# Supplementary material for: Comparative structural insights and functional analysis for the distinct unbound states of Human AGO proteins
Source: Sci Rep. 2025 Mar 19;15:9432. doi: 10.1038/s41598-025-91849-5 (PMC11923369; doi:10.1038/s41598-025-91849-5)
Supplement: Supplementary file 1 — Supplementary Information 1. [file 41598_2025_91849_MOESM1_ESM.zip › clustal-LCS1/clustalo-I20240911-061841-0408-90272247-p1m.aln-clustal_num]

CLUSTAL O(1.2.4) multiple sequence alignment


AGO1      TATCCCCATCTGCCCTGCCTACAAGTTGGCCAGGAACAAAAGCATACCTACCTTCCCCTA	60
AGO2      TACCCCCACCTCCCATGTTTACAAGTCGGACAGGAGCAGAAACACACCTACCTTCCCCTG	60
AGO3      TACCCGCACCTTCCCTGTCTGCAAGTCGGGCAGGAACAGAAACACACCTACCTGCCACTA	60
AGO4      TACCCCCATCTTCCCTGTCTCCAAGTGGGACAAGAACAAAAGCATACATACTTGCCACTC	60
          ** ** ** ** ** **  * ***** ** ** ** ** ** ** ** *** * ** ** 

AGO1      GAGGTCTGTAACATTGTGGCTGGGCAGCGCTGTATTAAAAAGCTGACCGACAACCAGACC	120
AGO2      GAGGTCTGTAACATTGTGGCAGGACAAAGATGTATTAAAAAATTAACGGACAATCAGACC	120
AGO3      GAAGTCTGTAATATTGTGGCAGGGCAACGATGTATCAAGAAGCTAACAGACAATCAGACT	120
AGO4      GAGGTCTGTAATATAGTGGCAGGACAGCGATGTATCAAGAAGCTCACAGACAATCAGACT	120
          ** ******** ** ***** ** **  * ***** ** **  * ** ***** ***** 

AGO1      TCGACCATGATA	132
AGO2      TCAACCATGATC	132
AGO3      TCCACTATGATC	132
AGO4      TCCACAATGATC	132
          ** ** ***** 
