# Supplementary material for: Comparative structural insights and functional analysis for the distinct unbound states of Human AGO proteins
Source: Sci Rep. 2025 Mar 19;15:9432. doi: 10.1038/s41598-025-91849-5 (PMC11923369; doi:10.1038/s41598-025-91849-5)
Supplement: Supplementary file 1 — Supplementary Information 1. [file 41598_2025_91849_MOESM1_ESM.zip › clustal-LCS1/clustalo-I20240911-061841-0408-90272247-p1m.fa]

>AGO1
TATCCCCATCTGCCCTGCCTACAAGTTGGCCAGGAACAAAAGCATACCTACCTTCCCCTA
GAGGTCTGTAACATTGTGGCTGGGCAGCGCTGTATTAAAAAGCTGACCGACAACCAGACC
TCGACCATGATA
>AGO2
TACCCCCACCTCCCATGTTTACAAGTCGGACAGGAGCAGAAACACACCTACCTTCCCCTG
GAGGTCTGTAACATTGTGGCAGGACAAAGATGTATTAAAAAATTAACGGACAATCAGACC
TCAACCATGATC
>AGO3
TACCCGCACCTTCCCTGTCTGCAAGTCGGGCAGGAACAGAAACACACCTACCTGCCACTA
GAAGTCTGTAATATTGTGGCAGGGCAACGATGTATCAAGAAGCTAACAGACAATCAGACT
TCCACTATGATC
>AGO4
TACCCCCATCTTCCCTGTCTCCAAGTGGGACAAGAACAAAAGCATACATACTTGCCACTC
GAGGTCTGTAATATAGTGGCAGGACAGCGATGTATCAAGAAGCTCACAGACAATCAGACT
TCCACAATGATC
