# Supplementary material for: Comparative structural insights and functional analysis for the distinct unbound states of Human AGO proteins
Source: Sci Rep. 2025 Mar 19;15:9432. doi: 10.1038/s41598-025-91849-5 (PMC11923369; doi:10.1038/s41598-025-91849-5)
Supplement: Supplementary file 1 — Supplementary Information 1. [file 41598_2025_91849_MOESM1_ESM.zip › clustal-LCS1/clustalo-I20240911-061841-0408-90272247-p1m.out]

Using 8 threads
Read 4 sequences (type: DNA) from clustalo-I20240911-061841-0408-90272247-p1m.sequence
not more sequences (4) than cluster-size (100), turn off mBed
Calculating pairwise ktuple-distances...
Ktuple-distance calculation progress: 0 % (0 out of 10)
Ktuple-distance calculation progress: 10 % (1 out of 10)
Ktuple-distance calculation progress: 20 % (2 out of 10)
Ktuple-distance calculation progress done. CPU time: 0.00u 0.00s 00:00:00.00 Elapsed: 00:00:00
Guide tree written to clustalo-I20240911-061841-0408-90272247-p1m.dnd
Guide-tree computation done.
Progressive alignment progress: 33 % (1 out of 3)
Progressive alignment progress: 66 % (2 out of 3)
Progressive alignment progress: 100 % (3 out of 3)
Progressive alignment progress done. CPU time: 0.01u 0.01s 00:00:00.02 Elapsed: 00:00:00
Alignment written to clustalo-I20240911-061841-0408-90272247-p1m.clustal_num
