# Supplementary material for: Comparative structural insights and functional analysis for the distinct unbound states of Human AGO proteins
Source: Sci Rep. 2025 Mar 19;15:9432. doi: 10.1038/s41598-025-91849-5 (PMC11923369; doi:10.1038/s41598-025-91849-5)
Supplement: Supplementary file 1 — Supplementary Information 1. [file 41598_2025_91849_MOESM1_ESM.zip › clustal-LCS1/clustalo-I20240911-061841-0408-90272247-p1m.phylotree]

(
(
AGO1:0.09848,
AGO2:0.09091)
:0.03409,
AGO3:0.05682,
AGO4:0.07955);
