# Supplementary material for: Comparative structural insights and functional analysis for the distinct unbound states of Human AGO proteins
Source: Sci Rep. 2025 Mar 19;15:9432. doi: 10.1038/s41598-025-91849-5 (PMC11923369; doi:10.1038/s41598-025-91849-5)
Supplement: Supplementary file 1 — Supplementary Information 1. [file 41598_2025_91849_MOESM1_ESM.zip › clustal-LCS1/clustalo-I20240911-061841-0408-90272247-p1m.pim]

#
#
#  Percent Identity  Matrix - created by Clustal2.1 
#
#

     1: AGO1        100.00   81.06   79.55   80.30
     2: AGO2         81.06  100.00   83.33   78.03
     3: AGO3         79.55   83.33  100.00   86.36
     4: AGO4         80.30   78.03   86.36  100.00
