# Supplementary material for: Comparative structural insights and functional analysis for the distinct unbound states of Human AGO proteins
Source: Sci Rep. 2025 Mar 19;15:9432. doi: 10.1038/s41598-025-91849-5 (PMC11923369; doi:10.1038/s41598-025-91849-5)
Supplement: Supplementary file 1 — Supplementary Information 1. [file 41598_2025_91849_MOESM1_ESM.zip › emboss_needle-LCS2/emboss_needle-I20240911-062643-0100-25657191-p1m.aln]

########################################
# Program: needle
# Rundate: Wed 11 Sep 2024 06:26:49
# Commandline: needle
#    -auto
#    -stdout
#    -asequence emboss_needle-I20240911-062643-0100-25657191-p1m.asequence
#    -bsequence emboss_needle-I20240911-062643-0100-25657191-p1m.bsequence
#    -datafile EDNAFULL
#    -gapopen 10.0
#    -gapextend 0.5
#    -endopen 10.0
#    -endextend 0.5
#    -aformat3 pair
#    -snucleotide1
#    -snucleotide2
# Align_format: pair
# Report_file: stdout
########################################

#=======================================
#
# Aligned_sequences: 2
# 1: AGO2
# 2: AGO3
# Matrix: EDNAFULL
# Gap_penalty: 10.0
# Extend_penalty: 0.5
#
# Length: 144
# Identity:     115/144 (79.9%)
# Similarity:   115/144 (79.9%)
# Gaps:           0/144 ( 0.0%)
# Score: 459.0
# 
#
#=======================================

AGO2               1 CTAACCTACCAGCTGTGTCACACCTACGTGCGCTGCACACGCTCCGTGTC     50
                     |||||.||||||||.||.|||||.|||||.|||||.|||||.||.||.||
AGO3               1 CTAACTTACCAGCTCTGCCACACTTACGTACGCTGTACACGATCTGTTTC     50

AGO2              51 CATCCCAGCGCCAGCATACTACGCTCACCTGGTGGCCTTCCGGGCCAGGT    100
                     .||.||.||.|||||.||.||.|||||||||||.||.||..|.|||||.|
AGO3              51 TATACCTGCACCAGCGTATTATGCTCACCTGGTAGCATTTAGAGCCAGAT    100

AGO2             101 ACCACCTGGTGGATAAGGAACATGACAGTGCTGAAGGAAGCCAT    144
                     |.||.||.|||||.||.|||||||||||||||||||||||.||.
AGO3             101 ATCATCTTGTGGACAAAGAACATGACAGTGCTGAAGGAAGTCAC    144


#---------------------------------------
#---------------------------------------
