# Supplementary material for: Comparative structural insights and functional analysis for the distinct unbound states of Human AGO proteins
Source: Sci Rep. 2025 Mar 19;15:9432. doi: 10.1038/s41598-025-91849-5 (PMC11923369; doi:10.1038/s41598-025-91849-5)
Supplement: Supplementary file 1 — Supplementary Information 1. [file 41598_2025_91849_MOESM1_ESM.zip › emboss_needle-LCS2/emboss_needle-I20240911-062643-0100-25657191-p1m.asequence]

>AGO2
CTAACCTACCAGCTGTGTCACACCTACGTGCGCTGCACACGCTCCGTGTCCATCCCAGCG
CCAGCATACTACGCTCACCTGGTGGCCTTCCGGGCCAGGTACCACCTGGTGGATAAGGAA
CATGACAGTGCTGAAGGAAGCCAT
