# Supplementary material for: Comparative structural insights and functional analysis for the distinct unbound states of Human AGO proteins
Source: Sci Rep. 2025 Mar 19;15:9432. doi: 10.1038/s41598-025-91849-5 (PMC11923369; doi:10.1038/s41598-025-91849-5)
Supplement: Supplementary file 2 — Supplementary Information 2. [file 41598_2025_91849_MOESM2_ESM.zip › LCS1-Alignment-Descriptions-psiblast.csv]

Description(Sequences with E-value BETTER than threshold)	Scientific Name	Max Score	Total Score	Query Cover	E value	Per. ident	Acc. Len	Accession
RecName: Full=Protein argonaute-2; Short=Argonaute2; Short=mAgo2; AltName: Full=Argonaute RISC catalytic component 2; AltName: Full=Eukaryotic translation initiation factor 2C 2; Short=eIF-2C 2; Short=eIF2C 2; AltName: Full=Piwi/argonaute family protein meIF2C2; AltName: Full=Protein slicer [Mus musculus]	Mus musculus	96.3	96.3	100%	2e-24	100.00	860	=HYPERLINK("https://www.ncbi.nlm.nih.gov/protein/Q8CJG0.3?report=genbank&log$=prottop&blast_rank=1&RID=DAMX3DSR013","Q8CJG0.3")
RecName: Full=Protein argonaute-2; Short=Argonaute2; AltName: Full=Argonaute RISC catalytic component 2; AltName: Full=Eukaryotic translation initiation factor 2C 2; Short=eIF-2C 2; Short=eIF2C 2; AltName: Full=Golgi ER protein 95 kDa; Short=GERp95; AltName: Full=Protein slicer [Rattus norvegicus]	Rattus norvegicus	96.3	96.3	100%	2e-24	100.00	860	=HYPERLINK("https://www.ncbi.nlm.nih.gov/protein/Q9QZ81.2?report=genbank&log$=prottop&blast_rank=2&RID=DAMX3DSR013","Q9QZ81.2")
RecName: Full=Protein argonaute-2; Short=Argonaute2; AltName: Full=Argonaute RISC catalytic component 2; AltName: Full=Eukaryotic translation initiation factor 2C 2; Short=eIF-2C 2; Short=eIF2C 2; AltName: Full=Protein slicer [Oryctolagus cuniculus]	Oryctolagus cuniculus	96.3	96.3	100%	2e-24	100.00	840	=HYPERLINK("https://www.ncbi.nlm.nih.gov/protein/O77503.2?report=genbank&log$=prottop&blast_rank=3&RID=DAMX3DSR013","O77503.2")
RecName: Full=Protein argonaute-4; Short=Argonaute4; AltName: Full=Argonaute RISC catalytic component 4; AltName: Full=Eukaryotic translation initiation factor 2C 4; Short=eIF-2C 4; Short=eIF2C 4 [Gallus gallus]	Gallus gallus	96.3	96.3	100%	2e-24	100.00	794	=HYPERLINK("https://www.ncbi.nlm.nih.gov/protein/Q5ZMW0.1?report=genbank&log$=prottop&blast_rank=4&RID=DAMX3DSR013","Q5ZMW0.1")
RecName: Full=Protein argonaute-3; Short=Argonaute3; AltName: Full=Argonaute RISC catalytic component 3; AltName: Full=Eukaryotic translation initiation factor 2C 3; Short=eIF-2C 3; Short=eIF2C 3 [Bos taurus]	Bos taurus	96.3	96.3	100%	2e-24	100.00	861	=HYPERLINK("https://www.ncbi.nlm.nih.gov/protein/Q6T5B7.2?report=genbank&log$=prottop&blast_rank=5&RID=DAMX3DSR013","Q6T5B7.2")
RecName: Full=Protein argonaute-2; Short=Argonaute2; AltName: Full=Argonaute RISC catalytic component 2; AltName: Full=Eukaryotic translation initiation factor 2C 2; Short=eIF-2C 2; Short=eIF2C 2; AltName: Full=Protein slicer [Bos taurus]	Bos taurus	96.3	96.3	100%	2e-24	100.00	860	=HYPERLINK("https://www.ncbi.nlm.nih.gov/protein/Q6QME8.1?report=genbank&log$=prottop&blast_rank=6&RID=DAMX3DSR013","Q6QME8.1")
RecName: Full=Protein argonaute-2; Short=Argonaute2; AltName: Full=Argonaute RISC catalytic component 2; AltName: Full=Eukaryotic translation initiation factor 2C 2; Short=eIF-2C 2; Short=eIF2C 2; AltName: Full=Protein slicer [Xenopus laevis]	Xenopus laevis	96.3	96.3	100%	2e-24	100.00	862	=HYPERLINK("https://www.ncbi.nlm.nih.gov/protein/Q6DCX2.1?report=genbank&log$=prottop&blast_rank=7&RID=DAMX3DSR013","Q6DCX2.1")
RecName: Full=Protein argonaute-3; Short=Argonaute3; AltName: Full=Argonaute RISC catalytic component 3; AltName: Full=Eukaryotic translation initiation factor 2C 3; Short=eIF-2C 3; Short=eIF2C 3 [Danio rerio]	Danio rerio	96.3	96.3	100%	2e-24	100.00	860	=HYPERLINK("https://www.ncbi.nlm.nih.gov/protein/A3KPK0.1?report=genbank&log$=prottop&blast_rank=8&RID=DAMX3DSR013","A3KPK0.1")
RecName: Full=Protein argonaute-2; Short=Argonaute2; Short=hAgo2; AltName: Full=Argonaute RISC catalytic component 2; AltName: Full=Eukaryotic translation initiation factor 2C 2; Short=eIF-2C 2; Short=eIF2C 2; AltName: Full=PAZ Piwi domain protein; Short=PPD; AltName: Full=Protein slicer [Homo sapiens]	Homo sapiens	96.3	96.3	100%	2e-24	100.00	859	=HYPERLINK("https://www.ncbi.nlm.nih.gov/protein/Q9UKV8.3?report=genbank&log$=prottop&blast_rank=9&RID=DAMX3DSR013","Q9UKV8.3")
RecName: Full=Protein argonaute-2; Short=Argonaute2; AltName: Full=Argonaute RISC catalytic component 2; AltName: Full=Eukaryotic translation initiation factor 2C 2; Short=eIF-2C 2; Short=eIF2C 2; AltName: Full=Protein slicer [Xenopus tropicalis]	Xenopus tropicalis	96.3	96.3	100%	2e-24	100.00	871	=HYPERLINK("https://www.ncbi.nlm.nih.gov/protein/Q6DJB9.1?report=genbank&log$=prottop&blast_rank=10&RID=DAMX3DSR013","Q6DJB9.1")
RecName: Full=Protein argonaute-3; Short=Argonaute3; Short=mAgo3; AltName: Full=Argonaute RISC catalytic component 3; AltName: Full=Eukaryotic translation initiation factor 2C 3; Short=eIF-2C 3; Short=eIF2C 3; AltName: Full=Piwi/argonaute family protein meIF2C3 [Mus musculus]	Mus musculus	95.9	95.9	100%	2e-24	100.00	860	=HYPERLINK("https://www.ncbi.nlm.nih.gov/protein/Q8CJF9.2?report=genbank&log$=prottop&blast_rank=11&RID=DAMX3DSR013","Q8CJF9.2")
RecName: Full=Protein argonaute-1; Short=Argonaute1; Short=mAgo1; AltName: Full=Argonaute RISC catalytic component 1; AltName: Full=Eukaryotic translation initiation factor 2C 1; Short=eIF-2C 1; Short=eIF2C 1; AltName: Full=Piwi/argonaute family protein meIF2C1 [Mus musculus]	Mus musculus	95.9	95.9	100%	2e-24	100.00	857	=HYPERLINK("https://www.ncbi.nlm.nih.gov/protein/Q8CJG1.2?report=genbank&log$=prottop&blast_rank=12&RID=DAMX3DSR013","Q8CJG1.2")
RecName: Full=Protein argonaute-4; Short=Argonaute4; Short=hAgo4; AltName: Full=Argonaute RISC catalytic component 4; AltName: Full=Eukaryotic translation initiation factor 2C 4; Short=eIF-2C 4; Short=eIF2C 4 [Homo sapiens]	Homo sapiens	95.9	95.9	100%	2e-24	100.00	861	=HYPERLINK("https://www.ncbi.nlm.nih.gov/protein/Q9HCK5.2?report=genbank&log$=prottop&blast_rank=13&RID=DAMX3DSR013","Q9HCK5.2")
RecName: Full=Protein argonaute-3; Short=Argonaute3; AltName: Full=Argonaute RISC catalytic component 3; AltName: Full=Eukaryotic translation initiation factor 2C 3; Short=eIF-2C 3; Short=eIF2C 3 [Gallus gallus]	Gallus gallus	95.9	95.9	100%	2e-24	100.00	860	=HYPERLINK("https://www.ncbi.nlm.nih.gov/protein/Q5ZLG4.1?report=genbank&log$=prottop&blast_rank=14&RID=DAMX3DSR013","Q5ZLG4.1")
RecName: Full=Protein argonaute-3; Short=Argonaute3; Short=hAgo3; AltName: Full=Argonaute RISC catalytic component 3; AltName: Full=Eukaryotic translation initiation factor 2C 3; Short=eIF-2C 3; Short=eIF2C 3 [Homo sapiens]	Homo sapiens	95.9	95.9	100%	2e-24	100.00	860	=HYPERLINK("https://www.ncbi.nlm.nih.gov/protein/Q9H9G7.2?report=genbank&log$=prottop&blast_rank=15&RID=DAMX3DSR013","Q9H9G7.2")
RecName: Full=Protein argonaute-4; Short=Argonaute4; AltName: Full=Argonaute RISC catalytic component 4; AltName: Full=Eukaryotic translation initiation factor 2C 4; Short=eIF-2C 4; Short=eIF2C 4 [Xenopus laevis]	Xenopus laevis	95.9	95.9	100%	2e-24	100.00	884	=HYPERLINK("https://www.ncbi.nlm.nih.gov/protein/Q4KLV6.1?report=genbank&log$=prottop&blast_rank=16&RID=DAMX3DSR013","Q4KLV6.1")
RecName: Full=Protein argonaute-4; Short=Argonaute4; Short=mAgo4; AltName: Full=Argonaute RISC catalytic component 4; AltName: Full=Eukaryotic translation initiation factor 2C 4; Short=eIF-2C 4; Short=eIF2C 4; AltName: Full=Piwi/argonaute family protein meIF2C4 [Mus musculus]	Mus musculus	94.0	94.0	100%	1e-23	97.73	861	=HYPERLINK("https://www.ncbi.nlm.nih.gov/protein/Q8CJF8.2?report=genbank&log$=prottop&blast_rank=17&RID=DAMX3DSR013","Q8CJF8.2")
RecName: Full=Protein argonaute PNH1; AltName: Full=Protein PINHEAD homolog 1; Short=OsPNH1 [Oryza sativa Japonica Group]	Oryza sativa Japonica Group	58.2	58.2	100%	4e-11	52.27	979	=HYPERLINK("https://www.ncbi.nlm.nih.gov/protein/Q69VD5.1?report=genbank&log$=prottop&blast_rank=18&RID=DAMX3DSR013","Q69VD5.1")
RecName: Full=Protein argonaute 1D; Short=OsAGO1d [Oryza sativa Japonica Group]	Oryza sativa Japonica Group	55.5	55.5	100%	4e-10	52.27	1038	=HYPERLINK("https://www.ncbi.nlm.nih.gov/protein/Q5Z5B2.1?report=genbank&log$=prottop&blast_rank=19&RID=DAMX3DSR013","Q5Z5B2.1")
RecName: Full=Protein argonaute 18; Short=OsAGO18 [Oryza sativa Japonica Group]	Oryza sativa Japonica Group	55.5	55.5	100%	4e-10	50.00	1088	=HYPERLINK("https://www.ncbi.nlm.nih.gov/protein/Q69UP6.1?report=genbank&log$=prottop&blast_rank=20&RID=DAMX3DSR013","Q69UP6.1")
RecName: Full=Protein argonaute 10; AltName: Full=Protein PINHEAD; AltName: Full=Protein ZWILLE [Arabidopsis thaliana]	Arabidopsis thaliana	55.1	55.1	95%	5e-10	52.38	988	=HYPERLINK("https://www.ncbi.nlm.nih.gov/protein/Q9XGW1.1?report=genbank&log$=prottop&blast_rank=21&RID=DAMX3DSR013","Q9XGW1.1")
RecName: Full=Protein argonaute 1B; Short=OsAGO1b [Oryza sativa Japonica Group]	Oryza sativa Japonica Group	53.5	53.5	93%	1e-09	53.66	1118	=HYPERLINK("https://www.ncbi.nlm.nih.gov/protein/Q7XSA2.3?report=genbank&log$=prottop&blast_rank=22&RID=DAMX3DSR013","Q7XSA2.3")
RecName: Full=Protein argonaute 1A; Short=OsAGO1a [Oryza sativa Japonica Group]	Oryza sativa Japonica Group	53.5	53.5	93%	2e-09	53.66	1082	=HYPERLINK("https://www.ncbi.nlm.nih.gov/protein/Q6EU14.1?report=genbank&log$=prottop&blast_rank=23&RID=DAMX3DSR013","Q6EU14.1")
RecName: Full=Protein argonaute 11; Short=OsAGO11 [Oryza sativa Japonica Group]	Oryza sativa Japonica Group	52.0	52.0	100%	5e-09	50.00	892	=HYPERLINK("https://www.ncbi.nlm.nih.gov/protein/Q10F39.2?report=genbank&log$=prottop&blast_rank=24&RID=DAMX3DSR013","Q10F39.2")
RecName: Full=Protein argonaute MEL1; AltName: Full=Protein MEIOSIS ARRESTED AT LEPTOTENE 1; Short=OsMEL1 [Oryza sativa Japonica Group]	Oryza sativa Japonica Group	52.0	52.0	100%	7e-09	50.00	1058	=HYPERLINK("https://www.ncbi.nlm.nih.gov/protein/Q851R2.1?report=genbank&log$=prottop&blast_rank=25&RID=DAMX3DSR013","Q851R2.1")
RecName: Full=Protein argonaute 1 [Arabidopsis thaliana]	Arabidopsis thaliana	51.2	51.2	100%	1e-08	47.73	1048	=HYPERLINK("https://www.ncbi.nlm.nih.gov/protein/O04379.1?report=genbank&log$=prottop&blast_rank=26&RID=DAMX3DSR013","O04379.1")
RecName: Full=Protein argonaute 13; Short=OsAGO13 [Oryza sativa Japonica Group]	Oryza sativa Japonica Group	50.4	50.4	100%	2e-08	47.73	1192	=HYPERLINK("https://www.ncbi.nlm.nih.gov/protein/Q852N2.1?report=genbank&log$=prottop&blast_rank=27&RID=DAMX3DSR013","Q852N2.1")
RecName: Full=Protein argonaute 14; Short=OsAGO14 [Oryza sativa Japonica Group]	Oryza sativa Japonica Group	49.3	49.3	100%	6e-08	50.00	1052	=HYPERLINK("https://www.ncbi.nlm.nih.gov/protein/Q6Z4F1.1?report=genbank&log$=prottop&blast_rank=28&RID=DAMX3DSR013","Q6Z4F1.1")
RecName: Full=Protein argonaute 16; Short=OsAGO16; AltName: Full=OsAGO6; AltName: Full=Protein ZWILLE/PINHEAD-like 1 [Oryza sativa Japonica Group]	Oryza sativa Japonica Group	48.1	48.1	97%	1e-07	41.86	883	=HYPERLINK("https://www.ncbi.nlm.nih.gov/protein/Q6YSJ5.2?report=genbank&log$=prottop&blast_rank=29&RID=DAMX3DSR013","Q6YSJ5.2")
RecName: Full=Protein argonaute 12; Short=OsAGO12 [Oryza sativa Japonica Group]	Oryza sativa Japonica Group	47.8	47.8	95%	2e-07	45.24	1049	=HYPERLINK("https://www.ncbi.nlm.nih.gov/protein/Q7Y001.2?report=genbank&log$=prottop&blast_rank=30&RID=DAMX3DSR013","Q7Y001.2")
RecName: Full=Protein argonaute 15; Short=OsAGO15 [Oryza sativa Japonica Group]	Oryza sativa Japonica Group	47.4	47.4	95%	2e-07	47.62	889	=HYPERLINK("https://www.ncbi.nlm.nih.gov/protein/Q5NBN9.2?report=genbank&log$=prottop&blast_rank=31&RID=DAMX3DSR013","Q5NBN9.2")
RecName: Full=Putative protein tag-76 [Caenorhabditis elegans]	Caenorhabditis elegans	46.2	46.2	100%	7e-07	45.45	1040	=HYPERLINK("https://www.ncbi.nlm.nih.gov/protein/P34681.2?report=genbank&log$=prottop&blast_rank=32&RID=DAMX3DSR013","P34681.2")
RecName: Full=Protein argonaute 7; Short=OsAGO7; AltName: Full=Protein SHOOT ORGANIZATION 2; AltName: Full=Protein SHOOTLESS 4 [Oryza sativa Japonica Group]	Oryza sativa Japonica Group	45.1	45.1	100%	1e-06	43.18	1048	=HYPERLINK("https://www.ncbi.nlm.nih.gov/protein/Q75HC2.2?report=genbank&log$=prottop&blast_rank=33&RID=DAMX3DSR013","Q75HC2.2")
RecName: Full=Protein argonaute 9 [Arabidopsis thaliana]	Arabidopsis thaliana	44.7	44.7	93%	2e-06	41.46	896	=HYPERLINK("https://www.ncbi.nlm.nih.gov/protein/Q84VQ0.2?report=genbank&log$=prottop&blast_rank=34&RID=DAMX3DSR013","Q84VQ0.2")
RecName: Full=Protein argonaute 4; Short=AtAGO4; AltName: Full=Protein OVEREXPRESSOR OF CATIONIC PEROXIDASE 11 [Arabidopsis thaliana]	Arabidopsis thaliana	44.7	44.7	93%	2e-06	46.34	924	=HYPERLINK("https://www.ncbi.nlm.nih.gov/protein/Q9ZVD5.2?report=genbank&log$=prottop&blast_rank=35&RID=DAMX3DSR013","Q9ZVD5.2")
RecName: Full=Protein argonaute 1C; Short=OsAGO1c; AltName: Full=Protein argonaute 1; Short=OsAGO1 [Oryza sativa Japonica Group]	Oryza sativa Japonica Group	44.3	44.3	100%	3e-06	47.73	1011	=HYPERLINK("https://www.ncbi.nlm.nih.gov/protein/Q6K972.1?report=genbank&log$=prottop&blast_rank=36&RID=DAMX3DSR013","Q6K972.1")
RecName: Full=Protein argonaute 5 [Arabidopsis thaliana]	Arabidopsis thaliana	43.9	43.9	100%	4e-06	38.64	997	=HYPERLINK("https://www.ncbi.nlm.nih.gov/protein/Q9SJK3.2?report=genbank&log$=prottop&blast_rank=37&RID=DAMX3DSR013","Q9SJK3.2")
RecName: Full=Protein argonaute 8 [Arabidopsis thaliana]	Arabidopsis thaliana	43.5	43.5	93%	5e-06	46.34	850	=HYPERLINK("https://www.ncbi.nlm.nih.gov/protein/Q3E984.1?report=genbank&log$=prottop&blast_rank=38&RID=DAMX3DSR013","Q3E984.1")
RecName: Full=Protein argonaute 4B; Short=OsAGO4b [Oryza sativa Japonica Group]	Oryza sativa Japonica Group	43.1	43.1	95%	8e-06	38.10	911	=HYPERLINK("https://www.ncbi.nlm.nih.gov/protein/Q0JF58.1?report=genbank&log$=prottop&blast_rank=39&RID=DAMX3DSR013","Q0JF58.1")
RecName: Full=Protein argonaute 6 [Arabidopsis thaliana]	Arabidopsis thaliana	42.7	42.7	95%	1e-05	42.86	878	=HYPERLINK("https://www.ncbi.nlm.nih.gov/protein/O48771.2?report=genbank&log$=prottop&blast_rank=40&RID=DAMX3DSR013","O48771.2")
RecName: Full=Protein argonaute 4A; Short=OsAGO4a [Oryza sativa Japonica Group]	Oryza sativa Japonica Group	42.4	42.4	93%	2e-05	39.02	904	=HYPERLINK("https://www.ncbi.nlm.nih.gov/protein/Q9SDG8.1?report=genbank&log$=prottop&blast_rank=41&RID=DAMX3DSR013","Q9SDG8.1")
RecName: Full=Protein argonaute; AltName: Full=Cell cycle control protein ago1; AltName: Full=Eukaryotic translation initiation factor 2C 2-like protein ago1; AltName: Full=PAZ Piwi domain protein ago1; AltName: Full=Protein slicer; AltName: Full=RNA interference pathway protein ago1 [Schizosaccharomyces pombe 972h-]	Schizosaccharomyces pombe 972h-	42.0	42.0	100%	2e-05	45.45	834	=HYPERLINK("https://www.ncbi.nlm.nih.gov/protein/O74957.1?report=genbank&log$=prottop&blast_rank=42&RID=DAMX3DSR013","O74957.1")
RecName: Full=Protein argonaute 7; AltName: Full=Protein ZIPPY [Arabidopsis thaliana]	Arabidopsis thaliana	41.2	41.2	100%	4e-05	38.64	990	=HYPERLINK("https://www.ncbi.nlm.nih.gov/protein/Q9C793.1?report=genbank&log$=prottop&blast_rank=43&RID=DAMX3DSR013","Q9C793.1")
RecName: Full=Protein argonaute 17; Short=OsAGO17 [Oryza sativa Japonica Group]	Oryza sativa Japonica Group	38.5	38.5	100%	4e-04	40.91	876	=HYPERLINK("https://www.ncbi.nlm.nih.gov/protein/Q6H6C3.1?report=genbank&log$=prottop&blast_rank=44&RID=DAMX3DSR013","Q6H6C3.1")
RecName: Full=Protein argonaute-2 [Drosophila melanogaster]	Drosophila melanogaster	37.7	37.7	100%	8e-04	40.91	1214	=HYPERLINK("https://www.ncbi.nlm.nih.gov/protein/Q9VUQ5.3?report=genbank&log$=prottop&blast_rank=45&RID=DAMX3DSR013","Q9VUQ5.3")
RecName: Full=Protein argonaute 3 [Arabidopsis thaliana]	Arabidopsis thaliana	37.0	37.0	59%	0.001	42.31	1194	=HYPERLINK("https://www.ncbi.nlm.nih.gov/protein/Q9SHF2.1?report=genbank&log$=prottop&blast_rank=46&RID=DAMX3DSR013","Q9SHF2.1")
RecName: Full=Protein argonaute 3; Short=OsAGO3 [Oryza sativa Japonica Group]	Oryza sativa Japonica Group	35.4	35.4	90%	0.004	38.10	1109	=HYPERLINK("https://www.ncbi.nlm.nih.gov/protein/Q7XTS3.2?report=genbank&log$=prottop&blast_rank=47&RID=DAMX3DSR013","Q7XTS3.2")
Description(Sequences with E-value WORSE than threshold)	Scientific Name	Max Score	Total Score	Query Cover	E value	Per. ident	Acc. Len	Accession
RecName: Full=Protein argonaute 2 [Arabidopsis thaliana]	Arabidopsis thaliana	34.7	34.7	59%	0.009	38.46	1014	=HYPERLINK("https://www.ncbi.nlm.nih.gov/protein/Q9SHF3.1?report=genbank&log$=prottop&blast_rank=1&RID=DAMX3DSR013","Q9SHF3.1")
RecName: Full=Protein argonaute 2; Short=OsAGO2 [Oryza sativa Japonica Group]	Oryza sativa Japonica Group	33.9	33.9	97%	0.017	37.78	1034	=HYPERLINK("https://www.ncbi.nlm.nih.gov/protein/Q7XTS4.2?report=genbank&log$=prottop&blast_rank=2&RID=DAMX3DSR013","Q7XTS4.2")
