# Supplementary material for: Comparative structural insights and functional analysis for the distinct unbound states of Human AGO proteins
Source: Sci Rep. 2025 Mar 19;15:9432. doi: 10.1038/s41598-025-91849-5 (PMC11923369; doi:10.1038/s41598-025-91849-5)
Supplement: Supplementary file 2 — Supplementary Information 2. [file 41598_2025_91849_MOESM2_ESM.zip › LCS2-Alignment-Descriptions-psiblast.csv]

Description(Sequences with E-value BETTER than threshold)	Scientific Name	Max Score	Total Score	Query Cover	E value	Per. ident	Acc. Len	Accession
RecName: Full=Protein argonaute-2; Short=Argonaute2; AltName: Full=Argonaute RISC catalytic component 2; AltName: Full=Eukaryotic translation initiation factor 2C 2; Short=eIF-2C 2; Short=eIF2C 2; AltName: Full=Protein slicer [Xenopus tropicalis]	Xenopus tropicalis	105	105	100%	8e-28	100.00	871	=HYPERLINK("https://www.ncbi.nlm.nih.gov/protein/Q6DJB9.1?report=genbank&log$=prottop&blast_rank=1&RID=DAMXYBFN013","Q6DJB9.1")
RecName: Full=Protein argonaute-2; Short=Argonaute2; AltName: Full=Argonaute RISC catalytic component 2; AltName: Full=Eukaryotic translation initiation factor 2C 2; Short=eIF-2C 2; Short=eIF2C 2; AltName: Full=Protein slicer [Xenopus laevis]	Xenopus laevis	105	105	100%	9e-28	100.00	862	=HYPERLINK("https://www.ncbi.nlm.nih.gov/protein/Q6DCX2.1?report=genbank&log$=prottop&blast_rank=2&RID=DAMXYBFN013","Q6DCX2.1")
RecName: Full=Protein argonaute-2; Short=Argonaute2; Short=mAgo2; AltName: Full=Argonaute RISC catalytic component 2; AltName: Full=Eukaryotic translation initiation factor 2C 2; Short=eIF-2C 2; Short=eIF2C 2; AltName: Full=Piwi/argonaute family protein meIF2C2; AltName: Full=Protein slicer [Mus musculus]	Mus musculus	103	103	100%	4e-27	100.00	860	=HYPERLINK("https://www.ncbi.nlm.nih.gov/protein/Q8CJG0.3?report=genbank&log$=prottop&blast_rank=3&RID=DAMXYBFN013","Q8CJG0.3")
RecName: Full=Protein argonaute-2; Short=Argonaute2; AltName: Full=Argonaute RISC catalytic component 2; AltName: Full=Eukaryotic translation initiation factor 2C 2; Short=eIF-2C 2; Short=eIF2C 2; AltName: Full=Golgi ER protein 95 kDa; Short=GERp95; AltName: Full=Protein slicer [Rattus norvegicus]	Rattus norvegicus	103	103	100%	4e-27	100.00	860	=HYPERLINK("https://www.ncbi.nlm.nih.gov/protein/Q9QZ81.2?report=genbank&log$=prottop&blast_rank=4&RID=DAMXYBFN013","Q9QZ81.2")
RecName: Full=Protein argonaute-2; Short=Argonaute2; AltName: Full=Argonaute RISC catalytic component 2; AltName: Full=Eukaryotic translation initiation factor 2C 2; Short=eIF-2C 2; Short=eIF2C 2; AltName: Full=Protein slicer [Bos taurus]	Bos taurus	103	103	100%	5e-27	100.00	860	=HYPERLINK("https://www.ncbi.nlm.nih.gov/protein/Q6QME8.1?report=genbank&log$=prottop&blast_rank=5&RID=DAMXYBFN013","Q6QME8.1")
RecName: Full=Protein argonaute-2; Short=Argonaute2; AltName: Full=Argonaute RISC catalytic component 2; AltName: Full=Eukaryotic translation initiation factor 2C 2; Short=eIF-2C 2; Short=eIF2C 2; AltName: Full=Protein slicer [Oryctolagus cuniculus]	Oryctolagus cuniculus	103	103	100%	5e-27	100.00	840	=HYPERLINK("https://www.ncbi.nlm.nih.gov/protein/O77503.2?report=genbank&log$=prottop&blast_rank=6&RID=DAMXYBFN013","O77503.2")
RecName: Full=Protein argonaute-2; Short=Argonaute2; Short=hAgo2; AltName: Full=Argonaute RISC catalytic component 2; AltName: Full=Eukaryotic translation initiation factor 2C 2; Short=eIF-2C 2; Short=eIF2C 2; AltName: Full=PAZ Piwi domain protein; Short=PPD; AltName: Full=Protein slicer [Homo sapiens]	Homo sapiens	103	103	100%	5e-27	100.00	859	=HYPERLINK("https://www.ncbi.nlm.nih.gov/protein/Q9UKV8.3?report=genbank&log$=prottop&blast_rank=7&RID=DAMXYBFN013","Q9UKV8.3")
RecName: Full=Protein argonaute-3; Short=Argonaute3; AltName: Full=Argonaute RISC catalytic component 3; AltName: Full=Eukaryotic translation initiation factor 2C 3; Short=eIF-2C 3; Short=eIF2C 3 [Danio rerio]	Danio rerio	103	103	100%	6e-27	100.00	860	=HYPERLINK("https://www.ncbi.nlm.nih.gov/protein/A3KPK0.1?report=genbank&log$=prottop&blast_rank=8&RID=DAMXYBFN013","A3KPK0.1")
RecName: Full=Protein argonaute-3; Short=Argonaute3; Short=mAgo3; AltName: Full=Argonaute RISC catalytic component 3; AltName: Full=Eukaryotic translation initiation factor 2C 3; Short=eIF-2C 3; Short=eIF2C 3; AltName: Full=Piwi/argonaute family protein meIF2C3 [Mus musculus]	Mus musculus	103	103	100%	7e-27	100.00	860	=HYPERLINK("https://www.ncbi.nlm.nih.gov/protein/Q8CJF9.2?report=genbank&log$=prottop&blast_rank=9&RID=DAMXYBFN013","Q8CJF9.2")
RecName: Full=Protein argonaute-3; Short=Argonaute3; Short=hAgo3; AltName: Full=Argonaute RISC catalytic component 3; AltName: Full=Eukaryotic translation initiation factor 2C 3; Short=eIF-2C 3; Short=eIF2C 3 [Homo sapiens]	Homo sapiens	103	103	100%	7e-27	100.00	860	=HYPERLINK("https://www.ncbi.nlm.nih.gov/protein/Q9H9G7.2?report=genbank&log$=prottop&blast_rank=10&RID=DAMXYBFN013","Q9H9G7.2")
RecName: Full=Protein argonaute-3; Short=Argonaute3; AltName: Full=Argonaute RISC catalytic component 3; AltName: Full=Eukaryotic translation initiation factor 2C 3; Short=eIF-2C 3; Short=eIF2C 3 [Gallus gallus]	Gallus gallus	103	103	100%	7e-27	100.00	860	=HYPERLINK("https://www.ncbi.nlm.nih.gov/protein/Q5ZLG4.1?report=genbank&log$=prottop&blast_rank=11&RID=DAMXYBFN013","Q5ZLG4.1")
RecName: Full=Protein argonaute-1; Short=Argonaute1; Short=mAgo1; AltName: Full=Argonaute RISC catalytic component 1; AltName: Full=Eukaryotic translation initiation factor 2C 1; Short=eIF-2C 1; Short=eIF2C 1; AltName: Full=Piwi/argonaute family protein meIF2C1 [Mus musculus]	Mus musculus	101	101	100%	2e-26	95.83	857	=HYPERLINK("https://www.ncbi.nlm.nih.gov/protein/Q8CJG1.2?report=genbank&log$=prottop&blast_rank=12&RID=DAMXYBFN013","Q8CJG1.2")
RecName: Full=Protein argonaute-4; Short=Argonaute4; AltName: Full=Argonaute RISC catalytic component 4; AltName: Full=Eukaryotic translation initiation factor 2C 4; Short=eIF-2C 4; Short=eIF2C 4 [Gallus gallus]	Gallus gallus	100	100	100%	9e-26	95.83	794	=HYPERLINK("https://www.ncbi.nlm.nih.gov/protein/Q5ZMW0.1?report=genbank&log$=prottop&blast_rank=13&RID=DAMXYBFN013","Q5ZMW0.1")
RecName: Full=Protein argonaute-4; Short=Argonaute4; Short=hAgo4; AltName: Full=Argonaute RISC catalytic component 4; AltName: Full=Eukaryotic translation initiation factor 2C 4; Short=eIF-2C 4; Short=eIF2C 4 [Homo sapiens]	Homo sapiens	100	100	100%	9e-26	95.83	861	=HYPERLINK("https://www.ncbi.nlm.nih.gov/protein/Q9HCK5.2?report=genbank&log$=prottop&blast_rank=14&RID=DAMXYBFN013","Q9HCK5.2")
RecName: Full=Protein argonaute-4; Short=Argonaute4; Short=mAgo4; AltName: Full=Argonaute RISC catalytic component 4; AltName: Full=Eukaryotic translation initiation factor 2C 4; Short=eIF-2C 4; Short=eIF2C 4; AltName: Full=Piwi/argonaute family protein meIF2C4 [Mus musculus]	Mus musculus	99.8	99.8	100%	1e-25	95.83	861	=HYPERLINK("https://www.ncbi.nlm.nih.gov/protein/Q8CJF8.2?report=genbank&log$=prottop&blast_rank=15&RID=DAMXYBFN013","Q8CJF8.2")
RecName: Full=Protein argonaute-4; Short=Argonaute4; AltName: Full=Argonaute RISC catalytic component 4; AltName: Full=Eukaryotic translation initiation factor 2C 4; Short=eIF-2C 4; Short=eIF2C 4 [Xenopus laevis]	Xenopus laevis	99.8	99.8	100%	1e-25	95.83	884	=HYPERLINK("https://www.ncbi.nlm.nih.gov/protein/Q4KLV6.1?report=genbank&log$=prottop&blast_rank=16&RID=DAMXYBFN013","Q4KLV6.1")
RecName: Full=Protein argonaute-3; Short=Argonaute3; AltName: Full=Argonaute RISC catalytic component 3; AltName: Full=Eukaryotic translation initiation factor 2C 3; Short=eIF-2C 3; Short=eIF2C 3 [Bos taurus]	Bos taurus	87.0	87.0	100%	3e-21	89.80	861	=HYPERLINK("https://www.ncbi.nlm.nih.gov/protein/Q6T5B7.2?report=genbank&log$=prottop&blast_rank=17&RID=DAMXYBFN013","Q6T5B7.2")
RecName: Full=Protein argonaute 12; Short=OsAGO12 [Oryza sativa Japonica Group]	Oryza sativa Japonica Group	64.7	64.7	97%	2e-13	61.70	1049	=HYPERLINK("https://www.ncbi.nlm.nih.gov/protein/Q7Y001.2?report=genbank&log$=prottop&blast_rank=18&RID=DAMXYBFN013","Q7Y001.2")
RecName: Full=Protein argonaute 5 [Arabidopsis thaliana]	Arabidopsis thaliana	62.8	62.8	87%	1e-12	64.29	997	=HYPERLINK("https://www.ncbi.nlm.nih.gov/protein/Q9SJK3.2?report=genbank&log$=prottop&blast_rank=19&RID=DAMXYBFN013","Q9SJK3.2")
RecName: Full=Protein argonaute 10; AltName: Full=Protein PINHEAD; AltName: Full=Protein ZWILLE [Arabidopsis thaliana]	Arabidopsis thaliana	62.4	62.4	75%	1e-12	75.00	988	=HYPERLINK("https://www.ncbi.nlm.nih.gov/protein/Q9XGW1.1?report=genbank&log$=prottop&blast_rank=20&RID=DAMXYBFN013","Q9XGW1.1")
RecName: Full=Protein argonaute 1A; Short=OsAGO1a [Oryza sativa Japonica Group]	Oryza sativa Japonica Group	61.6	61.6	100%	3e-12	60.78	1082	=HYPERLINK("https://www.ncbi.nlm.nih.gov/protein/Q6EU14.1?report=genbank&log$=prottop&blast_rank=21&RID=DAMXYBFN013","Q6EU14.1")
RecName: Full=Protein argonaute 1 [Arabidopsis thaliana]	Arabidopsis thaliana	61.6	61.6	91%	3e-12	63.64	1048	=HYPERLINK("https://www.ncbi.nlm.nih.gov/protein/O04379.1?report=genbank&log$=prottop&blast_rank=22&RID=DAMXYBFN013","O04379.1")
RecName: Full=Protein argonaute 14; Short=OsAGO14 [Oryza sativa Japonica Group]	Oryza sativa Japonica Group	61.2	61.2	91%	4e-12	65.91	1052	=HYPERLINK("https://www.ncbi.nlm.nih.gov/protein/Q6Z4F1.1?report=genbank&log$=prottop&blast_rank=23&RID=DAMXYBFN013","Q6Z4F1.1")
RecName: Full=Protein argonaute 1B; Short=OsAGO1b [Oryza sativa Japonica Group]	Oryza sativa Japonica Group	61.2	61.2	91%	4e-12	63.64	1118	=HYPERLINK("https://www.ncbi.nlm.nih.gov/protein/Q7XSA2.3?report=genbank&log$=prottop&blast_rank=24&RID=DAMXYBFN013","Q7XSA2.3")
RecName: Full=Putative protein tag-76 [Caenorhabditis elegans]	Caenorhabditis elegans	60.8	60.8	81%	5e-12	69.23	1040	=HYPERLINK("https://www.ncbi.nlm.nih.gov/protein/P34681.2?report=genbank&log$=prottop&blast_rank=25&RID=DAMXYBFN013","P34681.2")
RecName: Full=Protein argonaute 1D; Short=OsAGO1d [Oryza sativa Japonica Group]	Oryza sativa Japonica Group	59.7	59.7	93%	1e-11	64.44	1038	=HYPERLINK("https://www.ncbi.nlm.nih.gov/protein/Q5Z5B2.1?report=genbank&log$=prottop&blast_rank=26&RID=DAMXYBFN013","Q5Z5B2.1")
RecName: Full=Protein argonaute MEL1; AltName: Full=Protein MEIOSIS ARRESTED AT LEPTOTENE 1; Short=OsMEL1 [Oryza sativa Japonica Group]	Oryza sativa Japonica Group	59.3	59.3	97%	2e-11	59.57	1058	=HYPERLINK("https://www.ncbi.nlm.nih.gov/protein/Q851R2.1?report=genbank&log$=prottop&blast_rank=27&RID=DAMXYBFN013","Q851R2.1")
RecName: Full=Protein argonaute 1C; Short=OsAGO1c; AltName: Full=Protein argonaute 1; Short=OsAGO1 [Oryza sativa Japonica Group]	Oryza sativa Japonica Group	58.2	58.2	75%	4e-11	72.22	1011	=HYPERLINK("https://www.ncbi.nlm.nih.gov/protein/Q6K972.1?report=genbank&log$=prottop&blast_rank=28&RID=DAMXYBFN013","Q6K972.1")
RecName: Full=Protein argonaute PNH1; AltName: Full=Protein PINHEAD homolog 1; Short=OsPNH1 [Oryza sativa Japonica Group]	Oryza sativa Japonica Group	58.2	58.2	75%	5e-11	69.44	979	=HYPERLINK("https://www.ncbi.nlm.nih.gov/protein/Q69VD5.1?report=genbank&log$=prottop&blast_rank=29&RID=DAMXYBFN013","Q69VD5.1")
RecName: Full=Protein argonaute 18; Short=OsAGO18 [Oryza sativa Japonica Group]	Oryza sativa Japonica Group	57.0	57.0	75%	1e-10	63.89	1088	=HYPERLINK("https://www.ncbi.nlm.nih.gov/protein/Q69UP6.1?report=genbank&log$=prottop&blast_rank=30&RID=DAMXYBFN013","Q69UP6.1")
RecName: Full=Protein argonaute-2 [Drosophila melanogaster]	Drosophila melanogaster	56.6	56.6	75%	2e-10	69.44	1214	=HYPERLINK("https://www.ncbi.nlm.nih.gov/protein/Q9VUQ5.3?report=genbank&log$=prottop&blast_rank=31&RID=DAMXYBFN013","Q9VUQ5.3")
RecName: Full=Protein argonaute 7; AltName: Full=Protein ZIPPY [Arabidopsis thaliana]	Arabidopsis thaliana	55.8	55.8	97%	3e-10	51.06	990	=HYPERLINK("https://www.ncbi.nlm.nih.gov/protein/Q9C793.1?report=genbank&log$=prottop&blast_rank=32&RID=DAMXYBFN013","Q9C793.1")
RecName: Full=Protein argonaute 11; Short=OsAGO11 [Oryza sativa Japonica Group]	Oryza sativa Japonica Group	55.1	55.1	75%	6e-10	72.22	892	=HYPERLINK("https://www.ncbi.nlm.nih.gov/protein/Q10F39.2?report=genbank&log$=prottop&blast_rank=33&RID=DAMXYBFN013","Q10F39.2")
RecName: Full=Protein argonaute 7; Short=OsAGO7; AltName: Full=Protein SHOOT ORGANIZATION 2; AltName: Full=Protein SHOOTLESS 4 [Oryza sativa Japonica Group]	Oryza sativa Japonica Group	49.7	49.7	75%	4e-08	58.33	1048	=HYPERLINK("https://www.ncbi.nlm.nih.gov/protein/Q75HC2.2?report=genbank&log$=prottop&blast_rank=34&RID=DAMXYBFN013","Q75HC2.2")
RecName: Full=Protein argonaute 13; Short=OsAGO13 [Oryza sativa Japonica Group]	Oryza sativa Japonica Group	48.5	48.5	97%	1e-07	51.06	1192	=HYPERLINK("https://www.ncbi.nlm.nih.gov/protein/Q852N2.1?report=genbank&log$=prottop&blast_rank=35&RID=DAMXYBFN013","Q852N2.1")
RecName: Full=Protein argonaute 2 [Arabidopsis thaliana]	Arabidopsis thaliana	48.1	48.1	72%	1e-07	52.78	1014	=HYPERLINK("https://www.ncbi.nlm.nih.gov/protein/Q9SHF3.1?report=genbank&log$=prottop&blast_rank=36&RID=DAMXYBFN013","Q9SHF3.1")
RecName: Full=Protein argonaute; AltName: Full=Cell cycle control protein ago1; AltName: Full=Eukaryotic translation initiation factor 2C 2-like protein ago1; AltName: Full=PAZ Piwi domain protein ago1; AltName: Full=Protein slicer; AltName: Full=RNA interference pathway protein ago1 [Schizosaccharomyces pombe 972h-]	Schizosaccharomyces pombe 972h-	46.2	46.2	97%	9e-07	46.81	834	=HYPERLINK("https://www.ncbi.nlm.nih.gov/protein/O74957.1?report=genbank&log$=prottop&blast_rank=37&RID=DAMXYBFN013","O74957.1")
RecName: Full=Protein argonaute 2; Short=OsAGO2 [Oryza sativa Japonica Group]	Oryza sativa Japonica Group	45.8	45.8	72%	1e-06	48.57	1034	=HYPERLINK("https://www.ncbi.nlm.nih.gov/protein/Q7XTS4.2?report=genbank&log$=prottop&blast_rank=38&RID=DAMXYBFN013","Q7XTS4.2")
RecName: Full=Protein argonaute 3; Short=OsAGO3 [Oryza sativa Japonica Group]	Oryza sativa Japonica Group	45.4	45.4	72%	2e-06	48.57	1109	=HYPERLINK("https://www.ncbi.nlm.nih.gov/protein/Q7XTS3.2?report=genbank&log$=prottop&blast_rank=39&RID=DAMXYBFN013","Q7XTS3.2")
RecName: Full=Piwi-like protein Siwi [Bombyx mori]	Bombyx mori	38.9	38.9	89%	3e-04	41.86	899	=HYPERLINK("https://www.ncbi.nlm.nih.gov/protein/A8D8P8.1?report=genbank&log$=prottop&blast_rank=40&RID=DAMXYBFN013","A8D8P8.1")
RecName: Full=Piwi-like protein 1 [Danio rerio]	Danio rerio	38.9	38.9	62%	4e-04	53.33	858	=HYPERLINK("https://www.ncbi.nlm.nih.gov/protein/Q8UVX0.1?report=genbank&log$=prottop&blast_rank=41&RID=DAMXYBFN013","Q8UVX0.1")
RecName: Full=Piwi-like protein 1 [Gallus gallus]	Gallus gallus	38.9	38.9	62%	4e-04	50.00	867	=HYPERLINK("https://www.ncbi.nlm.nih.gov/protein/A6N7Y9.1?report=genbank&log$=prottop&blast_rank=42&RID=DAMXYBFN013","A6N7Y9.1")
RecName: Full=Piwi-like protein 1 [Mus musculus]	Mus musculus	38.1	38.1	62%	6e-04	50.00	862	=HYPERLINK("https://www.ncbi.nlm.nih.gov/protein/Q9JMB7.1?report=genbank&log$=prottop&blast_rank=43&RID=DAMXYBFN013","Q9JMB7.1")
RecName: Full=Piwi-like protein 1 [Homo sapiens]	Homo sapiens	38.1	38.1	62%	6e-04	50.00	861	=HYPERLINK("https://www.ncbi.nlm.nih.gov/protein/Q96J94.1?report=genbank&log$=prottop&blast_rank=44&RID=DAMXYBFN013","Q96J94.1")
RecName: Full=Piwi-like protein ergo-1; AltName: Full=Endogenous RNA interference deficient argonaute protein 1 [Caenorhabditis elegans]	Caenorhabditis elegans	37.4	37.4	75%	0.001	44.44	1121	=HYPERLINK("https://www.ncbi.nlm.nih.gov/protein/O61931.2?report=genbank&log$=prottop&blast_rank=45&RID=DAMXYBFN013","O61931.2")
RecName: Full=Protein argonaute 17; Short=OsAGO17 [Oryza sativa Japonica Group]	Oryza sativa Japonica Group	37.4	37.4	68%	0.001	51.52	876	=HYPERLINK("https://www.ncbi.nlm.nih.gov/protein/Q6H6C3.1?report=genbank&log$=prottop&blast_rank=46&RID=DAMXYBFN013","Q6H6C3.1")
RecName: Full=Piwi-like protein 2 [Xenopus tropicalis]	Xenopus tropicalis	37.4	37.4	62%	0.001	46.67	949	=HYPERLINK("https://www.ncbi.nlm.nih.gov/protein/A8KBF3.1?report=genbank&log$=prottop&blast_rank=47&RID=DAMXYBFN013","A8KBF3.1")
RecName: Full=Piwi-like protein 2; AltName: Full=Cancer/testis antigen 80; Short=CT80 [Homo sapiens]	Homo sapiens	37.0	37.0	62%	0.001	46.67	973	=HYPERLINK("https://www.ncbi.nlm.nih.gov/protein/Q8TC59.1?report=genbank&log$=prottop&blast_rank=48&RID=DAMXYBFN013","Q8TC59.1")
RecName: Full=Piwi-like protein 2 [Mus musculus]	Mus musculus	37.0	37.0	62%	0.001	46.67	971	=HYPERLINK("https://www.ncbi.nlm.nih.gov/protein/Q8CDG1.2?report=genbank&log$=prottop&blast_rank=49&RID=DAMXYBFN013","Q8CDG1.2")
RecName: Full=Piwi-like protein 2 [Oncorhynchus mykiss]	Oncorhynchus mykiss	37.0	37.0	75%	0.002	38.89	1054	=HYPERLINK("https://www.ncbi.nlm.nih.gov/protein/A6P7L8.1?report=genbank&log$=prottop&blast_rank=50&RID=DAMXYBFN013","A6P7L8.1")
RecName: Full=Piwi-like protein 4 [Homo sapiens]	Homo sapiens	36.6	36.6	62%	0.002	50.00	852	=HYPERLINK("https://www.ncbi.nlm.nih.gov/protein/Q7Z3Z4.2?report=genbank&log$=prottop&blast_rank=51&RID=DAMXYBFN013","Q7Z3Z4.2")
RecName: Full=Piwi-like protein 2 [Danio rerio]	Danio rerio	36.6	36.6	75%	0.002	38.89	1046	=HYPERLINK("https://www.ncbi.nlm.nih.gov/protein/A2CEI6.2?report=genbank&log$=prottop&blast_rank=52&RID=DAMXYBFN013","A2CEI6.2")
RecName: Full=Piwi-like protein Ago3; Short=BmAGO3 [Bombyx mori]	Bombyx mori	36.2	36.2	62%	0.003	43.33	926	=HYPERLINK("https://www.ncbi.nlm.nih.gov/protein/A9ZSZ2.2?report=genbank&log$=prottop&blast_rank=53&RID=DAMXYBFN013","A9ZSZ2.2")
RecName: Full=Piwi-like protein 3 [Homo sapiens]	Homo sapiens	36.2	36.2	62%	0.003	46.67	882	=HYPERLINK("https://www.ncbi.nlm.nih.gov/protein/Q7Z3Z3.2?report=genbank&log$=prottop&blast_rank=54&RID=DAMXYBFN013","Q7Z3Z3.2")
Description(Sequences with E-value WORSE than threshold)	Scientific Name	Max Score	Total Score	Query Cover	E value	Per. ident	Acc. Len	Accession
RecName: Full=Protein argonaute 3 [Arabidopsis thaliana]	Arabidopsis thaliana	35.4	35.4	72%	0.006	40.00	1194	=HYPERLINK("https://www.ncbi.nlm.nih.gov/protein/Q9SHF2.1?report=genbank&log$=prottop&blast_rank=1&RID=DAMXYBFN013","Q9SHF2.1")
RecName: Full=Piwi-like protein 4 [Rattus norvegicus]	Rattus norvegicus	35.0	35.0	62%	0.008	46.67	848	=HYPERLINK("https://www.ncbi.nlm.nih.gov/protein/Q4G033.2?report=genbank&log$=prottop&blast_rank=2&RID=DAMXYBFN013","Q4G033.2")
RecName: Full=Piwi-like protein 4; Short=mAgo5 [Mus musculus]	Mus musculus	34.7	34.7	62%	0.009	46.67	848	=HYPERLINK("https://www.ncbi.nlm.nih.gov/protein/Q8CGT6.3?report=genbank&log$=prottop&blast_rank=3&RID=DAMXYBFN013","Q8CGT6.3")
RecName: Full=Protein argonaute 4A; Short=OsAGO4a [Oryza sativa Japonica Group]	Oryza sativa Japonica Group	32.7	32.7	100%	0.042	33.33	904	=HYPERLINK("https://www.ncbi.nlm.nih.gov/protein/Q9SDG8.1?report=genbank&log$=prottop&blast_rank=4&RID=DAMXYBFN013","Q9SDG8.1")
