# Supplementary material for: Comparative structural insights and functional analysis for the distinct unbound states of Human AGO proteins
Source: Sci Rep. 2025 Mar 19;15:9432. doi: 10.1038/s41598-025-91849-5 (PMC11923369; doi:10.1038/s41598-025-91849-5)
Supplement: Supplementary file 3 — Supplementary Information 3. [file 41598_2025_91849_MOESM3_ESM.zip]

Archive with 4 entries (4 files):
- lcs1_vs_dmel_ago1.txt
- lcs1_vs_dmel_ago2.txt
- lcs2_vs_dmel_ago1.txt
- lcs2_vs_dmel_ago2.txt
