# Supplementary material for: Comparative structural insights and functional analysis for the distinct unbound states of Human AGO proteins
Source: Sci Rep. 2025 Mar 19;15:9432. doi: 10.1038/s41598-025-91849-5 (PMC11923369; doi:10.1038/s41598-025-91849-5)
Supplement: Supplementary file 3 — Supplementary Information 3. [file 41598_2025_91849_MOESM3_ESM.zip › lcs1_vs_dmel_ago1.txt]

########################################
# Program: needle
# Rundate: Thu 27 Jul 2023 08:31:49
# Commandline: needle
#    -auto
#    -stdout
#    -asequence emboss_needle-I20230727-083144-0070-37326214-p1m.asequence
#    -bsequence emboss_needle-I20230727-083144-0070-37326214-p1m.bsequence
#    -datafile EBLOSUM62
#    -gapopen 10.0
#    -gapextend 0.5
#    -endopen 10.0
#    -endextend 0.5
#    -aformat3 pair
#    -sprotein1
#    -sprotein2
# Align_format: pair
# Report_file: stdout
########################################

#=======================================
#
# Aligned_sequences: 2
# 1: LCS1
# 2: Q32KD4_DROME
# Matrix: EBLOSUM62
# Gap_penalty: 10.0
# Extend_penalty: 0.5
#
# Length: 984
# Identity:      42/984 ( 4.3%)
# Similarity:    42/984 ( 4.3%)
# Gaps:         940/984 (95.5%)
# Score: 227.0
# 
#
#=======================================

LCS1               1 --------------------------------------------------      0
                                                                       
Q32KD4_DROME       1 MSTERELAPGGPAQLHPHTLPLTFPDLQMTSTVGIIGKVYESQWTPSPTR     50

LCS1               1 --------------------------------------------------      0
                                                                       
Q32KD4_DROME      51 PQSPSQAQTSFDTLTSPPAPGSSVNPTAVTSPSAQNVAAGGATVAGAAAT    100

LCS1               1 --------------------------------------------------      0
                                                                       
Q32KD4_DROME     101 AAQVASALGATTGSVTPAIATATPATQPDMPVFTCPRRPNLGREGRPIVL    150

LCS1               1 --------------------------------------------------      0
                                                                       
Q32KD4_DROME     151 RANHFQVTMPRGYVHHYDINIQPDKCPRKVNREIIETMVHAYSKIFGVLK    200

LCS1               1 --------------------------------------------------      0
                                                                       
Q32KD4_DROME     201 PVFDGRNNLYTRDPLPIGNERLELEVTLPGEGKDRIFRVTIKWQAQVSLF    250

LCS1               1 --------------------------------------------------      0
                                                                       
Q32KD4_DROME     251 NLEEALEGRTRQIPYDAILALDVVMRHLPSMTYTPVGRSFFSSPEGYYHP    300

LCS1               1 --------------------------------------------------      0
                                                                       
Q32KD4_DROME     301 LGGGREVWFGFHQSVRPSQWKMMLNIDVSATAFYKAQPVIDFMCEVLDIR    350

LCS1               1 --------------------------------------------------      0
                                                                       
Q32KD4_DROME     351 DINEQRKPLTDSQRVKFTKEIKGLKIEITHCGQMRRKYRVCNVTRRPAQM    400

LCS1               1 ------------------------------YPHLPCLQVGQEQKHTYLPL     20
                                                   ||||||||||||.|||||||
Q32KD4_DROME     401 QSFPLQLENGQTVECTVAKYFLDKYRMKLRYPHLPCLQVGQEHKHTYLPL    450

LCS1              21 EVCNIVAGQRCIKKLTDNQTSTMI--------------------------     44
                     |||||||||||||||||.||||||                          
Q32KD4_DROME     451 EVCNIVAGQRCIKKLTDMQTSTMIKATARSAPDREREINNLVKRADFNND    500

LCS1              45 --------------------------------------------------     44
                                                                       
Q32KD4_DROME     501 SYVQEFGLTISNSMMEVRGRVLPPPKLQYGGRVSTGLTGQQLFPPQNKVS    550

LCS1              45 --------------------------------------------------     44
                                                                       
Q32KD4_DROME     551 LASPNQGVWDMRGKQFFTGVEIRIWAIACFAPQRTVREDALRNFTQQLQK    600

LCS1              45 --------------------------------------------------     44
                                                                       
Q32KD4_DROME     601 ISNDAGMPIIGQPCFCKYATGPDQVEPMFRYLKITFPGLQLVVVVLPGKT    650

LCS1              45 --------------------------------------------------     44
                                                                       
Q32KD4_DROME     651 PVYAEVKRVGDTVLGMATQCVQAKNVNKTSPQTLSNLCLKINVKLGGINS    700

LCS1              45 --------------------------------------------------     44
                                                                       
Q32KD4_DROME     701 ILVPSIRPKVFNEPVIFLGADVTHPPAGDNKKPSIAAVVGSMDAHPSRYA    750

LCS1              45 --------------------------------------------------     44
                                                                       
Q32KD4_DROME     751 ATVRVQQHRQEIIQELSSMVRELLIMFYKSTGGYKPHRIILYRDGVSEGQ    800

LCS1              45 --------------------------------------------------     44
                                                                       
Q32KD4_DROME     801 FPHVLQHELTAIREACIKLEPEYRPGITFIVVQKRHHTRLFCAEKKEQSG    850

LCS1              45 --------------------------------------------------     44
                                                                       
Q32KD4_DROME     851 KSGNIPAGTTVDVGITHPTEFDFYLCSHQGIQGTSRPSHYHVLWDDNHFD    900

LCS1              45 --------------------------------------------------     44
                                                                       
Q32KD4_DROME     901 SDELQCLTYQLCHTYVRCTRSVSIPAPAYYAHLVAFRARYHLVEKEHDSG    950

LCS1              45 ----------------------------------     44
                                                       
Q32KD4_DROME     951 EGSHQSGCSEDRTPGAMARAITVHADTKKVMYFA    984


#---------------------------------------
#---------------------------------------
