# Supplementary material for: Comparative structural insights and functional analysis for the distinct unbound states of Human AGO proteins
Source: Sci Rep. 2025 Mar 19;15:9432. doi: 10.1038/s41598-025-91849-5 (PMC11923369; doi:10.1038/s41598-025-91849-5)
Supplement: Supplementary file 3 — Supplementary Information 3. [file 41598_2025_91849_MOESM3_ESM.zip › lcs2_vs_dmel_ago1.txt]

########################################
# Program: needle
# Rundate: Thu 27 Jul 2023 08:41:03
# Commandline: needle
#    -auto
#    -stdout
#    -asequence emboss_needle-I20230727-084052-0011-4691431-p1m.asequence
#    -bsequence emboss_needle-I20230727-084052-0011-4691431-p1m.bsequence
#    -datafile EBLOSUM62
#    -gapopen 10.0
#    -gapextend 0.5
#    -endopen 10.0
#    -endextend 0.5
#    -aformat3 pair
#    -sprotein1
#    -sprotein2
# Align_format: pair
# Report_file: stdout
########################################

#=======================================
#
# Aligned_sequences: 2
# 1: LCS2
# 2: Q32KD4_DROME
# Matrix: EBLOSUM62
# Gap_penalty: 10.0
# Extend_penalty: 0.5
#
# Length: 984
# Identity:      46/984 ( 4.7%)
# Similarity:    47/984 ( 4.8%)
# Gaps:         936/984 (95.1%)
# Score: 254.0
# 
#
#=======================================

LCS2               1 --------------------------------------------------      0
                                                                       
Q32KD4_DROME       1 MSTERELAPGGPAQLHPHTLPLTFPDLQMTSTVGIIGKVYESQWTPSPTR     50

LCS2               1 --------------------------------------------------      0
                                                                       
Q32KD4_DROME      51 PQSPSQAQTSFDTLTSPPAPGSSVNPTAVTSPSAQNVAAGGATVAGAAAT    100

LCS2               1 --------------------------------------------------      0
                                                                       
Q32KD4_DROME     101 AAQVASALGATTGSVTPAIATATPATQPDMPVFTCPRRPNLGREGRPIVL    150

LCS2               1 --------------------------------------------------      0
                                                                       
Q32KD4_DROME     151 RANHFQVTMPRGYVHHYDINIQPDKCPRKVNREIIETMVHAYSKIFGVLK    200

LCS2               1 --------------------------------------------------      0
                                                                       
Q32KD4_DROME     201 PVFDGRNNLYTRDPLPIGNERLELEVTLPGEGKDRIFRVTIKWQAQVSLF    250

LCS2               1 --------------------------------------------------      0
                                                                       
Q32KD4_DROME     251 NLEEALEGRTRQIPYDAILALDVVMRHLPSMTYTPVGRSFFSSPEGYYHP    300

LCS2               1 --------------------------------------------------      0
                                                                       
Q32KD4_DROME     301 LGGGREVWFGFHQSVRPSQWKMMLNIDVSATAFYKAQPVIDFMCEVLDIR    350

LCS2               1 --------------------------------------------------      0
                                                                       
Q32KD4_DROME     351 DINEQRKPLTDSQRVKFTKEIKGLKIEITHCGQMRRKYRVCNVTRRPAQM    400

LCS2               1 --------------------------------------------------      0
                                                                       
Q32KD4_DROME     401 QSFPLQLENGQTVECTVAKYFLDKYRMKLRYPHLPCLQVGQEHKHTYLPL    450

LCS2               1 --------------------------------------------------      0
                                                                       
Q32KD4_DROME     451 EVCNIVAGQRCIKKLTDMQTSTMIKATARSAPDREREINNLVKRADFNND    500

LCS2               1 --------------------------------------------------      0
                                                                       
Q32KD4_DROME     501 SYVQEFGLTISNSMMEVRGRVLPPPKLQYGGRVSTGLTGQQLFPPQNKVS    550

LCS2               1 --------------------------------------------------      0
                                                                       
Q32KD4_DROME     551 LASPNQGVWDMRGKQFFTGVEIRIWAIACFAPQRTVREDALRNFTQQLQK    600

LCS2               1 --------------------------------------------------      0
                                                                       
Q32KD4_DROME     601 ISNDAGMPIIGQPCFCKYATGPDQVEPMFRYLKITFPGLQLVVVVLPGKT    650

LCS2               1 --------------------------------------------------      0
                                                                       
Q32KD4_DROME     651 PVYAEVKRVGDTVLGMATQCVQAKNVNKTSPQTLSNLCLKINVKLGGINS    700

LCS2               1 --------------------------------------------------      0
                                                                       
Q32KD4_DROME     701 ILVPSIRPKVFNEPVIFLGADVTHPPAGDNKKPSIAAVVGSMDAHPSRYA    750

LCS2               1 --------------------------------------------------      0
                                                                       
Q32KD4_DROME     751 ATVRVQQHRQEIIQELSSMVRELLIMFYKSTGGYKPHRIILYRDGVSEGQ    800

LCS2               1 --------------------------------------------------      0
                                                                       
Q32KD4_DROME     801 FPHVLQHELTAIREACIKLEPEYRPGITFIVVQKRHHTRLFCAEKKEQSG    850

LCS2               1 --------------------------------------------------      0
                                                                       
Q32KD4_DROME     851 KSGNIPAGTTVDVGITHPTEFDFYLCSHQGIQGTSRPSHYHVLWDDNHFD    900

LCS2               1 ------LTYQLCHTYVRCTRSVSIPAPAYYAHLVAFRARYHLVDKEHDSA     44
                           |||||||||||||||||||||||||||||||||||||:|||||.
Q32KD4_DROME     901 SDELQCLTYQLCHTYVRCTRSVSIPAPAYYAHLVAFRARYHLVEKEHDSG    950

LCS2              45 EGSH------------------------------     48
                     ||||                              
Q32KD4_DROME     951 EGSHQSGCSEDRTPGAMARAITVHADTKKVMYFA    984


#---------------------------------------
#---------------------------------------
