# Supplementary material for: Comparative structural insights and functional analysis for the distinct unbound states of Human AGO proteins
Source: Sci Rep. 2025 Mar 19;15:9432. doi: 10.1038/s41598-025-91849-5 (PMC11923369; doi:10.1038/s41598-025-91849-5)
Supplement: Supplementary file 3 — Supplementary Information 3. [file 41598_2025_91849_MOESM3_ESM.zip › lcs2_vs_dmel_ago2.txt]

########################################
# Program: needle
# Rundate: Thu 27 Jul 2023 08:43:23
# Commandline: needle
#    -auto
#    -stdout
#    -asequence emboss_needle-I20230727-084305-0380-18285770-p1m.asequence
#    -bsequence emboss_needle-I20230727-084305-0380-18285770-p1m.bsequence
#    -datafile EBLOSUM62
#    -gapopen 10.0
#    -gapextend 0.5
#    -endopen 10.0
#    -endextend 0.5
#    -aformat3 pair
#    -sprotein1
#    -sprotein2
# Align_format: pair
# Report_file: stdout
########################################

#=======================================
#
# Aligned_sequences: 2
# 1: LCS2
# 2: AGO2_DROME
# Matrix: EBLOSUM62
# Gap_penalty: 10.0
# Extend_penalty: 0.5
#
# Length: 1222
# Identity:      26/1222 ( 2.1%)
# Similarity:    30/1222 ( 2.5%)
# Gaps:        1182/1222 (96.7%)
# Score: 126.5
# 
#
#=======================================

LCS2               1 --------------------------------------------------      0
                                                                       
AGO2_DROME         1 MGKKDKNKKGGQDSAAAPQPQQQQKQQQQRQQQPQQLQQPQQLQQPQQLQ     50

LCS2               1 --------------------------------------------------      0
                                                                       
AGO2_DROME        51 QPQQQQQQQPHQQQQQSSRQQPSTSSGGSRASGFQQGGQQQKSQDAEGWT    100

LCS2               1 --------------------------------------------------      0
                                                                       
AGO2_DROME       101 AQKKQGKQQVQGWTKQGQQGGHQQGRQGQDGGYQQRPPGQQQGGHQQGRQ    150

LCS2               1 --------------------------------------------------      0
                                                                       
AGO2_DROME       151 GQEGGYQQRPPGQQQGGHQQGRQGQEGGYQQRPSGQQQGGHQQGRQGQEG    200

LCS2               1 --------------------------------------------------      0
                                                                       
AGO2_DROME       201 GYQQRPPGQQQGGHQQGRQGQEGGYQQRPSGQQQGGHQQGRQGQEGGYQQ    250

LCS2               1 --------------------------------------------------      0
                                                                       
AGO2_DROME       251 RPPGQQQGGHQQGRQGQEGGYQQRPPGQQQGGHEQGRQGQEGGYQQRPSG    300

LCS2               1 --------------------------------------------------      0
                                                                       
AGO2_DROME       301 QQQGGHQQGRQGQEGGYQQRPSGQQQGGHQQGRQGQEGGYQQRPSGQQQG    350

LCS2               1 --------------------------------------------------      0
                                                                       
AGO2_DROME       351 GHQQGRQGQEGGYQQRPPGQQPNQTQSQGQYQSRGPPQQQQAAPLPLPPQ    400

LCS2               1 --------------------------------------------------      0
                                                                       
AGO2_DROME       401 PAGSIKRGTIGKPGQVGINYLDLDLSKMPSVAYHYDVKIMPERPKKFYRQ    450

LCS2               1 --------------------------------------------------      0
                                                                       
AGO2_DROME       451 AFEQFRVDQLGGAVLAYDGKASCYSVDKLPLNSQNPEVTVTDRNGRTLRY    500

LCS2               1 --------------------------------------------------      0
                                                                       
AGO2_DROME       501 TIEIKETGDSTIDLKSLTTYMNDRIFDKPMRAMQCVEVVLASPCHNKAIR    550

LCS2               1 --------------------------------------------------      0
                                                                       
AGO2_DROME       551 VGRSFFKMSDPNNRHELDDGYEALVGLYQAFMLGDRPFLNVDISHKSFPI    600

LCS2               1 --------------------------------------------------      0
                                                                       
AGO2_DROME       601 SMPMIEYLERFSLKAKINNTTNLDYSRRFLEPFLRGINVVYTPPQSFQSA    650

LCS2               1 --------------------------------------------------      0
                                                                       
AGO2_DROME       651 PRVYRVNGLSRAPASSETFEHDGKKVTIASYFHSRNYPLKFPQLHCLNVG    700

LCS2               1 --------------------------------------------------      0
                                                                       
AGO2_DROME       701 SSIKSILLPIELCSIEEGQALNRKDGATQVANMIKYAATSTNVRKRKIMN    750

LCS2               1 --------------------------------------------------      0
                                                                       
AGO2_DROME       751 LLQYFQHNLDPTISRFGIRIANDFIVVSTRVLSPPQVEYHSKRFTMVKNG    800

LCS2               1 --------------------------------------------------      0
                                                                       
AGO2_DROME       801 SWRMDGMKFLEPKPKAHKCAVLYCDPRSGRKMNYTQLNDFGNLIISQGKA    850

LCS2               1 --------------------------------------------------      0
                                                                       
AGO2_DROME       851 VNISLDSDVTYRPFTDDERSLDTIFADLKRSQHDLAIVIIPQFRISYDTI    900

LCS2               1 --------------------------------------------------      0
                                                                       
AGO2_DROME       901 KQKAELQHGILTQCIKQFTVERKCNNQTIGNILLKINSKLNGINHKIKDD    950

LCS2               1 --------------------------------------------------      0
                                                                       
AGO2_DROME       951 PRLPMMKNTMYIGADVTHPSPDQREIPSVVGVAASHDPYGASYNMQYRLQ   1000

LCS2               1 --------------------------------------------------      0
                                                                       
AGO2_DROME      1001 RGALEEIEDMFSITLEHLRVYKEYRNAYPDHIIYYRDGVSDGQFPKIKNE   1050

LCS2               1 --------------------------------------------------      0
                                                                       
AGO2_DROME      1051 ELRCIKQACDKVGCKPKICCVIVVKRHHTRFFPSGDVTTSNKFNNVDPGT   1100

LCS2               1 -----------------------------------------------LTY      3
                                                                    |||
AGO2_DROME      1101 VVDRTIVHPNEMQFFMVSHQAIQGTAKPTRYNVIENTGNLDIDLLQQLTY   1150

LCS2               4 QLCHTYVRCTRSVSIPAPAYYAHLVAFRARYHLVDKEHDSAEGSH-----     48
                     .|||.:.||.||||.|||||.|||||.|.|.:|.        |::     
AGO2_DROME      1151 NLCHMFPRCNRSVSYPAPAYLAHLVAARGRVYLT--------GTNRFLDL   1192

LCS2              49 ----------------------     48
                                           
AGO2_DROME      1193 KKEYAKRTIVPEFMKKNPMYFV   1214


#---------------------------------------
#---------------------------------------
