# Supplementary material for: Comparative structural insights and functional analysis for the distinct unbound states of Human AGO proteins
Source: Sci Rep. 2025 Mar 19;15:9432. doi: 10.1038/s41598-025-91849-5 (PMC11923369; doi:10.1038/s41598-025-91849-5)
Supplement: Supplementary file 4 — Supplementary Information 4. [file 41598_2025_91849_MOESM4_ESM.zip]

Archive with 73 entries (37 files):
- global_and_domains/
- global_and_domains/AGO1/
- global_and_domains/AGO1/r1/
- global_and_domains/AGO1/r1/area.xvg
- global_and_domains/AGO1/r2/
- global_and_domains/AGO1/r2/area.xvg
- global_and_domains/AGO1/r3/
- global_and_domains/AGO1/r3/area.xvg
- global_and_domains/AGO2/
- global_and_domains/AGO2/r1/
- global_and_domains/AGO2/r1/area.xvg
- global_and_domains/AGO2/r2/
- global_and_domains/AGO2/r2/area.xvg
- global_and_domains/AGO2/r3/
- global_and_domains/AGO2/r3/area.xvg
- global_and_domains/AGO3/
- global_and_domains/AGO3/r1/
- global_and_domains/AGO3/r1/area.xvg
- global_and_domains/AGO3/r2/
- global_and_domains/AGO3/r2/area.xvg
- global_and_domains/AGO3/r3/
- global_and_domains/AGO3/r3/area.xvg
- global_and_domains/AGO4/
- global_and_domains/AGO4/r1/
- global_and_domains/AGO4/r1/area.xvg
- global_and_domains/AGO4/r2/
- global_and_domains/AGO4/r2/area.xvg
- global_and_domains/AGO4/r3/
- global_and_domains/AGO4/r3/area.xvg
- global_and_domains/evaluations/
- global_and_domains/evaluations/domain_area_assessment.csv
- global_and_domains/evaluations/filtered_consistent_pairs.csv
- global_and_domains/evaluations/mean-sasa.csv
- global_and_domains/evaluations/mean_values_per_AGO_and_domain.csv
- global_and_domains/evaluations/parameters_per_domain.csv
- specific_areas/
- specific_areas/AGO1/
- specific_areas/AGO1/r1/
- specific_areas/AGO1/r1/specific_areas.xvg
- specific_areas/AGO1/r2/
- specific_areas/AGO1/r2/specific_areas.xvg
- specific_areas/AGO1/r3/
- specific_areas/AGO1/r3/specific_areas.xvg
- specific_areas/AGO2/
- specific_areas/AGO2/r1/
- specific_areas/AGO2/r1/specific_areas.xvg
- specific_areas/AGO2/r2/
- specific_areas/AGO2/r2/specific_areas.xvg
- specific_areas/AGO2/r3/
- specific_areas/AGO2/r3/specific_areas.xvg
- specific_areas/AGO3/
- specific_areas/AGO3/r1/
- specific_areas/AGO3/r1/specific_areas.xvg
- specific_areas/AGO3/r2/
- specific_areas/AGO3/r2/specific_areas.xvg
- specific_areas/AGO3/r3/
- specific_areas/AGO3/r3/specific_areas.xvg
- specific_areas/AGO4/
- specific_areas/AGO4/r1/
- specific_areas/AGO4/r1/specific_areas.xvg
- specific_areas/AGO4/r2/
- specific_areas/AGO4/r2/specific_areas.xvg
- specific_areas/AGO4/r3/
- specific_areas/AGO4/r3/specific_areas.xvg
- specific_areas/evaluations/
- specific_areas/evaluations/gw182.csv
- specific_areas/evaluations/lcs1.csv
- specific_areas/evaluations/lcs2.csv
- specific_areas/evaluations/tdmd.csv
- specific_areas/evaluations/tetrad_1.csv
- specific_areas/evaluations/tetrad_2.csv
- specific_areas/evaluations/tetrad_3.csv
- specific_areas/evaluations/tetrad_4.csv
