# Supplementary material for: Comparative structural insights and functional analysis for the distinct unbound states of Human AGO proteins
Source: Sci Rep. 2025 Mar 19;15:9432. doi: 10.1038/s41598-025-91849-5 (PMC11923369; doi:10.1038/s41598-025-91849-5)
Supplement: Supplementary file 4 — Supplementary Information 4. [file 41598_2025_91849_MOESM4_ESM.zip › global_and_domains/AGO1/r1/area.xvg]

# This file was created Wed Jul 12 02:05:30 2023
# Created by:
#                       :-) GROMACS - gmx sasa, 2020.3 (-:
# 
# Executable:   /home/panos/programs/bin/gmx
# Data prefix:  /home/panos/programs
# Working dir:  /media/panos/Seagate Expansion Drive/AGO1/production
# Command line:
#   gmx sasa -f prod_center.xtc -s prod_ext2.tpr -n all_domains.ndx -o area.xvg -tu ns -surface 1 -output 10 11 12 13 14 15
# gmx sasa is part of G R O M A C S:
#
# Great Red Oystrich Makes All Chemists Sane
#
@    title "Solvent Accessible Surface"
@    xaxis  label "Time (ns)"
@    yaxis  label "Area (nm\S2\N)"
@TYPE xy
@ view 0.15, 0.15, 0.75, 0.85
@ legend on
@ legend box on
@ legend loctype view
@ legend 0.78, 0.8
@ legend length 2
@ s0 legend "Total"
@ s1 legend "r_17-147"
@ s2 legend "r_209-351"
@ s3 legend "r_410-491"
@ s4 legend "r_498-799"
@ s5 legend "r_156-208"
@ s6 legend "r_355-401"
      0.000  419.709   74.419   91.730   45.016  108.563   18.575   24.669
      0.010  417.313   75.361   91.241   46.208  105.612   17.998   24.702
      0.020  414.635   74.067   92.199   44.479  106.423   18.383   23.905
      0.030  420.087   73.326   91.233   47.354  108.814   18.966   23.713
      0.040  417.912   73.888   91.902   46.720  106.348   18.443   24.500
      0.050  419.789   74.003   92.532   45.689  110.487   18.982   23.750
      0.060  419.205   73.842   93.240   45.510  108.761   18.422   23.490
      0.070  421.733   74.218   93.636   45.624  108.004   18.988   24.538
      0.080  419.501   74.163   92.207   45.675  108.589   18.708   23.381
      0.090  419.143   74.593   91.432   45.499  108.993   18.385   24.369
      0.100  418.225   73.528   92.956   46.068  105.579   18.283   23.833
      0.110  416.849   72.589   92.834   46.267  106.021   18.262   23.766
      0.120  418.302   72.450   92.129   46.414  109.759   17.607   23.373
      0.130  415.998   71.098   92.315   44.913  108.220   18.520   23.906
      0.140  417.892   74.568   92.490   44.216  106.637   18.730   24.878
      0.150  415.402   73.348   91.564   45.124  106.490   18.534   24.080
      0.160  418.638   74.914   91.051   44.846  108.149   17.704   24.605
      0.170  418.513   74.326   93.975   44.112  107.116   18.649   23.277
      0.180  418.320   74.322   93.485   44.702  104.858   18.728   24.810
      0.190  419.640   74.651   89.779   46.180  108.299   18.684   24.385
      0.200  420.430   73.994   91.528   45.895  108.016   19.041   24.953
      0.210  418.222   73.498   93.361   46.994  106.053   17.562   24.153
      0.220  422.862   74.129   94.277   46.026  107.347   18.453   24.396
      0.230  415.723   72.059   92.462   45.015  106.784   17.798   24.615
      0.240  420.067   74.344   92.956   45.308  108.101   17.689   24.856
      0.250  417.241   74.321   91.998   45.596  107.660   17.375   24.109
      0.260  419.651   74.256   93.181   45.419  107.018   18.502   24.127
      0.270  417.811   74.098   94.504   45.846  105.914   17.358   24.025
      0.280  417.600   74.696   93.372   45.480  106.239   18.133   24.129
      0.290  412.511   72.581   92.638   44.333  106.049   18.225   22.495
      0.300  419.205   73.651   92.983   44.515  108.722   18.331   23.886
      0.310  419.839   75.578   92.921   45.806  107.635   18.249   24.243
      0.320  421.211   73.410   93.642   46.444  108.187   18.995   24.636
      0.330  411.873   70.772   92.298   45.163  105.625   18.524   23.348
      0.340  416.589   72.344   94.894   45.412  106.539   18.106   22.695
      0.350  415.568   72.330   93.085   44.718  107.149   18.538   23.941
      0.360  418.002   72.737   93.531   43.160  108.937   17.874   24.583
      0.370  415.964   70.531   94.277   44.941  107.367   19.325   23.854
      0.380  416.761   72.811   92.085   45.111  107.526   17.866   24.398
      0.390  417.024   73.348   92.894   44.435  107.995   18.452   23.968
      0.400  416.451   71.496   92.096   45.693  107.377   18.227   24.047
      0.410  421.461   73.443   94.215   45.412  107.500   18.430   25.187
      0.420  416.768   72.319   92.431   45.168  106.921   18.549   25.071
      0.430  417.499   71.116   92.966   45.314  109.029   18.454   24.847
      0.440  420.386   72.014   95.078   45.856  106.434   18.103   25.009
      0.450  422.879   73.290   95.124   44.470  109.375   18.169   25.448
      0.460  417.556   73.794   92.746   43.910  108.853   17.505   25.310
      0.470  413.275   72.016   92.683   45.169  105.470   18.010   23.641
      0.480  415.280   72.390   92.508   45.285  107.531   18.509   24.257
      0.490  419.352   72.959   93.525   45.286  108.284   18.932   25.042
      0.500  414.909   71.661   90.998   45.698  108.700   17.774   25.090
      0.510  420.355   73.037   93.981   44.208  109.486   18.442   24.957
      0.520  417.629   73.466   92.907   45.207  105.814   18.948   24.893
      0.530  411.913   70.417   91.315   46.029  105.825   18.039   23.684
      0.540  415.989   74.044   91.743   45.342  107.768   18.855   24.524
      0.550  414.989   71.960   92.286   45.339  105.661   18.457   25.059
      0.560  417.662   74.231   91.805   45.833  106.717   18.333   25.823
      0.570  418.600   73.004   91.676   46.348  107.204   18.858   24.966
      0.580  416.880   72.410   92.714   44.706  108.877   18.249   24.908
      0.590  414.391   72.923   92.669   44.828  106.973   17.684   24.421
      0.600  414.197   71.232   92.623   45.588  107.587   17.240   24.174
      0.610  414.362   71.701   94.657   45.940  106.151   17.956   23.188
      0.620  418.443   73.275   92.468   47.133  108.418   18.058   23.873
      0.630  419.363   72.943   94.870   46.184  105.953   18.460   24.059
      0.640  410.791   71.203   92.229   45.471  104.374   18.613   24.356
      0.650  416.883   72.765   94.857   45.994  105.308   18.032   24.144
      0.660  415.641   71.959   92.903   45.612  106.956   17.775   24.565
      0.670  415.891   70.810   92.404   44.929  109.024   17.470   25.021
      0.680  418.039   71.940   93.771   46.290  107.003   18.419   24.814
      0.690  418.033   71.800   94.505   46.384  106.170   18.414   24.676
      0.700  420.625   73.969   94.913   47.149  107.931   17.978   23.393
      0.710  414.699   72.717   93.753   45.383  105.697   17.859   23.930
      0.720  413.985   72.520   94.362   45.436  105.462   17.589   23.523
      0.730  407.396   71.340   92.609   44.212  105.846   17.135   21.746
      0.740  412.839   72.793   92.620   44.234  106.966   16.407   24.092
      0.750  414.814   73.319   95.259   45.587  105.793   16.664   23.528
      0.760  414.607   73.533   93.038   46.552  106.756   17.757   22.726
      0.770  414.580   73.066   94.481   45.079  106.441   18.573   22.759
      0.780  418.894   74.297   94.947   45.161  108.181   17.628   24.324
      0.790  419.373   73.604   93.852   45.599  108.932   18.834   23.212
      0.800  414.967   73.513   94.626   46.047  105.080   18.124   23.210
      0.810  418.742   74.518   92.692   45.783  107.293   17.745   23.353
      0.820  418.911   72.870   94.538   44.547  108.993   18.738   24.220
      0.830  422.191   74.046   94.630   45.335  108.732   19.022   24.648
      0.840  418.587   72.397   95.205   45.344  105.797   18.469   24.111
      0.850  417.160   72.874   93.798   44.851  106.391   18.474   24.461
      0.860  414.804   73.700   93.509   44.527  106.458   18.002   23.376
      0.870  416.435   74.352   93.083   45.968  106.309   18.209   22.956
      0.880  419.998   74.629   92.680   45.168  109.229   18.381   23.588
      0.890  421.229   74.658   94.057   46.730  107.129   18.463   23.053
      0.900  418.476   72.619   91.457   46.995  107.745   19.206   23.819
      0.910  418.522   74.484   92.123   45.590  106.825   18.467   23.647
      0.920  421.661   76.543   93.104   46.707  108.251   18.037   23.914
      0.930  423.720   74.813   94.145   45.804  109.172   18.014   24.400
      0.940  419.615   74.325   93.017   45.935  107.264   18.879   25.043
      0.950  415.341   74.938   91.882   45.937  105.406   18.217   23.155
      0.960  416.257   75.235   92.727   44.473  105.936   18.885   24.060
      0.970  419.335   76.255   92.853   43.898  106.724   18.283   24.136
      0.980  419.410   75.696   93.438   44.533  106.686   18.365   24.487
      0.990  418.529   74.036   93.779   45.832  106.145   18.584   23.574
      1.000  420.460   73.984   92.459   46.858  107.284   17.902   23.964
      1.010  418.717   73.640   95.405   45.403  106.060   17.495   24.064
      1.020  416.165   72.808   94.130   45.973  106.391   17.580   23.924
      1.030  419.937   72.950   93.882   46.404  108.700   18.661   23.745
      1.040  421.794   73.391   95.343   45.408  106.948   19.480   24.282
      1.050  422.047   73.306   94.328   45.305  109.202   18.993   24.088
      1.060  417.212   72.070   94.172   45.129  107.010   18.529   24.154
      1.070  417.708   74.247   92.994   46.079  106.158   18.145   23.129
      1.080  416.615   73.401   94.343   45.722  104.657   18.253   23.454
      1.090  418.813   73.047   95.476   45.867  105.829   18.725   22.874
      1.100  421.041   73.235   94.809   45.348  109.121   19.120   23.032
      1.110  418.046   72.761   93.683   45.047  107.089   19.114   23.647
      1.120  421.016   73.076   94.041   46.796  106.583   19.414   23.949
      1.130  420.212   71.986   93.552   45.358  108.467   19.084   24.634
      1.140  422.697   72.496   94.753   45.858  106.984   19.717   24.245
      1.150  419.309   72.379   92.366   45.753  107.976   18.844   24.354
      1.160  419.786   73.313   91.874   46.332  107.734   18.597   24.682
      1.170  415.281   71.479   91.574   45.624  107.593   18.640   24.235
      1.180  413.613   70.672   90.917   43.487  107.376   19.295   23.891
      1.190  417.328   74.107   90.370   45.108  106.162   19.030   23.842
      1.200  417.755   74.500   92.143   44.836  105.768   18.949   23.673
      1.210  419.006   72.534   92.249   45.885  106.570   19.482   24.427
      1.220  415.137   72.365   92.104   44.923  104.781   18.157   24.295
      1.230  417.803   73.033   90.358   45.439  108.932   18.550   23.826
      1.240  416.702   73.984   92.253   45.225  105.879   18.348   23.452
      1.250  409.251   70.837   91.075   45.276  103.452   18.342   22.878
      1.260  414.534   72.629   91.348   44.808  106.731   18.705   23.768
      1.270  415.955   72.960   91.087   43.874  107.586   19.207   23.177
      1.280  416.560   74.229   90.243   44.871  106.633   19.074   24.398
      1.290  412.321   72.237   91.580   44.311  104.352   18.641   23.478
      1.300  419.458   74.442   93.684   44.376  105.207   19.150   24.031
      1.310  415.306   72.248   92.424   43.555  106.186   17.891   24.231
      1.320  418.422   74.731   91.400   44.473  104.710   19.011   25.274
      1.330  416.618   72.995   90.376   44.652  105.548   19.839   24.050
      1.340  416.854   74.037   91.801   44.355  105.077   19.556   24.261
      1.350  414.856   75.064   89.809   44.144  104.474   19.133   23.850
      1.360  416.481   73.572   88.872   45.505  106.172   18.547   24.320
      1.370  417.376   73.801   89.533   45.152  105.597   19.143   23.341
      1.380  416.386   72.097   91.784   46.039  104.841   18.440   23.701
      1.390  416.727   73.441   90.435   44.817  106.692   18.100   23.468
      1.400  418.681   72.591   91.366   44.771  106.496   19.128   24.043
      1.410  413.168   72.060   90.688   44.225  105.929   18.940   23.723
      1.420  417.429   73.529   90.671   45.289  105.263   18.603   24.074
      1.430  417.529   72.784   90.713   45.521  105.128   18.777   24.670
      1.440  421.718   74.560   92.057   45.074  107.141   18.800   24.250
      1.450  417.852   73.861   90.693   44.019  107.591   18.724   24.232
      1.460  416.092   73.899   90.203   44.237  105.119   18.720   24.628
      1.470  414.416   75.173   88.701   43.806  105.133   19.044   24.166
      1.480  416.410   74.883   89.591   43.484  105.291   19.865   23.904
      1.490  418.112   73.790   89.826   44.411  108.161   19.306   23.863
      1.500  419.769   74.051   90.729   44.676  107.921   18.984   23.601
      1.510  418.783   74.867   90.893   43.314  107.937   18.747   23.433
      1.520  415.330   73.803   90.006   44.684  106.870   18.612   22.764
      1.530  418.898   75.879   91.217   44.573  105.182   18.750   22.244
      1.540  420.034   73.534   91.117   45.510  106.918   18.592   23.319
      1.550  423.217   75.128   92.678   45.161  106.922   19.319   21.515
      1.560  420.012   75.375   89.995   45.728  106.566   19.303   22.684
      1.570  417.267   75.296   89.503   46.062  105.605   19.114   22.284
      1.580  419.072   74.836   92.431   46.029  104.141   18.814   23.017
      1.590  414.451   75.719   90.093   44.429  104.290   19.374   22.886
      1.600  418.275   74.209   92.118   45.552  106.324   18.667   23.440
      1.610  414.697   72.647   90.800   45.732  106.535   18.475   22.034
      1.620  414.921   72.285   91.539   44.268  107.508   18.802   21.714
      1.630  413.418   73.190   90.373   45.119  105.832   17.948   21.732
      1.640  414.797   73.954   91.118   45.829  103.668   18.713   23.016
      1.650  414.410   74.874   91.629   46.094  102.877   18.356   22.031
      1.660  412.125   73.955   92.166   44.440  103.898   17.663   21.813
      1.670  417.106   72.130   92.820   45.617  106.254   18.796   23.463
      1.680  414.728   72.913   93.147   44.596  104.503   19.012   22.664
      1.690  419.342   75.231   91.406   44.859  106.815   19.340   22.793
      1.700  421.498   74.788   92.847   45.241  108.198   19.035   23.149
      1.710  416.102   73.279   91.300   45.167  106.453   19.307   22.526
      1.720  412.478   72.616   90.509   45.322  104.908   19.012   23.073
      1.730  414.076   74.110   89.691   44.913  105.154   19.534   22.820
      1.740  415.800   74.634   90.673   45.230  105.944   19.455   22.811
      1.750  415.349   74.851   90.773   44.838  105.919   18.855   22.908
      1.760  414.755   73.236   89.520   46.328  105.009   18.801   23.309
      1.770  418.463   74.343   91.774   45.705  106.648   18.160   23.818
      1.780  420.473   74.256   93.233   45.872  107.067   18.478   23.864
      1.790  417.169   73.491   92.602   45.606  105.802   18.990   23.068
      1.800  419.686   73.340   91.992   46.199  107.044   19.061   23.364
      1.810  419.694   74.873   93.025   46.181  105.413   19.211   23.279
      1.820  415.131   73.483   90.907   45.500  105.674   18.203   22.437
      1.830  416.925   72.378   90.070   45.787  107.181   19.303   23.638
      1.840  415.752   72.851   90.857   44.901  107.239   18.159   23.076
      1.850  419.532   71.664   92.860   44.712  108.772   18.357   22.552
      1.860  412.269   71.478   91.800   44.683  104.980   18.802   21.915
      1.870  417.698   71.413   94.116   43.953  107.939   19.813   22.544
      1.880  415.584   73.262   92.507   44.972  105.851   19.380   21.305
      1.890  415.788   74.524   91.181   45.056  105.363   18.925   22.284
      1.900  414.658   72.247   93.151   44.396  105.272   18.605   21.950
      1.910  419.222   75.265   92.271   45.188  106.222   18.727   23.221
      1.920  418.208   74.070   92.335   45.178  107.872   18.741   21.914
      1.930  413.679   72.270   92.692   43.927  104.713   19.045   21.804
      1.940  416.864   71.666   93.937   43.774  107.068   18.758   22.811
      1.950  417.351   74.453   92.588   44.755  106.742   18.392   21.795
      1.960  414.190   73.008   94.432   43.157  104.051   18.788   22.161
      1.970  419.198   73.369   96.036   44.352  103.960   19.445   23.352
      1.980  414.781   70.708   93.973   45.169  104.858   18.986   23.241
      1.990  416.165   72.830   93.679   46.061  105.293   18.553   22.720
      2.000  415.953   72.917   94.376   44.991  104.244   19.970   22.465
      2.010  416.059   74.438   94.175   45.058  104.969   18.598   22.525
      2.020  415.108   75.086   93.100   44.924  104.442   18.691   22.195
      2.030  415.672   75.369   92.320   45.283  103.363   19.043   22.951
      2.040  413.728   73.813   92.171   44.958  104.019   18.421   22.876
      2.050  416.681   73.886   92.370   45.916  105.363   18.822   22.731
      2.060  414.779   75.173   91.516   44.979  105.089   17.993   22.858
      2.070  414.103   74.536   92.110   45.526  103.631   18.325   23.313
      2.080  417.548   74.218   93.057   46.826  104.952   18.922   22.670
      2.090  417.171   75.361   94.456   46.561  103.521   18.403   22.468
      2.100  415.049   74.777   94.899   44.631  104.379   17.754   22.454
      2.110  408.733   73.595   91.035   45.441  103.398   17.797   21.625
      2.120  413.380   73.978   91.100   44.986  103.914   18.729   23.566
      2.130  415.459   75.376   92.348   43.892  105.459   18.152   23.684
      2.140  415.245   73.990   92.426   45.677  103.148   19.756   23.522
      2.150  418.166   75.046   92.772   45.406  104.363   19.971   22.284
      2.160  416.297   74.994   93.878   45.547  103.041   19.220   22.774
      2.170  419.204   76.797   93.726   45.309  104.222   19.765   22.921
      2.180  416.649   76.508   93.145   45.710  104.718   18.951   21.252
      2.190  412.041   74.982   92.823   45.416  101.579   18.559   22.268
      2.200  417.270   74.979   94.443   45.961  104.451   19.144   22.469
      2.210  414.628   73.200   91.998   45.375  104.807   18.884   22.339
      2.220  420.146   76.103   94.930   44.999  105.532   18.802   22.304
      2.230  417.187   75.154   93.251   44.817  105.734   19.100   22.307
      2.240  417.946   73.989   95.832   45.738  104.498   19.088   22.231
      2.250  420.508   73.958   94.648   45.468  105.666   19.561   22.617
      2.260  420.178   72.160   95.999   45.527  106.475   19.682   22.796
      2.270  417.999   74.522   94.502   45.158  105.288   18.830   22.070
      2.280  417.573   73.393   94.929   45.396  103.945   19.838   22.580
      2.290  417.075   73.952   94.390   44.416  105.951   19.860   21.405
      2.300  422.027   75.904   95.005   45.635  106.259   19.664   23.013
      2.310  418.449   76.177   93.142   44.603  106.026   19.104   22.789
      2.320  415.332   74.022   94.753   45.054  103.924   18.720   22.459
      2.330  418.982   75.668   93.845   43.482  105.863   19.330   23.342
      2.340  418.874   74.764   93.342   43.390  107.142   18.914   22.431
      2.350  416.597   75.942   93.309   44.484  102.930   18.993   22.844
      2.360  415.347   74.749   94.703   43.771  103.248   19.254   22.669
      2.370  415.074   73.700   92.706   43.372  104.564   18.749   22.971
      2.380  416.290   77.315   93.933   43.352  104.044   18.814   22.448
      2.390  417.460   75.942   93.222   43.689  105.056   20.329   22.989
      2.400  418.213   75.720   93.544   43.500  105.051   19.498   22.469
      2.410  411.983   72.676   93.666   42.692  105.550   19.234   22.022
      2.420  420.329   74.621   94.706   45.176  105.010   20.654   22.934
      2.430  418.565   74.426   95.142   44.036  105.051   20.093   23.052
      2.440  419.365   74.100   93.187   44.141  107.146   19.816   23.318
      2.450  414.446   73.779   92.153   43.191  104.631   19.744   22.960
      2.460  420.041   73.955   93.464   44.526  105.106   20.221   23.282
      2.470  417.004   72.870   93.307   44.439  107.634   19.392   22.686
      2.480  417.619   73.706   92.963   44.314  105.578   20.222   22.271
      2.490  417.147   72.943   93.461   43.930  106.881   20.221   21.973
      2.500  418.372   74.020   93.190   45.339  105.322   19.863   21.463
      2.510  424.230   73.920   94.579   46.137  106.576   20.531   22.785
      2.520  419.245   74.984   94.308   43.989  105.556   19.654   22.711
      2.530  420.837   74.611   94.949   43.513  105.542   19.893   22.740
      2.540  418.134   74.567   94.092   43.118  105.169   19.170   22.840
      2.550  421.217   76.142   95.793   43.776  105.579   18.753   22.688
      2.560  420.253   74.834   94.144   45.318  105.412   18.897   22.908
      2.570  421.542   73.954   95.020   45.970  104.769   19.553   23.600
      2.580  418.220   74.052   94.809   45.599  103.670   19.802   22.519
      2.590  418.766   76.425   93.060   45.118  106.632   19.153   22.145
      2.600  416.466   74.966   93.706   45.133  103.768   18.868   22.437
      2.610  419.524   75.688   94.799   44.912  105.164   18.832   23.368
      2.620  416.521   75.826   94.225   45.077  104.851   18.025   21.880
      2.630  418.726   73.709   95.315   44.521  104.443   18.715   23.940
      2.640  418.830   75.748   94.170   45.344  104.127   19.122   22.831
      2.650  419.468   74.412   95.222   44.535  104.998   19.426   23.151
      2.660  420.999   75.433   95.701   45.362  104.653   18.811   23.489
      2.670  423.493   76.039   95.878   44.754  105.782   19.553   24.153
      2.680  417.970   75.219   94.943   45.042  103.015   19.459   22.428
      2.690  417.025   74.651   94.303   45.483  103.681   18.745   22.854
      2.700  417.597   75.588   95.879   44.108  102.698   18.587   23.109
      2.710  414.602   75.083   93.996   44.188  102.765   18.404   23.340
      2.720  412.452   75.116   94.199   42.832  103.102   18.700   22.274
      2.730  416.072   75.352   94.503   45.414  102.733   18.546   22.577
      2.740  411.923   74.172   94.617   43.951  101.926   18.408   22.930
      2.750  410.599   74.461   93.577   44.791  101.841   18.788   22.590
      2.760  418.846   75.723   96.476   45.797  103.276   19.166   22.611
      2.770  413.605   74.261   92.315   45.676  102.174   19.725   22.952
      2.780  412.376   74.996   93.774   45.147  102.730   18.633   21.296
      2.790  415.754   73.822   95.094   45.495  103.214   19.384   22.752
      2.800  418.585   76.087   94.159   45.333  105.730   19.340   22.447
      2.810  417.626   75.036   95.492   44.995  105.072   18.535   21.453
      2.820  417.082   75.927   94.864   45.325  103.832   18.462   22.980
      2.830  413.769   72.988   93.356   46.435  102.649   18.977   22.827
      2.840  416.275   74.494   94.422   46.165  102.151   19.787   22.794
      2.850  418.567   73.290   96.173   45.088  105.836   18.197   22.799
      2.860  417.494   73.856   95.045   45.304  103.611   19.589   22.608
      2.870  417.165   74.347   96.043   45.394  105.162   18.658   21.881
      2.880  417.869   75.813   95.398   46.777  101.898   19.113   22.335
      2.890  411.416   73.019   94.311   43.713  101.354   18.951   22.669
      2.900  418.408   74.909   95.525   44.358  103.395   19.739   21.647
      2.910  418.078   73.325   95.465   44.328  103.278   19.396   22.646
      2.920  420.409   75.483   95.492   45.344  102.892   18.931   22.798
      2.930  421.318   74.979   96.802   45.925  103.633   18.474   22.368
      2.940  419.610   75.087   95.968   44.476  104.271   18.878   22.787
      2.950  420.585   76.226   95.108   44.662  104.555   18.658   22.974
      2.960  419.288   73.198   96.027   45.147  104.863   19.084   23.425
      2.970  417.880   75.501   94.418   44.894  103.760   19.339   23.012
      2.980  417.902   74.948   94.768   45.373  104.492   18.723   21.615
      2.990  413.800   73.924   94.022   43.653  103.977   18.603   22.763
      3.000  418.291   75.373   95.349   45.114  104.156   18.392   21.208
      3.010  419.317   75.003   95.830   44.579  104.647   18.807   21.512
      3.020  419.097   74.566   96.948   43.652  104.206   19.155   22.223
      3.030  419.407   75.094   94.420   44.986  105.353   19.058   22.239
      3.040  418.351   74.379   95.449   44.315  105.417   18.702   22.152
      3.050  418.296   73.333   95.821   44.553  104.576   17.958   23.362
      3.060  416.488   73.083   94.272   44.971  104.340   18.980   22.646
      3.070  419.882   74.035   94.815   45.878  104.925   18.588   22.735
      3.080  421.986   75.706   94.945   45.969  103.643   19.478   22.250
      3.090  420.681   74.867   93.425   45.336  103.203   18.916   24.634
      3.100  420.891   74.282   93.933   46.454  104.537   18.402   23.238
      3.110  417.960   74.249   94.068   45.578  103.442   18.282   22.517
      3.120  420.466   74.985   95.147   46.516  103.530   17.764   22.895
      3.130  417.351   73.988   93.557   45.448  105.395   17.859   21.532
      3.140  416.403   74.332   95.264   44.038  103.912   18.652   22.212
      3.150  419.935   76.262   94.440   44.635  105.028   19.061   22.928
      3.160  419.752   74.841   95.512   44.275  104.594   18.992   22.932
      3.170  420.858   74.027   96.836   45.392  103.868   18.496   22.357
      3.180  416.619   72.008   95.997   45.331  105.585   18.083   21.239
      3.190  416.989   72.101   94.452   45.418  104.694   18.705   22.660
      3.200  419.578   74.779   96.581   45.140  105.201   18.483   21.765
      3.210  416.105   75.472   94.058   44.403  103.352   18.194   21.987
      3.220  416.507   73.646   94.517   44.719  104.439   19.051   22.035
      3.230  414.960   73.580   95.139   44.194  102.919   18.988   22.103
      3.240  417.197   73.678   96.202   44.195  103.985   18.749   22.539
      3.250  419.351   74.907   98.797   43.921  102.456   19.229   22.627
      3.260  414.967   73.822   95.357   44.185  103.291   19.184   21.518
      3.270  419.931   75.278   94.334   44.085  104.803   19.032   22.467
      3.280  417.105   74.446   96.458   44.443  102.458   18.576   22.035
      3.290  417.950   73.967   95.764   43.906  104.190   19.085   22.913
      3.300  420.358   73.046   97.046   44.199  104.341   19.682   22.821
      3.310  413.244   74.133   92.630   44.012  102.423   19.638   22.808
      3.320  415.702   74.605   93.767   44.604  103.945   18.658   22.192
      3.330  412.618   74.037   93.318   43.288  103.580   18.554   21.997
      3.340  414.193   72.999   95.598   42.858  103.096   18.524   22.697
      3.350  416.517   75.323   93.334   43.185  103.889   19.043   21.536
      3.360  419.359   75.752   94.614   42.760  104.777   20.038   21.555
      3.370  417.630   76.139   93.019   44.676  103.392   19.767   21.677
      3.380  419.028   76.505   92.578   42.608  105.029   20.030   21.672
      3.390  420.149   78.323   94.489   43.554  103.453   19.223   21.200
      3.400  420.231   76.364   94.276   42.977  104.401   20.347   21.632
      3.410  419.677   76.280   95.269   43.779  103.530   19.231   21.413
      3.420  417.735   77.054   92.139   43.494  105.497   18.603   21.069
      3.430  418.341   76.659   92.558   42.716  104.920   18.698   21.448
      3.440  418.799   74.898   93.028   43.562  104.495   19.363   21.858
      3.450  421.220   77.497   92.681   43.681  106.500   19.388   21.797
      3.460  421.148   75.653   94.549   43.607  105.972   19.173   22.176
      3.470  419.581   76.872   92.910   43.366  105.870   19.069   21.738
      3.480  420.389   74.209   93.444   43.956  105.000   19.520   22.180
      3.490  418.299   75.242   93.437   43.444  105.161   19.745   21.121
      3.500  413.895   75.361   91.790   43.409  102.605   18.869   21.356
      3.510  420.747   76.273   94.008   43.904  105.451   18.886   21.776
      3.520  415.365   73.899   92.785   44.086  105.026   18.778   21.702
      3.530  417.052   74.862   92.779   44.052  105.043   18.007   22.579
      3.540  416.513   75.518   94.822   43.016  104.202   18.188   21.359
      3.550  419.665   75.529   96.146   44.318  103.516   18.167   21.816
      3.560  417.113   73.391   93.598   44.117  104.685   18.343   22.408
      3.570  418.455   73.587   93.314   45.126  104.689   19.026   22.478
      3.580  424.300   74.548   95.480   45.893  105.984   19.261   22.595
      3.590  416.331   74.639   92.463   44.660  104.905   17.991   22.113
      3.600  420.944   75.017   92.651   46.134  105.317   19.491   21.979
      3.610  420.247   74.987   93.628   45.555  106.083   18.694   22.138
      3.620  418.167   74.634   94.042   44.599  104.848   18.777   21.655
      3.630  418.383   75.899   93.087   44.525  104.189   18.789   22.282
      3.640  419.741   76.271   91.362   44.853  106.597   18.492   21.891
      3.650  424.042   74.971   94.520   45.798  106.785   18.965   21.933
      3.660  420.325   73.582   93.025   45.707  106.159   18.091   22.221
      3.670  418.573   72.030   92.635   46.040  106.268   19.415   22.658
      3.680  422.492   74.426   94.382   45.718  106.254   19.771   22.825
      3.690  419.402   73.471   92.900   45.739  106.997   18.237   22.358
      3.700  416.504   73.150   93.212   45.498  105.051   18.779   22.269
      3.710  422.197   74.064   94.024   46.996  107.311   18.123   21.583
      3.720  420.902   73.161   92.297   45.760  110.011   18.496   22.151
      3.730  416.568   72.660   91.202   44.959  109.053   18.147   22.964
      3.740  419.294   73.122   92.065   45.924  107.569   18.441   22.530
      3.750  419.278   73.547   92.894   46.075  106.349   17.637   23.005
      3.760  416.555   72.746   92.421   45.911  106.806   18.227   22.602
      3.770  419.821   74.533   94.939   45.437  105.565   18.022   21.841
      3.780  419.074   73.028   93.594   44.550  109.070   17.616   22.006
      3.790  417.710   72.964   91.717   44.882  108.063   17.786   23.524
      3.800  418.167   72.977   93.102   46.426  106.535   17.553   22.235
      3.810  414.233   71.997   91.979   44.950  106.500   18.168   21.978
      3.820  417.866   72.970   93.673   45.168  107.374   17.903   22.491
      3.830  418.691   73.657   94.852   44.886  107.018   18.196   22.494
      3.840  421.019   74.317   92.568   45.636  108.374   18.897   21.877
      3.850  415.027   73.853   92.461   44.537  106.400   17.623   22.697
      3.860  423.958   73.404   94.342   45.741  106.882   18.863   22.881
      3.870  419.256   73.887   93.993   43.479  106.054   18.132   22.660
      3.880  422.009   74.501   93.007   45.848  106.665   18.675   22.922
      3.890  421.602   73.989   93.981   45.080  106.957   19.370   22.786
      3.900  421.382   73.037   92.864   45.843  107.829   18.835   22.846
      3.910  419.343   73.868   92.278   45.467  108.359   18.888   21.702
      3.920  419.603   73.176   94.324   44.463  107.045   18.838   22.346
      3.930  421.807   74.098   93.278   45.808  108.781   18.576   22.289
      3.940  420.894   73.147   94.235   45.596  107.200   18.860   22.157
      3.950  420.348   72.785   93.769   44.707  108.240   18.874   22.619
      3.960  421.429   73.383   93.867   44.722  107.270   19.104   21.700
      3.970  420.600   74.319   94.468   43.621  106.171   18.939   23.020
      3.980  419.495   73.008   94.109   45.809  106.169   18.359   21.363
      3.990  419.583   73.927   93.394   44.050  108.033   18.625   21.886
      4.000  420.436   73.214   92.815   45.271  107.271   19.686   23.208
      4.010  417.488   72.877   91.877   44.651  106.151   18.548   22.344
      4.020  423.402   74.813   94.835   44.455  109.442   18.037   21.922
      4.030  421.304   73.604   93.907   44.854  107.765   19.200   22.093
      4.040  419.868   74.734   92.953   44.018  107.419   18.462   22.520
      4.050  422.995   75.420   93.231   44.629  107.788   19.257   22.788
      4.060  424.452   76.617   95.056   43.158  107.936   17.851   22.393
      4.070  424.508   75.028   93.501   44.326  109.633   18.101   22.825
      4.080  418.689   74.503   93.296   43.870  105.676   18.377   22.889
      4.090  421.015   76.786   93.605   43.685  107.369   18.541   22.090
      4.100  418.032   74.293   94.104   43.182  105.960   18.618   21.861
      4.110  419.423   75.436   94.847   42.833  106.263   18.807   22.422
      4.120  423.782   74.851   94.580   44.310  109.131   18.715   22.297
      4.130  425.401   75.465   95.190   44.670  108.488   19.430   23.006
      4.140  421.241   74.677   94.073   43.591  108.188   18.996   22.430
      4.150  420.080   76.462   94.084   43.479  106.141   18.072   23.855
      4.160  418.377   75.894   94.220   45.050  106.511   18.057   21.821
      4.170  423.677   75.576   95.037   44.715  108.154   18.469   23.087
      4.180  421.126   77.458   93.873   42.623  106.864   18.473   22.955
      4.190  422.163   77.032   94.765   44.092  106.356   18.070   23.255
      4.200  422.486   76.847   94.011   44.110  107.127   18.102   23.731
      4.210  423.952   76.038   94.066   43.639  110.000   18.328   22.365
      4.220  424.564   78.037   96.498   43.468  107.248   18.287   22.021
      4.230  423.014   76.656   95.872   43.987  106.141   18.048   22.806
      4.240  424.027   76.795   94.990   44.957  106.750   18.583   23.391
      4.250  423.215   76.683   93.920   45.165  106.540   19.177   22.955
      4.260  420.064   76.171   94.060   44.231  106.141   18.319   22.711
      4.270  423.716   75.142   95.058   44.657  109.050   17.993   23.783
      4.280  421.577   76.604   94.242   45.068  106.612   18.542   22.666
      4.290  418.628   76.324   94.164   45.189  104.555   18.886   22.442
      4.300  419.529   75.271   93.760   43.876  107.691   18.188   21.933
      4.310  421.461   76.794   96.092   43.900  106.970   17.726   22.769
      4.320  421.298   77.707   94.337   44.445  106.562   18.221   22.450
      4.330  418.148   77.019   92.378   44.090  106.162   18.327   21.929
      4.340  418.923   75.636   93.193   44.480  107.095   18.303   22.664
      4.350  419.214   74.692   94.568   44.503  107.323   17.772   22.395
      4.360  418.802   76.103   93.392   43.825  106.497   17.931   22.855
      4.370  419.351   74.879   94.892   43.793  106.537   18.356   23.053
      4.380  426.792   78.340   95.675   45.428  107.783   17.513   23.025
      4.390  421.259   75.479   92.808   44.000  108.358   18.479   23.190
      4.400  420.058   74.904   93.875   44.473  108.540   18.572   22.688
      4.410  420.736   76.685   95.250   42.700  110.288   18.052   22.249
      4.420  418.767   75.387   95.160   43.312  107.619   18.058   22.214
      4.430  420.153   75.226   93.907   44.319  108.957   18.413   22.782
      4.440  418.649   76.580   92.089   45.258  106.223   17.789   22.409
      4.450  418.493   74.900   95.642   43.407  106.841   17.883   22.493
      4.460  421.993   76.359   93.631   44.848  108.702   17.861   23.191
      4.470  419.502   74.465   94.601   44.390  107.575   17.641   22.261
      4.480  419.616   75.547   94.000   45.115  106.300   18.055   23.009
      4.490  417.751   75.111   93.755   43.687  107.314   18.151   21.963
      4.500  416.979   75.332   92.273   43.862  107.657   17.252   23.160
      4.510  419.186   75.638   93.191   44.048  107.748   17.890   23.573
      4.520  422.054   77.138   93.914   44.911  108.481   17.291   23.848
      4.530  421.478   75.601   92.350   44.098  108.913   17.768   23.628
      4.540  419.543   75.584   93.827   43.677  107.133   17.507   23.479
      4.550  417.956   76.525   91.869   44.095  106.851   17.282   23.147
      4.560  420.943   75.744   94.452   44.793  107.653   17.096   22.653
      4.570  423.000   74.939   95.748   44.653  108.080   18.062   22.131
      4.580  419.375   75.409   93.478   45.477  107.500   17.893   22.250
      4.590  414.527   73.734   92.497   43.646  108.227   17.256   21.325
      4.600  417.758   74.224   93.649   44.441  106.659   18.265   22.407
      4.610  422.274   74.966   94.678   43.277  110.164   17.576   23.566
      4.620  416.855   75.382   91.318   44.193  108.772   17.724   22.411
      4.630  419.293   74.385   91.909   45.946  108.276   18.276   23.188
      4.640  423.989   75.730   92.802   43.981  109.749   18.185   23.993
      4.650  421.424   75.536   93.478   43.499  109.376   17.553   23.736
      4.660  423.298   76.714   94.234   44.522  108.635   17.410   22.451
      4.670  424.664   75.005   93.750   45.625  109.174   18.837   23.018
      4.680  423.091   73.318   95.757   44.752  109.244   18.395   23.382
      4.690  423.495   75.015   95.163   44.948  108.265   18.220   23.591
      4.700  425.768   76.843   94.735   45.674  108.446   17.664   23.757
      4.710  423.562   75.065   95.942   43.579  109.330   18.263   23.256
      4.720  420.373   73.757   93.638   44.644  107.674   17.635   24.090
      4.730  422.604   73.722   94.744   44.317  108.124   18.314   24.679
      4.740  422.688   74.822   93.913   43.956  109.194   17.817   23.908
      4.750  422.456   74.465   94.687   44.315  109.261   18.592   23.247
      4.760  421.427   73.259   93.414   44.297  108.571   18.486   23.657
      4.770  424.478   73.910   96.236   43.517  108.778   18.764   23.827
      4.780  421.022   72.704   95.942   43.502  108.484   18.744   23.966
      4.790  418.083   74.062   93.282   44.200  105.545   18.438   23.620
      4.800  420.103   74.147   93.758   43.303  108.077   19.805   22.747
      4.810  422.598   74.009   95.773   45.427  106.566   19.406   23.150
      4.820  422.176   73.654   94.986   45.073  107.882   19.111   22.824
      4.830  423.780   74.009   95.595   44.657  108.498   19.496   22.910
      4.840  423.498   73.755   94.604   45.078  108.170   20.056   23.515
      4.850  421.274   73.185   96.765   44.525  106.532   19.569   22.993
      4.860  420.472   74.570   94.165   43.609  107.209   19.203   22.636
      4.870  423.873   74.804   95.091   43.944  108.555   19.913   22.271
      4.880  424.629   73.727   95.635   42.912  110.523   19.292   23.551
      4.890  420.270   73.697   95.665   44.158  105.867   19.361   23.376
      4.900  424.043   73.589   95.636   43.617  108.937   19.937   23.835
      4.910  425.355   73.028   96.322   44.554  107.554   20.042   23.991
      4.920  419.764   70.630   94.804   43.770  108.239   19.377   23.504
      4.930  419.418   71.501   94.033   44.242  108.687   19.137   23.447
      4.940  422.116   71.943   95.483   43.281  107.937   19.765   23.458
      4.950  423.504   71.174   95.683   44.068  109.061   19.756   23.543
      4.960  425.395   74.261   94.923   44.964  107.779   19.656   23.592
      4.970  425.725   74.418   94.459   44.861  108.606   19.630   22.934
      4.980  421.079   74.077   93.988   43.665  106.634   19.497   23.023
      4.990  420.313   73.377   93.454   44.412  107.318   19.172   23.205
      5.000  420.836   72.072   94.423   44.688  108.082   19.742   23.716
      5.010  420.195   71.119   93.907   44.055  107.575   19.863   23.221
      5.020  419.910   72.359   94.456   43.606  107.757   19.785   23.219
      5.030  419.980   72.118   94.657   42.848  108.157   19.301   23.740
      5.040  416.604   70.973   91.332   43.929  107.149   19.583   24.549
      5.050  421.099   72.749   94.838   43.449  108.596   19.162   23.995
      5.060  420.198   72.116   95.524   42.987  108.408   19.073   22.877
      5.070  421.217   73.037   94.825   44.808  107.319   18.866   23.287
      5.080  423.123   73.737   95.524   44.716  107.190   19.768   22.919
      5.090  422.559   73.420   94.588   44.062  107.320   19.376   24.324
      5.100  426.006   72.993   96.986   44.405  105.848   20.755   23.969
      5.110  418.025   73.402   93.665   43.598  104.441   19.455   24.077
      5.120  416.417   72.719   94.627   44.062  105.208   18.708   22.778
      5.130  419.859   74.424   93.127   44.057  106.932   19.319   23.783
      5.140  419.487   73.377   94.591   44.305  106.479   18.901   23.666
      5.150  422.345   73.685   95.689   44.834  106.434   20.265   22.560
      5.160  418.946   73.847   93.081   44.836  105.990   19.499   23.224
      5.170  419.585   73.564   92.860   44.811  106.564   19.201   23.064
      5.180  417.596   72.431   93.197   44.134  106.907   18.990   23.559
      5.190  420.665   71.956   93.915   44.573  108.063   19.706   23.897
      5.200  425.602   73.479   97.275   44.285  107.114   19.442   23.906
      5.210  418.241   70.175   95.278   44.422  106.315   19.112   23.106
      5.220  420.595   72.224   94.737   45.021  108.056   18.860   22.879
      5.230  420.821   73.265   94.325   44.483  107.482   19.000   23.399
      5.240  420.590   70.878   93.470   43.700  109.824   18.963   23.292
      5.250  424.847   73.544   95.853   44.970  107.610   19.726   22.943
      5.260  418.646   72.096   94.371   43.591  106.218   19.781   23.187
      5.270  421.161   72.043   94.468   45.060  107.489   18.969   24.035
      5.280  427.382   73.974   96.215   44.456  107.675   19.987   23.949
      5.290  420.393   73.008   94.792   44.393  105.265   18.990   24.348
      5.300  419.799   72.108   96.129   44.331  105.882   18.587   23.846
      5.310  421.288   72.297   94.987   43.799  106.978   19.284   23.807
      5.320  423.463   71.129   95.488   44.863  107.767   19.023   24.179
      5.330  423.575   71.503   96.945   44.105  108.254   18.854   22.780
      5.340  425.269   72.214   97.161   44.007  109.124   18.610   24.163
      5.350  421.018   72.281   94.853   44.202  107.094   18.503   23.843
      5.360  425.768   71.218   97.151   44.206  111.263   19.665   23.365
      5.370  422.672   70.426   96.678   43.636  107.472   19.496   25.239
      5.380  427.608   72.939   98.859   44.130  109.353   18.375   23.554
      5.390  430.388   73.152   97.894   46.047  109.639   17.918   24.372
      5.400  428.155   71.815   99.722   44.381  109.927   18.627   23.373
      5.410  430.833   72.111   99.147   45.258  110.154   18.476   23.680
      5.420  427.253   72.221   98.898   43.340  108.859   18.209   24.131
      5.430  426.799   72.402   97.615   45.090  108.636   17.622   24.016
      5.440  424.030   72.848   96.387   44.820  107.099   18.938   23.463
      5.450  429.982   71.803   98.739   45.938  109.218   18.947   24.599
      5.460  424.833   72.784   95.843   44.122  109.449   18.263   23.407
      5.470  427.662   72.232   96.269   45.191  110.222   18.890   24.416
      5.480  427.945   72.655   98.999   45.483  108.821   18.436   23.017
      5.490  424.522   71.210   97.245   45.725  107.543   18.216   23.958
      5.500  424.144   72.405   96.843   44.600  106.650   18.241   24.002
      5.510  424.654   71.956   96.595   44.994  109.396   17.877   23.896
      5.520  427.431   72.194   96.482   44.828  109.712   18.686   24.096
      5.530  425.312   71.955   95.861   45.222  108.653   19.064   23.804
      5.540  427.194   73.317   96.251   44.497  109.240   18.053   24.898
      5.550  426.621   72.594   96.202   44.471  108.227   19.305   25.214
      5.560  424.812   72.207   95.248   43.720  108.222   19.223   24.816
      5.570  422.760   72.077   93.715   43.718  109.130   18.499   24.362
      5.580  426.350   73.361   95.691   43.909  109.794   19.113   24.283
      5.590  419.651   71.625   93.810   43.617  107.570   18.334   24.600
      5.600  425.484   72.955   96.467   45.170  108.547   18.652   24.254
      5.610  429.041   74.063   95.785   44.744  110.047   19.307   24.062
      5.620  427.582   73.155   96.148   43.929  110.049   18.809   24.152
      5.630  423.300   72.772   94.938   45.304  107.583   18.813   24.008
      5.640  419.517   72.831   94.561   43.242  106.120   18.847   23.914
      5.650  423.786   71.319   95.798   44.803  108.747   19.257   24.093
      5.660  422.890   73.027   95.469   43.805  108.226   18.825   22.995
      5.670  420.413   71.198   95.263   44.220  107.734   18.853   23.799
      5.680  422.955   72.421   95.202   44.937  108.519   18.629   23.365
      5.690  425.677   71.714   95.451   44.005  109.838   20.075   23.433
      5.700  418.520   72.357   93.396   42.858  107.509   18.594   23.525
      5.710  420.382   73.684   93.496   43.847  107.480   18.372   23.471
      5.720  425.537   73.963   94.041   45.913  108.790   18.901   24.706
      5.730  423.469   73.639   95.359   44.038  108.643   18.586   23.578
      5.740  426.619   74.131   95.089   44.964  108.350   19.132   23.390
      5.750  424.306   73.406   95.312   43.740  108.845   19.886   23.013
      5.760  422.819   73.475   94.878   43.264  108.539   18.748   23.894
      5.770  423.446   73.402   96.296   44.343  106.387   19.213   23.100
      5.780  423.250   73.761   94.139   43.677  109.501   19.718   22.706
      5.790  418.770   71.298   94.863   43.995  107.157   18.946   22.519
      5.800  422.605   73.920   92.290   44.754  108.965   18.850   23.388
      5.810  421.732   71.374   95.261   43.978  108.433   18.327   23.187
      5.820  419.811   71.874   94.493   43.715  107.865   19.162   22.755
      5.830  419.475   70.872   95.667   43.603  107.775   18.396   22.923
      5.840  418.986   72.797   96.990   43.768  106.447   18.560   22.322
      5.850  420.646   74.364   94.574   43.482  107.572   18.719   22.852
      5.860  418.803   72.505   93.916   44.345  107.220   19.506   22.101
      5.870  421.260   74.285   96.910   43.898  107.004   18.571   23.294
      5.880  421.203   73.070   93.504   43.969  107.945   19.375   23.316
      5.890  428.330   73.510   95.234   45.504  109.142   19.437   23.844
      5.900  422.127   72.050   96.726   43.468  106.940   18.772   23.032
      5.910  415.351   72.689   93.204   43.226  106.685   19.443   22.529
      5.920  417.880   71.315   95.857   43.599  107.379   18.683   23.593
      5.930  416.537   72.256   91.658   45.402  106.344   19.121   23.170
      5.940  423.790   73.857   94.116   45.044  107.986   19.744   23.608
      5.950  423.757   73.184   95.358   44.962  106.269   20.216   23.595
      5.960  421.712   71.371   96.541   43.925  106.245   19.471   23.729
      5.970  426.376   73.573   97.144   44.221  108.323   19.483   23.724
      5.980  422.400   71.616   94.960   45.209  108.586   19.617   23.506
      5.990  418.727   73.066   95.341   44.561  105.464   19.024   23.241
      6.000  421.272   72.727   95.021   44.477  106.939   19.447   23.696
      6.010  421.514   73.610   94.775   44.479  107.388   19.503   23.945
      6.020  423.661   74.137   94.806   44.044  109.117   19.325   23.540
      6.030  421.965   72.607   93.870   44.485  107.371   19.487   23.907
      6.040  428.548   73.019   97.497   44.384  109.532   19.268   25.251
      6.050  426.188   74.768   95.928   43.243  109.354   19.249   24.565
      6.060  424.294   74.474   97.088   42.654  108.122   18.759   24.566
      6.070  421.856   73.317   94.837   43.457  107.852   19.790   23.937
      6.080  422.057   72.839   96.733   43.581  108.205   19.101   23.287
      6.090  421.354   73.529   96.205   43.509  107.107   19.577   23.267
      6.100  427.403   73.524   95.414   44.251  111.780   18.920   23.815
      6.110  423.216   71.778   94.959   44.885  109.414   19.867   23.155
      6.120  425.518   72.244   94.236   44.940  110.281   20.235   24.204
      6.130  425.050   72.437   95.669   44.510  109.514   19.899   24.159
      6.140  425.634   73.248   95.474   43.397  108.448   19.930   24.630
      6.150  427.102   74.412   98.039   44.791  109.208   19.703   23.198
      6.160  427.199   74.142   96.387   44.029  109.472   19.931   22.747
      6.170  423.914   72.306   96.203   44.791  108.496   19.284   22.782
      6.180  426.252   75.460   94.179   44.859  109.622   19.588   23.190
      6.190  423.722   72.707   95.535   44.079  108.890   20.354   22.621
      6.200  425.797   73.881   95.597   43.401  109.160   19.764   23.477
      6.210  420.028   71.737   95.540   44.006  108.356   19.859   21.919
      6.220  418.815   71.846   95.763   44.319  107.004   19.502   22.576
      6.230  419.853   71.503   96.289   44.561  108.288   19.549   21.887
      6.240  419.254   71.605   94.918   43.758  109.341   18.827   22.959
      6.250  422.684   70.570   95.409   44.949  110.481   18.958   23.147
      6.260  423.258   72.196   95.380   44.528  110.334   19.586   22.268
      6.270  425.674   73.349   95.928   44.035  109.383   19.229   23.462
      6.280  421.352   71.419   96.882   43.769  108.336   19.214   22.492
      6.290  423.013   71.576   96.867   43.964  109.632   19.970   22.679
      6.300  422.498   72.515   97.680   44.055  109.380   19.303   21.676
      6.310  416.771   71.791   96.800   44.310  106.169   18.897   20.767
      6.320  420.917   74.059   95.894   43.020  106.975   19.967   22.580
      6.330  420.982   72.279   97.015   44.611  108.319   18.917   22.367
      6.340  424.103   72.245   96.771   43.665  109.810   19.578   22.880
      6.350  418.112   71.152   95.460   44.420  106.600   18.740   22.271
      6.360  416.471   70.708   95.745   44.217  106.758   19.762   21.794
      6.370  419.104   71.532   96.412   43.213  107.979   19.509   22.289
      6.380  422.156   71.529   96.468   43.810  107.486   20.104   22.648
      6.390  424.082   73.259   98.290   44.627  107.336   19.085   23.411
      6.400  421.069   73.023   96.874   44.516  106.336   18.815   23.003
      6.410  418.552   72.695   96.375   43.566  106.442   18.183   21.624
      6.420  424.649   72.417   97.830   44.769  107.113   19.359   22.937
      6.430  423.359   73.598   96.723   44.276  108.158   18.467   22.849
      6.440  425.156   72.057   95.847   44.747  110.191   19.008   22.935
      6.450  422.400   72.006   96.288   44.374  109.018   18.846   22.829
      6.460  422.971   73.126   97.215   44.685  107.674   19.445   21.044
      6.470  422.961   71.926   96.563   45.634  106.681   18.820   23.189
      6.480  423.731   70.785   97.262   44.564  109.711   19.339   22.117
      6.490  423.455   71.786   96.919   45.632  107.785   19.103   22.435
      6.500  424.522   72.547   97.364   45.072  107.164   19.494   23.588
      6.510  426.469   71.118   98.567   45.839  109.596   19.255   22.397
      6.520  431.019   73.949  100.390   45.814  110.039   18.905   22.080
      6.530  426.373   73.901   98.119   46.509  108.090   19.025   21.714
      6.540  425.897   72.668   98.316   45.204  109.729   18.015   22.653
      6.550  429.925   73.393   99.506   45.097  110.738   18.446   21.797
      6.560  426.084   72.083   98.463   43.780  109.834   18.310   22.299
      6.570  427.873   73.337   97.549   45.617  109.454   19.226   21.733
      6.580  428.277   74.046   98.503   45.756  108.458   18.865   22.160
      6.590  430.240   73.411   98.497   45.638  110.964   18.929   21.882
      6.600  426.846   73.408   98.429   44.292  109.183   18.968   21.705
      6.610  429.855   73.389   99.429   44.749  109.746   19.217   21.795
      6.620  426.924   72.425   99.871   43.537  109.994   18.862   21.934
      6.630  426.082   73.392   98.250   43.611  109.506   19.329   21.583
      6.640  421.991   71.831   96.159   43.638  109.621   18.697   21.737
      6.650  425.823   71.325   97.925   44.001  109.888   18.575   22.482
      6.660  422.182   70.747   97.512   44.481  107.575   19.057   22.130
      6.670  421.906   71.857   97.133   44.488  109.082   17.970   20.681
      6.680  426.788   72.505   98.481   44.196  109.433   19.199   21.492
      6.690  423.645   71.060   98.427   43.462  109.973   19.032   22.375
      6.700  424.616   70.630   99.899   43.377  109.899   19.058   21.548
      6.710  427.201   71.403   99.212   42.393  112.232   20.276   21.793
      6.720  425.807   72.079   97.823   43.080  110.998   18.497   22.066
      6.730  425.836   71.746   97.596   44.570  110.024   18.555   21.889
      6.740  422.456   70.697   96.861   43.763  110.529   19.451   21.734
      6.750  422.262   72.755   97.332   43.448  109.394   18.648   20.866
      6.760  425.831   71.406   97.033   43.387  111.105   19.229   21.897
      6.770  430.733   73.904   98.987   43.960  112.047   19.456   21.739
      6.780  421.171   70.505   97.586   42.065  109.909   19.567   21.929
      6.790  418.493   71.504   96.120   42.445  107.842   18.789   21.279
      6.800  420.733   71.793   95.370   44.448  108.539   19.498   21.078
      6.810  424.175   72.451   96.815   43.862  108.661   20.109   20.925
      6.820  422.701   72.402   96.954   42.575  109.100   19.950   21.518
      6.830  420.948   72.713   97.399   42.587  108.222   20.105   21.031
      6.840  416.968   70.567   96.119   41.287  107.440   19.550   20.936
      6.850  418.100   71.119   95.419   43.434  106.333   20.280   21.131
      6.860  421.918   71.403   97.959   42.451  106.530   20.159   21.905
      6.870  421.222   71.054   98.462   42.246  107.528   19.517   20.574
      6.880  420.910   73.563   97.213   41.785  106.091   18.557   21.197
      6.890  425.018   72.380   96.875   44.409  109.718   19.106   20.807
      6.900  418.926   70.842   96.794   42.818  107.724   18.858   20.530
      6.910  423.152   70.854   98.719   42.723  107.705   19.755   21.460
      6.920  418.366   72.201   96.800   42.167  106.832   19.050   21.676
      6.930  410.872   70.725   93.511   41.282  105.761   19.512   21.081
      6.940  417.511   72.116   96.577   42.205  105.563   19.930   20.453
      6.950  418.078   74.052   95.017   42.188  107.256   19.550   20.205
      6.960  419.638   72.780   98.549   41.668  105.779   19.400   20.688
      6.970  416.195   71.825   96.349   42.083  106.528   19.084   20.867
      6.980  415.153   70.790   97.596   42.911  102.495   19.577   21.017
      6.990  415.102   71.243   95.464   41.505  106.234   19.322   21.665
      7.000  419.290   72.758   98.124   42.010  104.356   18.805   21.474
      7.010  420.190   72.456   96.153   42.785  107.807   18.908   21.013
      7.020  422.437   72.276   97.442   42.260  108.881   18.735   21.613
      7.030  420.725   72.304   97.693   41.797  105.909   19.276   22.151
      7.040  421.452   71.602   97.336   43.042  105.580   19.439   21.890
      7.050  421.920   72.006   97.352   42.783  107.293   19.306   21.946
      7.060  424.538   73.731   98.210   42.321  107.493   18.667   21.742
      7.070  423.806   71.731   97.188   44.103  108.007   18.670   21.777
      7.080  420.470   72.913   96.749   42.420  106.365   19.014   20.999
      7.090  422.625   72.157   96.718   43.705  106.518   18.931   22.155
      7.100  419.424   71.352   96.578   43.057  106.707   18.563   21.460
      7.110  423.276   71.532   96.869   44.019  107.917   19.422   21.453
      7.120  421.675   71.175   94.864   43.363  109.090   20.211   21.457
      7.130  425.528   71.793   98.819   42.356  106.983   18.845   23.210
      7.140  426.191   72.482   97.423   43.229  108.224   19.025   22.237
      7.150  429.421   74.062   97.743   43.785  107.528   20.242   22.164
      7.160  423.940   73.303   97.299   42.303  106.332   19.724   23.259
      7.170  428.348   73.534   96.502   44.630  109.862   19.940   22.294
      7.180  429.185   72.975   95.704   45.569  110.448   20.126   22.330
      7.190  428.666   72.843   97.873   43.451  110.091   19.971   22.191
      7.200  431.624   74.546   98.080   43.375  110.260   19.876   23.380
      7.210  427.736   73.110   98.607   43.969  107.464   19.171   22.721
      7.220  426.703   73.154   97.798   43.493  108.770   20.327   22.032
      7.230  424.105   72.084   96.202   44.313  108.418   19.543   22.495
      7.240  425.977   71.748   97.149   43.597  108.164   20.036   22.887
      7.250  427.242   74.237   96.768   44.409  107.553   20.619   22.910
      7.260  425.968   72.546   97.038   44.294  109.383   19.684   22.145
      7.270  421.781   71.272   94.441   44.079  108.380   20.868   22.201
      7.280  424.791   73.453   94.832   45.147  107.874   19.733   22.597
      7.290  422.552   71.523   95.370   44.068  108.246   19.526   22.372
      7.300  424.391   72.720   95.337   43.925  108.055   20.366   21.563
      7.310  427.476   73.634   94.384   45.023  111.363   19.984   21.881
      7.320  423.753   71.898   93.600   44.089  109.672   19.720   22.046
      7.330  426.373   72.385   93.459   44.423  110.285   20.194   22.444
      7.340  425.244   72.091   95.878   44.316  110.277   20.261   21.256
      7.350  430.988   73.638   95.247   45.773  111.896   19.985   22.912
      7.360  433.465   74.030   95.605   47.480  111.491   20.757   22.834
      7.370  427.028   73.024   95.318   44.735  109.257   19.746   22.991
      7.380  425.440   72.251   95.022   44.806  108.398   19.362   23.832
      7.390  426.397   73.411   94.942   45.790  108.073   19.396   23.141
      7.400  424.579   72.179   95.182   44.323  110.185   19.757   21.414
      7.410  424.879   73.041   94.919   45.315  108.063   19.241   22.333
      7.420  419.143   72.101   93.242   44.638  107.327   18.794   21.900
      7.430  421.671   72.278   93.605   44.734  106.753   19.751   21.977
      7.440  426.033   73.066   95.536   44.328  108.380   19.513   21.678
      7.450  424.886   73.415   93.580   44.903  108.992   19.135   21.501
      7.460  424.977   72.447   95.523   44.305  108.367   19.448   21.344
      7.470  425.192   72.560   94.816   44.827  110.749   18.434   20.966
      7.480  424.816   72.639   95.947   44.033  108.526   20.042   21.709
      7.490  424.676   71.913   96.401   44.255  108.205   19.602   21.772
      7.500  427.916   73.122   95.314   45.093  109.792   19.668   21.869
      7.510  431.402   75.111   96.020   44.058  110.496   20.378   22.289
      7.520  427.519   74.647   95.763   44.372  108.096   19.772   21.355
      7.530  427.255   72.952   96.127   44.104  110.292   19.379   22.890
      7.540  426.588   73.263   94.857   44.219  109.969   19.379   22.818
      7.550  428.054   74.213   97.634   43.675  108.882   19.675   22.436
      7.560  426.415   74.663   95.816   43.848  109.883   19.575   21.049
      7.570  421.895   73.749   94.414   44.020  107.090   19.898   21.728
      7.580  426.075   72.768   95.742   44.854  108.684   19.413   22.131
      7.590  427.108   72.981   97.678   45.296  108.000   20.148   21.434
      7.600  426.484   73.499   96.240   44.681  108.211   19.766   21.915
      7.610  422.745   73.789   95.277   44.146  108.493   18.932   22.157
      7.620  424.133   73.233   96.261   44.460  109.816   18.843   22.773
      7.630  426.975   72.080   96.382   44.670  108.933   20.196   22.519
      7.640  423.733   73.436   95.416   44.001  108.362   19.459   21.990
      7.650  423.753   71.946   96.796   44.559  107.043   19.075   22.719
      7.660  422.064   71.396   96.691   44.915  108.064   18.836   21.560
      7.670  422.734   72.884   95.748   45.586  107.149   19.070   22.129
      7.680  422.057   71.413   95.246   44.383  107.624   19.444   21.684
      7.690  420.418   71.522   94.468   45.241  107.638   19.111   21.254
      7.700  420.516   73.025   94.468   44.779  107.950   18.498   21.856
      7.710  424.511   71.630   96.529   44.826  109.237   19.216   20.817
      7.720  423.706   73.977   94.295   45.150  108.679   19.209   22.243
      7.730  425.227   75.205   95.638   44.721  107.201   19.070   22.278
      7.740  424.871   72.549   97.725   45.139  109.316   19.109   21.837
      7.750  420.536   73.154   94.369   44.404  108.247   19.674   21.687
      7.760  421.803   70.945   94.638   44.533  109.006   20.674   21.889
      7.770  424.962   73.227   96.074   45.104  109.593   19.483   22.269
      7.780  427.040   72.785   97.578   45.348  109.217   20.468   21.772
      7.790  427.991   73.061   96.930   45.837  110.168   20.396   21.505
      7.800  422.876   72.433   94.776   43.005  110.199   20.028   21.988
      7.810  427.416   72.405   94.571   43.630  112.711   20.091   22.000
      7.820  428.303   74.113   95.135   45.685  110.663   19.391   22.237
      7.830  427.290   73.840   95.487   45.597  111.514   19.340   21.568
      7.840  425.575   72.414   96.186   45.877  109.645   19.835   21.931
      7.850  423.384   74.165   93.680   44.884  110.553   19.679   21.941
      7.860  425.638   73.861   93.127   45.183  111.433   19.968   22.390
      7.870  422.773   72.278   94.941   44.748  110.631   19.724   21.886
      7.880  420.171   72.741   92.240   45.305  109.320   19.633   22.128
      7.890  425.150   73.224   94.347   46.337  109.839   19.499   21.883
      7.900  420.934   72.122   93.743   46.483  110.210   19.280   21.430
      7.910  422.276   74.115   94.375   44.082  110.453   19.250   22.503
      7.920  419.257   71.540   94.561   44.381  110.152   19.006   21.783
      7.930  422.485   71.664   94.697   45.469  110.015   20.566   22.596
      7.940  422.104   73.060   93.105   45.671  111.767   19.676   21.568
      7.950  424.003   73.482   94.443   45.299  108.022   20.437   23.075
      7.960  426.689   74.377   96.184   45.429  110.795   18.720   22.393
      7.970  423.537   75.450   93.073   45.861  107.777   19.593   21.851
      7.980  419.733   72.189   93.375   44.400  109.067   19.422   22.064
      7.990  423.087   73.528   94.494   45.462  109.082   19.430   22.433
      8.000  424.852   73.571   94.382   45.167  110.413   19.250   22.495
      8.010  425.144   72.887   95.073   44.586  111.183   19.738   22.247
      8.020  429.659   74.592   98.178   44.965  111.210   18.615   22.807
      8.030  419.552   72.463   94.990   44.324  108.362   18.369   23.093
      8.040  426.625   74.237   96.259   46.276  109.495   18.712   23.206
      8.050  419.407   73.265   94.848   45.537  107.791   18.268   22.106
      8.060  421.864   72.688   95.047   45.583  107.403   18.808   23.116
      8.070  421.285   72.748   96.375   43.545  107.709   19.552   21.633
      8.080  420.627   73.373   95.059   45.276  107.359   19.041   22.594
      8.090  422.916   74.360   95.694   44.286  107.523   19.494   22.354
      8.100  420.275   73.050   96.061   44.986  106.712   18.780   22.393
      8.110  419.291   70.883   94.497   44.907  109.079   18.466   22.951
      8.120  425.815   74.937   94.444   45.813  109.013   19.356   23.097
      8.130  426.303   74.338   96.790   44.728  109.297   19.185   22.132
      8.140  420.587   73.303   93.955   45.330  107.310   18.697   22.587
      8.150  421.443   74.620   95.671   45.143  106.765   19.325   22.197
      8.160  418.149   74.189   93.593   45.227  107.209   18.290   22.480
      8.170  420.353   74.144   93.560   45.167  107.913   19.073   22.559
      8.180  422.812   72.864   97.466   44.166  108.053   18.498   22.691
      8.190  420.655   75.181   95.884   43.653  107.123   19.084   22.705
      8.200  420.426   75.586   95.355   44.241  106.552   18.348   22.241
      8.210  418.670   74.161   95.301   43.279  107.899   18.291   21.441
      8.220  426.314   75.125   97.487   44.674  108.502   19.572   22.018
      8.230  422.222   76.320   96.181   43.800  107.452   19.844   21.076
      8.240  422.101   74.130   96.690   42.950  109.421   19.629   21.602
      8.250  423.503   74.437   96.352   45.416  108.214   19.084   21.378
      8.260  423.035   73.327   95.032   45.051  109.034   19.322   22.502
      8.270  423.612   74.065   97.547   44.389  107.880   19.422   22.375
      8.280  426.468   75.149   97.456   44.460  109.675   19.592   21.542
      8.290  424.477   74.943   96.523   44.772  108.338   18.473   22.125
      8.300  426.095   76.156   96.322   43.941  109.379   19.669   22.868
      8.310  424.564   74.707   97.437   44.947  107.230   18.949   21.339
      8.320  424.161   74.096   96.833   45.856  107.189   18.657   22.471
      8.330  424.637   76.224   97.172   43.646  107.569   19.254   22.409
      8.340  427.434   75.211   98.422   44.687  108.367   18.915   22.200
      8.350  424.386   74.656   96.971   45.133  107.187   18.490   22.812
      8.360  420.599   75.342   94.057   44.014  107.367   18.168   22.182
      8.370  423.048   73.685   97.625   44.223  107.853   18.608   22.219
      8.380  424.524   73.286   97.857   43.850  108.595   18.324   22.681
      8.390  419.751   73.074   96.205   45.242  106.867   17.852   21.226
      8.400  421.236   73.932   95.745   43.812  107.645   18.955   22.702
      8.410  423.550   73.444   97.006   45.631  109.335   18.865   22.334
      8.420  421.608   74.201   97.012   44.466  107.194   19.158   21.604
      8.430  422.418   72.656   98.837   43.370  109.005   19.302   22.580
      8.440  421.151   74.137   95.886   44.943  108.335   19.126   21.781
      8.450  421.352   72.492   95.497   43.696  109.019   19.198   22.548
      8.460  422.905   73.423   96.156   44.635  108.333   19.498   21.587
      8.470  425.020   74.528   96.641   44.234  108.733   18.655   22.986
      8.480  424.363   72.877   96.172   43.686  110.352   19.051   22.239
      8.490  428.562   74.324   97.044   45.109  110.203   19.269   22.646
      8.500  423.421   75.383   96.647   45.095  108.225   19.284   21.375
      8.510  422.667   73.208   96.497   45.722  109.399   18.388   21.096
      8.520  424.186   72.781   96.209   47.570  108.493   18.117   22.634
      8.530  424.764   73.451   96.385   46.419  109.191   18.202   22.513
      8.540  425.745   73.520   96.578   46.313  107.374   19.306   23.131
      8.550  426.114   73.136   97.746   44.919  108.663   19.769   22.891
      8.560  426.703   75.187   97.099   45.426  108.402   19.377   22.462
      8.570  424.576   73.077   94.758   44.967  109.557   18.948   23.542
      8.580  421.873   71.605   97.263   44.206  109.321   18.770   22.626
      8.590  424.972   70.859   97.668   47.247  108.188   19.147   22.621
      8.600  426.801   71.544   98.761   46.559  110.532   18.427   22.069
      8.610  424.189   72.250   98.073   45.297  108.564   19.101   21.920
      8.620  422.658   71.928   99.631   43.443  108.369   19.131   22.513
      8.630  421.056   71.873   96.676   44.850  109.491   18.740   22.003
      8.640  421.938   73.688   97.391   44.907  108.608   18.788   22.045
      8.650  423.106   71.596   98.703   45.185  109.271   18.789   22.110
      8.660  417.745   72.058   98.140   44.944  107.019   18.389   21.138
      8.670  423.281   72.188   98.345   46.110  109.130   18.890   22.231
      8.680  419.271   70.371   97.566   45.588  110.385   18.426   21.665
      8.690  421.498   72.126   97.489   44.901  109.526   18.837   22.484
      8.700  419.575   72.975   97.448   44.782  109.393   18.688   21.831
      8.710  418.645   70.465   99.444   45.469  109.037   17.661   22.308
      8.720  421.510   71.089   96.859   47.430  109.456   19.234   21.114
      8.730  420.029   70.491   95.784   46.123  109.115   18.994   21.780
      8.740  421.690   72.402   96.723   46.404  110.026   18.241   21.951
      8.750  412.647   70.140   96.042   46.093  106.632   18.133   21.590
      8.760  423.330   72.888   98.026   46.760  108.142   18.491   22.531
      8.770  419.204   71.376   96.473   46.161  108.683   18.570   21.945
      8.780  419.107   70.834   97.468   45.587  109.566   18.675   21.964
      8.790  422.860   72.887   96.335   46.141  110.039   18.687   22.605
      8.800  417.443   72.924   93.787   46.004  107.330   18.415   22.665
      8.810  421.312   73.328   96.231   45.431  109.099   18.934   21.845
      8.820  423.494   73.627   96.371   46.293  109.251   18.485   21.945
      8.830  419.892   71.680   95.445   45.722  110.223   18.796   22.577
      8.840  419.508   71.685   95.237   46.623  109.620   17.909   21.404
      8.850  418.926   71.003   96.730   46.418  110.547   18.536   20.956
      8.860  418.040   71.235   96.789   47.309  109.444   18.088   20.216
      8.870  422.087   72.643   97.861   45.756  109.401   18.199   21.256
      8.880  421.736   73.988   96.795   46.746  108.899   17.836   21.830
      8.890  419.907   72.612   96.035   45.555  109.752   18.342   21.502
      8.900  418.694   73.162   95.739   45.423  109.295   18.016   21.261
      8.910  419.158   71.862   97.936   45.195  108.057   17.996   21.749
      8.920  420.603   71.622   96.069   46.987  109.603   18.154   21.790
      8.930  419.921   72.423   96.314   45.530  110.016   17.279   22.259
      8.940  415.167   72.500   92.748   45.272  108.743   18.506   21.999
      8.950  411.144   72.101   93.819   44.369  106.077   17.128   21.918
      8.960  419.107   74.006   95.590   46.541  108.315   17.638   21.343
      8.970  417.939   71.859   94.785   46.847  109.490   18.547   20.789
      8.980  416.267   71.124   92.509   47.579  108.982   18.309   20.741
      8.990  415.901   72.617   92.940   44.960  108.972   18.460   21.542
      9.000  418.798   72.418   93.957   46.173  109.799   18.773   21.049
      9.010  428.138   74.502   96.328   47.130  111.196   18.587   22.229
      9.020  419.915   73.400   95.630   46.222  107.801   18.959   21.445
      9.030  424.996   74.365   95.186   45.905  108.862   19.280   21.456
      9.040  422.888   73.268   95.867   45.682  109.405   18.575   21.685
      9.050  421.846   74.121   95.794   46.172  107.784   18.548   21.345
      9.060  419.639   72.617   95.266   45.861  108.096   18.865   21.309
      9.070  421.676   73.126   95.595   46.197  107.471   18.783   21.546
      9.080  417.845   73.625   94.503   45.521  107.534   18.254   20.526
      9.090  423.237   75.577   95.447   45.438  108.658   18.269   21.553
      9.100  420.913   75.595   96.059   44.698  106.815   18.465   21.101
      9.110  424.815   75.279   96.420   45.360  110.327   18.009   21.162
      9.120  423.854   74.793   96.156   44.473  109.520   18.331   21.618
      9.130  422.821   74.217   94.034   46.323  109.533   17.597   21.460
      9.140  423.830   74.540   94.907   46.530  109.204   18.985   21.254
      9.150  424.729   76.834   94.182   45.896  109.118   18.830   21.477
      9.160  422.313   74.905   93.265   46.117  109.570   18.625   20.726
      9.170  421.614   73.661   94.769   44.942  108.895   19.322   21.510
      9.180  417.736   73.564   93.994   46.132  106.451   18.298   21.831
      9.190  417.777   74.864   95.029   45.026  106.193   17.872   21.503
      9.200  413.979   73.245   93.712   43.941  105.400   18.525   21.056
      9.210  418.924   73.402   95.876   44.870  107.657   18.774   21.428
      9.220  418.290   72.469   96.289   45.503  106.980   18.962   20.698
      9.230  418.429   73.039   94.961   45.604  110.227   18.246   20.407
      9.240  419.091   74.190   96.133   44.916  108.452   19.316   19.973
      9.250  415.880   74.260   94.371   44.840  106.832   18.056   20.306
      9.260  415.828   72.526   95.608   46.126  105.927   18.738   19.894
      9.270  414.382   71.054   95.024   46.533  107.528   17.734   19.958
      9.280  416.939   72.797   96.309   44.829  106.588   18.287   20.418
      9.290  416.996   73.461   95.437   45.097  106.178   18.630   20.848
      9.300  415.734   73.419   94.154   45.334  108.337   17.892   19.509
      9.310  416.792   74.082   94.550   44.351  108.499   17.827   21.525
      9.320  420.104   72.240   96.594   45.020  108.763   18.801   20.948
      9.330  415.653   71.741   95.424   45.321  106.430   17.855   21.098
      9.340  416.646   71.088   96.550   44.057  108.350   18.382   20.844
      9.350  416.977   71.857   94.203   43.826  109.209   18.768   20.968
      9.360  417.127   75.015   96.460   44.375  105.238   18.877   21.122
      9.370  415.960   73.566   94.371   44.339  106.754   17.925   22.779
      9.380  415.656   73.593   94.334   44.804  106.614   18.875   21.051
      9.390  410.641   74.395   93.299   43.461  104.495   17.870   21.664
      9.400  413.823   73.740   95.624   44.186  104.614   18.458   21.401
      9.410  414.768   73.147   95.131   44.210  105.833   18.267   22.160
      9.420  414.382   72.487   95.601   45.411  105.234   18.319   21.308
      9.430  415.368   71.292   96.383   45.335  105.816   17.771   21.457
      9.440  413.917   71.232   96.241   44.982  105.398   17.799   20.329
      9.450  414.989   71.568   96.509   44.314  104.420   18.383   21.062
      9.460  414.872   71.716   95.386   44.191  105.895   18.035   21.450
      9.470  412.035   71.802   94.594   44.944  105.405   17.829   20.712
      9.480  412.011   70.434   94.019   43.945  106.698   18.110   20.872
      9.490  419.544   72.980   96.733   45.135  107.003   18.252   21.960
      9.500  414.392   72.712   96.880   42.746  105.120   17.754   21.437
      9.510  416.670   74.076   93.371   44.143  108.197   18.093   22.511
      9.520  415.420   73.689   95.914   43.201  107.660   16.631   21.753
      9.530  421.703   72.935   94.613   45.086  109.212   18.351   21.055
      9.540  418.895   74.129   95.044   45.718  107.293   17.498   21.133
      9.550  417.685   71.977   96.421   44.698  106.829   19.007   21.824
      9.560  416.377   73.529   93.868   44.742  107.176   18.129   21.067
      9.570  417.385   71.609   94.537   45.066  108.809   18.393   22.075
      9.580  416.227   72.823   93.271   44.924  106.646   18.913   22.438
      9.590  414.885   70.947   97.129   44.769  105.752   18.141   21.583
      9.600  413.750   71.767   94.246   44.471  108.635   18.022   20.956
      9.610  415.325   71.954   93.892   45.023  106.623   18.020   21.702
      9.620  414.675   70.847   94.968   43.450  107.272   18.928   21.574
      9.630  415.253   72.318   94.678   43.472  107.923   18.912   21.388
      9.640  416.824   72.644   93.946   44.341  108.422   18.520   22.635
      9.650  412.027   71.256   93.085   44.345  105.401   18.491   22.205
      9.660  415.908   72.482   95.225   44.264  105.073   17.870   22.025
      9.670  414.044   71.433   94.646   44.629  106.357   18.559   20.810
      9.680  414.615   73.868   93.553   45.476  105.735   17.304   21.484
      9.690  413.896   72.318   94.506   44.951  106.867   17.050   20.616
      9.700  417.237   74.246   95.347   45.621  106.463   17.713   20.894
      9.710  415.274   73.601   94.335   45.593  107.272   17.846   20.422
      9.720  416.221   73.244   94.047   46.028  107.885   17.040   20.083
      9.730  417.923   72.274   93.817   46.021  109.742   17.938   20.947
      9.740  417.194   72.448   93.405   45.638  107.829   18.138   20.560
      9.750  418.055   71.833   93.780   46.857  106.890   17.780   21.910
      9.760  418.801   72.756   95.370   45.769  105.951   18.328   21.565
      9.770  419.119   71.787   93.007   45.620  111.043   18.072   20.252
      9.780  418.975   71.283   94.911   45.218  109.998   18.218   20.773
      9.790  416.472   73.101   94.350   45.388  106.298   17.372   20.846
      9.800  421.753   73.087   94.566   45.665  108.439   18.737   21.623
      9.810  420.767   71.395   96.366   44.879  109.163   17.784   21.918
      9.820  416.949   70.375   94.603   45.046  107.947   18.832   21.472
      9.830  423.179   71.992   96.408   47.384  109.120   18.905   21.570
      9.840  422.803   73.086   96.113   46.240  108.481   19.225   20.925
      9.850  422.488   72.818   95.433   47.332  107.287   18.572   21.403
      9.860  416.866   72.722   92.735   45.143  107.431   18.015   21.686
      9.870  420.341   72.548   95.805   45.678  107.478   18.247   22.166
      9.880  421.930   73.202   95.260   46.472  108.209   18.038   22.066
      9.890  418.707   72.686   93.888   46.389  107.158   18.070   21.333
      9.900  420.044   73.165   94.809   46.136  108.404   17.982   22.189
      9.910  423.956   72.683   94.930   45.943  109.444   18.267   22.966
      9.920  425.840   73.744   95.904   46.845  108.241   18.446   22.655
      9.930  421.654   73.015   94.911   45.496  108.764   18.967   22.403
      9.940  425.090   72.278   96.328   46.031  109.437   18.433   22.795
      9.950  422.819   72.403   95.266   45.818  109.032   18.593   22.186
      9.960  422.600   74.023   95.943   45.319  108.131   19.025   21.949
      9.970  420.231   71.646   95.286   44.811  109.645   18.809   22.248
      9.980  422.274   71.924   95.690   45.474  109.730   18.874   23.071
      9.990  418.546   71.277   95.089   45.205  108.439   18.960   21.306
     10.000  422.358   72.711   95.256   44.920  109.296   19.573   22.030
     10.010  424.069   72.638   95.930   45.383  109.452   19.192   21.868
     10.020  423.315   73.341   93.864   44.640  111.492   19.083   22.579
     10.030  425.667   74.547   94.612   44.861  110.295   18.744   23.209
     10.040  425.066   72.319   94.662   45.119  110.557   19.447   22.888
     10.050  424.455   73.118   95.389   45.143  109.197   18.993   22.172
     10.060  424.322   74.501   95.523   45.038  108.763   18.681   21.663
     10.070  424.386   73.301   94.783   45.810  109.474   19.014   22.017
     10.080  420.695   73.030   94.896   43.621  108.967   19.375   22.345
     10.090  419.343   73.258   93.990   44.403  106.469   18.937   22.444
     10.100  420.435   73.328   95.664   45.038  107.736   18.170   21.979
     10.110  418.877   71.681   95.620   44.940  108.212   18.358   21.620
     10.120  423.777   74.587   94.565   44.480  110.628   19.145   21.546
     10.130  419.253   72.784   92.669   44.113  110.758   18.769   21.843
     10.140  421.925   72.517   93.593   44.224  111.415   18.669   22.003
     10.150  418.377   74.157   93.144   43.671  106.951   18.988   22.532
     10.160  417.701   73.803   93.930   45.808  107.080   19.005   21.416
     10.170  414.616   72.336   93.272   44.715  107.977   18.444   20.768
     10.180  416.246   71.835   94.395   44.463  107.172   18.455   21.770
     10.190  420.631   73.649   94.900   44.701  107.575   18.847   22.283
     10.200  418.409   72.294   93.825   44.647  108.657   18.365   22.798
     10.210  422.285   73.867   93.989   46.138  107.374   19.299   22.450
     10.220  420.430   72.183   95.804   44.983  107.621   18.577   22.081
     10.230  421.142   72.155   94.383   45.530  108.751   19.255   22.117
     10.240  420.047   73.415   94.933   45.601  107.541   18.297   21.963
     10.250  419.252   73.825   95.657   45.620  106.297   18.536   20.878
     10.260  419.568   73.874   94.630   45.044  106.889   19.234   21.985
     10.270  420.182   75.161   94.863   46.140  106.836   19.716   20.009
     10.280  424.515   74.454   96.384   45.657  108.738   19.008   21.642
     10.290  419.823   73.038   93.804   46.171  107.788   18.883   21.387
     10.300  421.092   73.148   95.549   45.978  107.878   18.191   22.038
     10.310  422.467   73.797   95.556   45.892  107.709   18.427   22.000
     10.320  419.707   72.650   94.346   45.435  107.730   18.073   22.634
     10.330  423.029   73.261   95.817   46.665  108.045   18.027   22.240
     10.340  422.235   72.624   94.997   47.638  109.317   18.236   21.857
     10.350  415.621   71.278   95.578   46.291  105.864   17.636   22.260
     10.360  422.246   71.807   96.577   46.340  107.521   18.552   22.176
     10.370  421.186   72.196   96.169   46.566  108.325   17.962   21.945
     10.380  421.361   72.212   94.474   47.479  107.915   18.734   20.994
     10.390  421.810   72.785   94.995   45.739  110.162   18.199   22.126
     10.400  420.520   71.680   96.324   45.479  108.581   17.945   22.429
     10.410  422.000   73.193   96.932   45.559  107.502   17.899   21.884
     10.420  421.146   72.351   94.108   45.718  108.081   18.296   23.241
     10.430  416.333   72.346   94.110   45.627  106.316   17.901   22.440
     10.440  417.187   71.817   94.935   45.606  107.028   18.265   21.476
     10.450  414.316   71.940   96.636   45.342  103.893   18.240   22.324
     10.460  412.414   71.088   94.424   45.785  104.385   18.318   22.245
     10.470  418.408   70.854   97.054   45.375  107.408   18.611   21.583
     10.480  419.129   70.715   94.852   46.354  107.635   18.333   22.333
     10.490  419.027   72.578   94.810   46.072  107.909   19.437   21.856
     10.500  421.641   73.736   94.928   46.368  108.206   18.882   22.297
     10.510  417.962   72.088   94.331   46.086  107.235   19.198   22.014
     10.520  418.470   73.352   96.761   45.090  105.752   19.607   22.230
     10.530  419.473   72.756   96.813   46.386  106.505   17.932   22.313
     10.540  421.635   72.284   98.493   45.125  107.434   18.820   22.156
     10.550  420.382   72.755   98.638   45.471  106.411   18.288   22.473
     10.560  420.408   73.057   97.376   46.555  106.827   18.501   21.005
     10.570  420.675   72.516   95.834   46.065  110.040   17.957   21.668
     10.580  420.552   73.872   96.686   45.479  108.055   18.890   21.322
     10.590  418.896   71.611   96.245   47.256  107.518   18.889   21.274
     10.600  423.742   74.099   95.777   45.832  109.232   18.658   23.018
     10.610  420.137   73.155   95.829   45.736  108.535   18.335   22.115
     10.620  422.398   74.523   96.478   45.493  107.768   19.086   22.786
     10.630  417.738   74.452   95.621   44.727  106.402   18.805   22.261
     10.640  421.310   72.127   96.718   46.175  109.654   18.243   22.207
     10.650  420.816   72.797   96.953   46.047  108.036   18.446   21.756
     10.660  420.284   72.177   95.507   46.817  108.723   18.180   21.636
     10.670  418.447   73.583   94.875   46.601  107.936   18.732   20.467
     10.680  417.209   74.415   96.570   44.493  105.854   18.887   22.175
     10.690  418.109   74.368   95.094   45.993  105.496   18.986   22.483
     10.700  416.522   72.448   95.706   44.519  108.275   18.738   21.748
     10.710  419.421   73.588   98.019   44.538  106.773   18.111   22.651
     10.720  418.873   73.156   97.141   45.118  109.353   17.847   20.984
     10.730  419.384   73.789   96.991   45.336  106.618   18.651   22.695
     10.740  417.004   74.282   96.467   44.328  106.339   18.571   22.173
     10.750  417.750   73.329   95.810   45.496  107.324   18.629   22.314
     10.760  419.558   73.019   98.186   45.355  107.398   18.209   22.227
     10.770  417.439   72.275   95.750   46.946  106.969   19.170   21.553
     10.780  419.236   73.183   96.828   45.811  106.250   19.316   22.206
     10.790  415.040   71.250   97.352   45.163  104.763   19.016   22.022
     10.800  417.604   73.847   97.912   44.405  106.622   18.758   21.459
     10.810  420.175   74.114   98.381   44.106  106.867   19.232   22.298
     10.820  419.643   72.262   97.585   45.849  107.870   19.418   21.577
     10.830  415.342   72.613   97.449   44.830  105.318   18.866   22.703
     10.840  416.193   71.788   96.680   45.125  105.944   19.344   22.432
     10.850  419.346   71.659   99.145   45.968  105.194   18.683   22.153
     10.860  418.862   70.691   97.525   45.006  108.548   18.270   22.319
     10.870  416.256   72.774   96.873   44.445  105.255   18.627   22.512
     10.880  417.172   73.008   97.907   45.593  103.935   17.579   22.493
     10.890  416.956   74.407   98.144   45.119  104.234   17.718   21.717
     10.900  417.332   71.915   96.814   45.559  105.851   19.004   22.274
     10.910  418.435   72.643   96.419   45.832  105.249   18.554   22.910
     10.920  418.337   73.394   97.233   44.390  107.513   18.709   20.820
     10.930  419.778   71.850   96.268   44.940  108.258   18.164   22.184
     10.940  423.623   72.781   99.059   45.535  107.483   19.159   22.380
     10.950  418.789   72.779   96.691   44.484  105.815   18.545   22.688
     10.960  419.670   72.154   95.547   44.979  107.310   18.793   22.702
     10.970  418.838   72.505   96.931   43.935  105.183   19.131   22.462
     10.980  418.655   70.753   97.065   45.289  106.847   18.171   23.468
     10.990  417.001   72.203   98.190   44.408  104.436   18.974   23.045
     11.000  415.535   71.829   97.556   45.606  103.671   18.710   23.702
     11.010  415.952   70.818   98.290   44.929  103.874   18.945   23.816
     11.020  419.608   71.873   98.621   45.293  107.086   18.810   22.562
     11.030  420.657   72.006   98.425   45.697  106.297   18.689   22.562
     11.040  422.860   71.602  100.280   46.419  106.429   19.246   22.476
     11.050  417.783   72.429   97.867   44.599  105.623   18.033   23.039
     11.060  415.232   73.423   95.937   45.740  105.113   18.413   22.265
     11.070  421.892   72.981   98.946   45.524  106.559   19.390   22.857
     11.080  420.784   71.666   98.579   46.589  107.025   17.843   23.325
     11.090  420.160   71.953   99.578   46.569  105.621   18.359   22.916
     11.100  424.436   71.757   99.371   45.838  108.432   18.152   23.315
     11.110  421.906   73.065  100.398   43.813  106.257   18.880   22.498
     11.120  421.014   72.357  100.825   45.449  106.090   17.563   22.591
     11.130  421.895   73.722   98.287   44.926  106.783   18.134   22.744
     11.140  422.024   72.426   98.898   45.875  107.101   17.993   23.159
     11.150  420.896   72.653   97.248   46.444  106.800   17.234   23.295
     11.160  421.328   72.341   99.483   45.356  106.345   17.636   22.153
     11.170  420.449   73.536   98.018   44.606  105.835   18.200   22.598
     11.180  419.442   72.874   97.181   45.118  105.957   18.622   22.519
     11.190  417.236   71.350   96.138   44.062  105.988   17.261   23.145
     11.200  415.992   73.236   95.100   43.988  104.816   17.900   23.475
     11.210  415.954   72.638   95.401   43.463  107.333   17.365   23.727
     11.220  413.704   72.120   95.432   44.425  104.834   18.035   22.874
     11.230  417.645   72.513   97.155   44.267  105.909   18.416   23.537
     11.240  423.458   73.931   99.331   45.092  107.646   18.750   22.087
     11.250  415.521   73.328   96.911   44.083  104.564   18.850   21.795
     11.260  414.677   73.093   95.559   44.937  104.339   19.105   22.602
     11.270  418.663   73.432   97.168   44.991  107.594   19.268   22.484
     11.280  415.166   73.136   96.425   45.844  104.217   18.800   22.580
     11.290  415.217   73.045   95.454   45.425  105.428   17.880   22.949
     11.300  418.015   74.275   95.979   45.355  106.246   18.619   21.486
     11.310  417.616   72.246   96.646   45.693  107.405   18.216   22.232
     11.320  417.614   72.756   97.197   46.094  104.791   18.422   22.224
     11.330  419.033   71.924   96.921   46.880  106.933   17.834   22.920
     11.340  417.910   73.718   96.688   46.007  104.986   18.310   22.595
     11.350  413.642   71.649   94.619   46.603  103.959   18.222   22.845
     11.360  413.834   71.942   94.896   46.908  103.681   18.022   22.682
     11.370  416.358   72.455   96.699   46.290  103.811   18.904   23.425
     11.380  414.694   71.804   96.730   46.284  102.548   19.295   22.836
     11.390  416.843   73.510   95.471   45.605  104.725   18.096   22.959
     11.400  420.614   73.381   96.854   47.053  105.920   18.234   23.890
     11.410  415.210   71.524   96.615   45.688  105.135   18.381   22.539
     11.420  416.921   73.540   97.341   45.883  105.461   18.225   21.648
     11.430  418.162   73.678   96.529   45.759  104.274   18.996   22.562
     11.440  419.575   74.062   97.498   46.562  102.767   19.584   21.935
     11.450  416.376   72.946   97.414   47.052  102.595   17.810   22.367
     11.460  417.229   73.096   99.695   46.858  103.583   18.090   21.825
     11.470  418.589   73.142   97.898   46.765  104.216   18.064   22.400
     11.480  420.481   72.710   98.968   47.628  104.992   18.930   22.142
     11.490  419.510   73.745   98.966   46.337  104.079   17.843   22.311
     11.500  417.294   73.004   97.761   46.856  103.290   19.187   21.115
     11.510  416.581   71.698   97.494   46.408  103.928   19.476   20.649
     11.520  418.789   73.862   97.195   46.350  103.256   18.580   21.333
     11.530  421.498   73.177   99.354   46.861  106.210   18.734   20.695
     11.540  421.056   73.718   96.945   46.473  105.431   18.379   23.141
     11.550  416.677   72.609   96.126   46.517  105.068   18.496   22.156
     11.560  421.055   75.208   97.765   46.201  104.732   18.398   22.094
     11.570  417.212   74.607   94.399   46.337  104.315   18.652   22.895
     11.580  417.779   72.473   96.386   46.887  104.837   19.112   21.106
     11.590  421.563   74.317   97.049   46.914  105.952   19.144   22.246
     11.600  420.626   75.154   97.123   46.185  104.714   18.727   22.603
     11.610  419.931   72.378   97.858   47.748  104.801   19.284   21.457
     11.620  418.559   71.858   98.314   47.101  104.231   19.157   21.538
     11.630  416.434   71.693   95.935   47.352  105.394   18.833   21.843
     11.640  419.607   71.114   98.440   46.444  106.244   19.181   21.640
     11.650  416.599   71.863   96.288   45.844  105.247   18.897   21.960
     11.660  420.633   73.498  100.029   45.063  105.376   19.416   20.927
     11.670  414.615   70.615   97.045   45.502  105.307   18.108   21.265
     11.680  415.283   72.589   96.454   45.439  105.172   18.767   20.594
     11.690  415.462   72.204   97.330   45.283  105.957   17.794   20.502
     11.700  417.836   73.568   96.954   46.419  105.537   18.533   20.259
     11.710  415.665   73.147   96.084   45.535  105.841   18.226   20.819
     11.720  417.743   72.387   97.628   46.213  104.139   18.948   21.923
     11.730  418.936   73.244   95.815   45.450  106.498   19.569   20.661
     11.740  416.349   74.644   97.305   44.258  103.770   19.067   20.863
     11.750  416.043   73.115   96.675   46.289  105.721   18.550   20.666
     11.760  416.510   72.540   96.391   46.481  105.527   19.675   20.501
     11.770  422.173   74.468   96.996   47.002  106.174   19.798   21.149
     11.780  416.509   72.620   96.014   46.977  104.389   18.820   21.440
     11.790  418.956   72.922   96.565   46.833  105.130   19.155   21.626
     11.800  419.874   73.728   97.801   45.728  106.952   18.840   20.535
     11.810  417.402   72.330   96.066   46.388  105.932   18.749   21.038
     11.820  416.313   72.851   95.581   46.362  107.017   18.530   20.037
     11.830  417.220   73.134   96.559   45.895  106.373   19.579   19.870
     11.840  416.675   72.525   97.668   45.245  105.044   19.645   20.649
     11.850  418.285   74.021   95.603   46.743  106.198   18.639   20.853
     11.860  419.059   72.196   97.944   45.957  107.523   19.354   20.298
     11.870  420.507   75.930   95.982   46.135  107.692   19.196   20.121
     11.880  420.621   74.722   97.347   46.251  107.535   18.720   21.016
     11.890  418.377   73.751   95.615   46.843  106.556   19.383   20.566
     11.900  416.633   73.211   96.191   46.036  106.893   18.633   21.488
     11.910  416.849   73.470   95.822   47.123  106.355   18.605   20.842
     11.920  418.023   74.806   97.272   46.901  106.772   18.099   20.146
     11.930  418.050   73.959   95.794   46.656  106.596   18.717   21.371
     11.940  419.483   75.651   96.582   46.151  105.564   18.165   21.338
     11.950  417.340   73.343   96.462   47.291  107.592   18.655   20.444
     11.960  416.474   73.588   96.972   45.387  105.465   18.247   20.831
     11.970  419.201   74.280   95.689   45.942  107.369   18.297   20.626
     11.980  419.527   75.953   95.518   46.653  105.958   18.480   20.565
     11.990  421.096   75.437   96.785   45.439  107.504   17.713   21.232
     12.000  422.339   75.459   94.853   46.329  108.301   17.716   21.396
     12.010  419.225   75.710   95.905   44.512  107.563   19.034   20.677
     12.020  420.464   73.827   94.634   45.738  109.948   19.062   20.252
     12.030  422.863   74.766   94.863   46.298  109.492   18.432   21.285
     12.040  416.640   73.837   94.503   46.428  106.808   18.031   20.666
     12.050  420.558   74.351   96.305   46.155  106.813   18.221   21.267
     12.060  419.628   73.814   94.791   47.304  107.470   18.071   20.681
     12.070  414.548   72.792   91.817   46.934  106.782   18.203   20.950
     12.080  418.254   73.613   96.775   45.792  106.424   18.566   21.122
     12.090  420.035   74.887   96.271   45.900  106.746   18.908   19.856
     12.100  418.750   74.525   93.768   46.485  107.022   18.992   21.124
     12.110  418.535   74.349   95.139   46.839  104.797   18.694   20.922
     12.120  423.742   74.961   96.928   47.571  106.154   18.114   22.442
     12.130  418.709   73.742   94.590   48.133  106.867   18.253   21.537
     12.140  418.986   73.069   94.750   47.794  106.285   18.192   22.084
     12.150  418.715   73.602   95.824   46.149  106.604   19.358   21.968
     12.160  418.701   74.234   95.493   46.336  107.445   17.610   20.647
     12.170  424.516   75.708   95.181   47.493  107.981   19.034   21.494
     12.180  419.698   75.555   94.248   46.027  106.618   18.616   21.690
     12.190  420.447   75.674   95.985   46.233  104.924   18.593   22.500
     12.200  423.607   75.925   95.964   46.310  106.498   19.477   21.995
     12.210  418.741   75.600   94.265   46.317  106.357   18.485   21.569
     12.220  421.448   74.478   98.140   45.798  105.737   18.329   21.843
     12.230  418.067   73.439   95.376   46.078  105.797   19.400   21.181
     12.240  417.969   74.121   95.630   45.289  107.150   18.179   20.707
     12.250  419.716   74.056   97.437   45.265  106.034   18.676   21.677
     12.260  421.719   74.757   95.908   45.840  107.419   19.038   21.181
     12.270  423.367   74.982   96.026   46.710  107.894   18.615   21.052
     12.280  423.689   74.771   96.397   45.999  107.785   18.522   21.220
     12.290  423.825   74.889   96.465   47.231  108.309   18.408   21.194
     12.300  418.243   73.844   93.854   45.859  106.066   18.087   21.970
     12.310  419.534   73.475   95.262   45.991  106.011   18.880   20.988
     12.320  419.318   74.610   94.426   46.009  106.932   18.582   20.638
     12.330  419.618   73.492   93.666   47.462  108.269   18.338   20.760
     12.340  422.585   75.151   95.170   46.897  107.454   19.145   20.998
     12.350  420.264   74.890   95.762   46.988  105.731   18.468   20.997
     12.360  420.732   75.633   95.190   48.534  104.653   18.684   20.505
     12.370  422.279   75.162   94.354   46.915  108.593   18.222   21.437
     12.380  415.556   74.221   95.356   46.047  103.134   18.722   21.293
     12.390  419.373   75.077   96.031   46.839  105.389   18.703   21.108
     12.400  412.712   73.147   95.075   46.300  103.883   17.871   21.707
     12.410  418.096   73.688   95.131   47.176  105.587   19.038   21.029
     12.420  421.144   75.669   96.362   47.434  106.512   18.806   20.561
     12.430  414.719   73.955   94.876   47.093  104.792   18.469   20.662
     12.440  416.275   72.992   94.508   46.567  107.094   18.245   19.951
     12.450  421.151   75.091   95.288   45.689  108.334   18.714   20.705
     12.460  416.697   72.665   95.107   46.947  105.546   18.685   20.285
     12.470  422.524   73.956   97.306   46.131  105.420   19.327   20.994
     12.480  423.844   76.777   95.563   47.919  105.730   19.133   20.755
     12.490  421.536   72.954   95.684   47.533  108.157   19.111   21.109
     12.500  420.261   74.267   96.511   46.907  106.528   18.137   20.982
     12.510  417.731   72.603   96.847   47.145  105.663   18.947   20.409
     12.520  420.342   75.149   96.657   47.940  105.880   18.955   19.641
     12.530  420.605   74.731   95.572   47.544  107.348   18.828   20.316
     12.540  420.769   73.368   95.919   47.791  107.934   19.270   20.410
     12.550  416.516   72.964   97.160   47.276  103.632   18.807   19.854
     12.560  417.779   73.822   96.579   46.648  106.677   18.704   20.279
     12.570  419.468   74.690   96.208   47.738  105.286   18.514   20.098
     12.580  418.455   75.053   96.062   46.870  105.162   18.549   20.382
     12.590  416.888   74.148   96.464   47.122  104.241   18.395   20.413
     12.600  418.221   74.923   95.349   46.933  105.570   18.818   19.871
     12.610  417.623   73.118   94.706   46.613  106.482   18.359   20.838
     12.620  418.255   75.286   95.826   45.666  106.275   19.104   20.509
     12.630  421.886   74.255   96.102   46.226  108.556   19.203   19.975
     12.640  422.133   75.007   95.955   45.849  109.561   18.879   19.406
     12.650  418.758   72.134   96.251   45.557  108.512   18.907   20.981
     12.660  417.549   73.458   96.082   46.026  105.611   19.110   20.312
     12.670  413.379   71.096   95.471   45.253  105.635   18.634   19.791
     12.680  417.791   72.217   96.482   44.787  107.681   18.891   20.957
     12.690  422.038   72.390   97.159   45.322  108.141   19.475   21.470
     12.700  418.244   75.159   96.089   44.703  106.070   18.145   20.427
     12.710  419.330   74.260   98.631   44.946  105.761   18.754   20.450
     12.720  418.663   74.291   96.721   45.735  104.288   18.513   20.571
     12.730  416.110   73.558   94.600   44.897  106.000   19.373   19.713
     12.740  418.253   74.881   97.247   45.164  105.116   18.207   19.915
     12.750  419.502   73.075   97.022   44.346  107.172   18.603   20.851
     12.760  416.540   73.919   94.655   46.243  106.233   18.463   19.674
     12.770  421.327   74.618   96.374   45.992  107.442   18.839   20.400
     12.780  415.260   73.287   96.306   44.920  103.117   18.799   21.128
     12.790  419.410   75.982   95.843   44.382  105.602   19.099   20.511
     12.800  420.771   74.812   97.289   44.730  107.196   18.333   20.357
     12.810  419.140   74.401   96.251   45.116  107.266   18.995   20.125
     12.820  420.467   74.797   96.894   44.791  105.735   18.567   20.740
     12.830  419.117   74.905   97.188   43.733  105.596   18.387   20.596
     12.840  420.465   73.142   97.063   46.020  107.348   18.581   21.419
     12.850  421.917   75.410   94.769   46.158  107.310   18.591   22.015
     12.860  418.978   75.643   94.918   44.582  107.346   19.615   21.338
     12.870  419.238   74.766   94.714   46.180  106.607   18.961   21.465
     12.880  419.289   74.686   94.853   45.732  106.493   19.169   20.543
     12.890  423.684   77.729   95.395   45.878  108.073   19.104   20.674
     12.900  423.911   76.247   96.753   45.928  106.247   20.419   20.626
     12.910  419.137   75.362   95.541   45.674  105.203   18.795   20.650
     12.920  422.445   76.852   94.737   45.519  107.417   20.022   19.864
     12.930  423.853   77.979   94.163   45.115  108.779   20.031   20.765
     12.940  422.221   75.169   95.269   46.387  108.602   19.709   20.203
     12.950  419.891   75.259   95.130   46.611  107.143   18.718   20.535
     12.960  413.688   76.514   92.866   44.868  105.482   19.525   20.335
     12.970  423.356   77.198   95.753   45.313  108.737   19.617   20.562
     12.980  418.722   75.914   94.799   46.010  105.516   18.800   20.954
     12.990  420.297   77.619   95.052   44.039  107.730   18.928   21.331
     13.000  419.557   75.896   94.508   45.404  107.208   19.176   20.791
     13.010  420.973   75.269   95.154   45.888  108.632   19.448   20.084
     13.020  420.676   74.667   95.454   47.058  107.176   19.194   20.492
     13.030  422.613   77.682   95.405   46.354  107.646   18.871   19.989
     13.040  422.289   76.809   94.363   45.853  107.590   19.405   21.071
     13.050  421.697   76.814   95.770   46.116  105.533   18.720   21.014
     13.060  416.203   75.792   94.308   45.114  106.072   18.127   19.885
     13.070  415.520   74.670   91.617   46.029  108.118   18.564   20.633
     13.080  418.038   75.480   92.312   45.558  109.123   18.195   20.950
     13.090  421.114   75.404   92.374   45.849  109.502   18.147   21.759
     13.100  423.277   76.284   93.833   44.850  109.674   18.631   21.326
     13.110  418.893   74.046   93.358   45.349  108.071   18.503   22.170
     13.120  420.217   74.993   94.857   44.486  108.050   18.715   21.846
     13.130  421.516   74.952   95.379   43.511  108.798   18.947   21.561
     13.140  415.789   73.798   93.019   44.440  105.604   19.476   21.315
     13.150  417.953   74.735   94.574   45.433  105.411   19.226   21.288
     13.160  417.654   74.871   95.389   44.922  106.103   18.385   21.053
     13.170  413.738   74.876   93.695   44.282  103.391   19.396   20.768
     13.180  418.645   75.026   95.055   44.189  107.832   17.968   21.200
     13.190  416.748   75.208   94.282   44.190  106.259   18.949   20.524
     13.200  421.781   75.286   95.242   45.124  107.569   19.170   21.728
     13.210  418.897   76.137   94.669   45.212  104.856   19.989   20.766
     13.220  416.208   75.887   94.702   44.108  105.001   18.802   21.711
     13.230  418.549   74.763   94.286   44.635  106.811   19.357   21.212
     13.240  417.628   73.438   94.911   45.051  107.002   18.716   21.076
     13.250  419.802   75.380   94.782   45.748  105.803   19.370   21.338
     13.260  414.154   73.916   93.759   45.256  104.889   18.905   21.033
     13.270  417.633   74.722   93.915   45.769  106.754   18.752   20.969
     13.280  418.206   74.798   95.103   46.232  105.660   18.832   20.389
     13.290  416.388   74.321   95.210   44.667  105.946   18.092   20.631
     13.300  413.622   73.134   92.295   44.966  106.389   18.586   21.636
     13.310  411.350   72.828   91.832   44.324  105.646   18.729   21.147
     13.320  412.012   73.855   94.316   44.020  104.339   17.938   21.091
     13.330  411.689   73.489   93.847   44.964  104.407   17.274   20.280
     13.340  415.847   74.757   95.645   45.492  106.131   18.470   20.245
     13.350  413.721   73.895   93.402   45.458  106.197   18.040   20.713
     13.360  413.528   73.427   93.113   45.696  106.366   18.298   20.622
     13.370  415.698   74.721   93.839   45.771  105.713   18.065   20.950
     13.380  411.512   72.467   93.847   45.336  104.177   18.552   21.187
     13.390  415.155   74.283   94.564   43.675  106.596   17.999   20.810
     13.400  417.162   74.144   93.907   45.299  106.063   19.007   21.660
     13.410  416.041   73.516   94.353   44.832  104.573   18.096   22.155
     13.420  413.074   72.902   93.083   46.339  103.524   17.941   22.018
     13.430  417.306   74.289   95.330   45.607  104.168   17.952   22.045
     13.440  412.750   73.340   94.880   44.968  103.515   18.735   21.003
     13.450  413.252   74.784   94.015   44.881  103.796   19.085   20.362
     13.460  416.874   74.742   93.601   45.093  106.052   18.624   21.074
     13.470  416.946   76.568   92.599   45.344  105.849   18.740   20.936
     13.480  412.372   74.141   94.021   44.873  104.883   18.545   20.825
     13.490  417.085   73.574   95.738   45.336  105.669   17.827   22.170
     13.500  414.517   72.819   93.957   45.415  105.716   18.415   21.557
     13.510  414.548   74.770   94.885   46.726  103.893   17.838   20.302
     13.520  415.449   74.805   94.975   46.444  103.788   17.822   20.932
     13.530  414.506   74.701   93.823   47.121  103.592   17.982   21.090
     13.540  418.017   74.336   93.962   46.842  105.623   18.463   20.460
     13.550  417.401   72.015   94.787   46.171  106.533   18.572   20.833
     13.560  415.228   74.419   94.300   46.169  104.032   17.997   19.861
     13.570  417.235   72.801   96.851   45.628  106.446   18.397   20.708
     13.580  414.521   71.770   95.459   44.852  105.875   17.604   20.745
     13.590  411.681   72.432   95.625   44.779  105.261   17.048   20.436
     13.600  413.807   72.360   93.344   45.675  106.541   17.604   20.550
     13.610  412.944   72.030   94.211   44.976  105.347   17.419   20.987
     13.620  417.450   73.973   93.956   45.530  107.462   18.333   21.376
     13.630  414.809   73.382   93.964   45.735  105.995   18.284   20.741
     13.640  414.492   72.619   93.956   45.829  105.403   18.220   21.159
     13.650  416.441   73.179   95.190   45.212  106.983   17.302   21.024
     13.660  414.650   71.775   95.414   45.681  106.950   17.556   21.037
     13.670  418.963   73.668   95.909   46.999  106.159   17.977   21.948
     13.680  418.622   73.391   97.480   46.664  106.406   18.029   20.855
     13.690  416.782   71.608   98.222   45.290  104.944   17.633   21.497
     13.700  416.750   73.597   96.472   45.319  104.556   17.983   21.787
     13.710  411.649   71.460   97.206   44.805  103.922   17.196   20.971
     13.720  416.528   73.410   95.761   46.307  104.949   17.659   21.708
     13.730  415.473   73.082   95.834   44.625  105.354   17.476   21.571
     13.740  418.359   72.748   95.079   44.951  107.474   18.479   21.287
     13.750  419.095   74.274   96.480   46.190  105.860   17.544   21.275
     13.760  418.570   70.971   95.992   45.988  108.559   17.639   21.024
     13.770  420.885   73.717   94.592   46.317  109.742   17.879   20.725
     13.780  414.895   72.898   91.952   45.999  107.807   18.069   21.639
     13.790  418.462   73.666   95.208   47.882  106.293   18.053   20.767
     13.800  420.806   72.571   96.026   47.859  107.662   18.186   21.714
     13.810  419.227   74.316   94.168   46.963  106.813   18.161   21.922
     13.820  418.152   73.058   95.904   48.680  105.193   17.727   21.678
     13.830  417.279   72.731   94.887   46.676  106.134   18.007   21.259
     13.840  414.822   72.924   91.729   46.739  106.512   18.926   20.890
     13.850  415.949   71.566   93.824   47.543  105.536   19.344   20.744
     13.860  415.402   71.725   94.730   46.119  107.492   17.620   20.547
     13.870  420.191   74.431   94.135   47.072  106.016   18.842   20.948
     13.880  420.437   71.018   95.302   47.020  109.366   18.743   21.550
     13.890  415.903   72.287   93.315   46.849  106.406   18.390   20.243
     13.900  419.567   74.251   94.080   45.308  107.862   19.206   21.233
     13.910  419.173   74.247   94.369   46.715  105.584   18.719   21.781
     13.920  417.739   73.490   93.560   46.459  108.039   17.803   21.205
     13.930  423.472   73.495   98.321   46.413  106.390   18.735   21.670
     13.940  414.956   72.221   95.330   46.333  106.147   17.983   20.282
     13.950  419.261   72.563   95.165   47.010  107.467   18.090   20.490
     13.960  424.325   74.215   96.442   47.143  108.476   18.664   20.391
     13.970  421.765   73.730   97.435   46.854  106.474   18.304   21.463
     13.980  422.063   73.678   96.620   46.757  107.268   18.220   20.425
     13.990  420.390   74.898   94.531   46.936  106.739   19.011   21.217
     14.000  419.026   74.766   95.414   46.045  105.506   19.056   20.778
     14.010  418.962   73.958   95.255   46.010  107.165   18.255   20.598
     14.020  422.817   74.303   96.328   46.389  108.142   18.147   20.996
     14.030  422.064   74.422   95.971   46.991  106.957   19.198   20.749
     14.040  425.803   76.278   97.408   46.891  106.782   18.012   21.206
     14.050  423.848   75.648   97.798   47.114  106.671   18.374   20.788
     14.060  425.317   76.571   97.291   48.054  105.622   18.720   22.107
     14.070  419.811   73.024   95.060   46.250  108.647   18.730   21.115
     14.080  420.612   71.732   96.425   46.565  109.479   19.079   21.477
     14.090  419.323   73.422   94.293   47.304  107.734   19.067   22.218
     14.100  418.100   74.180   95.794   45.882  107.647   17.998   20.571
     14.110  414.916   73.357   95.366   45.335  104.177   18.327   21.055
     14.120  419.515   74.432   95.844   46.950  106.485   18.874   20.447
     14.130  419.912   75.417   96.317   46.561  105.519   19.278   21.571
     14.140  421.814   75.702   94.138   46.451  108.370   18.193   20.843
     14.150  423.554   73.667   94.997   47.945  108.120   18.553   21.717
     14.160  426.904   75.141   95.315   47.791  108.966   18.291   23.275
     14.170  424.845   75.694   93.269   46.620  109.242   18.906   23.251
     14.180  425.420   75.505   95.180   48.145  106.774   18.974   22.619
     14.190  422.887   73.802   95.099   48.031  107.235   19.088   21.899
     14.200  421.293   74.283   94.102   47.279  107.488   19.259   21.441
     14.210  418.802   72.745   94.110   47.160  108.635   18.221   21.842
     14.220  418.630   73.683   93.649   47.169  107.263   18.867   22.040
     14.230  419.007   72.732   94.049   47.500  107.343   19.038   21.704
     14.240  417.616   71.966   94.935   46.070  108.556   18.713   21.902
     14.250  419.212   71.754   93.322   47.211  108.026   19.086   23.295
     14.260  417.543   73.898   93.655   46.547  107.245   18.453   21.698
     14.270  421.785   73.797   93.960   47.142  109.201   18.788   22.506
     14.280  419.307   73.155   95.340   46.528  107.629   18.024   22.006
     14.290  420.065   74.964   93.551   46.497  106.876   19.076   22.388
     14.300  420.118   71.641   95.392   46.414  109.493   18.082   21.973
     14.310  418.502   74.159   93.644   47.441  107.056   17.669   22.135
     14.320  418.364   73.550   94.375   46.663  107.781   18.751   22.531
     14.330  413.624   70.971   94.724   46.215  106.774   18.326   21.552
     14.340  418.529   72.301   93.207   47.477  108.527   19.017   21.919
     14.350  420.882   73.287   95.897   46.355  109.415   19.043   21.117
     14.360  420.728   73.236   97.575   45.695  108.738   18.122   21.831
     14.370  417.231   72.399   95.946   45.406  108.061   18.450   21.337
     14.380  420.913   74.069   95.620   45.481  109.894   19.475   21.269
     14.390  418.262   75.743   92.442   45.503  107.562   18.747   22.741
     14.400  419.341   73.559   95.932   45.783  107.419   18.887   22.484
     14.410  421.663   74.894   95.816   45.693  108.710   18.437   21.918
     14.420  424.318   74.580   96.429   46.013  110.170   18.555   22.833
     14.430  421.673   72.666   95.818   47.007  108.422   18.612   22.629
     14.440  418.527   73.108   94.439   45.586  107.946   18.311   21.292
     14.450  421.035   71.737   94.341   47.092  110.133   18.109   23.334
     14.460  420.822   74.270   95.173   47.262  108.013   18.565   21.886
     14.470  421.155   73.445   96.754   46.270  107.545   19.067   22.145
     14.480  421.200   73.712   95.647   46.505  109.060   18.557   21.392
     14.490  422.408   74.060   98.024   46.440  107.296   18.987   22.082
     14.500  424.587   76.280   96.227   46.484  108.318   18.203   21.955
     14.510  418.253   73.511   95.130   47.366  107.926   17.903   21.022
     14.520  418.186   73.143   97.211   46.179  106.985   18.338   21.016
     14.530  423.902   74.071   95.541   47.972  109.951   18.746   21.777
     14.540  424.204   73.698   95.915   47.566  110.878   17.711   21.937
     14.550  420.783   73.472   94.517   46.756  109.742   18.385   22.288
     14.560  423.581   74.544   95.951   47.962  108.104   17.973   22.845
     14.570  422.687   74.666   96.673   46.582  108.657   17.778   22.577
     14.580  426.331   73.478   96.740   47.377  109.924   18.865   22.560
     14.590  425.913   74.541   97.207   48.577  108.494   18.714   22.158
     14.600  424.482   73.766   96.144   47.018  111.052   18.147   22.149
     14.610  420.912   75.369   94.415   46.557  109.574   18.323   21.517
     14.620  419.552   72.769   95.552   47.562  108.295   18.177   21.735
     14.630  420.643   74.368   95.202   47.640  107.813   18.467   22.081
     14.640  425.119   74.157   95.626   46.329  112.732   18.353   21.526
     14.650  422.629   73.775   95.098   46.790  109.564   18.102   21.236
     14.660  419.306   73.687   95.338   44.897  110.161   18.009   21.424
     14.670  422.555   73.290   96.115   45.923  112.151   18.374   21.195
     14.680  424.599   73.516   96.458   46.881  110.091   18.699   21.988
     14.690  425.178   72.821   96.173   47.013  110.113   18.538   22.998
     14.700  420.229   72.565   93.622   48.693  108.467   17.779   22.965
     14.710  425.638   73.272   94.322   48.552  109.925   18.415   22.879
     14.720  423.071   73.873   96.116   46.898  109.329   17.818   22.128
     14.730  423.870   72.460   95.621   46.680  111.255   19.040   21.355
     14.740  420.310   72.250   93.763   46.934  109.070   18.627   22.558
     14.750  418.927   72.685   92.763   47.119  109.809   17.930   21.824
     14.760  414.065   72.874   90.689   44.501  109.742   18.471   22.472
     14.770  415.692   74.688   93.007   46.462  106.399   18.141   21.765
     14.780  417.034   72.494   93.720   47.405  107.971   17.752   21.876
     14.790  420.533   75.098   92.732   46.380  109.983   17.904   22.677
     14.800  415.192   72.762   93.240   45.589  108.086   17.721   22.421
     14.810  413.425   73.477   91.701   46.023  107.117   17.563   22.085
     14.820  415.530   74.214   92.573   45.769  107.669   17.738   22.336
     14.830  418.782   73.742   93.274   45.967  108.404   18.156   23.278
     14.840  414.271   73.960   90.870   45.875  108.271   17.313   22.681
     14.850  419.510   73.082   93.168   46.455  109.787   18.230   23.373
     14.860  416.923   73.506   93.141   46.445  108.381   17.763   23.266
     14.870  416.662   73.778   92.334   45.690  108.393   18.439   22.048
     14.880  417.878   72.815   94.211   45.920  108.549   18.771   21.374
     14.890  414.688   72.917   94.709   44.494  107.538   18.310   21.915
     14.900  416.047   71.081   92.848   47.142  108.295   19.144   22.751
     14.910  414.222   71.813   93.023   46.482  107.053   18.186   22.608
     14.920  415.973   72.561   93.565   45.925  109.007   18.072   22.027
     14.930  415.120   71.172   92.690   45.249  110.552   18.851   21.729
     14.940  417.491   72.663   93.013   46.204  110.350   18.520   21.945
     14.950  420.141   74.363   94.421   46.502  108.493   17.761   21.660
     14.960  420.414   74.387   94.268   45.747  110.024   18.603   21.548
     14.970  419.460   72.722   95.780   46.725  107.650   18.379   22.657
     14.980  423.015   73.754   93.883   47.974  110.346   19.187   22.606
     14.990  417.917   72.336   94.105   47.381  108.597   18.269   22.319
     15.000  419.893   74.018   95.767   47.204  108.132   18.009   22.207
     15.010  419.838   74.035   93.696   47.332  110.498   17.852   20.881
     15.020  420.483   73.669   95.233   46.778  108.982   18.361   22.281
     15.030  420.595   72.797   95.011   48.170  108.198   18.935   21.467
     15.040  419.436   73.201   93.050   47.816  109.535   18.383   22.195
     15.050  416.856   72.692   95.104   46.622  106.619   18.633   21.665
     15.060  419.702   74.176   96.397   47.039  107.004   18.076   22.282
     15.070  420.438   73.618   94.552   48.052  108.799   18.085   22.116
     15.080  418.290   72.623   95.545   47.518  107.694   18.159   22.380
     15.090  420.296   72.819   93.964   48.009  110.896   18.164   21.055
     15.100  418.537   72.852   93.553   46.396  110.059   17.787   22.120
     15.110  417.906   73.064   93.215   46.358  108.970   18.427   21.611
     15.120  420.479   74.330   92.949   46.831  109.258   18.753   22.127
     15.130  417.956   73.600   94.659   45.936  107.334   18.709   22.807
     15.140  414.786   72.523   93.508   46.814  106.939   17.792   22.085
     15.150  417.167   73.029   92.643   47.300  107.235   17.853   22.585
     15.160  420.143   73.164   93.107   46.252  109.967   19.444   22.014
     15.170  418.513   71.570   94.118   46.720  108.177   18.233   22.382
     15.180  423.813   74.311   93.491   47.513  109.599   19.075   22.279
     15.190  415.810   74.488   91.296   46.258  107.754   18.068   22.437
     15.200  421.425   72.492   95.566   48.338  107.397   18.935   21.998
     15.210  419.856   72.875   94.520   46.441  107.908   19.348   21.774
     15.220  416.698   70.746   92.243   48.293  109.794   18.949   21.233
     15.230  417.703   71.532   92.596   47.487  108.720   19.161   22.408
     15.240  419.475   72.572   93.571   47.634  107.999   19.199   22.144
     15.250  417.987   72.537   94.706   46.163  108.085   19.342   21.875
     15.260  417.218   72.399   93.534   47.183  109.240   18.580   20.698
     15.270  414.966   71.592   93.701   46.387  108.205   19.756   20.605
     15.280  418.200   73.396   93.151   46.389  108.615   19.597   21.291
     15.290  419.055   71.119   94.438   46.536  109.261   19.495   21.275
     15.300  417.359   72.640   94.515   46.260  108.391   19.166   20.772
     15.310  415.792   70.239   95.349   46.735  108.619   19.595   21.342
     15.320  418.387   71.458   96.518   45.988  108.893   19.405   21.604
     15.330  418.685   70.928   95.840   46.438  109.664   18.666   21.849
     15.340  420.632   74.316   95.466   47.482  109.461   19.501   21.058
     15.350  420.380   72.057   96.437   46.063  109.993   19.490   21.604
     15.360  419.675   72.374   95.641   46.127  108.801   19.358   21.187
     15.370  419.221   71.532   97.523   45.922  107.332   19.427   21.927
     15.380  424.156   73.276   97.953   46.487  109.011   18.798   22.143
     15.390  424.999   74.084   96.748   47.449  108.392   19.100   22.348
     15.400  417.408   71.268   95.619   45.541  108.920   19.287   21.090
     15.410  417.652   72.162   95.150   45.630  107.596   19.717   21.762
     15.420  423.117   74.885   97.012   45.391  109.101   19.908   21.422
     15.430  418.781   72.127   94.158   46.090  108.298   20.300   22.697
     15.440  425.965   73.324   97.470   46.512  110.413   19.966   22.225
     15.450  422.243   73.460   96.848   44.471  108.541   19.847   21.558
     15.460  417.623   72.193   96.096   44.631  106.394   20.391   22.254
     15.470  421.707   72.456   96.041   46.332  108.702   20.092   21.605
     15.480  421.095   73.532   95.502   45.273  108.348   19.885   21.604
     15.490  423.332   73.242   96.503   46.695  108.773   19.657   22.153
     15.500  423.279   72.915   94.177   46.229  110.482   19.995   21.886
     15.510  420.065   72.224   94.924   46.749  108.103   19.561   21.597
     15.520  419.704   72.170   95.037   47.194  109.479   18.723   21.381
     15.530  417.212   72.271   92.251   46.141  108.489   19.214   22.015
     15.540  419.958   73.845   93.972   47.110  108.729   18.571   21.893
     15.550  425.854   75.283   94.799   47.630  110.199   19.678   21.779
     15.560  422.401   74.397   93.844   47.299  111.030   18.779   21.459
     15.570  421.404   74.839   92.765   47.225  109.214   18.887   21.577
     15.580  417.387   75.322   93.476   46.076  108.824   18.907   20.704
     15.590  422.159   74.234   94.873   46.089  112.937   18.692   20.673
     15.600  418.626   73.326   95.284   45.490  110.060   18.483   21.217
     15.610  419.306   74.350   92.552   46.408  110.722   18.669   20.733
     15.620  418.880   73.816   93.058   45.520  110.236   18.714   21.026
     15.630  420.385   75.645   93.586   45.804  109.966   18.808   20.734
     15.640  417.147   73.449   93.372   47.073  109.185   18.556   21.898
     15.650  416.155   73.916   93.209   46.174  108.576   17.886   21.306
     15.660  417.514   74.010   93.138   46.024  109.224   18.203   20.881
     15.670  418.044   73.682   94.876   46.274  107.202   19.079   21.348
     15.680  416.371   73.102   93.443   46.092  107.381   18.267   21.462
     15.690  416.427   73.582   94.851   44.581  108.430   17.370   20.536
     15.700  416.804   72.565   94.314   46.710  106.901   18.386   21.330
     15.710  419.248   73.091   95.904   46.196  108.421   18.261   21.357
     15.720  423.085   74.061   95.304   46.792  109.304   18.995   20.476
     15.730  420.912   75.631   94.661   49.134  106.373   18.037   21.207
     15.740  424.292   75.371   95.933   48.304  108.123   18.805   21.013
     15.750  423.703   73.658   96.048   46.214  110.400   19.524   21.864
     15.760  424.470   73.030   96.680   47.471  109.689   18.840   21.474
     15.770  424.499   72.487   97.351   47.880  109.331   19.365   21.149
     15.780  424.585   74.272   95.804   48.238  111.076   19.251   21.265
     15.790  425.342   74.487   95.376   47.943  109.858   19.339   21.430
     15.800  426.916   74.628   96.286   47.065  110.649   18.888   22.332
     15.810  423.317   73.646   95.355   46.388  110.862   18.771   22.184
     15.820  420.587   72.348   94.581   47.472  108.785   18.823   21.803
     15.830  418.265   73.761   92.036   46.943  108.730   18.859   21.341
     15.840  425.335   73.132   94.743   48.698  109.615   19.130   22.668
     15.850  419.418   72.419   94.892   47.453  108.013   18.444   21.982
     15.860  423.892   73.243   96.130   47.412  107.604   18.988   23.125
     15.870  423.500   73.369   95.664   48.265  110.142   18.507   21.254
     15.880  421.994   73.627   94.047   47.701  108.885   18.690   22.635
     15.890  423.091   73.855   95.894   47.319  108.972   17.919   22.302
     15.900  425.409   74.999   96.457   48.371  108.567   18.232   21.831
     15.910  422.183   72.587   94.409   47.133  110.378   18.411   22.217
     15.920  424.529   74.641   94.530   47.069  110.848   18.704   21.944
     15.930  421.843   73.593   95.455   47.664  108.412   18.124   21.894
     15.940  422.500   73.411   96.990   46.522  108.287   18.935   21.476
     15.950  420.228   71.851   96.956   46.335  108.972   18.515   21.987
     15.960  420.969   72.511   95.759   48.216  108.362   18.416   21.042
     15.970  421.056   73.141   96.396   46.398  107.675   19.154   22.351
     15.980  424.150   72.145   96.460   47.711  109.584   19.087   21.933
     15.990  422.267   74.466   94.697   46.706  109.208   18.843   21.589
     16.000  419.088   73.855   95.417   48.025  108.837   17.889   20.138
     16.010  422.951   73.703   94.590   46.311  110.969   18.444   21.559
     16.020  423.330   73.715   94.213   47.951  108.284   18.646   22.621
     16.030  417.553   72.296   95.345   46.490  107.820   18.005   22.184
     16.040  420.624   74.009   95.712   46.975  107.311   17.945   21.972
     16.050  421.531   73.872   95.841   47.006  108.270   18.286   22.411
     16.060  421.966   73.649   96.663   46.922  107.640   18.431   22.342
     16.070  416.342   73.454   94.477   46.465  105.514   19.152   21.758
     16.080  420.427   71.785   94.173   46.682  110.855   19.006   21.657
     16.090  419.877   72.502   94.448   46.421  108.418   18.041   22.698
     16.100  419.914   72.739   95.022   46.765  109.248   18.146   22.119
     16.110  419.971   70.413   95.666   47.214  108.678   19.072   21.864
     16.120  422.052   72.356   94.726   46.399  109.881   18.131   22.119
     16.130  423.577   72.984   94.396   48.276  109.061   18.324   23.610
     16.140  424.929   74.244   95.622   48.301  109.294   18.316   21.572
     16.150  417.911   72.143   93.881   47.981  106.426   17.913   22.299
     16.160  418.727   71.938   95.278   46.513  107.651   17.289   22.382
     16.170  419.715   70.770   95.294   48.875  107.773   17.358   22.710
     16.180  419.915   71.870   95.043   47.665  107.791   18.931   22.033
     16.190  419.494   71.783   95.365   47.139  108.570   18.533   20.323
     16.200  421.004   71.391   96.921   48.330  107.038   18.267   22.042
     16.210  420.130   71.570   96.330   47.920  108.621   17.494   21.271
     16.220  421.704   72.780   96.659   47.424  107.189   17.884   21.646
     16.230  420.760   72.681   96.320   47.628  106.102   18.627   22.759
     16.240  423.551   72.848   96.661   47.843  108.886   18.611   22.398
     16.250  422.953   72.758   97.370   48.201  106.206   18.218   22.775
     16.260  421.588   72.940   95.451   48.061  106.890   17.439   22.548
     16.270  420.880   71.867   96.877   46.813  105.829   18.189   23.527
     16.280  420.857   73.078   95.436   47.806  107.296   18.404   21.401
     16.290  416.604   72.645   92.999   47.173  106.670   18.361   22.342
     16.300  417.045   71.961   94.166   46.416  105.449   17.360   22.916
     16.310  421.738   73.284   96.820   47.941  104.896   18.512   22.492
     16.320  418.676   73.928   94.242   46.802  104.818   18.093   23.269
     16.330  419.418   73.170   94.735   46.574  106.312   17.966   23.393
     16.340  417.867   72.899   95.009   46.770  105.432   17.244   22.229
     16.350  419.326   73.114   93.822   46.198  107.411   18.429   22.175
     16.360  418.760   74.975   92.710   46.618  106.113   17.359   22.758
     16.370  422.930   74.050   93.594   47.735  108.575   18.279   23.513
     16.380  421.210   74.217   95.026   46.757  106.092   18.361   23.452
     16.390  419.444   74.836   92.797   46.230  107.402   18.006   22.780
     16.400  418.389   73.366   94.737   46.631  104.975   17.982   23.141
     16.410  418.714   74.294   94.117   46.511  105.332   18.351   22.177
     16.420  421.270   74.816   94.798   46.493  106.764   19.049   21.992
     16.430  419.722   73.796   93.753   46.138  106.491   18.097   22.596
     16.440  422.565   73.883   94.140   45.057  108.383   19.080   22.985
     16.450  420.882   73.262   95.499   47.676  107.256   17.760   22.718
     16.460  419.782   73.956   92.997   47.178  107.528   17.272   22.637
     16.470  419.652   74.297   94.883   46.701  105.721   18.240   22.662
     16.480  418.187   73.110   94.331   46.769  105.487   18.217   22.561
     16.490  421.566   73.124   95.523   47.572  107.710   18.729   21.847
     16.500  423.813   74.872   94.634   47.190  107.631   17.968   23.758
     16.510  421.811   74.160   95.284   47.055  106.387   18.663   23.291
     16.520  423.030   73.170   95.466   47.170  108.930   18.214   23.093
     16.530  419.495   73.082   93.284   46.851  109.504   17.877   22.319
     16.540  420.061   73.618   95.541   47.311  106.727   19.274   21.927
     16.550  421.664   73.150   95.292   46.985  106.934   19.197   22.984
     16.560  414.432   72.479   93.065   46.571  104.500   19.075   22.173
     16.570  417.003   72.126   92.895   47.425  105.945   18.650   22.484
     16.580  420.325   74.374   94.066   47.767  106.829   18.563   21.876
     16.590  419.601   72.881   94.160   47.694  106.875   18.920   22.717
     16.600  419.559   73.942   93.580   48.467  105.517   18.834   21.989
     16.610  416.491   70.915   94.403   47.407  105.227   18.409   22.923
     16.620  419.952   71.885   93.492   48.029  107.190   18.618   22.347
     16.630  418.603   73.638   91.625   47.094  108.643   18.156   22.631
     16.640  420.063   73.289   93.140   48.039  106.424   17.996   22.942
     16.650  419.295   72.935   95.827   47.196  105.305   17.853   22.784
     16.660  417.571   72.270   93.344   46.012  106.270   18.489   22.849
     16.670  419.472   72.542   93.387   48.817  107.156   18.454   22.186
     16.680  415.480   71.789   92.235   46.876  104.117   18.800   23.179
     16.690  423.205   74.070   94.626   47.188  107.800   18.759   22.459
     16.700  421.653   73.247   95.378   47.733  107.456   18.373   21.626
     16.710  418.811   72.695   94.530   47.238  106.522   18.269   22.230
     16.720  417.222   73.263   92.918   46.432  106.642   18.796   21.571
     16.730  420.572   74.809   92.139   47.484  108.595   17.767   22.727
     16.740  416.924   72.361   93.500   47.072  106.176   18.613   23.019
     16.750  419.255   72.466   94.753   45.993  107.984   18.320   22.628
     16.760  420.083   72.913   95.212   47.018  106.720   19.111   21.474
     16.770  416.996   71.891   93.374   45.677  107.108   19.626   22.166
     16.780  417.054   72.505   93.669   46.068  107.618   18.566   21.758
     16.790  421.560   72.660   95.546   46.626  106.762   18.928   22.439
     16.800  412.683   71.233   95.988   45.282  103.706   18.151   21.677
     16.810  415.384   71.568   95.306   46.058  104.405   18.745   22.416
     16.820  422.503   71.655   97.392   46.303  107.268   18.481   23.009
     16.830  421.413   72.230   93.917   46.267  109.079   18.364   22.769
     16.840  420.934   74.375   96.015   46.665  105.535   18.290   22.769
     16.850  420.616   72.837   96.165   47.012  104.740   19.456   21.870
     16.860  421.114   72.884   95.438   45.865  106.471   19.049   23.177
     16.870  417.783   72.806   95.179   46.784  105.210   17.952   22.904
     16.880  413.692   71.628   93.377   45.625  103.993   18.753   23.475
     16.890  416.282   72.588   94.956   45.328  106.075   18.781   22.953
     16.900  413.472   72.630   92.086   46.247  104.870   18.499   22.700
     16.910  416.972   72.788   93.158   45.911  106.680   18.634   22.280
     16.920  419.444   73.113   92.961   46.966  106.397   18.757   24.159
     16.930  416.141   71.231   94.479   47.199  105.617   18.594   22.672
     16.940  416.998   73.301   93.644   47.109  105.432   18.335   22.947
     16.950  412.188   71.535   92.109   47.761  103.875   17.467   22.556
     16.960  417.107   71.551   92.586   48.317  106.612   18.229   23.233
     16.970  415.675   74.817   93.518   48.211  102.243   17.964   23.057
     16.980  416.986   72.493   92.818   47.592  105.734   18.751   23.184
     16.990  419.555   72.889   92.733   48.174  106.062   18.782   23.604
     17.000  417.249   71.649   93.555   48.340  104.177   18.714   23.464
     17.010  414.511   72.146   93.929   47.376  103.454   17.990   22.659
     17.020  414.975   73.940   92.389   47.110  102.302   18.504   23.451
     17.030  420.180   73.651   93.778   48.094  103.786   18.574   23.741
     17.040  421.897   73.907   96.507   49.000  103.283   18.504   23.309
     17.050  417.446   72.955   94.175   47.108  102.420   18.548   24.194
     17.060  424.691   73.976   94.683   47.840  105.798   18.902   24.395
     17.070  421.657   71.262   93.820   48.951  105.575   18.784   24.246
     17.080  420.356   72.803   94.802   47.907  107.077   18.261   22.249
     17.090  422.587   73.327   94.489   47.541  106.487   18.862   23.353
     17.100  417.779   73.033   93.565   47.403  104.856   18.851   23.264
     17.110  414.307   72.681   90.954   47.149  105.721   18.954   23.059
     17.120  416.017   72.481   92.661   47.466  105.542   19.330   23.009
     17.130  417.273   73.045   93.771   46.275  105.632   18.369   23.319
     17.140  418.497   72.225   93.340   47.736  106.693   18.538   22.912
     17.150  418.720   73.375   93.148   47.840  105.932   18.735   23.263
     17.160  422.025   74.073   94.144   48.093  106.427   19.027   22.842
     17.170  414.473   72.726   92.165   47.307  103.503   19.590   22.902
     17.180  417.770   74.133   91.695   46.520  107.183   18.944   22.492
     17.190  421.065   73.396   93.068   47.104  106.151   19.793   23.695
     17.200  420.515   73.051   93.824   47.379  105.496   18.825   23.128
     17.210  420.560   74.566   93.896   46.604  106.111   18.913   22.257
     17.220  420.649   73.116   94.659   47.152  105.431   19.448   22.637
     17.230  418.593   73.815   93.026   47.971  105.210   18.988   21.692
     17.240  417.358   72.157   93.857   46.184  105.850   19.191   22.799
     17.250  423.134   72.052   94.598   48.557  107.481   19.486   22.960
     17.260  423.254   73.995   94.378   47.633  106.232   19.906   22.430
     17.270  424.592   71.623   95.136   48.900  106.243   19.679   23.603
     17.280  421.681   73.342   95.067   48.050  104.205   19.447   23.270
     17.290  424.565   73.630   95.262   48.546  106.416   19.053   22.874
     17.300  423.647   73.503   95.565   47.174  106.868   18.951   23.394
     17.310  419.860   73.892   95.067   46.090  105.000   19.114   22.853
     17.320  422.330   73.445   93.644   47.150  107.748   19.166   23.461
     17.330  420.316   72.621   95.224   46.239  106.673   18.688   23.255
     17.340  423.360   72.454   96.282   48.118  106.643   19.726   23.454
     17.350  423.392   75.010   93.911   47.476  106.279   19.444   23.550
     17.360  417.087   71.936   94.131   45.426  106.729   19.118   23.503
     17.370  422.606   72.927   95.288   47.489  107.671   18.856   23.034
     17.380  419.000   73.106   95.688   46.643  104.634   18.980   23.102
     17.390  426.169   73.269   98.597   48.424  106.677   18.930   23.478
     17.400  418.007   72.792   95.940   46.105  103.895   18.597   23.557
     17.410  419.108   72.215   94.265   48.692  105.410   18.923   23.145
     17.420  417.933   74.074   93.444   47.500  105.905   18.368   22.197
     17.430  418.824   72.813   94.977   47.803  105.790   18.531   22.313
     17.440  416.883   72.168   94.568   46.563  105.794   18.010   22.423
     17.450  415.676   72.590   95.443   45.767  106.332   17.720   22.204
     17.460  418.939   71.892   94.795   47.320  106.930   19.027   22.014
     17.470  416.615   70.856   94.699   47.478  106.545   18.100   22.555
     17.480  416.798   72.228   92.428   45.780  108.113   18.035   23.667
     17.490  414.560   71.790   90.813   48.812  106.032   18.678   22.479
     17.500  420.388   73.198   94.280   47.788  107.694   18.439   22.929
     17.510  421.078   73.072   95.819   47.121  106.301   18.882   23.201
     17.520  420.227   73.298   96.439   48.200  104.721   18.872   23.277
     17.530  423.561   73.958   96.410   47.686  107.418   19.355   22.722
     17.540  421.927   73.795   95.961   47.299  106.782   18.863   22.596
     17.550  422.143   74.592   95.357   47.717  105.151   19.177   23.614
     17.560  420.249   73.143   95.509   47.555  105.871   17.889   22.871
     17.570  422.044   72.681   95.279   47.682  106.770   18.470   23.596
     17.580  419.388   71.862   94.585   46.599  107.980   17.886   23.272
     17.590  420.693   72.959   94.791   47.087  106.843   18.470   22.236
     17.600  421.964   73.828   95.638   47.851  106.608   17.520   23.168
     17.610  420.569   71.205   96.173   47.954  108.220   17.416   23.924
     17.620  424.666   72.766   96.705   48.204  107.328   18.994   24.181
     17.630  424.631   71.913   96.495   49.330  105.936   18.675   24.389
     17.640  421.316   71.790   95.644   49.717  105.754   18.187   23.853
     17.650  415.827   71.493   94.052   47.868  104.489   18.051   22.709
     17.660  421.356   73.103   95.576   48.691  104.349   18.810   23.342
     17.670  420.716   71.356   95.798   47.259  107.297   18.397   23.290
     17.680  420.837   72.991   95.609   48.858  104.815   17.415   23.091
     17.690  420.242   71.595   97.064   48.581  104.553   18.481   23.305
     17.700  421.137   70.506   94.935   47.996  108.956   18.322   23.876
     17.710  417.969   70.628   94.483   49.146  105.754   17.948   23.548
     17.720  421.589   70.578   96.644   48.586  106.005   18.858   22.864
     17.730  420.426   70.974   94.874   48.081  107.169   18.876   23.256
     17.740  418.495   71.877   93.362   47.738  106.294   18.790   22.381
     17.750  417.953   72.738   92.980   47.890  106.709   18.644   22.064
     17.760  415.266   71.078   93.414   45.449  107.653   18.277   23.333
     17.770  420.287   71.716   97.222   47.257  106.978   18.413   22.561
     17.780  417.549   71.062   94.923   47.234  105.759   18.974   23.340
     17.790  415.784   71.183   93.707   47.009  106.770   19.667   23.094
     17.800  419.123   70.755   94.830   47.284  108.173   19.671   22.686
     17.810  413.759   72.171   94.137   45.518  105.690   18.894   22.063
     17.820  415.827   70.247   94.027   46.701  107.971   17.825   22.446
     17.830  420.599   72.377   97.370   48.291  105.314   19.220   23.157
     17.840  416.657   72.653   95.981   46.020  105.882   17.805   22.694
     17.850  413.659   70.690   94.918   46.538  103.901   19.233   22.858
     17.860  416.957   71.744   95.353   47.211  105.871   18.927   22.840
     17.870  415.436   71.074   93.842   47.054  105.198   19.278   23.206
     17.880  413.948   71.796   91.300   47.174  106.016   18.873   22.453
     17.890  418.978   72.877   95.519   47.725  105.991   18.791   22.909
     17.900  421.999   72.909   95.952   46.388  107.503   19.172   22.592
     17.910  421.557   72.029   95.398   47.993  108.213   18.535   23.076
     17.920  418.606   71.328   96.009   48.001  106.703   19.038   21.974
     17.930  415.661   69.951   94.089   47.055  107.382   18.569   22.354
     17.940  419.435   73.305   95.895   47.735  105.862   19.082   22.785
     17.950  419.421   72.086   94.754   48.048  108.864   18.558   23.040
     17.960  417.587   71.084   96.041   46.601  108.645   17.794   22.353
     17.970  417.089   71.974   94.723   46.767  106.956   18.194   22.811
     17.980  417.841   71.911   95.227   46.284  106.578   18.859   23.383
     17.990  420.989   72.614   96.346   48.298  106.501   18.853   23.054
     18.000  420.629   72.697   96.107   48.041  108.152   18.585   22.858
     18.010  419.527   73.100   97.126   46.965  107.517   18.646   22.370
     18.020  418.769   72.462   95.614   47.590  106.128   18.543   22.796
     18.030  411.549   72.415   93.764   46.383  106.016   17.801   22.198
     18.040  419.739   72.725   95.880   46.978  106.158   18.848   23.416
     18.050  420.161   72.714   96.069   47.024  107.583   19.011   23.139
     18.060  417.142   71.428   96.112   47.985  106.234   18.370   22.406
     18.070  414.076   71.340   94.760   46.335  104.748   18.455   23.859
     18.080  415.808   72.002   93.866   46.394  106.137   18.662   23.333
     18.090  414.338   71.313   94.391   46.029  104.126   19.069   23.158
     18.100  422.780   71.693   96.112   47.541  107.892   18.917   23.433
     18.110  416.198   72.113   95.431   46.985  104.437   18.631   24.555
     18.120  419.749   72.523   96.447   46.492  105.089   19.822   23.730
     18.130  418.819   69.393   94.099   48.365  107.371   19.342   23.505
     18.140  417.175   72.157   94.822   47.882  105.269   18.319   22.747
     18.150  416.463   69.908   95.842   47.079  104.725   18.428   23.559
     18.160  418.477   70.007   94.335   47.573  106.587   18.735   23.956
     18.170  417.532   70.482   94.804   46.939  106.749   18.710   24.437
     18.180  419.648   72.034   94.521   47.228  107.881   18.662   24.116
     18.190  419.976   71.301   94.508   46.992  108.776   18.941   24.356
     18.200  418.053   71.813   95.244   45.743  107.614   18.748   24.188
     18.210  418.730   72.511   95.692   46.019  105.647   18.490   23.266
     18.220  417.918   71.328   94.562   47.142  106.528   18.376   24.173
     18.230  420.825   73.348   95.166   47.609  107.919   18.458   24.032
     18.240  420.088   74.135   93.892   46.370  108.526   18.843   23.570
     18.250  417.179   73.471   94.210   45.914  106.494   19.127   24.223
     18.260  416.732   72.470   93.211   48.481  105.362   18.794   24.132
     18.270  419.044   72.234   94.365   46.906  109.046   18.518   23.421
     18.280  416.308   71.600   92.451   46.996  107.281   19.031   23.374
     18.290  416.176   72.186   93.577   46.479  106.854   18.426   23.113
     18.300  415.047   71.912   94.821   47.129  103.961   18.751   23.547
     18.310  416.673   71.902   95.504   46.085  104.471   19.305   23.406
     18.320  414.059   72.450   95.564   46.871  103.497   18.272   22.394
     18.330  414.796   73.386   94.273   45.186  106.012   18.676   23.214
     18.340  414.924   72.924   93.137   45.648  106.675   18.745   22.878
     18.350  414.260   72.262   93.121   47.058  104.812   18.671   22.994
     18.360  415.039   72.753   92.954   46.606  105.709   19.562   23.387
     18.370  415.328   72.761   93.985   46.688  106.345   18.091   22.830
     18.380  416.333   73.214   94.605   45.247  106.816   18.635   22.638
     18.390  415.266   73.080   92.468   47.904  106.158   18.518   23.271
     18.400  417.334   72.705   94.948   46.307  107.033   18.970   22.754
     18.410  418.105   71.944   95.439   46.555  106.620   19.714   22.201
     18.420  416.348   71.366   95.282   46.465  105.653   18.702   22.222
     18.430  417.448   73.347   93.166   45.704  106.047   18.933   23.149
     18.440  416.751   72.218   95.113   46.595  105.676   17.869   22.862
     18.450  417.428   73.183   93.384   47.233  105.027   19.083   22.326
     18.460  419.858   73.945   93.818   48.541  105.474   18.517   23.044
     18.470  420.018   72.673   94.671   47.283  106.981   19.074   22.077
     18.480  416.736   72.169   93.173   47.587  106.746   17.802   22.134
     18.490  416.144   73.279   94.323   46.301  104.778   18.636   21.839
     18.500  421.993   73.411   95.806   46.638  108.156   19.102   22.165
     18.510  415.712   72.751   93.622   47.686  104.740   18.318   22.341
     18.520  418.549   72.676   95.026   46.299  106.921   18.476   23.111
     18.530  423.950   73.749   95.767   47.462  107.032   19.262   22.753
     18.540  423.413   72.810   96.040   48.707  106.532   18.828   22.847
     18.550  418.251   71.253   95.515   48.419  105.846   17.658   22.324
     18.560  415.164   71.188   93.512   46.859  105.594   18.356   23.002
     18.570  418.592   71.939   95.109   48.016  105.421   18.720   22.720
     18.580  418.130   73.444   95.867   47.233  104.409   18.597   22.893
     18.590  417.980   72.568   95.239   47.101  105.392   18.815   23.031
     18.600  418.108   72.085   95.366   47.880  105.896   18.876   23.133
     18.610  417.682   71.405   95.324   48.416  105.716   18.368   22.582
     18.620  420.692   72.152   96.927   47.054  107.310   18.156   22.790
     18.630  419.163   71.701   93.950   47.393  107.971   18.925   22.917
     18.640  420.309   71.963   95.173   47.667  108.336   18.699   23.027
     18.650  420.555   72.886   95.782   47.742  106.705   18.683   23.316
     18.660  417.802   70.156   96.647   47.552  105.746   18.536   23.242
     18.670  423.540   73.536   96.560   47.980  107.375   18.636   24.221
     18.680  415.747   72.292   94.052   48.962  104.367   18.441   22.788
     18.690  419.837   70.126   97.669   48.437  107.505   18.592   22.675
     18.700  413.302   71.576   93.668   47.282  105.924   18.380   23.046
     18.710  420.604   71.526   97.968   46.716  106.228   18.336   23.323
     18.720  416.339   71.182   96.442   48.154  105.906   18.589   22.471
     18.730  416.570   71.582   96.479   46.684  104.580   19.123   23.129
     18.740  415.625   71.567   94.969   48.288  104.561   18.501   22.673
     18.750  416.323   72.912   94.479   48.419  103.527   18.408   23.527
     18.760  417.584   74.352   95.393   47.505  105.146   18.523   23.182
     18.770  414.589   71.787   95.535   48.346  102.303   18.988   24.015
     18.780  421.406   74.632   98.343   47.704  104.483   18.608   23.079
     18.790  420.089   73.261   97.888   47.245  105.370   19.165   22.671
     18.800  418.878   73.752   97.186   47.062  105.328   18.021   23.671
     18.810  420.311   73.061   97.747   47.573  104.928   19.487   23.392
     18.820  417.456   72.759   96.767   48.460  103.712   19.364   22.379
     18.830  417.397   74.195   94.985   47.721  102.765   20.120   23.436
     18.840  419.127   72.896   96.232   47.672  104.934   18.955   23.699
     18.850  418.157   73.097   95.154   49.311  104.987   18.950   22.309
     18.860  416.173   71.649   93.061   47.954  107.046   18.764   22.680
     18.870  415.708   71.701   93.285   47.769  105.321   17.998   23.410
     18.880  418.295   72.581   94.666   48.085  105.205   19.353   23.464
     18.890  423.584   74.230   95.121   48.555  106.554   19.593   24.051
     18.900  420.149   73.375   93.915   47.674  105.156   18.905   23.521
     18.910  416.572   72.103   95.643   47.453  104.275   18.254   23.866
     18.920  416.038   73.125   94.655   47.758  104.623   18.444   22.854
     18.930  419.278   72.580   95.283   48.099  105.546   18.344   23.330
     18.940  423.633   74.199   95.945   48.304  107.093   18.597   23.511
     18.950  419.930   72.582   96.031   46.580  106.352   19.151   23.150
     18.960  418.840   72.846   95.850   47.540  105.521   18.562   22.994
     18.970  419.125   73.877   95.587   47.698  104.265   18.704   23.859
     18.980  417.104   73.308   94.815   46.329  104.041   18.420   23.984
     18.990  417.478   72.854   95.346   47.095  105.506   18.074   22.808
     19.000  418.740   74.208   94.003   47.282  106.185   18.386   22.617
     19.010  414.432   72.918   94.063   46.463  105.923   18.385   21.956
     19.020  419.697   72.946   96.392   46.735  105.769   18.801   23.892
     19.030  421.352   73.918   96.214   46.825  106.251   18.874   23.664
     19.040  421.185   72.995   96.046   47.096  105.587   19.472   23.787
     19.050  418.958   73.622   95.957   47.044  105.731   18.108   23.006
     19.060  415.042   72.299   94.502   46.072  106.147   18.831   23.097
     19.070  413.792   71.685   94.152   46.216  105.824   17.749   23.313
     19.080  419.549   71.679   96.077   47.278  106.481   18.192   23.573
     19.090  417.983   71.186   97.510   47.661  105.274   18.157   24.145
     19.100  418.420   69.979   95.696   46.872  108.687   18.225   23.749
     19.110  417.871   70.984   96.566   47.995  106.618   18.314   22.814
     19.120  419.184   71.567   95.424   48.152  107.926   18.074   23.616
     19.130  415.464   69.949   95.683   47.552  105.778   18.010   23.599
     19.140  417.673   70.793   94.988   48.205  106.557   18.809   22.625
     19.150  419.099   70.556   96.409   49.699  106.062   19.220   23.039
     19.160  415.169   69.443   98.412   46.820  104.034   18.746   23.342
     19.170  412.163   70.871   94.135   47.586  103.203   18.689   23.599
     19.180  414.189   70.509   95.275   46.441  104.774   19.224   23.109
     19.190  414.228   70.764   95.447   47.115  103.813   17.779   23.356
     19.200  411.780   71.023   94.786   47.446  103.701   18.028   23.348
     19.210  412.547   70.212   95.729   47.698  103.782   18.433   22.534
     19.220  413.384   71.268   95.551   46.435  105.549   17.730   22.498
     19.230  418.895   72.641   96.316   48.708  106.126   18.567   22.756
     19.240  415.199   71.466   95.452   47.540  105.114   18.051   23.845
     19.250  416.118   71.541   96.338   48.275  104.039   18.358   23.514
     19.260  414.099   71.630   94.767   48.129  103.217   18.631   23.136
     19.270  414.586   72.613   94.858   49.560  102.763   18.854   23.024
     19.280  417.859   70.638   96.875   49.835  104.219   18.694   23.211
     19.290  417.299   71.991   96.200   48.500  105.389   18.089   22.813
     19.300  419.458   72.630   95.503   48.938  106.182   18.413   23.084
     19.310  413.580   70.899   95.846   47.023  104.456   18.008   22.815
     19.320  418.585   72.716   96.552   47.832  105.467   19.250   22.986
     19.330  413.583   71.127   96.103   48.359  102.475   18.611   22.201
     19.340  413.225   73.019   93.886   47.331  102.910   18.385   23.871
     19.350  417.248   72.608   95.023   47.486  105.934   18.615   23.532
     19.360  414.185   73.374   94.452   47.351  105.533   17.313   23.485
     19.370  418.366   73.495   97.175   48.486  104.595   17.482   23.142
     19.380  413.479   72.006   96.495   46.866  104.388   17.844   22.735
     19.390  413.717   71.517   94.821   48.943  104.329   17.911   22.373
     19.400  414.409   72.700   94.901   47.759  105.591   18.096   23.190
     19.410  414.109   72.309   94.634   48.244  103.890   17.956   24.027
     19.420  413.028   73.017   95.422   47.842  103.359   18.157   22.845
     19.430  414.262   73.368   95.332   47.970  102.943   17.852   23.627
     19.440  411.428   71.887   95.507   46.352  103.638   17.688   23.207
     19.450  416.375   72.536   94.954   48.012  105.299   18.852   23.407
     19.460  414.101   70.936   95.608   47.709  105.831   18.820   22.165
     19.470  413.192   72.870   94.810   46.955  104.592   18.240   23.701
     19.480  418.198   74.063   95.190   47.367  105.864   18.704   22.408
     19.490  422.295   73.872   96.572   48.246  107.006   18.574   23.174
     19.500  417.486   73.082   94.885   48.318  106.264   18.329   22.442
     19.510  417.133   71.931   96.680   47.455  106.516   17.268   22.409
     19.520  415.140   72.971   98.195   47.182  102.840   17.731   22.974
     19.530  415.280   73.512   96.643   48.545  103.215   18.203   22.663
     19.540  420.262   72.475   96.669   49.329  108.270   18.151   21.758
     19.550  417.395   72.847   96.824   48.106  104.477   17.959   22.819
     19.560  410.578   71.963   94.356   47.996  103.015   18.614   21.918
     19.570  416.061   72.962   96.587   46.894  104.220   18.086   22.656
     19.580  411.288   71.483   94.025   48.040  104.920   17.948   21.641
     19.590  411.982   71.809   94.011   47.540  104.215   17.643   22.845
     19.600  413.339   72.349   96.142   46.735  105.807   17.393   22.175
     19.610  415.974   72.262   94.842   47.340  106.960   17.899   23.068
     19.620  416.968   72.821   96.324   46.643  105.992   17.584   22.394
     19.630  414.584   72.704   96.243   48.005  103.195   17.350   22.604
     19.640  414.131   71.366   96.021   48.312  103.768   17.291   23.154
     19.650  413.189   71.270   94.726   47.178  105.100   17.241   23.154
     19.660  414.825   71.818   95.297   48.168  105.340   17.937   22.918
     19.670  414.347   72.936   95.587   46.613  106.469   17.313   22.564
     19.680  414.115   71.745   94.551   47.414  105.545   17.640   23.061
     19.690  414.267   71.339   96.471   47.247  104.217   18.060   23.394
     19.700  412.863   72.353   96.007   47.084  103.798   17.283   22.109
     19.710  417.554   74.687   95.801   46.916  105.269   17.628   22.899
     19.720  411.075   73.464   95.482   46.016  103.217   17.429   21.852
     19.730  411.964   70.668   94.881   46.793  106.083   17.735   23.161
     19.740  412.630   72.220   93.224   47.108  105.439   17.635   23.592
     19.750  415.145   72.845   95.408   47.658  105.521   16.977   22.638
     19.760  415.442   72.273   95.149   47.747  107.215   17.587   22.441
     19.770  416.328   72.124   94.535   47.639  106.722   17.154   24.054
     19.780  413.116   71.572   94.734   47.549  105.279   17.677   23.121
     19.790  409.764   71.420   94.790   46.364  103.609   18.233   22.224
     19.800  416.748   72.966   94.294   47.345  106.759   18.289   22.967
     19.810  417.418   72.501   94.582   48.596  105.650   18.156   22.222
     19.820  413.008   71.558   95.326   46.512  105.562   17.696   21.882
     19.830  414.189   72.296   95.169   47.276  105.620   17.911   21.556
     19.840  416.722   72.847   96.896   46.727  104.040   17.939   21.881
     19.850  416.957   72.803   96.969   47.192  106.148   17.130   22.207
     19.860  416.852   73.347   94.946   46.685  106.788   18.203   22.086
     19.870  414.104   73.365   94.508   47.421  105.903   17.142   21.283
     19.880  413.685   72.353   94.331   45.822  106.912   17.636   22.202
     19.890  417.614   74.028   91.999   47.815  107.116   17.733   22.687
     19.900  416.275   72.999   95.230   47.072  104.571   17.708   23.259
     19.910  417.553   71.371   95.610   47.582  107.023   18.044   22.316
     19.920  420.023   72.756   96.750   46.952  107.377   19.037   21.778
     19.930  418.141   72.997   95.348   46.251  107.590   18.530   22.251
     19.940  420.606   72.991   96.142   47.247  107.957   18.496   22.420
     19.950  421.702   72.287   96.838   46.290  108.910   18.270   21.835
     19.960  419.172   72.704   95.448   46.922  106.957   18.212   21.849
     19.970  418.447   73.366   97.525   46.197  106.219   18.223   21.399
     19.980  414.082   73.194   94.514   45.867  105.670   17.744   21.206
     19.990  419.702   73.444   95.510   47.191  105.970   18.884   21.782
     20.000  419.873   73.882   95.365   47.089  107.258   18.721   21.547
     20.010  419.898   73.366   95.818   46.987  107.049   18.461   22.201
     20.020  419.066   72.581   95.673   47.317  107.342   17.851   21.546
     20.030  426.049   75.106   95.937   49.353  109.060   17.945   21.975
     20.040  421.234   74.406   94.903   47.632  108.263   18.433   21.821
     20.050  417.396   74.925   92.802   47.155  106.721   18.130   22.171
     20.060  422.006   74.952   93.778   46.880  109.670   18.563   22.180
     20.070  417.799   75.160   93.605   47.205  106.972   18.623   21.948
     20.080  416.878   73.934   93.758   48.203  106.082   18.671   21.366
     20.090  414.528   71.877   95.180   46.982  104.977   18.040   21.441
     20.100  417.900   73.494   94.612   48.861  105.526   17.837   21.416
     20.110  422.429   74.489   97.985   47.716  106.754   18.279   20.768
     20.120  417.995   75.261   94.640   48.370  104.523   18.525   22.033
     20.130  422.101   74.121   95.192   48.407  107.032   17.951   21.921
     20.140  419.882   73.619   94.559   47.170  107.709   19.116   21.337
     20.150  420.516   74.104   94.144   48.064  106.463   18.686   22.351
     20.160  420.649   75.054   94.469   48.497  106.617   18.380   21.585
     20.170  420.862   73.487   96.413   48.377  105.971   19.164   21.428
     20.180  420.735   72.581   94.746   49.273  107.032   19.129   21.517
     20.190  422.588   73.187   95.519   47.836  107.440   19.597   21.944
     20.200  417.394   72.933   94.891   47.175  105.080   18.724   22.663
     20.210  421.349   72.618   95.720   47.664  106.123   19.459   22.120
     20.220  418.811   72.836   92.888   47.681  106.138   19.346   22.745
     20.230  420.323   71.349   94.579   48.497  106.552   18.804   22.876
     20.240  420.209   72.132   94.598   49.575  105.800   18.930   22.566
     20.250  419.665   72.022   95.554   49.042  106.832   18.571   22.544
     20.260  420.971   71.226   96.162   48.709  105.904   19.004   22.081
     20.270  417.238   72.084   92.709   48.469  105.665   18.932   22.736
     20.280  416.148   72.279   94.449   47.766  104.338   18.092   21.970
     20.290  417.430   72.383   94.358   47.492  105.784   19.094   21.957
     20.300  420.501   72.102   94.731   49.478  106.633   19.082   22.140
     20.310  417.660   72.626   93.475   47.580  106.591   19.003   21.469
     20.320  420.257   73.087   94.023   49.012  107.186   18.667   21.564
     20.330  413.771   71.292   93.360   47.886  105.454   18.799   21.941
     20.340  419.981   72.213   92.932   49.812  106.635   18.992   22.164
     20.350  416.323   71.796   93.424   49.104  106.899   18.025   21.871
     20.360  418.386   71.697   93.919   47.354  107.876   18.600   21.433
     20.370  418.349   72.484   92.443   48.446  107.068   19.185   21.659
     20.380  416.275   71.904   91.554   49.041  107.179   18.298   21.285
     20.390  415.244   70.774   93.113   47.674  107.530   18.823   21.927
     20.400  414.552   70.885   92.455   48.395  106.462   18.219   22.596
     20.410  414.987   71.342   93.855   48.324  104.901   18.235   21.939
     20.420  421.378   73.052   95.210   47.959  106.766   18.982   22.314
     20.430  418.547   72.718   93.810   48.231  105.148   18.988   21.842
     20.440  422.249   73.692   94.628   47.585  107.588   18.342   22.737
     20.450  418.345   71.802   93.967   47.392  108.072   17.334   23.023
     20.460  420.119   72.846   94.407   47.973  107.126   18.445   22.461
     20.470  422.187   75.224   93.390   47.204  108.590   19.035   22.412
     20.480  417.693   72.917   95.201   47.700  105.425   18.120   21.602
     20.490  421.009   72.621   94.779   45.959  108.502   18.504   22.357
     20.500  417.948   72.977   93.155   45.954  107.341   18.130   23.296
     20.510  420.322   73.239   93.094   46.706  108.224   18.665   22.889
     20.520  421.398   73.629   93.596   47.887  108.570   17.730   22.763
     20.530  418.593   73.804   92.359   47.696  107.362   17.697   23.287
     20.540  421.289   71.872   95.771   47.040  108.978   17.977   22.640
     20.550  421.218   72.186   94.082   47.589  108.659   18.810   22.400
     20.560  422.889   72.350   93.988   48.623  109.023   18.792   22.670
     20.570  416.330   72.765   91.738   47.269  105.815   18.231   22.504
     20.580  424.162   73.958   93.590   48.054  108.841   18.768   23.501
     20.590  425.624   72.761   95.392   49.234  109.369   17.987   23.214
     20.600  423.999   72.919   95.471   47.711  109.654   17.281   23.811
     20.610  425.131   74.377   94.349   46.529  109.215   18.120   23.082
     20.620  423.877   73.869   94.892   47.228  109.674   18.235   23.157
     20.630  420.987   74.083   93.483   47.591  108.418   17.409   22.592
     20.640  416.705   72.434   94.746   46.823  106.016   17.368   22.929
     20.650  418.971   73.549   92.907   47.123  107.409   17.511   22.612
     20.660  422.832   72.862   94.570   47.315  108.674   18.857   22.600
     20.670  417.026   73.054   93.076   45.721  107.800   18.184   21.920
     20.680  421.906   73.082   94.658   46.654  109.773   17.521   21.649
     20.690  419.524   73.008   93.187   47.432  107.311   18.101   22.632
     20.700  420.199   72.549   91.714   48.078  109.604   17.979   22.750
     20.710  416.984   72.304   91.264   47.242  108.532   18.024   22.268
     20.720  417.829   72.313   93.253   46.727  108.722   18.275   22.556
     20.730  418.499   72.964   91.769   48.719  107.552   17.905   22.987
     20.740  421.447   74.087   94.186   48.093  106.815   18.505   21.942
     20.750  420.338   73.309   93.264   47.590  107.896   18.472   21.662
     20.760  427.657   74.020   95.123   47.885  109.370   18.929   22.813
     20.770  423.684   72.880   92.821   48.904  109.189   18.511   22.915
     20.780  425.325   73.049   94.951   47.500  109.349   19.184   22.522
     20.790  425.093   73.531   94.307   48.427  107.081   19.170   22.881
     20.800  422.791   73.040   96.413   46.677  107.609   18.599   22.404
     20.810  422.675   73.117   95.144   47.063  108.469   18.133   22.495
     20.820  426.538   74.167   94.905   47.123  109.313   18.879   22.513
     20.830  423.472   74.110   93.462   47.719  110.034   18.152   22.253
     20.840  427.466   73.430   96.743   48.086  109.445   19.140   22.441
     20.850  427.665   71.982   97.687   49.513  108.056   18.787   21.987
     20.860  425.557   72.487   96.141   48.586  108.182   19.104   22.091
     20.870  423.639   73.892   95.910   47.258  109.394   18.169   21.073
     20.880  423.749   72.504   94.672   48.253  109.401   18.286   22.151
     20.890  423.000   72.415   96.396   48.057  108.632   19.507   20.909
     20.900  423.626   72.688   94.917   49.244  108.173   19.280   22.248
     20.910  421.814   73.699   95.195   47.736  105.797   19.484   22.078
     20.920  421.695   73.756   95.070   47.649  108.808   18.525   20.388
     20.930  421.507   73.656   93.642   47.526  108.220   18.951   21.604
     20.940  423.041   74.228   93.811   48.754  110.218   19.010   20.482
     20.950  424.849   74.824   93.925   47.217  109.570   18.636   21.991
     20.960  427.001   73.683   95.254   49.070  109.401   18.922   21.984
     20.970  419.024   73.004   93.948   46.799  107.956   18.896   21.938
     20.980  423.755   73.087   94.345   48.651  108.644   19.288   21.420
     20.990  424.513   73.574   95.596   48.399  107.890   19.209   22.190
     21.000  426.401   74.363   97.034   47.480  108.049   18.949   21.800
     21.010  421.231   73.002   94.222   48.270  107.349   18.925   22.890
     21.020  421.774   74.328   94.126   48.367  107.745   18.513   21.523
     21.030  420.236   73.761   95.397   46.984  106.946   19.141   21.126
     21.040  421.502   75.101   93.542   47.870  108.345   18.731   20.755
     21.050  421.887   75.019   93.347   47.371  108.912   19.040   21.210
     21.060  421.581   73.243   93.107   48.181  108.901   19.220   21.977
     21.070  419.147   74.266   92.378   47.445  107.762   19.311   20.806
     21.080  419.788   75.408   93.488   48.014  105.981   18.578   21.414
     21.090  422.756   75.682   92.004   49.290  109.412   18.528   21.308
     21.100  416.972   74.125   91.974   47.630  107.549   17.682   21.189
     21.110  418.151   72.631   91.716   49.053  107.731   18.407   21.406
     21.120  420.891   73.256   93.041   47.863  109.120   18.561   21.873
     21.130  421.978   73.544   93.784   48.507  107.804   19.460   22.581
     21.140  415.365   73.772   91.819   47.884  107.876   18.243   21.528
     21.150  418.707   73.688   92.936   48.052  106.635   19.211   20.942
     21.160  421.979   74.339   92.579   47.748  108.117   19.441   22.048
     21.170  420.500   74.115   92.719   47.848  108.007   19.023   22.164
     21.180  415.688   72.765   91.109   47.946  107.344   18.323   21.738
     21.190  420.906   72.248   94.123   48.197  107.573   19.939   21.332
     21.200  422.086   73.373   92.296   48.155  108.602   19.145   22.022
     21.210  419.496   73.829   92.119   47.374  108.342   18.853   22.331
     21.220  420.889   73.873   91.809   48.310  107.553   19.196   22.611
     21.230  420.290   73.669   91.517   48.415  108.219   19.303   22.376
     21.240  419.161   74.250   93.588   47.334  106.139   18.748   22.416
     21.250  423.081   74.751   94.857   48.228  107.214   19.737   22.241
     21.260  420.750   73.102   94.445   48.519  106.743   19.086   22.389
     21.270  424.145   74.262   95.621   46.971  108.290   19.005   22.955
     21.280  422.034   75.499   94.157   47.008  108.378   18.247   22.898
     21.290  420.661   75.266   94.701   47.708  106.417   18.687   21.948
     21.300  418.424   72.810   93.420   47.628  105.845   18.217   22.268
     21.310  424.918   75.321   93.530   47.415  108.872   20.374   22.305
     21.320  423.017   73.782   95.088   46.653  108.391   19.087   22.619
     21.330  424.456   74.110   93.778   48.214  109.009   19.527   23.522
     21.340  420.339   72.520   94.049   48.628  107.882   19.926   21.599
     21.350  417.789   73.944   93.318   46.104  105.996   19.260   21.771
     21.360  421.018   74.161   93.795   46.889  106.487   19.795   22.827
     21.370  419.501   76.150   93.994   46.347  105.575   19.247   21.877
     21.380  417.199   72.753   93.988   47.760  106.886   18.691   21.248
     21.390  415.569   72.422   92.996   46.543  106.175   18.453   22.622
     21.400  419.770   72.109   92.980   47.867  107.598   19.315   21.889
     21.410  419.660   72.521   92.635   47.916  106.663   19.701   21.815
     21.420  414.247   70.883   94.049   47.888  104.765   18.554   21.921
     21.430  417.902   72.577   92.698   47.756  105.547   19.711   21.490
     21.440  419.808   72.126   93.480   46.113  108.230   19.457   22.552
     21.450  418.912   72.536   93.547   46.536  108.349   19.118   20.961
     21.460  420.220   73.244   93.890   47.661  107.123   18.783   21.596
     21.470  420.037   72.124   94.491   46.508  109.523   17.911   21.918
     21.480  418.267   71.524   93.978   46.948  108.198   18.588   22.343
     21.490  419.063   72.411   93.571   47.061  107.908   19.613   21.006
     21.500  420.658   73.671   93.171   47.131  108.431   18.802   22.349
     21.510  422.698   73.102   94.044   47.861  109.008   18.958   22.472
     21.520  419.583   74.307   94.388   46.584  107.257   19.603   21.670
     21.530  419.088   72.741   93.611   47.076  107.779   19.396   22.327
     21.540  420.509   72.890   94.331   47.126  107.763   19.711   22.752
     21.550  422.089   72.905   95.884   45.604  107.940   18.873   22.610
     21.560  417.714   73.331   94.492   46.251  106.527   20.078   21.901
     21.570  420.223   73.437   95.881   47.193  106.913   19.146   21.888
     21.580  421.322   73.667   95.578   47.106  106.525   19.453   22.901
     21.590  419.932   72.317   93.793   47.448  108.936   19.203   22.643
     21.600  422.414   71.996   95.951   46.180  109.623   18.974   22.767
     21.610  423.333   74.074   94.823   47.533  108.880   19.692   23.294
     21.620  422.654   73.423   94.798   48.013  109.661   19.676   21.491
     21.630  421.795   72.975   96.285   47.931  106.522   19.234   22.829
     21.640  419.636   73.355   95.490   45.435  107.586   19.377   22.258
     21.650  424.936   73.366   93.908   47.272  110.677   19.708   22.289
     21.660  419.934   72.332   93.387   47.320  108.943   19.904   21.911
     21.670  418.818   72.667   93.328   48.564  107.804   19.229   21.263
     21.680  422.002   72.632   92.270   48.247  110.240   19.131   22.102
     21.690  417.884   71.964   92.394   46.114  108.651   20.410   21.760
     21.700  416.159   72.422   92.159   46.431  108.276   19.712   21.878
     21.710  417.908   71.590   93.078   45.567  110.549   19.869   21.328
     21.720  420.219   74.364   93.317   46.214  109.792   19.215   21.043
     21.730  420.017   74.178   92.561   47.371  108.495   19.362   22.066
     21.740  415.008   71.354   94.939   45.698  107.105   19.121   21.319
     21.750  423.231   73.695   94.387   47.686  109.056   19.588   22.129
     21.760  425.503   73.986   94.577   47.356  110.735   19.444   22.097
     21.770  423.011   74.482   93.670   47.645  108.907   18.772   21.953
     21.780  419.552   72.486   94.574   46.975  107.861   18.968   21.164
     21.790  416.269   72.261   93.695   46.893  106.641   19.375   21.156
     21.800  423.128   72.231   95.042   47.065  109.026   19.217   22.665
     21.810  418.983   73.594   92.677   46.915  107.859   19.330   21.758
     21.820  418.568   72.785   92.993   46.458  109.399   19.182   21.496
     21.830  419.446   72.718   93.446   45.829  108.489   19.833   22.299
     21.840  417.912   72.727   93.149   47.060  108.462   19.179   20.969
     21.850  420.117   72.742   93.498   46.702  108.863   19.463   22.323
     21.860  420.311   73.640   92.715   47.604  107.724   19.189   22.079
     21.870  420.930   73.814   93.407   47.091  109.253   18.432   21.371
     21.880  414.180   71.840   90.849   46.628  108.115   19.248   21.080
     21.890  421.810   73.770   92.688   46.461  110.731   19.789   20.498
     21.900  416.564   72.190   91.990   46.957  109.164   19.522   21.335
     21.910  417.304   72.690   91.796   47.687  108.780   18.409   21.042
     21.920  419.398   73.922   92.332   47.480  108.676   18.906   21.011
     21.930  419.483   73.001   91.718   46.739  110.160   18.887   22.040
     21.940  417.956   72.392   92.316   46.596  108.893   18.889   21.714
     21.950  419.636   73.107   93.851   47.867  106.912   20.178   22.386
     21.960  415.491   72.521   92.033   46.560  106.551   19.259   22.150
     21.970  418.145   73.901   90.625   47.671  105.648   19.596   23.608
     21.980  417.241   73.826   93.906   47.839  105.991   19.917   22.124
     21.990  422.082   74.788   92.608   48.804  107.704   19.204   22.616
     22.000  419.136   72.397   92.037   48.039  108.014   19.597   23.013
     22.010  416.442   72.122   91.429   47.903  107.060   19.814   23.489
     22.020  420.231   73.431   92.123   47.708  108.611   19.239   22.779
     22.030  417.004   72.521   91.905   46.552  107.674   19.714   23.088
     22.040  413.919   71.263   91.602   46.708  106.839   19.578   22.050
     22.050  413.335   71.824   91.217   47.258  105.901   18.291   22.339
     22.060  417.061   71.884   92.891   47.282  106.676   19.612   22.440
     22.070  415.258   72.641   90.905   46.511  107.728   19.933   22.180
     22.080  417.064   72.347   92.163   47.165  107.680   19.463   22.529
     22.090  416.129   72.362   92.223   46.878  108.214   19.696   21.386
     22.100  413.904   72.446   92.772   47.133  106.548   19.586   21.804
     22.110  414.704   71.677   92.729   47.211  106.630   20.525   20.489
     22.120  414.809   72.600   94.851   48.749  104.931   19.044   20.829
     22.130  418.657   73.104   93.850   48.538  107.991   18.970   20.680
     22.140  419.808   72.957   94.114   48.776  106.519   18.995   21.746
     22.150  415.391   71.871   94.348   48.205  106.604   18.863   21.259
     22.160  414.571   72.299   93.291   48.095  106.499   19.077   21.170
     22.170  419.819   72.098   93.408   48.176  108.822   18.797   22.444
     22.180  416.286   72.640   93.642   47.523  106.231   18.785   22.143
     22.190  415.694   71.821   93.716   48.273  106.504   18.451   22.355
     22.200  418.003   72.342   96.358   47.128  105.544   19.064   21.771
     22.210  417.138   72.640   93.693   48.214  107.972   18.981   21.311
     22.220  419.907   72.601   95.222   47.353  108.505   19.264   21.433
     22.230  417.225   72.016   93.354   46.464  106.429   19.789   21.673
     22.240  420.424   72.399   94.939   47.393  107.433   19.479   22.866
     22.250  420.461   73.258   94.912   47.318  107.633   19.575   21.958
     22.260  415.591   71.120   94.821   47.324  106.281   18.551   21.799
     22.270  419.001   71.457   94.675   48.751  107.467   19.464   22.479
     22.280  420.917   70.705   94.082   47.885  110.296   19.374   22.497
     22.290  422.160   72.855   94.768   48.361  108.024   18.939   22.370
     22.300  421.532   71.555   94.498   48.756  109.408   19.119   22.175
     22.310  419.324   73.290   94.612   46.890  107.779   18.209   21.745
     22.320  416.513   72.055   93.172   48.455  106.360   19.158   21.998
     22.330  420.161   71.782   94.609   48.310  108.497   19.355   21.512
     22.340  422.009   71.499   95.172   47.254  110.802   19.610   21.731
     22.350  420.252   72.707   95.381   46.555  107.369   19.023   22.115
     22.360  422.173   73.229   95.076   48.628  107.636   19.440   21.941
     22.370  422.598   73.490   95.226   47.868  108.407   18.654   21.752
     22.380  420.972   72.820   95.394   47.746  107.154   19.081   21.403
     22.390  419.729   73.360   96.029   47.292  105.950   18.375   21.725
     22.400  421.647   71.283   97.270   47.435  106.540   20.104   22.600
     22.410  415.824   72.484   95.785   46.166  105.205   19.979   21.315
     22.420  416.210   70.991   95.491   45.431  104.700   19.846   22.928
     22.430  418.268   73.597   94.663   46.889  105.282   18.931   23.599
     22.440  418.251   72.589   95.743   47.890  106.215   19.091   21.442
     22.450  419.683   72.096   96.265   47.054  107.161   18.319   22.225
     22.460  417.392   71.110   94.621   47.820  106.440   18.956   22.126
     22.470  414.480   70.434   94.862   47.476  106.238   18.161   21.736
     22.480  416.485   70.698   95.970   46.780  105.879   19.113   21.945
     22.490  416.341   72.714   95.597   46.425  105.012   18.980   21.859
     22.500  419.904   71.632   96.829   46.550  107.257   19.203   21.621
     22.510  415.305   71.927   94.860   47.569  104.593   19.477   22.242
     22.520  417.829   70.889   95.414   46.822  107.377   18.805   22.612
     22.530  418.018   71.511   95.277   48.466  105.667   18.876   22.066
     22.540  416.335   72.867   93.587   47.978  103.826   19.832   22.116
     22.550  416.971   70.151   93.378   48.998  106.732   18.794   22.186
     22.560  418.042   71.290   93.150   47.789  107.718   19.717   22.293
     22.570  414.554   70.721   94.675   48.057  103.413   19.825   22.011
     22.580  415.912   69.988   93.344   48.944  106.846   19.367   22.144
     22.590  416.843   70.759   93.188   48.115  106.527   18.761   22.330
     22.600  418.818   71.716   95.569   47.209  106.167   19.315   22.840
     22.610  417.927   72.802   94.077   48.771  105.889   19.096   22.283
     22.620  420.001   71.729   94.601   47.810  106.890   19.572   22.862
     22.630  420.157   73.600   91.908   48.689  107.832   19.151   21.194
     22.640  418.363   71.258   94.283   48.540  106.301   19.470   22.266
     22.650  417.203   71.429   93.420   49.020  105.317   19.114   22.358
     22.660  419.151   72.252   94.495   49.386  103.833   18.990   23.321
     22.670  416.644   72.321   94.892   48.376  105.130   18.952   22.585
     22.680  417.870   72.738   92.801   47.510  107.070   18.440   22.452
     22.690  415.831   72.330   92.405   48.442  106.323   18.590   23.093
     22.700  415.778   72.336   93.331   47.984  107.336   18.859   21.437
     22.710  417.578   73.285   92.649   46.992  107.930   18.442   21.941
     22.720  415.331   71.684   95.112   48.806  104.727   18.501   21.844
     22.730  417.733   72.160   94.071   48.467  105.463   18.384   22.076
     22.740  417.597   71.687   94.932   48.297  104.460   19.118   22.522
     22.750  418.688   73.172   94.773   47.875  106.162   18.369   22.498
     22.760  418.046   73.289   95.604   47.221  104.268   18.479   22.545
     22.770  419.941   72.320   94.138   46.826  106.704   19.069   23.295
     22.780  421.594   72.614   93.633   48.108  108.100   18.989   22.766
     22.790  422.574   72.440   95.897   49.023  108.117   18.966   22.220
     22.800  418.312   72.144   94.469   47.281  106.923   18.874   22.656
     22.810  417.000   73.525   93.180   46.758  106.847   19.314   21.860
     22.820  418.071   73.457   93.071   48.110  107.254   18.850   22.304
     22.830  421.360   73.013   94.864   47.894  109.116   18.759   22.701
     22.840  421.531   72.724   93.923   48.533  109.923   18.739   23.453
     22.850  417.073   72.383   93.828   48.070  106.156   18.482   22.385
     22.860  417.038   72.919   92.999   47.679  106.334   18.286   22.588
     22.870  419.627   71.926   93.095   49.144  108.327   18.056   22.303
     22.880  419.230   72.244   94.111   47.908  107.207   18.486   23.072
     22.890  414.731   72.486   94.510   45.732  106.715   17.664   22.408
     22.900  417.782   71.080   94.115   48.158  105.734   19.058   23.371
     22.910  417.244   71.712   93.986   47.504  106.536   19.126   23.206
     22.920  420.935   73.342   93.628   48.713  107.244   18.942   23.921
     22.930  422.443   72.900   95.561   48.643  107.261   18.379   23.844
     22.940  421.702   72.949   95.252   47.995  107.097   18.364   23.269
     22.950  421.332   72.371   92.563   47.373  110.520   18.202   22.519
     22.960  421.146   73.379   94.521   47.014  108.629   18.478   22.953
     22.970  422.693   73.082   95.062   47.903  108.691   17.908   23.707
     22.980  418.900   72.073   93.602   47.108  107.010   19.580   22.867
     22.990  420.997   72.063   95.210   47.523  105.963   18.971   23.831
     23.000  426.831   74.022   96.517   47.698  108.531   19.161   23.459
     23.010  421.064   71.903   94.745   46.943  107.668   18.691   23.791
     23.020  422.601   72.980   94.827   48.137  107.469   18.410   23.341
     23.030  422.980   73.274   95.268   47.647  108.465   18.789   24.094
     23.040  429.005   73.808   97.186   47.612  110.772   18.659   23.871
     23.050  424.851   71.743   96.181   48.125  109.289   18.714   23.658
     23.060  423.904   72.588   94.951   47.290  109.538   18.492   24.538
     23.070  424.866   73.384   94.781   46.938  109.709   18.423   24.846
     23.080  424.031   72.688   95.104   47.571  108.354   18.455   24.593
     23.090  421.811   72.947   95.511   46.558  108.136   18.457   23.345
     23.100  425.663   73.298   98.679   46.788  108.294   19.948   22.338
     23.110  420.999   72.078   96.389   46.737  105.954   19.158   23.498
     23.120  421.797   72.840   94.844   47.852  106.603   19.238   23.424
     23.130  420.828   73.272   94.892   47.704  105.324   19.844   23.538
     23.140  428.005   73.092  100.128   46.836  108.363   18.841   23.250
     23.150  427.789   73.056   98.910   48.511  107.421   19.052   24.080
     23.160  425.450   72.416   96.533   48.522  107.214   18.302   24.268
     23.170  428.269   73.341   97.086   48.614  109.930   18.616   23.599
     23.180  426.090   71.831   96.980   48.815  108.174   18.237   24.670
     23.190  429.452   73.885   95.499   48.492  109.403   18.980   25.563
     23.200  426.483   73.645   95.678   48.795  108.781   18.817   24.461
     23.210  425.928   72.208   97.020   47.886  107.289   19.289   23.953
     23.220  423.498   72.792   96.035   47.556  107.582   18.789   24.418
     23.230  423.076   73.235   94.607   47.254  107.773   19.218   23.789
     23.240  426.641   72.686   96.124   48.459  109.694   19.182   22.936
     23.250  425.215   71.389   97.578   48.272  107.885   19.091   23.300
     23.260  427.748   73.703   95.670   48.240  109.009   19.346   23.837
     23.270  428.430   73.283   96.793   48.437  108.595   19.772   23.086
     23.280  424.003   71.725   95.904   47.319  109.672   19.029   23.213
     23.290  425.992   73.044   95.949   49.196  108.080   19.480   24.260
     23.300  423.265   70.877   97.720   48.522  107.714   18.715   23.785
     23.310  424.436   73.263   97.576   47.283  107.954   19.018   24.101
     23.320  425.145   72.558   95.883   48.492  107.505   19.543   24.413
     23.330  424.589   73.321   95.578   48.286  108.562   19.719   23.478
     23.340  425.827   73.198   95.420   46.744  109.891   19.874   23.593
     23.350  428.698   73.170   96.047   48.406  110.777   19.427   23.913
     23.360  427.191   73.054   93.021   49.130  109.768   19.112   25.737
     23.370  427.006   74.307   93.795   46.377  110.657   19.386   24.406
     23.380  425.206   73.695   93.226   47.692  110.012   19.611   24.327
     23.390  425.030   72.343   93.910   49.256  107.511   19.549   24.473
     23.400  425.649   74.215   93.046   47.995  107.861   19.706   24.221
     23.410  425.596   73.950   95.142   47.587  109.200   17.782   23.956
     23.420  420.016   72.290   92.884   46.546  108.484   17.960   24.100
     23.430  425.616   73.782   94.994   47.611  108.801   18.473   24.391
     23.440  427.139   73.504   95.028   47.584  109.537   19.720   23.658
     23.450  424.128   71.923   95.588   48.640  108.140   18.308   23.765
     23.460  428.098   73.791   96.720   47.427  109.733   18.652   23.337
     23.470  424.442   73.790   94.971   46.808  108.459   18.684   23.457
     23.480  425.414   73.505   95.358   47.698  108.206   18.693   23.233
     23.490  425.994   70.811   96.211   48.581  109.458   18.748   23.902
     23.500  423.003   71.578   95.064   47.243  108.403   19.252   23.678
     23.510  423.901   73.401   93.822   46.600  108.380   19.016   25.095
     23.520  425.558   72.687   95.129   47.679  106.857   19.170   24.140
     23.530  424.492   72.011   93.323   46.418  109.065   20.649   24.088
     23.540  423.317   73.344   92.323   47.755  108.387   19.257   24.094
     23.550  424.389   71.943   93.991   47.745  109.954   18.537   24.025
     23.560  428.943   73.563   96.197   48.124  108.530   18.528   24.396
     23.570  421.854   72.099   93.927   47.023  107.994   18.684   23.335
     23.580  423.350   71.449   95.204   47.621  107.148   18.037   24.930
     23.590  419.860   71.327   92.513   47.008  107.427   19.413   24.833
     23.600  423.230   71.213   95.581   47.444  109.291   19.170   22.911
     23.610  426.515   70.351   94.957   48.553  110.508   18.972   23.486
     23.620  427.886   71.782   95.062   48.494  109.493   19.226   23.948
     23.630  428.040   72.922   95.542   46.982  110.298   18.675   23.966
     23.640  424.135   71.351   94.750   46.556  108.692   20.202   23.294
     23.650  427.658   72.243   95.123   45.866  110.130   19.423   23.704
     23.660  425.503   72.792   95.525   46.760  108.405   19.428   23.791
     23.670  423.974   71.350   94.863   46.734  110.345   19.060   22.481
     23.680  420.694   71.114   93.912   48.423  107.733   18.203   22.052
     23.690  425.060   71.797   96.409   47.976  107.935   19.015   22.794
     23.700  424.391   70.891   93.884   48.137  110.145   19.175   22.895
     23.710  421.768   72.148   95.532   45.571  106.608   19.005   22.578
     23.720  423.992   73.286   95.379   46.770  107.582   19.503   22.773
     23.730  420.809   72.188   94.849   46.262  108.283   18.863   22.002
     23.740  424.085   72.149   95.283   47.150  108.918   18.426   22.700
     23.750  420.112   71.475   95.270   47.551  106.765   18.194   22.606
     23.760  422.112   71.982   94.809   46.839  108.367   18.039   23.093
     23.770  421.882   71.480   96.059   47.270  106.994   18.334   23.145
     23.780  425.588   72.052   97.776   49.834  105.679   18.771   22.069
     23.790  422.373   71.800   95.586   46.475  106.418   19.713   23.471
     23.800  420.636   71.857   97.352   47.069  105.034   19.482   22.933
     23.810  420.366   74.318   94.936   47.120  104.001   18.738   22.333
     23.820  420.620   72.852   96.878   46.287  105.261   18.373   22.326
     23.830  421.578   72.169   94.273   47.282  106.273   19.441   22.757
     23.840  420.954   73.324   94.626   47.723  106.696   19.093   21.417
     23.850  420.064   72.140   95.547   46.907  106.230   19.560   22.368
     23.860  421.868   72.227   96.401   48.169  107.139   18.526   21.526
     23.870  422.473   71.176   95.121   47.964  109.904   19.263   21.989
     23.880  422.976   73.014   95.727   47.918  106.785   18.814   22.418
     23.890  420.496   72.069   93.990   46.728  109.106   19.295   21.683
     23.900  420.458   71.474   93.457   46.686  107.855   18.740   22.420
     23.910  422.569   72.045   94.893   46.981  108.502   19.429   22.690
     23.920  424.111   72.917   95.124   47.420  108.120   18.784   22.336
     23.930  423.957   73.149   95.002   47.191  108.057   19.021   22.216
     23.940  422.699   72.711   95.854   46.802  107.268   18.771   22.508
     23.950  423.498   72.873   95.150   47.349  107.731   18.855   22.440
     23.960  423.431   74.223   97.230   46.997  106.939   18.438   21.019
     23.970  419.115   72.699   94.788   46.050  104.632   18.710   23.129
     23.980  419.852   72.990   95.542   45.677  107.168   17.925   22.224
     23.990  423.503   74.106   95.739   46.199  107.187   19.661   21.987
     24.000  419.225   72.485   93.245   46.899  108.346   19.363   21.445
     24.010  416.164   71.904   94.406   45.970  106.373   18.543   22.044
     24.020  419.678   71.132   94.808   46.954  106.235   19.725   22.029
     24.030  421.220   74.523   96.061   45.947  107.215   19.550   20.947
     24.040  418.176   72.465   94.500   46.826  106.536   18.943   21.223
     24.050  416.008   73.664   93.493   46.306  105.339   18.751   20.560
     24.060  416.449   70.529   93.826   46.781  106.147   18.776   21.440
     24.070  417.202   72.982   92.570   47.172  106.190   18.702   22.065
     24.080  413.036   71.763   92.821   47.361  103.948   18.586   20.868
     24.090  420.280   73.100   93.101   47.156  106.972   19.488   21.148
     24.100  418.974   72.317   93.092   46.982  106.400   19.510   20.819
     24.110  418.227   73.661   92.195   46.811  106.303   18.027   21.460
     24.120  420.907   72.819   92.995   47.929  108.399   18.230   21.883
     24.130  420.025   71.973   92.569   47.010  106.745   19.943   21.478
     24.140  426.058   71.973   92.385   48.280  109.693   20.520   22.159
     24.150  419.569   72.916   92.023   48.071  104.776   19.700   21.641
     24.160  422.049   73.993   94.431   46.455  105.011   19.511   21.499
     24.170  424.245   73.555   92.579   47.721  107.836   19.574   22.028
     24.180  424.783   72.595   94.414   46.911  108.952   19.478   21.946
     24.190  426.329   73.150   94.718   47.522  107.099   20.363   21.707
     24.200  426.317   72.454   93.562   48.017  109.202   19.590   21.871
     24.210  423.242   73.326   93.994   46.811  106.560   19.940   20.796
     24.220  418.418   71.246   93.043   46.594  104.962   20.090   22.213
     24.230  417.782   72.039   91.275   47.965  105.546   19.508   22.032
     24.240  421.913   73.051   93.361   47.111  105.560   19.243   21.334
     24.250  426.263   73.696   96.614   48.132  105.759   19.471   21.725
     24.260  423.845   74.669   93.980   47.678  107.427   19.191   22.052
     24.270  424.458   72.478   94.277   48.013  107.104   19.681   22.251
     24.280  421.034   73.218   93.053   47.368  106.545   19.417   22.330
     24.290  422.358   71.776   94.369   48.791  106.479   19.187   22.009
     24.300  425.338   74.008   94.233   47.827  107.927   19.032   21.515
     24.310  422.644   74.307   93.930   47.470  107.807   19.017   21.217
     24.320  425.448   73.221   96.043   47.734  107.896   19.120   21.796
     24.330  424.775   72.916   96.154   47.868  107.127   18.735   21.952
     24.340  427.696   74.726   96.384   46.945  106.965   19.637   21.740
     24.350  428.012   73.903   95.380   47.705  107.987   19.723   22.488
     24.360  425.436   73.480   94.538   45.919  108.358   19.587   22.773
     24.370  421.936   72.826   94.969   46.044  106.853   19.207   22.847
     24.380  422.373   74.515   94.654   45.590  107.758   18.913   21.549
     24.390  423.238   74.842   94.178   46.441  108.059   18.548   21.917
     24.400  425.843   73.569   95.921   46.126  109.322   18.885   20.858
     24.410  422.173   74.366   94.264   46.863  105.512   18.840   22.257
     24.420  424.719   73.920   96.347   45.629  108.020   18.818   21.882
     24.430  421.098   75.551   93.489   45.334  107.580   18.579   20.848
     24.440  419.868   73.049   93.231   46.654  107.796   18.488   21.218
     24.450  426.619   76.085   94.819   47.419  106.363   19.117   22.828
     24.460  425.696   75.179   95.917   47.043  108.800   18.134   21.639
     24.470  425.350   75.894   95.915   47.177  106.571   17.986   22.429
     24.480  426.051   75.407   95.514   47.293  107.764   18.401   21.915
     24.490  420.996   74.555   94.156   46.081  106.903   18.666   21.850
     24.500  419.974   74.627   93.826   46.388  106.362   19.138   20.971
     24.510  426.093   74.372   96.381   46.252  107.600   19.971   21.996
     24.520  424.953   74.249   95.235   46.581  106.914   19.128   22.645
     24.530  423.523   75.890   93.270   46.320  108.732   18.729   21.451
     24.540  423.754   74.830   94.367   44.339  108.687   19.142   22.521
     24.550  424.744   75.185   95.314   45.436  107.201   18.582   21.971
     24.560  427.414   75.587   93.880   46.632  108.132   19.189   22.556
     24.570  426.810   74.650   95.769   46.833  108.117   19.292   21.531
     24.580  419.307   74.501   93.327   45.345  105.583   18.726   21.525
     24.590  425.019   74.294   94.064   46.007  109.079   18.728   21.372
     24.600  424.995   74.536   93.867   45.228  108.256   19.560   21.823
     24.610  423.328   74.877   94.297   46.694  107.421   18.628   21.648
     24.620  424.383   74.067   94.349   46.014  106.760   19.584   22.099
     24.630  421.971   74.377   94.142   45.933  106.737   19.043   21.181
     24.640  425.349   73.890   95.841   46.297  109.377   19.447   21.380
     24.650  427.200   74.726   95.770   46.500  109.064   18.843   21.655
     24.660  425.243   75.178   94.039   45.411  110.606   20.193   21.131
     24.670  422.483   75.029   94.092   46.051  108.844   18.995   20.827
     24.680  422.022   73.696   96.451   46.232  107.173   19.356   21.450
     24.690  424.435   74.527   95.963   46.011  108.598   18.953   22.000
     24.700  422.507   74.487   95.003   46.632  106.421   19.560   21.938
     24.710  423.551   75.090   94.524   46.939  107.342   19.107   21.505
     24.720  424.249   75.422   93.614   46.972  108.009   19.117   21.331
     24.730  420.828   74.234   93.354   46.246  107.349   19.359   22.253
     24.740  421.869   73.762   93.226   47.396  106.730   19.124   22.358
     24.750  424.636   74.535   95.136   47.905  106.625   20.122   22.405
     24.760  422.348   74.200   94.832   46.536  106.559   19.364   22.448
     24.770  426.635   74.847   92.851   48.283  109.070   19.664   22.411
     24.780  422.074   75.857   91.762   46.159  108.622   18.801   21.636
     24.790  424.798   76.058   91.986   47.203  110.024   18.703   21.372
     24.800  423.683   74.347   93.558   47.453  107.269   18.757   22.294
     24.810  424.086   75.602   92.617   46.206  107.794   20.123   21.585
     24.820  419.314   74.340   91.348   45.113  108.080   18.037   23.304
     24.830  424.843   73.082   95.215   47.466  105.821   20.180   22.721
     24.840  422.753   73.510   93.598   46.050  107.910   19.845   22.343
     24.850  422.160   73.694   93.965   47.229  107.059   18.610   22.765
     24.860  427.702   74.900   94.269   47.381  109.334   19.268   22.845
     24.870  426.107   74.253   94.922   46.188  108.831   18.934   22.777
     24.880  427.263   75.796   93.666   46.631  109.963   19.078   22.852
     24.890  419.324   73.323   91.234   46.179  108.601   18.952   22.010
     24.900  426.543   74.297   94.016   45.937  110.490   18.883   23.046
     24.910  425.843   73.834   94.162   46.030  108.410   18.460   23.284
     24.920  425.705   73.627   94.388   46.221  109.963   18.930   22.355
     24.930  428.190   73.602   96.434   46.739  109.226   19.420   22.596
     24.940  427.592   74.746   94.842   46.761  109.051   19.868   22.855
     24.950  426.128   72.484   92.617   47.250  112.220   19.362   22.098
     24.960  425.560   74.005   93.197   46.870  109.558   19.169   22.288
     24.970  423.256   74.016   94.614   46.802  108.989   18.619   22.166
     24.980  426.378   74.922   93.681   48.915  108.664   19.251   21.616
     24.990  425.619   74.725   95.456   47.733  107.173   19.690   22.299
     25.000  425.398   74.917   94.752   47.860  107.612   19.365   22.609
     25.010  426.410   75.323   94.589   49.029  108.940   19.570   21.836
     25.020  426.354   75.841   93.687   48.112  106.465   20.003   22.764
     25.030  423.402   74.823   94.018   47.221  107.623   18.169   22.525
     25.040  423.993   75.338   93.732   47.934  107.583   18.469   22.176
     25.050  425.408   75.106   94.183   48.472  106.714   19.954   21.876
     25.060  423.624   76.459   93.495   48.926  106.908   18.268   22.161
     25.070  418.382   74.358   91.565   46.012  108.709   17.706   21.580
     25.080  422.702   73.646   93.392   46.775  109.814   19.268   22.191
     25.090  424.491   74.159   95.490   47.944  108.628   19.054   22.210
     25.100  422.082   73.667   94.638   48.936  108.248   19.135   21.335
     25.110  422.845   73.233   94.171   46.795  109.646   18.948   22.240
     25.120  424.794   73.546   93.707   49.548  109.393   19.208   21.751
     25.130  425.970   74.374   96.555   47.972  109.623   18.207   21.563
     25.140  423.794   72.314   95.509   48.177  109.184   18.675   21.812
     25.150  428.511   74.031   95.539   48.692  110.417   19.865   21.953
     25.160  425.427   73.208   94.970   47.878  109.517   19.120   21.592
     25.170  424.336   74.645   95.063   48.119  108.024   19.418   21.830
     25.180  427.303   76.539   93.886   48.916  108.048   19.826   22.269
     25.190  425.458   74.441   93.420   47.735  109.886   19.265   21.873
     25.200  423.589   74.870   92.844   46.941  109.191   19.480   21.608
     25.210  428.827   76.532   94.893   47.876  110.776   19.456   21.101
     25.220  429.703   74.323   95.553   48.253  109.247   20.229   22.302
     25.230  429.215   74.037   94.928   48.178  111.851   19.704   22.198
     25.240  424.821   74.415   94.422   46.651  110.563   19.319   21.791
     25.250  427.089   74.719   95.654   46.347  111.505   19.135   21.621
     25.260  428.595   73.858   95.927   47.935  110.960   19.349   22.627
     25.270  424.765   74.420   95.642   47.352  107.243   19.189   21.921
     25.280  428.174   75.935   94.406   46.525  110.836   19.430   22.234
     25.290  426.095   74.820   94.342   47.818  109.984   20.054   21.602
     25.300  426.145   75.375   95.970   46.723  109.588   19.121   22.561
     25.310  426.871   74.884   94.844   48.081  109.051   19.034   22.759
     25.320  425.761   73.625   95.358   47.529  110.116   19.097   22.180
     25.330  426.187   74.029   95.527   47.937  108.282   19.045   21.857
     25.340  429.221   74.650   95.889   47.766  109.997   19.265   21.540
     25.350  424.614   75.109   95.624   47.628  108.159   18.507   21.783
     25.360  427.582   74.194   95.164   47.083  109.633   19.459   22.923
     25.370  426.559   75.807   94.219   46.166  110.013   18.495   23.467
     25.380  426.790   73.903   95.772   47.800  110.104   18.840   22.572
     25.390  429.443   75.071   95.803   49.038  110.158   19.876   22.160
     25.400  424.788   74.753   93.993   48.476  108.891   18.110   22.299
     25.410  428.536   75.550   95.553   46.913  111.375   18.966   21.613
     25.420  430.378   76.501   96.602   48.011  110.085   19.015   22.250
     25.430  424.121   76.267   95.349   46.389  107.921   18.825   22.283
     25.440  424.927   74.764   94.947   47.378  109.276   18.744   22.288
     25.450  423.803   75.699   95.193   47.070  107.573   18.335   21.819
     25.460  422.822   76.607   92.054   47.879  108.034   17.977   22.006
     25.470  425.410   75.167   95.345   46.955  108.010   19.403   21.855
     25.480  421.021   73.150   94.540   47.535  107.180   19.339   21.887
     25.490  425.651   75.180   96.384   46.668  109.552   18.583   21.661
     25.500  420.803   73.002   94.108   46.495  108.205   18.980   22.890
     25.510  426.364   73.753   95.577   46.962  108.582   18.877   22.674
     25.520  427.841   75.566   96.549   46.612  108.048   19.296   22.731
     25.530  425.901   75.100   97.809   45.320  106.841   19.180   21.926
     25.540  423.280   74.826   95.956   44.937  107.609   19.844   21.908
     25.550  423.235   74.535   95.592   46.096  107.567   20.094   21.648
     25.560  424.884   74.494   95.975   46.111  107.941   18.983   22.487
     25.570  426.289   75.157   96.335   45.714  108.943   19.340   22.217
     25.580  424.976   74.078   93.848   46.189  110.401   19.484   23.515
     25.590  423.046   73.216   94.744   45.182  110.302   19.332   22.894
     25.600  426.281   74.640   97.452   44.439  110.313   19.683   22.164
     25.610  427.401   74.604   96.770   45.011  109.396   19.520   23.357
     25.620  424.323   75.252   94.437   45.841  107.828   19.792   22.353
     25.630  426.592   75.009   95.098   45.947  110.959   19.833   21.862
     25.640  429.480   76.714   96.767   44.599  111.171   19.403   22.912
     25.650  428.538   77.231   97.588   45.419  109.905   18.752   21.760
     25.660  423.990   75.939   95.065   46.025  108.553   18.537   22.218
     25.670  424.904   74.337   96.426   45.904  109.018   19.277   21.877
     25.680  423.742   74.583   94.512   46.268  109.685   19.097   21.774
     25.690  428.198   74.762   95.750   46.090  110.761   18.639   23.201
     25.700  424.142   74.731   95.756   46.424  107.888   19.130   21.421
     25.710  420.715   74.736   93.726   46.540  107.578   19.266   22.450
     25.720  422.178   73.415   94.384   45.120  109.084   19.519   21.962
     25.730  425.245   75.710   93.789   45.693  110.887   19.295   22.521
     25.740  425.411   77.181   94.089   45.598  109.871   17.823   22.184
     25.750  423.598   74.758   92.444   45.349  111.458   18.574   22.926
     25.760  422.333   75.818   92.134   45.776  111.923   18.623   22.168
     25.770  424.389   76.402   93.307   47.382  110.723   17.732   21.901
     25.780  426.751   75.500   93.106   47.024  112.775   18.540   22.850
     25.790  424.989   76.749   94.094   46.495  109.826   18.476   22.114
     25.800  424.367   75.982   93.249   44.737  110.986   18.823   22.877
     25.810  425.644   75.466   93.911   47.335  109.412   19.163   23.144
     25.820  423.965   75.608   91.961   48.353  110.800   18.745   21.469
     25.830  423.997   74.253   94.463   47.243  109.928   18.375   22.410
     25.840  429.339   77.027   96.661   46.811  110.589   18.508   22.020
     25.850  422.487   76.307   94.559   46.799  107.456   18.340   21.639
     25.860  428.734   76.273   94.840   47.334  111.483   18.933   22.854
     25.870  426.329   75.905   94.655   46.904  112.178   18.317   21.175
     25.880  423.481   74.985   93.136   46.332  111.092   18.522   21.144
     25.890  425.300   74.169   93.602   47.518  111.144   19.035   21.262
     25.900  429.632   77.140   94.708   47.740  111.295   19.013   21.221
     25.910  427.841   75.799   93.477   46.724  111.745   18.480   22.365
     25.920  427.620   73.964   95.129   46.829  111.607   18.482   22.412
     25.930  423.875   73.828   95.196   46.018  110.842   18.020   22.680
     25.940  427.913   76.285   94.580   46.858  111.937   18.255   22.849
     25.950  427.105   74.829   94.181   47.518  112.487   17.862   21.860
     25.960  425.290   75.551   92.528   47.852  111.719   17.929   21.105
     25.970  424.998   76.169   93.884   45.761  110.400   18.458   21.732
     25.980  426.364   74.788   94.328   47.656  110.235   17.590   22.762
     25.990  424.511   73.852   93.201   47.104  111.666   18.053   22.155
     26.000  426.216   75.463   93.337   47.518  111.705   18.172   21.924
     26.010  426.838   75.098   93.378   47.516  109.476   18.555   22.443
     26.020  424.496   75.076   92.490   46.712  111.069   17.911   22.276
     26.030  425.936   75.568   91.932   47.983  111.517   17.537   22.056
     26.040  424.560   76.192   93.150   46.545  110.276   17.782   22.228
     26.050  425.762   73.879   96.528   48.539  108.083   17.764   23.120
     26.060  425.579   75.380   94.994   48.114  110.438   17.686   21.500
     26.070  425.091   74.109   95.957   47.583  109.531   17.754   21.964
     26.080  420.409   73.860   94.551   47.921  107.696   17.506   21.298
     26.090  424.771   73.574   95.344   47.674  110.187   18.234   21.534
     26.100  422.621   74.603   96.439   46.394  108.546   17.578   21.316
     26.110  427.274   75.617   95.384   48.370  109.308   18.740   22.013
     26.120  423.072   72.964   95.903   47.990  109.461   17.662   22.133
     26.130  423.305   73.659   94.684   47.608  108.352   18.006   21.999
     26.140  427.211   74.424   96.981   48.439  108.866   17.693   22.388
     26.150  424.405   73.148   95.565   48.373  109.486   18.424   21.148
     26.160  423.377   74.640   94.572   48.280  107.878   18.420   21.060
     26.170  423.698   74.489   95.466   49.078  106.942   18.785   22.230
     26.180  426.781   74.993   96.374   48.831  110.440   17.746   21.650
     26.190  421.177   73.289   95.764   46.636  109.221   17.754   21.329
     26.200  427.162   74.438   94.942   48.248  111.927   18.445   21.522
     26.210  421.700   72.848   95.140   47.791  108.991   18.184   20.806
     26.220  422.049   75.613   94.980   46.259  108.464   17.832   21.717
     26.230  424.221   73.193   95.149   48.507  109.457   18.566   22.631
     26.240  424.018   74.202   93.209   48.559  110.060   18.106   22.197
     26.250  425.512   74.968   95.517   48.170  109.585   18.538   21.990
     26.260  426.705   74.984   95.456   48.364  109.225   18.598   22.207
     26.270  425.240   73.921   96.022   46.922  110.112   18.810   22.095
     26.280  427.739   75.553   96.758   47.243  110.438   17.524   21.836
     26.290  425.034   75.409   94.618   47.519  109.340   18.175   21.683
     26.300  424.113   75.400   95.081   46.448  108.902   17.593   22.105
     26.310  427.867   76.148   95.510   45.345  113.114   17.389   20.840
     26.320  423.800   75.204   94.793   47.700  108.612   17.410   21.364
     26.330  425.268   75.410   94.688   46.001  110.332   16.613   21.759
     26.340  424.750   76.294   96.161   46.269  108.733   17.904   21.186
     26.350  429.036   75.794   97.216   46.607  110.557   17.194   22.365
     26.360  427.280   76.218   95.465   45.960  110.212   17.551   21.574
     26.370  427.409   75.649   97.003   47.118  109.269   18.018   22.120
     26.380  429.597   75.664   95.392   46.963  111.979   18.074   21.676
     26.390  422.884   73.458   94.398   45.951  111.062   18.029   21.325
     26.400  425.502   74.931   95.015   46.858  109.056   17.911   22.339
     26.410  426.752   74.945   97.027   47.979  106.769   18.142   22.890
     26.420  424.141   75.130   95.603   47.754  107.618   17.804   22.177
     26.430  428.152   77.171   96.795   47.366  107.965   17.712   22.222
     26.440  423.958   73.620   93.989   46.515  110.156   17.205   22.073
     26.450  425.553   74.618   95.670   46.228  109.672   17.738   21.506
     26.460  422.540   75.210   94.974   47.284  109.143   17.122   20.860
     26.470  423.142   75.774   95.980   45.886  109.584   17.556   20.782
     26.480  426.178   76.224   95.288   46.317  110.158   17.491   21.190
     26.490  426.021   75.724   95.517   46.818  109.586   18.166   21.121
     26.500  426.821   74.703   94.758   46.349  111.036   18.273   22.064
     26.510  423.922   74.133   94.157   46.285  108.956   18.016   22.484
     26.520  423.003   72.284   94.853   46.244  109.796   17.972   22.069
     26.530  425.177   74.335   94.878   46.875  110.658   18.558   22.614
     26.540  422.434   73.065   96.229   46.023  108.482   18.204   21.702
     26.550  425.986   73.817   97.347   47.681  110.580   17.653   21.127
     26.560  427.461   73.902   98.165   47.464  109.842   17.655   22.495
     26.570  424.001   73.603   96.441   45.650  109.548   17.767   22.161
     26.580  422.448   71.741   96.173   46.241  109.538   17.487   21.312
     26.590  423.494   73.439   93.751   47.017  110.714   17.847   22.003
     26.600  423.622   73.047   94.883   46.035  109.850   17.244   21.942
     26.610  422.254   73.928   95.023   46.627  108.156   17.298   22.105
     26.620  422.785   74.670   96.571   46.764  109.262   17.144   20.916
     26.630  419.382   74.368   95.169   45.565  109.958   16.530   21.441
     26.640  422.880   71.923   94.728   47.433  110.694   17.137   21.599
     26.650  423.080   73.078   93.770   45.949  111.437   17.570   22.330
     26.660  425.900   74.299   97.153   44.696  111.580   17.206   21.638
     26.670  422.842   72.924   95.677   46.684  109.634   17.022   21.652
     26.680  422.963   73.393   96.442   46.836  106.901   18.008   22.126
     26.690  421.325   74.804   95.208   46.379  108.155   17.007   21.508
     26.700  421.221   73.990   95.059   46.724  108.995   15.885   21.121
     26.710  427.174   75.835   96.539   47.242  110.047   17.175   21.464
     26.720  421.647   74.280   95.382   45.970  107.289   17.536   21.424
     26.730  421.073   73.823   94.825   45.759  108.789   17.113   20.149
     26.740  421.561   72.955   95.309   45.813  108.997   16.806   21.181
     26.750  421.736   73.732   94.502   47.307  107.933   16.896   21.931
     26.760  417.393   71.786   93.374   46.875  107.354   17.063   21.245
     26.770  421.080   72.069   95.567   47.447  109.071   17.191   21.053
     26.780  421.132   73.312   93.455   47.166  108.751   17.518   21.390
     26.790  419.559   72.991   94.525   47.497  107.300   18.208   21.564
     26.800  422.903   74.413   95.750   48.057  107.402   17.828   21.422
     26.810  421.593   76.479   94.574   46.833  107.057   16.891   22.253
     26.820  419.464   74.721   95.454   45.615  106.316   17.403   21.099
     26.830  422.097   73.538   95.570   46.345  108.242   17.648   21.790
     26.840  421.039   74.500   97.142   46.450  107.185   17.032   21.157
     26.850  421.506   74.107   96.495   46.049  107.109   17.273   22.606
     26.860  423.638   73.912   95.098   46.145  107.819   17.334   23.116
     26.870  423.667   74.094   94.519   46.570  109.999   17.133   22.368
     26.880  424.573   73.392   97.216   46.249  109.642   18.284   21.540
     26.890  423.001   72.869   97.219   47.252  107.263   18.043   21.305
     26.900  421.808   71.690   96.546   46.256  107.959   17.302   22.021
     26.910  420.284   72.709   96.511   46.650  106.101   17.454   22.039
     26.920  422.379   74.792   95.691   47.533  106.414   17.725   21.490
     26.930  424.740   75.357   97.489   46.255  106.190   17.226   22.391
     26.940  421.371   72.837   95.552   45.872  106.606   18.428   22.475
     26.950  421.194   71.189   95.129   47.174  106.527   17.343   23.353
     26.960  420.092   71.734   93.871   46.839  108.447   16.796   23.062
     26.970  420.628   71.904   96.118   46.258  107.536   16.668   23.042
     26.980  424.426   73.894   96.202   46.110  107.538   17.879   22.626
     26.990  422.824   74.021   94.103   47.114  107.893   17.668   22.105
     27.000  420.787   72.417   93.718   47.415  107.580   17.429   21.944
     27.010  423.400   73.991   94.582   46.399  107.314   18.384   23.167
     27.020  422.417   74.344   94.078   46.114  106.926   18.477   22.785
     27.030  424.965   72.858   93.663   47.155  108.979   17.678   24.074
     27.040  424.263   74.599   95.026   46.268  108.320   17.200   23.595
     27.050  425.247   74.401   94.072   47.375  107.925   17.561   23.996
     27.060  427.577   72.359   95.812   47.018  108.692   17.712   23.255
     27.070  423.586   73.063   95.671   46.654  108.231   18.229   23.045
     27.080  422.305   74.297   93.986   47.084  107.494   18.037   23.436
     27.090  422.187   73.230   95.025   47.001  106.255   17.431   23.894
     27.100  423.134   74.676   96.172   46.393  104.383   17.642   24.321
     27.110  423.425   74.220   95.562   46.680  105.242   18.227   22.992
     27.120  424.231   74.068   95.640   46.237  107.187   18.188   23.777
     27.130  423.141   72.656   96.860   47.002  105.704   18.426   23.523
     27.140  427.487   75.248   95.359   45.931  108.532   18.933   24.284
     27.150  423.532   74.815   94.662   46.496  107.227   18.790   22.537
     27.160  422.924   72.793   96.918   46.776  105.619   19.090   23.372
     27.170  423.562   73.838   95.311   47.126  106.401   19.140   22.400
     27.180  421.910   73.270   96.554   46.668  106.392   19.101   22.196
     27.190  420.443   74.018   94.821   45.705  105.032   19.670   22.654
     27.200  419.479   73.394   94.552   46.450  105.413   18.918   22.960
     27.210  420.234   74.150   94.173   46.051  105.909   18.965   23.047
     27.220  421.844   71.275   93.943   47.002  108.568   18.497   23.182
     27.230  424.770   71.687   94.919   46.874  109.719   18.755   22.795
     27.240  421.935   71.861   93.439   47.258  109.277   18.200   22.958
     27.250  421.616   72.631   95.332   45.781  108.476   18.322   22.920
     27.260  420.787   71.653   94.886   46.805  109.268   18.120   22.664
     27.270  424.688   74.185   95.864   47.124  106.532   17.998   24.356
     27.280  424.005   72.866   95.472   47.071  108.186   18.982   23.098
     27.290  420.282   73.596   95.035   47.019  106.784   18.123   22.262
     27.300  426.449   73.693   95.441   48.659  108.572   17.918   23.488
     27.310  420.534   71.640   94.879   48.838  105.272   18.312   23.952
     27.320  424.580   72.150   96.996   48.683  106.616   18.428   24.886
     27.330  430.283   73.424   95.612   49.766  109.191   18.993   24.271
     27.340  430.774   73.876   96.771   47.647  109.020   19.227   24.589
     27.350  427.459   74.269   97.430   47.244  107.513   18.457   24.873
     27.360  426.571   73.100   95.740   46.616  109.643   18.451   24.151
     27.370  423.586   72.651   96.060   46.623  108.851   18.327   22.908
     27.380  424.676   72.472   95.407   46.691  109.185   18.261   23.902
     27.390  423.157   74.979   95.239   46.293  106.843   19.134   23.280
     27.400  425.131   74.485   94.787   46.087  109.577   18.301   23.702
     27.410  427.470   74.634   95.074   46.797  110.418   18.285   23.633
     27.420  426.961   75.058   96.721   46.751  109.574   19.023   22.946
     27.430  423.948   72.818   96.848   46.129  108.536   18.115   23.736
     27.440  423.893   73.552   96.237   47.321  108.251   17.895   23.306
     27.450  425.139   73.682   96.585   47.514  107.120   17.620   23.787
     27.460  425.591   73.389   95.090   47.243  110.453   18.091   24.319
     27.470  422.972   74.459   95.935   46.849  108.294   17.136   23.377
     27.480  423.043   74.011   96.008   47.201  106.547   18.422   23.780
     27.490  422.465   73.137   94.784   47.413  107.388   17.799   24.852
     27.500  422.232   73.234   94.603   47.593  106.685   18.123   24.176
     27.510  421.765   73.476   97.519   46.921  106.440   16.883   23.260
     27.520  424.565   71.664   96.896   47.994  107.972   17.871   24.381
     27.530  425.091   71.944   96.268   46.288  108.742   18.783   24.438
     27.540  426.616   72.620   95.287   47.355  108.745   18.742   24.924
     27.550  422.589   72.670   95.889   46.688  108.267   17.022   24.118
     27.560  426.808   72.374   96.022   48.156  109.508   18.269   24.690
     27.570  427.425   74.531   96.989   46.990  109.174   17.826   24.093
     27.580  427.386   74.073   95.529   47.318  109.987   18.484   24.163
     27.590  426.588   72.054   94.873   48.101  111.489   17.855   23.252
     27.600  424.662   72.937   96.974   47.144  108.640   18.103   22.792
     27.610  421.787   73.845   94.663   47.770  108.020   17.992   22.472
     27.620  423.674   73.633   96.003   47.214  108.281   18.504   23.437
     27.630  425.855   73.741   95.668   46.462  110.147   18.943   22.730
     27.640  423.185   73.341   95.237   47.286  108.532   18.207   23.051
     27.650  429.843   73.940   96.944   47.854  112.042   18.029   22.766
     27.660  425.674   72.408   95.692   46.566  110.387   18.160   23.172
     27.670  426.160   72.555   93.533   47.759  112.942   17.952   22.757
     27.680  424.573   73.639   94.270   46.662  108.966   18.128   22.879
     27.690  422.153   73.378   93.038   46.405  109.870   18.491   22.662
     27.700  424.744   72.282   94.579   46.913  112.897   18.825   22.296
     27.710  421.547   70.906   94.726   46.037  112.201   17.177   23.109
     27.720  420.489   72.211   93.782   45.639  111.111   17.352   22.986
     27.730  426.166   75.546   94.170   46.398  112.039   17.032   22.858
     27.740  417.837   72.083   91.719   46.074  108.699   18.254   22.257
     27.750  419.214   73.190   91.653   46.303  109.576   17.615   23.262
     27.760  420.897   72.049   93.364   46.117  109.817   18.316   23.687
     27.770  421.474   73.353   93.395   46.327  109.392   17.812   23.000
     27.780  423.736   72.791   93.719   46.948  109.374   17.731   23.867
     27.790  423.287   73.730   94.898   46.219  109.556   17.608   23.208
     27.800  426.418   75.522   97.269   46.877  109.086   17.229   22.593
     27.810  421.701   73.112   94.261   46.519  108.807   17.094   23.784
     27.820  428.071   73.372   95.787   47.387  110.036   17.821   24.964
     27.830  422.487   73.216   96.227   46.051  109.050   17.471   23.257
     27.840  421.501   73.182   92.781   47.130  108.884   17.309   24.152
     27.850  422.249   73.107   93.970   46.598  109.396   17.733   24.128
     27.860  422.818   74.529   93.015   45.338  109.291   18.086   25.367
     27.870  426.293   75.155   93.098   46.683  109.165   18.172   25.148
     27.880  424.783   74.128   94.373   47.549  107.364   17.231   25.819
     27.890  424.205   73.534   94.324   46.575  108.973   16.979   25.243
     27.900  424.038   73.884   94.092   46.063  108.429   17.005   24.996
     27.910  423.717   73.496   94.450   46.372  108.032   18.264   24.137
     27.920  420.028   73.355   94.374   45.653  106.829   18.161   23.937
     27.930  423.615   73.827   94.112   46.267  108.748   17.796   24.387
     27.940  419.780   73.277   93.857   46.364  106.399   17.875   25.562
     27.950  419.229   72.723   95.161   46.320  106.243   17.907   23.641
     27.960  419.537   72.529   94.282   45.922  106.672   17.967   23.987
     27.970  419.854   75.450   92.420   46.523  106.688   18.879   23.675
     27.980  420.459   73.716   93.035   46.325  107.359   17.314   24.210
     27.990  419.580   73.577   91.824   46.387  107.713   17.848   24.978
     28.000  419.706   74.702   92.380   46.163  108.385   17.958   23.950
     28.010  417.664   74.318   91.544   45.677  107.046   17.017   23.712
     28.020  415.988   74.259   91.897   45.182  105.723   18.352   23.643
     28.030  418.898   73.984   92.367   46.437  107.917   17.705   22.741
     28.040  421.725   74.889   92.270   47.513  108.572   17.112   24.252
     28.050  420.566   73.919   92.286   46.482  106.299   18.643   24.655
     28.060  424.079   75.776   93.055   47.368  107.609   17.320   23.936
     28.070  421.889   74.836   91.172   46.922  106.718   17.680   23.304
     28.080  423.594   74.317   94.880   46.469  108.148   17.463   23.201
     28.090  426.622   74.117   96.247   47.501  107.412   17.993   24.137
     28.100  426.837   75.360   95.514   47.494  109.180   16.940   23.773
     28.110  425.365   75.912   94.428   47.574  107.277   17.816   23.639
     28.120  426.015   73.655   94.279   47.146  107.777   18.175   23.470
     28.130  420.615   73.207   95.154   45.589  107.556   17.330   23.643
     28.140  422.952   73.643   96.294   47.039  105.858   18.127   24.465
     28.150  422.078   74.080   95.611   46.268  108.054   18.250   22.426
     28.160  421.251   74.838   91.800   46.186  108.065   17.559   23.007
     28.170  421.807   73.722   95.010   46.007  108.073   17.454   23.473
     28.180  425.159   75.568   94.999   45.265  109.001   17.233   23.692
     28.190  424.437   73.146   96.041   46.048  106.887   18.164   23.669
     28.200  423.358   73.412   94.651   47.646  108.027   17.525   22.874
     28.210  423.016   71.959   96.086   46.589  109.954   17.927   22.154
     28.220  423.682   72.040   96.190   47.420  109.176   17.607   22.289
     28.230  425.662   73.667   97.995   46.645  110.066   17.333   22.143
     28.240  427.140   74.860   97.448   47.288  107.860   18.043   22.316
     28.250  424.299   74.425   97.483   46.355  109.060   17.874   22.218
     28.260  426.807   72.263   96.445   47.242  110.783   18.555   22.686
     28.270  427.399   73.157   95.409   46.960  111.333   18.446   22.792
     28.280  429.292   77.018   96.548   46.170  109.952   17.992   23.412
     28.290  427.133   73.596   96.624   46.812  110.439   17.908   23.460
     28.300  422.405   73.666   97.080   46.161  107.065   18.101   21.916
     28.310  428.175   74.024   96.428   45.645  110.965   18.752   23.263
     28.320  429.494   74.779   97.345   45.832  110.460   17.915   23.855
     28.330  427.303   74.701   97.120   48.292  108.463   17.312   22.375
     28.340  427.794   74.360   98.281   47.248  108.919   17.675   22.194
     28.350  429.829   74.557   97.720   48.075  109.890   17.615   22.784
     28.360  431.378   76.075   95.789   48.714  111.277   17.669   23.106
     28.370  430.166   74.849   98.463   48.692  109.527   18.112   22.178
     28.380  427.052   75.403   97.644   47.337  107.685   17.065   23.056
     28.390  427.395   75.240   97.414   47.398  106.972   17.084   22.648
     28.400  426.897   72.816   97.602   48.257  107.918   17.442   22.059
     28.410  428.679   75.238   96.305   48.291  109.462   17.243   23.239
     28.420  427.731   75.110   98.140   48.150  109.172   17.272   22.362
     28.430  427.180   75.562   98.031   47.125  108.120   17.380   22.291
     28.440  428.247   75.085   97.488   47.654  109.650   17.223   22.410
     28.450  428.773   75.509   95.545   47.475  110.995   17.242   22.700
     28.460  430.537   75.386   96.864   48.174  109.475   17.084   23.013
     28.470  429.861   75.278   96.165   47.253  111.842   16.682   22.644
     28.480  430.758   76.195   97.507   47.819  111.038   16.400   21.896
     28.490  423.989   73.984   95.056   48.660  108.411   17.493   22.859
     28.500  425.525   74.666   96.370   48.118  108.696   17.223   22.427
     28.510  427.933   76.326   97.157   48.359  107.955   16.836   22.639
     28.520  428.579   76.112   96.425   48.687  109.283   16.625   21.668
     28.530  426.460   75.622   97.175   46.572  109.403   17.546   21.583
     28.540  424.701   74.541   96.144   46.574  108.756   17.117   21.829
     28.550  424.025   74.313   97.096   46.373  108.393   16.898   22.717
     28.560  426.702   75.679   94.492   47.777  109.626   16.655   23.107
     28.570  422.414   74.028   95.440   47.214  109.168   16.752   21.751
     28.580  426.416   75.975   96.198   47.684  108.753   17.064   21.869
     28.590  424.852   75.644   93.994   47.421  110.682   16.731   22.804
     28.600  419.785   74.973   95.125   46.579  106.369   16.676   21.269
     28.610  422.468   76.232   95.798   45.562  106.671   16.959   22.092
     28.620  423.740   75.736   96.632   45.921  107.836   17.056   22.147
     28.630  421.324   75.796   94.940   47.730  107.015   16.961   22.288
     28.640  419.101   75.013   95.345   45.637  106.707   17.021   22.264
     28.650  423.292   77.162   95.167   46.052  108.585   16.796   21.353
     28.660  423.034   75.321   94.710   46.555  108.883   17.727   23.199
     28.670  423.642   74.437   96.253   47.093  109.453   17.673   22.064
     28.680  421.826   73.843   94.599   46.661  109.374   17.352   21.931
     28.690  425.150   74.930   96.359   48.070  107.219   17.364   22.308
     28.700  421.353   76.405   94.683   46.061  107.322   17.829   21.566
     28.710  428.202   75.570   95.365   46.010  111.221   17.127   22.675
     28.720  425.764   76.592   95.346   48.189  108.429   16.861   23.057
     28.730  425.021   76.787   92.047   48.026  109.276   17.370   22.649
     28.740  423.753   74.731   92.766   47.388  110.455   16.208   23.437
     28.750  422.993   75.307   93.244   46.013  110.547   16.547   22.976
     28.760  420.839   74.771   93.745   46.605  108.518   16.388   22.331
     28.770  421.747   75.206   91.536   47.612  108.683   16.543   22.525
     28.780  425.163   74.841   93.809   46.727  109.450   17.202   23.093
     28.790  425.645   74.805   93.657   47.151  110.927   17.780   21.747
     28.800  421.971   75.944   92.771   47.312  108.780   17.117   22.149
     28.810  421.728   74.016   93.212   47.776  107.536   17.011   22.559
     28.820  423.411   75.143   92.948   46.841  108.454   16.853   22.996
     28.830  422.247   75.302   93.560   46.942  107.519   16.652   22.601
     28.840  421.359   75.200   92.285   45.624  108.337   16.873   23.613
     28.850  424.743   76.564   93.463   45.934  109.770   17.393   23.350
     28.860  423.263   76.300   93.276   46.501  107.201   18.086   23.032
     28.870  422.611   74.612   92.345   45.912  109.206   17.484   23.189
     28.880  425.300   76.934   93.824   47.186  107.860   17.036   23.710
     28.890  424.256   75.638   95.737   46.245  108.570   17.352   22.511
     28.900  419.799   76.177   93.761   45.757  107.674   16.969   22.505
     28.910  424.893   76.424   94.770   46.062  107.797   17.282   23.980
     28.920  424.640   76.460   93.413   46.752  107.891   17.623   23.902
     28.930  424.085   77.243   93.813   46.187  107.504   17.168   22.689
     28.940  422.704   76.228   93.772   45.637  108.383   17.211   23.063
     28.950  422.544   77.221   93.946   45.792  107.045   16.862   22.702
     28.960  420.832   77.354   92.236   46.542  107.213   16.731   22.494
     28.970  421.288   76.547   94.969   45.962  106.975   16.820   22.748
     28.980  421.217   74.166   94.494   47.057  109.178   16.696   22.905
     28.990  418.881   74.692   93.327   46.775  105.997   17.716   23.701
     29.000  423.187   75.569   93.035   47.535  108.408   17.437   23.638
     29.010  421.327   74.182   93.700   45.721  109.133   17.749   23.184
     29.020  422.135   74.551   95.996   46.801  107.284   17.511   22.753
     29.030  419.562   74.805   93.689   45.486  107.800   17.722   22.729
     29.040  422.494   76.491   95.668   46.937  106.312   17.921   21.554
     29.050  423.572   76.616   94.678   46.864  108.308   17.994   22.263
     29.060  422.297   74.752   95.507   46.182  107.204   18.005   22.801
     29.070  423.239   75.002   96.595   45.960  107.690   17.773   22.836
     29.080  426.081   75.870   97.134   46.686  108.201   18.359   22.969
     29.090  424.759   75.702   96.156   45.480  110.347   17.976   22.094
     29.100  424.889   75.117   94.949   45.864  110.729   17.601   22.777
     29.110  426.070   75.960   96.501   45.042  110.007   17.887   22.309
     29.120  425.402   75.917   95.804   46.503  108.921   17.595   22.425
     29.130  423.880   75.495   94.661   45.901  109.783   17.835   22.607
     29.140  424.334   74.645   96.273   48.234  108.377   17.686   22.020
     29.150  426.021   75.194   96.632   46.464  109.181   17.565   22.529
     29.160  426.903   76.355   94.886   46.154  109.021   18.876   22.296
     29.170  427.418   76.703   96.237   47.695  107.534   17.507   23.024
     29.180  421.150   74.939   95.259   45.574  107.768   17.630   21.900
     29.190  424.743   75.417   95.702   45.711  108.741   18.223   22.157
     29.200  425.109   75.472   96.594   46.064  109.688   17.475   22.156
     29.210  424.627   74.168   96.918   46.918  107.658   18.130   22.716
     29.220  424.317   75.791   96.554   46.271  107.079   18.488   22.366
     29.230  425.881   76.603   95.799   45.478  108.179   18.604   23.361
     29.240  428.635   76.791   98.169   46.905  108.210   17.651   21.248
     29.250  425.698   76.378   97.948   45.502  108.751   17.851   21.924
     29.260  425.690   77.032   97.805   46.000  108.373   17.130   21.787
     29.270  425.977   75.648   97.045   46.459  109.473   17.869   21.882
     29.280  423.121   74.474   97.578   46.251  108.638   17.576   21.559
     29.290  423.338   74.696   95.860   45.766  108.872   17.943   21.384
     29.300  429.723   75.511   96.567   47.298  110.997   18.185   22.505
     29.310  425.560   75.542   96.263   45.306  108.904   17.964   21.804
     29.320  425.529   75.971   94.820   46.411  109.804   17.370   22.504
     29.330  427.366   76.454   95.320   46.755  109.312   17.616   22.204
     29.340  426.512   76.903   95.358   46.889  108.784   17.555   22.398
     29.350  425.007   74.756   96.991   45.740  109.035   17.544   22.614
     29.360  424.573   75.841   95.798   45.761  108.702   17.721   22.131
     29.370  427.122   76.944   95.060   46.451  108.728   17.691   22.280
     29.380  424.581   74.491   96.329   46.000  109.191   17.662   22.155
     29.390  426.501   75.842   96.130   46.248  108.326   17.332   23.128
     29.400  424.256   74.690   96.303   46.653  108.241   17.528   22.018
     29.410  422.625   76.676   93.636   47.659  106.718   17.307   22.128
     29.420  427.355   76.135   96.112   45.815  108.403   18.388   24.048
     29.430  424.145   76.430   95.317   46.192  105.949   18.144   23.351
     29.440  424.719   76.391   95.929   46.165  107.543   17.576   22.684
     29.450  423.766   75.777   97.252   45.336  106.962   17.924   23.222
     29.460  423.839   77.023   93.634   46.200  107.643   17.952   22.799
     29.470  420.645   77.009   94.827   46.139  105.049   17.153   23.321
     29.480  426.847   77.837   95.182   45.999  107.105   18.367   24.043
     29.490  423.838   76.198   96.078   45.635  105.693   18.114   23.189
     29.500  424.094   76.294   95.418   46.052  108.257   17.780   22.570
     29.510  423.006   75.313   94.939   45.149  108.416   18.651   22.961
     29.520  422.563   75.812   96.354   45.225  107.758   17.594   22.225
     29.530  424.548   75.989   95.258   44.755  108.394   18.547   22.701
     29.540  428.380   76.623   94.478   46.303  109.978   18.026   23.974
     29.550  426.039   73.975   95.519   47.081  108.883   18.977   22.574
     29.560  424.344   74.373   96.036   47.237  107.336   18.413   22.251
     29.570  429.418   77.218   95.873   47.563  109.707   18.078   22.329
     29.580  426.533   75.339   96.173   46.317  108.193   18.380   22.994
     29.590  421.881   75.048   95.507   46.939  108.580   17.978   21.422
     29.600  422.142   75.825   95.545   45.511  108.052   17.611   22.361
     29.610  422.646   74.315   95.529   46.381  108.004   18.146   21.674
     29.620  424.526   76.393   95.423   44.806  110.451   17.655   21.935
     29.630  426.180   77.081   95.919   44.852  109.892   18.616   21.775
     29.640  421.804   74.177   96.282   44.221  109.091   18.768   22.318
     29.650  425.264   76.032   93.808   45.202  112.063   18.478   21.557
     29.660  423.623   74.781   95.845   45.928  109.716   17.957   22.803
     29.670  421.154   73.208   94.794   45.317  110.814   18.013   21.764
     29.680  424.027   75.216   94.673   46.332  108.514   17.886   22.762
     29.690  425.128   75.195   96.106   46.359  109.526   18.378   22.957
     29.700  427.028   75.828   95.000   46.856  110.687   18.395   22.380
     29.710  423.532   75.697   94.717   45.784  108.221   18.458   22.381
     29.720  420.473   75.146   93.661   46.137  109.040   17.667   21.939
     29.730  423.827   75.531   94.101   45.439  109.355   18.443   23.095
     29.740  421.638   74.107   95.054   46.230  110.305   18.298   22.053
     29.750  423.090   75.365   94.739   47.476  109.009   18.222   22.272
     29.760  421.626   75.469   93.496   45.611  110.089   17.916   22.108
     29.770  422.935   74.672   95.344   47.020  108.860   18.252   22.428
     29.780  419.786   75.212   92.417   46.174  108.380   17.405   22.033
     29.790  423.209   75.672   96.407   45.414  108.133   17.069   21.729
     29.800  422.784   75.784   94.043   46.056  109.512   16.471   21.590
     29.810  423.207   74.549   94.571   45.995  110.161   17.179   22.170
     29.820  422.965   75.055   96.451   45.171  107.509   18.294   22.058
     29.830  425.446   76.936   94.943   45.713  108.441   18.412   21.942
     29.840  422.403   76.438   95.914   44.969  107.366   18.704   21.234
     29.850  421.100   75.813   94.873   43.951  109.559   17.425   21.712
     29.860  418.649   74.026   93.754   44.221  107.844   17.613   22.285
     29.870  421.911   75.768   94.625   44.620  108.716   18.240   22.309
     29.880  418.932   74.014   93.224   45.117  108.091   18.220   22.216
     29.890  413.692   73.200   93.801   44.883  106.418   17.943   21.703
     29.900  418.367   73.670   94.882   45.135  107.785   18.827   22.259
     29.910  418.198   73.285   94.303   46.573  108.305   18.750   21.946
     29.920  417.664   73.936   94.149   45.330  107.202   17.564   22.395
     29.930  421.739   75.153   94.785   45.251  109.038   18.054   21.515
     29.940  420.683   74.864   94.495   44.384  109.752   18.360   22.134
     29.950  418.997   71.837   95.575   44.913  108.519   17.869   22.298
     29.960  423.626   73.973   96.039   45.835  109.851   18.023   21.937
     29.970  421.919   74.850   94.678   46.082  108.433   18.218   22.386
     29.980  423.355   72.126   95.606   45.561  110.418   18.023   23.363
     29.990  422.028   73.751   95.631   45.305  108.470   18.026   23.310
     30.000  422.573   72.223   94.895   46.198  109.203   18.494   22.888
     30.010  423.823   74.038   95.540   45.968  108.730   18.085   22.285
     30.020  420.606   73.405   96.756   45.317  108.348   17.945   22.572
     30.030  421.076   74.178   97.146   45.132  106.955   19.215   21.664
     30.040  420.344   74.114   93.773   46.621  108.042   18.931   21.138
     30.050  422.371   75.046   93.501   46.455  107.962   19.435   22.491
     30.060  425.198   74.757   94.119   46.756  110.807   18.025   22.207
     30.070  420.684   74.906   95.493   46.659  106.601   18.254   21.453
     30.080  420.974   72.336   96.238   46.822  107.498   18.525   22.127
     30.090  419.140   71.570   97.220   44.685  107.210   17.662   22.238
     30.100  422.447   73.520   94.780   46.953  107.633   18.806   22.402
     30.110  420.515   73.630   94.630   46.182  107.818   18.174   21.645
     30.120  419.722   74.596   94.758   45.269  107.670   18.135   22.292
     30.130  421.123   73.442   94.940   46.823  107.930   18.074   21.666
     30.140  421.950   74.083   95.383   47.454  107.293   17.775   22.145
     30.150  420.783   71.077   96.464   47.634  108.096   18.193   22.276
     30.160  420.800   72.789   93.937   46.035  109.908   17.840   22.216
     30.170  415.954   72.284   93.581   45.880  106.473   17.972   22.211
     30.180  421.617   73.745   94.282   47.611  107.968   18.094   22.197
     30.190  420.107   73.784   94.530   46.213  108.906   18.492   21.368
     30.200  414.690   71.240   94.823   46.959  107.492   17.367   21.524
     30.210  419.668   71.458   96.979   47.518  107.025   18.147   21.627
     30.220  421.741   71.600   94.095   47.846  108.543   18.567   22.950
     30.230  422.611   71.461   96.127   46.306  110.250   18.011   21.999
     30.240  422.193   71.905   94.622   47.046  109.676   19.124   21.350
     30.250  421.048   72.488   94.812   46.675  109.474   18.587   21.676
     30.260  422.383   72.906   96.054   46.830  107.679   18.121   22.532
     30.270  422.642   73.552   95.348   47.224  108.852   17.878   21.906
     30.280  426.816   73.177   96.420   48.361  109.674   18.494   22.627
     30.290  424.045   74.018   94.516   47.994  107.958   18.711   21.597
     30.300  424.496   72.938   95.354   47.178  109.213   17.985   22.189
     30.310  425.217   74.437   93.627   47.103  110.920   18.641   22.516
     30.320  423.808   73.637   94.786   46.795  108.955   18.529   22.448
     30.330  418.777   73.476   91.147   47.546  107.663   18.775   22.376
     30.340  421.026   74.123   94.921   45.906  107.701   18.666   21.180
     30.350  421.480   72.376   93.905   47.903  107.472   18.299   22.494
     30.360  422.600   73.179   95.588   46.517  108.572   17.915   21.187
     30.370  422.370   72.148   95.464   46.460  108.942   18.475   20.860
     30.380  421.231   72.544   95.137   47.119  107.814   18.240   21.556
     30.390  424.038   72.734   95.629   47.130  108.679   18.090   22.279
     30.400  420.351   71.456   96.491   47.471  107.131   18.452   22.602
     30.410  417.997   72.363   92.663   47.994  106.377   18.653   22.006
     30.420  420.130   71.987   93.212   46.711  109.786   17.777   22.120
     30.430  418.978   71.605   93.110   47.261  106.254   18.672   22.365
     30.440  421.120   73.255   92.913   47.118  109.661   18.451   22.126
     30.450  421.727   73.127   92.589   48.168  108.657   18.407   21.863
     30.460  422.009   74.233   94.099   46.443  107.521   18.172   22.599
     30.470  420.303   73.655   93.169   47.207  107.384   18.273   21.596
     30.480  417.664   72.397   91.743   48.820  107.008   18.670   21.536
     30.490  418.316   72.247   94.932   47.647  105.752   18.020   21.522
     30.500  421.680   72.152   94.969   49.127  108.249   18.026   21.379
     30.510  423.853   73.320   93.631   48.964  109.343   18.324   21.715
     30.520  420.386   73.295   94.030   47.747  108.582   17.215   21.630
     30.530  421.981   73.348   95.849   47.741  105.900   18.088   22.017
     30.540  420.053   72.380   93.618   46.913  108.699   17.556   22.438
     30.550  421.311   71.841   96.253   47.908  105.476   18.749   22.694
     30.560  420.533   71.959   95.160   47.816  108.703   18.107   22.264
     30.570  420.611   72.949   94.878   47.347  107.922   18.787   21.932
     30.580  421.901   72.645   94.554   47.320  110.086   18.285   21.202
     30.590  416.569   71.786   93.916   46.250  108.089   18.348   22.521
     30.600  416.740   72.018   94.671   46.184  107.254   18.549   21.046
     30.610  419.038   73.039   94.946   46.085  108.616   17.926   21.321
     30.620  417.910   71.501   95.723   47.835  106.500   18.524   21.850
     30.630  414.790   72.223   94.125   46.957  106.279   17.799   20.933
     30.640  415.838   73.096   93.602   46.444  107.263   18.765   21.376
     30.650  418.281   74.954   93.101   46.875  107.052   18.371   21.065
     30.660  418.963   74.657   92.939   45.555  109.846   18.110   21.710
     30.670  421.892   73.405   95.349   47.042  108.895   18.229   20.443
     30.680  421.312   73.459   94.998   47.023  109.671   19.184   20.059
     30.690  417.787   72.489   92.976   47.102  108.154   18.630   21.293
     30.700  417.780   71.250   93.091   47.667  108.302   18.420   21.933
     30.710  416.386   71.189   93.225   48.060  106.757   17.927   21.524
     30.720  420.435   71.500   94.678   48.961  108.983   17.768   22.049
     30.730  420.606   73.101   92.361   48.347  109.033   18.505   22.451
     30.740  423.444   71.815   94.096   48.766  108.978   18.699   22.019
     30.750  422.089   72.122   94.166   46.777  111.018   18.129   21.397
     30.760  420.084   74.142   93.058   47.670  109.564   17.841   20.696
     30.770  421.856   73.251   93.489   47.569  109.707   17.862   22.645
     30.780  421.162   72.004   95.915   48.104  108.920   18.428   20.945
     30.790  419.222   73.680   92.758   47.173  109.049   18.284   21.500
     30.800  419.899   73.008   93.636   47.934  107.753   18.544   21.182
     30.810  419.629   74.141   92.299   47.352  109.335   18.499   20.195
     30.820  420.602   73.050   94.730   46.957  109.006   17.846   21.119
     30.830  422.691   72.711   93.252   48.672  111.240   17.973   21.794
     30.840  419.493   72.660   94.088   47.341  108.666   18.515   21.492
     30.850  419.914   73.173   94.236   47.020  108.589   18.652   21.628
     30.860  422.330   72.927   94.533   46.269  108.905   18.518   22.270
     30.870  421.720   72.960   93.857   47.139  109.888   18.436   21.233
     30.880  422.028   72.963   93.651   48.061  109.836   18.460   20.980
     30.890  420.744   72.063   95.517   47.600  109.385   18.152   20.736
     30.900  418.433   73.398   93.270   47.493  108.127   18.352   21.383
     30.910  419.300   71.480   93.149   48.513  109.959   18.368   21.318
     30.920  420.794   72.825   93.095   47.780  110.304   18.106   21.406
     30.930  423.984   73.334   94.305   48.353  110.480   17.706   22.197
     30.940  419.741   72.303   94.638   46.138  109.131   17.610   22.176
     30.950  425.631   73.540   96.118   47.544  110.223   17.897   22.316
     30.960  425.392   73.606   95.619   47.160  112.572   18.588   20.976
     30.970  418.354   73.231   94.288   46.246  109.405   17.765   21.255
     30.980  426.749   73.660   97.053   47.629  110.632   16.986   22.538
     30.990  417.660   71.973   94.454   46.083  108.239   17.579   21.757
     31.000  422.238   74.376   92.855   46.476  110.583   17.797   22.092
     31.010  419.029   74.039   94.170   45.696  107.609   17.368   22.360
     31.020  423.657   73.136   94.995   46.978  109.157   18.513   22.621
     31.030  422.289   73.421   94.385   46.856  108.088   18.329   22.315
     31.040  421.349   74.141   94.982   46.364  108.089   18.432   22.468
     31.050  418.802   73.459   92.739   46.160  109.334   18.131   21.829
     31.060  416.685   72.976   93.088   46.141  108.041   18.346   21.657
     31.070  416.092   72.408   93.788   47.495  107.776   16.746   21.373
     31.080  417.593   73.056   91.276   46.639  109.065   18.112   22.556
     31.090  413.722   72.061   91.810   47.186  107.457   17.806   20.978
     31.100  413.557   72.172   91.564   46.864  107.078   17.061   21.757
     31.110  415.846   73.447   91.129   46.698  107.347   17.693   22.450
     31.120  416.829   72.001   91.487   47.786  108.329   17.230   22.158
     31.130  421.091   74.548   92.438   48.277  108.274   17.741   21.741
     31.140  419.730   73.551   90.976   48.935  107.704   19.196   21.101
     31.150  415.090   74.361   90.835   47.457  106.074   17.799   21.197
     31.160  419.803   73.990   93.751   46.573  108.651   18.042   21.062
     31.170  415.184   74.366   92.472   47.641  105.553   17.858   20.522
     31.180  417.965   73.851   92.951   47.849  106.529   18.324   21.527
     31.190  417.544   74.260   93.449   45.686  107.568   18.163   21.126
     31.200  419.796   74.009   93.043   47.225  106.824   18.652   21.712
     31.210  420.190   74.192   93.377   46.447  108.369   18.654   22.167
     31.220  416.538   74.960   92.751   47.033  104.880   18.026   21.665
     31.230  416.824   73.002   94.438   46.444  106.077   17.207   21.911
     31.240  419.643   74.439   94.820   48.512  103.973   19.019   21.616
     31.250  423.571   74.759   97.365   46.987  106.211   18.208   21.764
     31.260  422.462   73.456   95.529   48.367  107.289   18.415   22.856
     31.270  424.711   75.252   94.203   48.064  108.142   17.871   21.810
     31.280  417.508   72.752   94.583   47.114  106.253   17.858   22.139
     31.290  420.364   74.751   94.915   47.142  106.939   18.042   21.487
     31.300  420.673   75.670   93.653   47.553  106.782   18.086   21.477
     31.310  417.799   75.293   92.701   48.559  105.931   17.908   21.863
     31.320  418.794   74.532   93.864   47.924  106.860   18.552   20.807
     31.330  420.229   75.532   93.817   49.646  106.197   17.846   21.525
     31.340  419.492   75.829   92.013   49.181  106.814   17.894   21.365
     31.350  418.523   74.073   93.441   48.886  106.314   18.215   21.556
     31.360  419.830   73.117   93.390   48.104  107.462   17.901   21.289
     31.370  419.545   73.911   92.347   47.516  109.024   18.185   21.604
     31.380  418.798   74.038   93.838   47.601  106.140   18.302   22.023
     31.390  422.315   75.543   92.430   49.509  107.766   17.389   21.592
     31.400  424.107   76.008   93.178   49.114  108.565   18.420   21.368
     31.410  423.806   74.443   94.694   48.169  108.210   18.191   21.965
     31.420  421.089   74.780   92.435   47.861  108.419   18.676   21.896
     31.430  421.873   74.602   93.623   48.478  107.295   18.270   22.400
     31.440  419.044   74.374   93.016   48.489  107.539   18.135   21.359
     31.450  420.359   74.281   93.749   47.855  108.071   18.751   21.411
     31.460  421.430   74.450   94.025   48.705  107.250   17.511   21.807
     31.470  415.085   73.113   92.351   47.335  106.453   17.716   21.712
     31.480  421.827   75.115   94.940   47.850  106.018   18.317   21.639
     31.490  417.032   73.140   93.419   47.489  106.607   17.857   22.505
     31.500  418.231   73.111   93.290   48.104  106.169   17.948   22.248
     31.510  415.882   73.245   93.166   46.817  105.839   17.975   22.744
     31.520  417.421   75.053   94.093   46.478  103.961   18.312   22.282
     31.530  417.235   73.717   94.980   45.780  105.527   18.039   21.501
     31.540  419.972   74.236   94.203   47.245  106.139   19.232   21.528
     31.550  418.283   73.993   90.947   48.037  107.000   18.566   21.961
     31.560  422.149   75.222   94.539   47.607  106.411   18.574   22.156
     31.570  420.887   75.958   92.843   48.448  106.272   18.636   21.588
     31.580  421.588   75.100   92.374   50.495  106.732   18.304   22.430
     31.590  422.811   76.244   91.896   49.901  106.447   18.465   22.996
     31.600  426.442   74.865   93.958   48.176  108.282   19.038   23.303
     31.610  423.873   74.146   93.160   48.191  108.311   19.745   22.290
     31.620  421.774   73.685   93.614   47.050  107.387   18.730   21.973
     31.630  421.463   74.706   93.825   47.669  107.818   18.335   21.464
     31.640  418.892   73.640   90.586   48.710  107.689   18.439   22.444
     31.650  420.604   75.800   92.163   47.932  107.936   18.106   22.030
     31.660  419.443   75.847   92.121   46.503  107.417   17.925   21.786
     31.670  419.996   76.461   91.999   47.662  107.026   17.967   21.626
     31.680  416.731   73.679   91.433   45.637  108.171   18.873   21.775
     31.690  419.225   74.646   92.830   46.473  108.462   18.498   20.883
     31.700  422.239   76.087   93.650   47.473  108.680   18.956   20.482
     31.710  419.481   74.869   91.995   46.934  107.508   17.865   22.234
     31.720  423.296   75.286   92.862   48.210  109.405   18.337   21.472
     31.730  419.032   75.427   92.529   47.201  106.134   18.582   21.861
     31.740  421.835   76.312   91.242   46.449  108.738   19.029   22.601
     31.750  427.049   76.938   94.305   47.008  111.468   18.492   22.440
     31.760  426.540   75.258   93.997   47.987  109.777   19.629   21.792
     31.770  418.856   74.013   92.395   45.770  108.953   18.137   21.729
     31.780  420.168   73.915   93.556   47.870  108.291   18.812   21.396
     31.790  422.222   75.039   94.156   47.713  107.098   18.922   21.638
     31.800  424.430   74.911   94.380   48.295  109.204   18.718   21.592
     31.810  420.494   74.704   93.474   47.467  108.330   18.605   21.050
     31.820  420.040   74.186   93.838   47.555  107.220   18.704   21.464
     31.830  422.872   74.805   93.695   47.556  109.170   17.961   22.221
     31.840  416.627   73.426   92.257   46.949  107.308   18.078   21.247
     31.850  419.348   72.443   95.318   46.979  107.765   17.952   22.305
     31.860  418.899   73.685   93.255   46.885  107.563   18.653   22.073
     31.870  421.172   74.430   96.018   46.132  107.300   18.491   21.530
     31.880  417.719   72.189   94.590   47.332  105.892   18.875   21.428
     31.890  418.808   74.033   94.392   45.796  105.698   17.672   22.257
     31.900  419.966   73.171   95.155   46.629  106.169   18.762   22.063
     31.910  417.754   73.404   94.436   45.873  106.366   18.393   21.739
     31.920  417.528   71.523   94.025   45.809  107.806   18.754   21.654
     31.930  422.442   74.515   94.676   48.290  105.944   18.574   21.600
     31.940  416.017   70.944   92.997   46.360  107.334   18.870   20.872
     31.950  419.739   72.362   92.897   48.113  108.636   18.532   20.699
     31.960  415.558   73.334   93.094   48.267  106.093   17.256   20.852
     31.970  414.724   72.650   91.495   47.618  106.846   18.710   20.977
     31.980  419.537   74.151   92.541   48.384  107.490   18.873   21.507
     31.990  417.229   72.477   92.543   47.528  106.958   18.674   20.946
     32.000  418.618   73.609   92.438   47.507  108.754   18.928   20.840
     32.010  421.092   74.134   92.506   47.838  109.618   18.108   21.965
     32.020  421.541   73.291   93.718   48.088  106.835   18.840   22.184
     32.030  420.163   73.728   94.087   47.538  106.143   19.053   20.809
     32.040  419.367   75.019   92.913   47.288  107.203   19.155   20.972
     32.050  419.783   73.018   93.165   47.881  107.745   18.513   21.281
     32.060  419.758   74.587   92.930   48.539  106.313   19.249   21.133
     32.070  418.956   75.529   93.203   46.863  106.049   18.958   21.171
     32.080  423.828   75.629   92.642   47.912  110.046   18.847   20.905
     32.090  420.827   74.085   92.237   49.147  108.115   18.380   21.724
     32.100  420.642   73.560   93.553   48.712  108.045   19.485   20.915
     32.110  421.171   74.237   94.287   48.331  106.830   19.197   21.685
     32.120  422.723   73.443   95.702   48.780  108.158   19.199   21.609
     32.130  423.677   73.498   94.364   47.206  109.799   19.872   21.760
     32.140  428.321   75.148   95.953   48.284  109.638   19.377   21.427
     32.150  421.425   74.099   93.222   47.812  107.205   19.593   21.799
     32.160  424.177   73.651   95.924   47.538  108.231   18.993   21.919
     32.170  422.945   73.426   95.232   47.940  109.191   19.034   21.589
     32.180  423.252   74.001   95.315   48.809  107.116   19.889   21.243
     32.190  421.522   72.896   94.382   48.101  108.395   19.833   21.515
     32.200  425.117   73.562   94.852   49.002  109.170   18.970   21.483
     32.210  421.114   74.005   93.568   46.955  108.217   19.739   21.154
     32.220  419.299   74.634   92.683   48.930  106.798   19.305   21.397
     32.230  424.470   74.649   92.892   48.751  109.045   19.280   22.146
     32.240  421.570   74.581   91.604   47.553  108.276   20.070   22.239
     32.250  422.491   72.498   94.412   48.129  109.375   19.526   21.889
     32.260  426.865   73.784   94.770   47.531  108.961   20.300   22.004
     32.270  422.974   74.378   92.545   47.231  109.031   19.081   22.188
     32.280  426.259   72.436   93.825   49.173  110.685   20.052   22.060
     32.290  424.508   73.152   95.635   47.879  109.851   19.553   21.439
     32.300  423.362   75.501   93.671   47.231  109.179   18.950   21.960
     32.310  424.057   74.574   95.518   47.955  107.326   19.013   21.775
     32.320  420.046   72.766   92.825   47.463  108.092   19.523   23.015
     32.330  423.478   74.078   93.872   47.763  107.974   18.955   21.740
     32.340  421.857   72.619   93.743   48.632  108.750   19.539   22.219
     32.350  423.941   73.176   94.964   48.225  108.090   19.952   21.502
     32.360  421.181   72.728   92.663   48.773  108.235   19.411   21.551
     32.370  424.770   73.779   93.959   48.690  109.840   19.246   21.499
     32.380  420.378   74.331   91.781   47.748  107.489   18.816   22.249
     32.390  417.541   72.061   92.341   48.663  107.223   18.969   21.910
     32.400  422.995   73.589   92.884   47.806  108.656   19.716   22.401
     32.410  421.246   72.836   94.791   47.865  108.241   18.020   21.875
     32.420  421.786   73.087   92.605   47.059  109.276   19.124   22.251
     32.430  421.371   71.524   94.689   47.802  107.739   19.042   22.215
     32.440  420.765   72.589   93.745   48.452  106.744   18.904   21.505
     32.450  420.226   72.860   93.060   48.438  105.226   19.284   22.654
     32.460  424.285   74.002   93.109   47.998  107.288   18.803   23.914
     32.470  423.589   73.659   94.043   48.016  108.314   18.430   22.715
     32.480  420.833   73.219   94.102   47.666  107.347   19.655   21.565
     32.490  423.215   74.461   94.873   49.114  107.263   18.585   21.438
     32.500  421.445   73.014   93.218   47.367  108.415   18.416   22.534
     32.510  421.528   72.992   96.102   47.306  105.760   18.899   22.502
     32.520  421.412   74.270   94.229   48.107  106.545   17.389   22.814
     32.530  426.594   74.160   95.627   48.737  108.786   18.265   23.383
     32.540  424.326   75.934   95.368   47.308  106.953   17.648   23.536
     32.550  423.166   74.298   94.635   47.784  107.900   18.999   22.558
     32.560  425.017   74.923   94.007   49.337  107.869   19.489   22.584
     32.570  423.088   72.637   96.262   48.433  107.565   18.927   21.390
     32.580  423.815   73.376   94.855   49.165  106.579   18.794   23.130
     32.590  423.126   73.904   93.162   48.172  109.145   18.499   22.365
     32.600  421.666   74.054   91.437   48.710  108.310   19.257   22.783
     32.610  422.613   72.151   93.316   48.381  108.197   19.401   23.069
     32.620  422.702   72.796   92.920   48.342  110.094   18.724   22.354
     32.630  420.526   72.809   94.172   48.452  106.687   18.984   22.566
     32.640  425.267   72.030   93.872   48.938  108.730   18.252   23.562
     32.650  423.318   72.330   91.901   48.770  108.851   18.710   23.093
     32.660  419.214   71.785   91.352   49.119  106.389   18.760   23.002
     32.670  421.965   74.577   91.540   47.344  104.944   20.197   22.966
     32.680  423.680   72.783   95.529   48.079  107.492   19.335   22.209
     32.690  421.704   73.203   93.216   49.680  106.095   19.400   23.880
     32.700  421.452   73.107   93.687   49.839  105.720   20.275   23.023
     32.710  423.589   72.059   95.503   48.998  107.650   19.803   22.480
     32.720  425.035   74.382   94.170   50.013  106.887   19.082   23.206
     32.730  427.804   74.608   94.898   48.681  109.429   19.301   22.519
     32.740  426.949   74.893   93.114   49.508  108.223   19.578   22.776
     32.750  425.257   73.720   94.812   50.221  107.160   19.862   22.992
     32.760  424.781   73.313   93.213   49.245  109.221   19.578   23.219
     32.770  426.798   74.262   92.390   49.223  109.213   20.015   23.699
     32.780  421.575   73.537   93.084   48.808  106.192   18.982   23.072
     32.790  425.377   73.301   93.959   49.414  108.436   19.394   22.141
     32.800  422.817   74.101   93.459   49.982  105.489   18.598   22.535
     32.810  424.348   73.273   93.054   50.087  106.908   20.087   21.735
     32.820  426.300   73.272   92.358   50.640  109.195   19.552   22.702
     32.830  424.205   73.673   93.299   49.213  106.213   19.444   22.847
     32.840  421.583   72.961   89.891   49.901  107.089   18.464   23.065
     32.850  424.528   73.940   90.232   49.575  108.280   19.490   22.933
     32.860  424.652   73.624   92.259   49.553  108.122   19.508   22.389
     32.870  428.366   73.626   92.626   50.905  108.616   19.717   22.939
     32.880  422.766   71.937   92.663   49.113  107.392   20.396   23.010
     32.890  428.548   73.237   94.322   48.505  108.984   20.296   23.487
     32.900  426.149   73.129   93.160   50.403  107.982   20.364   21.952
     32.910  420.484   73.209   94.320   48.777  106.976   19.399   20.728
     32.920  425.001   73.017   94.172   49.003  107.666   19.746   22.260
     32.930  424.352   72.458   93.431   49.919  107.548   19.661   22.769
     32.940  425.669   73.022   92.755   50.079  107.036   20.197   23.461
     32.950  425.148   72.466   92.519   49.600  109.019   19.691   22.799
     32.960  425.624   72.897   93.606   50.361  107.328   19.743   22.554
     32.970  424.313   73.318   93.361   48.427  107.669   19.600   22.946
     32.980  423.241   74.263   93.396   49.478  106.497   19.418   21.883
     32.990  424.738   72.656   93.403   48.112  108.535   19.738   23.250
     33.000  422.860   71.399   92.474   48.063  107.876   19.670   23.172
     33.010  420.762   71.575   92.803   48.668  109.141   19.044   20.999
     33.020  425.305   73.815   93.158   47.912  109.243   19.559   22.047
     33.030  419.816   72.128   91.780   47.903  109.622   18.304   21.483
     33.040  425.097   74.132   94.338   48.223  109.374   18.894   21.313
     33.050  423.957   73.736   93.689   48.283  108.555   18.935   22.095
     33.060  426.170   74.001   93.164   49.822  109.882   18.519   21.672
     33.070  425.073   72.153   92.649   49.484  111.109   18.418   22.560
     33.080  425.993   72.338   93.123   50.089  109.072   19.501   22.337
     33.090  427.806   74.085   92.651   49.480  111.520   18.588   21.906
     33.100  424.973   73.303   92.290   49.217  110.190   19.053   22.605
     33.110  428.525   74.329   91.409   50.922  110.762   19.283   22.507
     33.120  426.537   72.510   91.478   49.884  111.896   19.440   21.707
     33.130  429.495   73.630   93.712   49.345  112.695   19.425   22.110
     33.140  424.535   73.579   90.809   49.355  110.744   19.311   21.906
     33.150  427.832   73.721   92.313   49.524  111.108   19.806   21.983
     33.160  428.219   72.795   89.765   49.727  113.053   20.016   22.971
     33.170  429.458   72.947   93.754   49.058  111.227   20.663   22.934
     33.180  423.992   73.577   92.423   49.300  109.127   19.488   21.819
     33.190  423.789   72.841   92.086   49.150  110.167   19.959   21.651
     33.200  423.362   72.768   91.597   48.527  111.008   19.602   22.222
     33.210  427.201   74.154   91.513   48.621  112.295   19.945   22.449
     33.220  422.893   72.975   92.486   48.721  108.865   19.622   22.430
     33.230  422.147   71.431   90.820   49.454  110.625   19.673   23.074
     33.240  426.051   73.857   92.162   49.086  110.596   20.032   22.862
     33.250  421.381   71.899   95.255   48.877  107.860   19.585   22.773
     33.260  424.958   73.396   93.753   48.552  110.773   19.046   23.268
     33.270  424.976   71.486   92.738   49.702  110.872   19.832   23.187
     33.280  423.395   72.724   92.488   48.085  110.453   19.694   22.844
     33.290  421.652   71.963   91.757   47.875  110.532   19.000   24.090
     33.300  423.304   72.095   92.947   47.983  111.076   19.363   23.166
     33.310  425.517   74.237   92.191   48.998  108.984   19.756   23.510
     33.320  420.068   71.505   92.577   46.639  109.472   20.519   22.154
     33.330  425.828   73.858   92.168   48.581  109.636   19.638   22.770
     33.340  426.867   74.112   95.269   48.005  109.644   19.646   22.477
     33.350  420.865   73.878   91.152   47.598  108.037   19.927   22.940
     33.360  422.480   71.952   93.753   49.051  109.534   18.946   22.842
     33.370  424.811   73.426   94.094   47.868  109.879   19.137   22.633
     33.380  424.836   72.968   93.802   48.669  109.782   18.366   22.389
     33.390  420.513   72.326   93.867   46.557  107.489   18.792   23.488
     33.400  421.080   72.172   92.193   48.820  108.976   19.956   22.577
     33.410  422.062   74.456   93.362   47.915  107.931   19.267   22.406
     33.420  425.902   75.335   92.074   48.552  109.571   20.471   23.073
     33.430  420.194   73.701   91.938   46.991  109.087   19.920   22.254
     33.440  415.178   71.441   91.936   47.702  106.372   19.435   22.718
     33.450  421.748   72.834   93.495   48.314  110.775   19.215   21.356
     33.460  419.837   71.968   93.344   47.581  109.731   18.911   22.475
     33.470  417.396   71.192   93.420   46.595  109.129   20.408   22.228
     33.480  423.890   73.465   93.769   46.157  110.952   19.837   22.123
     33.490  421.703   73.539   92.407   47.548  109.801   19.760   22.190
     33.500  425.732   72.487   95.070   47.776  111.098   20.011   22.906
     33.510  417.824   72.450   93.398   46.333  107.925   19.780   22.678
     33.520  420.562   73.659   93.181   47.209  107.712   20.975   22.431
     33.530  423.663   74.623   92.319   47.593  108.200   20.691   23.619
     33.540  423.871   73.152   91.903   50.166  109.424   19.555   22.585
     33.550  417.163   72.913   91.533   46.922  109.590   18.575   21.860
     33.560  424.249   74.746   92.976   48.657  108.600   19.383   22.936
     33.570  417.246   73.359   92.196   46.739  107.756   19.576   21.057
     33.580  418.891   71.955   93.161   48.378  107.980   18.872   22.972
     33.590  419.177   72.659   92.038   49.379  108.936   18.836   22.487
     33.600  415.622   72.737   91.891   47.966  108.027   17.876   22.237
     33.610  417.433   73.745   91.722   47.499  107.018   18.723   22.819
     33.620  419.335   73.176   91.538   48.089  108.134   19.252   21.885
     33.630  415.623   73.667   91.148   47.801  106.565   19.220   21.797
     33.640  419.380   74.800   91.723   49.140  107.219   18.872   21.743
     33.650  421.919   71.959   95.303   47.325  107.782   19.814   22.499
     33.660  419.359   72.959   94.219   47.201  107.840   19.262   21.979
     33.670  418.570   71.900   92.003   47.256  109.312   18.997   22.722
     33.680  419.311   73.024   93.320   48.446  107.922   18.789   21.715
     33.690  419.953   72.228   93.753   46.211  108.342   19.782   22.243
     33.700  419.327   72.757   93.939   46.957  108.216   19.266   22.404
     33.710  421.795   73.391   93.993   45.933  109.814   18.917   22.517
     33.720  420.368   73.599   95.021   45.277  108.519   19.494   21.461
     33.730  423.580   74.618   93.343   46.049  109.052   19.932   22.798
     33.740  421.051   72.276   93.444   48.464  108.526   18.876   22.786
     33.750  419.494   72.302   93.794   48.436  106.178   19.359   22.147
     33.760  417.297   72.504   92.883   47.433  105.577   18.482   22.728
     33.770  420.251   73.265   93.236   47.161  107.389   19.472   23.718
     33.780  418.297   71.696   93.480   48.760  106.344   19.325   22.817
     33.790  420.833   72.239   93.982   49.135  107.307   19.763   22.108
     33.800  418.872   72.114   94.346   47.841  106.985   18.998   23.023
     33.810  417.829   72.346   92.313   47.327  107.574   18.789   22.639
     33.820  419.271   75.203   92.848   48.735  104.695   19.119   22.867
     33.830  420.875   75.263   93.585   48.658  107.350   18.548   21.429
     33.840  421.198   74.763   93.545   47.992  106.119   18.623   22.697
     33.850  423.008   74.470   94.032   48.697  106.327   18.862   23.108
     33.860  422.293   72.873   94.507   50.013  104.184   19.552   24.207
     33.870  417.789   70.947   92.831   48.627  106.801   19.367   23.395
     33.880  421.472   74.120   95.097   49.360  105.731   17.345   24.114
     33.890  419.694   73.363   92.293   49.852  106.254   18.222   24.157
     33.900  420.944   73.250   95.588   49.165  104.796   18.143   23.415
     33.910  422.591   73.433   94.377   48.417  105.929   19.403   24.299
     33.920  417.666   71.503   93.990   47.306  106.350   17.815   24.030
     33.930  420.616   73.362   94.727   47.455  105.260   18.546   23.093
     33.940  420.233   72.788   94.385   47.667  105.568   18.512   23.735
     33.950  424.161   72.877   94.990   48.620  108.509   18.552   23.375
     33.960  427.582   74.398   96.874   48.356  108.017   19.287   23.211
     33.970  421.912   74.164   94.393   49.277  106.067   18.915   23.157
     33.980  426.446   73.263   97.224   48.285  107.748   19.572   22.990
     33.990  420.663   72.298   95.582   47.284  107.142   18.912   23.235
     34.000  424.620   72.816   95.769   48.197  107.723   19.301   23.268
     34.010  427.144   74.310   94.801   46.280  110.425   19.035   24.336
     34.020  426.162   75.505   94.017   47.118  109.149   19.567   23.359
     34.030  426.036   74.512   95.402   48.340  108.174   19.142   23.676
     34.040  425.688   74.197   94.494   47.207  109.781   19.086   23.074
     34.050  428.667   74.518   95.080   49.470  109.264   18.965   23.708
     34.060  425.088   74.049   93.575   47.592  109.454   19.060   23.466
     34.070  421.047   72.610   94.618   48.180  106.493   19.272   23.391
     34.080  426.066   72.890   95.953   46.623  110.319   18.864   23.391
     34.090  421.795   72.494   92.950   47.962  108.391   18.851   23.721
     34.100  422.485   72.267   94.355   49.592  107.954   18.322   23.091
     34.110  424.326   73.785   94.224   49.136  107.011   18.175   24.202
     34.120  423.654   73.846   92.096   49.150  110.168   18.076   23.474
     34.130  422.941   73.690   93.466   49.585  108.229   18.088   23.273
     34.140  420.962   73.765   92.194   48.810  108.301   18.630   22.876
     34.150  416.604   73.763   91.933   46.855  107.876   17.515   22.431
     34.160  421.553   73.245   93.758   48.662  108.960   18.011   23.411
     34.170  419.647   74.018   93.445   49.407  107.814   18.213   21.679
     34.180  419.915   74.165   93.256   47.742  107.614   18.270   22.486
     34.190  420.109   72.575   95.306   47.570  106.877   18.382   23.405
     34.200  421.754   73.116   95.854   47.603  107.868   19.198   23.492
     34.210  420.306   73.917   94.166   47.128  109.576   17.808   23.053
     34.220  424.538   74.259   95.765   48.380  109.719   18.265   22.107
     34.230  421.615   73.574   94.475   46.883  108.667   19.647   22.934
     34.240  421.455   72.903   94.224   48.236  108.097   18.452   23.281
     34.250  420.732   73.585   94.796   47.020  109.184   18.182   22.891
     34.260  421.127   74.546   94.393   47.819  106.922   18.626   22.637
     34.270  420.992   73.946   93.352   48.546  108.665   18.373   22.626
     34.280  419.569   73.545   93.339   46.836  109.369   18.608   22.251
     34.290  421.581   75.390   92.244   48.204  108.460   17.738   23.788
     34.300  423.687   75.988   94.081   47.732  107.559   18.637   23.694
     34.310  418.407   73.265   93.351   48.969  106.682   18.648   21.930
     34.320  420.960   73.967   94.714   46.893  109.834   17.979   22.711
     34.330  419.038   74.464   93.368   47.790  107.824   19.366   22.674
     34.340  422.353   76.292   95.195   47.916  107.266   18.829   22.265
     34.350  422.580   75.636   93.847   48.913  107.771   18.537   21.922
     34.360  423.531   75.285   94.120   49.890  106.080   19.216   22.246
     34.370  422.566   74.444   92.947   51.196  107.614   19.214   21.695
     34.380  420.093   74.106   93.010   48.460  108.395   18.381   21.658
     34.390  419.548   74.297   93.403   49.016  107.925   18.545   21.534
     34.400  422.687   75.545   95.030   49.200  107.319   17.918   22.159
     34.410  422.986   75.934   94.419   48.807  108.205   18.131   21.831
     34.420  422.846   75.074   92.301   49.616  109.359   19.656   22.055
     34.430  423.480   75.407   92.492   50.092  109.854   18.882   20.688
     34.440  421.979   76.518   94.463   48.951  106.821   18.896   21.359
     34.450  416.660   75.129   91.094   47.966  108.759   18.782   20.372
     34.460  420.060   75.853   93.521   48.190  106.941   18.412   20.757
     34.470  415.644   73.999   93.116   47.724  105.247   18.399   20.719
     34.480  418.272   74.059   94.175   47.485  105.889   19.236   21.186
     34.490  413.050   72.364   93.903   47.321  105.167   17.953   20.978
     34.500  420.158   75.350   92.965   49.100  108.491   19.129   21.424
     34.510  423.909   76.094   94.628   49.468  108.151   18.330   21.770
     34.520  415.919   73.930   94.076   46.975  105.622   18.498   21.860
     34.530  418.257   73.243   94.478   47.820  108.389   18.112   21.289
     34.540  417.849   72.454   94.437   48.970  107.339   18.546   21.403
     34.550  416.364   74.568   92.194   48.385  105.946   18.410   21.100
     34.560  420.915   74.234   93.114   49.477  108.643   18.120   22.042
     34.570  417.652   75.371   92.393   47.756  104.847   19.419   21.969
     34.580  417.296   74.709   92.563   47.491  106.493   19.187   21.392
     34.590  422.276   73.419   94.006   49.105  109.760   18.810   22.308
     34.600  419.974   72.551   95.408   47.655  107.140   19.291   22.306
     34.610  420.225   74.158   94.301   48.987  106.222   19.041   21.154
     34.620  421.332   73.707   94.862   48.830  108.605   18.593   21.700
     34.630  415.462   73.759   92.748   48.994  106.272   18.595   21.001
     34.640  419.171   74.682   94.319   49.045  106.743   18.599   21.190
     34.650  421.156   74.814   95.097   48.544  108.458   19.015   21.609
     34.660  422.022   73.753   94.673   48.947  108.730   19.633   21.383
     34.670  423.700   74.647   95.949   47.410  109.600   18.795   21.978
     34.680  420.016   73.876   93.881   48.078  108.609   18.109   22.027
     34.690  418.925   73.916   96.358   48.824  106.933   18.419   21.638
     34.700  416.772   73.209   94.550   47.908  108.045   18.105   21.883
     34.710  417.014   73.419   94.015   47.831  108.085   18.603   22.149
     34.720  422.582   74.367   95.842   48.769  108.910   19.498   21.775
     34.730  418.371   73.179   93.964   48.748  108.520   18.390   21.259
     34.740  419.866   73.696   92.713   48.913  108.178   18.994   21.476
     34.750  420.527   73.144   95.378   48.334  108.506   18.297   22.078
     34.760  415.647   72.505   92.948   47.996  107.680   19.414   21.274
     34.770  420.243   73.198   95.059   48.270  106.760   18.563   22.455
     34.780  413.705   73.151   92.042   47.239  107.459   19.357   21.591
     34.790  419.498   73.174   94.506   48.139  108.715   17.907   23.245
     34.800  416.833   71.668   94.008   48.455  106.705   19.641   22.759
     34.810  418.436   71.865   93.199   48.200  109.190   19.178   22.093
     34.820  414.219   73.015   92.307   48.414  106.646   17.920   21.235
     34.830  418.703   73.818   94.392   47.264  107.710   18.740   22.163
     34.840  416.221   74.289   93.252   47.267  107.001   18.791   20.482
     34.850  416.637   73.698   92.938   47.820  106.330   18.605   21.528
     34.860  425.233   74.525   95.184   49.446  109.148   18.848   21.704
     34.870  418.844   73.763   91.766   48.811  108.735   18.494   21.295
     34.880  421.019   70.997   94.231   49.452  109.226   18.259   21.673
     34.890  418.729   73.279   92.834   48.038  108.961   17.957   21.986
     34.900  417.375   73.874   93.793   48.396  106.483   18.720   20.998
     34.910  420.674   73.116   94.240   48.835  106.865   19.037   21.738
     34.920  420.194   74.227   94.491   47.066  105.599   18.862   22.567
     34.930  420.551   72.681   94.782   50.318  104.726   19.335   21.980
     34.940  423.447   73.251   93.361   50.085  109.644   18.510   22.887
     34.950  416.421   72.695   92.448   49.562  105.134   18.840   21.545
     34.960  418.402   73.892   92.379   49.830  106.907   19.173   21.810
     34.970  421.173   74.166   94.806   49.624  105.842   19.553   21.561
     34.980  416.985   71.994   93.635   49.809  106.310   18.066   20.869
     34.990  418.198   75.480   93.136   49.464  104.384   19.876   21.043
     35.000  418.394   75.050   92.699   47.642  106.092   19.194   21.500
     35.010  418.458   72.840   95.375   48.059  106.041   19.075   21.078
     35.020  419.868   73.641   93.081   48.209  107.568   19.430   21.998
     35.030  414.757   72.532   91.670   48.351  105.459   18.779   21.507
     35.040  412.690   73.838   92.778   46.940  105.129   17.954   21.407
     35.050  413.569   73.128   92.316   48.308  105.636   18.868   20.457
     35.060  415.191   73.181   92.600   47.452  105.558   18.554   21.250
     35.070  418.138   73.733   94.360   48.097  105.692   18.985   20.956
     35.080  417.164   72.259   93.884   48.560  105.701   19.014   20.863
     35.090  418.951   72.031   94.726   48.344  107.176   18.953   21.497
     35.100  415.510   72.662   92.863   47.346  105.945   18.289   21.474
     35.110  417.912   72.641   95.386   47.722  104.640   19.036   21.707
     35.120  419.504   72.448   93.828   47.422  108.754   18.295   22.034
     35.130  415.621   71.689   92.943   46.954  106.906   18.592   21.060
     35.140  419.333   71.884   93.274   49.009  107.682   19.487   21.315
     35.150  419.576   72.197   94.863   47.252  108.043   18.192   21.749
     35.160  419.119   72.888   94.432   48.236  105.770   18.644   22.912
     35.170  417.827   72.747   95.284   47.328  105.245   18.572   22.363
     35.180  419.102   72.640   94.983   47.779  106.012   19.275   22.185
     35.190  419.612   72.946   95.780   47.672  105.324   19.124   22.461
     35.200  421.727   71.625   97.128   48.214  105.813   19.342   21.403
     35.210  420.320   72.164   97.063   47.195  106.002   19.227   21.440
     35.220  418.072   71.645   95.285   46.864  106.145   20.000   21.538
     35.230  419.893   73.288   96.950   47.766  104.583   19.166   22.368
     35.240  418.175   71.825   95.433   47.573  105.017   18.910   23.365
     35.250  419.476   72.266   97.288   47.486  106.503   18.219   22.176
     35.260  421.703   73.736   99.107   47.044  104.558   18.800   22.251
     35.270  418.018   72.403   96.237   47.445  104.383   18.300   22.054
     35.280  419.674   73.659   95.259   48.313  105.590   18.767   21.795
     35.290  417.189   73.879   95.554   47.091  106.115   17.835   21.512
     35.300  417.999   73.717   96.704   47.260  104.404   18.391   22.180
     35.310  423.707   73.268   97.713   48.065  108.183   17.727   21.425
     35.320  416.194   72.807   96.021   46.846  106.758   17.738   20.705
     35.330  418.147   71.923   97.161   46.935  106.290   17.940   21.753
     35.340  421.399   73.503   95.784   46.950  108.011   17.989   21.547
     35.350  421.093   73.000   97.313   47.574  106.939   18.588   21.867
     35.360  419.594   73.607   96.845   46.780  106.688   18.070   21.376
     35.370  420.048   74.508   96.625   47.921  106.473   17.734   21.119
     35.380  420.721   75.810   94.642   47.334  108.198   17.342   21.302
     35.390  420.716   74.785   94.750   47.287  107.861   18.000   20.942
     35.400  422.592   74.804   96.803   47.479  106.404   18.360   21.376
     35.410  416.058   72.984   95.303   47.283  106.232   18.127   20.955
     35.420  419.134   75.143   95.926   46.377  106.289   18.318   20.964
     35.430  420.041   74.285   95.082   47.626  108.187   17.670   20.825
     35.440  424.063   75.153   97.216   45.662  108.568   18.703   21.044
     35.450  421.167   73.905   97.604   46.717  107.063   18.379   21.292
     35.460  422.069   74.224   96.563   47.353  106.692   18.437   21.144
     35.470  422.870   74.712   97.436   45.892  107.649   18.691   21.445
     35.480  422.862   74.222   96.553   46.796  107.454   19.767   20.383
     35.490  421.168   75.803   95.114   45.659  106.269   19.431   21.104
     35.500  423.697   74.736   96.913   46.721  106.888   19.151   20.706
     35.510  423.500   75.203   96.233   47.154  106.520   18.490   21.478
     35.520  423.862   73.378   97.415   48.596  106.714   18.434   20.993
     35.530  423.578   74.621   97.331   47.292  106.402   18.637   21.840
     35.540  424.400   74.326   97.292   45.874  107.419   18.983   21.319
     35.550  428.243   73.696   98.233   46.935  109.267   19.671   21.411
     35.560  430.087   73.650   98.630   47.708  110.084   19.038   21.715
     35.570  422.033   74.100   96.649   46.546  106.607   19.189   21.060
     35.580  425.186   74.048   98.416   47.803  107.825   19.525   20.900
     35.590  423.774   73.511   95.661   47.832  108.087   19.065   20.874
     35.600  424.682   74.561   96.527   47.756  107.222   19.355   21.765
     35.610  422.262   73.229   97.338   46.887  107.821   18.796   20.979
     35.620  424.834   72.387   97.665   47.145  109.662   19.150   20.272
     35.630  425.939   73.779   96.914   48.382  107.529   19.568   21.082
     35.640  421.574   72.554   95.064   45.318  108.862   18.984   21.143
     35.650  423.988   73.224   96.532   47.132  107.519   19.122   21.500
     35.660  422.566   71.627   97.146   46.695  108.188   17.932   21.087
     35.670  427.291   72.679   98.363   47.446  108.488   19.237   21.461
     35.680  423.867   72.937   97.499   45.959  108.776   18.997   21.768
     35.690  423.451   71.736   95.917   47.622  107.781   19.384   21.978
     35.700  424.814   72.035   95.705   46.840  110.640   18.213   21.723
     35.710  426.632   73.748   97.346   46.670  110.289   18.763   21.362
     35.720  418.384   73.074   95.084   45.364  106.467   18.715   20.944
     35.730  422.781   73.302   95.549   47.317  106.711   19.296   21.752
     35.740  416.945   73.007   93.453   45.974  106.739   18.860   21.168
     35.750  417.805   72.257   95.153   47.218  105.280   18.822   20.822
     35.760  425.084   74.064   96.952   47.400  107.836   19.530   21.217
     35.770  423.422   73.289   94.194   47.824  110.882   18.899   21.044
     35.780  420.719   72.504   93.649   47.893  108.148   18.936   21.131
     35.790  421.623   72.603   96.313   45.940  108.144   18.161   21.478
     35.800  417.161   72.080   94.164   46.642  105.998   18.930   21.810
     35.810  422.996   71.745   96.525   45.976  108.071   19.159   22.745
     35.820  423.882   73.585   97.268   45.779  108.548   18.743   21.516
     35.830  424.184   73.151   97.423   46.468  108.598   18.657   21.201
     35.840  421.892   72.168   96.352   46.902  107.729   19.163   20.974
     35.850  423.849   72.749   96.695   45.899  109.893   18.628   21.341
     35.860  422.881   71.722   97.177   47.619  109.079   18.676   21.245
     35.870  422.189   71.898   95.061   47.945  108.915   18.238   21.652
     35.880  421.262   73.501   96.665   46.580  107.039   17.585   21.720
     35.890  419.317   71.401   97.237   47.360  105.695   17.803   22.152
     35.900  420.540   71.691   95.629   47.799  108.227   17.873   21.344
     35.910  417.712   70.510   95.839   47.704  108.027   18.461   21.153
     35.920  420.829   73.065   93.937   47.475  107.192   18.472   22.076
     35.930  420.184   71.558   96.971   47.356  106.240   18.498   22.119
     35.940  419.899   71.945   96.086   48.596  107.588   18.079   20.836
     35.950  421.594   73.507   96.256   46.712  108.325   18.625   20.552
     35.960  417.330   73.593   95.702   46.659  105.332   18.194   20.634
     35.970  422.429   72.056   96.777   47.963  107.824   19.057   21.195
     35.980  426.343   72.174   97.491   47.275  110.664   18.918   21.358
     35.990  424.102   71.492   96.625   47.493  108.366   18.720   21.676
     36.000  424.437   71.981   98.089   46.014  108.792   18.876   22.273
     36.010  425.914   72.846   96.855   47.745  109.594   19.467   20.306
     36.020  424.075   72.780   97.732   46.350  107.814   19.127   21.921
     36.030  420.828   72.940   96.499   46.173  107.601   19.009   20.693
     36.040  427.016   72.246   98.639   46.250  108.544   18.194   22.234
     36.050  425.667   72.627   98.805   46.795  109.104   17.772   21.296
     36.060  424.703   72.812   98.059   46.814  109.322   18.649   21.067
     36.070  425.554   72.190   97.810   47.478  109.372   19.207   21.328
     36.080  424.135   71.445   97.466   47.282  109.200   18.125   21.576
     36.090  427.499   73.376   98.796   47.382  109.985   18.742   21.133
     36.100  421.910   71.421   94.304   46.496  111.226   18.508   22.192
     36.110  426.236   72.182   97.237   46.735  109.685   18.640   22.101
     36.120  423.714   73.633   95.152   46.953  110.052   18.765   21.055
     36.130  425.697   73.693   98.190   48.144  109.108   18.212   21.027
     36.140  426.936   73.121   97.041   47.962  112.012   18.536   20.971
     36.150  422.460   71.091   98.158   45.951  110.906   18.493   21.322
     36.160  418.565   71.452   97.201   45.580  109.751   17.561   20.827
     36.170  423.463   71.243   99.531   46.705  109.337   18.142   20.915
     36.180  423.568   70.482   97.318   45.729  110.944   18.784   21.730
     36.190  423.714   71.055   97.441   46.547  109.772   19.110   22.375
     36.200  422.983   71.958   96.176   46.979  108.546   20.313   21.168
     36.210  424.930   72.045   97.194   47.358  108.956   19.463   22.139
     36.220  422.033   70.777   95.717   46.603  109.588   19.143   21.484
     36.230  424.255   71.871   96.868   46.249  110.923   19.232   22.296
     36.240  426.693   72.156   97.492   48.558  109.498   18.733   22.146
     36.250  427.211   71.392   99.220   47.630  110.086   18.171   22.601
     36.260  423.578   71.432   98.183   46.992  108.213   18.894   21.917
     36.270  427.695   72.528   98.636   48.332  110.585   18.939   22.106
     36.280  424.276   72.016   98.796   47.685  108.910   18.283   21.701
     36.290  424.183   72.711   97.608   47.374  106.882   19.032   23.261
     36.300  418.794   71.737   95.732   46.829  106.001   18.990   22.481
     36.310  420.031   71.865   98.023   48.471  105.330   18.651   21.545
     36.320  420.112   71.889   98.343   46.754  106.179   18.864   21.848
     36.330  418.815   71.095   96.665   47.444  108.042   18.522   21.009
     36.340  419.791   71.889   95.166   46.200  108.553   18.930   21.901
     36.350  419.686   72.348   96.800   47.031  108.842   18.075   21.776
     36.360  422.463   73.306   96.869   46.907  109.871   18.445   21.342
     36.370  419.061   72.863   95.289   46.283  108.027   18.636   22.601
     36.380  420.472   70.597   97.006   47.378  109.395   18.267   22.980
     36.390  416.559   71.380   94.945   46.675  108.941   18.002   21.188
     36.400  418.887   71.700   96.684   45.886  111.094   18.565   20.278
     36.410  420.198   71.174   97.788   47.139  108.398   18.131   21.478
     36.420  420.917   71.420   97.784   46.403  109.345   17.807   21.930
     36.430  417.351   71.436   94.954   47.821  109.426   18.452   21.332
     36.440  423.160   72.902   96.757   47.577  110.958   18.548   21.180
     36.450  418.915   72.276   95.427   48.838  109.121   18.233   20.859
     36.460  420.066   72.630   95.787   48.605  108.981   17.584   21.290
     36.470  415.644   71.590   94.935   48.878  106.523   17.790   21.829
     36.480  418.358   72.225   95.598   48.637  108.071   17.935   21.387
     36.490  417.541   70.942   96.613   49.092  105.981   18.345   21.498
     36.500  417.455   69.834   95.446   48.834  107.552   17.981   21.927
     36.510  416.969   71.428   94.514   49.609  108.050   17.503   22.167
     36.520  416.806   70.241   94.632   49.696  107.414   17.776   22.179
     36.530  418.195   71.240   95.359   48.836  107.960   17.939   22.508
     36.540  416.191   69.996   96.121   48.502  105.971   18.145   22.308
     36.550  418.821   72.316   95.841   49.058  106.766   18.558   22.316
     36.560  418.606   71.833   95.782   49.053  106.369   18.803   22.957
     36.570  414.345   72.039   94.986   48.299  105.436   17.259   21.232
     36.580  420.735   71.561   97.531   49.019  107.132   19.050   21.938
     36.590  420.727   72.093   96.993   49.529  106.951   18.457   22.108
     36.600  417.213   71.671   94.620   49.056  106.929   17.414   22.273
     36.610  419.230   70.961   97.439   47.915  106.666   17.835   23.392
     36.620  419.434   72.595   97.474   48.613  105.975   18.052   22.817
     36.630  418.901   72.658   96.456   47.693  107.961   17.171   22.790
     36.640  419.575   71.142   96.657   48.234  109.456   17.161   22.583
     36.650  418.830   71.999   96.205   47.910  108.138   17.785   22.476
     36.660  415.128   69.914   96.181   48.860  105.277   18.143   21.708
     36.670  420.955   71.622   95.246   48.514  108.561   17.585   22.908
     36.680  417.437   70.405   95.610   47.735  107.390   18.215   22.359
     36.690  417.860   70.886   95.758   48.247  107.104   18.616   23.124
     36.700  413.070   71.093   93.206   47.671  105.518   17.732   22.113
     36.710  415.691   71.873   95.647   48.288  104.801   18.098   22.106
     36.720  417.231   72.003   95.592   48.799  106.592   17.680   22.293
     36.730  420.871   71.314   96.561   47.600  108.959   17.069   23.170
     36.740  414.464   70.950   95.084   47.689  106.475   16.955   21.398
     36.750  417.482   72.293   95.328   47.916  106.756   17.195   22.720
     36.760  419.548   72.921   96.501   47.690  108.253   16.648   22.314
     36.770  421.818   72.515   96.653   48.149  109.762   17.950   21.725
     36.780  422.320   72.647   96.603   47.674  110.523   17.632   21.999
     36.790  422.270   72.211   96.521   48.189  109.282   17.763   22.236
     36.800  420.635   71.168   96.972   47.818  109.460   18.344   21.350
     36.810  421.531   72.003   97.413   47.749  108.994   18.304   21.157
     36.820  417.987   72.919   96.592   47.349  107.558   18.319   21.577
     36.830  418.510   74.085   95.458   48.875  105.733   18.706   21.856
     36.840  422.088   73.976   98.050   47.866  107.148   18.975   21.501
     36.850  417.305   72.947   95.934   48.815  105.680   17.950   21.182
     36.860  415.188   71.732   95.687   47.805  106.925   17.118   20.614
     36.870  419.378   72.871   97.989   46.862  107.472   18.083   20.858
     36.880  421.038   73.584   98.061   46.915  107.734   18.494   21.207
     36.890  424.281   74.693   97.398   47.334  107.229   18.846   21.894
     36.900  422.121   73.163   99.515   48.026  106.611   18.158   21.211
     36.910  422.753   74.070   95.232   48.525  108.483   18.401   21.397
     36.920  419.811   73.623   96.664   46.608  106.268   18.163   21.605
     36.930  422.388   73.197   97.555   48.486  105.609   19.031   21.173
     36.940  422.179   73.051   98.234   47.802  108.623   17.775   21.135
     36.950  419.278   70.759   96.363   48.680  106.125   17.619   21.825
     36.960  418.835   73.341   95.274   47.994  107.394   18.464   21.806
     36.970  421.366   72.005   97.465   47.982  106.642   17.766   22.753
     36.980  419.924   72.487   97.472   47.637  107.688   17.543   22.149
     36.990  419.055   72.619   97.979   47.047  104.913   19.164   21.968
     37.000  421.783   72.304   97.767   47.275  107.543   18.622   21.939
     37.010  417.362   71.323   96.702   47.397  106.122   18.583   21.212
     37.020  418.946   72.853   97.723   47.294  105.387   18.135   22.183
     37.030  420.422   71.327   98.265   48.364  105.944   18.247   21.756
     37.040  421.026   72.551   94.927   48.322  107.759   18.943   21.747
     37.050  421.315   71.722   96.413   47.949  109.047   18.463   21.545
     37.060  416.714   71.024   96.511   48.053  105.053   17.488   21.708
     37.070  419.985   70.625   95.507   48.522  108.178   18.287   21.801
     37.080  414.167   69.303   94.833   48.069  105.881   18.508   20.955
     37.090  415.889   71.916   94.616   48.031  105.388   18.156   21.913
     37.100  414.860   70.892   95.060   47.372  105.850   19.060   21.072
     37.110  412.890   72.322   92.985   47.375  105.640   18.238   20.799
     37.120  412.112   71.782   92.987   48.342  104.907   18.127   20.298
     37.130  414.389   71.831   96.069   47.621  103.649   17.479   20.829
     37.140  419.541   70.740   96.672   48.585  107.179   18.538   20.949
     37.150  424.449   72.403   96.389   50.464  107.196   18.833   21.429
     37.160  417.304   70.413   96.554   48.813  108.682   18.094   21.347
     37.170  420.384   70.546   97.654   48.710  108.677   18.549   21.547
     37.180  419.401   70.502   98.070   48.505  106.826   19.087   21.933
     37.190  420.755   69.987   97.165   47.798  109.229   18.971   21.757
     37.200  415.191   69.446   94.751   48.099  106.837   18.782   21.758
     37.210  419.638   70.435   95.029   47.447  109.773   18.858   21.365
     37.220  412.018   69.509   94.178   47.516  104.477   18.915   21.560
     37.230  417.043   70.339   93.344   47.045  107.585   19.166   22.471
     37.240  418.129   70.914   95.433   47.855  107.736   18.332   21.459
     37.250  418.745   71.337   96.517   47.654  106.074   19.178   20.911
     37.260  415.376   70.421   93.439   46.994  107.182   19.302   21.510
     37.270  416.933   70.877   95.086   48.595  105.440   19.034   21.878
     37.280  415.217   72.460   94.013   48.256  105.951   18.557   20.996
     37.290  420.946   72.022   97.144   47.440  106.988   19.047   20.788
     37.300  419.727   72.922   97.417   47.746  106.462   17.900   21.110
     37.310  421.679   71.722   95.357   48.835  108.817   18.045   21.543
     37.320  420.445   71.866   96.950   48.267  106.708   18.077   21.426
     37.330  419.003   70.032   96.152   49.002  108.994   16.906   21.684
     37.340  421.572   71.183   95.244   48.052  108.359   19.035   22.261
     37.350  421.690   71.880   97.809   47.958  106.760   19.207   21.246
     37.360  415.914   70.859   95.339   48.220  105.503   18.189   21.391
     37.370  417.206   70.778   96.839   48.591  106.674   18.223   20.567
     37.380  417.288   70.122   96.361   49.422  106.950   18.121   20.626
     37.390  414.813   69.898   95.277   48.332  106.058   17.788   21.001
     37.400  417.316   70.406   95.224   48.978  106.150   18.685   20.986
     37.410  419.379   72.264   96.686   47.662  107.636   18.901   20.504
     37.420  418.751   70.383   96.344   47.826  107.463   18.487   22.070
     37.430  421.932   72.561   98.135   47.376  106.384   18.923   21.280
     37.440  417.794   70.726   98.728   46.779  106.007   18.217   20.535
     37.450  420.055   72.481   96.147   48.402  107.628   18.438   20.964
     37.460  414.292   71.813   92.895   48.287  106.917   17.896   20.635
     37.470  421.182   71.183   97.936   48.433  107.949   18.598   20.768
     37.480  420.078   71.969   96.869   48.635  108.892   17.742   20.806
     37.490  421.960   72.585   96.836   48.108  107.322   18.210   21.039
     37.500  423.000   71.712   99.426   47.231  109.574   17.889   20.662
     37.510  423.469   70.774   98.671   48.501  109.886   18.322   21.353
     37.520  421.780   71.609   97.891   48.488  108.777   18.054   20.689
     37.530  423.479   72.413   98.473   48.898  107.781   18.265   20.985
     37.540  424.754   72.727   98.802   48.223  108.509   18.103   21.100
     37.550  427.657   71.470   98.298   49.254  109.721   18.316   21.664
     37.560  426.670   71.192   99.230   47.979  109.735   18.557   21.465
     37.570  423.499   69.838   98.322   49.394  108.323   17.673   21.932
     37.580  425.582   72.219   97.023   48.738  108.583   17.928   22.297
     37.590  420.177   71.271   96.612   47.935  108.347   17.758   22.105
     37.600  423.923   72.349   97.651   48.478  109.300   17.879   20.938
     37.610  425.089   73.994   97.806   47.609  109.158   18.299   21.484
     37.620  422.701   71.987   97.912   47.764  108.297   18.914   20.892
     37.630  422.209   72.303   95.994   46.689  110.701   18.569   21.250
     37.640  421.632   72.142   96.787   48.326  109.320   17.926   21.035
     37.650  417.728   69.903   95.952   48.947  108.389   17.889   20.447
     37.660  427.209   71.405   98.895   49.562  109.984   18.573   21.355
     37.670  423.464   73.002   97.178   48.314  109.635   18.217   20.752
     37.680  424.828   73.312   95.397   49.201  108.284   18.951   20.995
     37.690  423.518   71.963   98.526   47.857  108.285   18.236   21.245
     37.700  421.521   72.196   95.802   49.033  108.271   19.613   20.321
     37.710  425.667   74.351   95.686   47.880  110.093   19.204   22.341
     37.720  427.018   73.529   97.342   48.914  110.590   18.017   20.756
     37.730  420.956   71.649   95.642   49.626  107.919   18.532   20.419
     37.740  423.572   72.676   96.737   48.633  109.242   18.933   21.096
     37.750  430.198   74.479   98.341   48.036  110.712   18.786   22.090
     37.760  423.581   72.757   95.639   47.104  110.137   19.376   21.616
     37.770  421.221   71.324   96.639   48.388  107.320   18.865   22.414
     37.780  422.451   73.080   96.732   48.121  107.751   17.998   22.331
     37.790  416.407   72.353   95.133   47.846  106.158   18.338   20.711
     37.800  419.577   72.963   97.601   47.912  106.228   18.767   20.621
     37.810  424.122   73.096   98.490   48.321  108.094   18.215   21.717
     37.820  424.056   72.113   96.566   48.401  109.767   18.858   22.079
     37.830  420.609   72.564   96.135   48.470  108.128   19.653   21.769
     37.840  422.923   72.212   97.879   48.215  107.468   19.202   21.424
     37.850  422.567   73.887   95.500   48.547  107.425   19.803   21.828
     37.860  425.192   74.072   97.166   48.386  108.169   19.240   22.208
     37.870  425.066   72.760   96.750   49.343  109.358   19.983   21.997
     37.880  425.732   72.361   98.006   48.639  109.731   19.260   22.109
     37.890  427.819   74.132   99.248   49.395  108.236   19.560   21.776
     37.900  424.033   71.771   97.745   47.860  108.165   19.155   22.479
     37.910  423.611   72.678   99.122   47.093  108.525   19.241   22.106
     37.920  420.553   71.878   97.725   47.662  106.632   19.038   22.182
     37.930  425.977   73.737   97.612   48.905  107.460   18.744   22.593
     37.940  422.166   72.068   97.854   48.396  107.500   17.909   21.755
     37.950  426.854   72.650   98.085   49.924  110.044   18.141   21.287
     37.960  422.052   71.866   96.633   49.147  108.016   19.317   21.444
     37.970  424.818   72.550   95.895   49.547  109.530   18.795   22.458
     37.980  423.114   72.781   97.365   48.658  110.597   18.304   20.830
     37.990  423.334   72.907   96.232   48.570  109.122   18.655   22.531
     38.000  424.462   72.930   97.505   48.755  108.583   19.730   21.724
     38.010  424.380   71.856   98.320   48.820  109.231   19.588   22.070
     38.020  425.419   73.127   98.636   48.765  109.018   18.852   22.514
     38.030  425.066   72.947   98.768   48.951  109.407   18.723   21.222
     38.040  423.833   72.109   98.434   50.124  108.600   18.890   20.943
     38.050  426.767   74.154   99.506   48.959  109.555   19.256   21.309
     38.060  425.910   73.106   98.761   49.809  108.160   19.475   21.608
     38.070  425.935   72.679   98.295   49.818  111.100   18.329   21.050
     38.080  423.335   72.291   98.013   49.907  109.829   18.918   20.579
     38.090  425.192   72.855   98.586   49.492  108.637   19.139   21.481
     38.100  425.173   73.173   98.776   48.078  108.383   19.515   22.689
     38.110  423.304   73.578   97.637   47.514  108.155   18.719   21.409
     38.120  424.315   73.287   99.295   48.448  107.669   18.679   21.918
     38.130  418.047   72.896   95.827   48.334  106.563   17.715   21.149
     38.140  422.074   74.578   95.939   48.767  108.254   18.850   21.736
     38.150  424.360   73.894   95.986   48.411  110.058   18.038   21.778
     38.160  423.442   73.673   97.283   49.193  106.666   18.208   22.910
     38.170  423.654   72.633   97.975   49.502  107.947   17.742   20.863
     38.180  426.877   73.030   99.071   50.026  109.036   18.703   21.245
     38.190  424.449   71.844   97.820   48.999  108.524   18.356   22.528
     38.200  419.085   70.739   98.045   47.579  107.337   17.921   22.251
     38.210  423.865   73.230   97.873   47.931  108.543   18.350   22.321
     38.220  421.665   71.302   96.954   48.659  109.884   17.497   21.699
     38.230  418.591   72.923   96.519   48.489  107.323   17.347   21.775
     38.240  421.214   73.809   96.397   48.858  107.045   18.190   22.039
     38.250  421.706   72.834   94.839   48.647  109.749   17.833   22.215
     38.260  421.238   72.551   95.460   49.543  108.661   18.304   22.124
     38.270  420.379   71.425   95.325   48.162  109.884   18.946   22.057
     38.280  422.543   73.248   95.768   49.700  108.551   17.622   22.060
     38.290  425.731   73.987   95.748   48.187  111.055   17.973   21.940
     38.300  421.610   73.081   96.352   48.418  108.242   18.293   21.531
     38.310  420.909   71.833   96.645   48.564  108.873   18.923   21.260
     38.320  421.032   73.344   97.002   47.933  106.929   18.709   22.021
     38.330  420.819   74.442   95.997   48.143  108.152   18.739   21.700
     38.340  423.105   72.427   97.865   47.439  109.956   18.534   21.217
     38.350  419.574   72.365   94.774   47.385  109.074   18.938   21.202
     38.360  421.644   72.693   96.067   47.582  108.857   19.350   21.266
     38.370  422.473   71.388   96.871   49.265  109.523   18.758   21.384
     38.380  421.315   71.964   96.572   48.165  109.079   18.265   21.771
     38.390  417.005   72.127   94.317   47.463  107.907   18.254   21.343
     38.400  418.740   72.256   94.299   47.424  108.797   18.587   21.775
     38.410  422.261   73.901   95.114   48.509  108.601   19.235   21.480
     38.420  419.981   70.778   96.311   49.587  108.028   18.773   21.258
     38.430  415.769   70.978   93.728   48.320  108.388   18.546   21.134
     38.440  420.779   72.203   95.997   47.484  108.138   18.214   21.203
     38.450  420.663   74.100   97.289   47.795  106.866   18.208   21.361
     38.460  421.024   74.246   95.873   47.704  107.729   18.685   21.438
     38.470  422.935   73.682   95.540   49.585  107.891   18.910   21.910
     38.480  422.953   74.033   97.244   47.196  108.142   19.078   21.608
     38.490  422.204   73.006   98.710   46.125  108.573   18.719   21.307
     38.500  419.973   71.828   96.107   46.948  108.778   18.674   21.826
     38.510  423.538   72.907   98.609   48.495  109.176   18.184   21.148
     38.520  419.316   72.044   96.595   47.729  109.885   17.136   21.116
     38.530  417.085   72.408   95.865   46.920  108.064   18.474   21.434
     38.540  418.825   72.734   94.792   48.005  109.498   17.966   20.948
     38.550  420.513   72.709   94.433   47.714  110.506   18.569   21.538
     38.560  417.584   71.846   95.154   47.054  108.848   18.108   21.440
     38.570  421.217   71.881   96.038   47.968  109.738   18.539   22.191
     38.580  422.859   72.694   97.762   47.258  109.540   18.566   22.193
     38.590  424.150   72.118   99.372   47.495  108.145   18.706   22.735
     38.600  420.376   73.249   98.678   47.808  106.532   17.524   21.502
     38.610  420.439   72.832   98.007   47.977  106.820   18.402   22.015
     38.620  423.877   72.456   98.975   46.592  110.318   18.509   22.169
     38.630  422.664   74.099   97.554   47.324  108.164   17.360   21.676
     38.640  416.234   72.051   96.265   48.618  106.133   17.326   21.974
     38.650  419.006   73.611   97.113   48.858  105.216   18.046   21.475
     38.660  418.431   72.355   96.021   47.394  106.343   19.241   21.428
     38.670  419.422   71.924   97.821   48.353  105.267   17.955   23.511
     38.680  418.506   71.711   95.402   49.023  105.721   17.868   22.614
     38.690  422.439   74.354   96.456   48.153  107.230   18.438   22.497
     38.700  424.086   71.998   97.463   49.213  107.613   18.958   22.619
     38.710  419.439   73.676   93.814   48.410  106.158   18.579   23.534
     38.720  420.360   71.999   95.831   48.320  107.459   18.267   21.904
     38.730  423.030   72.942   96.815   49.029  106.489   17.746   22.677
     38.740  424.125   72.829   95.946   48.867  109.188   18.163   22.378
     38.750  421.058   72.370   94.691   47.667  108.680   18.461   22.567
     38.760  424.827   73.032   95.907   48.818  108.717   18.418   22.695
     38.770  424.813   73.610   97.077   49.148  106.002   18.475   22.352
     38.780  419.693   71.663   96.057   47.637  107.381   17.810   22.051
     38.790  416.208   71.718   94.946   47.084  105.619   18.023   22.901
     38.800  421.587   72.478   94.713   49.445  105.558   18.331   23.438
     38.810  421.320   71.645   93.599   48.821  108.386   18.518   23.079
     38.820  422.376   73.001   96.002   49.514  105.899   18.398   23.144
     38.830  417.984   72.893   97.017   48.117  104.086   18.286   22.383
     38.840  419.939   72.168   96.800   47.691  107.173   18.388   22.157
     38.850  418.225   73.659   95.260   47.508  106.317   18.965   21.920
     38.860  417.058   72.100   94.900   49.362  105.213   18.521   22.353
     38.870  415.561   72.527   95.003   47.983  107.123   17.880   21.649
     38.880  417.680   72.133   94.867   49.301  105.918   19.580   22.310
     38.890  417.284   72.786   96.222   48.481  104.513   18.590   22.029
     38.900  415.778   73.398   94.487   47.680  104.972   18.719   23.117
     38.910  417.338   70.945   95.177   48.942  107.210   19.046   21.136
     38.920  423.594   72.706   96.042   48.811  109.147   20.605   20.956
     38.930  415.803   73.539   93.772   48.837  103.907   20.079   21.144
     38.940  421.306   73.878   96.293   48.535  107.159   18.748   20.948
     38.950  420.748   73.108   93.713   48.141  106.681   19.697   22.086
     38.960  420.461   71.950   94.308   50.094  105.808   18.894   22.529
     38.970  417.635   73.226   95.394   47.824  105.514   18.764   21.486
     38.980  420.904   73.321   94.505   48.713  106.595   19.118   22.805
     38.990  419.312   73.703   94.527   46.907  106.809   19.909   21.906
     39.000  421.242   74.230   93.844   47.781  107.470   19.967   21.841
     39.010  419.663   74.299   93.080   47.474  106.281   19.632   23.604
     39.020  421.603   75.259   92.479   47.805  107.213   20.347   21.691
     39.030  418.618   74.527   91.857   48.015  107.542   20.083   21.091
     39.040  419.635   73.403   93.100   48.319  107.055   19.426   22.489
     39.050  421.733   73.932   92.700   48.953  106.731   19.865   22.453
     39.060  421.663   74.753   93.760   48.615  107.662   19.353   22.396
     39.070  421.880   73.177   93.146   48.209  110.553   19.398   22.226
     39.080  420.426   73.713   95.520   46.910  106.594   19.842   22.151
     39.090  422.739   73.491   94.470   47.921  108.281   19.875   22.090
     39.100  421.089   72.158   95.860   47.284  108.393   19.427   21.121
     39.110  423.192   75.062   94.264   47.436  108.929   19.392   22.106
     39.120  424.893   73.351   95.647   47.675  109.713   19.573   22.136
     39.130  424.979   74.366   97.588   46.756  106.906   18.572   22.495
     39.140  426.516   72.935   97.609   46.268  108.317   19.428   22.906
     39.150  426.211   73.532   97.104   47.938  108.449   19.902   22.040
     39.160  430.068   73.862   95.881   46.770  112.278   20.102   22.804
     39.170  426.577   73.410   96.216   47.304  110.922   20.091   21.551
     39.180  427.619   74.120   97.273   46.462  110.628   18.873   23.081
     39.190  424.640   74.238   95.201   48.372  107.370   19.567   22.987
     39.200  426.380   74.122   96.176   46.912  108.608   19.768   23.008
     39.210  428.144   74.751   97.389   47.045  108.826   19.992   22.202
     39.220  428.377   74.952   96.483   47.780  108.478   20.481   23.117
     39.230  426.060   75.501   96.245   46.950  107.901   20.428   21.518
     39.240  423.044   74.741   95.946   46.469  106.908   19.610   22.082
     39.250  429.737   76.114   97.588   47.114  110.398   19.088   22.084
     39.260  423.052   73.613   95.406   46.955  108.225   19.686   21.537
     39.270  422.842   73.929   96.313   46.296  108.734   19.493   21.696
     39.280  422.303   74.566   95.705   46.869  109.354   18.952   20.831
     39.290  420.324   73.093   96.870   47.479  108.076   18.409   21.079
     39.300  423.608   76.257   95.595   47.220  107.245   18.931   21.513
     39.310  423.314   73.889   95.888   47.053  108.473   18.895   21.936
     39.320  422.510   74.157   94.887   46.407  109.207   18.409   21.984
     39.330  421.003   74.128   93.850   45.369  109.010   19.162   22.143
     39.340  420.711   74.525   92.781   47.840  108.395   18.264   21.617
     39.350  420.172   72.908   92.819   47.766  107.949   18.948   20.498
     39.360  424.692   74.269   95.481   47.178  108.781   19.145   22.035
     39.370  421.880   72.311   95.006   47.673  107.326   18.921   22.111
     39.380  422.154   73.266   93.756   47.324  109.940   19.368   21.405
     39.390  426.931   72.725   95.745   49.872  110.180   18.523   21.799
     39.400  424.397   74.394   95.238   47.775  107.154   18.498   21.646
     39.410  422.896   72.601   94.444   48.380  109.749   18.280   22.939
     39.420  428.005   75.180   93.665   48.927  111.077   19.419   22.148
     39.430  425.857   74.619   94.772   47.424  109.297   19.926   22.081
     39.440  425.988   74.443   95.113   48.607  110.480   20.268   20.764
     39.450  425.427   73.697   94.172   48.121  110.816   19.261   21.354
     39.460  426.522   72.553   96.591   49.842  109.443   19.467   21.935
     39.470  425.352   73.823   95.129   48.864  108.885   19.297   21.671
     39.480  428.652   73.416   94.984   48.487  111.693   20.164   21.933
     39.490  423.221   71.804   94.521   48.580  108.771   19.163   21.749
     39.500  422.959   74.194   95.148   46.903  108.391   18.207   21.784
     39.510  424.404   73.786   95.745   47.506  108.401   18.463   21.933
     39.520  420.858   73.602   93.580   48.687  106.813   19.342   21.118
     39.530  422.757   71.326   93.537   48.665  109.506   18.823   22.154
     39.540  423.406   72.057   92.806   48.299  110.962   18.215   22.234
     39.550  421.335   74.445   93.849   47.400  108.878   17.951   21.822
     39.560  426.316   74.925   94.532   47.651  109.202   19.597   22.536
     39.570  419.720   73.036   93.874   48.493  107.991   18.553   21.843
     39.580  423.768   72.759   96.097   48.084  110.492   18.965   21.447
     39.590  422.142   72.419   94.759   49.166  107.888   18.400   21.720
     39.600  417.801   71.984   94.567   47.903  107.195   18.805   20.356
     39.610  421.844   74.036   95.544   47.695  105.821   19.092   21.779
     39.620  423.454   71.818   95.139   47.435  109.214   19.574   21.528
     39.630  421.755   71.765   95.611   48.642  107.053   19.087   21.970
     39.640  422.501   73.544   96.254   48.798  106.054   18.570   22.170
     39.650  423.647   73.087   98.190   48.353  107.298   17.966   21.872
     39.660  422.076   73.771   96.334   47.514  107.017   18.382   21.701
     39.670  424.128   73.344   95.552   47.507  109.244   19.708   21.142
     39.680  423.497   73.563   97.691   47.593  107.625   18.373   21.930
     39.690  426.768   74.836   98.011   47.759  108.526   18.669   21.248
     39.700  424.570   73.654   95.276   48.023  109.531   20.252   20.793
     39.710  427.995   74.303   96.413   47.977  110.655   18.509   21.083
     39.720  425.880   72.600   99.070   49.134  108.583   18.595   20.201
     39.730  425.221   73.018   98.531   49.094  108.745   17.798   21.633
     39.740  427.369   73.067   97.584   49.190  109.849   18.998   21.428
     39.750  425.046   73.949   97.837   48.688  108.873   19.170   21.103
     39.760  426.714   74.564   98.540   48.725  107.400   18.980   21.835
     39.770  424.888   73.032   97.504   48.040  108.924   19.449   20.895
     39.780  424.312   73.384   96.247   48.097  108.599   18.907   20.779
     39.790  423.138   73.654   95.953   48.119  107.372   18.824   21.932
     39.800  421.453   73.302   95.466   47.602  107.437   18.381   22.100
     39.810  420.969   74.662   92.443   47.674  109.259   19.108   21.626
     39.820  423.962   74.678   96.324   47.947  108.480   18.391   21.547
     39.830  420.696   73.955   94.734   47.979  107.430   18.216   21.478
     39.840  421.509   74.018   94.482   47.629  107.908   18.105   21.197
     39.850  425.423   74.977   96.203   48.158  107.371   18.902   21.685
     39.860  427.813   76.112   96.127   47.824  110.543   18.028   21.521
     39.870  423.498   75.954   95.423   48.276  108.652   18.111   21.577
     39.880  422.892   74.648   95.294   48.071  107.338   18.656   21.452
     39.890  422.020   75.631   95.054   46.033  108.143   18.775   21.925
     39.900  423.113   74.077   96.214   47.557  107.762   17.617   21.505
     39.910  419.511   74.457   94.218   46.638  106.422   19.086   20.834
     39.920  421.212   74.130   94.607   47.195  108.960   17.008   20.997
     39.930  419.888   73.995   95.035   47.535  107.504   18.096   21.971
     39.940  419.885   74.404   93.172   48.379  107.052   17.650   21.668
     39.950  419.572   74.280   93.127   48.765  106.788   17.855   21.231
     39.960  421.283   74.832   94.220   47.953  108.086   18.805   21.190
     39.970  421.929   73.858   94.833   47.462  107.670   19.607   20.938
     39.980  421.424   73.031   92.635   48.947  109.685   17.990   21.087
     39.990  422.533   74.284   94.633   48.800  108.664   17.698   20.384
     40.000  424.480   75.122   95.349   48.607  107.587   19.105   20.893
     40.010  422.486   74.199   96.038   48.281  108.620   18.075   20.233
     40.020  423.169   74.459   95.774   46.693  109.297   18.797   21.838
     40.030  424.117   74.753   95.258   48.601  107.628   19.204   21.464
     40.040  424.110   74.572   96.814   48.283  107.415   18.383   21.918
     40.050  428.189   74.748   98.615   49.529  107.926   18.711   21.552
     40.060  422.996   74.414   96.846   47.342  109.357   18.049   21.118
     40.070  425.374   74.054   96.289   49.359  110.381   18.949   21.157
     40.080  428.052   76.528   94.982   48.500  111.290   18.169   22.332
     40.090  427.585   76.465   95.922   48.752  108.860   18.557   21.832
     40.100  429.277   75.384   97.576   48.635  107.420   18.807   22.400
     40.110  426.189   75.147   97.575   48.030  109.124   17.559   22.254
     40.120  425.344   74.183   97.250   48.638  108.810   18.058   21.075
     40.130  426.042   75.597   95.908   47.274  110.306   18.058   21.960
     40.140  425.426   74.580   95.221   48.100  109.515   18.540   22.431
     40.150  422.865   74.180   94.823   48.645  108.409   17.521   22.206
     40.160  425.794   75.314   95.720   48.397  108.249   18.622   21.829
     40.170  419.789   74.828   93.559   47.311  105.738   18.436   22.148
     40.180  425.448   73.951   95.446   47.477  109.745   18.880   21.836
     40.190  424.565   74.576   95.383   48.293  107.484   18.924   21.457
     40.200  424.868   74.377   95.379   48.364  107.647   18.174   21.311
     40.210  427.435   75.238   96.996   48.632  106.760   18.686   22.626
     40.220  420.445   74.284   93.429   48.833  106.202   18.335   21.717
     40.230  429.693   74.748   93.863   51.184  109.003   19.718   22.302
     40.240  427.529   74.617   94.810   49.681  109.241   18.644   22.472
     40.250  430.574   76.252   97.090   49.238  109.843   18.131   22.759
     40.260  426.070   75.236   96.569   48.626  106.880   18.777   22.793
     40.270  430.272   75.492   97.699   48.456  108.914   18.649   22.303
     40.280  425.095   75.380   96.032   48.284  108.278   18.345   22.151
     40.290  426.296   76.619   95.190   48.492  108.479   18.705   21.761
     40.300  426.668   73.644   96.642   48.437  110.361   19.267   21.340
     40.310  426.388   74.431   96.462   49.411  107.171   19.078   21.571
     40.320  425.467   75.101   95.326   48.955  107.673   19.782   21.133
     40.330  424.752   73.443   96.976   49.106  108.573   19.162   21.406
     40.340  421.998   74.231   96.606   48.220  106.479   18.009   21.351
     40.350  427.673   73.554   96.242   47.753  110.748   19.461   21.232
     40.360  425.904   74.255   97.952   47.337  108.287   19.679   20.952
     40.370  429.735   73.704   98.687   48.434  109.645   19.291   21.314
     40.380  424.846   73.796   96.442   48.885  107.915   19.422   21.209
     40.390  427.883   74.234   97.905   48.880  108.526   18.627   21.474
     40.400  426.542   73.728   96.622   48.876  110.571   17.917   22.176
     40.410  428.682   75.022   97.150   48.663  111.006   19.013   21.364
     40.420  426.298   75.343   96.470   46.816  109.558   19.711   21.634
     40.430  424.744   75.495   94.509   48.813  109.454   18.335   21.475
     40.440  425.712   73.872   95.377   48.798  108.202   18.888   22.432
     40.450  423.398   74.983   94.100   47.611  108.805   19.724   21.560
     40.460  423.906   75.400   95.582   47.920  108.488   19.369   20.665
     40.470  425.996   74.284   95.101   49.158  110.028   18.875   20.933
     40.480  430.131   74.817   97.749   47.691  110.285   19.312   22.268
     40.490  428.843   73.742   98.490   48.361  109.663   19.606   21.441
     40.500  427.923   74.592   97.490   48.626  109.737   19.803   21.237
     40.510  428.401   76.480   96.386   49.187  110.739   18.212   21.783
     40.520  431.535   77.268   95.274   49.139  111.790   19.177   22.389
     40.530  426.250   74.292   95.544   48.919  110.485   18.912   22.079
     40.540  428.703   75.019   96.636   48.591  110.732   18.975   22.507
     40.550  429.210   74.670   96.306   47.955  111.153   19.006   22.042
     40.560  428.090   76.259   96.120   48.404  109.628   18.661   21.858
     40.570  424.492   72.043   96.096   48.956  110.419   19.876   21.176
     40.580  426.069   73.540   97.598   48.360  108.360   19.409   22.085
     40.590  425.588   74.469   97.456   49.529  108.376   19.326   20.544
     40.600  426.368   75.847   97.693   48.862  109.226   18.200   20.855
     40.610  426.191   74.960   97.949   49.737  109.397   19.023   20.995
     40.620  427.113   75.385   98.119   48.528  107.876   19.003   21.179
     40.630  425.357   73.993   97.411   49.391  107.837   17.952   22.111
     40.640  423.293   75.105   96.275   49.177  107.845   17.833   21.337
     40.650  423.089   75.298   94.707   49.617  107.701   18.095   21.703
     40.660  424.667   75.300   94.809   49.216  108.426   18.311   21.565
     40.670  426.156   75.636   96.934   47.344  110.787   18.112   21.310
     40.680  426.478   76.170   94.503   49.722  108.387   18.972   22.072
     40.690  422.943   73.497   94.144   49.320  108.327   19.315   22.197
     40.700  426.609   74.277   95.565   49.213  108.472   19.222   22.517
     40.710  425.313   74.201   93.955   49.324  108.524   19.009   22.340
     40.720  424.592   74.721   94.915   49.960  107.774   19.517   21.338
     40.730  425.916   75.565   95.087   48.615  109.206   18.074   21.872
     40.740  423.460   74.395   94.908   49.426  108.593   18.309   20.069
     40.750  426.141   76.367   94.077   48.703  107.818   19.352   21.831
     40.760  421.018   75.340   93.573   47.503  109.412   18.327   20.100
     40.770  423.964   74.393   93.602   49.097  109.109   18.897   21.314
     40.780  422.291   74.608   92.811   48.646  109.412   18.131   20.976
     40.790  424.806   76.151   94.819   47.708  110.784   18.274   20.332
     40.800  427.984   76.172   93.224   49.317  110.584   19.277   21.801
     40.810  426.207   74.495   96.290   48.514  108.927   19.510   21.823
     40.820  423.569   75.995   93.845   48.606  110.163   18.279   21.004
     40.830  418.007   72.577   92.947   48.021  108.438   19.156   21.839
     40.840  422.187   73.249   93.603   49.021  109.312   18.948   22.561
     40.850  423.271   76.314   93.560   47.400  109.549   18.062   22.010
     40.860  423.330   73.926   94.066   48.343  107.003   18.931   23.086
     40.870  423.914   74.319   95.122   48.569  108.120   18.576   23.112
     40.880  420.219   73.736   94.940   48.156  107.114   18.598   21.545
     40.890  423.993   74.363   94.148   48.879  109.357   18.356   22.054
     40.900  421.299   73.799   92.979   49.007  108.484   18.744   21.819
     40.910  422.499   73.201   92.711   49.524  108.376   18.559   22.701
     40.920  420.706   73.385   93.335   48.218  107.490   18.598   22.753
     40.930  420.954   73.960   93.428   48.271  108.845   18.685   21.605
     40.940  421.920   72.385   95.223   47.756  110.079   19.430   21.519
     40.950  426.179   73.562   96.464   49.521  110.604   19.074   22.328
     40.960  426.380   74.186   95.837   48.621  110.772   19.082   22.220
     40.970  425.273   74.471   94.995   48.319  110.246   18.677   22.566
     40.980  424.579   73.081   95.959   48.266  109.585   18.978   22.155
     40.990  426.951   73.161   93.269   48.108  110.396   19.399   23.636
     41.000  423.934   75.220   93.707   48.146  107.903   19.352   22.618
     41.010  426.349   74.710   96.385   47.410  109.641   18.012   22.415
     41.020  422.846   74.650   94.528   47.190  108.672   18.379   23.299
     41.030  422.128   73.033   93.989   47.771  108.402   19.177   22.950
     41.040  425.425   75.155   93.660   49.278  110.678   18.416   22.145
     41.050  422.655   73.252   95.054   48.843  110.087   19.059   21.448
     41.060  423.336   75.017   95.124   49.314  108.093   17.920   21.469
     41.070  423.120   74.667   94.339   48.093  108.594   18.940   21.815
     41.080  423.382   73.993   95.168   47.478  109.625   18.647   21.053
     41.090  424.973   73.132   95.050   48.033  110.894   18.788   21.798
     41.100  423.534   74.846   93.457   49.041  108.959   19.066   21.831
     41.110  422.675   73.567   92.937   48.582  111.280   19.019   21.473
     41.120  422.778   72.474   93.987   47.992  110.956   18.626   20.855
     41.130  417.613   74.173   92.234   47.033  108.875   17.919   21.357
     41.140  423.583   73.546   92.503   48.615  112.575   18.110   22.109
     41.150  422.132   74.146   91.616   48.918  109.966   18.653   21.838
     41.160  425.099   74.056   94.410   50.190  110.707   18.392   21.695
     41.170  424.615   73.100   94.041   48.682  111.295   19.142   22.717
     41.180  423.812   72.590   93.951   49.120  111.227   19.329   22.578
     41.190  420.290   72.993   94.205   47.158  109.827   18.332   23.177
     41.200  420.405   74.572   92.266   48.989  110.452   18.336   22.026
     41.210  422.165   73.845   91.851   48.257  112.676   18.479   23.433
     41.220  418.953   73.198   91.169   49.378  109.202   18.877   22.839
     41.230  420.071   72.295   89.389   49.759  111.560   18.258   22.512
     41.240  417.721   72.441   91.198   48.244  110.008   18.082   23.044
     41.250  416.143   73.273   89.049   49.421  111.143   18.572   21.445
     41.260  419.952   72.358   89.193   49.629  111.480   18.937   22.334
     41.270  419.151   72.456   89.458   49.695  110.801   19.295   22.102
     41.280  416.722   72.431   91.327   48.442  108.689   19.269   22.046
     41.290  421.881   72.902   90.324   50.152  111.493   18.832   22.329
     41.300  419.870   70.966   91.678   48.922  111.719   19.042   21.816
     41.310  421.204   74.319   89.530   48.202  111.263   18.675   22.472
     41.320  419.254   74.235   91.186   47.926  110.227   18.210   21.967
     41.330  420.174   74.300   92.392   48.485  110.588   17.130   21.713
     41.340  421.138   72.302   93.083   48.127  110.288   17.337   23.085
     41.350  417.689   72.702   92.907   47.536  108.647   18.026   22.646
     41.360  416.762   71.647   92.038   47.306  109.956   18.241   21.604
     41.370  421.339   72.953   93.421   48.591  109.529   18.206   22.657
     41.380  418.105   73.623   92.467   49.045  107.618   18.275   21.486
     41.390  420.247   73.693   91.398   48.824  110.131   18.239   22.619
     41.400  421.876   73.451   92.573   48.506  109.598   18.974   22.225
     41.410  419.859   73.100   92.952   47.868  109.148   17.417   23.037
     41.420  424.656   75.224   94.531   47.742  110.447   18.254   21.835
     41.430  417.465   71.887   92.657   48.175  109.905   17.513   22.555
     41.440  418.252   72.911   92.380   49.242  107.681   17.901   22.477
     41.450  423.816   73.199   94.474   47.816  109.946   17.993   22.910
     41.460  422.034   73.268   95.262   48.500  107.388   18.576   22.444
     41.470  424.802   73.129   96.106   48.443  108.792   18.449   22.187
     41.480  425.048   73.298   96.536   48.578  108.221   18.898   23.090
     41.490  426.132   71.989   98.747   48.363  109.435   18.570   23.264
     41.500  427.166   73.114   97.550   47.873  110.806   18.595   23.002
     41.510  421.696   72.486   94.017   48.251  109.739   18.882   22.102
     41.520  420.210   71.511   96.544   47.685  108.541   18.481   22.568
     41.530  418.607   70.485   96.708   48.214  107.563   17.664   22.491
     41.540  419.516   71.367   94.843   47.539  109.882   18.480   21.380
     41.550  420.701   71.586   98.514   47.359  108.686   18.243   21.210
     41.560  418.228   70.345   97.061   47.470  108.084   17.744   22.114
     41.570  420.343   71.766   98.230   46.301  109.010   17.779   22.344
     41.580  421.899   72.663   97.960   47.135  109.869   17.271   21.409
     41.590  417.184   71.367   96.936   47.806  107.282   16.928   21.379
     41.600  419.188   71.406   97.439   48.955  107.004   17.756   21.536
     41.610  419.926   70.463   97.298   47.916  109.307   17.522   21.317
     41.620  418.872   72.117   95.717   48.084  109.250   17.176   21.483
     41.630  421.330   72.306   98.621   47.300  109.908   17.389   20.522
     41.640  423.256   72.912   98.019   48.720  108.452   17.880   22.272
     41.650  422.899   72.715   96.379   49.447  109.471   18.101   21.365
     41.660  422.565   72.254   98.849   47.516  107.554   18.489   21.571
     41.670  420.689   71.862   96.074   47.342  109.735   18.419   20.923
     41.680  419.960   71.825   95.374   47.378  109.618   17.584   22.433
     41.690  421.684   73.123   94.962   47.352  110.125   18.872   22.119
     41.700  418.224   73.927   92.808   47.355  109.647   17.983   21.642
     41.710  424.749   74.923   95.901   47.617  109.334   18.826   21.988
     41.720  423.224   73.903   94.670   48.467  110.263   18.376   21.882
     41.730  425.252   74.746   95.706   47.848  109.094   17.770   21.575
     41.740  422.785   73.170   94.540   48.172  108.720   18.038   21.646
     41.750  421.136   72.500   94.815   47.469  108.904   17.406   21.875
     41.760  420.310   72.783   95.420   48.147  108.411   17.428   21.473
     41.770  421.848   73.671   94.426   48.181  108.802   17.726   21.595
     41.780  418.365   71.523   94.676   47.349  109.502   17.718   22.112
     41.790  423.530   71.432   95.335   50.221  110.049   18.001   21.862
     41.800  419.871   71.475   94.659   47.895  107.596   17.801   22.801
     41.810  424.414   71.806   96.230   49.701  110.038   18.279   22.180
     41.820  421.782   71.167   95.384   48.270  109.065   18.047   21.987
     41.830  419.815   72.086   94.261   46.978  109.090   18.195   22.153
     41.840  420.501   71.051   95.145   48.922  108.273   17.523   21.746
     41.850  420.446   71.274   95.958   47.992  108.428   16.821   22.808
     41.860  422.335   73.076   97.783   46.390  109.392   16.987   22.260
     41.870  425.777   72.021   96.513   47.592  109.933   18.577   23.018
     41.880  422.814   71.768   97.402   48.554  108.889   17.123   22.904
     41.890  424.432   73.828   97.554   48.068  107.993   17.673   22.179
     41.900  418.990   72.090   96.396   47.174  106.054   17.752   22.153
     41.910  422.205   72.050   95.918   48.621  108.976   18.120   22.235
     41.920  419.114   70.668   96.104   46.739  109.987   17.107   21.928
     41.930  421.617   71.796   95.889   49.439  108.016   17.794   21.477
     41.940  421.762   72.094   96.815   48.092  108.820   16.832   21.750
     41.950  419.819   72.465   96.018   48.621  107.899   16.336   21.540
     41.960  421.556   72.025   95.326   49.164  109.668   17.702   22.084
     41.970  421.181   72.470   96.472   48.778  106.981   17.048   22.091
     41.980  422.226   73.509   96.666   47.728  107.834   17.236   21.961
     41.990  422.841   72.341   98.529   48.114  107.313   17.569   22.342
     42.000  421.434   71.226   98.406   48.773  108.383   16.493   22.637
     42.010  420.175   71.415   95.621   49.694  107.572   17.020   22.047
     42.020  420.671   70.905   97.010   49.349  107.660   17.783   21.990
     42.030  416.147   70.528   95.502   49.108  107.097   17.408   20.324
     42.040  418.721   71.626   97.330   47.329  106.443   16.826   21.948
     42.050  422.295   72.341   97.876   48.628  107.829   17.378   21.433
     42.060  419.680   71.522   95.415   48.314  108.871   18.101   20.519
     42.070  422.453   72.532   95.843   49.137  108.248   17.723   21.778
     42.080  417.006   70.262   96.959   48.141  106.576   17.827   21.097
     42.090  420.806   74.030   94.547   49.466  107.160   18.407   22.091
     42.100  421.434   72.443   95.880   48.195  109.279   17.578   21.911
     42.110  421.908   72.592   96.540   48.237  108.727   17.442   21.644
     42.120  418.625   72.080   97.414   47.506  105.893   17.305   21.855
     42.130  415.211   71.562   94.718   47.526  105.874   17.222   21.800
     42.140  422.307   72.828   98.368   48.907  106.524   17.249   21.604
     42.150  417.948   72.781   94.510   47.833  108.248   16.737   22.018
     42.160  417.930   73.111   94.138   48.741  106.651   16.838   22.429
     42.170  417.382   71.098   95.012   50.079  107.119   17.128   21.230
     42.180  420.275   71.231   96.703   48.547  108.317   16.940   22.332
     42.190  421.894   72.483   96.095   48.553  107.783   17.355   22.349
     42.200  422.340   71.927   96.762   49.610  107.003   17.306   23.305
     42.210  418.047   71.153   95.295   48.820  106.599   17.177   22.278
     42.220  418.543   72.894   95.939   47.450  107.119   17.195   22.082
     42.230  422.942   73.554   96.241   48.352  108.166   17.694   22.191
     42.240  421.409   72.469   97.567   49.934  107.923   17.466   20.959
     42.250  421.215   70.724   96.589   48.587  108.541   17.408   22.138
     42.260  419.206   71.743   95.648   49.030  107.832   17.491   22.243
     42.270  420.444   73.057   95.449   48.735  109.327   17.767   21.404
     42.280  417.341   72.326   94.343   47.472  107.623   18.100   21.762
     42.290  418.929   72.233   95.480   48.596  109.143   18.035   21.208
     42.300  421.850   71.749   94.629   48.909  110.982   18.281   21.511
     42.310  421.375   71.932   96.333   48.817  108.501   17.157   22.324
     42.320  419.910   72.731   95.271   48.735  108.175   17.726   21.222
     42.330  414.505   72.483   93.105   47.751  105.925   18.533   21.440
     42.340  415.196   72.442   94.520   48.030  106.244   17.319   22.046
     42.350  413.849   72.385   94.759   47.469  106.100   17.967   21.625
     42.360  419.551   72.497   92.776   48.661  109.803   18.118   22.045
     42.370  422.184   73.422   94.906   50.655  107.150   17.770   22.651
     42.380  418.216   72.188   94.688   49.289  106.578   17.060   22.428
     42.390  415.651   72.276   94.278   49.069  107.808   17.867   21.007
     42.400  420.597   73.443   95.299   49.043  106.918   18.417   22.107
     42.410  419.296   73.474   93.873   49.139  108.291   18.932   20.793
     42.420  418.428   74.926   93.865   47.898  107.148   16.975   22.493
     42.430  419.207   72.774   94.373   48.802  107.614   18.450   21.451
     42.440  421.835   75.017   94.454   48.763  107.733   18.266   22.077
     42.450  419.299   72.579   96.052   49.337  105.928   18.636   21.478
     42.460  421.957   75.144   96.276   49.375  106.116   18.177   22.268
     42.470  420.887   74.145   96.877   48.559  107.231   17.936   22.054
     42.480  418.951   73.666   94.832   49.512  106.453   18.293   22.214
     42.490  419.464   73.905   94.867   48.954  106.661   18.303   22.223
     42.500  420.446   74.322   95.348   49.751  107.233   17.520   21.558
     42.510  419.703   73.546   96.001   49.714  106.426   17.159   22.509
     42.520  420.635   74.397   95.557   48.422  106.936   18.175   21.709
     42.530  422.769   74.021   96.111   48.609  109.496   18.052   21.136
     42.540  425.592   75.258   96.843   48.800  109.038   17.965   21.854
     42.550  421.972   74.466   95.016   48.985  108.360   17.817   21.614
     42.560  417.928   74.101   93.682   48.863  106.837   17.408   21.493
     42.570  420.758   73.368   95.279   48.741  107.515   18.378   22.014
     42.580  422.548   71.436   96.991   48.160  109.250   18.750   21.948
     42.590  422.056   74.400   95.897   48.624  109.048   17.487   21.121
     42.600  421.012   73.447   96.021   48.247  107.507   17.748   20.960
     42.610  418.308   72.921   96.917   48.731  106.716   18.196   20.370
     42.620  421.157   74.424   97.122   47.978  107.550   17.627   21.499
     42.630  420.248   72.573   97.824   47.225  105.249   18.576   22.591
     42.640  425.845   73.875   97.607   49.488  107.613   17.069   22.516
     42.650  424.961   74.668   97.027   49.412  108.142   17.391   21.558
     42.660  419.436   74.230   94.777   48.637  105.593   17.666   21.905
     42.670  421.266   72.535   97.168   48.323  107.955   17.630   22.366
     42.680  420.744   72.823   97.293   48.289  107.074   17.809   21.823
     42.690  422.111   72.728   96.718   47.882  109.961   17.934   21.780
     42.700  423.640   72.663   97.822   50.024  106.774   17.850   22.474
     42.710  425.134   73.863   97.964   48.440  106.830   18.266   22.685
     42.720  418.401   72.068   96.328   47.680  106.907   18.149   21.811
     42.730  416.731   72.487   95.397   46.994  106.052   18.091   21.832
     42.740  420.479   71.948   96.216   48.653  107.760   17.542   22.815
     42.750  417.348   71.673   95.728   49.572  105.959   17.478   21.452
     42.760  420.436   72.867   94.551   47.919  109.758   18.549   21.137
     42.770  416.979   72.098   95.312   47.971  107.921   17.552   22.474
     42.780  418.887   73.086   95.502   48.263  107.163   17.729   21.767
     42.790  422.028   72.149   96.808   49.156  108.167   17.995   22.308
     42.800  418.349   72.132   95.343   47.902  107.326   18.162   22.135
     42.810  422.383   72.106   96.282   47.511  109.118   17.496   23.011
     42.820  425.994   73.995   96.746   48.896  108.754   17.754   22.476
     42.830  423.741   72.945   96.972   48.965  108.985   17.543   22.328
     42.840  422.509   73.675   95.249   49.388  107.406   18.509   22.170
     42.850  424.296   72.877   95.556   49.185  108.863   17.904   22.471
     42.860  418.349   73.095   94.012   48.087  108.551   17.972   21.850
     42.870  418.925   73.808   94.179   47.882  108.062   18.020   21.519
     42.880  419.077   72.350   94.774   48.955  108.173   16.764   22.581
     42.890  418.540   72.604   96.810   47.916  105.695   18.013   21.916
     42.900  421.134   74.509   96.940   46.778  107.553   17.532   22.140
     42.910  420.830   72.556   97.618   48.525  106.136   18.329   22.577
     42.920  422.661   74.004   97.432   49.769  105.974   18.784   22.570
     42.930  425.321   72.829   97.691   49.097  109.786   18.296   21.989
     42.940  423.920   73.459   99.646   49.331  106.042   18.408   22.254
     42.950  416.059   70.636   95.778   47.522  106.940   18.608   21.464
     42.960  420.895   72.648   96.385   48.318  108.221   18.492   21.642
     42.970  420.904   73.695   95.746   48.068  108.416   17.666   20.780
     42.980  421.836   72.656   98.188   48.408  106.875   18.807   22.241
     42.990  416.471   71.358   96.673   47.326  105.951   18.818   21.104
     43.000  423.410   72.220   98.725   50.017  107.301   18.197   22.201
     43.010  417.948   70.794   97.244   48.579  106.942   17.505   21.172
     43.020  420.435   71.761   96.284   49.287  107.970   17.480   21.159
     43.030  419.591   70.779   96.905   49.715  106.915   18.395   21.677
     43.040  417.309   73.080   95.335   48.515  106.872   18.818   20.460
     43.050  419.037   71.485   97.556   48.482  107.345   17.935   21.610
     43.060  418.057   72.647   97.700   48.120  107.769   16.961   21.155
     43.070  420.207   73.180   97.200   49.051  108.207   17.413   21.059
     43.080  417.781   72.338   95.320   49.340  106.316   18.239   21.848
     43.090  416.490   70.603   95.396   49.109  106.217   17.705   22.144
     43.100  417.839   71.510   95.619   48.801  107.050   17.685   22.725
     43.110  415.646   72.801   93.690   48.446  105.529   18.764   23.363
     43.120  416.272   72.750   93.327   49.729  104.838   18.408   22.549
     43.130  417.671   72.622   93.039   48.460  108.436   18.576   21.786
     43.140  413.579   71.419   92.689   47.669  107.227   17.647   21.807
     43.150  417.860   72.472   94.741   48.833  106.278   18.351   21.645
     43.160  415.186   70.382   92.502   49.423  106.450   18.005   22.831
     43.170  416.596   71.230   94.967   48.244  106.449   19.305   21.594
     43.180  414.883   73.855   93.645   48.203  104.599   18.226   21.761
     43.190  415.285   71.466   91.942   49.854  106.546   18.606   22.023
     43.200  418.910   72.302   92.786   49.919  108.029   18.706   22.054
     43.210  417.458   71.979   93.585   47.973  107.937   18.401   22.670
     43.220  413.966   71.598   91.160   47.331  108.209   18.384   21.607
     43.230  414.223   71.689   92.710   48.147  106.011   18.385   21.939
     43.240  415.592   72.821   92.131   48.510  106.977   18.454   20.984
     43.250  416.766   72.793   91.630   49.000  107.571   19.038   22.027
     43.260  415.046   71.554   93.781   49.564  106.941   18.129   20.486
     43.270  417.761   72.688   94.680   49.873  107.275   18.758   20.510
     43.280  417.044   70.858   95.075   48.155  107.585   18.346   21.875
     43.290  415.499   71.729   92.739   49.170  108.135   17.770   21.071
     43.300  420.593   73.239   93.464   48.557  109.390   19.051   22.236
     43.310  415.891   73.128   93.704   48.079  104.579   19.030   21.651
     43.320  418.255   74.035   92.699   49.199  107.069   18.416   21.451
     43.330  415.912   71.335   93.955   48.346  105.159   19.444   21.904
     43.340  422.177   72.901   93.796   49.986  107.728   19.170   22.768
     43.350  412.086   73.472   90.188   49.320  104.939   18.094   21.553
     43.360  415.630   73.811   92.082   49.007  104.679   18.519   22.047
     43.370  416.112   74.565   92.303   48.067  106.311   18.593   21.270
     43.380  414.330   72.795   92.517   48.705  105.783   18.040   22.324
     43.390  415.272   72.779   94.622   47.629  105.066   18.045   21.790
     43.400  411.152   71.826   92.092   48.756  104.634   19.016   20.803
     43.410  415.431   71.932   91.974   48.339  106.948   18.722   22.165
     43.420  416.168   72.318   92.508   47.326  108.278   19.160   21.834
     43.430  415.006   71.418   91.671   47.438  107.405   19.126   22.016
     43.440  414.967   70.673   94.350   48.545  105.773   19.469   21.641
     43.450  412.466   71.734   91.919   48.580  104.490   19.091   21.563
     43.460  413.930   71.708   93.955   48.277  104.945   18.918   22.181
     43.470  412.338   70.418   93.629   47.767  104.458   18.981   21.995
     43.480  412.556   69.770   94.387   48.496  105.470   18.376   21.552
     43.490  415.526   69.215   94.480   48.365  107.552   18.802   22.495
     43.500  417.077   70.564   94.269   48.235  106.876   19.712   21.848
     43.510  414.391   70.727   93.393   48.515  105.201   18.924   22.181
     43.520  417.158   70.263   93.621   48.025  107.426   19.772   21.997
     43.530  414.402   70.247   93.268   47.967  107.155   19.419   22.500
     43.540  415.285   70.757   93.342   48.623  105.625   19.668   21.932
     43.550  414.784   70.130   93.780   49.166  107.010   18.887   21.071
     43.560  417.615   71.576   93.641   48.752  107.199   19.066   21.540
     43.570  415.834   70.645   94.069   49.586  107.243   19.788   20.402
     43.580  411.964   69.108   93.590   47.875  107.259   18.755   21.182
     43.590  416.317   71.061   91.943   49.394  107.114   19.448   21.843
     43.600  415.355   69.816   92.757   49.127  105.800   20.242   21.499
     43.610  416.429   71.561   92.466   48.362  105.471   20.231   21.807
     43.620  418.133   71.299   92.996   49.690  105.618   20.957   21.770
     43.630  416.079   70.325   94.064   47.334  106.659   19.493   22.327
     43.640  412.820   68.806   93.623   46.715  106.440   20.444   21.097
     43.650  412.911   67.661   92.104   49.503  106.433   20.140   22.319
     43.660  414.133   69.366   93.237   48.187  106.585   19.418   22.170
     43.670  412.650   70.051   92.340   46.876  107.334   20.204   21.597
     43.680  417.656   72.470   95.124   48.484  106.433   19.181   21.711
     43.690  414.887   70.616   94.731   49.579  104.675   18.183   21.317
     43.700  414.884   70.553   91.773   49.341  106.493   19.311   21.749
     43.710  415.899   70.885   93.955   49.950  105.915   18.837   20.984
     43.720  417.069   71.874   92.982   49.673  107.107   19.199   21.426
     43.730  413.998   71.168   93.548   48.605  105.203   19.052   20.574
     43.740  418.355   69.961   96.137   49.205  106.894   18.815   21.420
     43.750  418.226   70.972   94.425   48.696  107.985   18.790   21.449
     43.760  419.713   72.227   94.953   49.726  105.568   18.884   21.827
     43.770  418.457   71.794   94.980   47.892  106.651   18.460   22.013
     43.780  417.348   71.198   96.055   47.523  107.229   18.714   21.012
     43.790  414.820   70.161   94.449   47.047  106.846   18.919   22.209
     43.800  411.876   70.423   93.023   47.260  105.866   19.036   20.717
     43.810  413.172   70.710   92.704   47.493  106.355   18.775   21.275
     43.820  415.975   71.523   94.221   46.493  107.278   18.748   21.714
     43.830  414.248   71.790   93.620   47.431  104.605   19.203   21.735
     43.840  416.313   72.282   94.964   46.320  106.201   18.987   22.339
     43.850  415.776   72.165   93.988   46.764  106.334   19.242   21.750
     43.860  418.648   73.883   95.789   47.052  106.644   18.437   21.162
     43.870  421.580   74.063   94.663   48.341  108.842   19.030   21.805
     43.880  416.520   70.865   92.695   48.614  107.317   19.699   22.134
     43.890  416.043   72.338   93.222   48.611  105.354   18.375   22.203
     43.900  414.919   70.483   94.075   46.865  106.582   18.983   21.662
     43.910  416.799   71.066   94.014   47.885  106.341   18.534   22.825
     43.920  416.543   72.039   95.011   46.832  104.757   18.952   22.661
     43.930  417.002   70.270   95.316   47.345  105.830   19.419   22.823
     43.940  418.750   71.253   95.229   48.104  106.529   18.984   23.125
     43.950  419.162   71.681   94.307   47.536  107.608   19.089   22.834
     43.960  419.270   69.736   96.811   47.707  107.083   19.231   22.094
     43.970  420.591   71.428   97.163   47.546  106.666   18.792   22.087
     43.980  418.267   70.012   97.223   47.081  107.028   18.758   22.100
     43.990  419.774   70.727   96.486   47.629  108.946   18.193   22.568
     44.000  421.194   69.778   95.763   48.296  108.545   19.749   23.186
     44.010  416.705   69.734   96.271   46.331  106.035   19.369   22.803
     44.020  414.536   69.884   95.172   47.469  107.423   18.692   21.772
     44.030  419.290   70.269   95.825   48.405  108.990   18.450   21.933
     44.040  419.366   69.870   96.871   48.140  108.024   18.891   22.493
     44.050  421.988   71.982   95.992   47.142  110.321   18.964   21.940
     44.060  417.873   70.455   95.135   47.728  107.979   18.445   22.386
     44.070  415.688   70.242   96.074   46.703  107.759   18.644   21.281
     44.080  420.341   70.854   97.147   48.466  108.007   18.392   21.857
     44.090  420.470   73.355   95.316   49.093  107.020   18.718   21.338
     44.100  415.864   70.351   95.440   48.085  106.734   18.167   22.680
     44.110  418.075   71.356   95.200   47.870  106.910   18.553   21.925
     44.120  415.500   70.945   94.319   47.396  107.146   18.750   21.921
     44.130  412.449   70.604   94.118   48.948  104.717   17.481   22.201
     44.140  417.069   71.392   93.229   47.919  109.118   19.346   21.638
     44.150  419.520   70.302   95.803   48.716  108.708   18.336   21.791
     44.160  415.194   70.742   95.048   47.232  106.979   17.821   21.399
     44.170  414.941   71.198   93.021   47.848  109.108   18.319   20.951
     44.180  421.179   72.121   96.587   49.289  109.030   18.267   20.801
     44.190  414.795   70.152   93.938   48.930  105.219   18.651   22.257
     44.200  415.382   71.839   93.261   48.595  107.157   18.497   21.590
     44.210  421.027   71.576   96.368   48.829  109.179   19.484   21.475
     44.220  414.564   70.718   94.125   48.944  107.299   18.442   21.533
     44.230  420.049   71.226   94.675   48.541  109.045   18.569   22.580
     44.240  418.296   70.949   94.678   48.370  109.432   18.575   21.689
     44.250  419.619   71.361   95.439   47.972  109.283   18.600   22.488
     44.260  416.403   70.909   94.699   49.368  107.296   18.236   21.499
     44.270  415.721   70.761   96.265   48.640  106.335   18.403   21.767
     44.280  412.661   70.939   94.265   47.669  105.178   17.873   22.106
     44.290  413.793   72.243   94.737   47.683  106.216   17.915   21.238
     44.300  413.649   72.621   92.930   47.369  105.611   17.687   22.128
     44.310  415.311   72.741   92.959   47.466  107.587   17.751   21.856
     44.320  419.769   73.378   92.917   48.702  108.498   18.595   21.963
     44.330  418.188   72.942   95.023   48.505  105.578   17.867   21.373
     44.340  418.600   71.097   93.749   48.186  107.920   18.931   22.612
     44.350  416.858   72.119   94.935   48.796  106.481   18.205   21.349
     44.360  416.829   72.159   92.565   49.171  107.113   18.082   22.498
     44.370  418.986   71.129   94.498   49.427  107.874   17.619   23.457
     44.380  419.257   71.921   93.536   48.321  108.264   17.866   22.887
     44.390  416.941   70.434   94.790   48.202  107.320   18.124   22.229
     44.400  417.833   70.725   95.107   48.961  105.963   17.768   22.921
     44.410  417.352   71.482   95.532   47.051  107.081   17.859   22.292
     44.420  418.224   70.493   93.774   48.637  108.782   18.445   22.234
     44.430  415.648   71.851   94.288   48.605  106.314   17.601   21.615
     44.440  420.414   72.230   93.884   47.254  110.914   18.030   22.835
     44.450  418.924   73.400   91.639   47.891  108.077   19.545   22.789
     44.460  421.377   72.429   95.942   48.130  108.484   18.576   22.920
     44.470  420.463   71.399   96.040   47.901  108.413   18.414   22.472
     44.480  414.901   72.037   91.926   46.462  109.284   18.073   21.534
     44.490  415.858   71.482   92.828   47.900  107.656   18.067   22.655
     44.500  418.331   72.166   93.318   47.746  108.475   19.639   21.310
     44.510  415.058   71.227   94.112   47.063  108.705   18.129   21.866
     44.520  414.909   73.111   91.881   47.014  107.221   18.214   22.561
     44.530  416.917   71.208   93.522   47.509  109.139   18.789   21.830
     44.540  415.809   71.769   91.645   48.194  107.931   18.134   21.830
     44.550  411.765   70.694   91.679   48.017  109.940   17.900   20.297
     44.560  415.269   70.324   92.545   49.086  109.993   17.983   21.515
     44.570  416.132   71.826   93.491   46.971  108.786   18.248   21.954
     44.580  414.394   70.679   93.817   48.272  108.264   18.057   21.820
     44.590  415.745   70.893   94.391   49.213  106.757   17.835   21.827
     44.600  416.801   71.447   95.751   48.435  107.142   18.740   21.767
     44.610  414.154   71.674   93.259   47.501  108.005   18.086   21.300
     44.620  416.832   69.823   96.643   47.868  108.034   18.352   21.935
     44.630  415.459   71.020   93.865   48.150  107.459   18.708   22.330
     44.640  414.134   70.880   94.409   46.931  108.439   17.733   21.219
     44.650  412.359   71.154   94.060   47.033  106.593   17.322   21.819
     44.660  416.946   72.245   92.627   47.640  110.817   17.631   21.792
     44.670  416.119   71.739   94.167   46.239  109.374   17.868   21.419
     44.680  419.870   72.883   96.095   48.390  108.420   18.406   21.572
     44.690  417.832   74.112   95.054   47.981  107.873   17.771   20.527
     44.700  418.618   71.976   95.131   47.407  109.126   18.103   21.639
     44.710  416.391   71.316   94.918   47.065  110.850   17.987   20.583
     44.720  412.681   72.519   90.932   47.901  106.972   18.483   20.528
     44.730  416.210   72.401   94.303   47.803  107.534   18.401   20.880
     44.740  416.698   71.230   95.193   46.765  109.794   17.994   20.087
     44.750  417.959   71.101   94.002   48.229  110.273   17.581   21.448
     44.760  415.651   72.394   94.124   48.615  107.347   17.932   20.053
     44.770  416.652   71.088   92.999   48.017  110.564   18.325   20.204
     44.780  415.047   72.459   93.316   48.178  108.517   17.678   20.779
     44.790  416.853   71.249   94.151   47.692  108.630   18.489   20.919
     44.800  418.923   71.305   94.681   47.748  110.387   18.543   20.404
     44.810  417.363   73.012   95.363   46.345  108.059   18.460   20.825
     44.820  419.143   71.979   93.040   48.155  110.229   17.240   21.266
     44.830  415.465   72.048   93.254   46.283  109.783   17.955   20.560
     44.840  419.150   72.300   92.565   47.150  110.304   18.412   21.898
     44.850  420.161   72.385   93.757   48.518  109.037   18.592   21.034
     44.860  421.575   72.777   93.505   47.462  111.360   18.459   21.387
     44.870  422.272   73.053   95.037   47.809  110.898   17.920   20.711
     44.880  420.762   73.872   93.824   45.794  110.135   19.074   21.232
     44.890  423.264   73.323   94.548   46.561  112.247   18.958   21.496
     44.900  419.610   71.970   95.570   46.888  107.597   18.891   21.452
     44.910  420.152   72.698   93.654   48.422  109.149   18.582   21.006
     44.920  416.320   72.035   93.410   46.940  108.083   17.729   20.979
     44.930  415.503   71.926   91.154   48.230  108.718   18.713   19.845
     44.940  418.446   71.064   94.571   47.762  109.827   18.645   19.507
     44.950  421.500   72.034   94.362   47.239  111.413   18.846   20.030
     44.960  422.299   71.315   94.483   48.655  111.277   19.305   21.039
     44.970  419.533   71.322   94.858   47.551  109.595   19.080   20.354
     44.980  419.441   72.013   92.770   48.731  109.970   18.695   20.906
     44.990  419.985   72.603   93.592   48.124  108.610   18.331   21.964
     45.000  417.661   71.449   95.445   47.816  109.056   17.732   21.132
     45.010  419.141   72.475   94.353   48.381  109.701   18.471   21.004
     45.020  420.366   72.068   96.386   47.379  109.508   17.912   21.531
     45.030  421.354   71.792   94.520   48.364  110.949   17.873   20.907
     45.040  420.172   72.935   93.548   49.201  108.595   17.825   21.423
     45.050  418.069   71.900   92.622   48.699  107.589   18.059   21.309
     45.060  421.838   72.903   93.916   49.384  109.127   18.792   21.717
     45.070  423.255   73.895   95.066   49.447  109.521   18.409   21.522
     45.080  421.401   73.093   92.947   48.225  110.654   18.135   22.435
     45.090  423.633   71.226   94.976   49.416  109.083   18.324   22.467
     45.100  418.318   70.540   93.555   49.609  109.135   18.166   21.029
     45.110  419.562   71.745   93.681   49.679  108.850   17.818   21.588
     45.120  421.494   70.568   92.712   50.023  109.371   18.683   23.247
     45.130  417.511   71.767   91.959   50.018  108.439   17.473   22.416
     45.140  415.298   71.249   91.712   48.988  108.051   18.461   21.236
     45.150  421.108   71.232   93.488   50.878  110.025   18.182   21.706
     45.160  417.472   69.777   92.996   49.769  108.479   18.583   22.182
     45.170  420.615   71.682   94.350   49.480  109.769   18.238   21.350
     45.180  420.405   70.627   94.175   50.450  108.326   19.091   22.194
     45.190  413.249   70.546   92.875   47.609  107.463   17.890   21.880
     45.200  417.576   70.787   94.312   48.147  107.894   18.117   22.396
     45.210  418.856   69.674   93.696   48.374  110.873   17.982   23.003
     45.220  420.093   71.374   94.981   47.970  108.657   19.132   22.638
     45.230  425.017   71.409   96.624   48.872  109.595   17.784   22.942
     45.240  420.667   72.200   96.203   46.224  109.961   17.755   21.726
     45.250  422.013   72.617   96.479   46.604  109.346   18.019   22.002
     45.260  424.865   72.192   96.158   48.554  112.102   17.929   22.337
     45.270  419.461   71.287   94.780   47.821  109.570   17.816   21.891
     45.280  418.305   70.872   95.910   47.040  108.183   18.546   21.642
     45.290  424.790   71.799   94.967   47.451  112.906   18.142   21.930
     45.300  418.106   70.198   93.794   46.890  110.111   18.478   21.924
     45.310  418.383   70.932   92.998   48.045  110.036   18.324   22.012
     45.320  414.430   68.378   94.327   47.477  107.863   17.744   21.469
     45.330  417.526   70.868   93.104   47.581  108.471   18.470   20.388
     45.340  415.698   70.117   94.821   46.292  108.701   18.036   22.000
     45.350  416.066   69.737   93.856   48.614  109.411   18.082   20.619
     45.360  421.235   70.604   94.874   47.920  112.034   18.149   21.373
     45.370  412.834   70.115   92.868   47.562  107.763   18.042   20.139
     45.380  413.844   69.443   93.525   47.972  108.900   17.865   21.355
     45.390  420.840   71.521   94.499   48.337  109.743   17.422   22.229
     45.400  416.423   70.358   91.774   48.883  108.928   18.293   21.655
     45.410  415.841   69.434   91.213   48.101  109.147   18.440   22.062
     45.420  415.855   71.789   94.145   46.377  107.309   18.679   21.802
     45.430  412.858   69.254   93.583   46.736  108.084   18.079   21.924
     45.440  415.225   70.157   92.919   47.352  108.882   18.567   20.823
     45.450  414.016   69.723   91.751   47.191  109.801   17.939   21.215
     45.460  414.905   70.469   90.927   47.487  110.427   19.084   21.401
     45.470  415.175   71.082   92.051   48.502  108.646   18.402   21.104
     45.480  416.564   70.824   91.783   48.304  109.758   18.605   21.472
     45.490  413.497   69.659   91.135   48.568  108.306   18.264   21.468
     45.500  418.849   71.286   93.173   48.574  109.239   17.823   20.829
     45.510  417.988   71.417   93.607   47.471  109.315   18.492   21.067
     45.520  415.704   69.777   92.888   47.790  108.223   18.838   20.849
     45.530  414.258   70.124   91.660   47.225  109.272   18.406   21.679
     45.540  414.935   71.747   93.016   47.526  106.565   18.947   21.672
     45.550  412.516   69.581   94.128   46.365  107.392   18.624   20.912
     45.560  414.981   70.269   93.923   48.076  108.241   18.729   20.783
     45.570  418.287   70.956   94.817   46.503  109.072   19.078   22.255
     45.580  416.473   70.447   93.460   47.219  109.533   19.063   21.542
     45.590  416.425   70.517   94.226   47.236  110.048   17.889   20.647
     45.600  418.842   72.621   96.080   48.420  106.784   17.786   21.460
     45.610  412.372   69.851   94.786   46.382  106.248   19.399   20.345
     45.620  414.166   71.990   93.261   47.881  106.668   18.885   21.058
     45.630  415.438   70.876   94.285   47.181  107.658   19.182   20.911
     45.640  414.700   71.559   92.996   47.354  108.976   18.273   20.909
     45.650  418.020   72.908   93.433   46.546  107.792   18.762   21.854
     45.660  415.113   71.387   93.942   46.967  108.860   17.805   21.187
     45.670  412.671   71.588   91.130   47.991  106.093   18.122   22.200
     45.680  413.319   71.250   93.041   47.447  107.572   17.510   21.558
     45.690  415.704   72.304   94.065   46.841  107.199   18.342   21.104
     45.700  411.807   71.340   92.810   47.048  106.557   18.212   21.381
     45.710  411.153   69.423   94.517   48.090  107.163   17.842   21.180
     45.720  414.278   71.978   92.924   48.292  107.689   18.731   21.455
     45.730  414.475   71.908   92.658   46.087  107.842   19.092   22.123
     45.740  419.523   71.660   95.607   48.572  109.327   18.109   21.697
     45.750  415.838   71.703   94.577   46.912  107.622   19.081   21.368
     45.760  413.017   70.553   95.223   47.852  106.693   17.416   21.266
     45.770  416.758   71.748   95.244   47.985  106.791   18.794   21.834
     45.780  418.333   71.091   94.946   49.549  106.989   18.975   20.277
     45.790  414.564   70.377   95.525   47.199  106.820   18.086   20.838
     45.800  416.299   71.541   95.762   46.475  108.544   18.089   20.677
     45.810  415.052   71.197   95.131   47.453  107.035   18.770   21.006
     45.820  415.237   70.370   95.345   47.582  108.167   18.007   21.072
     45.830  416.668   69.207   97.117   46.679  107.838   18.393   21.748
     45.840  416.117   69.464   97.895   47.759  105.299   18.946   21.457
     45.850  417.833   70.364   96.520   47.972  107.008   18.641   21.610
     45.860  418.103   69.639   95.892   47.129  109.926   18.301   22.238
     45.870  421.574   70.480   96.024   48.600  110.134   18.326   22.582
     45.880  416.123   71.651   95.797   47.110  106.587   18.658   21.538
     45.890  417.727   70.461   95.412   48.103  108.743   17.939   21.255
     45.900  419.034   70.868   95.112   47.393  108.472   18.929   21.870
     45.910  420.376   72.120   94.966   49.001  107.983   19.347   20.870
     45.920  417.044   69.512   96.217   47.459  108.190   19.049   20.874
     45.930  416.335   70.606   94.807   47.588  108.568   18.500   20.941
     45.940  417.146   70.132   93.558   48.562  110.408   19.363   20.725
     45.950  416.973   69.675   95.148   48.588  108.826   18.570   20.332
     45.960  416.803   70.880   94.285   47.956  108.710   19.048   20.061
     45.970  420.921   70.597   95.624   48.575  110.774   18.917   20.041
     45.980  419.687   70.019   95.041   48.399  110.173   19.044   20.321
     45.990  418.973   70.839   93.431   46.993  111.801   17.975   21.274
     46.000  418.486   69.759   94.825   48.573  109.241   19.589   20.159
     46.010  422.873   71.754   97.814   48.713  109.849   19.158   20.032
     46.020  421.196   69.971   98.215   48.060  108.908   18.594   20.979
     46.030  418.469   71.414   94.817   48.167  108.988   18.985   20.659
     46.040  419.507   70.206   94.716   47.302  110.052   18.487   21.286
     46.050  420.191   69.468   96.085   49.032  109.080   18.753   21.609
     46.060  423.240   71.453   96.984   49.449  109.716   19.350   20.669
     46.070  422.845   70.466   97.241   47.431  110.082   19.320   21.798
     46.080  423.018   72.202   96.149   48.650  109.926   18.807   21.006
     46.090  424.277   71.950   94.476   49.341  111.363   19.144   20.757
     46.100  424.846   71.452   95.920   50.007  110.595   19.015   20.860
     46.110  421.462   72.069   94.161   48.102  110.787   18.007   21.189
     46.120  423.455   72.257   95.709   48.979  109.488   18.103   21.315
     46.130  419.858   72.748   93.512   48.817  107.875   18.722   20.931
     46.140  415.856   69.519   94.704   46.683  107.343   19.158   21.661
     46.150  417.168   70.154   93.745   46.993  108.883   18.803   21.388
     46.160  419.624   71.409   95.103   48.913  108.487   18.270   22.034
     46.170  422.368   71.345   95.798   49.055  108.637   18.991   21.766
     46.180  420.298   71.902   97.131   48.529  107.407   18.378   21.182
     46.190  422.291   71.016   97.089   49.023  109.313   18.214   21.680
     46.200  418.839   70.604   96.780   49.170  107.858   18.133   20.789
     46.210  419.221   70.621   95.384   47.835  109.574   17.554   22.504
     46.220  421.266   70.735   96.201   48.018  110.224   18.568   21.776
     46.230  419.838   71.608   97.149   47.449  110.071   18.815   20.575
     46.240  417.696   71.817   94.824   49.166  108.163   17.688   21.099
     46.250  415.663   71.123   94.913   48.218  105.941   18.609   21.826
     46.260  416.719   71.493   94.770   47.930  108.229   17.814   21.136
     46.270  414.749   70.131   94.240   47.094  107.265   18.554   20.828
     46.280  416.437   71.341   92.737   47.885  108.587   18.045   21.349
     46.290  416.540   71.877   94.654   47.090  107.090   18.229   20.277
     46.300  416.897   71.593   94.190   48.236  107.741   18.400   21.206
     46.310  412.837   70.801   92.554   47.379  106.559   18.791   21.871
     46.320  418.555   71.954   93.693   47.368  110.674   17.951   21.379
     46.330  414.961   71.501   93.680   48.733  106.422   18.319   20.814
     46.340  416.958   70.518   95.262   49.292  107.639   17.917   20.801
     46.350  416.364   70.597   93.375   49.844  108.026   17.293   21.787
     46.360  416.893   71.285   92.579   49.448  107.695   18.309   21.299
     46.370  417.636   71.336   92.773   49.320  108.533   18.220   22.327
     46.380  414.357   68.791   94.702   48.655  106.252   18.552   20.876
     46.390  419.370   70.594   92.899   49.635  109.937   17.859   21.455
     46.400  417.193   71.408   94.879   48.578  106.424   18.107   21.067
     46.410  419.493   70.765   95.023   48.951  108.429   18.422   20.915
     46.420  419.665   72.287   94.463   46.970  109.561   18.384   20.787
     46.430  417.325   70.160   94.586   48.151  108.240   18.495   21.532
     46.440  416.094   70.038   94.211   48.166  108.078   18.715   21.274
     46.450  414.933   69.566   93.700   48.155  109.421   18.363   21.705
     46.460  417.195   70.440   95.196   48.198  109.253   17.382   20.613
     46.470  415.263   71.356   92.519   48.141  108.139   18.457   21.326
     46.480  419.524   71.651   93.466   48.292  108.211   19.130   21.801
     46.490  417.850   71.779   93.894   48.572  108.434   18.680   20.536
     46.500  413.239   70.218   93.658   47.208  107.076   18.347   21.386
     46.510  413.324   70.571   93.817   48.249  105.271   17.443   20.773
     46.520  413.044   68.750   94.478   48.095  106.638   17.958   20.609
     46.530  416.421   71.714   94.788   47.899  106.984   17.190   21.049
     46.540  417.419   70.654   94.856   48.869  106.510   17.890   22.008
     46.550  412.677   69.107   92.715   47.278  106.456   18.436   21.371
     46.560  417.133   70.409   95.527   47.116  107.381   18.627   21.248
     46.570  416.810   70.474   96.337   47.163  106.833   18.124   21.673
     46.580  416.642   70.584   95.604   47.526  107.163   17.665   21.655
     46.590  413.466   71.364   91.351   48.312  106.679   17.319   21.679
     46.600  413.559   71.265   92.625   49.496  105.118   18.236   21.574
     46.610  420.573   72.148   94.682   48.184  108.408   18.569   22.126
     46.620  414.365   69.087   93.924   49.670  106.706   18.270   20.762
     46.630  414.600   69.401   95.016   48.016  105.956   18.419   21.299
     46.640  416.569   70.978   93.804   48.339  108.256   18.139   20.924
     46.650  418.590   71.521   95.232   48.740  107.331   17.837   21.173
     46.660  416.189   70.945   94.372   49.178  105.505   18.276   21.750
     46.670  418.525   71.389   94.557   48.091  107.786   17.739   21.870
     46.680  413.621   71.085   91.590   48.892  106.834   18.466   21.654
     46.690  415.649   71.380   92.697   48.274  108.501   18.121   20.462
     46.700  416.438   71.603   90.324   48.755  109.459   18.900   21.159
     46.710  415.884   71.195   91.685   48.292  107.783   18.659   21.918
     46.720  416.414   71.141   94.078   48.433  108.424   17.456   21.185
     46.730  420.285   71.560   95.404   48.859  107.955   16.957   21.844
     46.740  416.731   70.964   92.909   48.507  106.455   17.601   22.212
     46.750  414.956   71.395   92.096   48.061  107.012   17.785   20.743
     46.760  414.746   71.164   92.133   47.467  107.382   17.953   21.576
     46.770  415.506   71.193   94.935   46.975  107.688   17.807   20.818
     46.780  416.021   70.968   94.855   47.667  107.860   18.226   21.450
     46.790  420.105   72.013   96.621   46.872  108.276   18.668   21.334
     46.800  415.565   73.112   94.476   46.819  107.474   17.870   21.511
     46.810  417.822   71.050   95.646   46.709  108.117   18.509   21.980
     46.820  414.154   70.472   93.411   47.103  108.965   18.693   20.633
     46.830  419.075   70.559   95.872   47.364  110.593   18.001   21.169
     46.840  417.148   70.230   95.516   47.676  108.175   18.914   21.531
     46.850  419.210   71.116   97.378   47.395  108.786   17.905   21.343
     46.860  413.876   69.039   95.125   46.659  108.657   18.660   20.503
     46.870  417.544   69.594   96.471   48.742  107.208   18.642   21.059
     46.880  414.203   69.992   95.011   47.820  106.254   19.135   21.171
     46.890  419.318   69.233   95.053   49.260  108.125   18.591   21.955
     46.900  417.057   70.457   94.541   48.861  107.720   18.548   20.877
     46.910  417.381   70.900   95.951   48.822  107.342   17.614   20.857
     46.920  416.649   69.969   95.257   47.155  107.733   18.509   21.287
     46.930  419.826   72.308   95.381   47.627  108.390   18.630   20.860
     46.940  416.206   71.987   94.857   46.314  107.908   18.528   21.120
     46.950  417.123   72.299   96.482   46.063  108.229   19.103   21.599
     46.960  415.059   72.068   93.536   46.727  108.004   18.144   21.033
     46.970  417.151   71.682   94.481   47.559  108.821   19.445   20.772
     46.980  418.602   72.457   96.166   47.224  108.325   17.491   21.685
     46.990  421.031   73.267   96.768   47.193  107.802   18.368   21.505
     47.000  419.147   71.675   96.629   47.120  109.822   18.619   21.404
     47.010  414.828   71.539   95.084   46.929  106.494   18.722   21.922
     47.020  417.989   72.162   97.553   46.667  106.550   19.034   21.585
     47.030  417.216   71.186   94.718   47.460  108.867   19.219   21.521
     47.040  414.089   71.048   93.917   46.772  108.805   17.894   21.697
     47.050  410.615   70.712   92.625   46.943  107.073   18.029   21.401
     47.060  420.482   70.479   96.176   48.370  109.821   18.892   21.817
     47.070  418.011   72.523   94.558   48.202  108.638   18.322   21.982
     47.080  417.421   72.151   96.124   47.924  106.599   17.675   22.022
     47.090  420.981   71.498   97.655   48.726  108.966   17.584   21.718
     47.100  420.235   71.975   95.930   47.514  109.768   18.446   21.380
     47.110  417.186   72.014   95.597   47.062  108.146   18.055   21.197
     47.120  415.601   70.461   96.042   47.267  107.791   18.635   21.664
     47.130  420.217   72.830   97.340   47.988  108.594   17.747   20.814
     47.140  418.361   71.473   94.083   46.281  110.067   17.682   22.321
     47.150  419.097   72.127   95.091   48.388  109.350   17.477   20.852
     47.160  420.010   71.027   95.964   48.682  110.257   17.453   20.898
     47.170  415.924   70.662   96.547   46.081  108.687   18.048   21.316
     47.180  419.063   72.477   96.716   46.761  109.069   17.740   21.298
     47.190  419.013   70.767   96.926   47.279  109.404   18.140   21.442
     47.200  422.214   73.242   96.268   47.015  109.954   17.845   21.960
     47.210  420.143   72.511   94.994   47.272  110.974   17.397   21.717
     47.220  420.645   71.206   96.780   45.635  112.539   17.673   21.918
     47.230  419.736   69.820   97.593   47.516  109.401   17.418   21.929
     47.240  421.804   71.504   96.787   47.757  110.254   17.197   22.293
     47.250  419.408   71.811   96.523   47.614  109.304   17.340   21.696
     47.260  421.359   71.310   98.718   46.398  109.868   17.855   22.177
     47.270  419.942   71.359   97.135   47.212  110.095   17.444   21.507
     47.280  422.012   72.047   95.762   48.405  110.226   17.794   21.558
     47.290  417.395   70.321   97.283   46.015  111.508   16.967   22.035
     47.300  418.908   71.221   96.454   48.117  109.735   16.932   21.558
     47.310  412.956   68.604   94.843   47.247  109.023   17.496   21.556
     47.320  419.361   70.632   96.443   48.520  109.948   16.738   21.907
     47.330  421.395   70.786   96.946   49.067  110.446   17.645   20.648
     47.340  421.806   68.504   95.948   47.987  111.225   18.733   21.567
     47.350  418.295   70.347   94.946   48.925  110.517   17.682   21.043
     47.360  422.720   70.903   96.821   47.548  110.425   18.413   21.566
     47.370  417.031   71.842   96.136   46.784  109.308   17.382   21.066
     47.380  420.300   71.557   96.753   47.944  109.114   17.778   21.890
     47.390  417.479   69.802   96.788   48.752  108.733   17.163   20.765
     47.400  415.571   69.715   94.657   46.749  110.732   17.113   21.064
     47.410  420.376   72.704   96.046   48.563  107.722   18.086   21.686
     47.420  418.353   70.674   97.349   48.542  108.805   18.006   21.941
     47.430  420.321   71.549   98.740   47.554  108.644   17.718   22.146
     47.440  415.688   71.839   96.982   48.529  105.438   18.409   20.667
     47.450  418.763   72.230   97.914   47.873  107.379   17.641   20.779
     47.460  417.803   71.131   97.760   47.185  108.157   17.488   21.490
     47.470  415.972   71.953   97.257   47.522  107.921   17.457   20.237
     47.480  421.648   71.319   98.000   48.059  110.344   17.614   21.264
     47.490  418.478   70.564   97.031   47.809  110.138   17.968   19.965
     47.500  417.991   74.200   95.639   47.482  108.349   17.662   20.343
     47.510  415.687   71.429   96.339   48.275  107.396   18.231   21.096
     47.520  416.090   71.599   95.225   47.426  109.220   17.491   20.361
     47.530  419.382   71.078   97.013   48.429  109.313   17.371   21.171
     47.540  418.283   73.617   96.966   45.988  107.711   17.927   20.599
     47.550  419.146   73.642   97.694   46.305  108.056   17.749   20.862
     47.560  418.451   70.771   97.174   46.461  110.050   17.309   20.735
     47.570  417.561   71.062   97.826   46.468  106.908   16.858   21.430
     47.580  415.554   70.006   99.256   45.079  108.578   16.693   21.127
     47.590  410.500   69.593   97.608   45.683  105.786   17.293   20.580
     47.600  416.563   71.740   97.674   46.854  107.723   16.949   20.179
     47.610  421.334   71.838   96.756   46.490  110.813   17.498   20.611
     47.620  416.422   72.055   96.134   46.343  107.736   17.159   21.190
     47.630  413.312   70.426   95.663   45.380  107.148   15.936   20.225
     47.640  413.861   70.553   96.635   46.118  106.792   17.098   20.562
     47.650  414.025   72.096   95.240   44.543  108.171   17.207   20.469
     47.660  413.185   70.658   96.783   44.941  107.323   16.890   21.230
     47.670  416.867   70.981   95.956   46.405  110.077   16.793   21.619
     47.680  415.631   71.004   94.639   47.858  108.229   17.171   20.992
     47.690  413.178   72.126   93.671   46.417  109.213   16.786   20.696
     47.700  414.799   70.194   93.757   47.472  109.349   17.586   21.142
     47.710  410.161   69.273   93.085   46.322  107.424   17.945   20.636
     47.720  412.558   67.940   94.043   47.593  109.172   17.340   21.102
     47.730  413.106   70.179   95.057   46.807  108.249   16.895   21.073
     47.740  415.090   70.318   95.873   46.125  109.163   17.028   21.950
     47.750  415.577   71.258   95.865   47.627  107.691   16.911   20.734
     47.760  414.647   70.746   96.595   46.218  106.726   17.368   20.872
     47.770  414.175   68.672   95.140   45.902  108.029   17.111   22.019
     47.780  412.700   71.232   93.078   45.690  108.834   17.841   20.819
     47.790  415.390   70.288   96.488   46.711  109.922   16.357   21.293
     47.800  415.494   69.433   94.481   46.089  110.657   17.427   21.799
     47.810  415.016   71.253   94.470   46.503  108.345   17.755   21.590
     47.820  414.886   71.069   96.063   45.467  107.375   17.185   21.475
     47.830  413.941   69.761   96.876   46.268  107.667   16.603   20.984
     47.840  418.525   70.440   95.258   48.167  109.182   17.403   21.868
     47.850  413.468   69.268   94.424   46.429  108.151   17.280   21.837
     47.860  418.739   70.914   95.692   47.442  108.698   18.121   21.734
     47.870  414.541   71.619   93.223   48.257  105.951   17.769   21.674
     47.880  414.455   70.141   94.162   47.681  107.515   18.062   21.526
     47.890  419.769   71.789   95.408   47.111  108.717   17.108   23.093
     47.900  415.979   70.516   97.336   46.985  106.449   17.309   22.022
     47.910  417.572   71.011   96.729   45.901  106.370   18.209   22.123
     47.920  416.338   70.575   94.437   46.159  109.446   17.790   21.907
     47.930  415.816   68.009   95.226   47.370  108.633   17.904   21.240
     47.940  420.164   70.464   96.411   47.871  109.610   17.485   21.363
     47.950  418.057   70.494   96.531   47.226  109.961   17.377   22.410
     47.960  417.994   68.777   95.896   47.378  109.059   18.190   21.704
     47.970  418.985   69.954   94.679   47.514  109.251   17.894   22.892
     47.980  414.147   70.082   94.999   47.006  107.600   17.805   20.986
     47.990  416.391   71.492   95.193   45.721  108.493   17.962   21.344
     48.000  413.910   70.510   94.514   47.074  106.414   18.349   21.723
     48.010  418.116   70.647   95.265   47.019  109.152   17.956   22.660
     48.020  420.364   71.054   95.982   47.238  107.992   18.834   22.395
     48.030  419.413   69.894   96.556   46.842  109.782   18.756   22.177
     48.040  422.592   71.779   96.571   48.521  110.836   18.067   21.683
     48.050  417.316   70.375   96.339   47.842  108.815   17.799   21.980
     48.060  419.625   71.003   97.053   47.949  107.121   18.293   21.973
     48.070  417.653   70.807   95.982   47.019  108.956   17.751   21.948
     48.080  419.917   71.370   97.867   47.108  108.865   17.744   21.046
     48.090  418.203   71.105   96.168   47.503  107.533   18.150   21.946
     48.100  420.335   70.519   96.305   48.711  108.900   18.311   22.413
     48.110  421.420   69.328   97.700   49.250  108.889   16.966   23.249
     48.120  422.912   69.646   97.604   48.617  109.124   17.520   23.324
     48.130  422.588   71.282   98.032   47.269  108.397   18.110   23.245
     48.140  421.305   72.316   95.710   46.716  108.315   18.496   23.412
     48.150  415.824   71.492   95.029   46.391  107.421   18.113   23.003
     48.160  419.943   69.114   96.995   47.806  108.657   18.323   22.921
     48.170  416.291   70.429   94.970   46.403  108.175   17.559   22.115
     48.180  414.817   71.313   93.494   47.255  107.602   16.735   22.140
     48.190  416.683   70.449   93.021   47.458  110.105   16.901   22.406
     48.200  416.931   69.866   94.126   47.614  109.001   18.166   22.024
     48.210  418.522   72.359   94.432   47.546  109.603   17.512   21.336
     48.220  417.293   71.463   95.588   46.325  110.450   17.383   20.867
     48.230  420.883   71.183   95.531   46.983  111.093   17.814   22.787
     48.240  418.958   71.338   95.357   47.359  108.976   18.182   21.881
     48.250  418.460   70.536   97.052   47.210  107.810   17.615   21.584
     48.260  417.327   71.225   95.803   47.119  108.618   18.623   20.728
     48.270  419.617   71.761   95.048   47.690  109.543   18.397   20.076
     48.280  417.085   71.375   96.066   45.846  109.087   18.324   20.745
     48.290  419.790   70.238   95.235   48.091  111.240   17.933   20.464
     48.300  420.850   71.905   95.452   48.422  109.671   17.604   21.091
     48.310  418.880   72.062   94.087   47.818  110.108   18.681   20.833
     48.320  416.017   70.843   94.112   46.981  110.081   17.831   21.049
     48.330  415.668   70.522   94.143   47.070  110.308   18.361   19.992
     48.340  414.774   71.310   93.681   47.338  107.005   18.265   21.020
     48.350  416.221   70.761   94.858   46.694  110.205   17.954   21.047
     48.360  416.773   72.203   95.347   46.507  108.414   18.104   21.444
     48.370  414.304   70.983   92.686   47.180  108.057   17.850   21.964
     48.380  416.305   70.935   95.009   47.239  108.328   18.148   21.825
     48.390  417.784   71.260   93.599   47.428  110.491   18.226   21.645
     48.400  416.939   70.592   93.956   47.739  109.831   17.898   21.355
     48.410  417.119   71.802   94.484   47.103  108.703   17.793   21.943
     48.420  418.419   71.652   95.423   47.264  110.071   17.368   21.563
     48.430  417.320   70.528   95.075   47.395  109.334   18.035   22.145
     48.440  420.193   70.560   98.181   49.198  108.585   17.484   22.029
     48.450  420.041   70.888   96.013   48.637  109.972   17.907   22.269
     48.460  419.491   72.272   98.035   47.460  107.536   17.460   22.250
     48.470  413.791   72.072   94.680   46.826  107.964   17.903   21.511
     48.480  415.659   72.165   94.813   47.719  107.229   18.090   21.924
     48.490  414.335   70.128   94.963   48.700  106.201   17.893   21.618
     48.500  412.978   69.048   96.347   48.047  106.416   17.903   21.582
     48.510  419.282   69.064   99.249   47.375  108.232   18.219   21.010
     48.520  415.817   68.632   98.074   48.969  107.794   18.006   20.559
     48.530  412.495   68.373   95.111   47.464  106.610   18.493   22.016
     48.540  418.847   70.464   96.633   49.785  107.636   18.397   20.807
     48.550  418.563   71.043   98.935   47.381  107.180   18.436   21.588
     48.560  419.469   70.986   97.804   48.699  108.086   18.389   21.324
     48.570  418.487   68.751   99.467   49.478  107.607   17.600   20.835
     48.580  420.950   70.279   99.427   48.442  108.971   18.945   20.987
     48.590  420.042   70.781   98.051   48.981  109.504   17.981   21.099
     48.600  416.994   69.761   97.301   47.580  108.641   17.405   21.363
     48.610  419.011   70.767   96.725   46.603  110.886   18.351   21.434
     48.620  420.610   70.093  100.058   48.268  107.580   18.087   21.898
     48.630  418.947   69.275   96.584   48.376  109.837   17.921   22.004
     48.640  420.064   70.937   98.243   47.772  107.901   18.242   21.368
     48.650  419.987   71.335   96.933   48.942  109.357   18.289   21.024
     48.660  414.948   70.098   96.683   48.252  106.724   19.174   20.881
     48.670  413.768   70.403   95.797   48.648  105.198   18.516   21.126
     48.680  420.029   71.438   93.942   48.748  109.965   19.431   21.574
     48.690  417.191   70.537   94.602   48.330  109.349   17.728   21.893
     48.700  413.397   70.427   93.178   48.156  107.481   18.665   21.411
     48.710  419.182   72.266   95.548   48.899  107.913   18.412   20.844
     48.720  420.415   71.727   96.423   49.468  108.060   18.788   21.367
     48.730  420.028   70.839   97.048   48.060  108.792   18.305   21.331
     48.740  419.652   72.085   95.561   47.865  107.934   18.315   21.872
     48.750  420.253   70.894   96.733   48.289  108.063   18.005   21.772
     48.760  416.956   71.371   96.118   46.960  106.644   18.567   21.747
     48.770  418.352   71.137   96.218   46.737  109.103   18.804   21.979
     48.780  423.355   70.538   95.938   48.039  109.806   18.897   21.935
     48.790  415.875   70.761   93.978   48.264  107.042   17.587   23.101
     48.800  415.262   70.881   95.016   47.620  106.926   18.171   21.520
     48.810  416.911   70.905   95.596   47.195  108.410   17.858   20.995
     48.820  418.414   71.602   96.920   46.954  107.618   18.160   21.267
     48.830  416.086   71.085   95.135   47.718  106.946   18.384   21.224
     48.840  416.691   70.910   96.177   47.698  108.905   17.915   21.260
     48.850  419.298   72.598   97.354   47.314  107.459   18.220   21.051
     48.860  419.106   71.503   95.064   47.644  108.102   18.503   22.007
     48.870  416.702   72.826   93.086   47.062  108.206   17.274   22.124
     48.880  415.138   71.240   94.064   46.499  108.837   18.021   21.231
     48.890  413.982   71.755   94.728   46.331  106.072   17.748   21.442
     48.900  419.085   70.719   95.480   47.219  109.384   17.914   21.624
     48.910  416.738   69.611   93.765   47.919  109.219   17.894   21.812
     48.920  418.914   71.248   96.148   48.059  107.620   18.061   21.598
     48.930  420.690   70.713   97.526   48.174  107.043   18.050   22.083
     48.940  416.201   72.158   95.223   47.822  106.986   17.776   22.084
     48.950  421.015   71.671   97.560   48.342  108.762   18.373   21.655
     48.960  420.794   72.459   97.795   47.255  109.111   18.140   21.447
     48.970  416.003   71.742   95.758   46.973  107.930   17.670   21.336
     48.980  415.667   72.694   94.922   46.228  107.665   17.867   22.069
     48.990  418.718   72.491   96.624   48.012  106.623   17.722   21.961
     49.000  419.120   72.113   95.267   47.919  108.084   18.941   21.623
     49.010  415.836   70.104   96.019   47.197  107.709   18.484   21.144
     49.020  419.694   73.324   95.864   47.395  107.122   18.835   21.104
     49.030  417.520   72.125   96.825   47.844  106.459   18.479   21.377
     49.040  416.547   69.128   96.221   47.681  107.356   19.067   21.609
     49.050  415.231   72.051   93.887   46.972  108.651   17.313   21.474
     49.060  416.168   70.482   95.998   47.833  108.414   16.917   21.505
     49.070  418.579   70.533   96.120   47.598  108.991   18.126   21.114
     49.080  419.143   71.399   96.362   47.438  108.441   18.262   21.742
     49.090  416.526   70.593   94.958   46.939  108.797   18.413   21.370
     49.100  417.309   70.068   95.725   47.963  107.769   18.678   21.099
     49.110  415.761   70.815   94.058   47.729  108.551   18.432   20.616
     49.120  413.315   69.621   95.802   47.670  107.816   17.144   21.058
     49.130  415.404   70.622   95.754   47.703  106.824   18.278   21.012
     49.140  411.836   69.623   93.949   48.661  106.081   18.280   21.589
     49.150  420.362   71.813   97.471   47.214  108.676   18.490   21.520
     49.160  420.782   71.625   95.961   48.421  108.503   18.291   22.084
     49.170  416.269   71.099   94.114   47.817  106.932   19.160   21.843
     49.180  419.387   70.751   96.130   48.472  108.531   18.870   21.586
     49.190  418.159   71.690   94.388   48.739  108.265   19.001   20.749
     49.200  419.669   69.863   95.280   48.844  108.566   18.895   22.379
     49.210  418.675   70.553   94.298   48.022  108.100   19.640   21.583
     49.220  417.631   70.564   94.673   47.808  108.346   19.829   22.117
     49.230  417.098   70.301   94.043   47.866  107.722   19.293   22.198
     49.240  416.202   69.867   93.720   48.073  106.953   18.823   21.622
     49.250  415.998   71.492   92.362   47.550  108.384   18.742   21.346
     49.260  417.169   71.009   94.655   46.673  107.734   18.663   21.965
     49.270  416.510   71.065   93.818   47.022  107.571   19.125   21.888
     49.280  416.525   70.995   94.324   47.398  106.628   19.502   21.315
     49.290  420.849   71.628   96.100   47.499  108.073   19.410   21.197
     49.300  420.409   71.409   93.859   48.286  108.435   19.539   22.368
     49.310  418.906   71.080   94.863   46.574  108.195   19.152   21.942
     49.320  418.808   72.091   94.607   47.171  108.413   18.461   22.183
     49.330  421.095   72.028   93.318   47.376  109.892   18.953   22.371
     49.340  415.287   70.794   92.476   47.577  108.068   18.942   21.535
     49.350  415.703   70.664   94.154   46.564  106.594   18.711   23.022
     49.360  419.889   71.685   94.425   46.831  109.897   18.392   22.329
     49.370  418.022   71.249   92.798   48.329  107.506   18.501   22.932
     49.380  416.964   72.532   94.199   47.523  107.005   17.602   22.762
     49.390  416.643   71.287   93.286   47.523  108.400   18.109   22.108
     49.400  415.544   73.798   92.866   46.538  107.402   17.570   22.305
     49.410  414.681   72.206   93.251   47.363  106.810   17.678   21.792
     49.420  416.704   71.241   93.557   48.581  106.785   17.923   22.048
     49.430  417.635   71.584   92.665   49.605  106.779   17.271   22.408
     49.440  414.096   70.409   93.232   47.177  105.853   18.292   21.928
     49.450  419.007   73.088   92.117   48.543  108.293   17.361   22.299
     49.460  418.333   71.290   94.751   48.272  106.430   18.156   22.623
     49.470  417.396   71.320   94.104   46.967  107.822   17.930   22.038
     49.480  419.034   71.698   94.067   48.127  106.025   17.702   22.706
     49.490  417.143   70.951   94.406   47.389  107.110   17.459   22.858
     49.500  418.798   70.305   95.201   48.077  106.922   17.455   22.280
     49.510  417.628   72.389   93.156   47.607  105.901   18.289   22.837
     49.520  416.091   71.586   91.780   46.952  107.304   17.997   22.815
     49.530  415.099   70.947   92.794   46.995  107.258   17.586   22.499
     49.540  415.689   71.671   92.012   46.885  107.556   17.873   22.703
     49.550  416.603   71.024   92.901   46.286  106.765   18.235   22.868
     49.560  417.980   70.867   94.644   47.615  107.583   18.023   22.828
     49.570  418.041   72.377   92.894   47.862  106.373   18.827   22.859
     49.580  418.359   71.883   93.295   47.666  105.006   19.676   22.585
     49.590  419.383   73.270   93.116   47.644  106.597   18.692   22.759
     49.600  416.248   71.453   94.320   47.629  106.852   18.900   21.326
     49.610  416.619   70.690   94.804   47.725  106.269   19.263   21.533
     49.620  416.934   71.359   95.213   47.800  105.518   19.046   21.108
     49.630  416.615   71.443   94.217   47.911  107.188   18.191   21.528
     49.640  413.608   71.704   92.833   48.945  104.523   18.980   21.512
     49.650  416.023   72.158   93.706   48.575  105.151   19.221   21.706
     49.660  417.032   73.241   93.371   49.458  106.441   18.707   21.165
     49.670  415.216   70.831   92.641   48.730  105.603   19.154   21.331
     49.680  413.859   72.348   93.739   47.843  104.398   18.961   21.186
     49.690  418.011   71.935   94.457   48.821  107.017   18.965   21.463
     49.700  417.226   71.011   95.896   48.864  106.426   18.509   20.722
     49.710  411.802   70.117   93.968   48.217  104.348   19.148   21.669
     49.720  417.961   70.430   95.755   48.048  106.947   18.579   22.757
     49.730  415.076   71.306   96.313   47.885  104.858   18.396   21.489
     49.740  419.951   71.622   96.978   49.758  105.336   19.139   22.426
     49.750  412.625   71.967   94.037   47.101  105.781   18.793   21.176
     49.760  418.775   70.865   96.098   48.272  106.809   18.565   22.941
     49.770  417.409   71.365   98.262   48.154  105.062   18.164   21.572
     49.780  415.555   71.158   96.550   48.174  105.282   18.633   22.063
     49.790  411.355   70.481   93.414   47.090  105.388   18.933   21.694
     49.800  417.948   71.900   94.561   48.125  107.480   18.668   22.387
     49.810  419.551   72.930   95.088   48.413  107.312   19.051   22.568
     49.820  418.093   71.196   96.399   47.654  105.415   18.481   23.341
     49.830  419.404   72.209   96.593   48.555  106.930   17.826   22.377
     49.840  414.552   71.581   94.526   46.735  105.776   19.104   22.296
     49.850  418.048   73.059   94.031   47.663  107.516   19.613   21.728
     49.860  420.147   75.318   95.186   48.656  107.087   18.284   22.346
     49.870  417.029   72.254   94.734   48.446  105.791   19.269   23.797
     49.880  418.412   73.053   95.890   48.084  107.750   18.651   22.082
     49.890  417.915   73.926   92.946   48.278  107.717   19.519   22.703
     49.900  413.994   72.448   94.214   47.987  107.062   19.157   20.679
     49.910  414.709   73.830   93.042   47.162  106.399   19.645   22.245
     49.920  418.824   73.171   93.802   47.945  107.047   19.094   22.444
     49.930  417.355   72.690   92.738   48.095  106.881   19.092   22.096
     49.940  416.473   72.097   94.254   47.511  107.172   19.394   22.083
     49.950  419.923   73.514   94.642   48.573  107.050   19.358   21.745
     49.960  417.531   72.690   94.385   49.165  106.327   18.394   21.706
     49.970  419.194   72.428   94.521   49.019  106.559   19.244   22.569
     49.980  420.720   72.009   94.380   50.155  106.964   19.586   22.314
     49.990  416.051   72.682   94.535   47.526  105.888   18.576   21.932
     50.000  411.387   69.484   93.379   49.341  105.023   18.279   21.429
     50.010  415.537   70.845   93.142   49.669  107.349   17.801   22.245
     50.020  411.273   73.139   91.049   46.861  105.606   18.342   21.522
     50.030  414.221   71.719   93.066   48.670  105.450   19.041   21.518
     50.040  420.319   73.515   94.745   49.099  107.381   17.375   22.454
     50.050  418.964   72.936   94.877   48.504  106.450   18.901   22.666
     50.060  420.375   71.995   96.206   48.131  109.034   17.492   22.488
     50.070  421.159   73.795   95.600   49.118  107.199   17.422   21.753
     50.080  414.046   71.965   93.948   48.284  106.930   17.196   21.104
     50.090  415.390   72.638   92.613   48.662  107.067   18.155   20.954
     50.100  417.789   72.649   94.697   47.926  107.423   18.801   21.512
     50.110  419.300   73.171   94.548   47.850  109.072   18.539   21.672
     50.120  417.335   72.190   93.061   49.261  108.454   17.483   22.182
     50.130  414.290   71.246   94.311   47.719  106.989   19.018   20.941
     50.140  412.519   71.179   94.204   47.269  106.904   18.382   20.748
     50.150  417.738   71.342   95.182   47.647  108.246   18.928   22.249
     50.160  422.312   73.190   96.697   47.672  108.638   18.151   21.520
     50.170  418.444   72.323   95.516   47.532  107.472   18.361   21.186
     50.180  418.370   73.391   93.257   48.782  107.907   17.831   21.712
     50.190  418.091   73.269   94.313   49.128  107.539   18.638   20.797
     50.200  420.735   71.864   94.982   48.715  110.294   18.867   21.615
     50.210  414.385   69.814   94.221   47.942  107.372   18.187   21.681
     50.220  415.979   70.728   94.053   48.363  106.222   19.273   21.727
     50.230  416.785   70.656   94.862   46.824  108.416   18.744   22.265
     50.240  417.869   72.003   93.149   48.290  108.065   18.759   22.474
     50.250  415.790   71.418   95.256   46.700  106.635   18.708   21.743
     50.260  412.816   72.509   92.506   46.855  105.598   18.354   21.329
     50.270  415.585   72.318   93.217   46.621  108.743   18.028   21.187
     50.280  415.142   72.401   94.664   46.969  106.985   18.485   20.874
     50.290  417.083   74.838   94.786   47.716  106.349   17.757   21.240
     50.300  419.540   73.082   94.276   47.046  109.472   18.041   21.403
     50.310  413.749   72.860   92.643   47.066  105.901   17.891   21.018
     50.320  417.390   73.041   94.284   46.144  108.174   18.091   21.513
     50.330  420.004   75.073   93.077   47.468  109.883   18.648   20.688
     50.340  422.160   74.605   92.374   48.148  110.307   19.012   21.519
     50.350  415.784   72.844   93.455   46.739  107.587   18.844   20.843
     50.360  418.581   73.692   91.981   48.395  108.177   18.618   21.509
     50.370  419.581   72.506   94.296   47.276  108.819   18.434   21.156
     50.380  415.233   73.560   92.356   46.026  108.368   17.944   20.321
     50.390  415.168   72.171   91.260   47.205  109.157   18.357   20.197
     50.400  417.288   73.430   90.670   47.193  108.985   18.716   21.716
     50.410  415.769   72.129   91.935   46.033  109.512   19.356   20.687
     50.420  417.011   72.413   92.694   47.092  107.596   18.433   22.082
     50.430  417.377   73.452   92.275   45.182  108.448   19.264   21.967
     50.440  417.906   74.211   94.073   46.390  108.838   17.406   20.824
     50.450  417.922   72.861   92.393   47.580  106.821   19.265   21.854
     50.460  417.847   73.084   92.957   47.910  109.574   18.875   21.637
     50.470  416.954   71.604   91.963   48.218  106.783   19.657   21.269
     50.480  416.436   73.289   93.294   47.546  107.424   19.529   20.769
     50.490  421.063   72.560   93.188   48.211  108.563   19.410   21.532
     50.500  420.689   72.780   94.911   47.624  108.224   18.905   21.264
     50.510  418.275   73.193   92.783   48.721  106.280   18.440   22.339
     50.520  415.780   71.664   93.437   48.298  105.608   19.361   21.997
     50.530  414.408   72.072   90.902   47.522  108.633   18.852   20.165
     50.540  420.119   73.603   93.601   47.287  108.695   19.274   21.772
     50.550  410.349   71.601   91.639   47.564  104.536   18.978   21.386
     50.560  413.444   71.826   92.088   48.196  107.256   18.594   20.940
     50.570  417.466   72.451   93.457   48.903  106.004   19.827   21.321
     50.580  414.535   70.458   91.523   48.061  107.868   18.986   21.221
     50.590  414.462   71.218   92.161   47.390  108.606   18.593   20.794
     50.600  412.337   69.711   92.046   48.352  107.609   18.321   21.821
     50.610  412.915   71.563   92.193   49.032  105.296   18.914   20.307
     50.620  415.411   70.777   92.242   48.974  107.785   18.793   21.154
     50.630  416.989   72.485   92.523   47.935  107.641   19.110   20.544
     50.640  414.904   71.402   91.867   48.840  107.698   18.898   20.953
     50.650  417.781   71.999   94.137   48.127  107.524   19.725   20.959
     50.660  417.497   72.052   91.998   48.367  106.914   20.686   21.227
     50.670  415.633   71.574   90.692   47.888  108.356   19.486   21.125
     50.680  419.505   71.306   95.055   47.029  107.566   19.852   22.245
     50.690  417.294   69.862   93.371   47.792  108.981   20.252   20.776
     50.700  416.220   70.290   93.263   47.375  109.077   20.089   20.279
     50.710  416.895   71.959   93.993   46.412  107.684   20.043   20.397
     50.720  413.581   72.536   91.884   46.466  107.523   19.472   19.795
     50.730  415.145   71.207   94.204   47.950  106.956   18.354   21.473
     50.740  414.241   71.928   91.495   47.305  108.922   18.905   20.672
     50.750  414.001   72.755   93.662   46.325  106.590   19.137   20.142
     50.760  417.782   71.941   93.256   47.747  108.836   18.797   21.329
     50.770  415.475   72.168   91.976   47.384  108.329   19.820   21.302
     50.780  417.910   72.350   93.490   47.242  106.879   19.152   21.265
     50.790  415.949   71.944   94.325   46.822  107.250   19.495   20.272
     50.800  415.339   72.536   93.639   47.560  106.629   19.229   20.696
     50.810  416.987   72.664   93.019   47.315  106.986   19.741   21.120
     50.820  418.254   71.977   93.548   47.242  108.334   20.206   21.199
     50.830  417.355   73.399   92.962   46.162  107.748   20.168   21.980
     50.840  415.824   70.847   94.714   45.801  107.652   20.007   21.190
     50.850  421.028   72.816   93.821   46.852  108.279   20.939   21.031
     50.860  415.224   72.480   92.431   47.161  107.587   19.006   20.931
     50.870  418.539   72.202   92.615   45.138  110.107   19.844   20.431
     50.880  416.818   72.645   94.231   45.889  106.881   19.491   21.093
     50.890  419.769   71.126   93.451   47.369  109.837   19.892   21.098
     50.900  420.199   72.415   93.736   47.881  108.902   19.391   21.894
     50.910  413.939   72.591   91.807   47.082  107.049   18.981   21.541
     50.920  414.123   71.813   92.072   45.609  109.566   19.291   20.686
     50.930  415.580   70.182   93.641   46.963  107.646   19.409   21.443
     50.940  418.067   72.172   93.378   46.588  108.991   19.156   21.382
     50.950  418.850   70.624   94.109   47.201  109.618   20.253   20.778
     50.960  419.755   71.847   94.302   47.234  110.391   19.640   19.868
     50.970  419.917   71.791   94.016   47.431  109.970   19.191   21.287
     50.980  417.479   72.648   92.515   47.111  108.830   19.050   21.279
     50.990  416.061   72.488   93.073   46.992  106.404   18.710   21.270
     51.000  418.202   71.496   93.042   47.628  109.618   19.504   20.127
     51.010  415.181   71.993   92.256   45.552  109.508   18.810   20.957
     51.020  417.889   71.204   93.031   47.855  108.630   19.400   21.639
     51.030  417.263   71.913   94.178   47.169  109.643   18.739   20.544
     51.040  414.559   72.780   92.322   46.966  106.076   19.343   21.378
     51.050  413.607   70.647   91.790   47.545  107.482   18.443   21.017
     51.060  415.498   73.353   91.963   46.912  107.777   19.407   21.427
     51.070  415.538   73.169   92.766   47.815  106.119   18.859   21.502
     51.080  417.188   71.481   96.276   48.041  106.538   18.939   20.680
     51.090  413.837   72.639   92.509   46.465  107.561   17.874   21.092
     51.100  415.078   74.498   91.539   47.215  108.112   18.382   20.858
     51.110  416.303   72.833   94.636   46.938  107.205   18.865   20.691
     51.120  415.707   72.620   93.040   46.704  108.074   18.975   21.785
     51.130  412.029   72.680   91.249   48.233  107.066   18.742   20.517
     51.140  411.284   72.726   91.720   46.294  105.853   18.705   20.708
     51.150  415.029   72.293   93.493   46.883  107.410   19.302   21.386
     51.160  417.144   72.953   94.354   47.166  107.716   18.971   20.548
     51.170  421.010   73.392   95.187   48.761  108.820   19.692   20.283
     51.180  411.541   70.783   92.058   47.919  105.981   19.148   21.085
     51.190  418.565   72.833   91.902   49.088  109.063   19.291   20.827
     51.200  421.989   73.229   94.800   47.415  111.262   18.998   21.216
     51.210  417.442   73.324   94.334   47.640  107.603   19.392   20.000
     51.220  414.505   74.236   91.180   46.832  108.413   19.148   20.792
     51.230  419.658   73.236   94.982   48.337  109.752   18.665   20.203
     51.240  414.179   72.008   92.788   46.084  106.623   19.650   21.331
     51.250  416.314   73.538   93.291   45.985  108.399   18.994   19.881
     51.260  418.551   72.101   95.347   47.461  105.957   19.598   21.294
     51.270  416.285   71.822   94.082   48.143  106.535   19.316   21.282
     51.280  415.384   71.214   94.541   47.351  108.235   18.853   20.499
     51.290  419.767   72.612   96.156   48.513  108.597   19.150   20.523
     51.300  420.888   72.402   95.624   47.715  108.497   20.907   20.543
     51.310  419.663   72.917   94.945   46.830  108.936   20.579   20.492
     51.320  418.545   71.092   96.576   48.759  107.874   19.198   20.421
     51.330  423.356   72.006   96.689   47.174  110.800   20.542   21.241
     51.340  415.171   71.616   94.583   46.786  108.640   19.598   20.642
     51.350  419.808   73.654   94.807   46.878  109.686   19.130   21.070
     51.360  418.409   71.734   95.892   47.867  107.405   20.145   20.821
     51.370  418.134   72.418   96.344   48.692  106.010   19.574   20.744
     51.380  421.615   73.282   96.872   48.309  108.836   19.835   19.912
     51.390  417.529   73.457   94.865   47.904  106.787   19.988   20.160
     51.400  415.517   72.111   92.290   47.937  109.837   19.602   19.452
     51.410  416.507   72.142   94.310   47.282  108.075   20.336   20.220
     51.420  417.944   72.490   93.874   47.255  109.003   19.797   20.816
     51.430  418.361   72.440   93.133   48.460  110.077   19.416   20.202
     51.440  418.817   72.197   94.269   48.656  108.370   19.620   19.740
     51.450  417.893   72.204   94.529   47.239  107.875   20.416   20.808
     51.460  415.659   72.522   94.269   47.346  105.321   20.227   21.142
     51.470  419.961   72.451   94.442   47.961  107.903   19.666   20.686
     51.480  418.249   71.185   95.053   48.974  106.710   21.233   20.100
     51.490  416.457   71.751   93.398   48.035  107.446   20.365   20.270
     51.500  421.031   72.887   95.726   47.765  109.210   20.107   19.817
     51.510  420.247   73.580   93.844   48.525  108.088   20.401   20.581
     51.520  418.786   70.859   93.151   48.507  110.556   19.741   21.076
     51.530  419.377   72.591   92.606   48.037  109.033   19.655   21.246
     51.540  422.688   73.226   94.404   48.541  109.333   19.672   20.723
     51.550  421.651   72.424   94.288   48.949  109.625   19.659   20.059
     51.560  420.198   72.901   92.735   48.141  109.408   20.349   19.571
     51.570  419.942   71.191   94.079   48.649  109.415   19.792   20.583
     51.580  419.596   72.981   93.009   49.133  110.213   17.847   20.222
     51.590  418.192   72.774   92.375   47.991  109.698   19.044   20.960
     51.600  415.326   73.734   94.116   46.841  106.940   19.152   19.351
     51.610  416.772   72.582   93.676   47.541  108.309   19.371   19.620
     51.620  418.268   70.231   95.580   48.199  108.985   18.839   20.127
     51.630  416.177   72.042   93.500   48.316  107.492   19.112   20.194
     51.640  417.067   71.587   95.766   48.566  107.514   18.543   20.353
     51.650  420.629   71.925   96.826   48.684  108.242   19.280   20.714
     51.660  418.731   72.782   93.849   48.931  107.363   19.753   21.328
     51.670  417.525   71.597   95.254   49.602  107.537   17.978   19.734
     51.680  414.875   70.766   96.009   47.629  106.626   19.347   20.910
     51.690  415.622   71.474   96.485   48.540  105.803   18.233   19.755
     51.700  420.405   71.804   97.183   48.068  108.216   19.651   20.694
     51.710  412.948   72.065   94.643   46.937  105.828   18.229   20.683
     51.720  416.915   71.413   94.170   47.214  108.530   19.311   20.957
     51.730  417.326   70.472   97.542   46.700  108.498   19.241   19.518
     51.740  418.768   71.272   97.221   47.043  108.472   19.741   19.997
     51.750  416.693   71.307   96.182   46.973  108.432   18.990   20.422
     51.760  416.465   69.961   94.917   48.087  107.677   19.547   19.787
     51.770  413.788   71.349   94.338   47.940  106.403   19.399   19.634
     51.780  416.530   71.638   95.298   48.291  107.487   19.059   19.905
     51.790  414.400   70.669   94.016   48.111  106.165   19.585   20.482
     51.800  411.759   69.978   95.112   46.282  106.901   19.280   20.270
     51.810  416.311   72.725   95.304   47.288  107.536   19.276   19.612
     51.820  417.844   70.430   98.123   46.869  107.541   19.319   20.191
     51.830  414.811   71.129   95.246   48.775  104.733   20.421   20.267
     51.840  414.186   69.499   96.724   46.609  107.040   19.633   20.564
     51.850  415.047   70.294   97.825   46.577  106.477   19.899   20.696
     51.860  414.224   71.259   97.145   47.809  105.400   19.679   20.631
     51.870  412.022   71.211   95.652   45.734  105.625   18.969   20.788
     51.880  417.941   71.747   97.382   46.978  108.807   19.271   20.488
     51.890  413.547   70.144   96.872   46.549  107.484   19.016   19.389
     51.900  413.277   70.586   96.748   47.061  107.090   18.630   21.070
     51.910  414.004   69.747   95.545   48.531  107.087   19.464   19.104
     51.920  414.427   71.750   94.417   46.978  107.355   19.838   19.555
     51.930  410.093   69.475   95.877   47.093  104.966   19.339   19.604
     51.940  414.460   70.892   97.886   47.019  106.433   19.534   19.777
     51.950  417.400   70.067   98.744   47.060  108.637   18.995   20.111
     51.960  415.947   72.264   96.513   46.978  107.181   19.630   19.846
     51.970  419.672   71.227   96.722   48.384  109.658   19.944   19.561
     51.980  415.768   71.568   95.713   46.693  107.849   19.372   20.421
     51.990  413.755   70.109   97.352   47.028  107.244   19.704   19.291
     52.000  415.263   70.355   98.958   46.656  106.581   19.981   19.853
     52.010  418.041   71.191   97.919   46.792  109.297   19.499   20.161
     52.020  412.708   71.042   96.787   46.218  105.604   18.912   21.139
     52.030  412.866   70.960   97.466   46.540  104.610   18.745   21.356
     52.040  415.355   71.298   97.202   46.705  108.477   19.434   20.845
     52.050  420.096   71.803   98.114   47.828  108.028   20.019   20.673
     52.060  416.323   70.634   97.778   47.364  106.635   19.596   20.269
     52.070  419.878   71.118   98.897   45.978  109.196   19.488   20.497
     52.080  418.930   71.540   99.131   45.584  107.850   19.748   20.225
     52.090  416.524   70.526   96.702   46.737  107.362   20.089   20.272
     52.100  418.544   72.040   97.581   45.535  107.907   19.671   21.194
     52.110  418.661   72.172   98.775   47.054  106.907   20.071   20.699
     52.120  421.573   72.723   97.971   47.034  110.827   19.482   20.290
     52.130  415.769   71.202   97.330   46.199  107.549   20.342   19.811
     52.140  416.080   72.261   95.680   46.236  108.326   19.935   19.866
     52.150  417.664   70.698   97.532   47.132  107.919   19.073   20.122
     52.160  413.684   70.593   95.116   47.313  107.843   19.178   19.848
     52.170  415.179   71.546   96.578   47.187  107.073   19.595   19.765
     52.180  417.119   71.504   95.800   46.751  108.070   21.319   20.053
     52.190  419.242   73.300   96.698   46.011  107.988   20.918   20.355
     52.200  414.821   71.384   95.168   47.666  106.842   19.925   20.233
     52.210  412.946   71.767   95.546   47.201  104.875   19.383   20.817
     52.220  419.031   72.361   95.575   46.742  109.345   19.072   21.188
     52.230  415.596   71.134   94.989   47.488  108.460   19.516   20.940
     52.240  418.715   71.205   96.452   47.767  108.442   20.316   21.012
     52.250  415.007   71.044   94.421   46.930  106.432   20.573   20.917
     52.260  417.861   71.124   96.483   49.035  106.760   20.645   20.099
     52.270  420.343   70.909   95.941   47.472  109.557   21.126   20.683
     52.280  420.932   71.728   96.327   48.087  109.430   20.623   20.483
     52.290  415.120   70.400   95.044   47.240  109.291   19.507   20.334
     52.300  419.953   72.038   97.929   48.077  107.793   20.100   20.467
     52.310  417.654   70.978   95.117   48.562  109.099   19.760   20.740
     52.320  416.256   70.175   97.097   48.469  107.115   19.605   19.564
     52.330  416.948   70.585   95.811   48.713  107.522   20.140   20.019
     52.340  417.674   70.157   97.091   48.613  107.441   19.784   20.691
     52.350  419.409   70.339   95.862   50.461  108.096   19.678   21.154
     52.360  420.124   71.337   95.812   49.189  109.199   19.886   20.937
     52.370  415.780   70.031   94.974   48.086  109.308   18.817   20.709
     52.380  412.514   68.162   96.078   47.742  106.264   20.523   19.758
     52.390  416.796   70.479   95.136   48.372  106.522   20.063   20.715
     52.400  416.245   70.601   95.482   48.539  106.450   19.077   20.674
     52.410  416.786   71.102   95.264   48.563  106.635   19.561   21.308
     52.420  417.068   71.229   94.435   48.317  107.542   20.459   19.961
     52.430  421.219   71.978   96.220   49.098  108.206   20.965   19.665
     52.440  419.679   69.772   95.755   48.751  109.755   20.657   19.686
     52.450  422.538   71.532   94.714   48.422  110.024   21.465   19.255
     52.460  419.089   71.456   94.216   48.316  108.839   20.137   20.754
     52.470  422.522   71.580   95.778   48.780  109.570   20.217   21.121
     52.480  424.111   70.854   94.579   48.454  110.453   21.811   20.402
     52.490  424.491   71.966   95.984   48.714  110.731   21.145   20.042
     52.500  416.377   70.985   94.636   46.829  108.790   19.836   19.961
     52.510  419.135   71.235   93.389   48.255  109.915   21.026   20.842
     52.520  419.946   70.900   94.576   48.364  108.509   21.186   20.317
     52.530  417.718   70.500   94.008   48.543  109.335   20.420   20.263
     52.540  418.593   71.643   94.103   49.206  108.534   20.373   19.900
     52.550  414.957   70.588   92.975   47.501  108.832   20.476   19.945
     52.560  420.882   72.213   94.029   48.944  110.020   19.868   20.354
     52.570  421.711   71.881   94.541   48.504  109.195   19.733   20.927
     52.580  422.898   72.151   95.664   48.419  109.546   19.773   21.535
     52.590  414.211   71.419   93.392   47.376  105.664   20.156   20.028
     52.600  417.867   71.019   95.400   46.912  109.089   20.465   20.183
     52.610  421.212   72.671   96.155   48.391  108.301   20.704   20.809
     52.620  412.065   71.571   94.535   46.508  104.198   19.965   20.520
     52.630  415.395   73.915   95.597   46.426  104.896   19.496   20.485
     52.640  415.176   72.324   95.334   46.892  105.887   19.413   20.325
     52.650  418.805   73.332   95.316   48.058  106.258   18.869   20.923
     52.660  420.934   73.119   95.157   48.240  107.968   18.925   21.573
     52.670  416.086   72.600   94.530   47.280  106.833   18.332   20.066
     52.680  418.784   70.905   96.546   47.105  107.627   19.144   20.854
     52.690  419.744   72.127   94.612   47.816  107.177   19.441   21.888
     52.700  422.302   72.258   95.855   47.261  109.405   19.527   21.906
     52.710  412.956   71.683   93.849   46.639  105.039   19.504   20.812
     52.720  416.395   72.060   95.535   46.491  107.420   19.202   20.741
     52.730  414.659   71.444   94.689   46.827  106.456   19.000   20.896
     52.740  417.339   72.195   95.524   46.657  107.112   19.276   21.984
     52.750  416.241   72.747   93.675   46.346  107.243   19.177   21.434
     52.760  414.875   70.770   94.818   47.683  106.149   19.340   20.562
     52.770  417.332   71.831   95.882   47.998  105.639   19.851   19.783
     52.780  416.095   72.307   94.280   46.698  107.236   18.813   20.853
     52.790  418.014   71.254   94.325   47.184  108.933   18.801   21.108
     52.800  414.484   70.687   95.598   47.521  105.396   19.831   20.246
     52.810  415.125   70.138   94.668   47.458  106.544   18.913   21.383
     52.820  415.107   70.294   94.558   48.092  106.242   19.913   21.195
     52.830  415.443   70.900   93.831   47.430  105.810   19.694   21.300
     52.840  411.146   70.815   94.537   44.884  105.757   19.347   21.373
     52.850  411.772   70.196   92.589   47.002  107.202   19.071   21.164
     52.860  410.610   70.386   92.251   45.686  108.557   18.882   20.920
     52.870  413.990   71.688   93.147   47.034  107.812   18.921   20.351
     52.880  413.462   71.504   93.214   45.652  107.992   19.523   20.055
     52.890  416.293   71.374   94.675   46.585  109.493   18.750   20.976
     52.900  413.679   70.827   94.756   46.344  107.014   19.518   20.383
     52.910  412.828   71.995   91.975   46.158  107.884   19.609   20.111
     52.920  413.918   70.643   92.879   48.348  107.329   19.180   20.249
     52.930  412.184   70.306   92.245   46.423  107.665   18.801   20.360
     52.940  418.749   72.425   92.576   48.679  107.318   19.859   19.684
     52.950  418.069   71.307   94.644   48.936  107.467   18.880   20.138
     52.960  415.904   72.867   91.619   47.384  108.412   18.868   20.800
     52.970  417.678   71.553   92.850   47.947  110.306   19.062   20.762
     52.980  416.593   74.031   92.574   46.532  108.027   18.950   21.461
     52.990  417.117   73.457   91.805   47.271  107.919   18.293   20.830
     53.000  416.042   72.717   93.020   47.666  107.352   19.020   19.960
     53.010  411.365   71.439   90.523   46.988  108.094   19.155   20.007
     53.020  414.705   73.008   94.085   47.603  105.029   18.789   19.959
     53.030  417.876   73.609   95.433   47.857  106.324   18.984   20.248
     53.040  415.435   70.741   92.213   47.379  108.642   19.270   19.672
     53.050  419.090   72.899   93.030   47.000  108.691   19.118   21.015
     53.060  418.175   73.894   94.167   47.334  107.192   19.409   20.516
     53.070  412.760   71.401   90.556   47.215  106.511   20.182   21.042
     53.080  412.382   72.554   90.736   46.078  107.855   19.759   20.334
     53.090  415.488   73.247   91.906   47.363  107.924   19.093   20.979
     53.100  415.630   72.091   92.080   46.366  108.459   19.034   21.337
     53.110  414.924   71.044   92.408   45.994  108.513   19.579   21.085
     53.120  414.919   72.536   93.291   47.418  106.210   19.457   20.283
     53.130  412.724   71.970   92.608   46.237  106.769   19.613   19.965
     53.140  418.455   73.478   93.825   46.260  108.844   19.693   21.065
     53.150  415.882   72.023   93.710   46.536  108.258   18.052   20.947
     53.160  416.170   71.382   94.585   47.228  108.759   18.936   20.220
     53.170  416.598   71.005   91.847   47.974  107.168   19.522   21.692
     53.180  417.239   71.914   92.988   47.460  107.465   19.029   21.121
     53.190  416.794   71.936   93.723   47.984  106.422   19.062   22.012
     53.200  415.387   72.817   92.362   47.443  107.300   18.884   22.031
[truncated: 7,176,001 more chars]
