# Supplementary material for: Comparative structural insights and functional analysis for the distinct unbound states of Human AGO proteins
Source: Sci Rep. 2025 Mar 19;15:9432. doi: 10.1038/s41598-025-91849-5 (PMC11923369; doi:10.1038/s41598-025-91849-5)
Supplement: Supplementary file 4 — Supplementary Information 4. [file 41598_2025_91849_MOESM4_ESM.zip › global_and_domains/AGO1/r2/area.xvg]

# This file was created Wed Jul 12 01:33:08 2023
# Created by:
#                        :-) GROMACS - gmx sasa, 2021 (-:
# 
# Executable:   /home/panos/programs/bin/gmx
# Data prefix:  /home/panos/programs
# Working dir:  /media/panos/206c1b5a-e5c5-4016-9bdd-177d61394396/sim/AGO1/production
# Command line:
#   gmx sasa -f prod_center.xtc -s prod.tpr -n all_domains.ndx -o area.xvg -tu ns -surface 1 -output 10 11 12 13 14 15
# gmx sasa is part of G R O M A C S:
#
# GRowing Old MAkes el Chrono Sweat
#
@    title "Solvent Accessible Surface"
@    xaxis  label "Time (ns)"
@    yaxis  label "Area (nm\S2\N)"
@TYPE xy
@ view 0.15, 0.15, 0.75, 0.85
@ legend on
@ legend box on
@ legend loctype view
@ legend 0.78, 0.8
@ legend length 2
@ s0 legend "Total"
@ s1 legend "r_17-147"
@ s2 legend "r_209-351"
@ s3 legend "r_410-491"
@ s4 legend "r_498-799"
@ s5 legend "r_156-208"
@ s6 legend "r_355-401"
      0.000  418.513   73.183   87.089   48.741  108.324   21.598   22.612
      0.010  421.259   74.319   88.453   47.657  108.588   21.948   21.848
      0.020  419.935   74.942   89.616   47.099  107.491   20.717   23.198
      0.030  422.780   76.653   87.815   46.556  109.893   21.501   23.842
      0.040  423.479   74.481   88.953   47.140  109.699   21.856   22.818
      0.050  421.347   74.944   89.244   47.699  107.184   21.779   23.679
      0.060  418.848   75.000   89.181   46.363  107.567   21.118   22.548
      0.070  421.265   75.702   89.214   47.526  109.338   20.397   23.041
      0.080  419.978   74.813   90.526   46.430  107.704   22.123   22.771
      0.090  419.437   74.246   88.757   47.240  107.141   22.164   23.408
      0.100  421.304   76.410   90.560   47.900  107.321   20.534   23.166
      0.110  419.254   75.005   88.579   48.299  107.360   20.918   23.041
      0.120  422.284   78.048   86.660   48.743  108.292   22.376   22.292
      0.130  423.657   76.027   88.561   48.144  109.705   22.618   22.889
      0.140  424.620   76.625   90.548   48.325  107.585   22.582   23.376
      0.150  421.765   75.822   89.198   47.956  108.070   22.311   23.490
      0.160  420.151   74.954   89.805   47.620  107.171   21.138   23.915
      0.170  418.390   74.877   90.346   47.896  104.271   21.448   24.150
      0.180  421.147   75.309   88.939   47.511  107.821   21.047   24.059
      0.190  422.126   74.872   91.081   47.826  106.637   21.107   23.781
      0.200  419.781   76.112   90.936   48.026  105.707   20.689   22.301
      0.210  420.344   75.666   89.603   45.988  108.787   21.063   23.831
      0.220  416.553   73.690   90.634   47.001  105.801   21.337   23.065
      0.230  419.014   75.461   89.973   46.891  106.582   21.901   22.327
      0.240  419.299   73.239   90.048   48.664  106.906   21.701   23.432
      0.250  420.944   74.200   90.390   47.948  106.360   21.922   23.877
      0.260  420.302   75.164   90.028   46.760  107.150   21.774   23.861
      0.270  422.171   73.815   90.664   46.838  109.252   20.916   23.719
      0.280  420.079   74.650   91.361   45.405  108.540   21.276   23.021
      0.290  421.728   73.970   91.716   47.955  108.827   21.542   22.340
      0.300  417.024   73.299   89.984   46.229  108.120   20.585   23.301
      0.310  419.630   73.681   91.075   46.464  108.383   21.462   22.983
      0.320  420.679   74.514   90.948   46.461  109.060   20.897   23.143
      0.330  418.275   72.440   91.161   47.010  108.416   21.484   22.929
      0.340  422.129   74.720   92.006   46.467  108.869   21.423   23.466
      0.350  422.434   73.028   92.382   47.360  110.382   20.706   23.338
      0.360  420.210   74.228   90.885   47.717  108.228   20.811   23.944
      0.370  422.370   73.305   91.454   48.266  109.940   20.736   24.622
      0.380  420.928   73.628   90.688   47.686  109.104   21.370   24.059
      0.390  421.409   73.218   91.415   46.931  109.845   21.391   23.603
      0.400  418.291   72.184   91.170   47.468  108.190   20.806   23.974
      0.410  415.658   73.058   88.111   47.829  108.518   21.852   22.385
      0.420  418.919   73.635   89.836   48.367  109.619   21.501   22.564
      0.430  420.895   74.608   89.300   47.477  109.748   21.254   23.795
      0.440  419.777   74.469   89.444   47.738  110.226   21.239   22.436
      0.450  422.144   76.694   88.948   48.075  110.339   20.885   21.884
      0.460  420.550   74.880   88.530   47.675  111.202   21.096   23.129
      0.470  420.709   75.654   88.177   49.026  109.720   21.100   22.700
      0.480  422.881   74.764   91.719   47.939  109.170   20.850   23.159
      0.490  420.191   74.241   88.673   48.535  109.894   20.796   23.405
      0.500  416.735   74.556   89.480   46.924  107.301   21.220   22.890
      0.510  424.100   75.017   90.013   48.023  111.231   21.483   22.983
      0.520  420.204   76.451   90.063   47.686  106.349   21.843   22.654
      0.530  423.028   75.783   90.161   47.566  108.554   21.479   23.867
      0.540  421.007   74.920   89.905   48.101  108.764   22.242   22.962
      0.550  421.414   74.893   90.009   49.293  106.632   21.862   24.387
      0.560  420.750   74.157   90.355   47.222  108.494   22.505   23.424
      0.570  421.302   73.931   89.981   48.047  109.219   22.250   23.802
      0.580  422.307   73.979   88.710   48.932  109.802   22.352   23.960
      0.590  419.747   72.879   88.994   48.583  111.125   21.431   23.318
      0.600  421.451   74.147   90.226   49.037  109.278   21.800   23.488
      0.610  418.602   74.235   91.180   47.968  106.083   22.061   23.373
      0.620  420.893   73.141   90.220   49.436  109.710   21.364   22.968
      0.630  422.741   74.136   90.965   48.612  110.377   21.542   23.398
      0.640  422.010   74.054   90.245   47.513  108.863   22.248   23.781
      0.650  421.641   74.021   88.959   49.492  109.594   22.408   23.186
      0.660  421.904   73.731   89.375   49.010  110.478   21.130   23.380
      0.670  420.935   72.746   89.682   47.824  109.062   22.374   23.671
      0.680  422.286   73.887   89.926   47.969  110.095   22.096   23.994
      0.690  420.880   74.568   92.624   48.712  106.175   20.892   24.280
      0.700  423.930   72.127   91.090   48.448  110.607   22.552   24.140
      0.710  422.129   75.018   90.287   49.460  107.691   21.176   23.642
      0.720  421.897   73.848   90.284   48.597  107.954   20.487   24.911
      0.730  423.561   72.356   88.469   49.029  110.637   21.714   24.853
      0.740  422.614   74.336   89.223   50.056  109.545   20.264   24.194
      0.750  425.105   73.843   90.097   48.812  109.815   21.328   24.430
      0.760  421.041   74.453   87.668   48.613  109.035   21.196   24.041
      0.770  419.304   71.672   89.745   48.724  108.522   20.700   24.367
      0.780  420.650   72.690   89.493   47.831  107.861   21.423   24.132
      0.790  418.793   73.361   88.998   47.884  109.215   21.046   22.986
      0.800  419.927   71.489   89.090   49.449  110.794   20.765   22.992
      0.810  420.283   72.995   89.360   47.659  111.018   20.936   23.224
      0.820  422.682   74.834   88.331   48.983  110.999   20.995   23.345
      0.830  420.279   72.306   89.899   47.946  110.891   20.450   24.134
      0.840  420.636   73.297   88.968   48.615  109.304   21.515   23.844
      0.850  419.330   72.840   88.765   49.683  108.646   20.993   23.395
      0.860  414.055   70.621   87.710   47.545  109.228   20.540   23.841
      0.870  416.597   71.758   88.728   48.154  107.330   21.525   24.099
      0.880  416.953   72.331   88.505   47.274  107.946   21.234   23.774
      0.890  415.807   72.355   86.198   47.897  108.323   21.894   24.774
      0.900  413.650   72.302   87.396   46.639  107.938   21.300   23.581
      0.910  415.059   71.352   88.984   47.770  107.254   21.332   23.248
      0.920  418.346   72.080   88.085   49.591  107.265   21.464   23.831
      0.930  414.657   73.159   88.344   46.913  107.968   21.588   23.481
      0.940  417.307   73.191   88.602   47.879  108.835   21.482   22.460
      0.950  419.955   72.724   88.066   47.597  109.839   22.078   23.510
      0.960  418.382   71.449   89.294   48.950  107.668   21.565   23.930
      0.970  417.466   72.814   88.506   47.006  107.934   22.822   23.780
      0.980  417.303   72.160   89.167   47.562  108.941   21.262   23.480
      0.990  422.973   72.997   88.867   48.366  110.873   22.047   23.423
      1.000  419.054   71.233   87.853   48.080  111.398   21.724   23.587
      1.010  421.188   73.176   87.922   48.721  109.793   21.595   23.534
      1.020  421.653   73.065   87.696   48.444  109.986   22.207   24.138
      1.030  418.362   73.253   86.864   48.589  109.189   20.695   23.144
      1.040  421.731   73.119   87.173   48.511  110.842   22.037   24.483
      1.050  419.742   71.139   88.481   48.006  109.567   21.320   24.564
      1.060  424.498   72.078   89.679   48.440  111.254   22.341   23.610
      1.070  418.340   71.184   85.875   49.188  110.300   21.702   23.275
      1.080  417.630   72.069   87.950   47.533  109.279   21.730   23.477
      1.090  422.088   72.423   88.400   47.170  111.297   21.218   24.745
      1.100  424.683   72.985   88.906   48.046  111.371   21.967   23.989
      1.110  421.790   71.798   86.807   49.026  111.784   21.923   22.858
      1.120  423.670   73.191   85.914   50.420  112.152   22.260   23.568
      1.130  422.030   72.367   87.722   47.388  111.314   22.167   24.701
      1.140  421.815   73.149   86.805   48.420  109.999   21.350   24.870
      1.150  424.730   73.764   88.478   48.658  110.415   22.150   24.654
      1.160  420.710   71.611   88.788   48.564  109.936   21.716   24.188
      1.170  418.753   71.828   88.677   48.186  108.618   21.224   24.965
      1.180  417.310   72.813   87.457   48.393  107.422   22.034   24.484
      1.190  423.028   72.766   89.424   48.483  108.683   22.634   24.613
      1.200  426.420   73.232   90.238   47.589  112.792   22.096   24.104
      1.210  421.670   72.959   89.216   48.899  109.478   21.186   24.033
      1.220  420.867   72.944   88.887   47.911  110.976   21.419   23.850
      1.230  417.238   72.881   85.922   48.222  110.161   22.477   23.040
      1.240  421.728   73.195   88.508   47.240  112.158   21.527   24.136
      1.250  422.712   74.172   86.983   48.370  112.620   21.880   23.529
      1.260  417.945   71.916   87.691   48.391  110.725   21.907   22.871
      1.270  418.977   73.055   89.588   48.057  110.245   21.415   22.703
      1.280  418.825   72.023   87.713   47.222  110.095   21.977   23.551
      1.290  418.063   72.530   87.043   46.482  112.409   22.339   22.762
      1.300  417.950   71.308   89.321   46.203  110.736   22.076   23.937
      1.310  418.698   72.773   88.816   45.308  110.163   22.403   23.942
      1.320  417.402   72.096   89.608   45.956  109.404   21.588   24.122
      1.330  421.292   75.023   88.754   47.864  109.488   21.530   23.871
      1.340  413.178   73.941   86.373   47.270  106.785   20.659   23.585
      1.350  415.423   73.477   88.042   46.797  107.874   20.484   23.598
      1.360  416.572   73.931   87.055   48.320  110.618   20.464   22.597
      1.370  416.917   73.914   85.205   48.217  110.207   20.754   23.507
      1.380  417.238   74.017   87.286   46.996  108.737   20.831   24.057
      1.390  417.602   73.299   86.883   48.322  108.899   21.002   23.888
      1.400  418.562   72.664   88.242   49.129  108.725   21.228   23.130
      1.410  417.223   73.956   88.504   48.039  108.473   20.331   22.405
      1.420  418.651   74.356   86.992   48.902  108.672   21.999   22.131
      1.430  420.962   73.271   89.109   48.839  110.583   20.814   22.495
      1.440  419.782   73.324   86.758   48.571  109.841   21.606   23.116
      1.450  420.752   75.177   89.501   48.781  107.421   21.537   22.620
      1.460  421.729   74.652   89.415   47.038  109.418   22.253   22.675
      1.470  421.919   74.668   90.303   47.558  109.330   21.344   22.798
      1.480  423.212   74.517   91.053   49.265  109.289   21.564   22.260
      1.490  420.217   74.886   89.247   47.983  108.929   21.383   23.075
      1.500  422.990   73.177   89.797   48.525  108.443   23.062   23.684
      1.510  421.333   73.575   90.862   47.474  106.770   22.163   23.825
      1.520  419.522   74.639   90.387   47.705  107.318   22.236   22.999
      1.530  418.942   74.078   90.479   47.301  108.494   21.779   21.955
      1.540  422.561   75.908   90.880   47.470  109.825   21.642   21.897
      1.550  419.505   74.451   88.653   46.425  109.782   22.784   22.759
      1.560  418.749   73.146   88.804   46.493  109.971   21.795   23.698
      1.570  422.355   75.264   92.644   46.021  107.970   21.300   23.622
      1.580  419.449   74.051   90.103   46.381  108.132   21.751   22.850
      1.590  421.916   74.951   90.455   47.010  109.003   20.424   23.704
      1.600  416.187   72.873   90.863   46.741  107.115   21.055   22.500
      1.610  418.610   74.540   90.042   46.758  108.064   21.663   22.642
      1.620  417.036   73.104   90.706   46.532  107.725   21.301   22.995
      1.630  421.205   73.356   89.774   45.954  110.502   20.947   23.567
      1.640  420.943   74.008   91.005   47.619  109.415   21.144   22.676
      1.650  422.268   73.676   91.171   48.483  108.816   21.706   22.984
      1.660  419.412   74.161   88.460   47.087  109.387   21.811   22.723
      1.670  418.394   72.789   89.076   46.807  110.995   20.634   22.777
      1.680  418.445   72.837   89.612   46.401  109.730   21.828   22.726
      1.690  413.683   73.060   88.569   46.668  106.260   21.776   21.944
      1.700  414.835   72.937   89.772   47.500  107.562   21.261   21.573
      1.710  415.786   73.854   88.376   47.560  107.727   21.262   22.549
      1.720  418.387   71.677   91.333   47.740  108.884   21.950   21.838
      1.730  418.548   73.717   89.451   46.737  109.514   21.728   22.408
      1.740  416.895   73.671   88.679   47.103  108.196   21.879   22.594
      1.750  419.152   73.793   88.665   48.087  110.049   22.444   22.308
      1.760  418.828   72.720   89.505   47.226  110.209   22.386   22.669
      1.770  422.247   73.644   91.731   47.612  110.887   21.653   21.749
      1.780  416.588   72.199   90.055   46.025  108.300   22.114   22.951
      1.790  416.437   72.467   89.425   47.410  109.819   21.729   22.733
      1.800  419.395   73.340   89.233   45.848  110.546   22.214   22.837
      1.810  423.814   74.520   90.179   46.769  113.248   22.052   21.706
      1.820  420.083   74.295   90.800   46.945  109.991   21.774   22.081
      1.830  418.043   72.706   89.524   47.077  111.263   20.628   22.680
      1.840  415.069   73.151   88.888   47.166  108.345   21.039   22.768
      1.850  422.257   74.586   88.970   46.739  111.329   21.634   22.928
      1.860  421.523   75.278   91.673   47.319  109.399   21.382   21.701
      1.870  419.420   73.727   88.265   48.143  110.782   21.293   22.276
      1.880  417.740   74.399   88.989   47.065  108.567   22.018   23.043
      1.890  419.542   75.247   89.302   46.172  110.609   21.914   22.224
      1.900  414.918   71.854   88.977   47.124  108.685   21.239   22.186
      1.910  416.151   74.166   88.789   46.748  108.009   22.044   22.151
      1.920  416.257   72.952   88.684   46.506  109.162   21.565   21.991
      1.930  414.361   72.816   87.255   46.913  108.753   21.097   22.099
      1.940  415.232   72.319   89.464   47.270  108.593   20.822   21.792
      1.950  412.684   73.411   90.084   46.138  106.269   21.086   21.587
      1.960  414.355   73.201   89.642   45.991  106.913   21.093   21.993
      1.970  416.692   73.412   89.418   45.538  110.196   21.342   21.429
      1.980  414.684   73.346   90.233   45.586  106.820   20.540   23.158
      1.990  415.681   71.621   89.348   46.833  109.320   21.974   22.269
      2.000  418.921   71.423   89.533   47.234  110.963   21.499   22.463
      2.010  418.490   73.412   89.315   47.530  107.940   22.683   22.419
      2.020  415.698   72.750   86.877   47.762  109.377   21.713   22.011
      2.030  421.542   74.391   89.418   47.817  110.831   21.831   22.415
      2.040  418.568   72.774   89.718   47.281  109.167   21.970   22.460
      2.050  415.827   74.118   87.842   47.363  108.337   21.151   22.476
      2.060  414.835   73.989   87.368   46.402  108.224   21.335   22.064
      2.070  416.943   74.542   88.811   46.857  107.480   22.519   21.777
      2.080  415.756   73.606   90.220   45.261  109.136   21.806   21.635
      2.090  415.988   71.256   90.741   45.713  109.648   22.192   22.798
      2.100  415.802   71.418   91.654   46.347  108.350   21.150   22.212
      2.110  415.710   70.193   90.082   46.717  108.459   21.713   22.705
      2.120  414.062   72.333   90.946   46.442  106.103   20.203   22.691
      2.130  411.357   68.930   90.141   45.370  108.689   21.110   22.354
      2.140  416.587   71.298   89.602   45.336  110.557   22.315   22.749
      2.150  413.564   69.929   88.604   47.871  107.528   22.126   22.756
      2.160  413.587   69.937   89.377   47.057  108.322   20.983   22.857
      2.170  412.212   68.854   87.816   46.181  110.482   21.573   22.624
      2.180  416.412   71.156   89.004   46.316  110.173   21.217   23.023
      2.190  414.744   70.212   89.731   47.269  110.510   20.914   23.179
      2.200  416.456   70.893   90.021   47.735  109.877   22.298   23.285
      2.210  412.112   69.652   89.102   47.718  107.111   21.720   22.633
      2.220  413.250   70.988   88.845   46.948  108.067   21.737   23.302
      2.230  413.678   71.982   89.242   45.826  108.428   20.980   23.497
      2.240  409.120   70.488   88.332   46.302  106.298   21.500   22.557
      2.250  414.062   71.050   89.696   46.703  109.623   21.349   22.653
      2.260  413.701   72.339   88.687   46.493  108.702   20.449   22.976
      2.270  417.228   71.744   90.145   48.876  108.095   20.453   23.622
      2.280  418.057   73.093   91.041   47.685  108.450   20.830   23.259
      2.290  413.124   71.965   88.817   46.017  107.042   21.042   23.127
      2.300  412.570   72.518   89.104   47.003  107.207   20.541   22.212
      2.310  411.803   72.932   88.686   47.228  105.787   21.013   22.513
      2.320  414.684   72.621   89.200   48.020  105.684   21.636   22.521
      2.330  418.898   72.187   90.898   46.570  109.804   21.652   23.295
      2.340  415.993   72.167   90.108   46.590  107.960   21.508   23.550
      2.350  420.021   73.606   92.009   47.913  107.334   22.891   23.936
      2.360  420.783   73.196   92.052   46.561  109.562   21.644   23.136
      2.370  417.244   74.017   91.568   46.483  107.804   20.996   23.686
      2.380  413.552   69.929   89.345   46.454  108.659   21.743   23.032
      2.390  417.641   70.262   90.837   47.520  109.652   21.825   22.309
      2.400  417.644   71.334   91.542   46.948  108.651   21.579   23.712
      2.410  419.626   72.341   90.599   48.458  109.927   21.856   22.572
      2.420  415.848   70.482   90.415   47.531  109.056   22.113   22.486
      2.430  414.778   72.087   89.453   47.192  106.484   22.012   22.743
      2.440  415.777   70.255   91.106   46.488  109.473   21.214   22.422
      2.450  414.070   71.625   89.697   46.268  107.608   21.481   22.931
      2.460  415.612   72.717   89.945   47.100  107.365   22.084   22.466
      2.470  413.076   71.709   88.331   47.333  108.729   21.823   22.626
      2.480  409.404   70.861   86.626   46.315  106.371   21.365   23.434
      2.490  413.010   71.453   87.796   47.468  107.017   21.297   23.100
      2.500  412.642   71.138   89.225   46.381  106.293   21.784   23.727
      2.510  413.681   71.751   88.576   46.392  106.854   21.957   23.892
      2.520  418.462   72.584   90.696   48.106  105.759   21.412   23.409
      2.530  414.284   71.104   90.112   46.560  107.109   21.558   23.292
      2.540  414.339   72.259   87.570   48.013  106.344   21.325   23.876
      2.550  410.314   70.601   88.035   48.003  107.730   20.305   22.387
      2.560  414.521   72.810   87.892   46.650  108.551   20.969   23.826
      2.570  415.814   71.397   88.800   47.455  108.450   20.707   23.568
      2.580  414.933   72.319   88.828   46.431  107.910   20.849   23.266
      2.590  415.503   72.216   89.891   46.481  107.400   21.334   23.244
      2.600  412.286   71.974   88.201   46.407  108.039   21.171   22.862
      2.610  416.390   72.685   88.792   47.674  107.253   20.758   23.453
      2.620  418.220   72.819   90.674   46.919  108.744   20.945   23.337
      2.630  412.713   72.372   89.529   46.427  107.659   20.386   22.679
      2.640  415.241   71.946   88.229   46.956  109.651   20.862   23.274
      2.650  413.985   71.032   88.382   46.623  109.680   21.035   23.183
      2.660  414.713   71.290   88.106   48.084  108.493   20.587   23.781
      2.670  417.081   71.807   88.443   47.164  108.904   21.551   24.142
      2.680  420.116   73.688   90.109   45.999  109.941   20.914   24.053
      2.690  415.779   72.088   88.965   47.911  107.351   21.527   23.630
      2.700  414.453   71.892   89.906   46.562  106.560   21.802   23.685
      2.710  413.538   72.904   89.629   46.564  105.617   21.085   23.534
      2.720  411.639   71.347   88.911   46.409  107.280   20.488   23.754
      2.730  420.115   73.439   91.774   46.648  106.611   21.768   23.847
      2.740  417.959   72.384   90.032   47.756  108.150   21.666   22.575
      2.750  410.439   72.079   88.462   45.773  105.861   20.778   23.131
      2.760  416.377   71.503   90.249   47.562  107.213   21.044   23.677
      2.770  418.798   74.946   89.855   48.331  107.189   21.331   23.020
      2.780  415.328   71.897   89.311   47.014  108.114   20.878   22.613
      2.790  415.268   72.391   89.999   48.284  107.725   20.559   22.541
      2.800  417.257   71.417   90.304   48.384  107.257   22.057   23.295
      2.810  417.191   71.173   90.930   47.463  108.190   20.805   22.730
      2.820  414.447   71.730   89.987   45.735  107.795   21.955   22.910
      2.830  417.478   72.994   89.323   47.783  108.007   21.538   22.588
      2.840  416.889   71.272   89.941   48.406  108.128   20.830   22.952
      2.850  416.700   71.202   89.629   46.703  110.669   20.422   22.013
      2.860  413.617   72.101   90.097   46.821  105.937   20.011   22.644
      2.870  415.584   73.596   89.191   46.818  108.710   20.584   22.242
      2.880  417.400   73.997   88.866   48.981  108.004   19.899   22.742
      2.890  415.788   72.235   89.899   48.905  106.986   20.223   21.741
      2.900  418.616   73.065   90.996   47.705  107.631   21.149   22.428
      2.910  413.364   73.111   89.372   48.024  106.218   20.095   22.681
      2.920  414.342   70.816   89.486   47.654  108.519   20.295   21.976
      2.930  416.218   71.542   88.955   47.354  109.198   20.854   22.002
      2.940  415.218   72.062   90.840   47.812  107.288   20.468   22.618
      2.950  415.415   72.863   90.607   48.124  107.036   19.749   22.045
      2.960  414.474   72.324   88.523   48.121  106.611   21.264   22.355
      2.970  413.764   72.681   89.073   47.186  105.131   21.161   22.831
      2.980  416.768   74.411   90.686   47.527  105.871   21.574   22.381
      2.990  418.699   74.202   90.369   47.761  108.484   21.767   22.105
      3.000  415.716   73.857   89.473   47.294  108.200   20.960   21.919
      3.010  419.165   73.015   90.979   47.548  109.875   20.962   22.053
      3.020  414.837   72.686   90.450   47.175  107.568   20.832   21.664
      3.030  416.756   72.121   89.965   48.705  107.938   20.636   21.112
      3.040  418.453   75.296   91.938   47.521  107.022   20.988   20.738
      3.050  415.631   73.403   89.553   48.131  107.967   20.184   21.302
      3.060  417.532   72.910   88.802   47.889  109.630   20.913   21.308
      3.070  414.240   72.540   89.616   47.898  106.276   20.787   22.408
      3.080  417.602   73.434   89.638   48.495  106.517   21.654   21.896
      3.090  420.597   74.311   89.159   49.003  108.272   21.240   21.675
      3.100  416.560   72.898   89.025   48.247  108.333   20.901   22.591
      3.110  413.112   71.287   88.406   49.060  105.787   21.091   22.205
      3.120  419.060   73.349   88.843   49.021  106.455   21.649   22.629
      3.130  416.242   74.364   88.671   48.163  106.430   21.547   22.341
      3.140  414.267   73.216   88.242   48.298  106.419   20.982   22.575
      3.150  414.142   74.341   87.778   47.689  106.672   20.376   22.127
      3.160  415.779   74.775   88.555   48.279  105.377   20.500   21.737
      3.170  416.090   74.264   88.634   48.598  106.743   20.585   22.126
      3.180  417.726   73.701   89.212   48.395  107.997   20.953   22.534
      3.190  415.996   74.041   88.176   49.279  107.167   20.786   22.437
      3.200  415.735   73.464   89.140   48.865  107.231   20.249   22.319
      3.210  417.702   73.447   91.311   47.473  107.411   21.024   22.316
      3.220  416.636   71.898   91.112   48.061  104.637   20.760   23.324
      3.230  418.484   74.583   88.894   47.396  107.597   21.403   22.722
      3.240  418.128   74.324   88.583   46.919  108.002   20.915   22.969
      3.250  417.135   73.544   89.736   48.016  106.800   21.279   22.228
      3.260  414.928   71.595   90.345   47.739  107.072   21.211   22.325
      3.270  415.582   73.487   88.481   48.021  107.490   20.869   22.163
      3.280  414.954   72.851   87.670   48.536  108.134   20.947   22.120
      3.290  413.904   74.478   88.573   47.347  106.268   20.428   21.393
      3.300  417.778   73.891   88.982   47.671  108.598   21.327   23.041
      3.310  417.067   73.671   87.473   48.009  108.189   21.383   23.026
      3.320  414.663   72.626   88.359   47.936  107.195   20.617   22.329
      3.330  413.441   73.069   88.112   46.343  106.172   21.252   22.968
      3.340  415.273   73.319   87.460   48.548  106.541   21.679   22.925
      3.350  415.336   73.240   87.515   47.971  107.698   21.092   23.133
      3.360  416.994   72.939   87.826   47.522  107.905   22.018   22.957
      3.370  417.278   73.566   87.799   47.021  108.667   21.849   23.140
      3.380  415.082   74.234   87.778   47.710  106.732   21.036   22.652
      3.390  415.258   74.284   87.224   46.598  106.861   21.257   22.371
      3.400  415.260   74.761   87.365   47.575  107.145   20.913   22.522
      3.410  415.145   73.226   88.263   47.009  110.173   20.255   22.067
      3.420  415.483   73.701   89.144   46.730  107.747   20.856   22.858
      3.430  413.840   72.840   88.299   47.195  106.499   20.498   23.021
      3.440  416.339   72.505   89.645   47.604  107.341   21.317   22.693
      3.450  416.465   74.226   89.852   47.045  105.794   21.001   21.781
      3.460  418.094   72.539   90.018   46.894  107.985   21.811   23.205
      3.470  415.204   72.987   89.461   47.050  105.276   21.724   23.180
      3.480  414.685   74.619   89.879   46.787  106.568   21.331   22.123
      3.490  413.950   73.179   88.369   47.335  108.069   21.109   21.982
      3.500  414.875   72.866   88.335   47.532  108.194   21.074   21.995
      3.510  418.511   74.419   88.562   47.644  108.329   20.643   23.451
      3.520  418.230   74.806   88.147   49.048  108.114   20.460   23.079
      3.530  419.523   74.769   89.372   46.459  108.275   22.435   22.296
      3.540  418.092   74.332   88.332   47.071  108.406   21.710   23.230
      3.550  419.259   74.043   88.698   47.400  108.114   22.511   23.618
      3.560  420.848   75.920   88.152   47.261  110.349   21.321   23.531
      3.570  420.717   75.536   88.728   47.846  110.141   21.444   22.970
      3.580  422.091   73.819   88.784   47.682  109.556   21.725   24.071
      3.590  422.020   75.292   89.002   47.510  109.409   21.861   22.826
      3.600  422.805   74.841   90.185   47.921  109.654   21.511   23.176
      3.610  426.306   76.424   89.482   47.265  110.123   21.597   24.343
      3.620  422.735   76.047   87.219   47.100  112.080   22.354   22.550
      3.630  422.310   74.124   88.208   48.055  111.591   21.754   22.588
      3.640  420.211   73.529   87.633   47.630  110.115   21.793   22.540
      3.650  419.910   74.912   87.573   47.203  109.044   22.441   22.569
      3.660  419.677   72.174   88.403   46.916  112.160   21.308   22.785
      3.670  418.636   73.091   88.287   48.098  107.797   21.578   22.696
      3.680  422.177   73.819   89.546   47.617  110.444   21.139   22.620
      3.690  419.376   73.983   87.736   46.602  108.497   21.152   23.407
      3.700  421.620   74.625   88.661   47.356  111.144   21.757   22.902
      3.710  413.875   73.791   86.921   46.491  106.632   21.079   22.388
      3.720  421.589   74.793   89.439   46.769  109.120   22.607   22.577
      3.730  419.935   75.863   88.543   46.601  109.494   20.784   22.913
      3.740  420.442   74.556   88.904   48.204  108.215   21.112   23.286
      3.750  416.499   74.587   85.746   47.482  107.687   21.805   22.788
      3.760  417.421   72.435   87.797   48.532  108.916   21.318   22.714
      3.770  420.297   74.718   87.404   47.878  111.044   21.503   22.752
      3.780  417.601   74.037   86.895   46.112  111.276   20.309   22.643
      3.790  417.135   73.001   88.657   46.803  107.854   20.899   22.605
      3.800  419.573   74.358   86.562   47.866  108.642   21.994   22.885
      3.810  415.832   71.736   88.036   47.086  110.290   20.518   22.638
      3.820  416.115   70.801   89.364   47.186  108.555   21.261   22.989
      3.830  420.481   73.742   88.307   47.754  110.570   21.096   22.832
      3.840  420.039   73.062   89.516   45.729  110.241   21.414   23.000
      3.850  414.497   72.532   88.675   46.609  108.954   20.936   22.392
      3.860  418.143   71.447   88.222   46.917  110.183   21.499   22.437
      3.870  417.959   72.306   89.617   47.316  108.680   21.984   22.817
      3.880  420.683   72.617   89.161   48.136  108.972   21.930   23.252
      3.890  416.722   71.060   88.376   47.626  107.711   20.999   23.118
      3.900  418.413   71.484   90.229   47.388  107.824   21.458   23.771
      3.910  417.750   72.231   90.013   46.383  107.370   21.380   23.136
      3.920  420.017   72.914   90.474   47.618  108.832   22.071   23.442
      3.930  422.134   73.245   89.727   48.125  109.539   21.973   23.194
      3.940  421.156   75.317   91.364   48.117  107.468   21.519   22.792
      3.950  419.557   73.504   89.656   47.581  108.642   21.344   22.608
      3.960  412.867   72.572   88.478   46.225  107.057   20.680   23.084
      3.970  417.139   74.424   88.445   46.961  108.858   21.798   22.213
      3.980  417.762   74.406   90.153   46.256  107.189   21.229   23.380
      3.990  418.623   74.164   90.798   47.954  107.874   21.191   23.188
      4.000  416.893   73.551   90.587   47.200  106.584   20.220   22.691
      4.010  419.946   74.696   88.716   48.794  107.229   21.897   22.793
      4.020  416.509   73.670   89.519   46.982  106.788   21.207   23.306
      4.030  420.679   73.765   89.533   47.083  109.772   22.800   23.256
      4.040  419.997   73.858   90.970   46.505  109.685   22.523   23.062
      4.050  417.647   74.319   88.682   47.654  107.295   22.941   22.752
      4.060  417.176   73.307   88.003   46.756  107.323   22.349   23.449
      4.070  415.573   73.074   89.594   46.232  107.429   22.130   22.788
      4.080  414.924   72.681   88.320   47.207  107.350   21.648   23.052
      4.090  414.389   73.053   88.634   47.155  107.488   22.036   22.302
      4.100  418.226   73.977   89.010   47.279  109.412   21.234   22.111
      4.110  420.032   73.148   89.234   48.059  109.108   22.303   23.222
      4.120  416.625   73.650   87.604   47.990  109.315   22.508   22.436
      4.130  413.970   73.192   88.816   47.596  105.404   21.322   22.977
      4.140  420.866   73.924   89.641   49.118  109.662   22.029   21.983
      4.150  419.168   73.507   88.310   48.159  109.790   22.041   22.134
      4.160  422.785   75.165   90.377   48.459  109.401   21.856   22.590
      4.170  419.509   76.225   89.020   46.081  107.799   21.567   23.029
      4.180  420.875   75.141   90.873   47.763  108.093   22.726   22.273
      4.190  421.087   75.512   89.533   47.947  108.629   22.302   22.642
      4.200  418.518   74.588   90.368   46.879  108.153   21.754   22.637
      4.210  416.213   72.908   88.082   46.962  108.175   23.160   21.694
      4.220  421.105   73.442   90.901   48.254  110.347   21.386   21.888
      4.230  420.452   73.889   90.733   47.220  108.685   22.683   22.306
      4.240  420.343   74.965   90.522   46.199  109.568   22.550   22.644
      4.250  421.820   74.096   91.480   46.820  109.873   22.338   22.884
      4.260  420.453   74.745   90.182   46.343  108.775   21.782   23.374
      4.270  417.114   74.444   88.768   46.713  105.976   21.995   23.789
      4.280  421.753   74.737   90.687   47.435  108.785   22.344   22.534
      4.290  415.951   72.931   88.548   47.227  108.787   21.524   22.995
      4.300  412.962   71.487   88.602   47.900  106.802   21.365   22.612
      4.310  414.374   73.564   88.403   48.461  105.718   21.618   23.010
      4.320  414.263   71.955   89.156   47.196  107.766   21.738   23.120
      4.330  417.018   73.391   88.103   47.116  107.651   21.728   23.409
      4.340  420.603   74.042   88.559   46.949  109.979   22.103   23.621
      4.350  418.807   73.994   88.692   47.910  107.642   21.851   23.951
      4.360  417.903   73.127   90.755   47.782  108.365   22.194   22.367
      4.370  420.992   73.337   89.904   47.917  109.106   22.133   23.574
      4.380  416.760   74.076   87.311   47.553  107.282   22.023   22.643
      4.390  420.081   75.699   89.096   47.424  106.578   22.080   23.244
      4.400  421.300   72.937   90.098   46.737  111.561   22.271   22.909
      4.410  415.782   75.749   86.341   46.822  106.274   22.387   23.132
      4.420  417.042   74.348   87.031   46.097  108.656   21.830   23.365
      4.430  414.361   73.001   89.096   46.556  105.737   21.977   23.512
      4.440  413.902   74.128   86.534   46.179  106.606   22.402   22.775
      4.450  417.450   73.866   89.024   47.018  107.799   22.606   21.590
      4.460  413.734   73.682   87.746   46.799  107.191   21.887   21.572
      4.470  419.859   73.669   89.120   46.847  108.805   22.648   23.554
      4.480  412.369   71.881   86.858   47.401  106.297   21.093   22.754
      4.490  415.850   73.145   88.104   47.940  106.337   21.838   22.280
      4.500  416.717   73.497   87.919   48.595  107.266   22.349   22.730
      4.510  416.335   72.747   88.048   47.520  108.396   21.299   23.680
      4.520  413.870   72.719   89.527   47.450  105.209   21.776   22.277
      4.530  413.864   73.890   87.835   47.423  105.913   21.229   22.493
      4.540  414.960   73.156   88.206   46.929  106.050   22.021   22.424
      4.550  417.323   73.601   89.452   45.680  108.068   22.051   22.639
      4.560  414.956   73.318   88.497   47.509  106.367   20.998   22.890
      4.570  418.878   72.544   88.982   48.108  107.858   22.044   23.175
      4.580  416.475   72.418   89.972   46.722  106.994   21.933   22.769
      4.590  415.410   72.957   88.004   48.004  106.667   21.464   23.221
      4.600  415.592   71.494   89.497   48.293  106.408   22.466   23.272
      4.610  415.326   72.925   88.906   47.297  107.349   21.757   22.497
      4.620  414.684   72.159   88.412   47.835  106.187   20.734   22.901
      4.630  415.086   73.247   89.072   47.423  104.739   21.788   22.960
      4.640  415.752   72.289   89.494   46.394  105.947   22.521   22.971
      4.650  417.904   73.845   89.932   46.510  105.845   22.195   22.877
      4.660  419.537   73.509   90.904   46.589  107.176   22.230   23.130
      4.670  418.864   74.912   91.493   46.067  106.668   21.566   22.937
      4.680  421.379   75.195   90.179   48.343  105.489   22.141   23.002
      4.690  420.082   74.806   88.464   47.253  107.964   22.966   22.673
      4.700  423.963   74.977   90.534   48.264  107.619   22.228   23.486
      4.710  416.376   74.288   89.181   47.201  106.041   21.548   22.342
      4.720  421.070   75.499   88.774   47.344  107.689   21.805   23.147
      4.730  418.250   73.253   90.168   47.323  106.478   21.058   23.369
      4.740  418.396   73.913   88.447   47.815  106.475   21.496   23.627
      4.750  416.261   73.085   90.201   47.293  105.338   21.701   22.919
      4.760  418.167   72.674   90.345   47.576  106.569   21.161   23.402
      4.770  418.720   73.134   90.668   47.226  106.410   20.988   23.306
      4.780  422.616   73.502   90.040   47.793  109.133   21.301   23.003
      4.790  419.854   76.060   89.194   47.487  106.433   20.850   22.760
      4.800  421.778   72.532   90.849   48.343  108.240   22.117   22.446
      4.810  418.031   71.566   90.485   48.071  106.969   22.366   23.444
      4.820  425.293   74.171   91.980   47.586  110.365   21.867   23.512
      4.830  424.216   73.321   91.487   47.432  109.207   22.635   23.039
      4.840  418.402   72.277   90.385   48.147  106.565   21.522   23.720
      4.850  418.465   72.898   88.596   48.171  107.866   21.184   23.169
      4.860  420.045   73.739   89.819   49.562  106.137   20.649   23.397
      4.870  418.119   74.057   87.403   47.201  108.170   21.850   22.988
      4.880  419.827   72.418   90.545   48.212  107.046   21.050   23.488
      4.890  420.169   74.027   89.268   47.783  107.469   21.801   22.862
      4.900  419.804   71.980   89.389   48.742  107.609   22.045   23.427
      4.910  419.082   72.538   88.683   48.107  107.661   21.510   23.234
      4.920  417.082   70.499   88.189   48.244  109.202   21.142   22.529
      4.930  417.420   71.636   88.940   47.309  108.078   21.858   22.170
      4.940  417.453   72.079   90.001   47.192  107.704   21.426   22.947
      4.950  417.524   71.625   88.640   48.015  105.987   22.803   24.131
      4.960  418.840   72.803   89.869   46.761  108.426   21.852   22.764
      4.970  417.454   72.359   87.671   49.275  107.614   21.422   22.992
      4.980  430.114   74.628   92.029   49.577  110.831   21.474   23.525
      4.990  424.140   73.040   89.621   48.484  110.466   21.925   24.549
      5.000  422.366   73.516   90.633   48.414  108.275   22.221   22.942
      5.010  420.959   73.073   90.477   47.892  108.078   22.501   23.344
      5.020  421.336   73.246   89.084   48.939  108.258   22.020   23.129
      5.030  422.611   73.793   90.584   46.757  109.940   21.581   22.805
      5.040  421.840   74.153   90.462   47.648  109.280   21.462   22.352
      5.050  422.118   72.417   89.538   47.883  110.797   22.412   22.726
      5.060  420.889   71.766   89.348   48.025  109.111   22.129   22.666
      5.070  421.143   71.928   89.361   48.174  108.913   21.596   22.922
      5.080  420.094   73.208   89.398   47.821  109.309   21.048   22.508
      5.090  417.493   72.993   90.761   47.268  106.366   21.389   22.773
      5.100  419.674   72.627   89.978   47.917  107.932   21.167   22.717
      5.110  419.064   72.210   89.647   47.562  107.293   21.304   23.514
      5.120  419.122   72.514   90.314   46.892  108.232   21.188   23.820
      5.130  421.874   74.671   90.711   48.344  107.550   22.162   23.522
      5.140  416.351   72.177   90.431   47.592  107.156   21.097   22.076
      5.150  419.375   72.655   88.988   46.944  110.341   21.207   22.986
      5.160  418.326   73.548   88.811   46.700  107.715   22.153   23.062
      5.170  419.926   74.040   89.217   47.432  108.173   21.704   23.302
      5.180  417.613   72.721   90.870   47.553  105.355   21.505   23.983
      5.190  423.075   73.753   91.571   47.523  108.247   22.969   23.346
      5.200  416.562   72.552   90.006   46.346  107.789   22.022   22.786
      5.210  421.675   73.370   90.290   48.339  109.030   21.427   22.866
      5.220  422.356   73.357   88.767   48.925  108.543   22.116   23.104
      5.230  423.215   71.821   89.981   49.432  110.215   21.954   24.023
      5.240  420.284   72.616   89.676   48.181  108.919   21.767   22.712
      5.250  417.011   71.775   89.330   47.416  108.028   21.376   23.424
      5.260  416.416   71.531   89.585   47.929  107.705   21.673   23.214
      5.270  419.584   71.172   90.611   48.368  107.870   21.991   23.156
      5.280  418.457   72.844   88.377   48.698  107.250   21.964   22.235
      5.290  418.113   72.592   89.974   48.111  109.431   21.347   20.816
      5.300  414.564   71.014   87.679   48.006  109.332   20.704   21.501
      5.310  420.307   72.354   88.399   49.076  108.844   22.137   22.766
      5.320  420.214   71.014   89.782   48.751  108.786   22.149   23.049
      5.330  421.899   71.245   91.198   49.710  109.541   22.280   22.220
      5.340  420.437   73.280   91.542   48.061  109.294   22.277   21.150
      5.350  419.051   71.837   89.458   48.617  109.245   21.930   21.857
      5.360  419.947   73.154   89.452   47.800  110.555   22.192   22.102
      5.370  419.218   72.726   90.794   47.661  108.565   21.235   22.948
      5.380  420.232   72.068   91.271   47.738  109.098   22.386   22.586
      5.390  414.542   71.164   90.225   47.078  107.011   21.393   22.369
      5.400  415.594   72.382   88.076   48.608  107.580   21.450   22.405
      5.410  418.110   70.613   89.458   47.584  109.726   22.012   22.772
      5.420  418.191   71.370   90.425   47.884  107.298   22.186   23.663
      5.430  423.054   72.866   90.555   48.404  109.638   21.904   24.216
      5.440  420.590   73.203   89.777   49.065  107.097   21.902   24.266
      5.450  421.458   71.954   90.078   48.316  109.893   22.206   23.992
      5.460  417.134   71.182   89.087   47.994  107.674   22.423   23.807
      5.470  417.398   71.357   88.759   48.271  108.040   21.681   23.474
      5.480  417.079   72.858   88.542   48.665  108.625   21.049   21.962
      5.490  414.277   71.490   88.779   48.458  108.055   21.190   22.245
      5.500  417.535   72.649   88.499   48.496  109.064   21.332   21.999
      5.510  420.235   73.355   89.845   48.121  108.608   20.831   23.000
      5.520  414.393   72.088   86.609   48.481  107.561   21.134   22.765
      5.530  415.425   73.597   88.709   48.341  106.953   20.604   21.909
      5.540  415.803   71.758   89.157   47.816  108.605   20.886   22.604
      5.550  419.521   72.486   88.020   47.652  111.967   20.323   22.014
      5.560  415.458   71.478   89.353   48.340  106.964   21.178   22.419
      5.570  418.275   73.307   89.250   48.087  108.815   20.921   22.074
      5.580  415.919   72.577   87.548   48.675  109.198   21.017   22.497
      5.590  421.824   73.789   86.926   49.570  110.653   21.924   23.215
      5.600  421.047   73.039   88.118   49.891  110.603   21.360   23.083
      5.610  420.437   72.170   90.962   49.412  107.738   21.488   22.849
      5.620  417.816   72.728   87.649   49.520  108.950   21.499   22.702
      5.630  418.133   73.136   89.210   47.880  110.123   20.680   22.298
      5.640  417.353   72.640   89.581   48.002  107.505   21.298   22.822
      5.650  419.013   71.960   90.043   47.439  109.801   21.418   21.888
      5.660  422.346   72.375   89.552   48.229  110.262   22.134   23.430
      5.670  416.497   70.803   88.632   48.134  109.346   21.944   22.180
      5.680  416.929   72.071   88.138   49.216  106.372   21.553   22.932
      5.690  417.050   72.014   89.582   48.648  108.831   20.831   21.628
      5.700  419.046   70.537   90.033   48.430  110.284   21.100   22.282
      5.710  418.187   71.086   90.396   47.910  108.758   21.310   22.565
      5.720  416.070   68.628   91.854   48.110  108.013   22.015   22.411
      5.730  421.734   72.443   91.054   48.847  109.814   20.925   22.808
      5.740  417.086   70.789   88.992   47.105  109.934   21.756   22.567
      5.750  419.908   72.643   92.014   46.590  107.972   20.575   22.198
      5.760  415.694   69.392   91.677   47.027  108.797   20.711   23.022
      5.770  415.067   70.893   91.045   47.347  106.985   21.245   22.067
      5.780  418.403   70.894   90.320   46.524  110.474   21.049   22.644
      5.790  414.576   67.925   90.140   47.460  108.671   21.035   22.408
      5.800  414.673   69.757   90.601   46.240  107.996   21.290   22.415
      5.810  420.133   70.854   90.840   48.698  109.684   20.629   21.680
      5.820  419.517   71.347   90.106   47.569  108.810   20.486   23.015
      5.830  415.035   70.278   90.007   47.749  106.349   20.745   22.827
      5.840  415.843   69.390   90.676   46.905  108.173   21.040   23.406
      5.850  419.814   70.735   90.696   48.911  108.124   20.976   23.422
      5.860  416.349   70.600   89.783   47.192  106.496   20.893   23.215
      5.870  421.134   71.145   91.245   48.196  108.423   21.860   22.756
      5.880  421.536   72.059   91.056   47.744  109.137   21.832   23.005
      5.890  422.896   70.233   91.086   48.085  110.225   21.975   23.315
      5.900  420.826   70.373   90.886   48.345  108.282   21.718   24.207
      5.910  423.716   72.085   92.755   49.143  108.100   21.731   21.860
      5.920  420.838   71.300   91.645   47.971  107.195   21.640   22.683
      5.930  420.285   70.946   91.079   48.175  109.064   21.806   22.938
      5.940  417.990   71.709   90.299   48.063  108.842   21.078   23.187
      5.950  420.465   71.297   91.559   48.608  108.004   21.676   22.626
      5.960  414.217   71.371   88.174   47.535  107.462   20.824   22.386
      5.970  417.577   71.647   89.576   47.870  109.080   21.168   22.535
      5.980  414.695   71.130   87.975   47.109  108.710   21.706   21.480
      5.990  422.007   73.239   90.166   48.161  108.971   21.785   22.940
      6.000  417.109   71.298   89.275   47.761  108.949   21.421   22.975
      6.010  416.608   71.647   88.804   48.975  106.916   21.161   23.241
      6.020  418.655   72.077   89.839   48.420  108.992   20.634   22.312
      6.030  421.645   71.126   91.282   48.752  108.800   21.888   24.462
      6.040  421.029   70.971   91.529   49.453  107.663   21.504   23.512
      6.050  417.821   70.789   91.065   48.184  108.452   20.522   23.362
      6.060  420.420   70.748   92.177   49.319  106.920   22.256   23.455
      6.070  421.105   70.654   91.322   49.150  107.289   21.418   23.885
      6.080  420.222   71.822   90.516   50.040  107.984   21.786   22.859
      6.090  419.463   72.247   91.191   49.680  107.245   21.683   22.185
      6.100  416.537   70.625   90.041   48.492  108.810   21.367   22.552
      6.110  417.759   71.703   89.906   49.227  107.634   20.496   22.904
      6.120  423.025   70.928   91.504   49.821  110.326   21.169   23.839
      6.130  419.207   71.281   89.678   49.877  107.318   21.299   23.624
      6.140  421.244   69.844   90.418   50.815  108.500   21.429   24.050
      6.150  417.444   71.289   89.923   50.069  106.395   21.114   22.987
      6.160  421.761   71.665   90.460   49.353  108.258   21.928   23.847
      6.170  420.632   72.438   89.926   48.670  108.430   21.476   23.594
      6.180  422.086   72.404   91.855   48.488  110.779   20.825   23.013
      6.190  420.786   73.633   89.672   49.249  107.327   21.045   23.135
      6.200  420.612   73.371   90.512   48.419  108.297   21.014   23.178
      6.210  418.896   71.072   91.680   49.057  106.154   21.288   23.540
      6.220  423.731   73.292   91.703   48.788  108.097   21.139   23.129
      6.230  419.760   72.796   90.431   48.318  106.973   21.215   24.471
      6.240  418.903   72.048   90.394   49.301  107.060   21.149   23.860
      6.250  420.763   71.231   92.003   48.054  109.268   21.299   23.160
      6.260  418.368   72.105   92.495   47.505  107.967   20.798   22.605
      6.270  422.709   72.631   90.781   49.751  108.971   20.937   23.019
      6.280  423.396   74.407   91.510   47.710  108.065   20.607   24.147
      6.290  422.473   74.401   91.417   48.417  107.420   20.795   23.690
      6.300  421.065   73.945   90.580   48.644  107.282   20.425   24.099
      6.310  416.604   73.305   88.146   48.399  107.977   20.445   23.710
      6.320  417.397   71.974   88.782   47.065  108.596   20.604   24.094
      6.330  421.649   72.554   91.308   48.416  108.879   20.671   23.943
      6.340  422.150   73.468   90.303   49.255  107.942   20.902   24.524
      6.350  418.848   72.166   89.273   49.003  107.968   19.858   23.983
      6.360  420.385   72.749   90.402   49.282  107.014   20.343   23.411
      6.370  417.408   72.544   87.585   48.983  108.385   20.218   23.342
      6.380  419.681   72.528   88.951   48.492  108.170   20.571   24.067
      6.390  421.134   71.167   91.949   49.106  107.903   20.262   24.196
      6.400  419.066   71.988   92.118   48.638  106.671   20.659   23.181
      6.410  417.847   70.870   89.602   48.810  108.749   20.317   22.727
      6.420  418.572   72.282   89.678   48.541  107.849   21.124   22.452
      6.430  416.346   73.366   90.184   47.639  106.284   20.536   22.211
      6.440  420.364   72.094   91.935   48.830  107.762   20.613   23.398
      6.450  417.652   71.305   89.081   49.097  107.587   20.635   24.012
      6.460  418.487   71.933   89.901   48.662  108.113   20.911   22.879
      6.470  417.894   72.572   89.520   49.709  106.591   19.470   23.288
      6.480  417.959   70.788   89.842   48.929  106.783   20.549   23.663
      6.490  419.317   71.029   91.053   48.876  107.265   21.918   23.342
      6.500  417.094   70.242   91.324   47.560  106.606   20.864   23.450
      6.510  413.889   70.571   90.795   47.832  105.297   20.645   22.814
      6.520  415.939   72.919   91.151   46.302  105.790   20.931   22.512
      6.530  414.076   70.363   89.960   46.667  106.964   21.009   23.102
      6.540  415.003   72.556   90.161   47.440  105.931   21.322   21.940
      6.550  416.946   71.266   89.743   48.221  106.081   21.349   22.953
      6.560  414.991   71.060   89.842   47.773  107.023   21.024   21.975
      6.570  418.240   71.750   89.764   48.358  107.520   21.306   23.196
      6.580  418.029   71.487   90.384   48.182  108.122   21.134   23.027
      6.590  417.663   71.937   89.934   47.643  107.294   20.964   23.222
      6.600  412.923   71.531   90.021   47.517  106.793   20.151   22.541
      6.610  415.333   71.222   90.576   48.047  107.093   20.600   23.173
      6.620  414.731   70.137   88.987   48.715  106.855   20.688   23.255
      6.630  416.466   71.183   88.628   48.655  107.710   21.024   23.182
      6.640  416.927   71.460   90.000   49.302  106.506   21.270   23.470
      6.650  419.797   73.313   90.499   46.729  109.099   20.521   23.345
      6.660  419.044   71.432   89.801   46.885  108.985   22.484   22.759
      6.670  419.388   71.418   89.099   47.701  110.581   21.182   24.127
      6.680  419.466   71.810   91.334   47.583  108.578   20.581   23.490
      6.690  418.371   69.733   89.214   47.910  110.878   21.493   23.367
      6.700  417.849   70.188   90.795   47.845  110.054   21.798   23.489
      6.710  419.941   71.941   89.050   49.193  110.813   21.958   23.523
      6.720  420.584   71.411   89.913   48.296  110.597   21.015   24.067
      6.730  416.254   71.190   89.510   47.727  108.578   21.523   22.855
      6.740  420.363   71.667   90.529   49.133  109.280   20.980   22.519
      6.750  417.214   70.910   89.762   48.546  107.597   21.638   23.921
      6.760  417.545   71.854   89.407   49.028  106.378   22.383   23.592
      6.770  418.642   71.150   89.976   47.779  109.116   20.952   24.538
      6.780  419.393   72.462   89.855   47.634  108.839   20.576   23.930
      6.790  415.583   70.574   90.794   47.075  108.742   21.125   22.960
      6.800  420.832   72.385   90.498   48.499  109.190   21.427   23.023
      6.810  422.604   72.761   90.314   48.971  109.820   20.615   24.138
      6.820  416.809   71.591   87.366   48.065  109.455   21.308   23.719
      6.830  417.474   71.607   89.212   47.805  109.309   20.845   23.576
      6.840  416.267   70.470   89.127   48.060  107.934   21.526   23.645
      6.850  415.905   71.096   89.359   47.151  109.122   21.408   23.400
      6.860  416.760   71.645   90.802   46.288  109.281   20.241   23.603
      6.870  422.030   72.694   90.944   48.312  111.128   20.630   23.849
      6.880  418.891   71.780   90.956   48.330  109.130   20.332   24.244
      6.890  415.028   70.465   89.228   47.858  109.267   20.271   24.446
      6.900  420.564   72.415   89.347   48.284  110.190   21.358   24.481
      6.910  416.859   71.196   88.866   48.805  109.413   20.481   23.366
      6.920  422.780   72.233   90.968   48.062  111.592   20.547   23.830
      6.930  423.882   72.701   90.441   48.837  111.991   20.431   24.574
      6.940  419.950   71.270   90.344   48.363  111.116   20.544   23.673
      6.950  419.421   71.900   90.810   47.698  110.397   20.710   22.667
      6.960  421.059   72.823   92.638   48.910  108.929   20.522   22.851
      6.970  418.263   72.605   90.354   48.681  109.291   20.436   22.425
      6.980  416.917   72.078   91.136   48.606  107.449   20.355   23.556
      6.990  416.120   71.038   90.521   46.850  110.211   20.100   23.221
      7.000  421.060   71.276   90.729   49.012  112.037   20.785   22.576
      7.010  418.943   73.347   91.000   47.501  109.774   20.898   23.416
      7.020  420.776   73.687   88.734   48.534  111.156   20.564   24.042
      7.030  418.040   71.987   88.967   49.553  109.483   20.097   24.047
      7.040  419.861   72.086   90.937   48.928  110.319   20.328   21.937
      7.050  414.913   71.982   88.784   47.703  110.307   19.796   21.726
      7.060  417.959   72.731   89.855   47.796  108.927   20.265   23.594
      7.070  413.012   71.522   89.510   47.343  108.875   19.680   22.424
      7.080  413.690   72.025   91.762   47.326  106.151   20.361   22.714
      7.090  411.911   70.889   90.039   48.066  108.583   19.298   21.854
      7.100  410.648   69.347   89.045   48.233  106.805   20.345   22.667
      7.110  415.066   72.053   89.994   46.286  109.535   21.075   21.983
      7.120  417.110   71.385   90.448   47.252  110.076   20.865   22.393
      7.130  412.665   70.768   88.691   48.755  106.875   20.340   21.596
      7.140  414.751   70.414   89.294   47.676  109.481   20.968   22.567
      7.150  417.058   70.057   90.592   47.581  110.569   19.825   23.164
      7.160  414.836   70.814   89.650   48.739  108.395   20.516   22.222
      7.170  412.047   71.256   88.100   46.387  110.960   19.556   21.947
      7.180  414.343   70.586   89.418   47.885  108.737   20.226   23.322
      7.190  412.264   71.178   87.880   47.677  108.731   20.800   22.183
      7.200  411.254   69.962   89.772   45.844  106.993   20.171   23.096
      7.210  414.715   69.303   88.604   48.022  109.820   20.946   23.378
      7.220  412.090   69.478   88.955   46.372  108.560   20.093   23.420
      7.230  413.092   70.244   89.541   46.316  108.840   20.511   23.108
      7.240  416.060   70.714   87.661   47.370  110.173   21.051   23.236
      7.250  415.926   69.902   88.447   47.437  110.419   21.481   23.473
      7.260  413.190   69.712   89.214   46.346  105.894   22.068   23.761
      7.270  413.475   68.025   87.848   47.961  107.297   22.175   23.739
      7.280  414.396   70.355   90.444   47.950  106.155   21.076   23.280
      7.290  417.917   69.153   91.843   45.990  110.051   21.418   23.429
      7.300  416.096   71.070   89.102   46.744  108.890   20.851   23.297
      7.310  417.825   70.541   90.866   47.496  108.587   21.271   23.727
      7.320  414.742   69.558   89.745   47.361  108.852   20.972   23.902
      7.330  417.767   71.959   90.787   45.803  108.859   20.530   24.318
      7.340  414.964   70.508   89.561   46.670  108.577   20.951   22.717
      7.350  415.451   71.915   89.603   47.493  107.331   21.059   22.643
      7.360  417.290   71.561   89.818   47.697  108.257   20.964   23.861
      7.370  413.511   70.731   88.968   47.231  107.015   20.709   23.191
      7.380  413.637   71.609   88.782   46.236  108.345   20.456   23.768
      7.390  417.242   71.630   89.829   47.391  108.684   21.245   23.440
      7.400  414.583   71.589   88.108   47.097  109.499   21.758   22.237
      7.410  413.883   71.016   88.652   47.070  108.837   20.896   21.760
      7.420  412.591   70.724   88.637   47.257  108.065   20.895   22.871
      7.430  413.665   71.619   89.638   47.674  106.262   20.103   22.649
      7.440  414.057   71.425   88.871   47.240  108.112   21.655   22.993
      7.450  416.687   71.667   88.568   47.503  109.897   20.639   23.668
      7.460  411.274   70.043   88.548   47.737  107.368   20.535   23.162
      7.470  416.921   72.708   89.572   48.076  108.281   20.511   23.126
      7.480  413.524   70.681   87.399   47.499  108.766   20.900   22.980
      7.490  413.921   69.423   89.659   48.524  107.664   20.952   23.403
      7.500  419.014   72.567   89.114   48.120  109.697   21.962   22.967
      7.510  416.066   71.382   88.414   47.434  110.126   19.976   23.881
      7.520  413.992   70.872   88.341   47.316  108.702   20.448   23.269
      7.530  412.358   71.116   86.445   47.558  109.209   21.011   22.388
      7.540  410.651   70.176   88.356   46.435  108.545   20.768   22.110
      7.550  412.763   69.947   88.547   46.459  109.339   19.424   23.806
      7.560  414.039   73.516   88.839   45.690  108.675   20.569   22.502
      7.570  411.923   71.086   87.347   47.696  107.663   20.349   22.106
      7.580  416.502   70.963   88.508   48.257  109.689   20.494   23.390
      7.590  410.823   70.511   87.881   47.175  104.896   20.648   23.723
      7.600  412.762   70.158   88.780   48.172  107.381   20.491   22.522
      7.610  414.829   71.558   88.732   47.775  106.939   20.350   23.030
      7.620  410.965   71.663   86.931   47.997  106.166   19.866   22.875
      7.630  408.289   69.159   89.107   46.506  105.592   20.529   22.344
      7.640  413.000   70.524   89.068   46.910  108.101   19.752   22.541
      7.650  414.383   70.703   88.981   47.288  108.282   20.863   23.391
      7.660  413.373   69.955   87.014   47.677  110.166   20.878   23.408
      7.670  414.075   70.914   88.938   47.144  108.761   20.908   22.764
      7.680  410.947   72.034   88.539   44.296  107.360   20.877   22.622
      7.690  414.867   69.663   88.530   47.702  108.110   21.348   23.359
      7.700  413.057   70.666   89.291   45.631  108.807   20.936   22.923
      7.710  417.303   71.741   89.377   46.491  108.999   20.682   23.678
      7.720  416.980   70.612   89.484   47.143  109.540   20.797   24.370
      7.730  416.864   70.585   90.048   45.938  108.493   20.792   24.497
      7.740  414.176   72.237   89.807   46.061  108.323   19.600   23.347
      7.750  413.168   71.853   89.111   45.805  107.690   20.154   23.324
      7.760  418.303   71.684   90.178   46.609  110.239   21.455   23.341
      7.770  414.174   71.062   89.472   46.889  109.433   19.787   22.491
      7.780  415.155   72.302   89.497   46.643  107.941   20.797   22.775
      7.790  413.679   70.441   90.440   45.876  108.518   19.873   24.068
      7.800  413.063   69.115   88.307   45.498  109.661   20.696   22.903
      7.810  414.530   69.873   89.229   46.847  108.272   20.512   23.144
      7.820  412.348   69.912   88.985   46.059  108.218   20.241   23.036
      7.830  417.845   71.492   88.853   47.723  108.606   20.981   23.448
      7.840  413.459   71.208   88.286   48.023  107.529   20.534   22.962
      7.850  412.680   69.745   87.721   47.324  108.300   20.111   23.992
      7.860  413.748   70.113   87.981   49.124  108.235   20.093   22.686
      7.870  411.132   69.318   87.987   47.947  107.522   19.968   22.558
      7.880  412.126   70.573   88.940   46.854  107.066   20.256   22.913
      7.890  413.451   69.105   89.439   46.613  108.372   21.100   22.369
      7.900  409.794   68.918   88.322   46.531  107.067   20.627   23.337
      7.910  411.127   69.459   89.563   46.318  108.224   20.156   22.499
      7.920  412.092   69.474   88.344   46.744  109.313   20.670   22.798
      7.930  412.408   70.264   88.815   48.728  107.193   20.366   22.717
      7.940  407.001   71.054   86.295   47.284  104.873   20.288   23.252
      7.950  411.606   71.141   87.838   47.484  107.720   20.063   22.703
      7.960  410.569   70.906   87.386   47.662  107.256   20.019   22.650
      7.970  416.854   71.669   87.507   49.022  109.849   20.007   22.537
      7.980  412.677   70.728   87.853   46.763  108.104   20.357   22.548
      7.990  414.029   70.578   87.396   47.399  107.831   21.294   23.463
      8.000  414.225   70.756   89.087   47.456  108.817   20.204   22.637
      8.010  417.559   71.050   88.401   48.592  109.267   21.014   23.511
      8.020  416.090   70.194   89.999   48.306  108.640   20.292   23.224
      8.030  416.711   71.276   89.429   48.550  108.583   20.215   24.217
      8.040  412.262   69.687   88.731   47.630  107.304   20.671   23.819
      8.050  415.570   70.988   88.512   48.008  108.173   20.549   24.869
      8.060  415.553   71.633   89.583   48.367  108.443   20.040   22.514
      8.070  417.003   70.466   87.931   50.527  108.945   21.336   23.374
      8.080  417.083   71.364   88.690   48.964  108.733   20.826   23.214
      8.090  415.208   71.808   88.571   48.501  108.305   18.978   23.834
      8.100  414.733   70.131   88.418   48.327  108.626   20.501   23.576
      8.110  415.388   70.923   88.982   49.579  107.100   20.697   23.282
      8.120  417.630   72.867   88.268   50.076  107.307   20.319   22.936
      8.130  415.069   70.932   88.011   50.114  109.538   20.189   22.100
      8.140  414.267   71.754   87.080   49.001  109.804   20.086   22.657
      8.150  414.522   72.020   88.303   48.827  106.897   20.443   22.976
      8.160  413.927   71.588   88.572   47.297  105.712   20.598   23.554
      8.170  413.930   70.899   87.976   48.468  107.764   20.189   23.502
      8.180  416.112   72.486   89.135   48.661  108.705   19.977   23.280
      8.190  414.438   70.940   87.591   49.063  107.844   19.851   23.917
      8.200  414.096   71.991   87.334   48.566  107.098   19.594   22.493
      8.210  417.681   73.500   88.824   48.554  109.281   19.973   22.406
      8.220  417.012   73.198   87.474   47.788  107.566   21.687   22.842
      8.230  416.747   72.063   85.514   48.826  111.033   20.572   22.445
      8.240  416.209   71.213   88.116   48.594  109.676   20.222   22.936
      8.250  420.175   72.374   88.234   49.812  109.666   20.606   23.702
      8.260  415.670   71.766   87.575   49.300  108.815   20.713   22.363
      8.270  420.173   72.413   89.007   50.059  108.945   20.525   23.385
      8.280  416.301   71.805   87.617   50.350  107.597   20.878   23.120
      8.290  418.392   71.331   87.835   49.722  108.831   20.507   24.347
      8.300  417.755   70.092   88.183   47.787  111.059   21.164   23.712
      8.310  420.764   71.425   88.161   48.940  109.782   21.659   24.193
      8.320  416.587   71.742   88.274   47.854  108.313   20.878   24.202
      8.330  416.941   70.499   88.630   47.077  111.212   21.114   22.631
      8.340  415.974   71.129   88.025   47.659  109.058   21.325   22.630
      8.350  414.950   70.980   87.025   48.095  109.678   20.575   23.033
      8.360  413.329   70.696   86.914   48.527  110.391   19.885   21.891
      8.370  416.562   71.093   89.681   48.117  109.123   21.068   22.641
      8.380  417.124   71.821   89.658   49.436  107.889   21.051   22.207
      8.390  419.683   72.446   89.432   48.952  109.266   20.858   23.821
      8.400  422.168   71.599   89.040   49.412  111.436   21.494   23.199
      8.410  421.585   70.820   89.177   48.803  111.472   21.025   24.017
      8.420  418.902   70.757   89.237   49.826  109.857   21.648   22.641
      8.430  420.901   71.276   88.344   49.390  111.527   21.455   23.297
      8.440  423.219   71.921   88.610   49.532  110.878   21.686   24.280
      8.450  423.542   72.233   88.879   50.414  111.254   21.012   23.746
      8.460  420.537   70.970   87.795   48.787  112.397   21.088   23.640
      8.470  417.995   71.031   88.935   47.737  111.278   21.015   22.469
      8.480  418.271   70.910   88.048   49.268  111.096   20.688   23.106
      8.490  420.250   71.467   87.759   49.589  111.453   20.984   22.954
      8.500  420.635   71.258   88.764   47.747  111.823   20.498   24.475
      8.510  421.580   70.759   90.530   47.757  111.547   20.733   24.713
      8.520  423.679   69.922   90.662   48.141  112.888   21.398   24.497
      8.530  422.507   70.867   90.164   47.055  112.867   20.636   24.309
      8.540  419.789   69.800   89.403   47.675  113.292   20.627   23.356
      8.550  420.346   69.355   89.800   47.609  112.959   20.813   23.929
      8.560  419.661   70.580   89.031   47.790  112.825   19.969   24.106
      8.570  421.778   70.998   88.995   49.528  110.911   21.522   23.928
      8.580  423.464   71.283   88.950   49.894  112.103   20.992   23.745
      8.590  424.429   73.115   89.331   47.923  112.233   21.687   24.123
      8.600  421.061   70.603   88.152   48.887  112.143   20.627   24.257
      8.610  421.778   72.076   89.338   47.910  112.491   20.704   24.161
      8.620  421.349   72.347   88.888   49.524  110.627   20.919   23.766
      8.630  422.922   71.625   89.627   49.542  111.990   20.356   24.514
      8.640  425.248   70.843   90.018   49.987  112.806   21.401   24.895
      8.650  423.451   72.399   88.976   48.906  112.302   21.493   23.225
      8.660  424.626   71.220   90.176   50.611  111.109   20.904   24.281
      8.670  422.827   72.105   88.737   50.140  110.263   21.290   23.587
      8.680  419.544   72.658   88.160   48.849  111.797   20.699   22.176
      8.690  421.184   72.578   88.879   49.274  110.722   21.661   23.616
      8.700  420.708   73.521   88.502   50.075  109.834   21.661   22.373
      8.710  419.926   72.054   88.473   48.890  111.575   20.840   22.829
      8.720  422.800   73.503   90.206   48.379  111.334   21.319   22.757
      8.730  422.459   72.387   89.170   50.279  110.474   20.767   23.480
      8.740  422.584   70.794   88.549   50.373  112.133   21.507   23.134
      8.750  423.543   72.264   89.739   48.910  112.170   21.389   22.165
      8.760  417.639   72.211   86.815   48.728  111.963   21.063   22.201
      8.770  419.588   72.640   87.273   49.306  113.087   20.855   22.300
      8.780  428.765   72.655   90.730   50.000  113.559   21.250   23.545
      8.790  423.270   72.896   88.814   48.879  111.774   21.426   23.214
      8.800  421.370   72.473   88.144   48.390  111.968   21.560   23.580
      8.810  417.323   70.144   88.382   48.124  110.589   21.705   23.118
      8.820  417.963   70.769   88.356   47.931  110.992   21.985   22.969
      8.830  421.997   71.893   90.233   48.382  111.514   21.220   23.519
      8.840  422.619   72.071   89.049   50.000  111.084   21.500   22.887
      8.850  420.665   71.327   88.050   50.331  112.225   21.643   23.577
      8.860  422.248   71.448   88.269   49.836  111.984   21.406   23.582
      8.870  424.805   70.928   90.095   50.346  111.550   22.193   23.502
      8.880  421.757   71.283   89.070   48.007  111.418   22.227   23.836
      8.890  421.402   72.621   89.830   48.812  108.509   21.330   23.735
      8.900  424.443   73.562   90.128   49.725  110.160   21.295   23.245
      8.910  422.389   71.748   88.672   50.486  109.503   21.221   23.573
      8.920  424.509   74.020   89.584   49.588  109.537   21.861   24.571
      8.930  422.283   70.639   90.863   49.894  109.401   20.880   24.962
      8.940  425.243   73.082   90.861   49.076  110.057   21.066   24.379
      8.950  426.544   75.932   89.781   49.332  110.013   21.959   23.538
      8.960  427.111   73.133   88.969   51.478  110.463   22.076   25.105
      8.970  421.852   71.809   89.984   50.664  108.899   21.256   23.872
      8.980  424.800   72.158   90.029   50.038  110.273   21.416   23.616
      8.990  420.582   72.158   89.913   48.209  108.686   21.723   24.392
      9.000  423.218   73.139   89.061   49.945  110.271   20.861   23.790
      9.010  421.847   72.732   89.313   49.510  110.676   20.437   23.341
      9.020  421.773   71.347   90.127   50.355  109.847   20.242   24.127
      9.030  420.361   71.923   89.387   48.473  110.115   20.913   24.307
      9.040  420.504   71.708   90.369   48.887  108.555   21.491   24.654
      9.050  421.336   72.730   89.210   48.484  110.942   21.035   24.352
      9.060  423.339   73.393   89.949   50.436  108.943   21.133   24.265
      9.070  416.305   71.959   88.693   49.062  107.114   21.319   23.506
      9.080  417.378   72.765   88.577   50.144  106.638   21.131   23.794
      9.090  418.451   72.025   90.116   50.244  108.511   19.688   24.184
      9.100  419.043   73.338   88.125   50.493  107.498   20.597   24.843
      9.110  418.325   72.300   89.432   48.781  107.091   22.092   24.024
      9.120  419.084   72.541   89.275   48.628  108.845   21.595   23.764
      9.130  422.554   73.681   90.337   48.649  109.781   21.496   24.135
      9.140  414.798   72.108   87.860   48.685  109.185   19.914   23.043
      9.150  418.052   72.969   87.972   49.494  109.055   20.711   22.843
      9.160  417.636   71.768   90.494   48.569  107.904   20.814   23.818
      9.170  414.460   72.038   87.017   48.128  107.788   20.953   23.890
      9.180  419.671   72.780   89.778   47.975  108.589   22.245   23.264
      9.190  416.534   71.666   89.427   48.291  108.257   21.137   23.426
      9.200  420.475   72.736   90.947   49.990  107.352   21.335   23.530
      9.210  418.331   72.468   88.799   48.302  108.900   21.139   23.605
      9.220  416.567   71.709   88.993   47.184  109.382   20.937   23.630
      9.230  419.318   71.503   89.055   49.265  108.332   21.444   23.804
      9.240  416.992   72.486   89.307   48.413  106.632   21.309   23.132
      9.250  416.950   72.650   88.870   48.694  107.726   21.462   23.430
      9.260  420.444   73.181   90.118   50.203  106.842   21.146   24.138
      9.270  417.980   73.790   89.357   48.515  108.410   21.058   22.703
      9.280  417.144   71.556   89.535   48.528  107.907   21.052   23.331
      9.290  414.369   72.062   89.766   48.992  106.055   21.009   23.422
      9.300  412.388   71.921   88.983   47.988  106.794   19.729   22.762
      9.310  414.548   71.368   88.489   48.705  106.943   20.845   23.272
      9.320  414.044   72.106   88.771   49.626  105.632   19.936   24.367
      9.330  415.568   72.694   87.707   49.488  108.197   20.746   23.432
      9.340  416.088   71.626   89.252   47.803  108.245   20.468   23.461
      9.350  422.100   73.681   88.795   48.807  110.375   20.833   24.080
      9.360  417.455   71.262   90.810   48.805  108.812   20.424   23.190
      9.370  420.423   71.508   90.959   49.419  110.211   20.471   23.801
      9.380  421.604   73.112   92.394   48.153  107.521   21.159   24.390
      9.390  416.828   70.732   91.208   47.395  107.999   21.056   23.389
      9.400  414.782   71.534   89.503   47.980  105.433   21.106   23.265
      9.410  419.649   73.265   89.615   49.496  106.799   21.372   23.456
      9.420  418.984   73.210   89.906   48.721  107.045   21.014   23.560
      9.430  417.343   70.538   89.286   49.909  106.516   21.486   23.173
      9.440  415.948   71.034   89.317   49.927  107.001   20.896   23.665
      9.450  415.497   71.075   89.905   49.050  106.524   20.911   23.123
      9.460  417.073   72.747   89.655   47.074  109.159   20.826   23.221
      9.470  409.553   70.893   87.966   47.817  107.246   20.663   22.104
      9.480  417.088   72.378   88.571   47.928  109.524   20.688   23.233
      9.490  417.771   71.881   88.552   48.741  109.138   20.969   22.780
      9.500  418.658   72.039   89.204   48.881  110.095   20.874   22.281
      9.510  416.062   70.836   88.293   48.481  109.166   20.800   22.984
      9.520  412.539   71.677   86.823   47.636  109.484   20.278   22.539
      9.530  415.008   70.677   88.548   48.701  109.565   19.880   23.207
      9.540  415.962   70.314   88.537   47.995  109.125   21.010   23.116
      9.550  415.288   70.354   87.552   48.615  109.323   20.213   23.535
      9.560  416.828   70.441   89.102   48.299  110.424   20.658   23.020
      9.570  414.607   69.766   90.441   48.040  109.099   20.574   23.530
      9.580  416.438   71.599   88.442   47.094  109.990   20.850   23.846
      9.590  417.947   71.065   90.215   48.543  108.360   21.165   23.855
      9.600  415.163   69.808   90.363   48.718  108.907   20.686   22.601
      9.610  416.921   70.434   89.671   49.091  109.996   19.910   23.432
      9.620  415.208   70.235   88.652   47.860  110.203   20.943   23.084
      9.630  409.777   69.944   85.620   46.854  110.213   21.192   22.406
      9.640  412.771   69.808   88.682   46.638  108.105   20.510   22.366
      9.650  414.733   71.333   90.037   47.559  107.668   20.985   23.450
      9.660  410.679   70.162   88.919   47.547  105.943   20.377   22.967
      9.670  412.393   69.352   89.383   47.325  106.822   20.889   23.240
      9.680  411.930   69.681   88.622   46.822  108.154   20.930   22.830
      9.690  414.970   70.664   89.828   47.669  108.221   20.589   23.323
      9.700  415.101   71.137   89.683   46.940  108.600   20.893   22.256
      9.710  417.689   70.510   90.772   47.229  109.554   20.734   22.841
      9.720  419.158   70.379   90.123   47.375  110.736   21.396   22.994
      9.730  416.530   71.378   89.695   47.542  109.315   20.645   22.085
      9.740  414.171   71.344   89.071   46.933  107.694   20.684   22.004
      9.750  414.470   70.905   89.828   46.109  107.787   21.129   22.798
      9.760  414.034   70.082   89.986   46.931  108.222   20.618   23.818
      9.770  414.835   69.828   90.115   47.023  109.281   20.519   22.658
      9.780  412.950   70.109   87.683   48.789  108.190   21.521   22.367
      9.790  413.490   69.991   89.819   47.868  108.173   20.223   23.825
      9.800  417.032   69.741   90.832   48.434  109.106   20.356   23.590
      9.810  416.111   70.203   88.210   47.559  109.814   20.958   23.465
      9.820  412.873   71.610   89.752   46.326  108.709   20.730   22.097
      9.830  415.494   71.509   88.595   47.007  108.770   21.053   23.761
      9.840  415.380   71.439   90.528   47.853  108.633   20.319   22.618
      9.850  413.723   71.671   89.144   48.498  107.085   20.368   23.245
      9.860  417.526   71.647   88.610   48.300  109.818   21.181   23.051
      9.870  414.283   70.185   89.764   48.503  108.253   20.189   24.181
      9.880  411.223   70.782   87.875   48.041  107.792   20.292   23.452
      9.890  417.798   71.871   90.901   49.479  106.905   20.703   23.801
      9.900  417.870   71.317   90.874   48.872  109.402   19.802   23.543
      9.910  415.876   71.796   88.324   48.939  108.872   20.350   23.925
      9.920  418.217   71.345   90.634   48.972  108.326   20.533   23.417
      9.930  417.392   70.977   89.693   48.417  109.017   20.266   23.211
      9.940  415.204   71.445   89.420   47.538  109.901   20.018   22.362
      9.950  417.800   72.434   90.056   48.004  109.985   19.902   22.733
      9.960  417.269   72.615   89.450   47.700  110.072   20.360   22.915
      9.970  419.663   72.145   89.060   48.386  111.844   20.063   23.533
      9.980  416.647   71.737   89.295   48.897  109.881   19.830   22.341
      9.990  417.474   72.822   87.739   48.587  109.645   20.431   23.552
     10.000  418.189   72.247   89.067   47.371  110.722   20.309   23.398
     10.010  410.970   70.846   87.625   47.039  108.368   21.146   22.490
     10.020  414.164   72.431   86.663   47.668  110.070   20.341   22.960
     10.030  416.702   71.639   88.437   48.482  109.884   20.880   22.687
     10.040  413.575   71.385   87.856   47.072  109.752   21.469   22.515
     10.050  417.526   71.001   88.900   47.737  110.810   20.542   24.123
     10.060  412.620   71.173   89.417   48.519  105.570   19.306   23.550
     10.070  415.432   71.317   88.894   48.301  108.911   19.144   22.563
     10.080  415.432   71.083   89.867   48.496  108.673   19.373   22.861
     10.090  414.851   71.977   89.809   47.595  109.383   20.072   23.100
     10.100  418.260   73.085   91.050   48.492  109.412   20.154   21.679
     10.110  415.827   70.752   89.491   48.416  110.453   19.692   22.760
     10.120  417.063   72.906   90.791   47.237  110.128   19.539   23.101
     10.130  414.919   71.655   89.880   47.920  109.620   19.137   22.690
     10.140  413.350   71.197   88.287   47.100  111.026   19.165   22.857
     10.150  417.885   71.745   88.157   47.410  111.864   20.401   22.974
     10.160  415.348   72.372   87.752   46.809  111.530   19.176   23.392
     10.170  411.735   71.113   88.046   45.765  109.612   19.384   22.523
     10.180  417.722   71.469   89.518   48.223  110.985   19.590   23.336
     10.190  414.077   72.765   89.797   47.075  109.500   18.542   23.095
     10.200  419.608   71.056   90.308   48.468  111.600   19.817   22.786
     10.210  412.166   69.230   90.301   47.946  109.774   19.148   22.846
     10.220  414.362   71.295   89.948   48.078  107.802   20.037   23.091
     10.230  416.875   71.283   89.784   49.194  108.526   20.490   23.483
     10.240  414.394   72.255   87.266   48.508  108.760   19.578   23.438
     10.250  414.350   72.245   88.818   48.039  107.517   20.032   23.558
     10.260  410.491   71.052   87.780   47.155  108.607   20.516   22.352
     10.270  414.169   71.267   90.434   49.084  107.893   19.191   22.701
     10.280  414.720   73.931   89.555   48.197  106.932   19.893   22.096
     10.290  416.466   70.792   90.971   47.278  110.396   19.927   22.679
     10.300  414.454   71.639   88.804   48.370  107.146   20.474   23.090
     10.310  416.243   71.949   89.899   49.501  108.279   20.066   22.977
     10.320  420.981   74.120   89.141   48.536  109.285   20.937   23.125
     10.330  421.279   72.654   90.932   48.616  109.898   20.563   22.324
     10.340  419.648   72.205   90.851   48.155  110.388   20.045   22.613
     10.350  417.102   71.620   88.743   48.569  109.424   20.157   22.219
     10.360  421.319   71.680   90.660   49.220  110.594   19.993   23.437
     10.370  419.509   72.007   90.638   49.882  107.091   20.705   24.013
     10.380  413.811   72.832   87.515   49.524  107.331   19.595   22.850
     10.390  415.806   71.125   89.932   49.464  107.786   21.161   22.642
     10.400  419.347   74.210   89.541   49.128  109.957   19.946   22.463
     10.410  417.375   73.321   88.580   48.207  109.410   20.537   23.495
     10.420  417.771   74.076   87.339   49.402  106.966   20.896   23.217
     10.430  418.258   71.563   89.324   48.039  108.751   20.531   23.595
     10.440  417.037   72.440   89.198   49.117  108.360   20.180   22.918
     10.450  413.792   72.085   90.445   47.669  106.884   20.302   21.698
     10.460  418.509   72.581   89.331   48.176  109.271   20.103   22.826
     10.470  418.354   72.567   90.349   48.352  108.850   19.502   23.651
     10.480  419.909   74.007   89.806   47.751  109.474   20.040   23.641
     10.490  419.874   73.665   89.615   48.538  108.765   20.307   24.294
     10.500  418.572   73.439   88.933   49.491  108.624   19.441   23.189
     10.510  416.767   73.914   87.846   49.072  106.761   20.244   23.710
     10.520  426.059   75.698   90.856   49.441  109.930   20.321   23.977
     10.530  415.821   73.287   88.109   48.161  107.994   19.599   23.876
     10.540  421.442   74.804   88.010   48.701  109.446   20.313   24.382
     10.550  417.776   71.722   89.102   48.761  108.528   20.013   22.885
     10.560  412.345   72.050   87.641   48.068  106.046   19.607   23.109
     10.570  417.238   72.611   88.396   49.275  107.861   21.186   23.945
     10.580  418.635   73.489   88.971   50.249  108.348   19.749   23.215
     10.590  417.072   72.430   88.238   48.393  109.833   20.632   23.369
     10.600  420.183   73.042   89.566   49.640  108.559   20.560   23.727
     10.610  414.622   72.435   87.316   48.666  109.120   18.909   23.594
     10.620  413.699   72.872   88.559   48.850  107.608   19.799   22.368
     10.630  416.587   71.919   89.033   48.439  108.512   20.877   22.808
     10.640  417.716   73.583   87.992   49.170  109.290   20.305   23.219
     10.650  420.961   74.677   88.335   50.604  111.169   19.116   22.683
     10.660  417.057   72.359   88.918   49.652  109.689   19.647   22.605
     10.670  413.615   69.234   89.315   49.292  108.279   20.594   22.783
     10.680  416.935   70.350   87.645   49.721  110.936   19.491   22.828
     10.690  414.994   71.303   88.188   48.419  108.046   20.418   22.995
     10.700  416.951   69.748   88.208   49.985  109.223   20.573   23.385
     10.710  413.932   72.185   85.838   48.710  108.803   19.302   22.979
     10.720  416.184   72.458   87.568   49.664  109.644   18.394   22.462
     10.730  418.722   72.248   87.656   48.970  109.560   19.835   23.725
     10.740  421.305   72.079   89.957   49.747  110.604   19.937   23.699
     10.750  417.974   70.497   90.550   47.699  110.095   20.075   23.196
     10.760  416.969   70.190   89.530   48.405  107.883   20.041   24.360
     10.770  413.647   71.598   87.284   49.740  108.370   19.033   23.435
     10.780  416.856   70.422   88.121   49.308  111.604   19.350   23.066
     10.790  416.800   70.838   87.812   50.282  107.853   18.775   24.774
     10.800  415.811   71.631   89.045   49.566  108.247   19.413   23.500
     10.810  415.990   71.114   87.978   50.252  109.335   19.376   23.455
     10.820  417.672   71.973   89.979   49.512  108.765   19.046   23.737
     10.830  419.940   71.762   89.263   50.488  110.800   19.069   23.835
     10.840  416.868   73.248   88.137   50.027  108.207   19.812   22.829
     10.850  415.584   71.882   87.436   48.986  110.246   18.804   23.945
     10.860  416.590   72.772   87.972   50.199  109.523   18.682   23.649
     10.870  417.346   72.571   88.204   49.786  110.384   19.307   23.149
     10.880  416.767   71.233   89.082   49.283  108.974   20.032   23.810
     10.890  414.832   70.944   88.892   49.729  109.236   19.384   22.770
     10.900  414.207   71.057   87.500   49.084  109.035   19.818   22.350
     10.910  415.838   71.093   88.216   48.802  110.452   19.581   22.253
     10.920  413.024   71.146   87.536   49.230  107.806   20.073   23.154
     10.930  413.093   71.188   88.638   48.519  105.863   20.208   23.944
     10.940  419.755   72.203   88.954   51.257  108.401   19.822   24.308
     10.950  418.254   72.180   90.231   49.026  108.078   21.150   23.585
     10.960  416.100   71.239   90.168   50.293  107.088   19.980   23.008
     10.970  420.326   71.900   89.180   51.444  110.194   19.888   23.655
     10.980  422.776   73.416   89.699   50.082  111.351   20.706   22.806
     10.990  416.549   73.066   88.100   49.405  108.690   20.337   23.533
     11.000  417.795   71.887   88.941   50.681  110.085   19.682   21.901
     11.010  420.751   73.132   90.325   50.500  109.905   20.037   22.707
     11.020  417.296   72.337   88.198   51.264  108.584   19.527   22.876
     11.030  418.424   72.085   90.108   49.145  110.561   19.714   22.856
     11.040  417.802   72.989   90.146   48.638  109.783   19.281   23.332
     11.050  416.026   73.252   89.713   49.234  108.971   20.061   22.683
     11.060  418.155   73.655   89.366   49.271  109.423   19.242   23.113
     11.070  417.954   73.522   89.637   48.352  109.723   19.838   22.046
     11.080  416.995   72.302   89.072   49.028  110.854   19.799   22.174
     11.090  415.708   72.863   87.311   48.971  110.663   20.474   21.990
     11.100  416.668   73.371   89.553   49.193  109.140   19.772   22.092
     11.110  419.314   73.607   88.944   48.090  110.511   20.351   23.740
     11.120  415.560   71.968   88.348   50.124  107.261   21.147   23.437
     11.130  417.511   74.244   88.756   47.831  109.637   21.133   22.029
     11.140  414.188   72.774   87.194   49.979  108.673   20.914   22.307
     11.150  420.238   75.164   87.380   50.361  111.179   20.224   22.059
     11.160  418.629   72.731   89.042   50.144  111.457   19.421   22.342
     11.170  421.045   75.404   90.021   49.286  110.158   20.645   22.753
     11.180  422.022   74.777   89.886   49.924  110.471   20.013   23.114
     11.190  419.555   73.144   90.609   47.913  110.177   19.906   22.916
     11.200  418.718   75.892   87.351   49.053  111.729   19.385   22.026
     11.210  420.441   76.110   88.803   48.842  110.050   19.722   22.590
     11.220  422.342   75.164   89.687   50.373  109.923   20.760   22.620
     11.230  418.180   74.748   88.328   49.221  110.371   19.984   22.112
     11.240  415.597   72.821   89.611   49.260  108.752   20.525   21.221
     11.250  420.758   73.434   88.752   48.835  110.710   20.563   22.896
     11.260  420.026   74.476   89.180   49.183  110.827   20.309   22.372
     11.270  416.643   72.227   89.359   47.747  111.763   19.859   21.571
     11.280  413.558   74.282   86.496   47.365  109.919   19.820   21.862
     11.290  416.297   73.611   89.463   48.169  107.581   19.982   22.839
     11.300  419.097   74.601   89.105   49.627  108.114   20.001   22.318
     11.310  415.885   72.712   88.107   49.179  108.793   19.863   22.623
     11.320  414.629   72.145   90.067   48.641  108.396   19.539   22.226
     11.330  414.542   71.613   88.586   48.796  108.435   19.543   22.659
     11.340  417.776   73.321   90.616   49.054  109.151   20.160   21.634
     11.350  416.485   73.030   90.358   48.073  108.495   19.921   22.148
     11.360  420.026   75.093   89.866   47.329  111.679   19.149   22.594
     11.370  418.841   74.329   88.108   47.855  111.192   19.593   22.386
     11.380  422.893   75.459   88.862   47.774  112.804   19.565   22.752
     11.390  422.008   75.844   89.771   49.227  109.444   20.229   22.842
     11.400  413.552   73.034   86.427   49.423  107.528   19.876   22.468
     11.410  416.878   72.572   88.214   47.912  109.578   19.632   23.331
     11.420  415.412   73.178   88.206   48.632  108.931   19.496   22.644
     11.430  420.506   72.738   89.174   49.151  109.151   20.407   24.049
     11.440  417.976   73.744   89.564   48.637  109.404   20.022   22.969
     11.450  420.783   74.354   89.644   49.919  108.548   19.770   22.398
     11.460  421.024   74.995   89.816   49.499  108.507   19.698   22.909
     11.470  420.077   72.610   88.738   50.446  111.822   20.047   22.275
     11.480  422.316   72.812   90.255   49.342  111.775   20.048   23.184
     11.490  418.281   70.889   88.266   50.067  111.064   20.328   22.528
     11.500  417.893   72.198   88.977   48.572  110.275   20.186   22.651
     11.510  418.819   71.965   88.506   48.788  111.981   20.193   23.624
     11.520  421.109   74.511   87.831   49.358  112.564   19.476   23.240
     11.530  420.687   73.576   89.289   48.217  111.499   19.394   23.215
     11.540  420.290   73.190   86.868   49.392  112.124   20.192   22.567
     11.550  416.654   71.794   88.023   49.644  109.358   19.624   22.479
     11.560  415.263   71.143   87.992   48.871  109.544   19.557   22.448
     11.570  416.133   72.083   89.213   49.288  108.999   21.021   22.156
     11.580  418.322   74.661   89.696   49.165  109.188   19.994   21.880
     11.590  414.346   72.101   89.995   48.825  108.690   19.650   20.816
     11.600  418.370   72.867   88.598   50.317  108.982   19.754   22.029
     11.610  419.624   73.463   88.610   50.369  110.212   20.335   22.062
     11.620  416.911   73.001   90.094   50.372  109.805   19.926   21.504
     11.630  418.161   73.569   88.203   50.549  110.054   19.729   22.755
     11.640  421.041   72.618   90.245   50.386  109.696   20.691   21.955
     11.650  421.726   72.264   89.016   48.701  112.539   20.335   23.074
     11.660  419.137   72.584   88.860   48.608  111.858   19.781   22.860
     11.670  417.516   71.213   89.264   49.265  110.655   20.199   21.930
     11.680  419.513   71.530   87.313   49.578  111.385   20.881   23.408
     11.690  417.156   73.149   87.294   49.331  108.407   20.954   22.427
     11.700  417.870   72.015   88.682   48.606  111.645   20.938   21.464
     11.710  420.093   72.489   88.796   49.231  110.481   21.349   22.981
     11.720  422.261   75.409   89.223   48.701  110.246   21.068   22.305
     11.730  421.191   74.856   90.463   48.507  109.615   21.457   21.763
     11.740  416.745   71.653   89.354   49.221  108.303   21.361   22.727
     11.750  416.326   73.020   89.417   47.676  110.040   20.001   21.977
     11.760  417.584   72.045   89.353   48.636  110.369   20.160   22.848
     11.770  417.318   70.466   89.715   48.281  111.258   21.350   22.274
     11.780  416.471   71.524   89.353   47.452  110.605   20.860   21.551
     11.790  416.795   72.434   89.594   47.104  110.262   21.124   21.594
     11.800  422.351   71.996   91.987   46.833  112.785   20.854   21.908
     11.810  416.319   71.936   89.189   47.051  111.206   19.829   21.860
     11.820  414.343   72.915   89.553   46.567  108.581   20.248   21.893
     11.830  420.515   72.097   89.649   47.158  113.527   20.801   21.655
     11.840  416.077   73.826   88.200   46.527  110.573   20.390   21.341
     11.850  420.420   71.972   89.865   48.190  110.000   21.492   22.302
     11.860  417.448   71.394   89.431   46.626  111.659   19.973   21.638
     11.870  419.568   71.246   92.258   46.948  111.223   20.729   21.747
     11.880  417.228   70.668   91.165   47.578  110.175   19.989   21.230
     11.890  418.420   73.140   89.969   46.856  111.269   20.911   21.966
     11.900  420.079   72.184   89.295   47.273  113.139   21.344   21.966
     11.910  417.747   70.995   91.152   45.422  112.617   20.453   22.064
     11.920  416.954   69.273   91.847   46.559  112.522   19.483   22.227
     11.930  418.212   71.648   88.533   47.346  112.681   20.409   21.757
     11.940  418.641   73.404   90.247   47.171  111.434   19.985   22.273
     11.950  418.038   72.138   91.641   45.820  111.277   20.776   22.472
     11.960  425.180   73.432   92.150   47.725  113.392   21.247   23.192
     11.970  417.225   71.992   90.371   46.990  110.989   20.551   21.637
     11.980  416.697   74.312   90.319   45.827  110.011   20.454   22.359
     11.990  416.043   72.589   90.536   46.684  111.970   20.047   21.026
     12.000  419.310   72.619   88.457   48.014  113.357   20.467   21.882
     12.010  418.946   73.589   90.024   46.841  111.857   20.336   22.072
     12.020  415.272   74.114   88.620   47.469  109.845   20.343   21.959
     12.030  417.153   73.497   88.640   47.727  110.378   19.798   22.363
     12.040  415.644   72.904   88.827   46.678  111.816   20.068   22.262
     12.050  416.821   73.573   89.607   46.743  111.167   20.239   21.980
     12.060  420.858   74.899   89.786   47.058  111.914   20.185   22.625
     12.070  418.559   75.106   90.097   46.822  110.308   20.406   22.213
     12.080  420.267   74.886   89.732   47.247  110.608   20.159   22.345
     12.090  414.035   72.416   89.916   47.762  109.276   20.030   21.820
     12.100  418.148   72.442   91.015   47.632  110.189   20.794   22.123
     12.110  416.528   73.571   89.015   47.260  109.804   20.260   21.928
     12.120  413.003   72.748   88.018   46.346  108.570   20.114   22.264
     12.130  414.218   71.626   88.292   48.853  109.344   20.348   21.945
     12.140  418.269   74.076   88.371   47.244  111.359   20.604   22.663
     12.150  415.891   74.170   87.892   47.247  108.545   20.557   22.442
     12.160  418.368   73.522   88.858   47.683  112.381   20.232   22.385
     12.170  415.863   73.840   87.526   47.180  110.344   20.377   22.499
     12.180  414.562   72.242   87.572   48.235  110.140   20.047   21.566
     12.190  413.973   71.944   88.096   48.584  110.680   19.759   21.527
     12.200  418.354   73.808   90.092   47.724  111.665   19.579   21.943
     12.210  416.228   73.301   89.322   47.889  110.564   20.448   21.525
     12.220  416.324   73.195   90.540   48.068  109.863   19.873   21.985
     12.230  415.297   72.518   88.548   47.263  112.083   20.157   21.546
     12.240  416.649   73.712   88.932   47.213  108.728   20.128   22.732
     12.250  412.215   72.933   88.056   47.434  108.587   19.916   21.450
     12.260  418.421   75.597   88.613   47.177  110.246   20.086   22.865
     12.270  417.724   74.135   88.072   49.196  110.087   20.360   22.425
     12.280  417.698   73.373   89.972   48.906  110.208   19.996   21.922
     12.290  419.596   73.305   90.930   48.251  110.824   20.894   22.088
     12.300  418.585   74.509   90.181   48.855  108.740   19.922   22.495
     12.310  416.251   75.434   87.795   48.331  110.045   20.553   21.996
     12.320  416.200   73.103   89.543   48.218  109.505   19.761   21.711
     12.330  413.505   73.508   88.137   46.688  109.556   20.554   21.708
     12.340  414.000   73.926   88.405   49.321  107.748   19.601   21.681
     12.350  417.374   73.465   89.392   48.736  109.012   19.802   22.466
     12.360  414.815   73.595   87.413   48.887  109.415   19.915   22.229
     12.370  416.591   72.966   89.100   49.914  109.048   20.482   21.963
     12.380  415.408   73.546   88.290   49.729  108.317   21.255   21.813
     12.390  415.688   74.552   88.851   47.118  109.228   20.818   22.085
     12.400  420.027   73.167   88.268   48.453  112.523   21.315   21.757
     12.410  420.806   74.425   90.313   48.063  111.853   20.743   21.991
     12.420  418.790   74.074   89.102   47.747  110.619   19.865   23.377
     12.430  420.177   73.884   90.594   47.382  112.193   20.575   22.249
     12.440  417.678   73.437   90.379   48.099  108.925   19.682   22.909
     12.450  414.948   72.844   89.351   48.382  108.680   19.373   22.406
     12.460  420.865   75.264   89.329   47.485  110.768   20.053   23.460
     12.470  417.483   75.708   89.063   47.864  108.422   20.072   22.538
     12.480  421.708   75.083   90.798   48.117  109.991   19.720   22.687
     12.490  426.709   76.573   92.598   48.650  109.516   20.142   24.126
     12.500  419.193   74.203   88.981   48.255  110.673   19.690   22.642
     12.510  420.172   74.528   88.176   49.153  111.565   19.711   22.685
     12.520  421.841   75.033   89.218   47.616  111.068   20.312   23.206
     12.530  418.697   74.277   89.469   47.421  111.247   19.541   22.338
     12.540  418.303   74.415   88.776   48.053  110.441   19.902   21.779
     12.550  419.495   75.385   88.806   47.447  110.870   19.829   22.178
     12.560  416.514   74.776   88.410   46.811  110.990   20.045   21.859
     12.570  416.666   75.012   88.737   46.746  112.009   20.395   20.891
     12.580  417.624   74.566   88.261   46.809  110.359   20.583   22.527
     12.590  417.861   74.582   87.190   47.756  110.928   20.894   22.404
     12.600  416.378   73.931   87.312   46.304  110.857   20.132   22.636
     12.610  415.913   75.322   86.228   46.477  112.075   19.736   21.576
     12.620  417.640   74.317   87.936   47.170  110.602   19.800   23.326
     12.630  419.054   75.176   87.966   47.618  110.967   20.025   22.285
     12.640  420.076   74.749   88.316   47.086  111.892   20.897   22.121
     12.650  420.933   73.837   88.856   47.360  113.292   19.822   22.506
     12.660  415.679   74.392   86.426   47.108  110.332   20.237   22.391
     12.670  419.231   74.902   88.763   46.348  110.710   20.489   22.695
     12.680  420.464   73.123   89.514   46.135  113.343   20.208   22.979
     12.690  418.136   73.735   90.063   46.214  111.251   20.493   22.371
     12.700  418.931   74.100   88.148   47.367  112.576   20.623   22.210
     12.710  417.841   73.058   88.980   46.555  112.020   20.799   22.605
     12.720  417.030   71.265   89.392   47.688  111.207   20.671   22.983
     12.730  420.669   74.063   89.393   47.895  111.892   21.451   22.435
     12.740  422.633   74.508   89.738   47.822  112.623   21.072   22.470
     12.750  421.499   73.541   90.501   47.757  112.772   20.594   22.561
     12.760  418.836   73.004   88.117   48.274  113.884   20.835   22.311
     12.770  422.485   74.018   88.436   48.704  113.861   20.424   22.651
     12.780  420.235   74.556   89.298   48.554  111.702   20.606   21.518
     12.790  420.717   72.453   90.351   48.398  112.411   21.209   21.856
     12.800  422.760   76.028   89.188   47.007  112.995   19.872   23.847
     12.810  419.060   74.082   88.878   47.722  111.120   20.383   22.695
     12.820  414.318   74.144   87.770   47.349  109.151   20.322   22.048
     12.830  420.634   74.430   90.149   47.019  111.431   20.461   22.644
     12.840  417.958   73.294   89.930   47.394  111.036   20.030   22.296
     12.850  418.457   73.414   90.049   47.167  110.324   19.793   22.712
     12.860  421.086   73.626   89.903   47.556  112.785   19.902   23.127
     12.870  419.556   72.860   90.500   47.908  111.714   20.402   21.726
     12.880  417.707   73.614   88.839   47.362  111.417   19.636   23.406
     12.890  416.476   72.223   88.364   47.224  111.694   20.164   22.313
     12.900  419.777   75.517   89.004   46.405  112.271   20.401   22.727
     12.910  419.297   73.979   90.402   47.114  111.116   20.582   22.359
     12.920  418.706   73.308   91.009   46.782  111.161   19.741   21.529
     12.930  418.939   73.521   89.402   46.733  112.495   19.948   21.824
     12.940  418.227   75.173   89.851   46.227  111.531   20.185   21.537
     12.950  423.768   74.147   90.616   48.924  113.563   20.023   21.401
     12.960  421.690   76.182   89.359   48.019  110.848   20.347   21.693
     12.970  426.608   75.158   91.875   48.813  114.045   19.340   22.578
     12.980  424.298   74.251   90.195   49.012  113.959   20.350   21.584
     12.990  420.688   73.564   89.164   48.597  111.987   20.721   22.110
     13.000  419.931   73.654   89.139   48.581  112.003   20.253   21.710
     13.010  422.251   74.418   89.487   48.076  112.694   19.991   22.109
     13.020  425.536   74.988   91.502   47.775  113.397   19.969   22.290
     13.030  419.425   73.161   87.904   47.112  114.063   19.635   22.346
     13.040  419.946   74.925   88.342   47.346  113.132   19.250   22.300
     13.050  416.647   72.633   87.403   47.614  112.826   19.915   22.231
     13.060  422.942   73.304   88.743   48.078  113.377   19.623   23.457
     13.070  425.186   74.119   88.291   49.410  115.153   20.715   23.059
     13.080  418.677   72.911   88.033   46.584  113.242   20.333   23.109
     13.090  420.861   72.804   88.467   47.857  113.042   20.004   23.015
     13.100  420.601   72.596   88.730   48.464  111.948   20.022   23.181
     13.110  426.983   74.418   89.487   47.589  116.017   20.695   23.323
     13.120  417.074   72.917   88.160   47.404  112.095   20.372   23.106
     13.130  417.016   74.296   87.808   47.127  111.620   19.411   22.826
     13.140  419.263   73.709   88.624   47.166  112.326   19.142   23.856
     13.150  420.860   73.294   88.737   48.882  113.569   19.230   23.408
     13.160  418.992   73.901   87.397   47.749  112.198   19.581   23.373
     13.170  422.238   72.579   87.683   48.873  114.657   20.282   22.591
     13.180  422.092   74.493   88.394   49.902  112.418   19.797   22.141
     13.190  418.207   73.908   88.292   47.944  111.548   19.932   22.261
     13.200  420.204   73.214   88.418   49.688  110.957   20.507   22.359
     13.210  420.734   72.644   89.763   49.032  112.002   20.448   22.790
     13.220  421.651   73.552   88.251   48.989  111.336   20.652   23.268
     13.230  417.061   73.843   87.196   48.971  110.236   19.662   22.987
     13.240  418.551   72.622   89.043   48.265  112.137   20.037   22.444
     13.250  415.561   71.149   89.612   46.409  112.388   19.646   21.842
     13.260  415.815   72.493   88.577   46.441  112.419   20.813   22.197
     13.270  417.330   72.957   88.454   46.461  113.065   19.911   22.504
     13.280  413.483   72.461   87.873   46.824  110.361   18.762   23.063
     13.290  416.728   72.508   89.337   45.775  112.315   20.183   22.344
     13.300  414.539   73.005   87.731   46.192  110.676   19.496   22.961
     13.310  418.867   71.779   89.677   46.916  112.342   20.412   22.959
     13.320  418.478   72.632   89.666   47.044  110.860   20.294   23.857
     13.330  417.620   72.607   89.303   46.987  111.538   19.330   22.682
     13.340  418.699   72.087   91.464   46.730  110.438   20.562   22.704
     13.350  417.265   72.448   91.601   46.022  108.378   20.054   22.780
     13.360  416.912   71.798   89.233   46.942  110.907   19.885   23.774
     13.370  414.953   72.161   88.681   46.753  109.700   20.297   22.864
     13.380  413.410   70.386   88.247   46.184  110.681   19.549   23.875
     13.390  414.146   72.101   90.597   45.826  108.771   19.843   22.688
     13.400  417.372   70.449   90.199   48.059  110.258   20.774   23.661
     13.410  418.158   71.803   91.388   48.728  107.507   19.709   24.463
     13.420  418.334   72.250   89.722   46.872  110.201   20.039   23.746
     13.430  417.843   72.265   89.858   47.252  109.560   19.430   24.451
     13.440  422.027   73.892   89.789   48.002  108.901   20.637   24.391
     13.450  422.605   76.815   89.837   47.104  107.753   20.661   25.558
     13.460  417.977   73.792   90.642   47.345  109.138   19.805   22.635
     13.470  417.976   72.577   89.369   48.696  108.902   19.777   24.061
     13.480  418.063   75.291   89.315   46.999  108.355   19.225   23.088
     13.490  418.204   75.217   88.796   46.011  109.328   19.537   25.050
     13.500  422.427   75.511   89.250   47.674  110.274   19.261   24.741
     13.510  415.584   74.841   89.354   47.206  108.408   19.357   23.356
     13.520  418.756   75.263   90.149   47.406  108.601   20.039   22.805
     13.530  418.335   76.193   89.545   47.183  109.447   19.202   23.366
     13.540  418.909   75.667   90.741   46.939  108.465   20.025   24.034
     13.550  425.499   77.149   91.717   47.828  111.704   19.505   24.364
     13.560  417.329   73.703   88.088   48.487  110.008   20.031   23.415
     13.570  417.005   73.479   88.785   47.206  111.464   20.023   23.162
     13.580  420.117   75.155   87.403   47.840  111.506   19.810   23.350
     13.590  418.381   75.119   86.293   48.115  111.862   20.284   22.988
     13.600  419.035   75.062   88.497   47.773  111.476   20.087   22.600
     13.610  413.689   74.882   86.978   47.504  109.485   19.016   22.759
     13.620  415.631   75.132   89.539   46.800  109.311   19.494   23.027
     13.630  414.125   73.932   88.287   48.239  108.432   19.730   22.976
     13.640  413.086   73.009   86.210   47.846  111.106   19.778   22.513
     13.650  416.172   74.493   88.224   48.100  109.281   20.405   23.349
     13.660  415.193   73.949   89.191   45.833  109.148   20.635   21.989
     13.670  409.076   73.767   86.930   46.597  108.575   19.481   21.282
     13.680  417.800   73.512   88.633   48.209  111.879   19.558   23.177
     13.690  413.085   73.857   87.059   47.851  109.407   19.039   22.032
     13.700  413.568   74.341   88.390   46.536  108.493   20.472   22.192
     13.710  417.421   74.016   87.833   48.558  110.273   19.670   23.131
     13.720  416.865   74.532   89.718   47.591  108.570   20.127   23.461
     13.730  414.496   74.894   87.210   46.562  111.527   18.874   22.922
     13.740  419.762   75.782   87.619   47.796  111.797   19.947   23.342
     13.750  417.174   75.257   88.374   47.827  110.774   19.450   22.726
     13.760  416.944   75.338   88.922   47.152  110.738   19.018   23.445
     13.770  416.201   74.813   88.787   47.695  110.362   19.328   22.691
     13.780  417.671   74.059   89.503   46.873  111.343   19.828   22.979
     13.790  418.960   75.340   89.911   47.533  110.380   19.772   22.624
     13.800  416.863   76.167   89.640   46.868  108.436   19.603   23.352
     13.810  419.129   74.768   90.525   48.175  109.731   19.920   23.158
     13.820  420.256   75.922   90.935   47.637  109.354   19.940   22.244
     13.830  422.506   77.404   90.156   48.163  109.267   19.783   23.318
     13.840  415.513   75.305   89.043   46.125  109.762   19.327   22.151
     13.850  415.852   75.122   88.714   46.480  108.880   20.203   22.559
     13.860  417.022   74.664   88.989   47.617  109.184   19.330   23.777
     13.870  417.677   75.200   89.566   47.224  109.650   19.377   22.890
     13.880  415.500   75.032   90.170   47.468  108.204   19.268   21.914
     13.890  418.857   73.954   90.530   48.911  109.398   20.120   21.870
     13.900  423.231   75.200   91.102   47.025  111.814   19.856   22.853
     13.910  418.651   73.315   91.015   47.734  111.290   19.763   21.866
     13.920  419.227   75.719   91.082   46.714  109.775   20.025   22.006
     13.930  418.199   75.062   90.248   47.774  109.016   19.989   23.073
     13.940  417.181   74.463   90.051   47.014  108.002   19.751   23.054
     13.950  416.428   75.028   88.956   48.089  108.839   19.851   21.776
     13.960  416.237   75.799   90.356   47.500  107.528   19.115   21.862
     13.970  416.829   73.891   90.627   47.242  109.094   20.567   21.587
     13.980  417.640   76.385   90.431   45.963  109.710   18.924   22.236
     13.990  417.377   75.380   89.196   46.815  110.376   19.056   21.425
     14.000  415.021   76.656   88.516   46.647  109.027   18.619   21.888
     14.010  418.255   74.851   88.896   47.107  111.980   18.215   23.072
     14.020  417.645   74.313   88.124   47.511  111.093   19.213   22.309
     14.030  416.395   73.637   89.329   46.521  111.404   18.921   22.052
     14.040  417.166   75.199   90.600   46.765  107.678   19.739   22.463
     14.050  417.567   73.664   89.635   47.007  111.009   19.073   22.701
     14.060  415.379   75.868   87.757   48.014  108.530   19.187   21.830
     14.070  415.319   73.595   89.328   48.315  108.707   19.962   21.681
     14.080  413.001   72.210   87.715   48.079  109.069   19.160   21.810
     14.090  411.845   72.318   88.264   48.172  108.835   18.897   21.353
     14.100  412.947   73.268   87.581   48.586  105.932   19.788   22.322
     14.110  413.387   74.155   89.124   46.910  107.510   19.680   21.898
     14.120  418.071   74.869   88.924   48.721  108.589   20.686   21.991
     14.130  416.460   73.167   91.192   48.148  108.879   20.220   21.588
     14.140  417.962   74.491   89.077   47.295  111.371   20.251   21.645
     14.150  419.619   74.855   89.748   48.529  110.045   20.083   22.373
     14.160  418.175   74.693   89.910   48.107  109.246   19.779   21.794
     14.170  418.906   74.782   89.232   48.684  111.243   19.384   22.321
     14.180  416.170   70.869   90.153   47.596  111.537   20.331   22.776
     14.190  417.839   73.896   89.288   48.553  109.421   20.316   22.380
     14.200  422.362   75.262   89.779   48.650  110.271   21.024   23.062
     14.210  418.275   74.843   88.961   49.412  110.090   19.486   21.875
     14.220  421.212   75.761   90.088   48.584  109.646   19.849   23.093
     14.230  418.293   74.759   88.944   48.464  110.370   19.814   22.357
     14.240  420.946   73.400   90.599   48.236  111.904   19.629   22.520
     14.250  418.607   74.977   89.689   49.372  108.958   20.010   21.696
     14.260  422.184   75.226   89.795   48.929  110.377   20.058   22.624
     14.270  416.120   72.775   89.125   50.074  109.966   18.760   22.147
     14.280  418.001   74.583   88.475   50.461  109.162   18.930   22.804
     14.290  418.274   74.923   88.707   48.666  109.249   19.736   22.684
     14.300  412.306   74.049   88.761   48.576  106.545   19.655   22.597
     14.310  413.882   72.814   88.735   47.656  108.582   19.514   22.742
     14.320  416.319   74.322   87.031   48.970  109.168   20.022   22.317
     14.330  414.700   72.991   89.482   47.638  108.870   18.949   22.888
     14.340  414.390   72.925   89.347   48.945  108.577   19.054   22.611
     14.350  416.753   73.465   90.712   49.079  107.303   19.124   23.215
     14.360  417.998   73.494   89.714   48.436  108.793   20.322   22.447
     14.370  414.588   72.956   88.882   47.991  108.076   19.852   22.752
     14.380  417.843   72.120   89.892   48.174  110.218   20.509   23.045
     14.390  415.578   72.499   89.396   47.686  110.092   20.549   22.365
     14.400  419.023   73.458   89.209   48.681  111.500   19.217   22.495
     14.410  414.432   72.526   88.748   48.376  109.104   19.190   23.282
     14.420  419.572   74.045   90.228   48.714  109.060   20.085   22.610
     14.430  417.877   75.170   92.170   47.442  106.484   20.690   23.022
     14.440  417.023   73.983   90.163   47.303  107.600   19.917   22.958
     14.450  413.474   73.791   89.173   48.176  106.839   19.662   22.845
     14.460  414.887   72.865   89.308   47.136  109.535   18.968   22.619
     14.470  413.130   72.745   88.510   46.686  107.642   20.122   23.138
     14.480  418.531   74.009   90.695   48.223  109.535   19.657   21.975
     14.490  410.918   73.676   89.147   47.192  106.803   19.911   21.845
     14.500  419.499   73.903   90.667   48.360  109.611   20.673   22.954
     14.510  415.178   74.469   89.081   48.405  108.075   18.485   22.890
     14.520  421.284   75.207   90.815   48.998  108.384   21.121   22.317
     14.530  415.381   74.207   90.889   46.982  107.487   19.780   22.612
     14.540  418.558   73.834   90.676   48.439  109.362   20.290   22.552
     14.550  413.824   73.101   90.447   47.857  107.201   18.861   23.355
     14.560  418.063   72.961   90.320   48.252  108.596   19.963   23.029
     14.570  417.269   73.838   89.259   48.580  109.246   20.490   22.856
     14.580  422.423   74.273   90.179   47.642  111.186   20.695   23.334
     14.590  416.886   73.845   88.124   48.044  110.347   20.140   23.107
     14.600  412.098   73.310   88.145   48.335  108.763   19.963   21.581
     14.610  413.909   74.193   87.024   47.743  109.016   20.168   23.176
     14.620  415.318   74.293   89.481   48.924  109.378   19.860   21.672
     14.630  414.213   74.895   87.304   47.380  110.179   20.449   21.850
     14.640  413.292   73.285   88.919   48.315  108.126   19.465   22.066
     14.650  417.045   74.534   88.405   47.389  109.966   19.944   22.236
     14.660  413.288   74.651   87.271   48.597  108.222   20.373   21.368
     14.670  414.817   74.215   87.994   48.750  109.387   19.029   21.567
     14.680  413.782   73.614   89.730   48.669  107.640   19.336   21.119
     14.690  414.225   73.724   87.161   49.015  110.756   19.502   21.257
     14.700  410.738   74.091   86.461   47.136  108.840   19.883   21.531
     14.710  410.124   73.517   86.435   47.032  109.809   19.729   21.420
     14.720  409.046   74.383   86.942   47.027  107.914   19.064   21.260
     14.730  411.826   72.578   87.725   47.559  108.149   19.383   22.383
     14.740  412.178   73.513   89.095   46.608  109.224   19.503   22.730
     14.750  407.286   70.532   86.972   48.023  108.921   19.707   20.619
     14.760  414.637   72.303   86.620   48.955  110.291   20.673   21.980
     14.770  409.853   73.643   85.540   47.773  108.570   20.208   21.508
     14.780  413.392   72.587   88.350   47.821  110.534   20.304   22.691
     14.790  413.641   73.201   87.865   47.643  110.221   20.161   22.749
     14.800  417.632   72.173   89.296   48.620  112.114   19.770   22.523
     14.810  409.623   72.782   87.665   47.353  108.641   19.113   20.872
     14.820  412.689   72.909   87.845   46.789  110.870   20.005   21.190
     14.830  412.790   72.797   87.711   48.102  109.952   19.769   21.965
     14.840  412.303   74.761   85.698   47.282  109.365   19.659   22.488
     14.850  409.959   73.044   86.290   48.074  108.828   19.098   22.548
     14.860  411.714   73.807   87.272   47.095  107.686   19.819   22.197
     14.870  410.646   73.995   86.125   47.437  107.420   20.018   22.603
     14.880  414.181   73.936   87.279   49.369  108.727   19.867   22.458
     14.890  410.093   72.383   87.250   47.889  107.039   19.935   23.050
     14.900  410.365   73.320   87.025   46.537  108.833   18.878   22.516
     14.910  412.366   74.104   85.868   47.390  108.764   19.925   22.931
     14.920  414.797   73.949   88.174   47.095  108.890   20.971   23.266
     14.930  412.305   74.168   86.181   47.943  109.111   19.288   23.169
     14.940  411.771   73.519   86.922   48.185  108.953   20.214   21.830
     14.950  413.335   74.172   86.763   47.731  109.123   20.891   22.029
     14.960  413.898   74.478   86.942   47.579  108.824   21.043   22.040
     14.970  408.862   71.211   86.917   47.546  109.353   20.357   21.147
     14.980  407.469   72.370   86.951   46.252  108.185   19.633   21.811
     14.990  408.070   71.828   86.995   47.368  108.171   19.510   22.337
     15.000  412.136   73.213   85.809   48.054  108.647   20.594   23.419
     15.010  407.354   70.923   86.645   46.670  109.029   19.860   21.637
     15.020  413.256   72.725   87.176   46.409  111.973   19.492   22.870
     15.030  412.045   71.891   87.018   49.342  108.780   20.858   21.797
     15.040  410.420   71.625   86.206   47.985  108.605   20.354   22.299
     15.050  415.558   73.056   87.058   47.363  111.455   20.066   23.526
     15.060  414.098   74.120   85.990   49.833  108.616   20.069   22.177
     15.070  410.284   74.039   84.687   47.427  108.485   20.029   22.706
     15.080  410.908   72.434   85.393   46.908  109.028   19.957   22.730
     15.090  411.478   72.524   86.207   48.278  109.091   21.139   21.521
     15.100  410.913   72.517   85.495   47.309  109.636   19.980   23.325
     15.110  411.768   71.070   85.587   49.180  110.286   19.942   22.288
     15.120  409.619   71.749   85.138   48.281  109.022   20.184   22.237
     15.130  409.883   73.108   86.389   48.631  109.182   19.217   21.490
     15.140  413.059   71.433   85.791   49.051  111.493   19.884   21.999
     15.150  410.747   72.916   84.978   48.178  109.702   19.460   23.229
     15.160  413.084   71.261   85.263   49.695  109.733   20.935   23.162
     15.170  412.990   73.196   86.974   48.591  107.392   20.209   22.370
     15.180  414.658   70.967   86.619   49.167  110.692   19.691   23.791
     15.190  415.017   72.935   86.710   49.519  110.008   20.312   22.214
     15.200  419.740   73.692   88.158   49.321  111.096   20.236   22.798
     15.210  413.980   72.294   86.780   48.675  110.473   20.547   22.731
     15.220  416.432   71.076   88.523   48.519  111.775   20.674   22.869
     15.230  416.341   73.332   88.830   47.641  110.869   19.391   23.200
     15.240  413.203   72.631   87.120   46.637  111.713   20.143   23.129
     15.250  410.143   71.736   85.461   46.597  109.972   20.948   22.902
     15.260  413.831   72.245   87.315   47.172  110.043   20.293   23.667
     15.270  416.795   74.553   87.061   48.907  112.174   20.371   21.771
     15.280  412.488   73.236   86.761   48.250  108.263   19.702   23.432
     15.290  414.469   74.061   86.154   48.892  109.811   19.930   23.145
     15.300  415.449   72.380   87.850   47.789  110.370   20.570   23.498
     15.310  413.960   74.547   86.687   47.362  108.979   20.628   22.642
     15.320  413.147   72.934   85.422   47.392  109.965   20.409   23.757
     15.330  416.017   72.710   87.713   47.529  111.421   19.499   23.526
     15.340  414.839   73.757   86.351   46.917  110.853   20.131   22.474
     15.350  418.621   74.052   85.911   48.336  113.258   20.260   24.118
     15.360  417.585   72.164   87.690   47.850  112.332   20.054   22.733
     15.370  416.289   70.701   88.854   47.513  111.175   20.409   23.420
     15.380  412.785   70.914   87.598   48.916  110.132   19.423   22.517
     15.390  412.940   71.816   86.611   48.706  109.760   20.184   23.102
     15.400  413.675   73.404   86.594   48.667  110.197   19.740   22.461
     15.410  411.472   70.665   87.216   47.089  109.281   21.082   23.517
     15.420  412.342   71.048   87.020   46.731  108.920   20.365   24.302
     15.430  413.547   71.429   86.122   47.157  111.275   20.372   23.657
     15.440  408.720   70.156   86.353   46.905  109.274   19.903   22.920
     15.450  409.493   70.976   85.889   46.740  109.092   20.134   22.792
     15.460  411.976   71.606   85.285   48.119  110.610   20.518   23.626
     15.470  412.047   70.021   87.426   48.505  110.733   19.892   24.054
     15.480  412.776   71.194   87.291   47.239  109.674   20.917   23.825
     15.490  409.138   70.726   85.955   48.313  108.396   19.476   23.625
     15.500  406.581   73.035   85.031   45.909  108.146   19.907   23.203
     15.510  409.856   71.303   87.314   46.883  108.055   19.729   23.918
     15.520  409.789   71.845   86.643   46.344  110.416   19.824   23.593
     15.530  409.708   71.758   86.148   46.885  109.407   19.663   24.136
     15.540  409.001   71.835   87.397   46.329  108.357   19.269   24.273
     15.550  410.113   71.308   86.648   47.118  109.019   19.674   24.554
     15.560  409.674   70.393   86.283   46.991  109.700   19.856   23.897
     15.570  413.424   71.466   86.435   47.260  111.363   19.628   24.194
     15.580  414.990   74.052   85.416   48.136  111.187   20.465   23.748
     15.590  410.392   72.488   86.214   45.929  108.618   20.059   24.444
     15.600  413.230   73.294   85.913   45.881  109.886   19.334   24.558
     15.610  413.356   73.054   86.619   45.611  110.019   19.494   25.379
     15.620  415.485   73.485   87.154   46.736  110.933   19.906   24.335
     15.630  414.414   73.037   85.660   46.993  109.548   21.089   25.764
     15.640  410.331   70.968   85.601   46.475  109.562   19.682   24.860
     15.650  418.148   72.784   89.227   46.878  111.355   20.955   23.990
     15.660  412.265   72.882   85.435   46.592  110.088   19.106   25.042
     15.670  412.390   72.793   86.442   45.302  109.597   19.591   24.550
     15.680  414.795   72.551   87.054   46.832  110.124   20.288   24.988
     15.690  413.054   70.761   88.223   46.445  109.878   20.167   23.649
     15.700  413.672   72.517   88.099   45.785  109.594   19.473   24.227
     15.710  415.540   73.647   87.634   45.077  108.651   20.429   25.331
     15.720  416.919   74.154   87.999   45.639  109.979   20.197   25.193
     15.730  410.513   71.647   87.266   44.764  109.385   20.007   24.759
     15.740  416.077   73.914   88.980   47.136  108.432   20.322   23.917
     15.750  415.741   73.069   87.825   46.566  109.776   19.597   24.933
     15.760  417.223   73.066   88.489   46.537  111.666   19.508   25.154
     15.770  415.648   73.248   88.889   45.357  110.966   19.735   24.179
     15.780  418.564   74.159   87.929   47.322  111.701   20.199   24.308
     15.790  422.497   73.556   89.701   47.286  112.474   21.004   24.407
     15.800  415.787   72.821   87.154   46.749  109.806   20.393   25.715
     15.810  418.111   74.347   86.711   47.170  111.206   20.081   24.700
     15.820  415.161   74.334   85.905   46.995  110.195   20.464   24.101
     15.830  413.246   72.022   86.421   46.255  109.833   21.323   24.251
     15.840  412.104   72.434   85.221   47.797  109.637   20.232   24.560
     15.850  416.107   72.838   89.328   46.730  110.092   19.633   23.930
     15.860  416.897   73.740   87.578   47.420  111.439   19.796   24.411
     15.870  414.792   72.772   86.630   47.331  111.025   19.477   23.693
     15.880  417.025   72.896   87.949   46.575  110.720   20.619   24.820
     15.890  421.142   73.342   87.950   47.237  113.287   19.753   25.012
     15.900  415.130   73.459   88.026   45.557  111.103   19.363   23.471
     15.910  415.715   72.185   87.573   47.194  111.439   19.931   23.463
     15.920  414.279   72.063   87.606   46.328  111.007   20.066   22.431
     15.930  416.886   73.427   87.761   47.831  110.837   20.438   22.807
     15.940  418.480   72.624   89.660   47.072  111.468   19.495   24.354
     15.950  418.265   73.937   88.213   46.635  112.070   20.378   23.769
     15.960  413.143   73.830   86.725   47.128  109.305   20.027   22.615
     15.970  412.469   72.909   86.938   47.101  110.387   19.492   23.497
     15.980  414.092   73.266   86.425   46.700  110.175   20.758   23.936
     15.990  417.889   73.593   88.375   46.469  112.336   20.168   23.684
     16.000  415.595   72.346   88.016   47.088  110.281   21.236   23.363
     16.010  412.598   71.867   86.855   47.499  108.062   20.812   24.517
     16.020  412.344   71.497   85.807   47.492  109.510   20.451   24.149
     16.030  415.095   69.921   86.912   47.857  111.097   20.494   23.628
     16.040  412.692   72.548   86.775   46.778  109.630   20.298   22.892
     16.050  415.420   72.646   87.789   46.886  110.356   20.118   23.736
     16.060  411.054   72.527   85.322   46.147  109.561   19.573   23.739
     16.070  414.373   74.135   86.845   46.085  108.765   20.380   24.492
     16.080  414.009   74.619   86.897   47.441  109.001   19.156   22.478
     16.090  411.546   72.859   86.139   45.843  110.154   19.591   22.614
     16.100  411.267   71.950   85.499   46.848  110.622   19.851   23.340
     16.110  412.949   71.101   86.929   46.523  110.530   19.638   23.933
     16.120  418.000   73.574   88.421   47.710  111.374   19.316   23.567
     16.130  413.640   72.902   86.409   46.870  109.851   19.107   23.704
     16.140  413.796   72.436   85.895   49.177  109.603   19.175   24.340
     16.150  415.242   73.357   87.681   48.070  110.368   18.515   23.990
     16.160  411.225   70.964   85.510   49.076  109.041   19.591   23.278
     16.170  413.788   71.769   86.260   49.000  110.517   19.434   22.972
     16.180  417.787   73.778   87.774   46.765  111.199   19.752   23.434
     16.190  420.422   73.772   86.710   48.153  112.831   19.896   23.228
     16.200  410.109   71.773   87.067   47.355  107.054   19.850   22.991
     16.210  411.862   73.096   87.873   47.231  106.872   19.584   23.589
     16.220  415.723   72.593   89.114   48.140  108.532   19.380   22.298
     16.230  416.490   72.550   89.402   46.769  108.661   19.908   23.329
     16.240  416.183   72.810   86.384   48.255  110.429   19.461   22.922
     16.250  418.614   73.046   87.262   49.254  112.728   20.098   22.061
     16.260  412.185   71.491   85.714   47.166  110.658   20.088   23.773
     16.270  412.622   71.869   86.682   47.277  110.656   19.609   22.988
     16.280  415.273   72.005   87.898   48.048  110.787   19.467   22.847
     16.290  411.478   71.464   86.242   47.306  110.339   19.799   22.321
     16.300  416.642   72.517   88.812   48.084  110.086   19.311   22.856
     16.310  411.606   74.745   86.149   46.621  108.246   19.522   22.354
     16.320  417.148   73.522   87.856   47.290  110.337   19.868   23.178
     16.330  415.337   72.476   87.192   46.882  111.208   19.895   22.525
     16.340  413.571   71.596   88.288   46.071  109.912   19.766   22.673
     16.350  412.985   73.799   87.271   47.033  109.763   19.729   21.623
     16.360  413.557   71.965   88.927   47.367  109.418   19.580   22.219
     16.370  413.794   71.578   87.241   47.264  111.248   19.363   22.380
     16.380  414.966   73.028   87.512   47.084  109.609   20.213   22.488
     16.390  415.747   72.060   88.396   48.032  110.154   20.146   22.234
     16.400  415.458   71.885   88.957   47.653  109.208   20.196   22.977
     16.410  415.363   72.809   87.770   47.794  109.336   19.767   22.669
     16.420  416.144   71.576   89.819   48.447  109.162   20.182   22.470
     16.430  413.670   72.195   87.500   48.126  108.512   20.491   22.385
     16.440  415.134   72.512   86.402   48.004  110.372   20.122   22.834
     16.450  411.350   72.126   87.652   47.040  109.291   19.244   22.322
     16.460  411.421   71.812   87.401   48.222  108.970   19.411   22.089
     16.470  415.049   71.816   88.485   47.473  109.935   19.752   23.745
     16.480  412.371   71.406   86.971   46.816  111.057   19.774   23.279
     16.490  414.745   72.190   88.156   47.283  109.367   19.925   23.481
     16.500  416.790   71.777   86.360   48.825  111.900   19.816   22.869
     16.510  415.121   72.243   88.510   47.125  109.846   20.522   23.501
     16.520  413.404   73.199   87.951   47.657  108.251   19.770   23.399
     16.530  413.123   71.542   87.673   48.159  109.678   19.391   22.577
     16.540  417.189   70.818   88.305   48.429  111.255   19.042   23.469
     16.550  413.015   70.822   87.227   48.465  108.718   19.827   22.416
     16.560  412.310   70.711   87.191   48.758  108.237   19.432   23.137
     16.570  416.034   73.573   86.645   49.230  108.012   20.110   22.555
     16.580  415.782   74.740   86.547   47.485  108.714   19.873   23.644
     16.590  412.340   73.187   86.497   47.092  108.184   19.785   22.906
     16.600  415.857   73.084   88.056   47.976  108.969   19.830   22.691
     16.610  417.609   72.692   87.946   47.677  109.554   20.238   23.839
     16.620  414.678   73.046   87.139   47.638  109.262   19.697   23.598
     16.630  413.163   72.157   88.044   47.082  108.708   19.939   22.494
     16.640  412.862   72.948   87.518   46.816  109.436   19.074   22.945
     16.650  415.863   72.681   87.635   46.595  110.681   20.077   23.021
     16.660  418.560   73.167   89.018   46.866  111.556   19.503   23.512
     16.670  418.094   72.643   87.797   47.906  109.150   20.298   23.836
     16.680  416.902   72.593   88.359   47.432  109.627   19.070   23.832
     16.690  415.122   72.806   86.909   48.580  110.004   19.569   22.364
     16.700  418.079   73.022   88.719   46.813  110.008   19.574   24.035
     16.710  414.652   73.026   87.937   47.186  108.386   19.514   23.158
     16.720  419.118   72.546   87.530   48.365  111.897   19.925   23.720
     16.730  415.656   72.255   87.665   48.027  109.729   19.601   24.221
     16.740  418.833   74.156   88.173   46.722  109.478   19.484   23.596
     16.750  416.785   72.810   87.826   47.258  109.784   18.960   24.554
     16.760  412.445   71.299   86.765   47.502  108.543   19.260   23.488
     16.770  415.569   70.364   88.876   46.860  110.184   18.837   23.246
     16.780  419.528   72.908   88.338   48.231  110.779   20.471   23.294
     16.790  420.579   73.562   87.960   47.585  109.534   19.736   23.809
     16.800  416.721   72.398   88.036   47.310  108.997   19.625   23.561
     16.810  418.327   71.586   88.068   46.524  112.130   19.687   24.095
     16.820  420.036   71.743   89.684   48.693  111.359   20.110   23.114
     16.830  417.332   73.164   88.439   46.717  110.640   19.225   23.152
     16.840  421.762   72.570   87.488   47.840  112.940   19.284   23.493
     16.850  419.731   72.081   86.566   48.132  111.930   19.596   24.234
     16.860  416.942   71.834   86.237   48.460  111.544   19.546   23.273
     16.870  415.713   72.218   85.841   46.705  111.247   20.163   23.515
     16.880  415.885   71.528   87.878   46.381  112.010   20.028   22.811
     16.890  413.090   71.631   86.825   46.969  109.297   20.575   22.871
     16.900  415.085   70.813   88.488   47.774  109.774   19.802   22.156
     16.910  414.284   71.258   88.262   47.053  109.920   19.745   23.279
     16.920  414.504   70.637   87.832   47.915  109.160   20.376   23.189
     16.930  416.371   70.748   88.139   47.608  110.141   20.675   23.523
     16.940  419.052   71.504   88.708   48.557  110.380   20.300   23.598
     16.950  417.882   71.608   88.904   48.723  109.848   20.092   23.635
     16.960  419.063   72.591   87.166   47.579  111.011   20.620   24.122
     16.970  417.713   70.959   86.137   47.889  111.807   20.442   23.522
     16.980  420.246   71.445   87.759   47.824  112.894   20.236   23.849
     16.990  418.840   71.440   87.666   48.373  111.004   19.901   23.575
     17.000  415.542   71.897   87.574   48.560  108.989   19.709   23.222
     17.010  420.222   71.616   88.794   48.551  109.716   20.377   24.658
     17.020  423.782   73.492   89.093   48.160  110.621   20.474   24.488
     17.030  422.461   73.400   89.808   46.525  111.883   21.392   23.384
     17.040  417.961   72.940   88.270   46.683  110.534   20.021   23.541
     17.050  417.785   72.388   87.351   47.075  109.479   20.892   23.858
     17.060  420.998   71.889   88.353   48.909  111.277   19.850   23.802
     17.070  415.259   73.026   87.854   46.708  109.474   19.666   23.018
     17.080  417.866   72.889   88.160   48.002  110.084   19.090   22.799
     17.090  418.036   70.487   88.419   49.301  108.947   19.642   23.621
     17.100  414.993   71.641   87.716   48.360  107.703   19.303   24.006
     17.110  414.028   71.430   87.183   47.304  109.449   19.749   23.711
     17.120  414.723   72.260   87.293   47.531  108.751   19.224   24.153
     17.130  416.976   71.160   87.953   48.347  109.301   19.355   23.431
     17.140  415.227   71.509   88.890   47.697  109.051   19.038   23.277
     17.150  409.346   72.194   86.637   48.357  105.997   19.264   22.890
     17.160  414.146   71.533   87.081   47.835  110.550   19.702   22.842
     17.170  415.663   71.354   86.785   49.047  109.066   20.385   23.663
     17.180  416.721   73.700   88.074   47.853  109.938   19.337   23.256
     17.190  419.837   73.368   88.682   47.911  110.080   20.420   23.781
     17.200  413.154   72.301   87.596   47.673  108.242   19.425   24.667
     17.210  413.538   72.355   86.698   47.501  108.022   21.197   24.000
     17.220  415.016   73.981   88.218   47.609  106.639   20.494   23.626
     17.230  415.376   73.864   87.462   46.764  108.457   20.164   23.956
     17.240  412.425   72.014   86.876   48.324  107.506   19.638   23.897
     17.250  412.903   72.502   86.995   47.391  108.287   19.493   23.648
     17.260  415.421   70.920   87.166   48.050  108.613   21.330   23.839
     17.270  414.420   74.245   86.687   47.545  108.049   20.549   23.833
     17.280  417.118   72.559   87.898   48.070  109.552   19.841   23.795
     17.290  414.068   71.835   87.122   46.973  109.907   20.717   23.876
     17.300  415.257   72.221   86.890   48.383  110.469   20.630   23.767
     17.310  416.389   72.281   85.547   47.838  111.413   20.628   23.190
     17.320  414.759   71.540   86.327   48.575  111.435   20.000   23.601
     17.330  414.224   70.656   87.959   48.108  109.896   21.132   22.904
     17.340  414.100   72.969   86.588   47.195  110.774   20.665   23.297
     17.350  414.069   71.460   88.921   47.703  110.536   19.777   22.268
     17.360  414.071   73.079   86.348   47.712  110.220   20.592   23.222
     17.370  414.938   72.222   87.843   47.247  110.825   19.922   23.749
     17.380  414.648   72.522   88.523   48.109  108.479   20.464   23.054
     17.390  414.266   71.296   87.756   47.874  109.028   21.288   23.973
     17.400  415.428   72.325   88.729   46.242  110.371   20.035   23.456
     17.410  416.342   71.423   87.276   46.937  111.357   21.143   23.309
     17.420  418.697   73.488   89.209   47.530  110.531   21.052   23.762
     17.430  419.730   73.778   89.047   48.376  110.398   21.444   23.229
     17.440  421.025   72.856   88.513   48.711  110.509   21.045   24.315
     17.450  418.649   73.461   89.083   47.346  110.320   20.137   23.991
     17.460  417.349   73.104   86.865   48.905  109.725   20.858   22.949
     17.470  413.090   71.931   86.529   47.592  110.265   20.307   23.925
     17.480  416.298   72.425   87.520   48.965  109.994   20.492   23.508
     17.490  412.519   72.837   88.023   48.016  107.911   19.812   23.912
     17.500  417.382   71.633   88.271   49.186  109.275   20.716   24.560
     17.510  417.129   71.619   88.717   48.836  109.359   20.359   24.227
     17.520  417.402   71.928   87.566   49.766  110.781   20.394   24.029
     17.530  415.563   72.740   88.767   48.360  109.189   20.101   24.096
     17.540  415.331   72.309   88.502   49.280  108.629   19.745   23.960
     17.550  413.839   72.425   87.957   48.762  109.115   19.662   23.047
     17.560  414.560   71.708   87.851   48.664  109.513   20.545   23.153
     17.570  413.696   70.367   88.049   49.610  108.119   20.714   23.840
     17.580  416.271   72.082   87.244   48.980  108.021   21.773   23.930
     17.590  412.851   70.292   87.270   48.181  108.880   20.406   22.933
     17.600  415.863   72.189   87.419   49.187  109.473   20.599   23.122
     17.610  415.688   69.845   89.412   48.784  110.851   19.908   23.736
     17.620  415.349   72.004   87.760   48.986  110.444   19.655   23.155
     17.630  418.399   71.462   90.531   48.008  111.572   21.206   22.435
     17.640  417.397   70.957   90.787   48.276  112.140   20.154   23.033
     17.650  414.366   70.017   89.264   49.159  108.861   20.862   22.819
     17.660  419.327   71.720   88.384   49.581  110.559   21.587   23.296
     17.670  420.681   71.859   90.879   48.670  109.387   20.061   24.280
     17.680  418.475   71.103   88.658   49.237  110.586   20.258   24.559
     17.690  413.875   70.719   87.493   48.463  110.599   19.074   24.234
     17.700  417.651   71.585   89.261   49.321  110.501   19.903   24.839
     17.710  416.150   71.295   87.844   48.022  109.830   20.339   24.334
     17.720  418.264   71.773   89.608   46.928  111.187   20.320   24.062
     17.730  412.843   70.319   87.394   49.308  109.722   19.860   23.203
     17.740  412.140   70.737   86.469   46.322  110.808   21.105   23.311
     17.750  417.287   72.429   88.117   47.317  110.551   20.607   24.059
     17.760  416.316   71.789   87.761   46.616  112.399   20.700   23.383
     17.770  414.939   71.047   86.822   47.013  111.738   20.462   23.280
     17.780  418.104   71.815   89.164   47.873  110.783   20.401   23.435
     17.790  413.489   72.007   88.094   47.048  110.455   20.090   23.076
     17.800  417.750   72.448   89.941   46.389  112.597   19.942   23.053
     17.810  418.407   71.058   89.735   46.824  111.878   20.914   24.428
     17.820  416.467   70.731   86.678   46.884  112.648   19.903   24.499
     17.830  419.555   72.768   89.220   48.062  112.414   19.837   23.355
     17.840  417.828   71.482   88.582   46.826  112.447   20.509   23.922
     17.850  416.213   70.469   88.974   46.420  112.388   20.201   23.389
     17.860  415.325   70.424   88.963   48.198  111.508   19.470   23.028
     17.870  417.092   70.290   89.098   47.231  110.265   20.524   24.265
     17.880  415.136   71.420   88.405   46.478  110.043   19.924   24.154
     17.890  413.405   70.678   86.800   46.788  111.366   20.581   24.009
     17.900  413.234   70.156   86.997   47.431  110.809   19.287   24.031
     17.910  411.960   71.950   86.952   47.135  109.971   18.920   24.047
     17.920  411.809   69.344   89.550   47.867  108.750   18.999   23.359
     17.930  414.490   71.172   89.753   46.373  110.889   19.471   22.810
     17.940  411.131   69.422   86.018   48.034  111.045   19.487   23.548
     17.950  413.497   68.771   87.623   48.664  112.546   19.454   23.804
     17.960  414.070   72.061   86.827   48.675  111.228   19.934   23.510
     17.970  415.474   71.412   87.144   47.999  112.395   19.147   23.531
     17.980  409.241   69.581   86.203   47.954  109.642   19.347   22.781
     17.990  413.249   70.586   88.181   47.834  111.558   19.111   22.735
     18.000  413.265   71.589   85.936   47.396  113.106   18.946   22.906
     18.010  412.266   69.808   86.304   48.633  111.577   19.511   22.744
     18.020  415.071   70.068   87.948   47.018  112.466   19.659   23.507
     18.030  414.083   71.136   86.710   47.123  111.558   20.097   22.774
     18.040  411.710   69.981   86.491   46.772  111.194   20.687   22.852
     18.050  410.143   69.810   87.189   46.467  110.608   20.490   22.763
     18.060  412.883   70.823   86.911   46.875  111.491   19.923   23.179
     18.070  413.070   70.127   85.628   47.522  113.346   20.265   22.160
     18.080  411.415   70.175   88.009   47.217  110.558   20.399   22.819
     18.090  415.747   70.904   88.544   47.862  112.114   19.956   22.694
     18.100  417.613   71.212   88.513   49.045  114.271   19.378   22.877
     18.110  415.610   71.488   88.966   47.216  110.812   20.190   22.744
     18.120  410.235   69.440   88.838   47.099  108.617   20.611   22.822
     18.130  411.308   70.108   87.261   47.133  110.456   20.096   23.506
     18.140  413.303   70.953   88.126   47.127  111.716   20.713   22.149
     18.150  413.432   69.971   88.915   46.889  111.084   20.236   22.362
     18.160  416.209   71.887   89.541   47.651  111.758   19.864   22.663
     18.170  413.321   69.795   88.327   47.858  112.626   19.559   22.494
     18.180  419.042   71.372   89.782   48.436  113.008   19.681   22.666
     18.190  419.878   73.993   88.990   48.154  111.832   20.748   22.761
     18.200  415.847   72.030   88.218   47.516  111.594   19.741   23.351
     18.210  415.650   71.723   87.706   48.075  110.864   21.643   22.318
     18.220  413.572   72.166   86.294   48.002  109.175   20.606   23.587
     18.230  414.090   70.513   87.803   49.284  110.445   20.064   22.145
     18.240  412.030   69.368   87.468   48.904  110.809   19.274   22.206
     18.250  418.460   70.827   89.357   48.221  112.071   20.763   23.053
     18.260  414.281   70.714   87.183   47.655  111.368   20.327   23.447
     18.270  418.231   71.948   87.742   48.670  112.573   20.143   23.656
     18.280  414.940   71.806   88.413   47.212  110.651   20.639   22.940
     18.290  411.482   71.242   87.653   47.778  109.578   19.451   22.068
     18.300  412.928   71.776   86.306   47.183  112.428   19.968   21.746
     18.310  415.047   71.673   87.697   47.935  110.986   19.941   22.681
     18.320  412.683   72.446   84.998   48.213  110.804   19.938   22.804
     18.330  410.875   69.782   86.831   48.030  110.425   19.801   22.237
     18.340  413.968   71.043   86.829   47.980  110.912   20.552   23.090
     18.350  414.037   71.881   86.675   48.960  111.303   19.695   23.413
     18.360  416.194   71.769   87.566   49.929  110.252   20.572   23.144
     18.370  415.413   73.037   87.326   47.640  109.602   20.313   23.651
     18.380  416.009   73.049   86.428   48.854  110.669   19.995   23.124
     18.390  414.522   73.014   86.878   48.217  111.136   19.413   22.958
     18.400  419.215   72.909   88.152   47.481  112.099   20.174   23.236
     18.410  415.119   73.306   87.061   48.756  109.878   20.541   22.904
     18.420  414.932   73.085   87.223   47.113  111.211   19.803   23.423
     18.430  418.694   74.349   86.786   47.777  112.226   20.634   23.950
     18.440  417.785   73.194   87.956   47.721  112.626   20.629   24.082
     18.450  416.809   73.344   87.703   47.710  111.688   19.995   23.336
     18.460  419.241   72.071   88.491   46.393  114.065   20.719   24.109
     18.470  416.742   72.216   87.063   48.944  110.035   20.669   23.549
     18.480  417.771   72.935   87.203   48.185  112.460   20.063   23.265
     18.490  417.389   71.315   87.011   48.381  112.548   19.830   23.304
     18.500  415.537   72.966   86.283   47.842  111.057   20.045   23.311
     18.510  420.651   73.141   88.397   48.588  112.649   20.211   23.920
     18.520  421.693   74.740   85.926   48.683  113.706   20.867   24.083
     18.530  414.514   71.675   86.799   46.942  112.017   19.665   23.926
     18.540  419.704   73.425   86.739   49.482  111.204   20.165   23.961
     18.550  417.800   70.905   87.641   48.359  112.999   20.140   23.524
     18.560  421.803   73.799   87.101   48.189  112.535   20.197   23.749
     18.570  420.666   72.970   85.846   47.892  112.164   21.462   24.519
     18.580  417.274   70.760   87.202   47.983  110.437   20.668   24.026
     18.590  418.185   72.119   85.593   48.574  112.739   20.616   24.227
     18.600  420.107   73.208   86.618   47.988  112.263   20.865   24.383
     18.610  416.716   71.619   86.591   48.728  111.586   20.952   23.537
     18.620  419.795   70.384   87.777   49.205  112.872   21.284   23.742
     18.630  412.433   70.188   86.251   48.996  109.952   20.199   23.517
     18.640  416.239   70.121   87.859   49.107  111.222   20.453   23.966
     18.650  414.818   70.463   86.422   48.881  113.063   19.054   23.538
     18.660  411.807   69.352   87.925   48.799  109.562   20.413   23.361
     18.670  412.869   70.140   87.314   47.334  111.213   19.844   23.632
     18.680  411.969   69.481   86.645   47.253  111.627   20.275   23.834
     18.690  407.932   70.149   84.629   47.205  108.870   20.805   23.475
     18.700  414.628   72.212   87.316   47.480  110.398   20.974   23.549
     18.710  413.411   70.272   86.633   49.120  110.411   19.724   23.535
     18.720  412.982   70.210   87.675   48.223  110.807   20.529   23.155
     18.730  414.567   70.711   87.152   48.599  112.110   20.009   23.749
     18.740  411.667   71.867   86.689   47.240  110.069   19.681   23.470
     18.750  412.829   72.503   87.697   48.826  108.742   19.879   22.954
     18.760  415.713   71.260   87.946   48.306  111.539   20.508   24.078
     18.770  417.879   72.170   87.236   48.920  110.831   20.857   23.780
     18.780  412.652   71.564   87.223   47.699  110.673   20.001   23.099
     18.790  413.388   72.439   87.094   48.335  108.254   20.204   23.967
     18.800  418.119   73.180   87.770   47.596  111.838   19.810   24.068
     18.810  413.806   72.339   87.262   48.301  109.364   19.604   23.983
     18.820  414.540   73.215   87.302   48.339  107.991   20.078   24.198
     18.830  414.336   72.367   86.397   48.698  109.079   20.236   24.606
     18.840  415.044   72.982   86.160   48.269  110.205   20.233   24.652
     18.850  414.408   71.262   87.353   48.759  109.602   20.062   24.486
     18.860  411.470   70.354   88.032   49.211  107.681   19.560   24.132
     18.870  413.116   72.261   88.582   49.205  107.249   19.447   24.105
     18.880  415.024   71.245   87.897   48.203  110.354   19.914   24.425
     18.890  413.006   71.071   87.910   47.560  109.987   19.963   23.055
     18.900  412.898   72.528   87.813   48.846  106.941   20.140   22.861
     18.910  414.404   72.663   87.898   47.629  108.603   20.500   23.409
     18.920  415.443   71.533   88.393   47.162  110.413   20.407   24.257
     18.930  410.732   70.734   86.475   46.785  109.200   20.705   24.190
     18.940  411.277   72.241   85.126   48.145  107.973   20.364   24.402
     18.950  410.885   72.021   85.866   46.521  107.735   20.421   24.420
     18.960  411.864   70.366   87.264   47.507  109.384   19.925   23.399
     18.970  415.151   72.044   88.773   47.402  107.918   20.026   25.267
     18.980  411.886   71.042   87.206   47.450  108.950   20.125   24.222
     18.990  413.361   71.485   89.511   46.917  108.470   20.134   24.228
     19.000  408.421   70.704   87.343   45.484  109.548   20.089   23.109
     19.010  413.220   70.955   89.605   46.704  107.740   20.699   23.671
     19.020  410.421   70.776   87.825   45.795  109.662   20.539   23.139
     19.030  413.259   71.182   87.550   47.548  109.232   21.032   23.200
     19.040  414.193   72.815   86.910   47.245  109.083   20.389   23.920
     19.050  414.094   71.632   87.647   47.279  110.457   19.961   23.339
     19.060  416.975   72.999   87.463   48.340  109.981   21.312   23.253
     19.070  416.948   72.323   87.609   47.791  110.596   20.293   23.858
     19.080  416.641   72.478   88.882   48.133  109.993   20.718   23.558
     19.090  414.996   72.996   87.189   48.031  110.170   20.931   23.295
     19.100  417.152   74.092   86.856   48.082  111.219   21.344   22.911
     19.110  415.394   73.006   87.180   47.213  110.596   21.168   23.623
     19.120  412.330   71.697   86.201   47.509  110.215   21.375   22.555
     19.130  408.826   72.140   87.617   46.211  106.198   22.243   22.450
     19.140  414.727   70.982   86.727   47.766  109.959   22.366   23.473
     19.150  415.716   74.101   88.497   47.623  110.059   21.592   22.755
     19.160  416.842   72.149   89.385   47.771  109.442   22.044   23.458
     19.170  416.056   72.705   88.932   48.494  109.649   20.860   23.365
     19.180  416.905   72.648   88.169   48.243  109.035   21.353   24.129
     19.190  410.642   71.837   87.188   48.431  105.331   21.294   23.081
     19.200  414.630   71.777   88.050   47.684  108.611   22.167   22.885
     19.210  416.227   72.889   89.317   48.427  107.981   21.875   23.460
     19.220  413.302   72.320   89.322   48.490  105.967   21.325   23.552
     19.230  415.322   73.085   88.858   47.888  107.195   21.884   23.460
     19.240  415.118   72.956   89.541   49.514  106.811   21.169   22.731
     19.250  417.528   73.550   89.173   48.945  107.752   19.989   23.999
     19.260  415.647   73.478   88.465   48.012  108.947   22.147   22.236
     19.270  414.602   74.705   90.688   48.375  106.228   20.551   22.492
     19.280  414.714   73.948   89.029   49.420  106.450   21.042   22.752
     19.290  415.677   74.539   89.059   46.899  107.830   20.969   23.290
     19.300  416.173   75.222   88.657   47.894  108.072   20.934   22.539
     19.310  415.966   73.911   87.368   49.703  108.618   21.506   22.150
     19.320  417.318   75.101   88.597   47.770  108.671   21.117   23.196
     19.330  420.296   74.002   91.157   48.428  107.908   21.359   23.191
     19.340  419.363   73.474   88.459   49.400  110.064   22.149   22.589
     19.350  415.575   73.101   87.824   48.363  109.581   21.490   22.579
     19.360  412.381   73.288   89.117   48.324  107.285   20.594   22.222
     19.370  418.738   74.334   88.219   48.871  108.719   21.466   23.917
     19.380  419.423   73.505   90.074   49.403  108.789   21.629   22.287
     19.390  417.464   74.304   90.690   47.046  109.547   20.353   23.027
     19.400  422.573   74.285   90.247   49.369  110.231   21.371   23.459
     19.410  416.909   73.345   87.911   48.278  110.252   20.469   23.781
     19.420  415.886   74.086   88.429   48.276  108.556   20.931   23.516
     19.430  418.214   74.809   89.663   49.388  108.306   20.985   22.890
     19.440  414.602   72.607   87.913   48.431  109.820   21.053   22.162
     19.450  420.419   74.212   90.308   48.219  110.298   21.294   22.504
     19.460  420.089   74.194   90.192   48.735  110.915   21.525   22.135
     19.470  417.754   74.090   89.651   48.722  110.137   20.720   22.649
     19.480  416.958   74.206   89.174   47.864  109.994   21.216   22.034
     19.490  419.607   74.152   88.465   48.828  111.007   21.069   23.154
     19.500  415.710   72.554   89.303   47.930  109.503   21.849   23.047
     19.510  414.994   73.423   87.126   48.976  108.746   20.323   22.743
     19.520  417.679   72.942   89.614   48.772  107.873   21.034   22.485
     19.530  417.654   73.024   88.950   48.405  109.400   20.751   23.854
     19.540  415.262   72.810   88.995   49.254  107.651   19.825   23.807
     19.550  414.845   72.790   90.107   47.329  107.229   21.081   23.107
     19.560  416.000   71.146   88.297   48.807  110.615   20.985   22.724
     19.570  415.494   73.663   89.265   48.582  107.294   20.743   23.152
     19.580  417.043   72.910   87.679   49.778  109.824   21.608   23.008
     19.590  418.391   73.483   88.969   48.871  109.326   21.193   23.034
     19.600  412.847   72.553   87.666   47.619  108.784   20.867   22.023
     19.610  412.628   72.227   86.653   47.445  108.481   21.123   22.692
     19.620  418.442   72.849   87.568   47.372  111.081   21.459   22.548
     19.630  416.601   74.214   88.001   47.444  110.383   20.725   21.998
     19.640  414.639   72.184   87.735   48.091  109.682   20.843   21.953
     19.650  416.857   74.499   88.043   47.677  109.127   21.312   22.395
     19.660  418.947   74.436   88.915   48.415  109.812   21.055   23.023
     19.670  419.951   75.463   87.955   48.440  108.821   21.695   23.413
     19.680  420.813   74.712   89.125   48.397  111.026   21.254   23.222
     19.690  418.276   73.138   90.439   47.700  108.320   20.899   23.922
     19.700  417.731   73.618   87.582   47.675  109.508   21.457   23.325
     19.710  415.281   72.773   87.725   47.387  109.532   21.565   23.194
     19.720  415.739   73.054   89.482   48.109  107.761   20.765   22.918
     19.730  417.776   73.462   89.589   47.419  109.983   20.720   23.316
     19.740  420.407   74.989   88.218   47.833  111.545   21.846   23.645
     19.750  413.937   71.759   86.808   48.399  109.286   20.884   23.836
     19.760  417.313   73.821   89.092   48.276  109.788   20.993   23.227
     19.770  418.221   74.911   89.036   48.118  108.940   20.721   23.660
     19.780  416.934   72.890   89.115   47.946  108.940   20.838   23.497
     19.790  414.561   73.133   89.166   48.031  107.602   21.212   22.974
     19.800  417.332   72.575   89.423   48.867  107.133   21.738   22.209
     19.810  421.757   76.056   89.451   48.048  108.432   21.962   22.765
     19.820  414.566   74.031   88.996   47.700  108.024   20.287   22.001
     19.830  420.174   73.986   88.957   48.179  109.953   21.803   22.857
     19.840  415.090   72.996   90.152   47.329  108.541   21.332   22.558
     19.850  417.602   74.234   88.901   48.039  108.882   21.189   22.831
     19.860  418.450   74.043   88.316   47.525  111.709   20.983   22.361
     19.870  419.115   73.646   89.840   47.942  108.631   21.699   23.023
     19.880  418.087   74.795   88.993   47.208  109.556   21.116   23.018
     19.890  415.000   75.325   88.207   47.095  107.226   21.393   22.713
     19.900  416.082   74.658   87.984   47.807  108.031   21.669   23.484
     19.910  418.309   74.384   88.575   48.687  108.516   21.875   23.304
     19.920  415.992   73.578   88.786   48.207  106.819   21.091   22.904
     19.930  417.556   73.494   88.869   48.563  108.010   21.891   23.407
     19.940  416.970   73.049   88.444   47.885  108.340   21.065   23.140
     19.950  419.222   74.535   90.186   48.319  108.241   21.103   22.623
     19.960  419.138   74.918   90.615   47.965  109.232   20.958   21.913
     19.970  416.392   75.844   88.984   48.863  107.519   21.488   21.968
     19.980  417.889   74.752   89.668   48.381  108.081   21.425   22.841
     19.990  419.484   76.831   88.389   47.935  109.173   21.190   22.883
     20.000  417.973   74.915   87.840   47.597  109.909   20.452   22.984
     20.010  416.182   73.255   88.543   48.061  108.303   21.143   23.293
     20.020  419.296   74.641   88.206   47.432  109.929   21.678   23.892
     20.030  417.242   73.219   89.629   47.596  110.779   21.317   23.092
     20.040  417.575   73.768   90.095   46.782  110.665   20.864   22.795
     20.050  416.386   72.881   88.404   46.648  110.174   21.984   23.239
     20.060  417.753   73.104   89.726   47.771  109.951   20.639   23.683
     20.070  421.865   74.539   90.453   47.847  110.719   21.182   22.582
     20.080  416.088   72.909   89.504   47.879  107.897   21.125   23.130
     20.090  417.031   72.796   91.346   47.820  107.151   20.809   23.285
     20.100  422.389   75.447   90.709   47.910  109.667   21.033   23.130
     20.110  417.251   73.761   90.546   47.862  108.817   20.530   22.960
     20.120  419.906   74.282   89.034   48.400  109.792   21.704   22.224
     20.130  415.528   73.775   90.107   46.582  108.453   20.622   22.988
     20.140  421.158   74.268   89.580   47.710  111.253   22.390   23.056
     20.150  422.484   73.570   90.824   47.901  112.593   21.746   22.888
     20.160  421.886   73.499   90.025   46.755  112.306   20.703   24.140
     20.170  424.304   71.718   90.793   49.548  112.805   21.020   23.840
     20.180  421.939   73.817   89.409   47.713  113.017   21.580   23.476
     20.190  419.836   71.930   89.777   47.285  112.235   21.225   23.096
     20.200  425.905   73.405   91.625   47.679  112.631   21.499   24.471
     20.210  419.307   74.333   91.176   47.184  110.300   19.816   23.699
     20.220  421.387   73.402   90.958   47.184  112.380   20.596   23.968
     20.230  420.579   73.088   91.500   46.479  111.955   21.362   23.592
     20.240  418.156   73.062   88.577   48.065  110.434   21.540   23.871
     20.250  419.920   72.817   88.622   47.729  113.138   21.303   24.014
     20.260  419.985   72.673   90.442   48.543  110.109   21.242   24.352
     20.270  424.317   74.502   90.624   48.594  110.188   21.346   24.938
     20.280  418.902   73.267   89.583   47.562  112.272   20.376   23.006
     20.290  416.608   72.574   88.244   47.609  109.266   20.838   24.054
     20.300  419.900   72.285   88.598   47.482  112.767   20.777   24.751
     20.310  423.220   73.551   89.210   48.576  112.842   21.098   24.224
     20.320  420.748   73.108   90.070   48.038  111.818   21.002   23.779
     20.330  420.173   73.720   88.768   47.622  111.823   20.718   23.673
     20.340  420.814   73.526   89.642   48.335  111.432   19.950   24.346
     20.350  421.754   72.226   89.451   48.798  111.840   21.201   24.732
     20.360  421.402   72.606   88.838   47.433  113.221   20.667   23.933
     20.370  419.963   72.368   88.244   48.982  111.769   20.341   23.791
     20.380  423.889   74.154   89.698   48.348  112.784   20.751   23.334
     20.390  418.324   74.151   88.182   48.031  109.615   21.463   23.908
     20.400  421.194   73.033   89.194   48.504  111.197   21.713   23.951
     20.410  420.721   74.128   88.419   47.979  113.029   20.111   23.761
     20.420  417.446   73.669   87.409   48.704  110.469   20.376   23.511
     20.430  412.858   71.412   87.779   47.851  108.884   20.561   23.268
     20.440  420.375   73.648   88.667   47.025  113.106   19.928   24.075
     20.450  417.082   71.625   88.379   48.388  111.326   20.378   23.576
     20.460  418.226   72.600   87.162   49.427  110.519   19.689   24.741
     20.470  418.224   73.748   87.195   48.545  111.452   20.475   23.325
     20.480  420.595   74.448   87.426   47.807  114.150   19.747   23.583
     20.490  420.783   74.984   86.018   48.715  112.113   20.545   24.037
     20.500  419.693   73.320   88.619   47.822  112.506   19.287   23.594
     20.510  416.447   73.775   87.752   47.411  110.108   20.632   23.767
     20.520  415.819   72.913   87.624   48.373  110.412   20.104   23.540
     20.530  416.341   72.926   87.518   48.147  111.376   19.744   23.315
     20.540  416.916   72.407   88.903   48.593  109.183   20.156   23.842
     20.550  416.635   72.680   87.445   47.982  110.721   20.896   23.625
     20.560  423.217   74.429   90.326   48.135  111.096   21.575   24.073
     20.570  423.681   74.159   89.037   50.329  111.444   21.496   23.936
     20.580  419.363   74.402   90.733   47.085  109.026   19.997   24.186
     20.590  421.633   73.406   89.616   48.293  111.405   20.439   23.670
     20.600  418.698   74.077   89.221   48.069  109.253   21.562   23.524
     20.610  421.785   73.406   88.395   48.070  112.730   20.205   24.151
     20.620  421.914   73.642   87.956   48.389  111.751   21.025   24.637
     20.630  421.072   74.414   88.880   48.268  111.743   20.832   23.671
     20.640  423.526   74.852   88.776   47.813  113.811   21.108   24.257
     20.650  421.918   74.785   89.205   47.656  111.643   20.831   23.854
     20.660  420.708   73.392   87.966   48.533  111.708   20.858   24.464
     20.670  419.134   73.595   87.495   48.332  112.840   20.507   22.498
     20.680  417.407   73.066   86.652   47.893  112.108   20.979   22.975
     20.690  419.911   73.412   88.195   48.867  110.442   21.248   23.741
     20.700  418.687   73.851   87.063   48.538  109.298   22.119   23.675
     20.710  418.881   73.813   88.427   47.732  109.979   21.563   22.929
     20.720  423.314   73.611   89.651   48.288  110.968   22.399   24.315
     20.730  423.185   74.211   88.679   48.641  112.282   21.253   24.701
     20.740  423.295   74.120   88.447   49.770  112.721   21.747   24.147
     20.750  421.904   73.185   89.854   47.994  112.160   21.489   23.494
     20.760  420.216   71.875   89.327   47.392  114.382   20.655   23.260
     20.770  418.765   73.703   88.021   46.459  111.449   21.201   23.881
     20.780  420.973   72.714   88.211   47.772  112.912   21.237   23.323
     20.790  422.363   74.010   89.493   46.773  112.921   21.142   22.954
     20.800  422.864   74.273   89.321   46.651  111.786   21.654   23.939
     20.810  420.453   75.143   89.195   45.689  112.445   20.671   23.843
     20.820  422.090   73.972   88.310   47.736  112.839   21.048   23.387
     20.830  418.587   74.198   88.163   45.381  112.683   21.213   23.812
     20.840  421.222   72.674   90.002   46.720  113.043   21.196   22.868
     20.850  418.854   74.652   89.201   46.178  110.206   21.423   23.876
     20.860  418.854   72.234   88.037   47.482  113.035   21.502   23.046
     20.870  419.712   73.911   88.048   48.165  111.550   21.709   23.210
     20.880  418.521   72.163   88.886   48.532  110.557   21.211   23.478
     20.890  418.853   74.346   88.100   47.728  110.972   21.387   22.486
     20.900  420.337   73.241   88.976   48.500  112.002   21.111   22.730
     20.910  417.599   72.346   88.160   47.998  110.570   21.492   23.639
     20.920  414.853   72.295   89.120   48.167  108.644   20.353   23.347
     20.930  416.478   73.197   87.760   47.782  110.189   20.640   23.152
     20.940  417.163   72.960   87.787   48.234  111.307   20.791   23.541
     20.950  415.003   74.498   88.793   47.491  108.203   20.710   22.093
     20.960  417.826   75.248   89.245   46.315  110.569   21.259   23.136
     20.970  421.726   73.990   88.321   48.976  110.179   20.692   24.460
     20.980  419.986   74.849   89.747   47.741  111.180   20.440   23.442
     20.990  425.456   73.725   89.406   48.815  114.470   21.355   23.436
     21.000  418.673   73.706   90.955   46.710  109.459   20.308   23.571
     21.010  418.645   73.701   89.573   48.579  109.243   20.221   23.104
     21.020  420.782   75.315   91.371   45.697  108.855   20.775   23.241
     21.030  418.047   74.552   89.731   46.372  109.990   20.799   23.063
     21.040  419.772   75.150   89.160   47.139  109.616   21.243   23.256
     21.050  420.465   74.051   90.887   47.155  110.260   21.136   23.181
     21.060  419.586   72.986   90.979   46.864  110.088   21.094   23.681
     21.070  420.886   74.733   89.963   48.066  109.924   21.721   23.559
     21.080  422.243   75.214   89.738   46.617  112.340   21.356   23.150
     21.090  418.066   74.399   88.992   45.917  111.795   20.637   23.377
     21.100  424.300   74.844   91.869   47.260  113.081   20.921   23.978
     21.110  417.080   73.902   88.492   45.720  112.507   21.285   22.241
     21.120  417.375   73.610   88.796   45.575  111.004   21.027   23.316
     21.130  416.682   71.260   88.995   47.237  111.439   21.054   23.756
     21.140  420.917   73.593   89.091   47.626  112.070   20.821   23.448
     21.150  415.208   71.262   90.567   47.389  109.087   21.050   21.658
     21.160  420.196   73.757   91.108   47.180  110.065   21.216   22.262
     21.170  416.341   73.603   88.867   47.674  109.094   20.479   22.883
     21.180  417.419   74.763   89.605   46.288  109.865   20.814   22.566
     21.190  420.162   75.269   90.087   47.369  109.880   20.797   22.554
     21.200  418.847   74.875   87.799   47.377  111.439   20.410   22.835
     21.210  414.753   72.571   90.140   46.764  109.318   20.350   21.894
     21.220  417.180   73.718   90.040   47.284  109.144   20.857   21.561
     21.230  415.733   72.686   89.058   46.527  110.551   20.613   21.694
     21.240  415.908   74.196   89.066   47.709  108.269   20.456   21.924
     21.250  415.465   73.821   88.985   47.371  110.813   20.554   21.674
     21.260  418.863   72.958   92.175   46.325  109.882   21.060   22.905
     21.270  420.407   75.424   89.825   46.775  110.474   21.082   22.907
     21.280  418.429   76.631   87.002   46.980  110.002   21.166   22.943
     21.290  420.303   74.152   89.081   46.826  112.830   20.741   22.270
     21.300  420.953   75.116   88.934   48.046  110.566   21.448   22.496
     21.310  417.828   73.313   89.145   47.364  111.391   21.270   22.199
     21.320  421.821   73.480   90.429   47.258  111.073   21.243   23.115
     21.330  421.564   75.965   89.083   46.779  112.435   19.936   21.905
     21.340  419.074   72.516   88.405   47.618  113.237   20.843   22.288
     21.350  419.149   73.318   88.540   47.021  110.653   21.214   22.797
     21.360  423.719   73.322   90.564   47.882  114.196   20.839   22.408
     21.370  422.132   73.389   88.970   48.009  113.258   21.090   22.924
     21.380  424.039   74.645   89.383   47.153  114.192   21.920   21.917
     21.390  420.792   73.839   88.607   46.459  112.145   21.715   23.014
     21.400  422.398   73.646   88.874   47.423  112.175   20.861   23.655
     21.410  423.654   74.498   89.530   47.457  113.732   20.721   22.610
     21.420  419.724   73.758   88.660   46.301  113.070   20.477   21.913
     21.430  421.781   73.282   90.443   46.599  112.286   21.167   22.318
     21.440  422.541   73.202   90.042   45.553  113.640   21.592   23.472
     21.450  423.259   72.726   90.870   46.949  113.528   21.009   22.289
     21.460  418.322   72.463   91.536   45.958  111.255   20.326   22.136
     21.470  422.041   73.873   90.910   46.570  112.973   21.183   22.211
     21.480  419.317   74.296   88.296   46.848  112.092   21.053   21.625
     21.490  419.810   73.729   88.773   46.446  111.320   21.073   22.189
     21.500  418.283   72.957   89.560   47.039  110.605   20.925   22.444
     21.510  417.500   73.124   90.075   47.287  110.498   20.751   22.659
     21.520  417.038   72.384   90.251   46.412  111.096   21.091   23.153
     21.530  418.972   73.254   88.106   46.534  112.211   21.580   22.965
     21.540  419.166   73.649   88.691   47.304  112.410   20.969   22.725
     21.550  420.537   72.926   90.455   47.130  112.784   21.127   22.391
     21.560  421.190   72.184   89.305   48.009  113.866   20.924   22.525
     21.570  422.036   73.532   90.031   47.460  111.775   20.792   23.817
     21.580  423.407   71.998   91.286   48.086  114.176   20.237   22.923
     21.590  420.919   71.921   89.969   48.381  112.468   21.013   23.617
     21.600  419.664   72.567   88.888   47.176  112.692   20.084   22.828
     21.610  420.425   71.487   89.461   47.900  112.117   21.242   22.516
     21.620  418.583   71.404   89.925   47.756  111.879   20.094   22.219
     21.630  417.860   72.763   89.630   47.228  111.487   20.177   22.537
     21.640  425.751   74.141   89.712   48.577  113.149   21.981   23.418
     21.650  425.029   74.352   90.622   49.254  110.957   21.864   23.628
     21.660  419.979   72.296   90.175   47.677  110.931   20.680   23.213
     21.670  418.682   73.347   90.440   47.383  109.602   20.815   22.360
     21.680  418.434   72.667   88.415   48.563  110.666   20.709   23.072
     21.690  414.206   72.210   87.272   48.737  108.874   20.729   22.642
     21.700  420.950   72.969   88.952   48.510  111.545   21.062   22.228
     21.710  421.148   71.876   90.005   48.521  112.582   21.540   23.032
     21.720  419.020   70.411   88.998   48.828  111.132   21.615   23.068
     21.730  419.864   73.393   89.986   48.845  109.609   20.260   22.974
     21.740  417.020   73.034   88.387   47.845  108.307   20.990   23.049
     21.750  416.770   72.598   88.375   47.756  111.621   20.839   22.736
     21.760  419.904   73.148   89.021   48.200  111.682   20.618   22.770
     21.770  421.534   75.424   89.712   48.572  110.038   20.692   22.488
     21.780  416.069   72.189   90.191   47.264  110.395   21.319   21.615
     21.790  417.361   73.285   89.481   47.312  109.318   21.117   22.580
     21.800  418.748   73.423   88.965   47.312  111.748   20.950   22.704
     21.810  418.760   71.403   91.269   48.462  109.570   21.020   22.793
     21.820  414.883   72.544   90.306   48.475  107.060   20.178   22.518
     21.830  414.371   72.427   89.517   47.785  110.112   20.108   21.612
     21.840  415.812   72.339   87.891   47.769  110.037   20.473   22.903
     21.850  417.237   73.713   87.873   48.148  110.304   20.928   22.624
     21.860  414.797   72.073   89.790   47.117  109.374   19.343   23.262
     21.870  415.588   71.451   89.746   46.636  111.046   20.198   23.263
     21.880  415.030   72.075   87.444   46.705  112.498   19.789   23.328
     21.890  414.437   70.553   88.910   47.607  110.461   20.379   21.754
     21.900  415.193   73.074   87.812   47.912  111.451   18.975   21.861
     21.910  416.528   72.943   87.910   47.856  108.668   21.159   22.759
     21.920  418.236   72.621   88.553   48.076  109.676   21.694   23.041
     21.930  418.707   71.628   88.851   48.867  111.368   20.426   22.680
     21.940  417.069   73.874   88.655   46.956  111.341   20.650   22.639
     21.950  417.085   73.922   88.316   47.851  109.134   20.588   23.200
     21.960  417.332   71.896   88.568   47.932  111.686   21.315   22.367
     21.970  415.233   71.247   89.828   45.900  112.201   21.143   22.023
     21.980  417.016   72.132   89.358   46.581  113.360   20.161   20.820
     21.990  416.708   71.322   89.054   47.899  112.060   21.340   21.436
     22.000  415.412   71.780   87.573   46.797  109.953   21.291   23.163
     22.010  416.558   72.825   89.810   45.483  110.782   21.251   22.335
     22.020  414.681   72.988   88.791   46.945  110.432   21.168   21.424
     22.030  416.268   72.136   89.728   45.492  112.466   21.255   22.200
     22.040  414.621   72.142   89.741   46.825  110.018   21.458   22.272
     22.050  414.724   72.385   89.760   47.027  110.786   20.353   22.058
     22.060  414.453   71.944   89.634   46.734  109.520   21.318   22.613
     22.070  416.205   74.456   89.669   45.817  109.313   21.456   22.327
     22.080  416.877   74.005   89.983   45.983  110.272   20.680   22.755
     22.090  419.075   75.624   89.358   47.715  111.143   20.363   21.669
     22.100  421.117   74.710   90.765   46.897  110.610   20.928   23.411
     22.110  421.067   75.764   88.645   47.090  112.831   20.562   22.875
     22.120  420.534   74.358   89.663   46.467  111.193   21.065   22.881
     22.130  417.987   73.179   89.494   46.613  111.767   21.364   23.159
     22.140  418.557   71.755   89.952   47.114  112.712   20.506   22.617
     22.150  419.496   74.624   88.568   46.492  112.261   20.918   22.929
     22.160  418.430   70.762   89.628   46.562  113.692   21.268   22.385
     22.170  416.040   71.009   89.544   47.442  111.400   20.276   22.590
     22.180  418.059   74.386   87.964   46.678  112.318   20.769   22.133
     22.190  418.989   72.745   89.615   46.665  112.353   21.426   23.428
     22.200  418.164   74.576   90.782   46.953  109.967   21.009   22.300
     22.210  421.890   73.116   90.987   47.990  112.296   20.475   22.933
     22.220  421.077   72.273   90.122   46.087  113.089   21.373   23.614
     22.230  420.771   72.366   89.914   47.345  112.416   21.148   22.265
     22.240  417.967   70.362   91.517   47.241  112.845   21.017   21.010
     22.250  418.607   72.417   90.733   46.990  110.416   21.269   21.496
     22.260  418.281   71.693   90.385   47.768  110.555   20.600   22.300
     22.270  418.715   73.260   89.424   46.886  111.220   20.493   22.228
     22.280  419.028   71.570   91.822   46.306  109.861   21.866   21.843
     22.290  420.002   72.396   91.850   46.902  110.464   20.593   22.518
     22.300  418.127   73.267   90.318   47.433  108.290   20.194   23.438
     22.310  419.148   71.339   90.906   47.137  110.606   21.148   22.760
     22.320  415.042   72.447   90.114   46.210  109.667   20.316   22.802
     22.330  416.122   72.230   89.516   47.263  110.530   20.977   22.102
     22.340  415.222   74.064   89.966   46.416  108.018   19.798   22.560
     22.350  418.247   74.309   90.940   46.632  109.043   20.462   22.106
     22.360  421.106   71.721   92.503   45.389  110.662   21.966   21.952
     22.370  420.975   73.248   90.671   47.201  110.940   21.885   21.815
     22.380  418.744   72.240   91.657   47.144  109.585   21.996   21.825
     22.390  419.590   73.377   91.176   46.684  109.522   21.522   22.264
     22.400  419.072   72.572   92.044   46.334  110.166   22.063   21.961
     22.410  420.617   73.757   90.628   46.901  110.118   21.683   23.284
     22.420  421.053   71.833   90.682   46.105  110.544   23.290   22.216
     22.430  415.727   71.406   91.285   45.488  108.566   21.618   21.524
     22.440  416.344   71.834   89.901   46.336  109.611   20.978   22.231
     22.450  417.856   71.920   91.048   45.928  109.833   22.173   22.282
     22.460  416.559   71.659   90.473   46.073  111.915   20.782   21.903
     22.470  415.409   72.488   90.009   45.106  109.970   21.603   22.396
     22.480  418.020   73.029   91.377   44.890  110.085   21.295   22.721
     22.490  418.679   73.694   90.810   46.242  111.596   20.169   22.026
     22.500  421.084   73.927   91.436   45.860  112.708   20.645   22.699
     22.510  419.361   74.306   90.180   45.258  111.900   20.535   22.526
     22.520  419.389   73.314   91.400   46.295  109.729   19.870   23.567
     22.530  414.501   71.940   89.896   45.600  108.996   20.897   23.124
     22.540  417.888   74.380   89.154   46.833  109.485   21.002   21.550
     22.550  418.552   74.297   89.349   46.104  111.565   20.216   22.469
     22.560  415.047   74.369   87.896   45.611  108.949   20.160   23.316
     22.570  418.790   73.812   89.870   47.313  111.383   20.034   21.690
     22.580  413.902   72.707   88.553   44.734  111.244   20.272   22.546
     22.590  420.309   75.126   90.285   45.152  112.512   19.726   22.219
     22.600  423.093   76.257   90.808   46.343  110.891   19.857   23.426
     22.610  418.865   74.886   87.042   46.491  110.455   21.437   23.417
     22.620  412.793   74.103   86.875   45.834  109.233   20.185   22.458
     22.630  416.622   73.343   88.346   45.596  111.970   20.529   22.130
     22.640  418.923   74.667   88.923   47.394  110.373   20.496   23.058
     22.650  417.054   75.631   88.285   46.243  110.368   21.024   22.142
     22.660  417.928   74.668   88.282   46.986  111.580   20.815   21.810
     22.670  420.648   75.277   88.791   46.870  111.344   20.534   22.158
     22.680  417.227   74.543   88.716   46.230  110.370   20.857   21.641
     22.690  420.869   72.642   90.848   47.554  111.383   20.012   21.446
     22.700  421.112   74.854   89.399   47.048  111.207   20.637   21.460
     22.710  418.721   73.759   89.075   47.637  110.343   20.402   22.517
     22.720  419.380   73.828   87.801   46.707  112.627   21.086   22.165
     22.730  412.017   72.749   86.820   46.765  109.174   20.723   22.114
     22.740  414.732   73.555   86.527   48.306  110.504   19.895   21.366
     22.750  420.081   73.114   87.225   47.353  112.854   20.370   23.178
     22.760  418.209   74.904   86.983   46.478  113.017   19.551   21.391
     22.770  415.260   73.857   87.187   46.923  110.639   19.418   21.765
     22.780  416.184   74.494   88.531   46.026  109.027   19.241   22.476
     22.790  412.337   73.929   87.497   47.443  107.821   19.375   21.933
     22.800  414.646   75.211   89.281   47.629  108.599   19.121   20.932
     22.810  416.937   74.613   88.548   46.637  111.878   18.822   21.513
     22.820  413.208   72.492   88.093   47.642  110.651   19.458   21.583
     22.830  416.214   73.520   88.702   47.038  111.674   19.183   22.171
     22.840  409.044   74.363   87.739   46.027  107.673   19.233   20.556
     22.850  410.762   73.228   87.864   46.570  109.433   19.090   20.947
     22.860  409.996   73.482   88.102   45.767  109.002   19.188   20.483
     22.870  410.462   71.958   86.577   48.425  109.774   18.614   21.831
     22.880  409.347   73.341   87.164   46.047  109.776   19.167   21.109
     22.890  412.047   72.976   87.600   47.273  111.358   18.899   21.015
     22.900  413.024   73.707   87.722   47.069  110.859   18.749   21.437
     22.910  417.546   73.068   89.314   46.789  112.042   19.050   23.014
     22.920  414.524   73.901   85.592   47.246  112.402   18.491   22.627
     22.930  414.862   75.956   87.374   47.201  110.417   19.022   21.406
     22.940  412.502   72.931   87.107   46.539  111.791   19.261   21.278
     22.950  409.525   71.598   86.626   46.731  110.971   18.917   21.420
     22.960  409.190   72.913   87.184   45.954  111.323   18.147   21.145
     22.970  408.269   72.406   86.359   45.498  111.350   18.396   22.136
     22.980  410.542   73.226   86.494   46.474  112.053   17.658   21.964
     22.990  414.037   72.742   87.667   45.612  111.450   18.697   22.859
     23.000  412.307   73.237   87.103   46.170  111.251   18.517   22.608
     23.010  414.682   74.262   88.508   46.678  109.943   18.276   22.994
     23.020  413.637   74.131   86.729   47.572  110.995   18.714   22.351
     23.030  412.902   73.836   86.846   46.930  109.799   19.086   21.462
     23.040  413.675   72.472   89.583   46.006  110.472   18.833   21.756
     23.050  412.954   72.472   88.656   47.349  109.806   18.857   21.575
     23.060  415.119   73.936   89.946   45.212  109.021   19.562   22.789
     23.070  416.192   72.552   89.176   47.018  111.168   19.625   22.074
     23.080  412.807   72.834   87.870   47.073  109.992   19.092   22.432
     23.090  415.063   74.328   86.977   47.323  110.419   19.625   22.514
     23.100  415.880   72.989   87.193   47.709  110.867   19.071   22.767
     23.110  414.741   75.294   87.624   47.130  108.751   19.399   21.971
     23.120  412.547   73.820   86.425   47.120  110.093   18.911   21.608
     23.130  412.240   73.586   86.701   47.855  108.919   19.833   21.962
     23.140  416.085   75.386   88.126   47.541  109.739   19.697   22.159
     23.150  415.245   73.980   86.885   47.752  110.808   19.720   22.653
     23.160  414.994   72.679   87.277   47.622  111.323   19.801   22.352
     23.170  415.473   72.324   87.746   47.268  111.506   20.042   23.234
     23.180  418.260   73.430   89.479   48.362  111.635   18.633   22.569
     23.190  413.595   72.139   86.751   48.051  111.251   19.219   23.104
     23.200  416.259   71.933   88.748   46.473  112.126   19.386   24.186
     23.210  414.388   71.273   87.420   48.252  111.593   18.900   23.486
     23.220  418.493   74.467   89.928   47.329  110.417   19.570   22.609
     23.230  413.774   72.817   88.249   47.978  109.770   19.549   22.497
     23.240  416.505   72.961   90.111   47.635  109.952   19.384   22.570
     23.250  417.304   73.495   88.256   48.029  109.030   20.403   22.993
     23.260  418.584   74.053   90.464   46.548  109.630   19.333   23.203
     23.270  413.764   72.016   90.468   46.833  110.173   18.725   22.258
     23.280  415.254   73.414   87.995   46.437  110.585   19.878   22.262
     23.290  416.430   72.025   90.135   47.539  110.373   19.148   23.047
     23.300  421.224   72.262   89.740   47.371  113.119   19.855   23.382
     23.310  416.433   72.204   90.194   46.768  111.328   20.383   21.941
     23.320  415.841   72.627   89.035   47.375  111.102   19.746   22.415
     23.330  416.062   72.449   89.327   47.403  110.586   19.506   22.351
     23.340  413.674   72.676   88.846   47.163  109.161   20.158   22.566
     23.350  415.904   71.621   88.224   47.668  111.986   19.493   22.434
     23.360  413.195   72.494   87.946   46.937  111.491   18.857   22.652
     23.370  415.697   72.153   88.603   47.892  111.498   18.743   22.979
     23.380  413.716   73.293   85.659   47.465  111.873   19.071   23.045
     23.390  414.217   72.553   86.829   47.073  112.287   19.147   22.945
     23.400  413.744   72.846   89.618   46.741  109.440   18.870   22.726
     23.410  408.875   71.355   87.891   47.309  108.548   18.664   21.451
     23.420  414.672   72.002   89.219   47.108  110.854   18.549   22.454
     23.430  409.057   71.566   87.155   46.531  109.405   18.244   22.174
     23.440  413.653   72.012   87.827   47.470  110.485   18.023   22.464
     23.450  414.730   72.059   89.379   47.118  111.214   18.824   22.335
     23.460  413.929   72.815   89.416   46.949  110.641   18.291   21.986
     23.470  415.546   73.929   89.922   45.156  110.852   18.801   23.509
     23.480  414.987   73.155   89.212   47.281  110.342   18.886   22.216
     23.490  415.112   72.584   90.200   47.254  111.211   18.661   21.699
     23.500  411.759   70.881   88.878   46.559  110.341   18.893   21.918
     23.510  413.575   72.531   88.304   47.701  111.383   18.219   22.290
     23.520  414.498   72.694   88.689   48.821  110.272   19.010   22.548
     23.530  415.844   71.824   89.268   48.106  111.208   18.996   23.019
     23.540  414.531   71.677   89.335   47.602  111.035   18.617   22.872
     23.550  414.793   71.341   90.060   48.125  109.704   19.907   22.775
     23.560  411.224   74.293   88.107   47.349  107.578   18.417   22.444
     23.570  410.875   72.792   89.000   46.748  108.804   18.929   22.084
     23.580  414.262   73.460   90.462   46.812  109.786   18.454   23.179
     23.590  413.213   72.891   90.239   47.198  109.233   18.762   22.687
     23.600  414.396   73.397   88.881   46.211  112.202   18.369   22.822
     23.610  419.774   73.062   91.603   47.417  112.920   18.316   22.135
     23.620  411.271   72.857   89.650   46.270  109.405   17.810   22.796
     23.630  413.612   73.346   90.328   47.616  106.933   19.165   23.454
     23.640  412.900   70.846   89.987   48.010  110.041   18.317   22.923
     23.650  414.084   71.639   88.238   46.281  110.736   19.051   23.825
     23.660  412.836   73.455   87.255   46.836  110.784   18.278   23.276
     23.670  415.576   73.260   89.211   47.262  111.892   18.437   23.438
     23.680  415.030   72.051   90.436   47.849  109.821   18.978   23.876
     23.690  416.454   72.707   90.002   47.116  109.720   19.863   23.262
     23.700  412.007   70.529   88.395   47.183  110.534   19.415   22.632
     23.710  415.999   72.505   89.295   46.634  111.193   19.555   23.122
     23.720  416.351   72.811   88.797   47.749  110.256   18.692   24.221
     23.730  415.497   72.096   88.401   47.024  111.442   19.482   23.445
     23.740  415.492   72.330   88.818   46.826  112.114   18.944   23.193
     23.750  413.084   73.807   88.870   46.762  109.395   18.845   22.596
     23.760  414.192   73.696   87.939   48.580  110.676   18.974   21.451
     23.770  414.459   73.599   87.899   47.045  111.851   18.358   22.250
     23.780  419.744   74.550   89.604   46.653  112.753   19.676   21.799
     23.790  417.356   74.360   90.979   46.709  110.064   18.916   21.834
     23.800  415.946   73.439   89.078   46.990  111.286   18.866   23.699
     23.810  415.531   73.638   89.399   46.513  111.294   19.306   22.575
     23.820  414.546   72.913   88.002   47.372  111.323   19.017   22.427
     23.830  418.018   73.861   87.782   48.137  112.831   18.925   22.809
     23.840  418.192   73.403   88.540   48.405  111.536   19.067   23.171
     23.850  414.238   72.288   88.381   47.655  111.195   18.556   22.433
     23.860  422.556   74.173   90.230   48.750  111.874   19.705   23.297
     23.870  420.285   73.362   89.002   48.412  111.642   19.315   23.039
     23.880  419.946   73.519   88.460   47.110  113.090   19.253   22.991
     23.890  418.188   71.763   89.548   47.281  111.859   19.272   22.853
     23.900  417.090   74.118   88.780   48.408  110.340   18.213   23.342
     23.910  419.302   73.585   89.704   47.986  111.127   18.976   22.240
     23.920  419.191   74.206   88.926   47.220  112.149   18.726   22.551
     23.930  418.388   73.455   89.713   47.030  111.298   18.974   22.602
     23.940  421.302   73.879   90.149   48.124  113.732   19.229   21.562
     23.950  419.840   75.071   89.700   47.358  111.243   18.906   23.066
     23.960  419.902   73.889   88.332   46.827  111.118   19.507   24.161
     23.970  419.596   75.556   88.976   47.095  109.605   18.918   23.614
     23.980  419.452   72.240   89.747   46.911  111.585   19.005   24.814
     23.990  416.338   73.077   86.929   47.515  112.172   18.795   23.380
     24.000  419.265   74.366   88.701   47.313  111.258   18.919   24.015
     24.010  421.268   74.709   88.774   48.628  111.331   18.558   23.707
     24.020  418.140   74.664   88.881   47.181  110.284   18.830   23.462
     24.030  422.824   75.528   89.680   47.586  112.731   19.384   22.958
     24.040  418.586   74.811   88.870   47.373  111.659   19.363   22.433
     24.050  419.855   74.872   89.931   47.600  111.363   18.634   22.445
     24.060  420.323   75.261   89.623   48.333  111.323   18.184   22.232
     24.070  418.913   76.094   89.457   46.849  112.005   18.538   21.823
     24.080  414.239   73.257   88.169   47.397  111.433   17.926   22.172
     24.090  417.567   74.477   89.466   48.056  110.748   17.766   22.976
     24.100  418.149   75.383   90.143   47.303  110.273   18.452   22.829
     24.110  418.762   74.213   90.553   47.788  110.272   18.714   22.749
     24.120  413.828   74.139   89.352   46.867  109.798   18.370   22.927
     24.130  413.724   73.700   89.477   47.608  109.303   19.049   21.917
     24.140  418.499   74.050   91.491   46.924  111.123   18.697   22.503
     24.150  415.737   73.744   90.131   46.231  111.213   17.416   22.507
     24.160  417.319   75.054   89.513   47.263  110.336   18.261   23.681
     24.170  413.194   74.203   89.641   46.742  109.768   18.077   22.036
     24.180  416.810   74.980   88.369   46.777  110.669   18.135   23.927
     24.190  418.003   75.573   88.195   47.223  110.832   19.062   22.530
     24.200  417.604   75.095   88.509   47.420  110.641   18.200   22.423
     24.210  417.420   74.351   90.026   46.506  112.144   18.317   22.630
     24.220  418.504   74.161   89.344   46.305  110.657   18.413   23.525
     24.230  418.103   74.039   88.318   45.790  112.230   18.866   22.523
     24.240  417.754   73.865   89.333   47.737  109.981   18.151   23.444
     24.250  419.678   74.484   91.235   46.064  111.655   18.802   22.682
     24.260  419.501   73.576   89.935   46.784  112.244   19.607   22.113
     24.270  419.162   74.679   90.071   45.965  112.296   18.110   23.069
     24.280  421.216   74.642   90.123   45.862  114.298   18.739   23.369
     24.290  422.164   75.558   90.412   47.630  112.089   18.915   23.407
     24.300  418.350   74.716   90.317   47.817  110.141   18.858   22.630
     24.310  418.163   73.495   89.246   47.865  110.095   19.381   23.688
     24.320  423.456   75.328   88.891   48.496  114.949   18.660   22.627
     24.330  422.326   75.068   90.707   46.081  112.550   19.148   23.103
     24.340  421.368   73.427   92.047   48.046  111.460   19.122   22.640
     24.350  424.091   73.795   91.202   49.388  111.952   19.016   23.194
     24.360  413.162   73.607   89.441   47.357  108.341   19.039   22.139
     24.370  413.409   72.694   90.245   46.878  108.409   17.702   23.310
     24.380  417.462   73.454   90.407   46.892  110.152   19.271   23.801
     24.390  414.525   75.267   89.143   46.943  108.484   18.926   22.582
     24.400  418.364   73.211   89.509   46.879  111.868   18.370   23.106
     24.410  415.630   75.634   90.513   44.856  109.868   18.687   22.651
     24.420  417.254   74.018   90.260   47.247  109.913   19.076   22.752
     24.430  417.632   73.607   91.828   46.051  108.741   20.086   23.841
     24.440  415.836   72.642   90.395   46.122  109.939   19.599   22.807
     24.450  418.040   73.906   90.219   46.048  111.088   18.918   22.900
     24.460  419.018   73.467   91.277   45.300  112.341   19.089   22.900
     24.470  418.141   73.652   91.621   45.332  109.973   19.154   23.444
     24.480  417.059   73.185   90.219   45.910  110.562   19.399   22.855
     24.490  415.429   75.375   91.277   44.991  109.563   18.305   22.876
     24.500  420.538   74.714   91.183   47.099  111.903   19.519   22.625
     24.510  420.151   75.141   89.655   47.733  112.633   19.137   22.161
     24.520  419.904   73.951   89.516   47.756  112.022   19.248   23.136
     24.530  418.946   73.957   87.792   47.179  113.444   18.358   23.515
     24.540  419.362   74.929   89.404   46.994  110.790   19.569   23.726
     24.550  419.356   74.242   89.181   47.199  109.529   20.055   23.107
     24.560  413.960   74.391   86.832   47.747  109.621   18.931   22.707
     24.570  418.157   74.422   88.503   48.898  109.192   18.908   22.983
     24.580  419.284   75.134   89.780   47.589  109.743   20.620   22.403
     24.590  419.905   74.611   88.736   47.824  111.949   19.736   22.398
     24.600  413.389   73.680   88.624   46.993  109.923   19.079   22.586
     24.610  416.295   74.607   89.148   47.095  109.350   19.248   22.301
     24.620  415.608   73.375   87.408   48.216  110.950   19.364   22.165
     24.630  412.060   72.432   87.684   48.807  108.273   19.115   21.253
     24.640  415.606   73.273   87.759   47.388  110.977   18.484   22.710
     24.650  418.670   75.783   87.541   48.817  110.146   19.810   22.551
     24.660  416.266   73.750   88.725   48.437  109.689   19.532   23.007
     24.670  419.857   74.580   89.482   48.813  110.388   19.095   23.113
     24.680  413.720   74.745   88.774   46.173  108.693   19.425   22.334
     24.690  415.960   74.356   86.992   48.209  109.474   19.622   24.077
     24.700  416.709   75.378   89.015   47.768  108.567   18.928   23.579
     24.710  417.571   74.367   88.507   47.411  109.804   19.104   23.373
     24.720  417.516   74.398   89.383   47.606  108.690   19.507   23.315
     24.730  420.729   74.675   90.029   48.122  110.390   18.777   23.516
     24.740  419.335   76.593   90.025   46.240  109.337   19.114   22.741
     24.750  419.136   76.378   89.264   46.383  110.503   19.019   22.457
     24.760  417.202   74.418   88.848   46.358  109.907   19.725   22.057
     24.770  415.954   73.132   90.146   45.949  109.770   18.877   22.897
     24.780  413.389   74.433   87.204   46.519  108.657   19.194   23.288
     24.790  419.737   73.817   89.356   47.220  111.241   19.915   23.012
     24.800  418.903   74.449   87.954   48.083  110.400   20.314   23.358
     24.810  419.363   73.894   88.283   48.444  111.027   20.110   23.625
     24.820  416.099   74.912   87.178   47.825  109.835   19.629   22.825
     24.830  415.586   73.372   89.320   47.970  109.653   18.791   22.537
     24.840  420.632   74.443   89.441   47.398  110.315   20.343   23.780
     24.850  416.745   74.799   86.875   47.961  110.603   18.335   22.850
     24.860  416.947   73.578   88.485   47.642  111.329   18.163   23.182
     24.870  413.421   74.827   86.925   47.232  109.945   18.500   22.440
     24.880  414.518   73.361   87.624   47.404  110.607   18.539   22.210
     24.890  415.974   74.495   87.319   47.092  111.391   18.937   22.902
     24.900  414.526   73.206   87.662   46.244  110.925   19.317   22.814
     24.910  414.949   74.616   86.955   47.186  110.694   18.938   22.465
     24.920  416.122   73.286   87.667   47.180  111.296   19.100   23.696
     24.930  421.228   75.427   88.469   48.702  110.475   18.530   23.600
     24.940  419.135   74.605   87.628   47.990  110.883   19.314   23.560
     24.950  420.993   75.297   88.983   47.398  113.513   19.254   22.127
     24.960  419.552   75.628   88.423   45.646  112.831   19.449   22.670
     24.970  418.931   73.531   88.383   47.636  111.529   19.390   22.907
     24.980  412.888   73.341   86.600   47.425  110.890   18.784   22.353
     24.990  416.329   75.305   86.311   47.816  111.741   18.308   22.374
     25.000  413.395   73.773   86.524   47.206  110.266   19.492   22.777
     25.010  418.912   74.817   88.637   47.195  111.361   19.271   23.203
     25.020  416.868   74.047   89.184   47.223  110.544   19.277   23.410
     25.030  417.984   74.082   88.520   47.337  110.512   19.365   23.501
     25.040  419.312   73.826   88.260   48.992  109.898   20.002   23.892
     25.050  416.731   74.561   88.598   47.990  110.274   18.865   22.748
     25.060  421.015   75.458   88.591   47.353  111.517   19.557   23.430
     25.070  415.968   73.247   88.577   47.925  110.865   18.844   22.828
     25.080  419.430   74.831   89.648   46.746  110.540   19.462   23.448
     25.090  420.212   76.241   88.925   46.628  110.881   19.368   23.176
     25.100  415.860   74.090   88.061   47.193  110.505   19.073   22.041
     25.110  421.667   74.781   90.553   47.239  110.569   18.781   23.957
     25.120  415.830   73.540   88.464   46.950  108.697   19.387   23.835
     25.130  413.761   74.038   87.752   46.923  108.267   20.354   22.914
     25.140  415.983   72.895   89.051   47.016  109.251   19.920   23.580
     25.150  411.551   74.307   87.209   45.872  109.066   18.658   23.979
     25.160  416.313   73.416   87.973   47.897  109.868   18.768   23.469
     25.170  418.954   73.585   89.193   47.709  110.547   18.878   23.626
     25.180  411.138   72.782   86.401   47.512  108.881   18.347   23.358
     25.190  414.783   73.297   86.985   46.762  110.371   19.293   24.135
     25.200  414.630   72.733   87.317   47.656  109.774   18.298   23.585
     25.210  412.724   72.344   86.311   47.123  108.427   18.980   23.716
     25.220  417.528   73.741   88.985   47.436  110.317   19.271   22.906
     25.230  417.735   75.294   87.967   47.934  110.077   19.261   23.403
     25.240  419.641   75.351   89.225   47.421  110.370   20.072   23.730
     25.250  414.488   73.478   86.739   48.422  109.508   18.960   22.922
     25.260  412.913   74.063   87.404   47.074  108.256   18.685   23.034
     25.270  416.018   73.663   87.592   47.067  109.396   19.447   23.873
     25.280  412.791   75.543   87.804   47.256  107.001   19.388   23.078
     25.290  408.562   71.816   89.548   46.309  105.855   18.309   23.521
     25.300  409.577   71.368   89.026   45.507  108.026   19.046   22.949
     25.310  414.067   73.738   88.866   46.617  108.856   18.728   23.191
     25.320  417.745   72.408   88.365   47.434  112.832   18.954   23.253
     25.330  414.735   73.321   88.649   47.328  108.719   18.997   22.929
     25.340  412.419   74.315   89.019   46.906  106.227   19.670   22.614
     25.350  420.065   75.996   89.394   47.446  110.089   19.104   23.035
     25.360  415.885   74.706   88.736   47.970  108.158   20.061   21.966
     25.370  420.495   74.527   90.660   47.026  111.773   18.859   22.711
     25.380  414.540   73.560   88.602   47.051  108.333   18.566   23.591
     25.390  419.014   74.174   89.338   46.670  111.025   18.579   23.970
     25.400  416.568   73.837   90.237   46.587  109.941   18.960   22.047
     25.410  416.902   72.227   87.820   48.423  109.706   19.463   23.221
     25.420  415.118   73.264   87.834   46.848  110.283   19.351   22.270
     25.430  415.089   76.231   90.637   47.489  105.477   18.211   22.291
     25.440  417.978   72.705   89.577   47.269  110.329   19.499   22.594
     25.450  414.814   72.881   88.044   45.754  109.269   19.631   22.911
     25.460  414.153   74.401   88.336   45.576  108.951   18.898   23.451
     25.470  416.408   71.505   89.993   47.267  109.529   18.750   23.627
     25.480  415.231   74.042   89.693   45.925  109.032   19.304   21.971
     25.490  418.298   76.170   90.329   46.743  109.254   18.797   22.585
     25.500  415.009   74.887   89.244   46.871  109.852   19.111   21.420
     25.510  419.255   73.005   90.462   48.168  111.016   19.397   21.533
     25.520  418.191   71.938   90.167   46.915  110.905   19.470   22.479
     25.530  416.817   72.948   91.143   46.997  108.815   19.446   21.758
     25.540  417.442   73.784   89.677   46.682  110.243   19.373   21.711
     25.550  415.654   73.321   89.337   46.023  110.090   19.364   22.603
     25.560  418.595   72.892   90.517   46.725  111.015   19.582   22.168
     25.570  419.163   74.873   91.545   46.975  110.408   19.953   21.643
     25.580  419.634   74.449   92.287   46.295  109.614   20.009   22.204
     25.590  417.434   73.456   92.755   46.489  109.045   19.529   22.869
     25.600  419.998   73.420   91.851   47.054  110.450   19.204   23.247
     25.610  419.155   74.598   92.372   47.601  108.368   19.616   21.777
     25.620  419.829   73.872   91.702   47.278  110.709   19.323   22.025
     25.630  419.007   74.603   91.368   46.426  109.013   19.532   22.357
     25.640  417.014   73.603   91.767   45.741  109.357   19.739   22.536
     25.650  414.227   71.727   90.149   45.877  109.437   20.635   21.473
     25.660  416.263   74.183   91.414   46.346  107.205   19.639   22.675
     25.670  417.304   75.022   91.393   46.424  107.372   20.476   21.690
     25.680  416.729   73.524   91.379   45.616  109.022   20.135   22.299
     25.690  419.595   74.223   92.146   45.937  110.092   20.983   21.514
     25.700  418.903   74.835   92.808   46.996  108.528   19.397   21.990
     25.710  419.873   71.727   92.887   48.590  109.025   19.179   22.148
     25.720  416.377   73.582   90.427   47.510  108.394   19.097   22.022
     25.730  423.219   73.855   92.517   48.632  111.577   19.429   22.274
     25.740  420.950   72.740   91.419   48.217  111.802   19.288   22.456
     25.750  418.156   75.114   91.509   47.783  107.884   19.128   22.235
     25.760  423.181   73.528   92.608   47.757  112.197   19.633   21.197
     25.770  421.946   73.765   92.168   48.176  110.209   19.862   22.265
     25.780  421.401   73.988   92.379   47.904  109.661   19.347   21.800
     25.790  423.733   75.340   92.846   48.165  109.028   19.802   22.821
     25.800  418.158   74.046   91.399   47.108  108.994   19.409   22.982
     25.810  418.687   74.366   90.311   47.614  110.482   18.518   22.884
     25.820  418.253   73.597   90.933   47.780  110.029   18.554   22.379
     25.830  418.273   74.115   91.039   47.710  109.557   18.386   23.477
     25.840  420.213   73.900   90.491   47.706  112.393   18.673   22.422
     25.850  417.691   73.077   91.816   47.304  109.902   18.982   22.430
     25.860  418.462   75.351   91.103   47.685  109.572   18.976   21.850
     25.870  414.454   73.733   89.000   47.977  109.467   18.977   22.196
     25.880  422.256   74.950   91.292   47.343  110.678   18.662   23.501
     25.890  415.620   72.878   90.565   47.994  109.859   19.189   21.811
     25.900  418.896   74.404   90.953   48.205  109.703   19.713   21.831
     25.910  419.313   73.889   89.703   48.700  110.931   18.619   22.411
     25.920  421.625   73.062   91.716   47.554  112.445   18.671   23.097
     25.930  420.232   74.224   91.213   48.750  110.092   18.786   22.712
     25.940  417.680   73.638   90.643   47.370  110.384   18.952   22.091
     25.950  421.447   74.462   91.523   48.332  110.742   19.246   22.206
     25.960  424.213   75.700   91.036   49.027  111.532   19.080   23.475
     25.970  422.607   74.893   91.160   48.398  111.454   18.662   22.960
     25.980  422.470   75.169   91.278   48.245  111.032   18.960   23.337
     25.990  421.577   75.040   90.810   48.074  111.978   18.940   22.535
     26.000  420.248   73.195   90.400   47.873  111.891   19.120   21.960
     26.010  420.902   75.315   91.803   48.498  110.582   19.343   22.484
     26.020  423.290   75.384   91.719   47.446  111.718   19.692   22.496
     26.030  426.325   75.896   91.763   48.224  114.851   19.147   22.188
     26.040  423.590   75.922   93.101   46.593  112.271   19.434   22.176
     26.050  419.627   75.397   89.983   47.418  110.537   18.951   21.894
     26.060  420.606   75.898   89.144   46.938  112.743   18.856   21.790
     26.070  416.383   73.170   89.395   49.685  108.058   19.027   22.642
     26.080  418.816   73.800   91.218   47.411  109.864   18.784   22.462
     26.090  417.063   72.773   89.635   48.019  110.551   18.564   22.306
     26.100  417.149   75.008   89.360   48.540  108.818   19.450   21.871
     26.110  416.951   73.446   89.639   47.163  109.919   20.102   20.927
     26.120  418.332   73.177   91.246   48.079  108.771   19.465   22.739
     26.130  420.076   73.208   89.526   48.538  111.277   18.275   23.026
     26.140  418.733   74.803   90.446   48.032  109.812   19.109   22.037
     26.150  416.369   74.032   88.858   48.431  107.800   20.907   21.281
     26.160  419.724   74.800   90.923   47.625  110.438   19.250   21.960
     26.170  417.904   73.557   90.716   48.055  110.731   18.785   22.055
     26.180  413.377   72.262   88.801   49.011  109.585   18.735   21.500
     26.190  413.996   73.948   88.768   47.384  109.428   19.695   21.797
     26.200  419.550   76.040   89.551   48.031  109.583   20.509   22.248
     26.210  415.449   74.685   89.090   48.334  108.549   19.773   22.181
     26.220  414.432   73.329   88.729   47.592  108.088   20.799   22.271
     26.230  419.322   75.415   90.337   47.287  110.308   20.694   21.973
     26.240  418.634   75.093   90.135   47.333  109.799   20.668   22.129
     26.250  418.050   73.948   92.202   46.827  110.186   19.223   22.443
     26.260  420.852   73.745   93.569   47.257  110.296   20.569   21.752
     26.270  422.318   76.347   89.752   47.041  112.721   19.405   22.692
     26.280  417.552   75.777   91.408   46.950  109.408   18.926   22.281
     26.290  418.590   75.526   90.481   46.686  110.643   19.435   22.329
     26.300  419.380   74.897   89.125   47.601  112.861   19.207   21.726
     26.310  417.416   75.301   89.518   47.088  110.302   19.836   22.339
     26.320  418.223   74.605   89.583   46.558  112.579   19.952   22.181
     26.330  417.427   75.181   88.280   47.363  110.592   19.608   22.071
     26.340  419.714   74.640   91.277   47.041  112.285   18.724   22.784
     26.350  416.192   74.440   89.246   46.606  110.151   19.856   22.188
     26.360  416.630   73.580   89.406   46.393  111.436   19.807   21.778
     26.370  417.481   74.904   89.688   45.724  111.985   19.864   21.920
     26.380  414.596   74.670   89.768   44.774  109.514   20.073   21.890
     26.390  418.960   73.393   90.685   47.469  110.777   20.016   23.080
     26.400  414.797   71.650   89.975   47.176  110.183   19.407   22.323
     26.410  417.271   73.398   90.285   46.893  110.418   18.830   21.838
     26.420  417.773   71.411   89.624   46.791  111.684   19.981   22.579
     26.430  419.889   73.360   91.274   47.701  110.411   19.383   21.616
     26.440  418.327   73.601   90.758   47.396  110.789   19.630   21.673
     26.450  414.468   73.019   90.043   47.397  109.981   19.209   21.716
     26.460  418.420   74.155   90.523   47.726  110.942   19.678   21.565
     26.470  417.019   75.780   89.887   47.392  109.886   19.631   20.865
     26.480  415.903   73.964   91.074   46.067  109.415   20.226   21.975
     26.490  413.612   73.005   88.896   47.617  109.099   19.184   22.545
     26.500  418.041   75.713   89.722   46.803  109.534   19.626   22.650
     26.510  417.409   75.844   91.619   46.000  108.747   19.973   22.250
     26.520  419.211   74.510   91.943   46.825  109.283   19.099   22.874
     26.530  419.888   75.198   90.291   47.589  111.323   19.299   22.391
     26.540  418.043   75.726   90.679   47.435  107.625   19.628   21.767
     26.550  418.605   74.271   92.196   49.456  107.754   18.578   23.024
     26.560  419.345   76.018   89.617   48.677  108.541   19.409   22.778
     26.570  415.289   74.246   87.151   47.038  111.118   19.007   22.559
     26.580  415.209   74.359   90.203   48.937  108.131   19.098   21.504
     26.590  412.838   74.096   88.283   47.720  109.932   19.316   21.862
     26.600  417.195   74.264   89.336   48.675  109.493   20.335   21.367
     26.610  418.346   75.855   88.183   47.097  111.491   19.420   22.532
     26.620  416.286   77.389   88.250   47.051  110.025   18.864   22.019
     26.630  418.391   77.160   88.723   45.412  111.216   19.052   22.605
     26.640  417.468   75.860   90.121   47.926  109.598   18.445   22.053
     26.650  413.572   75.948   88.597   46.722  108.410   19.755   21.501
     26.660  418.398   76.037   90.884   45.449  110.077   19.016   22.423
     26.670  422.488   76.360   92.436   47.028  109.769   19.615   22.016
     26.680  414.786   74.120   90.681   47.915  107.982   19.621   22.279
     26.690  417.280   75.779   90.353   47.305  109.430   19.900   21.678
     26.700  419.983   75.470   91.135   48.660  110.669   19.747   22.117
     26.710  418.831   77.365   90.996   47.049  109.520   18.826   21.858
     26.720  419.266   77.468   88.269   47.306  109.740   20.163   22.619
     26.730  418.281   76.610   89.240   48.333  110.873   18.887   21.629
     26.740  415.777   75.680   89.325   46.862  110.408   19.630   22.429
     26.750  415.028   75.884   90.956   46.940  107.736   19.261   21.157
     26.760  417.824   77.435   87.494   47.001  109.680   19.890   21.322
     26.770  420.627   76.013   89.841   48.411  110.469   19.311   22.208
     26.780  418.448   75.666   89.853   46.132  110.317   19.401   22.168
     26.790  414.188   75.101   88.629   48.329  107.399   19.797   21.279
     26.800  422.166   75.263   92.189   48.161  111.531   19.516   21.827
     26.810  417.245   76.069   88.319   47.027  110.012   19.265   21.642
     26.820  418.470   75.815   90.804   46.986  110.822   18.829   21.850
     26.830  419.417   75.488   89.657   48.631  109.320   19.460   22.477
     26.840  414.888   75.574   89.047   47.794  108.037   18.906   21.894
     26.850  418.229   75.486   88.951   47.781  110.694   19.202   22.198
     26.860  412.955   73.845   88.432   47.209  108.571   18.574   21.446
     26.870  418.694   75.080   89.070   48.205  108.835   19.589   22.823
     26.880  418.883   75.978   89.704   48.220  108.016   20.152   22.036
     26.890  419.472   76.426   90.864   47.821  108.716   18.945   22.072
     26.900  419.457   75.978   89.642   48.661  109.942   19.210   21.881
     26.910  421.999   75.325   91.258   47.486  110.797   19.731   21.626
     26.920  421.682   75.802   88.632   48.301  112.109   19.320   22.253
     26.930  416.766   75.318   88.633   47.596  109.430   19.099   21.396
     26.940  421.653   75.935   89.700   47.983  112.483   19.400   21.923
     26.950  421.029   77.501   89.568   47.696  109.857   19.603   21.191
     26.960  423.043   76.874   91.138   48.777  110.749   19.795   21.355
     26.970  424.831   77.568   90.626   47.054  112.319   19.604   22.154
     26.980  422.628   76.900   89.959   47.938  111.408   20.076   21.593
     26.990  421.769   76.470   88.725   48.002  112.340   19.412   21.552
     27.000  420.823   76.165   89.616   48.656  110.778   19.500   21.105
     27.010  420.941   76.806   91.099   47.709  109.563   19.273   21.974
     27.020  422.044   77.095   90.451   48.171  110.363   19.059   21.888
     27.030  420.970   76.210   92.604   47.689  109.359   19.048   21.443
     27.040  419.466   75.011   91.586   46.639  110.836   19.063   21.764
     27.050  423.201   77.115   90.468   48.523  111.230   19.338   21.163
     27.060  424.554   76.480   90.671   48.368  112.829   19.549   22.136
     27.070  421.377   76.558   90.416   47.346  111.315   19.176   22.085
     27.080  421.653   77.736   88.485   47.613  111.090   19.347   21.219
     27.090  422.136   77.584   91.103   47.720  109.027   19.595   21.614
     27.100  421.445   75.570   89.475   49.642  110.397   19.274   21.660
     27.110  419.547   74.880   89.928   48.454  109.556   18.470   22.445
     27.120  417.724   75.240   89.544   47.862  108.797   19.207   20.787
     27.130  419.070   75.756   90.173   47.463  109.968   19.117   21.387
     27.140  419.377   76.820   89.259   47.754  109.930   18.481   22.209
     27.150  418.687   76.142   90.348   46.790  109.935   18.867   22.067
     27.160  416.444   76.018   88.585   47.877  109.372   19.646   20.730
     27.170  420.205   77.031   89.897   47.289  109.913   18.901   21.606
     27.180  416.361   75.562   87.749   48.141  109.470   18.702   22.185
     27.190  415.340   73.877   89.621   46.944  108.823   18.880   22.081
     27.200  419.756   75.285   90.352   47.453  109.517   20.646   21.701
     27.210  420.788   75.428   91.229   48.200  108.869   20.184   21.713
     27.220  419.394   76.317   90.014   47.531  108.856   20.061   21.371
     27.230  417.400   76.461   89.371   47.537  109.535   19.234   22.048
     27.240  415.417   74.573   89.251   46.620  109.765   19.949   20.875
     27.250  418.613   75.532   89.577   46.827  110.990   18.973   21.733
     27.260  418.411   74.288   91.132   48.333  110.351   19.176   20.915
     27.270  421.045   76.711   90.789   47.063  112.924   19.153   21.729
     27.280  418.623   77.077   88.793   47.300  111.016   19.536   21.147
     27.290  416.360   75.008   89.176   46.218  111.562   20.479   20.683
     27.300  412.944   74.484   89.001   47.515  108.109   19.320   22.003
     27.310  414.000   75.319   87.949   48.380  109.240   19.024   20.564
     27.320  414.861   75.022   89.325   47.461  109.275   19.961   20.965
     27.330  418.516   75.483   90.488   47.684  109.034   19.962   20.536
     27.340  412.478   76.039   87.737   46.580  106.929   20.231   20.852
     27.350  414.170   75.515   89.537   46.080  109.194   18.980   20.632
     27.360  419.926   76.496   89.002   48.807  110.683   19.105   21.655
     27.370  414.704   73.688   88.264   48.007  109.716   18.778   21.657
     27.380  413.622   74.346   87.351   46.635  110.229   19.261   22.480
     27.390  416.173   75.676   86.931   47.164  109.607   19.851   22.531
     27.400  415.756   75.031   88.320   46.768  109.277   20.139   22.684
     27.410  415.892   74.859   89.392   46.800  108.365   21.005   22.709
     27.420  413.731   75.198   88.213   46.660  107.319   19.421   22.363
     27.430  418.652   78.198   89.225   46.355  109.465   19.786   21.903
     27.440  418.259   75.948   89.386   48.185  109.272   18.992   21.605
     27.450  416.317   76.271   88.503   47.017  110.012   19.518   21.469
     27.460  419.986   76.319   88.847   48.333  110.408   19.249   22.315
     27.470  420.912   77.364   88.204   48.784  110.056   20.319   21.927
     27.480  415.337   77.104   88.353   47.293  108.798   19.268   22.025
     27.490  419.031   76.084   89.962   48.257  110.210   19.658   21.099
     27.500  416.086   75.535   88.931   47.571  107.794   19.401   21.590
     27.510  420.161   77.379   89.400   48.835  107.866   19.073   22.131
     27.520  417.260   76.195   90.345   48.726  106.743   19.729   21.337
     27.530  420.426   77.039   91.079   46.756  108.758   20.020   22.552
     27.540  419.248   77.807   90.078   46.370  107.694   19.234   22.113
     27.550  420.752   76.619   89.898   47.134  109.221   19.544   22.397
     27.560  417.525   75.462   89.177   47.579  108.836   19.523   22.270
     27.570  416.782   76.290   90.214   47.661  107.135   19.960   22.001
     27.580  418.819   75.828   91.203   48.001  107.617   20.231   22.174
     27.590  418.845   75.903   89.582   49.127  107.722   19.771   21.840
     27.600  418.342   74.144   91.646   47.760  108.479   19.123   22.132
     27.610  421.011   76.611   90.946   47.233  110.013   19.083   21.964
     27.620  419.421   75.836   91.754   48.841  107.839   18.920   21.942
     27.630  418.287   74.933   91.391   48.264  107.611   20.056   22.266
     27.640  417.646   76.096   91.798   47.824  107.368   19.821   20.295
     27.650  416.242   75.669   89.289   46.807  108.186   19.289   21.870
     27.660  417.057   74.795   88.658   47.995  109.360   19.998   22.035
     27.670  416.347   75.600   89.098   48.119  108.269   19.144   21.572
     27.680  417.051   76.012   89.147   46.388  109.040   19.946   23.022
     27.690  416.300   75.319   89.475   47.574  108.060   19.984   22.408
     27.700  413.854   74.992   89.375   47.734  105.605   19.225   22.054
     27.710  417.290   75.286   91.559   46.659  107.837   20.050   21.998
     27.720  420.545   75.349   91.039   47.816  110.109   19.642   21.721
     27.730  414.717   75.563   89.824   48.832  106.235   19.690   21.771
     27.740  416.100   73.847   89.868   48.443  108.228   19.242   22.247
     27.750  411.866   74.199   89.134   48.360  106.369   19.210   20.706
     27.760  415.299   73.678   90.910   48.419  107.969   18.779   21.457
     27.770  415.316   71.949   90.941   49.827  108.074   19.026   21.324
     27.780  416.287   74.593   91.803   49.297  107.407   18.990   20.435
     27.790  411.795   75.012   89.464   46.826  107.202   19.116   21.021
     27.800  416.762   76.743   89.801   47.266  106.883   19.349   21.083
     27.810  414.429   75.898   89.692   47.764  107.149   18.791   20.626
     27.820  414.932   74.885   90.067   48.022  107.468   20.519   20.657
     27.830  413.272   73.680   91.257   47.637  108.108   18.636   20.465
     27.840  412.901   74.549   90.981   47.179  107.164   18.465   20.424
     27.850  413.135   77.007   90.065   48.329  105.585   18.373   20.472
     27.860  417.278   78.434   90.280   47.547  106.854   20.077   20.522
     27.870  415.606   76.435   91.050   48.854  106.004   18.642   21.369
     27.880  416.177   75.732   89.660   47.663  108.528   18.724   21.565
     27.890  416.700   75.458   90.959   46.586  108.160   19.468   21.147
     27.900  416.668   74.722   88.547   48.702  109.212   19.542   21.632
     27.910  419.346   78.110   89.114   47.883  107.921   19.461   21.390
     27.920  416.749   76.850   90.708   46.768  106.650   19.940   22.045
     27.930  415.126   75.925   91.034   47.199  106.997   18.771   21.263
     27.940  413.794   74.304   90.243   47.287  107.641   19.705   21.572
     27.950  417.885   77.073   91.982   46.406  106.719   20.143   21.371
     27.960  422.378   79.242   92.363   47.476  108.517   19.597   21.055
     27.970  421.494   77.626   92.298   45.786  109.971   19.777   21.882
     27.980  417.717   76.353   91.005   47.283  107.907   19.066   21.279
     27.990  416.811   76.329   90.422   46.931  108.121   20.143   21.518
     28.000  419.270   76.200   90.764   46.899  109.543   20.025   21.279
     28.010  420.267   76.379   90.783   46.510  109.833   20.707   21.812
     28.020  417.581   74.233   91.644   46.704  108.537   20.396   21.553
     28.030  417.766   75.630   92.355   46.577  106.765   20.342   21.594
     28.040  416.758   76.714   90.963   47.455  105.776   19.778   21.242
     28.050  414.725   76.307   90.843   46.106  107.396   19.097   20.869
     28.060  416.076   76.059   91.319   46.973  106.207   19.279   21.521
     28.070  412.543   76.320   90.346   46.703  105.273   18.901   21.590
     28.080  416.111   74.878   92.012   47.388  107.189   19.008   22.069
     28.090  414.300   74.613   90.342   46.405  107.468   19.093   22.104
     28.100  418.387   76.607   91.086   46.947  108.716   19.116   22.435
     28.110  414.854   75.183   89.967   46.622  107.612   18.670   21.451
     28.120  414.615   72.810   90.863   46.914  107.759   20.010   21.774
     28.130  416.462   73.404   92.538   46.316  109.013   19.202   22.516
     28.140  414.803   74.086   91.271   46.345  107.446   19.026   21.563
     28.150  420.352   75.125   91.800   48.201  109.513   19.119   22.184
     28.160  422.012   74.760   90.957   48.802  109.004   19.445   22.222
     28.170  418.770   76.205   91.329   48.003  108.730   18.723   21.604
     28.180  416.037   73.754   91.058   47.346  109.543   19.535   20.387
     28.190  417.980   74.629   92.615   48.970  107.638   18.642   21.364
     28.200  418.208   76.086   91.806   47.535  109.349   18.906   20.559
     28.210  418.046   75.428   92.201   47.400  108.412   18.815   21.090
     28.220  417.320   73.978   92.002   47.750  108.029   19.076   21.064
     28.230  411.853   73.586   91.627   47.010  106.426   18.529   21.298
     28.240  415.636   74.299   91.763   47.368  107.104   19.276   22.128
     28.250  416.934   75.783   91.356   47.727  107.956   18.657   21.311
     28.260  411.619   73.248   92.211   46.046  106.623   18.749   20.595
     28.270  414.466   73.390   90.468   47.360  109.140   18.622   22.029
     28.280  414.640   73.652   91.580   46.508  108.070   18.746   21.972
     28.290  416.472   72.804   92.385   47.494  108.071   19.842   21.710
     28.300  413.624   73.449   91.615   46.946  106.944   18.715   21.696
     28.310  415.172   72.942   92.848   46.401  107.598   19.001   22.378
     28.320  415.280   73.840   92.589   48.219  105.541   18.784   20.978
     28.330  417.748   76.319   91.715   47.297  107.000   19.422   21.642
     28.340  421.397   75.719   92.407   48.664  108.878   18.687   22.222
     28.350  419.263   75.030   93.689   48.183  107.638   19.362   21.840
     28.360  415.119   75.299   90.781   47.433  107.399   19.186   21.475
     28.370  413.466   75.108   91.340   47.179  105.354   19.432   21.621
     28.380  420.444   75.666   91.495   47.237  110.157   19.124   22.271
     28.390  411.471   73.602   90.752   47.874  106.707   18.780   21.436
     28.400  415.739   74.998   91.718   47.352  107.537   18.880   21.464
     28.410  413.519   74.540   90.705   47.858  106.273   18.918   20.709
     28.420  416.057   74.106   91.353   49.270  107.155   19.072   21.147
     28.430  414.459   74.472   90.642   47.275  108.385   19.359   21.164
     28.440  415.070   73.635   90.254   47.710  107.044   19.229   22.363
     28.450  418.033   74.581   92.741   47.008  109.146   18.907   21.647
     28.460  419.726   73.912   93.470   48.097  110.529   18.870   21.917
     28.470  415.550   74.741   92.472   48.787  105.664   18.276   22.168
     28.480  414.583   73.547   92.541   48.048  106.280   19.540   21.703
     28.490  414.251   73.151   92.338   48.773  107.516   18.725   21.096
     28.500  414.543   74.745   92.333   48.088  106.727   19.314   20.784
     28.510  414.972   73.842   91.853   47.863  107.938   18.491   20.674
     28.520  418.144   74.377   93.833   47.230  109.308   18.029   21.277
     28.530  416.354   74.792   91.784   48.722  106.081   18.106   21.523
     28.540  416.404   75.831   91.530   48.039  107.506   18.048   21.035
     28.550  414.687   75.278   90.383   47.836  108.299   18.157   20.740
     28.560  416.802   73.763   93.419   48.265  108.163   18.474   20.427
     28.570  416.323   74.438   91.786   47.650  107.282   19.141   21.489
     28.580  411.840   73.452   90.939   47.723  106.820   18.579   20.608
     28.590  410.054   73.844   90.847   47.618  102.545   18.754   21.505
     28.600  412.397   74.050   91.172   47.596  106.520   17.651   21.165
     28.610  412.063   72.418   91.035   47.349  108.495   18.780   21.107
     28.620  414.228   73.782   91.811   47.799  108.173   18.613   21.247
     28.630  415.287   73.366   91.962   47.484  108.805   18.839   21.356
     28.640  415.550   74.700   91.373   47.331  108.134   18.766   21.434
     28.650  411.334   73.876   88.844   48.391  106.099   19.524   22.089
     28.660  413.225   74.339   90.842   47.129  106.085   18.357   22.297
     28.670  413.358   72.659   90.772   48.797  107.668   18.205   21.784
     28.680  414.856   73.090   91.954   48.744  107.846   18.477   20.846
     28.690  415.351   72.140   90.232   49.945  107.823   19.338   21.205
     28.700  417.848   74.851   91.863   48.677  108.055   19.589   21.833
     28.710  414.576   73.891   90.717   48.695  107.414   19.033   21.454
     28.720  414.124   72.698   93.031   46.874  108.761   18.028   21.417
     28.730  412.543   72.494   90.816   48.026  105.895   19.342   22.180
     28.740  411.057   71.169   92.206   47.465  106.490   19.530   21.985
     28.750  413.296   72.849   91.592   46.916  108.828   19.497   20.657
     28.760  414.451   74.356   91.109   47.355  105.630   20.199   21.646
     28.770  412.108   73.511   91.347   47.284  107.627   19.731   21.226
     28.780  419.409   73.691   92.563   49.196  109.782   19.493   21.172
     28.790  413.897   72.559   92.398   47.180  107.698   18.955   21.468
     28.800  417.159   73.478   92.094   48.585  108.111   18.535   21.330
     28.810  416.455   73.788   91.967   48.627  106.978   18.900   22.245
     28.820  416.813   72.769   92.185   48.796  106.664   19.299   21.607
     28.830  419.340   73.665   92.628   51.002  108.134   18.209   21.610
     28.840  415.261   73.821   91.446   47.819  107.809   20.070   21.166
     28.850  417.491   73.565   92.408   49.162  107.548   18.691   21.855
     28.860  413.691   73.322   91.195   47.645  107.583   18.557   21.062
     28.870  414.746   73.267   89.627   48.074  108.869   18.588   21.525
     28.880  416.187   73.391   91.227   49.246  107.465   18.830   21.939
     28.890  419.671   74.638   92.376   47.381  109.796   18.876   22.726
     28.900  416.232   72.464   90.345   48.417  108.845   18.780   22.196
     28.910  414.165   72.444   91.542   48.973  107.105   18.534   22.094
     28.920  414.262   71.494   90.943   48.428  108.301   19.403   21.777
     28.930  412.130   70.481   90.699   48.695  108.206   19.454   20.843
     28.940  410.804   71.720   89.829   47.564  107.579   19.238   21.317
     28.950  412.852   72.959   88.988   46.562  107.270   19.108   21.803
     28.960  408.002   72.499   89.703   46.925  105.331   19.664   21.077
     28.970  412.365   73.316   88.665   48.837  107.627   18.830   22.239
     28.980  411.032   73.064   88.991   47.900  107.314   19.087   21.405
     28.990  412.829   73.679   89.331   47.901  107.528   19.386   21.568
     29.000  412.151   72.899   87.175   48.270  109.046   19.846   21.213
     29.010  414.595   72.182   89.551   48.752  108.529   19.599   21.471
     29.020  410.855   72.955   89.120   47.147  108.906   18.899   21.194
     29.030  414.375   71.937   89.423   48.246  109.070   18.967   22.078
     29.040  412.736   73.183   88.578   48.015  108.017   19.236   21.055
     29.050  411.296   72.596   87.106   48.543  108.226   20.181   20.622
     29.060  411.114   73.118   86.954   48.740  108.215   19.813   21.343
     29.070  407.927   70.864   87.867   48.669  106.455   20.537   20.964
     29.080  409.012   72.390   88.642   47.801  106.995   19.401   21.128
     29.090  411.017   72.389   88.189   48.642  107.237   18.623   22.243
     29.100  411.725   71.882   88.769   48.213  108.654   20.052   21.086
     29.110  413.131   72.699   89.657   47.882  106.567   19.959   22.551
     29.120  413.388   72.166   90.298   47.851  107.702   19.088   22.129
     29.130  414.142   71.812   88.683   47.497  109.932   19.947   22.169
     29.140  410.142   69.842   88.869   48.599  108.212   19.168   21.774
     29.150  408.302   70.861   86.746   47.156  108.884   19.816   21.508
     29.160  409.805   72.316   88.620   47.235  106.057   19.149   20.659
     29.170  410.677   72.041   88.327   48.127  107.531   20.076   20.780
     29.180  412.163   72.932   89.353   47.143  107.540   20.249   21.542
     29.190  413.255   72.082   88.899   47.796  109.218   19.393   21.154
     29.200  413.729   71.460   89.129   48.674  109.892   19.766   20.957
     29.210  413.118   71.061   89.142   48.228  108.536   20.498   21.208
     29.220  410.698   70.291   87.874   48.861  108.495   18.725   22.019
     29.230  413.327   71.402   89.032   46.915  109.125   20.528   21.359
     29.240  415.050   71.620   89.106   48.560  108.791   19.666   22.089
     29.250  416.436   71.644   89.345   48.361  109.763   20.452   22.086
     29.260  418.155   71.331   88.691   48.732  110.304   19.319   22.400
     29.270  413.873   70.668   88.991   47.840  109.330   19.643   22.376
     29.280  415.537   70.723   90.559   47.978  108.498   20.061   22.007
     29.290  416.195   71.075   89.758   47.495  108.856   20.096   22.320
     29.300  415.549   71.848   89.818   47.237  109.665   19.879   22.134
     29.310  411.683   69.834   89.750   47.937  108.302   19.702   22.015
     29.320  412.948   71.071   89.628   48.557  108.371   19.041   21.016
     29.330  414.978   70.310   91.522   47.387  108.591   19.835   22.108
     29.340  414.577   72.194   90.096   46.971  109.097   19.925   21.297
     29.350  410.461   71.322   87.771   48.295  108.288   19.893   21.010
     29.360  413.324   71.154   90.457   47.863  108.712   19.377   22.613
     29.370  413.628   69.046   90.600   47.219  109.499   20.020   21.981
     29.380  412.718   71.035   89.372   47.421  107.466   20.177   21.758
     29.390  412.722   72.316   89.673   48.472  107.097   19.043   21.572
     29.400  420.389   72.037   91.083   49.260  110.772   20.054   22.838
     29.410  416.821   72.231   91.085   47.653  109.924   19.219   22.352
     29.420  413.415   71.220   90.208   47.239  109.439   20.196   21.663
     29.430  411.744   70.545   90.657   48.114  108.815   18.676   21.836
     29.440  411.994   69.355   89.509   46.644  109.577   19.983   22.147
     29.450  409.905   71.546   90.026   47.502  106.255   19.227   21.023
     29.460  411.624   70.828   90.393   46.095  109.709   19.246   21.093
     29.470  410.088   70.875   88.914   46.542  108.780   19.005   21.911
     29.480  412.431   71.178   89.986   47.565  107.732   19.962   21.001
     29.490  413.791   69.722   91.620   47.631  110.205   18.888   21.654
     29.500  411.983   69.655   90.290   47.899  109.163   18.942   21.446
     29.510  410.034   70.653   89.870   46.004  109.000   19.181   20.898
     29.520  411.754   70.310   91.314   47.066  107.811   19.233   21.284
     29.530  411.442   70.766   89.528   47.650  107.949   19.280   20.857
     29.540  414.204   71.957   90.090   47.883  108.650   19.468   21.797
     29.550  414.886   72.213   89.812   47.053  109.124   19.728   22.546
     29.560  414.260   72.422   90.872   47.032  109.130   20.038   21.710
     29.570  413.140   71.513   90.165   47.212  109.577   19.237   23.026
     29.580  414.008   71.078   91.290   47.865  108.216   20.200   22.270
     29.590  415.154   71.409   90.159   48.307  110.297   20.119   21.797
     29.600  412.396   69.857   90.868   47.997  108.942   19.266   21.619
     29.610  417.533   71.559   92.047   48.648  110.268   19.474   22.479
     29.620  411.489   69.711   90.165   47.571  108.492   19.746   21.720
     29.630  412.790   70.861   89.972   47.964  108.988   19.440   21.820
     29.640  411.376   71.124   90.745   46.830  108.699   19.034   21.621
     29.650  408.965   70.083   90.348   47.457  107.031   19.009   21.353
     29.660  409.787   69.521   90.680   47.249  109.531   19.935   21.383
     29.670  410.332   70.377   89.630   47.835  107.626   19.557   22.181
     29.680  412.748   70.992   91.108   48.865  108.078   19.241   21.090
     29.690  410.555   72.052   90.611   46.685  106.683   18.684   21.917
     29.700  413.261   72.155   90.925   47.138  107.456   19.513   20.930
     29.710  408.667   71.527   89.721   47.448  106.978   19.180   19.946
     29.720  412.491   72.836   92.016   46.818  107.269   19.336   20.245
     29.730  415.231   72.422   90.527   46.385  112.174   19.676   20.412
     29.740  413.615   72.464   91.406   47.095  107.840   19.321   21.234
     29.750  412.342   71.118   90.832   47.173  109.428   19.491   20.850
     29.760  416.829   73.263   91.192   46.871  108.902   19.846   21.423
     29.770  415.589   71.814   91.733   48.204  109.104   19.167   21.229
     29.780  414.342   73.666   90.729   47.907  107.146   18.451   21.793
     29.790  408.157   71.660   89.786   47.110  106.021   19.141   20.588
     29.800  413.295   72.307   89.266   47.946  108.451   19.669   20.492
     29.810  410.318   72.333   90.324   47.062  108.021   19.273   20.568
     29.820  415.573   71.850   91.320   46.821  110.074   19.326   21.202
     29.830  410.653   71.084   90.267   46.983  109.776   19.652   20.564
     29.840  407.517   71.804   89.006   45.996  108.622   18.743   20.873
     29.850  411.396   70.390   89.742   47.273  109.401   19.717   20.993
     29.860  405.576   70.381   89.766   45.381  105.870   19.134   21.464
     29.870  414.028   70.539   91.217   47.859  110.351   19.192   20.463
     29.880  415.914   70.952   92.519   47.636  110.622   19.256   20.683
     29.890  414.186   72.623   91.102   46.572  108.441   19.641   21.722
     29.900  412.731   72.030   90.704   47.068  108.533   19.645   20.770
     29.910  412.699   72.185   89.717   46.870  110.058   19.026   21.465
     29.920  409.090   72.736   90.300   46.022  106.973   19.381   21.728
     29.930  416.005   74.111   89.648   47.098  109.630   19.597   22.194
     29.940  414.023   72.508   90.809   46.241  109.860   19.460   21.226
     29.950  413.611   72.619   88.750   47.168  108.445   19.445   22.186
     29.960  413.896   73.979   90.540   46.877  108.303   19.835   20.929
     29.970  414.173   73.178   89.999   48.208  108.565   19.131   20.698
     29.980  412.450   73.472   92.018   46.573  106.166   19.607   20.819
     29.990  406.907   72.224   89.981   46.297  106.505   19.471   20.073
     30.000  410.463   73.269   89.427   46.911  108.929   19.313   20.803
     30.010  411.831   72.833   90.969   46.704  107.873   19.322   21.543
     30.020  412.258   72.398   90.092   46.490  109.423   19.570   21.085
     30.030  410.462   72.810   89.398   45.960  109.692   19.110   21.344
     30.040  410.494   72.206   88.668   46.670  110.534   19.777   20.343
     30.050  410.618   72.951   88.960   47.469  108.757   19.007   21.010
     30.060  414.745   72.283   90.563   48.178  109.983   19.273   20.699
     30.070  413.734   71.731   92.003   47.769  108.633   19.642   21.170
     30.080  412.784   74.501   88.862   46.819  109.400   20.077   20.104
     30.090  408.543   72.426   88.050   46.967  107.934   18.652   21.008
     30.100  411.756   73.872   89.917   46.738  107.445   19.371   20.630
     30.110  412.897   72.600   88.830   47.848  109.643   19.213   19.952
     30.120  408.836   71.388   89.134   46.308  109.050   19.839   20.677
     30.130  412.462   72.135   90.639   47.751  109.661   18.922   21.134
     30.140  410.736   73.098   89.590   47.199  109.036   20.547   20.300
     30.150  412.648   73.206   89.429   47.634  110.156   19.508   20.471
     30.160  409.813   71.962   90.330   45.935  108.758   19.667   20.549
     30.170  411.693   72.140   89.718   47.256  108.892   19.849   21.650
     30.180  412.227   73.631   89.510   46.100  109.199   20.536   21.369
     30.190  413.185   73.082   89.531   46.869  109.960   19.345   22.088
     30.200  414.632   71.564   90.754   47.378  109.912   20.409   22.076
     30.210  411.402   70.332   89.733   46.344  109.378   20.316   21.719
     30.220  415.374   72.773   89.825   48.402  109.366   20.436   21.435
     30.230  415.942   72.980   90.346   47.438  108.377   21.074   22.082
     30.240  413.958   72.318   91.591   46.051  109.520   19.813   21.172
     30.250  413.707   74.142   90.515   47.941  108.813   20.106   19.826
     30.260  416.177   73.250   89.047   48.348  111.063   19.953   20.693
     30.270  414.364   72.345   90.162   47.780  109.155   19.446   21.946
     30.280  414.527   72.799   91.021   47.075  110.442   19.771   21.535
     30.290  410.745   71.968   87.876   47.259  109.136   19.884   21.096
     30.300  412.021   72.295   88.842   46.890  110.825   19.675   21.589
     30.310  412.052   72.258   88.509   48.535  107.860   20.811   21.223
     30.320  409.522   70.551   87.569   47.193  109.559   19.768   20.845
     30.330  409.699   70.673   88.986   48.100  107.364   20.323   21.440
     30.340  410.055   71.723   90.211   47.163  107.152   20.072   21.031
     30.350  410.219   71.673   89.497   48.021  108.270   20.007   20.628
     30.360  411.225   70.004   90.818   48.690  108.669   18.989   22.304
     30.370  410.434   71.079   91.610   47.966  107.116   19.341   21.210
     30.380  414.656   73.414   91.368   46.617  108.826   19.842   21.294
     30.390  408.168   70.986   89.441   47.340  106.839   20.559   21.624
     30.400  412.535   72.751   89.849   46.690  110.170   19.616   21.792
     30.410  410.498   71.503   89.857   47.852  106.878   19.560   21.000
     30.420  411.281   70.720   90.084   47.415  109.264   19.108   21.378
     30.430  410.473   71.251   89.912   47.643  108.619   19.477   20.531
     30.440  412.984   70.940   91.525   46.991  109.029   19.623   20.899
     30.450  410.001   71.642   89.934   46.306  109.143   19.333   20.285
     30.460  407.936   71.167   90.570   46.404  108.992   18.622   20.381
     30.470  414.439   71.811   90.870   47.351  109.067   19.282   21.743
     30.480  415.775   71.587   91.115   49.355  109.769   19.690   21.215
     30.490  413.937   72.915   92.007   47.555  107.562   19.196   20.789
     30.500  418.578   73.395   91.234   48.014  109.772   20.701   21.644
     30.510  414.776   71.855   91.630   47.349  109.679   19.315   20.653
     30.520  410.799   71.217   91.025   47.603  107.422   19.713   21.105
     30.530  415.049   71.365   92.969   48.313  108.452   19.910   21.370
     30.540  415.300   71.798   90.320   46.952  110.853   19.569   21.509
     30.550  415.102   71.801   92.371   46.974  108.949   19.966   20.745
     30.560  415.668   71.488   91.211   48.567  110.496   20.432   20.846
     30.570  411.058   70.566   89.569   46.666  109.999   20.412   20.560
     30.580  412.456   71.156   91.030   47.061  108.151   20.527   20.629
     30.590  417.711   72.001   91.094   47.319  110.846   19.623   21.957
     30.600  412.246   71.759   91.182   47.125  106.761   20.068   21.870
     30.610  416.970   71.971   91.356   46.683  109.698   19.649   21.594
     30.620  416.990   72.182   90.699   46.550  108.212   20.695   21.922
     30.630  416.694   72.744   90.911   48.057  106.920   20.566   21.639
     30.640  414.591   71.965   89.892   47.966  108.153   20.655   20.886
     30.650  415.088   71.673   90.967   48.465  108.703   20.131   21.278
     30.660  416.414   72.531   91.004   47.506  107.779   20.851   21.556
     30.670  416.623   72.784   89.697   47.320  107.971   21.602   21.996
     30.680  415.615   72.826   91.205   47.687  106.455   20.568   21.655
     30.690  413.559   72.024   90.082   47.051  108.063   20.025   21.971
     30.700  414.284   71.957   89.896   47.390  107.307   21.043   21.415
     30.710  415.602   72.189   91.129   48.094  107.316   20.386   20.624
     30.720  412.473   72.628   89.653   44.542  109.352   19.895   20.881
     30.730  413.370   72.829   91.132   46.284  107.615   20.169   21.134
     30.740  415.084   73.067   90.943   47.883  106.690   19.739   21.043
     30.750  415.194   72.816   92.291   46.250  107.693   19.783   21.635
     30.760  413.006   72.357   91.710   47.042  106.287   19.737   21.132
     30.770  413.267   72.057   91.682   47.698  105.092   20.338   21.321
     30.780  414.117   71.935   91.314   47.347  108.416   20.336   20.625
     30.790  414.346   71.024   91.639   47.145  108.493   20.539   20.704
     30.800  414.304   70.408   92.571   47.032  106.496   20.703   22.119
     30.810  412.200   71.630   91.140   46.300  106.098   20.348   21.708
     30.820  413.740   71.988   93.196   46.293  104.842   21.020   22.103
     30.830  414.451   73.500   91.976   45.643  107.568   20.347   21.355
     30.840  410.696   72.930   89.611   45.166  107.482   19.933   21.797
     30.850  413.438   71.460   90.751   46.616  108.092   21.118   21.409
     30.860  412.929   71.210   93.762   45.366  107.853   19.486   20.999
     30.870  413.056   72.415   93.719   44.274  105.512   20.315   22.072
     30.880  414.071   71.824   93.266   46.036  107.723   19.404   21.351
     30.890  411.970   71.670   91.893   46.456  104.473   20.026   22.952
     30.900  412.959   72.309   92.069   47.141  104.795   19.695   21.908
     30.910  407.816   70.352   91.497   46.326  103.733   19.774   21.952
     30.920  413.022   72.027   91.397   46.681  107.605   18.642   22.119
     30.930  410.677   71.825   91.455   45.824  105.579   19.804   21.740
     30.940  410.996   71.084   92.003   46.010  105.764   19.423   20.841
     30.950  408.417   69.331   92.690   46.497  105.677   19.290   20.844
     30.960  406.917   68.916   90.756   46.399  104.281   20.257   20.738
     30.970  409.393   69.624   92.537   47.374  106.259   19.916   19.937
     30.980  410.449   69.776   93.094   47.003  106.205   19.362   20.412
     30.990  410.159   70.349   90.688   46.944  107.083   19.481   20.692
     31.000  411.303   70.350   91.364   46.457  107.276   20.047   21.027
     31.010  409.797   70.794   90.744   47.095  106.605   19.536   21.331
     31.020  411.189   68.355   91.405   47.912  107.165   19.418   21.473
     31.030  414.625   70.450   91.753   47.494  108.376   19.678   21.947
     31.040  408.737   69.125   90.219   46.964  107.227   19.555   20.996
     31.050  414.021   70.400   90.835   47.536  107.849   20.212   21.409
     31.060  413.050   71.289   91.921   47.720  108.006   18.339   21.265
     31.070  409.276   70.704   90.968   47.296  106.267   19.025   21.270
     31.080  409.083   71.586   91.244   45.722  105.524   18.627   21.784
     31.090  410.838   70.804   91.098   45.987  107.253   18.736   21.660
     31.100  409.217   70.454   91.926   46.776  105.437   19.721   21.486
     31.110  412.701   71.857   91.845   45.099  107.963   19.076   21.763
     31.120  406.893   70.477   90.365   44.828  106.946   18.863   20.878
     31.130  413.175   72.054   90.546   47.543  107.082   19.442   20.900
     31.140  410.145   69.222   91.865   47.524  105.695   19.248   20.958
     31.150  413.431   72.795   91.744   47.405  106.495   19.789   20.697
     31.160  411.852   71.976   90.604   47.225  106.515   19.066   20.830
     31.170  413.631   72.080   91.089   48.355  107.111   19.037   21.462
     31.180  411.981   72.412   89.470   47.184  107.685   19.204   21.942
     31.190  410.841   72.737   90.434   47.368  104.981   19.737   21.084
     31.200  412.130   71.119   90.504   46.999  108.860   18.699   21.117
     31.210  413.181   70.517   90.920   47.446  107.641   19.836   21.926
     31.220  412.319   72.772   91.672   46.471  106.219   18.507   21.976
     31.230  409.021   70.624   90.752   47.239  106.642   18.627   21.483
     31.240  412.224   71.079   91.220   46.860  106.164   19.852   21.912
     31.250  412.124   71.832   91.601   46.388  107.273   19.413   21.610
     31.260  408.904   71.695   90.953   47.014  105.392   18.868   20.997
     31.270  409.856   70.031   90.813   47.295  107.808   18.730   20.641
     31.280  410.897   70.903   91.996   47.122  106.333   18.872   21.284
     31.290  406.566   70.891   90.488   45.089  107.155   17.926   21.237
     31.300  409.422   72.984   90.588   46.422  106.572   18.626   20.534
     31.310  407.399   71.361   91.487   46.186  104.878   18.967   21.490
     31.320  410.695   72.113   92.562   44.560  105.635   19.661   22.257
     31.330  412.440   72.090   90.822   47.464  105.316   19.310   21.511
     31.340  409.438   71.592   91.570   47.595  104.732   19.843   20.823
     31.350  408.951   70.916   89.609   47.181  104.967   20.210   22.273
     31.360  413.193   71.879   91.013   46.631  107.066   20.065   22.149
     31.370  410.633   71.071   90.262   47.431  105.822   19.211   21.621
     31.380  417.269   72.370   92.564   47.029  107.688   19.992   22.230
     31.390  414.680   71.029   92.835   46.835  107.469   19.012   23.182
     31.400  411.827   70.896   90.908   48.149  105.912   19.021   23.106
     31.410  415.761   72.307   92.617   49.761  105.601   19.044   22.567
     31.420  412.339   70.786   91.806   48.964  106.599   19.589   21.320
     31.430  414.278   70.608   91.434   47.953  107.356   19.574   22.328
     31.440  417.949   73.913   93.138   47.220  106.742   19.045   22.430
     31.450  411.484   72.751   90.396   46.589  105.760   19.390   22.526
     31.460  410.178   72.772   89.533   47.241  104.215   19.212   22.186
     31.470  406.633   72.105   89.980   46.139  102.445   19.032   22.595
     31.480  417.823   72.558   91.748   48.347  105.896   20.117   22.761
     31.490  418.220   74.128   89.845   48.851  106.673   20.063   22.548
     31.500  412.752   73.040   90.380   45.842  106.197   19.473   22.178
     31.510  410.867   71.394   90.099   45.537  107.315   19.375   22.914
     31.520  408.720   70.632   88.872   47.518  104.152   19.364   23.693
     31.530  414.980   70.371   91.733   47.665  106.185   19.515   23.480
     31.540  410.974   70.848   90.955   46.535  105.818   18.936   23.317
     31.550  410.217   70.696   91.338   46.811  105.005   19.119   22.174
     31.560  413.158   70.031   92.419   46.710  107.232   19.088   22.816
     31.570  411.785   70.085   90.659   46.234  106.156   19.474   23.481
     31.580  414.690   71.241   91.245   47.314  108.114   19.788   22.753
     31.590  413.802   72.092   90.907   47.011  106.152   19.405   23.101
     31.600  415.340   71.482   91.063   47.272  107.177   20.061   22.772
     31.610  417.515   71.238   93.585   47.112  108.551   19.010   23.355
     31.620  412.895   70.448   91.651   45.647  108.638   19.172   22.338
     31.630  414.873   70.730   91.369   47.463  108.108   19.493   23.155
     31.640  415.240   72.638   92.286   47.311  107.084   19.375   22.476
     31.650  417.719   71.510   92.162   48.569  108.570   19.385   21.416
     31.660  419.370   71.580   93.188   46.768  109.153   19.929   22.382
     31.670  411.113   71.242   91.940   46.506  106.508   19.313   21.766
     31.680  415.455   70.033   93.290   46.667  107.105   19.362   22.363
     31.690  415.084   70.624   94.077   45.810  108.613   20.008   22.534
     31.700  415.280   70.465   92.759   47.618  108.202   19.419   22.818
     31.710  414.569   71.011   93.393   46.296  107.143   18.656   22.395
     31.720  416.098   70.505   93.090   46.210  107.929   19.763   22.500
     31.730  417.166   72.427   92.875   45.854  109.313   19.731   22.037
     31.740  414.891   71.234   93.360   46.375  107.844   19.509   22.137
     31.750  415.918   70.828   91.278   47.874  107.260   19.854   22.925
     31.760  413.265   69.947   92.138   46.197  106.944   20.147   22.723
     31.770  411.758   70.072   91.971   45.657  106.385   19.188   22.634
     31.780  413.486   70.061   91.943   45.815  107.742   19.369   21.989
     31.790  419.119   70.343   94.921   46.565  108.837   20.415   22.171
     31.800  417.233   70.345   94.535   46.432  108.748   18.733   22.973
     31.810  414.036   70.997   93.304   45.993  106.025   20.440   21.971
     31.820  410.742   69.477   92.611   45.265  106.534   19.778   22.650
     31.830  413.189   71.121   93.372   44.647  107.010   19.590   22.527
     31.840  412.076   70.747   93.007   44.702  106.922   19.797   21.375
     31.850  414.358   71.351   93.384   46.366  107.363   19.149   21.520
     31.860  419.079   71.280   93.873   47.318  108.911   20.342   22.032
     31.870  416.374   71.138   92.691   46.329  108.674   19.047   21.787
     31.880  417.239   70.566   93.002   46.663  109.286   18.808   22.313
     31.890  414.484   69.539   92.412   47.076  109.322   19.371   22.017
     31.900  420.701   71.653   93.832   46.306  110.250   19.507   22.944
     31.910  416.255   70.284   93.267   45.584  108.206   19.709   23.005
     31.920  415.994   70.144   92.472   46.729  107.638   19.780   23.010
     31.930  417.642   71.573   93.572   46.853  109.193   19.768   22.452
     31.940  417.200   70.153   95.023   47.907  108.343   19.004   22.143
     31.950  417.520   70.466   93.675   45.963  109.629   19.354   22.213
     31.960  417.593   70.556   93.546   46.733  108.898   18.626   22.444
     31.970  414.767   70.605   92.818   46.695  108.191   19.083   22.287
     31.980  418.059   70.832   93.235   47.244  108.515   18.550   22.154
     31.990  417.347   71.027   93.370   47.352  108.146   19.291   22.657
     32.000  413.394   71.383   92.223   46.266  106.897   19.910   22.395
     32.010  412.677   69.535   91.397   46.618  108.734   19.708   22.556
     32.020  412.483   70.976   90.891   46.237  107.633   18.507   22.098
     32.030  410.825   71.117   90.482   46.440  106.595   18.626   21.715
     32.040  416.872   71.134   92.206   48.319  108.164   19.208   22.508
     32.050  412.938   73.267   90.684   45.483  106.980   19.227   22.759
     32.060  411.583   71.882   90.689   47.349  105.853   18.142   22.875
     32.070  414.797   72.338   91.706   47.372  108.261   18.626   22.202
     32.080  419.768   71.398   94.419   47.708  108.996   19.313   23.088
     32.090  418.519   73.228   90.908   47.445  108.789   19.620   22.344
     32.100  412.530   71.813   91.455   46.603  107.328   19.097   21.215
     32.110  413.490   72.290   89.499   46.854  109.006   19.859   22.053
     32.120  420.958   72.872   92.774   46.761  110.723   19.019   23.284
     32.130  418.533   70.303   93.715   47.607  109.164   18.948   23.615
     32.140  416.946   71.417   93.931   47.492  107.612   18.415   22.494
     32.150  411.012   70.234   91.278   47.001  107.670   18.605   22.370
     32.160  414.085   72.249   92.498   46.383  107.546   18.322   21.483
     32.170  415.997   71.339   92.266   47.035  108.026   19.422   22.133
     32.180  413.805   71.635   92.175   47.089  106.302   19.254   21.899
     32.190  411.022   69.977   91.017   46.992  107.688   18.468   22.346
     32.200  412.020   72.444   90.826   47.618  106.133   18.968   22.463
     32.210  411.960   73.357   89.817   46.851  106.462   18.673   22.759
     32.220  412.535   69.925   90.661   47.555  107.287   19.537   22.520
     32.230  414.361   71.707   89.569   48.216  107.720   19.610   22.955
     32.240  415.851   72.165   90.814   46.743  107.982   19.652   23.672
     32.250  410.125   70.366   90.163   46.374  106.673   18.353   22.350
     32.260  414.213   72.554   90.023   46.608  108.152   20.030   23.400
     32.270  415.579   72.866   90.172   45.767  108.513   19.175   22.674
     32.280  414.670   72.514   91.606   46.065  107.528   18.554   22.729
     32.290  414.336   71.822   92.488   46.283  106.141   19.290   22.847
     32.300  411.420   70.897   90.490   45.889  107.779   19.397   22.785
     32.310  409.712   70.026   90.208   45.778  107.685   18.949   21.989
     32.320  411.692   71.715   89.515   46.550  106.384   18.505   23.050
     32.330  412.736   73.226   90.472   47.060  107.120   18.284   21.826
     32.340  410.047   69.698   89.840   46.613  108.188   18.931   22.019
     32.350  409.459   70.607   89.471   46.819  107.052   18.829   21.731
     32.360  413.915   72.160   91.528   46.345  107.852   18.832   22.412
     32.370  411.425   72.534   91.126   47.450  105.544   18.324   22.045
     32.380  408.987   70.955   88.750   46.330  106.915   18.636   21.440
     32.390  410.368   70.254   90.096   46.484  107.226   17.764   22.801
     32.400  411.356   71.490   91.353   45.972  107.284   18.529   22.506
     32.410  405.498   70.064   89.537   45.952  104.835   18.790   21.888
     32.420  413.366   72.865   90.594   46.102  107.463   19.232   21.629
     32.430  409.877   71.674   90.588   46.661  106.728   19.077   22.119
     32.440  413.992   69.872   93.173   47.903  107.809   19.178   21.840
     32.450  410.571   69.739   91.890   46.062  106.360   19.347   22.125
     32.460  409.327   71.128   90.440   46.388  107.622   18.722   20.515
     32.470  411.780   69.621   92.479   46.817  107.694   18.440   21.485
     32.480  411.920   69.414   93.618   46.223  108.023   18.237   22.273
     32.490  411.634   70.235   93.427   45.860  107.391   18.320   21.081
     32.500  414.188   69.616   92.481   45.507  110.190   18.277   22.021
     32.510  414.831   69.390   92.352   46.915  109.875   19.538   21.837
     32.520  414.568   68.444   93.170   46.621  108.275   19.395   22.610
     32.530  413.590   70.980   92.651   46.044  109.158   19.312   21.528
     32.540  415.814   70.533   92.814   45.821  109.249   18.786   22.459
     32.550  410.100   70.138   91.385   46.118  106.868   18.423   22.224
     32.560  413.521   70.886   91.932   46.139  108.487   18.527   21.857
     32.570  413.150   71.528   91.857   45.961  107.220   18.302   23.446
     32.580  410.279   71.849   90.641   45.965  106.857   17.708   22.874
     32.590  409.842   72.006   90.249   44.525  107.260   18.832   22.783
     32.600  410.263   69.982   90.162   45.774  108.383   18.520   21.868
     32.610  415.071   72.262   92.642   45.999  107.643   17.972   22.400
     32.620  408.652   68.610   89.786   46.073  106.999   18.462   22.702
     32.630  410.136   71.102   89.831   45.527  108.025   18.343   22.700
     32.640  413.168   71.848   91.347   45.481  108.955   18.245   21.929
     32.650  416.958   72.203   92.132   46.678  109.698   18.811   21.746
     32.660  411.865   70.364   90.274   46.114  108.882   19.313   22.175
     32.670  410.223   70.037   89.783   46.585  108.983   18.428   21.432
     32.680  411.813   70.141   89.565   46.428  108.907   18.747   22.904
     32.690  413.489   69.566   90.995   47.078  109.994   18.149   22.840
     32.700  414.412   70.720   90.629   45.383  110.804   19.070   22.615
     32.710  416.870   72.501   91.964   45.623  110.314   18.885   22.557
     32.720  417.022   71.993   92.438   46.688  110.136   18.033   22.978
     32.730  419.692   71.661   93.613   47.010  111.659   17.761   22.512
     32.740  413.029   70.689   91.349   46.034  108.068   18.123   23.132
     32.750  418.486   71.458   92.737   45.988  109.678   18.219   23.826
     32.760  417.723   70.547   93.754   46.482  110.447   18.312   23.396
     32.770  417.682   72.785   93.744   46.542  108.459   18.542   23.377
     32.780  417.775   71.256   94.256   45.989  109.119   19.039   23.172
     32.790  415.077   70.292   92.300   46.182  108.157   18.566   23.075
     32.800  414.661   70.647   92.778   46.337  107.723   18.585   23.083
     32.810  415.927   72.283   92.709   46.144  106.811   18.221   23.097
     32.820  416.385   72.365   91.878   46.389  108.441   18.257   23.782
     32.830  410.781   70.330   92.827   46.154  107.024   17.559   22.108
     32.840  418.131   72.765   92.859   47.107  108.040   17.450   23.611
     32.850  418.951   71.033   93.984   46.863  109.826   18.334   21.817
     32.860  418.881   71.272   94.574   47.273  108.551   18.548   22.724
     32.870  418.759   73.120   93.720   46.064  108.319   18.198   23.115
     32.880  416.415   71.842   92.886   46.053  108.426   18.686   22.989
     32.890  412.814   70.748   91.057   47.679  107.431   17.792   22.857
     32.900  415.484   71.696   92.580   46.938  108.128   18.652   22.715
     32.910  418.582   70.993   94.321   45.194  110.233   19.042   22.932
     32.920  411.746   70.947   92.875   45.824  106.897   17.893   22.478
     32.930  417.177   72.207   93.756   45.980  109.212   17.928   22.187
     32.940  413.889   70.535   92.899   46.130  107.589   18.213   21.620
     32.950  414.156   71.568   92.253   46.169  107.073   18.535   22.946
     32.960  411.288   69.298   91.299   47.024  106.148   18.611   21.515
     32.970  415.382   71.069   92.557   46.768  108.744   18.478   21.757
     32.980  414.488   70.315   93.941   47.150  106.979   17.629   21.752
     32.990  415.435   71.220   92.128   46.732  109.887   17.547   22.698
     33.000  413.983   71.670   91.418   45.636  109.447   18.635   22.433
     33.010  416.954   71.459   93.091   46.270  109.521   18.260   22.191
     33.020  414.057   71.510   93.299   45.176  107.404   18.034   22.669
     33.030  414.517   71.438   92.201   45.939  108.016   17.907   23.267
     33.040  416.638   72.007   92.901   45.531  109.091   17.620   22.384
     33.050  411.929   71.184   91.166   44.750  107.701   18.115   23.024
     33.060  415.743   69.846   92.818   45.980  109.086   18.135   24.033
     33.070  415.081   71.636   93.252   45.724  107.693   18.241   23.441
     33.080  412.470   70.085   92.859   46.464  106.923   18.125   22.155
     33.090  415.248   70.880   93.672   44.891  109.144   18.597   22.594
     33.100  411.896   71.343   92.172   45.823  106.605   18.040   22.753
     33.110  411.692   71.217   93.110   45.991  106.345   19.148   22.438
     33.120  410.704   71.215   91.854   44.996  105.421   18.756   22.672
     33.130  412.706   73.502   92.099   46.006  104.920   18.435   23.314
     33.140  414.981   72.915   93.300   45.193  105.706   19.049   23.156
     33.150  413.823   70.798   92.359   46.644  107.497   18.702   22.915
     33.160  411.855   69.994   93.446   46.087  108.573   17.829   22.460
     33.170  415.652   71.051   93.123   46.932  107.560   18.646   22.418
     33.180  411.396   70.501   93.866   45.017  106.078   18.032   22.393
     33.190  411.916   71.368   92.376   45.180  107.529   17.722   22.318
     33.200  415.201   71.551   91.909   46.155  108.838   18.075   22.636
     33.210  408.928   70.856   91.613   45.765  104.749   18.596   22.057
     33.220  409.575   71.563   90.771   46.243  106.618   18.514   21.817
     33.230  412.140   72.890   92.193   44.776  106.616   18.648   21.625
     33.240  408.140   71.546   91.828   43.797  106.388   19.190   20.997
     33.250  413.181   72.021   91.689   46.282  108.554   17.781   21.585
     33.260  411.763   71.857   92.420   46.192  105.848   18.453   21.730
     33.270  413.386   72.296   91.871   46.260  107.466   19.107   21.668
     33.280  412.037   71.284   93.790   46.805  106.048   17.992   21.883
     33.290  412.530   71.352   93.321   45.693  107.208   17.951   21.551
     33.300  412.083   71.178   93.693   46.417  107.000   18.586   20.766
     33.310  410.376   70.370   93.741   45.834  106.642   18.378   20.890
     33.320  411.022   73.176   94.141   45.038  105.484   18.330   22.034
     33.330  413.792   71.947   92.769   46.310  107.130   18.842   22.130
     33.340  411.696   71.251   93.061   47.035  105.680   18.167   22.165
     33.350  410.815   70.167   93.334   45.690  106.952   18.040   21.053
     33.360  415.786   71.934   93.422   46.331  108.797   18.733   22.958
     33.370  406.481   70.114   91.953   44.706  107.366   18.209   20.723
     33.380  409.622   70.266   92.104   47.015  106.214   17.872   22.056
     33.390  409.715   69.952   93.658   46.255  106.653   17.874   20.896
     33.400  411.715   70.172   92.764   47.680  107.568   18.818   20.989
     33.410  414.541   71.371   91.613   47.526  109.874   18.074   20.923
     33.420  411.529   70.700   93.183   46.287  108.748   18.192   20.553
     33.430  413.529   71.295   94.637   46.050  109.707   17.912   20.678
     33.440  413.777   72.722   95.568   45.366  106.019   18.312   21.284
     33.450  411.621   73.153   92.685   45.350  107.358   18.749   21.724
     33.460  411.439   72.085   93.483   45.727  107.526   18.060   21.475
     33.470  412.358   72.585   93.503   45.291  108.853   18.433   20.753
     33.480  412.062   73.728   92.523   46.998  107.998   17.485   22.089
     33.490  411.779   73.387   91.124   46.398  107.669   18.693   21.175
     33.500  412.271   73.646   91.460   45.857  108.008   18.235   22.064
     33.510  413.715   72.854   92.594   47.101  107.999   18.830   21.900
     33.520  414.319   72.969   93.649   47.178  107.931   19.560   22.032
     33.530  412.832   72.710   92.721   46.537  107.182   18.645   22.130
     33.540  412.109   71.504   93.782   46.523  106.419   18.990   22.308
     33.550  415.117   73.457   92.993   44.952  108.333   20.160   22.347
     33.560  413.861   71.829   93.286   45.504  106.330   20.308   22.568
     33.570  419.680   73.987   92.452   46.609  109.346   19.450   22.421
     33.580  419.646   72.802   93.742   46.261  109.165   19.423   23.553
     33.590  416.596   73.047   93.082   46.678  107.871   19.424   21.767
     33.600  412.699   72.584   91.159   45.953  106.804   18.881   22.911
     33.610  412.920   71.576   92.989   45.974  107.206   18.922   21.848
     33.620  412.919   72.774   91.741   46.507  107.125   19.311   21.617
     33.630  410.546   70.628   91.211   45.639  108.192   19.594   21.349
     33.640  414.764   71.792   91.978   46.297  108.464   19.347   22.129
     33.650  411.617   71.574   93.557   46.673  106.457   17.544   21.948
     33.660  414.403   73.032   93.025   46.157  107.976   18.675   22.279
     33.670  412.908   71.379   91.739   47.239  107.806   18.913   21.955
     33.680  414.696   73.737   91.503   47.194  106.163   18.587   22.373
     33.690  411.403   70.904   90.902   47.206  108.328   18.786   21.671
     33.700  412.577   72.156   91.392   47.376  106.434   18.314   22.232
     33.710  412.737   72.678   91.353   46.568  106.627   18.535   21.578
     33.720  413.539   73.155   92.602   45.359  106.566   19.457   21.099
     33.730  411.749   72.611   91.058   46.237  106.765   19.252   21.085
     33.740  410.358   71.626   92.317   46.046  105.991   18.434   22.350
     33.750  411.539   71.216   92.649   46.884  106.884   18.219   21.449
     33.760  411.575   71.370   92.602   46.354  107.178   18.287   21.014
     33.770  415.078   72.708   92.795   46.619  108.582   18.543   22.288
     33.780  412.135   71.599   91.369   46.863  108.063   19.141   20.940
     33.790  412.311   73.811   91.737   46.650  107.547   19.132   20.634
     33.800  410.368   72.294   90.862   45.245  109.245   18.463   20.963
     33.810  413.577   73.892   92.097   45.462  107.542   18.641   22.180
     33.820  410.599   71.720   92.887   45.990  106.897   18.759   21.262
     33.830  412.262   71.976   92.570   46.440  106.628   18.784   21.380
     33.840  412.481   71.843   92.392   45.276  108.343   18.879   21.370
     33.850  415.804   73.330   92.660   46.647  107.753   18.850   22.730
     33.860  414.491   73.058   91.537   47.704  107.604   18.053   22.639
     33.870  413.160   71.954   93.411   46.583  108.041   18.317   21.893
     33.880  415.612   72.497   92.661   45.989  108.630   18.547   22.866
     33.890  417.602   73.589   93.832   46.136  109.103   18.350   22.714
     33.900  410.846   70.795   92.899   45.243  108.190   18.246   22.367
     33.910  412.047   72.376   93.580   45.508  107.291   18.035   21.663
     33.920  416.955   72.592   92.341   46.910  109.430   18.412   22.665
     33.930  418.594   73.447   93.263   46.811  110.177   19.598   22.270
     33.940  412.726   72.043   92.284   46.555  107.076   19.302   22.153
     33.950  413.455   71.686   90.779   46.102  109.016   19.123   22.298
     33.960  414.660   70.344   92.758   46.940  107.848   18.778   23.264
     33.970  413.036   71.947   91.698   46.523  106.246   19.767   22.718
     33.980  414.952   73.224   92.167   46.486  107.983   17.907   22.596
     33.990  413.538   71.520   91.976   46.697  107.125   18.930   23.500
     34.000  415.002   72.250   92.607   46.182  107.284   18.779   23.629
     34.010  414.274   73.459   93.367   45.985  107.592   18.011   23.179
     34.020  414.632   73.510   90.518   46.203  109.717   18.607   23.189
     34.030  413.111   71.170   94.635   45.920  107.468   18.228   22.748
     34.040  415.721   73.160   93.817   47.232  106.730   17.905   22.252
     34.050  415.688   73.066   92.154   46.515  108.534   17.949   22.810
     34.060  415.628   71.997   91.395   48.650  107.626   18.636   22.501
     34.070  413.227   72.290   92.501   47.207  106.859   18.344   22.723
     34.080  418.203   72.426   91.548   48.411  109.576   19.342   23.281
     34.090  415.433   72.217   91.138   48.484  108.478   18.609   22.616
     34.100  412.957   73.074   90.305   48.141  107.540   18.765   22.146
     34.110  414.695   71.521   92.505   48.716  108.878   18.661   21.413
     34.120  412.215   71.331   90.790   48.348  107.277   18.779   22.815
     34.130  417.183   74.230   93.075   48.424  106.083   18.665   22.458
     34.140  413.489   72.631   91.485   47.798  105.559   18.666   22.327
     34.150  410.535   70.824   91.145   48.478  106.330   19.377   22.075
     34.160  414.182   71.679   92.286   47.277  107.923   18.840   22.678
     34.170  413.160   72.098   90.925   47.030  106.223   19.664   22.544
     34.180  411.749   71.873   91.694   47.066  107.034   18.240   21.913
     34.190  413.109   72.652   92.730   45.762  107.146   18.711   21.324
     34.200  408.666   70.700   90.238   47.265  106.298   19.257   22.055
     34.210  410.119   69.926   92.040   46.960  105.897   18.686   21.573
     34.220  412.342   70.638   91.754   47.323  107.611   17.756   21.935
     34.230  411.119   70.427   91.456   46.977  107.335   18.997   21.583
     34.240  411.986   72.139   91.570   46.283  106.729   18.812   21.782
     34.250  411.493   71.147   92.415   47.287  105.002   19.380   22.137
     34.260  411.683   72.359   92.616   45.780  106.235   18.146   22.462
     34.270  408.840   72.103   91.715   46.362  104.073   18.140   21.607
     34.280  410.969   71.237   92.176   46.480  105.389   18.170   22.478
     34.290  408.480   73.233   90.532   46.258  104.505   17.912   21.319
     34.300  412.324   72.346   91.616   47.479  106.022   18.673   21.379
     34.310  409.843   73.606   89.796   47.166  105.976   18.232   21.401
     34.320  408.424   70.709   90.593   45.961  105.515   18.681   21.912
     34.330  412.776   71.707   90.625   47.718  106.457   19.170   22.381
     34.340  415.431   71.521   92.644   45.835  107.851   18.835   22.507
     34.350  414.925   73.182   91.541   48.353  106.954   18.279   22.420
     34.360  416.124   73.321   92.485   47.234  107.560   19.602   22.024
     34.370  413.176   73.490   90.462   46.187  109.568   17.938   21.430
     34.380  415.781   71.869   89.686   46.720  112.384   18.945   21.533
     34.390  415.841   71.624   93.552   46.902  107.622   18.491   22.222
     34.400  412.328   70.536   92.973   46.691  106.851   19.221   21.518
     34.410  407.218   71.526   89.943   46.639  105.773   18.283   21.799
     34.420  412.178   71.913   91.221   46.280  108.363   18.873   21.644
     34.430  405.096   69.560   89.438   45.274  105.313   18.746   21.425
     34.440  411.575   72.835   90.390   46.433  107.974   18.215   21.811
     34.450  412.425   72.419   92.040   46.603  106.622   18.647   22.106
     34.460  411.706   71.621   91.007   45.583  109.966   19.020   21.560
     34.470  410.059   70.041   90.319   46.596  108.756   18.622   21.653
     34.480  409.637   71.489   90.083   44.827  107.531   18.352   22.455
     34.490  412.404   71.876   91.075   46.481  106.670   19.255   22.055
     34.500  409.847   71.163   89.375   47.419  106.375   18.068   22.599
     34.510  408.899   69.121   91.935   45.916  106.120   18.321   22.098
     34.520  412.327   71.339   91.633   46.490  109.087   18.118   21.780
     34.530  412.016   70.607   91.669   45.977  108.406   19.478   21.392
     34.540  415.567   71.047   91.537   47.936  110.365   18.724   21.626
     34.550  412.507   70.964   92.205   45.089  108.713   19.252   21.999
     34.560  412.825   70.147   92.702   46.399  108.251   19.908   22.414
     34.570  410.501   69.727   91.271   48.140  105.713   18.671   22.330
     34.580  411.566   70.672   92.140   46.382  105.861   19.832   22.315
     34.590  413.109   69.881   92.197   46.588  107.654   19.510   21.119
     34.600  408.452   70.224   91.381   46.173  104.889   19.183   20.680
     34.610  407.806   68.884   92.128   45.492  104.813   18.742   21.273
     34.620  410.183   70.854   91.350   46.473  105.460   19.107   21.851
     34.630  410.941   70.018   91.108   46.764  105.682   18.877   22.844
     34.640  413.516   69.671   91.370   45.532  109.069   19.428   22.770
     34.650  412.208   69.627   93.318   46.182  106.532   20.162   21.794
     34.660  412.528   71.217   91.101   46.346  107.523   19.582   21.727
     34.670  412.232   71.823   92.196   46.849  108.596   18.989   21.282
     34.680  412.080   70.221   92.669   45.600  108.725   18.609   21.692
     34.690  408.935   70.295   89.789   45.873  107.515   19.396   21.389
     34.700  414.582   71.342   91.925   45.870  108.620   18.188   22.779
     34.710  412.914   72.534   90.921   45.616  109.188   19.093   20.844
     34.720  411.164   72.300   88.470   44.911  108.420   18.640   22.110
     34.730  414.855   72.932   90.458   45.914  110.133   19.269   21.310
     34.740  412.258   72.324   90.084   47.079  107.631   18.362   21.052
     34.750  410.746   72.720   90.183   44.773  106.496   18.806   22.437
     34.760  411.922   71.216   89.253   46.468  107.862   19.204   22.738
     34.770  412.481   71.724   90.652   46.884  108.669   18.566   22.387
     34.780  409.065   70.672   90.745   45.900  106.425   19.293   22.443
     34.790  413.761   71.217   89.091   47.573  107.988   19.581   22.678
     34.800  413.064   72.508   89.321   46.511  107.754   19.541   22.578
     34.810  413.371   72.521   90.862   46.970  106.731   18.825   22.500
     34.820  415.680   72.908   90.466   45.991  107.512   19.466   23.031
     34.830  413.373   73.216   90.500   44.797  109.357   18.721   21.878
     34.840  411.667   73.297   90.727   45.812  106.264   19.078   21.826
     34.850  415.091   73.160   90.582   44.677  109.016   19.427   22.526
     34.860  416.618   73.965   91.282   45.722  109.682   18.280   22.081
     34.870  411.852   73.297   91.116   46.517  105.560   18.714   21.807
     34.880  417.641   71.593   92.154   46.181  111.301   18.450   23.034
     34.890  417.107   72.754   92.292   47.230  110.431   18.305   21.568
     34.900  411.224   71.633   91.187   46.955  105.740   18.221   21.498
     34.910  411.303   70.416   91.662   44.344  107.828   18.526   21.950
     34.920  415.088   72.177   91.416   45.727  109.493   18.809   22.398
     34.930  412.514   72.167   91.460   45.331  108.689   19.571   21.231
     34.940  415.115   73.644   92.908   45.863  106.008   18.987   21.772
     34.950  418.376   72.119   94.042   46.396  108.767   19.745   22.795
     34.960  412.845   72.142   90.891   45.517  108.601   18.095   22.587
     34.970  415.239   71.691   91.911   46.590  107.598   18.729   21.978
     34.980  416.139   71.994   93.215   46.798  108.268   17.833   21.694
     34.990  416.929   72.995   92.932   46.081  107.550   18.626   22.324
     35.000  415.297   72.993   91.810   46.576  107.448   18.705   22.110
     35.010  418.948   73.985   92.830   46.659  108.678   19.704   21.596
     35.020  416.100   71.219   93.143   46.578  107.891   19.392   21.761
     35.030  414.730   72.221   92.287   44.879  109.202   19.019   22.839
     35.040  416.368   72.861   92.967   44.397  110.240   18.735   22.187
     35.050  419.221   72.796   93.457   46.161  110.080   18.260   22.046
     35.060  420.834   73.099   94.247   46.394  109.320   18.849   22.508
     35.070  418.047   71.444   94.618   46.817  108.532   19.256   21.977
     35.080  411.908   69.778   91.926   44.716  109.221   18.836   22.513
     35.090  415.437   69.109   92.467   46.678  109.751   19.553   22.217
     35.100  416.699   71.466   92.787   47.517  108.111   19.738   21.868
     35.110  413.690   69.532   94.132   46.716  107.494   19.578   21.309
     35.120  418.857   73.089   93.410   46.923  108.352   18.930   22.135
     35.130  416.926   71.162   92.875   47.924  108.449   18.868   21.343
     35.140  410.720   70.864   91.239   45.298  107.681   19.250   21.841
     35.150  413.731   71.591   91.770   46.004  108.580   18.952   22.181
     35.160  414.885   72.961   92.175   45.264  108.065   18.544   21.887
     35.170  414.696   70.771   92.772   45.609  109.180   19.141   21.438
     35.180  415.170   70.704   92.851   46.854  108.552   18.960   21.904
     35.190  413.565   71.362   94.161   45.889  106.233   18.170   22.229
     35.200  417.658   73.349   94.355   46.084  107.186   18.554   21.839
     35.210  418.535   72.596   94.075   46.115  108.752   19.302   22.122
     35.220  415.168   72.767   92.702   46.824  108.003   18.045   21.379
     35.230  416.723   72.544   93.016   46.222  108.368   18.309   21.681
     35.240  417.071   70.817   93.076   47.246  108.505   19.073   21.883
     35.250  415.998   71.229   92.864   46.981  108.523   19.154   21.729
     35.260  418.797   72.387   93.395   46.672  110.085   19.651   21.690
     35.270  417.298   70.559   94.243   46.450  109.136   19.468   21.958
     35.280  417.831   72.982   92.646   47.200  108.523   18.596   22.344
     35.290  414.042   71.524   93.705   46.439  107.466   18.763   22.071
     35.300  413.953   71.419   94.221   46.417  104.857   19.085   22.031
     35.310  412.614   71.186   93.654   46.821  105.580   19.027   21.536
     35.320  413.293   73.016   93.790   47.550  104.958   18.771   20.944
     35.330  412.393   70.628   92.694   47.645  107.240   18.954   20.284
     35.340  412.906   72.041   91.946   47.410  106.424   19.280   21.073
     35.350  411.785   72.345   92.150   46.824  106.221   18.035   20.861
     35.360  414.982   72.595   93.547   47.241  107.267   19.113   20.978
     35.370  411.712   72.922   91.983   46.840  105.756   18.844   21.582
     35.380  410.143   71.069   92.491   46.963  107.137   18.031   21.522
     35.390  414.019   71.768   90.491   47.039  109.487   19.126   21.556
     35.400  410.498   71.047   90.793   46.864  107.032   19.350   21.208
     35.410  418.030   72.673   90.885   48.231  110.770   19.385   22.130
     35.420  414.755   72.424   91.204   48.135  109.014   18.313   22.013
     35.430  415.737   71.627   91.858   48.142  109.205   19.662   20.792
     35.440  416.683   72.047   90.666   48.434  109.287   19.177   21.076
     35.450  416.778   73.156   92.968   47.568  110.049   18.969   21.321
     35.460  416.851   71.624   93.050   47.306  109.522   19.581   21.673
     35.470  417.567   73.459   93.145   46.641  107.765   19.730   21.767
     35.480  412.897   70.657   90.105   47.526  108.361   19.334   22.410
     35.490  413.102   72.592   90.015   45.980  108.529   20.478   21.114
     35.500  417.517   71.670   92.573   47.403  109.620   19.351   21.849
     35.510  418.307   71.194   93.281   48.272  107.988   19.883   22.063
     35.520  418.932   72.446   92.971   48.480  110.158   20.683   21.180
     35.530  422.072   72.631   91.818   48.754  111.106   19.708   22.283
     35.540  418.289   71.997   90.081   49.640  109.016   20.053   22.879
     35.550  420.234   72.992   91.415   49.119  109.024   20.100   22.678
     35.560  416.515   72.488   91.161   48.649  108.166   19.272   21.364
     35.570  422.119   74.328   88.975   49.861  110.248   20.052   21.873
     35.580  421.969   74.879   90.516   48.849  110.283   20.343   21.665
     35.590  415.070   73.053   89.075   47.605  109.703   19.303   21.187
     35.600  413.047   72.624   90.268   48.422  108.955   19.676   19.591
     35.610  415.086   72.992   88.596   46.856  110.083   20.326   21.550
     35.620  415.518   71.329   89.962   47.898  110.418   19.845   21.973
     35.630  413.149   70.625   91.414   47.660  108.938   19.626   21.492
     35.640  411.341   72.031   90.633   46.142  107.036   19.231   21.283
     35.650  416.688   72.031   90.739   46.751  109.870   20.231   21.618
     35.660  414.951   71.936   91.209   46.764  109.018   19.718   20.902
     35.670  413.060   72.394   90.434   45.363  109.662   20.700   20.605
     35.680  414.743   71.145   91.814   47.105  108.407   20.127   20.420
     35.690  415.489   72.896   91.056   47.016  109.410   19.646   20.762
     35.700  415.879   73.246   90.588   45.922  109.489   20.301   21.029
     35.710  418.336   73.955   91.813   47.092  110.024   19.267   21.153
     35.720  417.358   72.891   91.964   48.025  109.281   19.376   21.142
     35.730  417.315   73.009   91.242   47.257  109.613   19.935   21.484
     35.740  420.731   72.914   94.267   46.244  110.215   20.167   21.875
     35.750  420.521   73.632   92.846   47.315  111.314   19.481   21.431
     35.760  417.486   73.138   92.585   47.607  108.154   19.104   21.016
     35.770  414.994   73.302   90.434   46.012  107.248   19.698   22.001
     35.780  416.129   72.686   92.196   46.762  108.399   20.224   21.008
     35.790  421.008   74.386   91.627   45.160  109.911   20.075   22.418
     35.800  414.535   72.711   92.133   46.036  106.502   19.860   21.844
     35.810  418.848   72.179   91.956   47.387  109.069   19.793   22.107
     35.820  415.950   72.596   92.204   46.639  108.350   18.830   21.935
     35.830  415.875   72.403   93.266   48.119  109.083   18.195   21.887
     35.840  414.352   71.543   92.340   47.467  107.159   19.038   22.107
     35.850  414.680   72.102   91.307   45.889  109.262   19.614   21.492
     35.860  419.691   72.690   94.358   46.224  107.347   19.093   22.809
     35.870  420.643   72.807   93.095   47.378  110.219   18.984   22.360
     35.880  412.449   72.698   90.997   47.023  106.069   18.516   22.243
     35.890  418.653   72.929   93.986   47.300  107.750   19.127   22.218
     35.900  419.600   74.850   93.267   46.216  108.029   19.111   22.211
     35.910  416.085   72.643   91.025   46.290  108.761   19.796   22.967
     35.920  417.849   73.989   91.144   47.629  107.802   19.361   23.135
     35.930  416.198   72.286   92.054   46.990  108.051   19.330   22.224
     35.940  417.717   73.131   93.172   47.590  106.893   19.188   22.525
     35.950  413.626   71.590   92.540   45.761  108.059   18.474   22.714
     35.960  414.336   71.190   90.981   47.628  108.534   19.923   21.634
     35.970  415.031   72.645   90.622   47.065  108.118   19.178   22.302
     35.980  419.010   73.444   92.309   46.873  108.797   19.687   22.194
     35.990  420.912   73.320   92.467   47.510  109.328   20.299   22.115
     36.000  418.587   72.540   92.665   46.687  109.152   19.891   22.293
     36.010  417.660   72.367   93.057   47.168  108.319   19.808   21.739
     36.020  414.490   72.029   91.619   46.725  107.740   20.518   21.716
     36.030  412.168   72.572   90.818   46.743  107.698   19.234   21.078
     36.040  415.519   74.108   91.462   45.359  108.760   19.947   21.367
     36.050  416.085   72.835   93.138   46.830  109.415   19.630   21.176
     36.060  413.216   73.048   92.111   46.453  107.654   18.605   22.347
     36.070  415.219   72.860   91.933   46.081  108.206   19.067   22.089
     36.080  417.417   72.598   92.451   47.385  110.247   19.047   20.799
     36.090  415.918   73.768   91.778   47.543  108.032   19.461   21.111
     36.100  417.892   72.890   92.562   46.611  108.902   19.819   21.681
     36.110  414.855   72.653   91.824   48.141  106.523   19.096   21.470
     36.120  414.849   72.083   91.342   47.416  109.257   18.012   21.128
     36.130  416.352   71.503   91.505   48.951  109.686   18.739   22.498
     36.140  418.441   72.237   93.044   48.035  109.138   19.009   22.416
     36.150  417.133   72.062   92.356   47.216  110.089   19.414   21.698
     36.160  420.245   71.614   94.231   47.457  109.911   19.815   22.098
     36.170  418.457   71.488   93.971   46.953  109.593   19.682   22.335
     36.180  418.249   71.567   91.880   46.638  110.972   18.943   22.892
     36.190  417.597   70.373   94.324   47.392  107.928   19.879   22.672
     36.200  417.668   72.636   92.663   47.112  108.326   19.937   22.937
     36.210  414.894   72.427   92.458   45.764  110.120   19.045   22.557
     36.220  415.866   74.047   92.460   46.387  107.337   19.602   22.634
     36.230  414.887   73.850   92.033   45.896  107.580   18.821   22.020
     36.240  414.702   72.857   91.572   46.461  108.147   18.655   22.128
     36.250  417.426   72.329   91.452   45.784  110.736   19.915   22.073
     36.260  417.025   72.388   91.543   47.084  109.641   19.485   21.497
     36.270  417.596   72.414   92.482   46.628  110.551   19.861   21.703
     36.280  415.939   73.223   90.091   47.241  108.420   19.969   21.755
     36.290  415.448   72.142   91.537   47.442  108.565   19.164   21.912
     36.300  419.686   71.624   92.453   47.159  110.640   19.281   22.030
     36.310  419.173   73.524   90.312   47.874  109.621   19.401   22.410
     36.320  418.831   74.767   92.573   47.217  107.889   19.234   21.785
     36.330  420.127   73.599   92.371   47.817  109.234   19.039   22.376
     36.340  415.676   72.378   92.518   46.874  108.356   18.747   21.707
     36.350  414.234   70.726   92.388   46.045  108.553   18.994   22.186
     36.360  416.481   72.090   91.087   47.167  109.676   18.790   22.248
     36.370  415.345   71.945   93.051   47.065  108.719   18.818   21.407
     36.380  417.579   72.915   93.379   46.694  109.476   18.607   22.588
     36.390  415.164   73.065   92.437   47.082  107.658   19.351   22.529
     36.400  416.928   71.215   92.370   46.981  110.478   19.847   22.297
     36.410  414.603   71.242   91.288   46.482  109.351   19.291   22.546
     36.420  417.242   72.244   91.194   46.444  110.789   19.169   21.974
     36.430  416.310   72.687   91.657   47.067  108.507   19.119   23.022
     36.440  414.179   72.274   91.363   46.502  108.959   18.951   22.397
     36.450  418.579   72.112   91.896   47.236  110.774   19.266   22.226
     36.460  419.504   72.153   92.050   47.516  110.692   18.769   22.835
     36.470  417.264   73.444   91.079   46.989  109.807   19.275   22.513
     36.480  419.549   73.566   92.439   46.183  111.213   18.859   22.655
     36.490  413.741   73.392   90.476   45.201  109.434   18.622   22.379
     36.500  419.028   73.753   90.222   47.564  109.582   19.230   22.865
     36.510  418.130   74.629   90.079   46.505  109.895   19.029   23.272
     36.520  417.239   74.490   90.005   46.576  110.097   19.499   22.336
     36.530  421.198   74.313   90.559   47.317  112.015   19.562   22.380
     36.540  419.223   74.711   89.618   46.925  111.061   19.596   21.839
     36.550  417.337   74.766   89.249   46.684  110.874   18.982   22.286
     36.560  417.549   74.379   89.398   47.396  111.460   18.657   22.596
     36.570  421.591   75.729   90.941   48.669  109.862   18.932   22.352
     36.580  416.713   74.795   90.644   47.405  108.373   19.340   22.231
     36.590  419.899   73.628   90.123   48.355  112.417   19.192   22.644
     36.600  419.461   74.992   90.206   47.681  111.277   19.354   22.649
     36.610  418.048   73.643   91.645   47.186  111.056   18.999   21.898
     36.620  419.509   74.774   92.226   46.368  111.352   19.242   21.557
     36.630  419.335   73.914   92.150   48.238  110.311   18.920   21.776
     36.640  417.812   73.406   91.061   46.881  112.099   18.494   22.275
     36.650  415.006   72.350   89.893   46.834  110.324   19.613   21.162
     36.660  417.136   74.396   89.583   47.688  111.016   19.231   20.973
     36.670  417.975   71.978   90.327   49.310  110.325   19.313   21.764
     36.680  414.059   73.737   88.304   47.379  109.831   19.048   21.902
     36.690  415.044   73.599   90.107   45.213  111.325   18.857   22.098
     36.700  416.475   75.092   89.844   46.159  110.487   19.141   21.955
     36.710  414.900   74.104   90.092   46.141  111.099   19.008   22.239
     36.720  420.521   73.459   90.799   46.448  111.937   19.931   22.420
     36.730  412.069   73.769   88.358   46.814  109.049   18.817   21.889
     36.740  414.117   72.084   88.482   46.374  111.752   19.612   22.104
     36.750  417.462   72.985   90.377   47.023  113.090   18.910   22.215
     36.760  416.807   72.233   91.576   47.179  110.695   19.039   22.661
     36.770  414.930   72.246   90.285   47.419  109.639   19.210   22.795
     36.780  418.061   72.983   91.831   46.837  108.896   19.759   22.785
     36.790  414.015   72.648   91.228   47.007  108.732   18.949   22.292
     36.800  419.647   72.187   90.936   48.529  111.471   19.380   22.513
     36.810  412.903   73.400   89.523   46.414  108.895   19.315   22.267
     36.820  417.531   72.720   88.985   46.180  111.606   19.880   22.867
     36.830  416.511   73.727   89.216   47.024  111.472   19.449   21.851
     36.840  413.635   73.875   87.475   48.002  109.370   19.540   22.827
     36.850  418.022   73.176   89.505   47.033  112.500   19.718   21.714
     36.860  414.398   72.348   89.247   47.472  109.772   18.892   22.323
     36.870  414.940   72.052   89.989   46.139  111.240   18.757   22.264
     36.880  412.514   71.368   91.435   47.134  108.314   18.557   22.013
     36.890  417.183   71.898   91.832   48.439  110.262   19.160   21.836
     36.900  414.351   71.922   90.532   46.487  109.067   20.073   23.037
     36.910  415.989   71.776   91.170   46.334  110.153   19.912   21.218
     36.920  416.487   71.453   90.560   47.412  112.026   19.291   22.085
     36.930  411.349   70.765   91.062   45.982  109.854   19.613   21.155
     36.940  411.541   69.967   91.747   46.489  108.676   19.211   21.743
     36.950  413.168   71.853   90.430   47.162  111.142   19.873   20.900
     36.960  416.845   72.783   91.424   48.328  110.530   19.230   21.557
     36.970  413.667   72.214   89.493   48.498  109.289   20.299   21.476
     36.980  413.832   72.019   89.186   48.763  109.743   20.607   22.416
     36.990  412.155   72.605   89.636   48.220  108.320   20.243   21.708
     37.000  411.205   71.511   89.594   46.801  109.183   19.920   21.963
     37.010  413.715   71.239   89.914   47.340  109.267   20.684   22.828
     37.020  413.460   73.476   89.229   46.829  109.766   19.885   22.220
     37.030  410.943   73.010   89.528   46.357  109.029   20.136   22.263
     37.040  415.862   73.379   90.700   45.924  112.329   20.040   22.595
     37.050  413.696   72.510   89.946   46.257  110.810   19.571   22.479
     37.060  414.799   73.267   91.164   46.405  110.128   20.519   21.359
     37.070  415.802   72.239   91.852   46.407  109.656   20.677   22.170
     37.080  415.153   71.174   91.074   48.107  111.087   19.645   21.800
     37.090  417.879   72.201   91.051   47.528  111.303   20.290   21.869
     37.100  414.704   71.838   91.400   46.752  110.319   20.441   21.955
     37.110  419.756   72.407   91.985   48.164  109.708   21.317   22.355
     37.120  418.103   71.770   92.519   47.941  111.182   20.393   22.512
     37.130  417.401   72.606   91.585   47.716  109.672   20.539   21.934
     37.140  414.097   71.095   90.532   47.239  109.559   20.667   22.042
     37.150  417.418   72.767   90.871   48.140  111.843   20.720   21.868
     37.160  414.588   71.865   91.389   47.248  110.252   19.974   22.448
     37.170  416.857   71.243   91.877   47.558  108.809   21.420   23.174
     37.180  413.259   71.064   90.240   47.846  109.715   19.905   22.139
     37.190  414.025   71.302   91.302   46.091  111.115   20.710   21.624
     37.200  417.250   70.888   90.604   47.488  110.802   20.841   23.043
     37.210  413.264   71.410   90.772   47.242  109.336   19.661   22.235
     37.220  418.447   71.008   89.847   47.392  112.419   20.393   23.482
     37.230  417.606   72.740   89.286   47.572  112.567   19.616   22.873
     37.240  419.410   71.555   90.396   48.329  112.934   21.079   22.282
     37.250  416.466   71.196   90.833   46.993  112.003   19.546   22.027
     37.260  414.270   71.580   89.983   47.319  110.763   19.502   21.732
     37.270  416.692   73.659   90.572   48.174  110.489   19.529   22.524
     37.280  418.445   70.925   89.536   48.445  113.455   20.271   22.773
     37.290  416.297   71.822   89.305   47.400  111.079   18.448   23.756
     37.300  414.170   70.496   88.737   47.714  112.792   19.765   22.881
     37.310  421.313   72.883   91.070   48.169  111.780   20.566   23.873
     37.320  418.389   72.191   91.082   47.486  111.561   19.728   23.415
     37.330  415.309   73.291   89.476   46.528  111.796   19.547   22.511
     37.340  415.970   73.666   90.553   47.978  109.133   20.071   22.345
     37.350  417.620   72.247   90.710   48.172  110.816   20.517   22.783
     37.360  416.491   72.500   90.260   47.790  109.965   20.037   23.110
     37.370  416.221   72.908   89.452   48.379  109.649   20.491   22.098
     37.380  420.333   73.466   90.557   48.899  111.040   20.467   22.581
     37.390  417.159   73.013   90.895   47.933  109.437   20.204   23.049
     37.400  416.851   70.845   90.974   48.566  108.462   20.338   22.850
     37.410  421.256   73.046   91.224   48.729  111.780   20.240   22.455
     37.420  417.881   72.493   91.859   46.911  109.709   20.131   23.498
     37.430  415.370   72.802   89.796   46.870  109.043   20.547   23.029
     37.440  419.652   72.764   91.240   48.519  110.941   20.255   22.704
     37.450  418.848   70.355   91.764   48.105  111.027   20.963   22.872
     37.460  413.704   71.069   89.702   46.813  109.665   20.325   22.707
     37.470  414.161   71.235   88.929   46.800  110.434   20.379   22.181
     37.480  414.571   72.440   90.629   46.036  107.487   20.793   22.398
     37.490  411.759   71.689   90.663   47.668  106.759   19.613   22.511
     37.500  417.896   73.435   91.303   48.223  108.490   20.386   23.327
     37.510  417.835   73.087   91.197   48.610  107.558   20.452   23.074
     37.520  418.714   72.678   91.523   47.125  110.989   20.307   22.540
     37.530  416.369   73.163   92.129   47.832  108.755   19.960   22.598
     37.540  410.417   70.086   91.059   46.560  107.905   19.347   23.179
     37.550  413.654   72.048   90.674   47.106  108.759   19.587   23.703
     37.560  418.467   71.549   91.847   48.344  108.809   20.563   23.053
     37.570  418.611   74.219   91.421   46.673  108.360   20.829   22.817
     37.580  418.790   72.881   90.761   47.685  109.883   20.114   23.308
     37.590  417.899   74.444   92.372   46.519  107.346   20.093   22.434
     37.600  419.437   73.368   92.237   47.449  109.645   19.696   22.879
     37.610  417.136   73.188   91.024   48.316  108.524   19.875   22.863
     37.620  417.260   74.180   90.536   47.266  109.884   21.034   22.443
     37.630  420.456   74.879   92.081   47.905  108.812   20.383   22.935
     37.640  416.260   72.359   90.394   47.129  109.118   20.121   23.319
     37.650  418.029   72.840   91.574   48.374  109.312   20.136   22.865
     37.660  416.504   72.483   91.078   47.075  108.455   20.181   22.724
     37.670  415.746   73.031   90.708   47.648  107.842   20.929   22.347
     37.680  415.249   73.008   91.910   47.058  107.936   19.900   21.967
     37.690  414.804   72.688   90.277   47.870  107.907   20.129   22.374
     37.700  417.384   72.798   91.798   48.555  107.210   20.197   22.536
     37.710  417.136   74.200   91.317   46.859  107.890   20.461   22.221
     37.720  418.693   73.926   91.879   48.402  107.970   20.459   22.722
     37.730  417.455   70.749   91.031   48.749  109.439   20.689   23.095
     37.740  414.727   70.804   92.949   47.836  107.854   19.843   22.495
     37.750  417.571   72.897   91.415   47.170  109.526   20.555   23.134
     37.760  416.614   72.076   93.088   47.223  108.756   19.412   22.539
     37.770  416.272   71.850   91.508   46.677  111.118   19.895   22.415
     37.780  413.688   70.049   90.692   48.361  108.982   20.029   22.498
     37.790  411.469   71.723   91.478   47.520  106.857   19.410   21.921
     37.800  413.063   71.728   91.633   46.122  109.202   19.942   22.024
     37.810  413.639   70.613   91.034   47.129  109.516   20.418   22.397
     37.820  414.820   70.037   92.615   46.957  109.873   19.956   23.085
     37.830  416.101   71.445   90.969   48.497  109.386   19.537   22.874
     37.840  411.719   70.066   91.899   47.456  107.873   19.504   21.291
     37.850  411.401   70.551   92.450   47.082  107.735   19.465   21.715
     37.860  412.166   70.301   91.175   46.704  109.706   19.275   22.983
     37.870  412.324   68.420   92.868   48.191  108.364   18.860   21.956
     37.880  413.587   68.593   92.861   48.229  110.582   19.301   21.605
     37.890  414.894   70.274   91.765   48.204  110.156   19.009   22.598
     37.900  411.595   70.357   92.157   48.421  108.796   19.236   21.301
     37.910  416.194   70.138   94.450   47.432  109.483   19.842   22.300
     37.920  413.465   70.696   92.530   47.888  108.992   19.385   21.758
     37.930  409.329   69.182   93.656   46.671  108.273   18.752   21.634
     37.940  413.598   70.427   93.594   47.160  108.605   19.783   21.321
     37.950  416.297   70.139   93.147   47.219  110.721   19.140   22.174
     37.960  418.690   72.294   93.180   47.008  110.476   19.414   23.256
     37.970  413.150   71.137   91.935   47.629  110.532   18.632   22.141
     37.980  414.087   71.434   92.111   47.290  110.687   17.766   22.439
     37.990  417.069   70.272   94.500   47.429  111.468   19.211   22.310
     38.000  412.214   70.627   92.407   46.949  109.340   19.051   21.487
     38.010  414.372   71.702   92.777   47.433  108.868   19.088   22.143
     38.020  416.620   71.434   92.255   46.584  111.411   19.330   21.960
     38.030  414.956   69.280   92.171   47.138  109.899   18.665   22.959
     38.040  414.301   69.513   92.026   46.534  109.906   19.576   22.450
     38.050  414.340   68.976   93.823   47.559  110.945   18.501   21.679
     38.060  414.327   71.996   92.684   46.475  109.140   18.499   23.183
     38.070  415.621   72.024   92.730   45.560  110.169   18.950   21.805
     38.080  413.668   69.742   92.133   45.655  111.097   19.358   22.349
     38.090  413.938   70.289   93.048   44.615  110.588   19.182   23.351
     38.100  413.008   69.838   91.643   45.515  109.649   19.105   23.027
     38.110  413.655   69.882   92.551   46.401  107.872   18.772   22.828
     38.120  413.438   70.588   92.539   46.908  108.548   19.414   22.355
     38.130  416.078   70.397   93.619   47.632  110.327   18.633   21.689
     38.140  414.304   71.177   93.718   46.956  108.448   18.641   22.729
     38.150  417.545   69.593   95.230   47.692  109.529   19.502   22.220
     38.160  415.758   70.548   92.631   46.413  110.607   19.739   21.851
     38.170  414.679   69.297   92.592   46.079  111.073   19.194   22.543
     38.180  417.892   72.114   91.140   46.932  111.709   18.913   22.498
     38.190  412.444   71.851   93.331   46.512  108.075   18.252   21.832
     38.200  417.837   71.521   92.916   48.010  109.392   19.407   23.055
     38.210  414.430   70.821   92.057   47.593  108.375   18.578   22.341
     38.220  415.655   71.395   91.426   47.134  108.948   20.007   22.503
     38.230  414.135   70.197   90.947   46.544  109.442   19.241   21.705
     38.240  416.077   70.737   92.236   46.880  109.731   18.744   22.243
     38.250  415.669   70.565   91.657   46.474  110.071   20.228   22.778
     38.260  413.356   69.485   92.727   45.478  109.043   19.240   23.357
     38.270  416.266   72.094   92.354   45.759  110.669   19.323   23.766
     38.280  417.494   70.912   92.767   46.705  110.955   18.133   23.299
     38.290  415.779   70.184   91.799   46.242  113.112   18.355   22.304
     38.300  415.573   70.621   91.540   47.262  110.926   19.268   21.360
     38.310  413.703   69.373   91.699   47.048  110.218   17.832   22.445
     38.320  412.622   70.960   90.601   45.386  110.609   18.979   21.909
     38.330  410.972   69.032   91.877   45.026  108.905   18.926   22.149
     38.340  410.888   70.663   91.896   45.731  108.061   19.041   22.542
     38.350  409.605   70.760   91.947   45.839  107.060   18.413   21.795
     38.360  408.214   69.337   90.575   46.322  107.474   18.783   21.454
     38.370  412.528   71.181   92.719   45.868  108.588   17.604   21.065
     38.380  411.397   69.826   93.408   46.439  108.244   18.529   21.147
     38.390  414.697   70.747   93.873   46.411  109.166   18.629   21.427
     38.400  411.796   71.216   92.863   46.131  108.693   18.786   20.269
     38.410  415.841   72.434   93.698   45.991  109.072   19.979   20.489
     38.420  413.554   70.709   94.237   46.499  109.305   18.691   21.655
     38.430  414.494   71.401   94.802   46.526  108.701   19.348   20.437
     38.440  414.434   70.027   94.366   47.324  108.893   18.241   21.589
     38.450  416.923   70.420   96.290   46.217  109.629   18.622   21.859
     38.460  417.725   70.881   95.303   46.911  109.640   18.334   22.973
     38.470  413.306   70.639   93.022   47.262  108.511   18.256   22.089
     38.480  413.750   70.425   94.505   45.633  109.694   18.876   22.157
     38.490  414.798   71.232   94.742   45.823  108.992   18.736   22.239
     38.500  417.996   73.029   93.988   46.646  108.771   19.052   22.606
     38.510  412.637   70.315   94.804   44.745  108.659   19.314   21.669
     38.520  413.113   70.435   94.186   47.110  107.794   18.707   21.838
     38.530  419.255   71.162   93.409   45.927  111.277   19.515   23.212
     38.540  412.762   71.107   94.226   45.864  106.016   19.402   22.149
     38.550  420.012   72.522   94.921   48.207  108.306   19.328   23.394
     38.560  419.432   72.933   96.543   45.913  108.361   19.673   23.322
     38.570  418.695   72.258   93.564   47.233  109.977   19.552   22.976
     38.580  417.230   71.614   93.887   46.124  108.948   20.383   22.498
     38.590  421.296   73.583   93.107   45.829  110.584   19.838   23.215
     38.600  420.363   72.576   94.856   45.742  111.137   20.617   22.284
     38.610  417.386   69.581   93.857   46.245  112.032   19.992   22.300
     38.620  421.475   72.328   93.744   46.656  111.987   20.095   23.016
     38.630  420.014   71.274   93.876   46.521  111.717   19.319   23.367
     38.640  415.882   72.050   93.657   46.829  108.521   19.747   22.547
     38.650  419.613   71.087   94.154   46.905  109.830   20.113   23.421
     38.660  419.983   71.559   93.441   48.312  111.535   19.126   22.268
     38.670  420.387   71.427   93.981   47.702  109.888   19.699   22.754
     38.680  419.681   72.469   93.873   46.779  110.093   20.386   22.327
     38.690  418.129   72.498   92.853   46.627  110.049   19.580   22.323
     38.700  415.023   71.942   92.204   48.065  109.338   19.353   20.719
     38.710  414.757   71.389   93.109   47.387  108.696   19.863   21.687
     38.720  419.632   71.837   94.068   48.564  109.445   19.317   22.245
     38.730  413.834   72.036   91.392   48.499  108.344   19.789   20.169
     38.740  416.099   72.162   91.703   48.216  109.062   19.952   21.609
     38.750  413.654   71.881   91.327   47.641  108.138   19.356   22.081
     38.760  413.427   71.082   91.697   46.571  109.582   18.983   22.021
     38.770  418.519   73.089   91.623   47.808  109.565   20.567   21.606
     38.780  415.402   71.544   92.509   46.861  109.060   20.360   21.666
     38.790  410.443   72.365   90.375   46.032  107.445   19.702   21.111
     38.800  410.642   71.735   90.826   47.643  106.584   20.552   21.337
     38.810  414.014   72.674   90.536   47.871  107.985   20.651   21.218
     38.820  412.310   73.082   89.989   47.508  107.347   21.081   21.339
     38.830  414.504   73.840   91.439   48.015  106.294   20.558   21.805
     38.840  413.808   73.418   90.713   46.537  108.136   20.582   20.848
     38.850  417.476   73.529   91.994   47.449  109.414   20.032   22.104
     38.860  418.443   74.127   94.015   46.999  108.524   20.182   21.663
     38.870  416.971   74.311   90.816   48.609  109.494   19.984   21.784
     38.880  418.554   72.990   90.434   47.795  111.856   20.309   21.814
     38.890  419.874   71.661   93.423   47.921  109.883   21.292   21.640
     38.900  414.951   72.564   89.361   47.104  109.504   20.245   21.514
     38.910  414.744   72.311   91.181   46.227  108.217   19.986   21.608
     38.920  413.731   71.174   90.023   46.470  109.081   20.485   22.561
     38.930  414.955   71.406   91.819   46.365  109.478   19.959   22.556
     38.940  418.745   71.502   90.502   47.694  112.538   20.120   22.457
     38.950  417.803   72.176   93.662   47.088  108.443   19.259   21.846
     38.960  421.499   73.434   92.113   47.226  110.079   20.894   22.352
     38.970  419.419   74.524   90.576   47.329  110.633   20.480   22.250
     38.980  411.983   72.208   89.398   47.298  108.163   19.775   21.250
     38.990  417.430   72.364   91.134   45.789  110.628   20.400   23.050
     39.000  415.817   72.185   90.641   46.763  110.637   20.730   21.347
     39.010  414.094   72.018   91.390   46.204  109.468   19.985   22.028
     39.020  416.177   71.643   91.330   46.470  111.055   20.499   22.079
     39.030  414.443   70.761   92.325   46.949  110.086   20.257   21.941
     39.040  415.574   70.679   92.298   46.044  111.171   20.890   21.540
     39.050  414.712   72.016   91.019   46.969  110.984   19.832   21.326
     39.060  413.954   72.438   90.329   46.518  109.908   20.438   21.611
     39.070  411.644   72.379   90.394   46.411  110.138   19.813   21.269
     39.080  411.953   71.283   89.064   47.049  109.873   19.857   21.118
     39.090  415.490   73.237   90.460   46.712  109.966   20.301   22.256
     39.100  411.741   71.069   90.470   46.457  109.386   19.434   21.858
     39.110  409.324   71.732   88.903   45.988  107.411   19.777   21.821
     39.120  412.337   73.161   90.761   46.105  109.027   19.620   22.263
     39.130  415.492   71.662   91.257   46.358  110.214   20.427   21.576
     39.140  413.411   74.204   90.495   44.724  108.517   20.282   21.676
     39.150  411.602   69.682   90.919   45.619  109.612   19.952   22.073
     39.160  415.078   70.706   91.904   46.910  110.769   19.701   21.949
     39.170  412.599   70.029   91.649   44.903  111.037   19.798   22.042
     39.180  412.926   72.404   89.341   46.271  108.195   20.102   22.287
     39.190  417.369   73.390   90.901   45.652  109.796   21.067   22.000
     39.200  416.203   72.729   92.596   45.818  110.210   19.752   21.446
     39.210  417.252   73.231   91.210   45.101  111.909   20.233   21.362
     39.220  419.040   74.251   92.320   45.087  109.412   20.121   22.819
     39.230  418.619   72.656   92.654   46.523  108.943   20.547   22.613
     39.240  417.753   73.276   92.030   46.133  109.522   20.565   22.413
     39.250  414.647   72.136   90.946   45.539  111.102   20.340   20.881
     39.260  414.966   72.740   90.067   46.405  109.130   20.898   22.107
     39.270  415.015   72.001   91.691   46.424  109.628   20.086   22.376
     39.280  419.685   73.351   94.047   45.584  110.008   20.157   22.674
     39.290  412.678   73.799   91.273   45.516  107.165   19.976   22.215
     39.300  414.274   73.305   92.278   45.984  108.154   20.395   21.876
     39.310  414.675   73.098   92.251   45.828  109.615   20.061   21.456
     39.320  418.469   73.684   91.777   46.268  109.989   20.861   21.805
     39.330  415.769   73.707   90.298   45.912  110.229   19.823   22.313
     39.340  417.037   72.756   90.651   46.527  111.474   19.341   22.034
     39.350  413.732   72.410   90.481   45.870  109.434   20.380   21.627
     39.360  412.975   73.406   90.744   45.990  108.233   19.707   21.288
     39.370  412.783   72.257   90.645   45.363  108.523   20.078   22.939
     39.380  412.580   72.896   90.450   46.605  108.620   20.143   21.500
     39.390  416.264   71.485   91.374   46.147  111.475   20.551   21.524
     39.400  415.911   71.322   92.962   44.953  110.313   21.140   21.199
     39.410  413.339   71.941   90.607   44.865  108.326   20.581   22.047
     39.420  413.803   70.751   90.292   44.042  110.438   20.732   22.840
     39.430  408.691   70.563   90.020   45.963  107.623   19.867   21.866
     39.440  410.147   70.820   90.901   44.568  109.529   19.316   22.699
     39.450  407.028   70.494   88.829   44.429  108.304   20.493   22.091
     39.460  413.123   72.251   90.527   45.558  110.087   20.060   22.511
     39.470  411.472   72.494   90.344   45.169  109.662   20.030   22.088
     39.480  409.004   70.606   90.536   45.487  108.022   19.415   21.903
     39.490  413.360   72.099   91.369   45.185  108.900   19.611   21.969
     39.500  410.781   70.565   91.112   45.425  108.985   19.789   21.248
     39.510  411.889   71.350   88.993   45.925  109.596   19.386   21.915
     39.520  414.296   72.188   89.716   44.473  109.948   19.811   22.572
     39.530  413.196   71.458   90.325   44.246  110.133   20.173   22.064
     39.540  410.178   70.506   88.862   45.611  109.746   20.102   22.008
     39.550  406.331   71.796   86.892   45.434  108.747   19.457   22.168
     39.560  412.203   72.404   89.304   46.431  107.566   20.793   22.135
     39.570  413.109   71.392   91.208   45.316  108.941   20.222   21.776
     39.580  412.887   72.585   89.814   46.489  107.959   20.289   21.851
     39.590  415.934   72.235   92.307   45.635  108.118   20.634   21.993
     39.600  413.495   72.343   91.243   45.220  108.337   20.263   21.932
     39.610  413.186   71.455   91.343   45.044  108.795   20.821   22.157
     39.620  415.333   72.178   91.976   44.641  110.149   20.387   22.043
     39.630  414.889   74.100   92.205   45.139  107.127   19.637   22.031
     39.640  415.990   73.816   90.680   46.901  109.630   19.848   22.252
     39.650  414.822   74.233   91.465   45.453  108.863   19.439   21.881
     39.660  413.727   73.957   90.115   44.951  109.869   19.432   21.655
     39.670  413.251   72.381   89.364   46.864  109.697   18.651   21.905
     39.680  414.861   73.727   90.053   47.370  109.629   18.378   21.544
     39.690  411.734   73.165   90.498   46.870  107.825   19.192   21.765
     39.700  414.234   72.934   89.900   46.351  111.305   19.007   21.770
     39.710  413.004   71.833   90.237   47.369  108.815   20.096   21.248
     39.720  414.884   73.646   91.358   46.629  108.943   19.273   21.508
     39.730  413.930   74.740   89.646   47.630  107.077   20.561   21.160
     39.740  423.295   75.101   91.001   48.177  112.292   20.334   20.918
     39.750  414.563   72.543   88.304   46.505  110.127   19.879   22.575
     39.760  418.074   74.682   90.404   45.534  110.756   19.435   21.543
     39.770  413.858   71.851   90.464   46.051  111.392   18.918   21.301
     39.780  415.155   74.030   90.909   44.383  110.616   19.609   21.607
     39.790  414.018   72.511   90.220   45.889  111.153   19.140   21.013
     39.800  412.454   73.310   88.745   45.146  109.713   18.995   21.323
     39.810  415.997   72.663   90.375   46.551  111.100   20.053   21.119
     39.820  415.084   73.303   89.939   46.489  110.090   19.705   21.484
     39.830  419.208   71.981   92.276   46.292  112.097   19.449   22.375
     39.840  416.977   74.108   90.254   47.151  109.653   19.776   21.546
     39.850  413.912   73.074   92.308   45.568  107.763   20.109   22.035
     39.860  416.191   72.210   92.180   45.834  109.544   19.746   22.005
     39.870  413.350   72.345   91.421   45.915  109.195   19.163   21.413
     39.880  413.044   71.965   90.569   44.906  110.550   19.076   21.987
     39.890  413.796   70.754   90.834   45.890  111.532   18.749   21.400
     39.900  416.986   72.689   91.489   46.309  110.525   19.402   21.716
     39.910  413.325   70.277   91.904   45.157  109.613   19.623   22.246
     39.920  413.158   72.600   90.064   46.689  109.108   20.054   20.971
     39.930  409.527   70.721   90.883   46.119  107.580   19.119   21.374
     39.940  410.295   70.803   90.648   46.199  108.326   19.626   21.816
     39.950  412.164   72.593   88.727   45.532  109.983   19.648   21.354
     39.960  411.079   70.517   88.891   45.638  110.266   19.904   21.784
     39.970  412.014   70.563   88.887   46.383  108.926   19.922   21.517
     39.980  413.856   70.469   92.227   45.528  111.072   19.107   21.853
     39.990  415.375   71.418   90.212   46.315  109.925   20.820   20.811
     40.000  416.722   72.945   92.337   44.684  109.128   20.540   20.763
     40.010  414.871   69.992   90.706   45.680  110.380   21.421   21.713
     40.020  412.504   69.619   90.406   45.269  108.669   20.169   21.796
     40.030  416.739   72.843   89.344   45.830  110.895   20.090   21.892
     40.040  416.727   71.236   91.635   46.191  110.637   20.233   21.667
     40.050  414.092   72.018   89.521   46.610  110.322   20.250   20.967
     40.060  410.143   71.663   88.562   45.651  106.701   19.765   22.457
     40.070  413.256   72.739   89.812   46.216  109.103   19.300   21.745
     40.080  412.089   71.547   89.477   45.702  110.348   19.753   21.436
     40.090  409.700   71.928   89.432   46.681  108.471   19.221   20.357
     40.100  411.230   71.156   88.951   46.285  109.341   20.035   21.566
     40.110  410.748   70.875   88.936   45.975  109.244   19.477   21.335
     40.120  412.430   72.084   88.711   44.794  111.402   19.153   21.819
     40.130  414.899   70.887   89.625   46.545  110.148   19.830   22.402
     40.140  414.927   73.195   90.626   45.757  108.872   19.469   21.295
     40.150  412.967   70.850   90.459   47.036  109.360   20.421   20.973
     40.160  410.919   71.131   89.925   46.064  108.281   19.553   22.341
     40.170  414.262   71.422   91.595   47.566  108.483   18.825   21.076
     40.180  412.569   71.661   90.643   46.200  109.200   19.029   21.355
     40.190  416.636   73.177   89.836   47.036  111.336   19.399   21.001
     40.200  414.928   73.194   90.048   46.891  108.511   19.781   21.576
     40.210  411.980   72.026   88.825   46.784  108.100   19.463   21.911
     40.220  413.158   72.112   89.389   47.083  108.522   20.047   21.135
     40.230  415.756   73.474   89.705   47.844  109.480   20.032   21.019
     40.240  414.349   71.893   91.119   47.202  108.294   20.613   20.481
     40.250  414.707   72.734   90.958   46.373  108.573   20.777   21.083
     40.260  415.054   70.728   90.370   48.052  109.581   19.642   21.675
     40.270  413.823   72.410   90.315   47.976  108.774   19.222   21.014
     40.280  412.694   70.640   89.773   47.643  108.414   19.340   22.304
     40.290  417.128   71.963   90.082   48.939  111.226   19.398   21.238
     40.300  417.326   72.535   91.171   48.019  110.407   19.478   21.222
     40.310  415.262   72.068   90.661   47.396  110.386   19.437   21.522
     40.320  419.081   73.342   91.039   48.295  110.356   19.951   21.517
     40.330  417.052   71.703   90.472   48.858  112.324   18.415   21.697
     40.340  418.080   72.631   89.625   48.878  109.912   19.740   22.023
     40.350  421.189   73.642   90.597   49.022  111.713   19.357   21.132
     40.360  421.096   72.496   91.522   47.440  112.270   20.205   21.184
     40.370  419.514   72.245   91.641   48.244  109.989   20.150   20.775
     40.380  421.797   71.690   91.064   47.914  111.794   19.914   21.700
     40.390  421.784   71.125   92.866   48.398  109.893   20.522   21.413
     40.400  421.059   72.635   93.648   48.330  110.857   19.063   20.065
     40.410  421.512   73.161   91.529   47.670  111.604   19.601   20.160
     40.420  420.920   72.479   93.759   47.428  110.508   19.238   21.417
     40.430  423.280   71.697   95.627   46.817  111.790   19.156   21.444
     40.440  422.695   72.924   91.575   47.808  113.046   19.747   20.274
     40.450  422.930   72.731   92.581   49.117  112.491   19.551   20.442
     40.460  424.167   71.942   93.150   47.055  111.972   20.465   22.564
     40.470  420.016   70.512   93.109   47.719  112.502   20.426   21.767
     40.480  419.058   72.181   91.163   46.909  113.217   19.696   20.515
     40.490  418.933   72.226   92.116   46.918  111.543   20.033   21.974
     40.500  418.166   71.164   91.457   47.745  112.974   19.655   20.925
     40.510  420.371   72.248   93.165   47.327  111.434   20.640   19.864
     40.520  416.331   69.854   91.179   47.900  110.837   20.516   20.535
     40.530  417.102   70.873   90.032   48.811  110.658   19.920   20.890
     40.540  416.041   69.801   91.138   46.257  112.487   20.544   21.313
     40.550  419.490   72.033   91.973   47.201  111.214   20.067   21.867
     40.560  416.800   71.569   90.890   47.481  109.946   20.527   21.518
     40.570  414.826   70.060   91.267   46.971  109.686   20.756   22.342
     40.580  417.683   71.436   90.553   47.720  110.096   21.271   22.380
     40.590  414.931   70.063   89.834   46.353  110.169   20.643   22.719
     40.600  416.562   71.856   90.644   48.216  108.673   20.767   21.505
     40.610  417.397   70.638   90.137   48.060  111.172   20.944   21.751
     40.620  417.910   71.778   91.141   47.122  110.397   20.047   22.474
     40.630  417.118   71.473   90.379   47.266  109.576   20.234   22.352
     40.640  416.746   70.910   90.306   47.625  110.050   20.455   21.285
     40.650  413.675   70.963   89.495   47.356  108.997   20.337   22.432
     40.660  418.829   72.168   89.669   48.292  109.905   20.659   22.971
     40.670  415.714   72.440   89.546   48.535  108.741   19.955   21.684
     40.680  418.182   71.805   90.326   50.460  110.187   20.438   21.194
     40.690  416.465   72.788   89.952   48.306  109.026   20.492   21.696
     40.700  415.705   72.263   89.872   48.337  108.625   21.170   21.565
     40.710  415.196   72.278   90.556   48.119  108.066   20.521   21.179
     40.720  415.409   71.793   91.422   48.220  108.308   20.824   21.925
     40.730  417.771   71.744   91.709   48.259  108.147   20.238   23.074
     40.740  414.614   71.998   91.135   47.873  107.820   20.640   21.812
     40.750  414.493   72.085   89.794   47.075  108.294   21.067   22.470
     40.760  415.354   70.898   92.349   46.715  108.329   20.743   21.732
     40.770  419.491   72.390   91.039   48.622  111.188   20.485   22.412
     40.780  418.701   73.100   91.381   49.001  108.913   20.004   21.343
     40.790  419.914   72.974   91.091   48.631  109.573   20.464   22.038
     40.800  414.910   72.519   90.327   46.633  108.791   20.790   21.470
     40.810  415.024   71.949   90.236   46.751  110.551   20.642   21.491
     40.820  415.134   71.476   91.029   47.860  109.065   20.710   22.021
     40.830  414.872   69.977   90.839   46.310  109.509   20.707   22.241
     40.840  417.565   69.602   91.240   47.928  111.279   20.981   22.095
     40.850  413.828   70.797   89.727   47.127  109.077   19.988   21.677
     40.860  420.182   70.845   91.662   48.712  111.593   21.008   21.698
     40.870  413.334   70.675   89.119   47.101  108.585   20.450   21.684
     40.880  413.545   69.900   89.147   46.724  109.278   20.781   21.726
     40.890  417.666   69.569   90.600   47.677  111.825   21.065   21.396
     40.900  418.366   72.366   89.149   47.513  111.040   21.032   22.163
     40.910  415.900   71.908   89.244   46.149  110.455   21.455   21.373
     40.920  418.633   72.940   91.224   47.474  109.359   22.185   21.375
     40.930  419.588   72.515   90.933   47.059  109.948   22.054   21.558
     40.940  416.064   70.960   91.032   46.711  108.874   21.596   21.621
     40.950  414.597   70.259   89.140   46.763  110.484   21.204   20.971
     40.960  418.258   71.097   90.827   47.516  109.773   21.932   21.535
     40.970  417.037   71.160   90.320   46.996  109.411   21.551   21.991
     40.980  416.866   71.559   89.989   47.371  108.703   20.924   22.239
     40.990  419.582   73.119   91.320   47.230  109.076   21.139   22.049
     41.000  415.617   70.628   91.986   47.108  109.599   20.867   21.353
     41.010  416.044   69.484   90.396   46.364  111.165   21.072   22.426
     41.020  419.169   70.833   90.221   46.900  111.291   21.238   22.128
     41.030  419.717   70.827   91.813   47.901  109.718   20.611   21.510
     41.040  417.318   71.467   90.208   47.536  109.037   20.808   22.126
     41.050  417.715   70.662   90.709   47.775  109.009   21.525   21.842
     41.060  415.138   71.802   90.853   47.324  107.665   20.092   21.687
     41.070  413.899   72.197   88.538   46.071  109.168   20.280   21.944
     41.080  415.339   72.296   92.413   46.030  107.653   20.322   20.780
     41.090  414.426   71.901   90.115   46.099  107.691   20.642   20.902
     41.100  413.233   70.435   88.869   46.786  108.655   20.172   21.700
     41.110  416.308   70.188   91.802   47.167  108.774   20.239   21.842
     41.120  418.759   71.342   91.166   47.982  109.387   20.285   21.613
     41.130  417.863   68.755   91.044   48.119  110.483   20.809   22.378
     41.140  417.461   70.888   91.407   48.447  109.518   20.654   21.666
     41.150  416.803   70.436   91.541   47.982  108.717   20.750   21.047
     41.160  417.910   69.401   90.404   48.269  110.880   21.022   21.598
     41.170  414.088   70.648   90.128   47.918  108.623   20.156   20.744
     41.180  416.517   71.166   90.253   47.034  110.924   20.828   20.229
     41.190  421.637   71.595   91.703   48.085  111.992   20.646   20.977
     41.200  409.521   69.779   88.911   47.615  108.097   19.942   19.936
     41.210  414.808   71.698   90.557   48.024  106.749   20.735   21.940
     41.220  410.371   69.018   89.010   48.042  108.278   20.315   20.490
     41.230  412.383   69.508   91.087   46.231  109.139   20.289   21.875
     41.240  413.972   69.429   91.383   46.276  109.016   20.264   22.019
     41.250  415.067   70.009   90.623   46.733  110.305   20.474   21.496
     41.260  418.034   71.986   93.999   46.527  107.646   19.837   21.125
     41.270  413.303   70.281   89.934   46.337  108.007   20.675   21.874
     41.280  413.227   70.508   91.294   45.541  108.352   20.568   21.820
     41.290  414.910   70.525   92.936   46.380  108.069   20.886   21.337
     41.300  413.471   69.718   92.614   45.638  108.503   20.006   21.490
     41.310  411.600   69.637   91.279   46.428  106.390   20.071   21.769
     41.320  412.668   70.827   90.192   46.346  107.594   20.004   22.042
     41.330  416.133   70.312   91.135   46.349  109.449   20.248   21.457
     41.340  412.636   71.244   91.367   45.249  107.226   19.477   21.649
     41.350  416.456   71.602   90.706   45.805  108.872   19.879   22.266
     41.360  415.368   70.651   92.576   46.500  107.683   19.272   22.240
     41.370  414.701   71.638   91.632   46.160  107.772   19.555   21.659
     41.380  418.286   70.322   93.079   46.853  109.659   19.622   21.954
     41.390  415.311   71.536   91.275   47.974  107.668   19.386   21.030
     41.400  412.522   71.096   91.796   46.792  105.241   20.748   21.013
     41.410  414.786   71.975   93.259   47.380  104.299   19.836   21.845
     41.420  413.029   72.079   92.198   46.452  105.871   19.323   22.297
     41.430  413.942   73.467   91.029   46.464  104.945   19.977   21.199
     41.440  414.273   70.995   92.412   46.780  105.517   20.234   22.502
     41.450  410.739   71.687   91.774   45.448  106.062   19.435   20.982
     41.460  412.343   71.347   89.952   46.656  106.929   20.386   21.968
     41.470  409.365   71.877   89.737   46.586  105.491   19.900   21.285
     41.480  415.650   71.256   92.144   47.646  107.048   20.626   21.531
     41.490  417.231   71.862   90.041   45.694  109.918   20.871   22.240
     41.500  415.891   70.095   92.103   46.853  107.505   21.056   21.821
     41.510  416.385   70.730   92.870   46.560  108.930   19.661   22.328
     41.520  414.704   71.289   91.816   47.672  108.110   19.370   21.547
     41.530  411.684   72.749   89.954   45.124  107.925   19.655   21.455
     41.540  411.894   70.213   89.903   46.008  107.140   20.483   21.841
     41.550  413.936   70.483   92.152   46.134  106.429   20.475   21.618
     41.560  413.567   70.241   91.643   46.716  106.796   20.357   22.029
     41.570  418.193   70.653   92.998   48.142  107.799   19.744   22.285
     41.580  414.815   71.518   90.854   48.867  106.148   20.103   21.307
     41.590  415.195   71.135   91.134   47.205  107.819   19.498   22.492
     41.600  414.941   70.054   92.002   46.839  109.760   19.277   22.214
     41.610  415.471   71.180   92.075   48.943  107.317   19.178   21.539
     41.620  413.168   69.715   91.580   48.300  106.886   19.333   21.521
     41.630  413.905   70.431   91.583   47.635  106.992   20.307   22.482
     41.640  412.375   70.490   90.538   48.302  107.552   19.974   22.207
     41.650  412.464   70.393   90.820   47.147  109.687   19.431   21.595
     41.660  414.679   71.625   91.194   46.943  109.366   19.588   21.678
     41.670  416.120   71.349   91.821   47.468  109.189   20.604   21.000
     41.680  410.691   69.695   91.729   47.266  106.209   20.831   21.375
     41.690  411.948   70.909   90.209   47.984  108.689   19.626   21.460
     41.700  410.732   70.580   91.514   47.933  106.624   19.268   20.890
     41.710  412.347   70.873   90.393   47.760  107.405   20.554   21.771
     41.720  410.618   70.635   88.859   48.537  107.605   20.322   21.895
     41.730  412.429   70.347   89.611   48.699  106.476   19.122   22.570
     41.740  411.479   70.304   88.361   47.489  107.798   19.895   21.541
     41.750  413.632   73.444   89.822   47.316  107.938   19.242   21.281
     41.760  412.704   72.011   88.642   48.602  107.201   19.566   21.584
     41.770  413.530   73.554   90.542   48.186  105.566   19.286   20.723
     41.780  412.706   71.535   90.040   47.767  107.550   19.248   22.141
     41.790  415.374   71.727   90.611   48.490  108.578   19.207   21.370
     41.800  414.426   71.039   89.855   48.913  108.899   19.588   20.918
     41.810  418.663   71.440   91.492   49.817  108.948   19.102   21.611
     41.820  416.009   71.682   91.374   48.884  108.504   19.870   21.364
     41.830  417.776   72.232   91.184   48.609  109.142   19.237   21.239
     41.840  420.779   72.658   92.574   50.327  109.148   19.296   21.817
     41.850  415.836   73.055   89.801   50.598  107.394   19.648   20.863
     41.860  415.084   73.558   89.809   49.920  105.889   18.995   20.781
     41.870  411.758   71.650   88.111   48.257  108.202   19.850   20.717
     41.880  412.749   71.366   89.564   48.211  107.502   19.291   21.757
     41.890  411.265   71.598   89.191   47.773  107.444   18.765   21.762
     41.900  413.167   71.528   88.988   47.195  109.353   20.133   21.462
     41.910  415.154   70.963   89.383   47.636  109.183   19.936   21.920
     41.920  412.124   71.599   90.138   47.817  107.975   19.343   21.866
     41.930  413.804   72.386   88.276   48.870  108.068   19.917   22.107
     41.940  412.498   71.588   87.763   47.749  108.632   20.680   20.920
     41.950  413.892   72.658   88.677   47.990  108.248   19.849   21.794
     41.960  417.202   72.031   90.052   47.954  109.399   20.810   20.976
     41.970  414.764   71.022   88.521   47.379  110.851   20.228   21.030
     41.980  413.565   71.289   89.363   46.644  110.025   19.823   21.130
     41.990  414.147   72.650   90.092   47.368  108.090   19.995   20.827
     42.000  414.278   71.870   89.081   47.132  109.059   20.099   21.505
     42.010  415.374   70.281   90.815   48.178  108.678   20.839   21.449
     42.020  417.794   71.640   90.931   49.019  109.252   20.728   21.181
     42.030  415.317   70.721   90.612   48.270  108.648   20.131   21.405
     42.040  417.324   72.723   91.824   47.123  110.679   20.227   20.085
     42.050  411.781   71.887   89.723   47.447  106.735   20.400   20.992
     42.060  416.339   71.153   92.787   46.816  108.461   19.884   20.776
     42.070  413.264   71.142   91.339   47.277  108.534   19.077   20.099
     42.080  414.825   69.717   90.239   48.026  108.716   20.319   21.194
     42.090  415.111   69.878   91.206   47.652  107.977   20.766   20.742
     42.100  418.355   71.204   92.302   47.681  110.178   19.719   21.213
     42.110  416.145   71.226   91.069   47.295  108.954   21.218   20.593
     42.120  412.620   70.833   90.312   46.264  108.225   20.139   19.932
     42.130  415.214   70.233   90.564   46.073  109.786   19.933   21.475
     42.140  415.304   69.933   90.785   48.015  109.420   20.617   21.226
     42.150  418.555   70.845   91.552   47.440  110.168   20.422   21.623
     42.160  413.636   70.715   89.913   46.113  110.191   19.844   20.747
     42.170  417.291   71.283   91.547   47.880  110.695   20.130   21.237
     42.180  416.474   69.826   90.353   47.640  110.526   20.851   21.238
     42.190  414.767   71.116   89.483   47.154  109.187   20.838   21.286
     42.200  414.055   70.291   89.685   48.460  107.799   20.059   21.751
     42.210  412.038   70.570   88.434   46.847  110.096   19.561   21.755
     42.220  416.271   71.126   90.623   48.181  109.421   20.078   21.459
     42.230  414.595   70.967   89.481   47.869  110.050   19.818   21.906
     42.240  414.927   71.645   90.250   47.697  108.048   19.869   22.198
     42.250  415.635   72.694   90.121   47.955  109.403   19.102   21.620
     42.260  413.588   71.327   89.377   47.183  110.080   19.421   21.403
     42.270  416.817   71.872   89.027   47.661  109.803   20.614   22.644
     42.280  418.364   72.061   89.449   47.607  110.302   19.569   22.181
     42.290  416.984   72.102   88.837   47.552  110.294   19.716   22.417
     42.300  415.354   72.918   88.162   48.018  108.161   20.129   21.516
     42.310  420.766   72.645   90.325   48.886  111.180   19.151   22.444
     42.320  413.936   72.741   87.545   47.416  109.389   19.477   21.827
     42.330  416.101   71.365   88.197   48.428  111.214   19.314   22.349
     42.340  416.955   71.253   89.297   48.153  111.262   20.116   21.448
     42.350  417.004   71.809   89.751   47.398  110.616   19.713   21.743
     42.360  414.368   71.624   89.787   47.678  108.947   19.510   21.065
     42.370  415.830   71.514   90.324   47.548  107.817   20.825   21.628
     42.380  412.522   72.068   87.590   46.745  108.297   19.994   21.549
     42.390  411.912   72.286   88.145   47.421  107.781   19.708   20.906
     42.400  416.082   70.400   91.515   48.080  108.508   20.154   22.109
     42.410  416.386   73.536   87.709   48.647  107.635   20.737   22.419
     42.420  414.964   73.069   89.650   47.448  107.915   19.228   22.314
     42.430  416.569   72.749   89.779   47.801  107.216   20.489   22.174
     42.440  413.421   72.416   88.764   47.172  107.320   20.484   21.417
     42.450  413.686   71.097   90.087   47.321  108.836   19.219   22.239
     42.460  415.477   73.218   90.430   47.143  107.139   19.649   21.848
     42.470  412.324   71.904   89.557   46.354  109.281   19.539   21.238
     42.480  418.325   72.601   90.694   46.733  109.606   19.996   22.286
     42.490  416.546   73.460   89.362   47.805  107.369   20.437   21.572
     42.500  418.561   72.844   90.012   47.524  108.877   19.996   22.906
     42.510  417.067   71.759   89.256   47.899  109.068   20.342   22.700
     42.520  413.859   71.602   90.138   46.388  108.208   20.201   22.865
     42.530  417.864   72.332   91.204   47.941  109.164   20.000   21.779
     42.540  421.145   74.687   91.514   48.591  108.518   20.069   21.933
     42.550  413.952   72.763   88.912   47.688  105.988   20.727   21.373
     42.560  419.210   72.774   89.808   47.627  110.099   19.907   22.270
     42.570  417.898   74.118   89.905   46.231  109.032   19.995   21.871
     42.580  416.995   73.318   89.690   47.551  108.371   20.284   21.390
     42.590  414.392   72.764   89.240   48.393  107.624   20.038   21.307
     42.600  416.520   73.104   90.052   47.912  109.134   20.103   21.280
     42.610  417.262   72.453   90.589   47.776  108.887   20.072   22.329
     42.620  416.060   71.462   90.545   48.025  108.385   20.355   21.508
     42.630  416.043   71.667   90.806   47.384  108.823   19.354   20.860
     42.640  416.386   72.250   90.624   46.469  108.584   21.088   21.348
     42.650  420.471   73.992   89.227   48.822  110.717   20.630   21.571
     42.660  415.692   72.788   91.134   47.297  108.474   19.642   20.971
     42.670  415.203   72.714   88.517   49.000  108.071   20.812   21.003
     42.680  417.019   74.016   89.409   48.130  109.943   19.814   21.075
     42.690  417.108   72.399   89.383   48.295  110.746   20.444   21.060
     42.700  415.950   70.904   89.775   47.858  109.120   21.365   22.190
     42.710  419.935   71.108   91.743   49.650  109.454   21.299   22.132
     42.720  417.899   73.365   89.131   49.355  108.555   20.223   22.511
     42.730  416.218   71.501   89.852   47.878  108.207   20.279   22.536
     42.740  419.355   71.457   92.382   47.317  110.304   20.095   22.146
     42.750  418.498   72.480   89.634   47.956  109.632   20.555   22.387
     42.760  418.798   73.744   89.448   46.410  109.794   21.169   22.684
     42.770  418.568   72.329   90.796   47.067  112.301   20.402   21.347
     42.780  417.308   74.636   90.809   47.428  108.970   19.838   21.044
     42.790  416.605   72.812   88.658   48.097  109.601   20.720   21.739
     42.800  413.440   71.632   89.133   47.692  108.934   20.122   21.853
     42.810  412.545   71.132   89.270   46.848  109.063   19.437   22.395
     42.820  417.495   73.280   90.770   47.768  108.436   20.391   21.781
     42.830  414.223   72.521   89.717   46.750  110.696   19.661   20.997
     42.840  415.983   71.331   89.662   48.137  110.391   21.023   21.292
     42.850  415.092   71.758   89.100   48.120  110.972   20.257   20.493
     42.860  417.218   73.057   89.946   48.527  109.632   20.484   21.555
     42.870  416.613   72.005   90.497   47.240  111.336   20.702   21.567
     42.880  415.663   71.015   88.881   46.445  111.288   21.577   21.436
     42.890  417.159   71.498   91.720   46.826  109.839   20.696   21.456
     42.900  416.026   71.371   89.239   47.683  109.277   21.548   22.268
     42.910  415.271   71.003   90.326   48.107  108.285   20.604   21.480
     42.920  415.754   70.517   88.880   49.461  109.322   20.782   22.316
     42.930  418.941   71.266   88.708   50.114  112.465   20.309   21.635
     42.940  414.330   70.003   88.534   48.174  110.903   20.847   21.197
     42.950  416.254   71.916   89.628   48.754  110.772   20.128   21.745
     42.960  418.427   71.697   88.672   50.382  111.633   20.605   22.319
     42.970  411.802   70.234   87.810   48.943  109.842   20.364   20.758
     42.980  414.474   68.867   89.457   48.898  111.835   20.261   22.513
     42.990  416.048   70.096   89.712   48.081  112.291   20.560   21.786
     43.000  418.910   71.885   90.171   49.481  111.522   21.095   22.077
     43.010  420.023   71.887   91.172   50.050  112.923   20.185   22.265
     43.020  415.756   71.969   91.195   47.675  111.244   19.112   21.098
     43.030  416.011   70.586   90.641   47.403  110.770   20.220   21.503
     43.040  414.195   71.874   90.629   49.129  110.504   19.164   20.887
     43.050  415.706   73.325   89.898   49.286  109.580   18.809   21.902
     43.060  414.099   71.119   89.702   48.094  111.272   19.628   21.297
     43.070  413.712   70.629   89.537   48.253  110.801   19.812   22.256
     43.080  413.893   70.235   88.977   48.412  110.625   20.003   21.312
     43.090  413.251   71.215   90.262   47.123  108.376   19.426   22.535
     43.100  414.985   71.166   90.019   47.970  110.053   20.152   21.278
     43.110  411.882   69.813   89.547   47.021  108.746   20.024   22.562
     43.120  415.393   70.947   90.196   47.919  110.332   20.041   21.912
     43.130  410.822   70.765   88.842   47.360  111.150   20.139   21.410
     43.140  415.486   72.131   90.193   46.818  109.849   19.349   22.195
     43.150  413.317   71.803   90.409   45.560  109.665   20.278   21.311
     43.160  414.951   71.397   91.557   46.829  109.833   19.593   21.847
     43.170  414.024   72.183   91.291   46.324  109.340   20.179   21.274
     43.180  421.713   73.478   92.236   48.225  111.261   19.769   21.961
     43.190  416.859   71.877   91.718   47.073  110.456   20.455   20.953
     43.200  412.190   71.486   90.416   47.118  108.538   20.395   21.396
     43.210  413.873   73.047   90.059   46.308  109.311   20.595   21.245
     43.220  413.904   72.441   88.997   47.315  110.464   20.498   20.712
     43.230  411.141   70.736   89.357   45.686  110.422   19.860   21.111
     43.240  408.904   70.888   89.662   46.664  107.634   18.976   20.929
     43.250  410.310   71.696   89.713   47.440  108.059   19.064   20.569
     43.260  411.238   70.524   90.280   46.725  107.386   19.628   21.612
     43.270  409.282   70.614   89.659   47.170  107.854   19.393   21.372
     43.280  408.242   70.447   88.960   46.285  107.434   20.163   21.189
     43.290  409.316   69.333   89.757   46.991  107.538   20.327   21.524
     43.300  408.779   69.313   91.807   46.486  107.777   19.515   21.153
     43.310  412.809   69.773   89.465   47.886  110.692   19.864   21.372
     43.320  409.527   69.591   88.905   47.652  107.780   19.678   21.259
     43.330  413.427   71.005   92.811   46.816  107.784   19.606   21.727
     43.340  416.973   69.866   92.847   46.778  110.196   19.243   22.753
     43.350  413.494   69.824   92.601   46.994  108.489   19.548   21.436
     43.360  417.175   72.539   90.435   47.031  110.186   19.214   22.163
     43.370  409.348   70.842   90.805   46.071  107.811   19.211   21.213
     43.380  411.383   71.161   91.051   46.260  109.787   18.858   20.427
     43.390  418.648   73.822   91.254   47.614  110.999   19.413   20.743
     43.400  413.647   71.638   90.859   46.701  109.666   19.175   20.625
     43.410  416.286   71.631   91.793   46.890  109.110   20.027   22.818
     43.420  416.081   70.749   91.692   46.916  110.658   19.256   22.316
     43.430  418.356   72.222   91.639   47.762  108.894   19.327   22.580
     43.440  413.909   72.070   91.823   46.830  108.833   18.740   21.632
     43.450  419.014   72.912   91.647   48.079  110.349   19.773   22.045
     43.460  414.589   72.135   91.551   46.664  110.309   19.346   21.620
     43.470  412.186   71.663   90.711   45.962  109.107   19.423   21.377
     43.480  408.831   71.977   89.433   45.353  108.230   19.280   22.066
     43.490  412.820   71.453   90.227   47.008  110.060   19.545   20.748
     43.500  412.581   71.556   91.583   47.233  109.348   18.874   20.980
     43.510  414.059   72.250   90.964   47.752  107.480   19.204   21.186
     43.520  415.920   71.611   91.864   47.659  109.389   19.438   21.859
     43.530  416.366   70.602   92.278   48.430  109.146   18.988   21.942
     43.540  410.869   70.525   90.177   46.144  108.120   20.024   20.962
     43.550  409.390   69.273   91.479   46.230  108.153   19.312   21.029
     43.560  411.455   68.375   92.067   46.827  108.518   19.787   21.736
     43.570  415.305   71.951   91.639   47.296  109.298   20.152   21.048
     43.580  412.601   71.430   90.280   46.029  108.138   20.159   21.866
     43.590  418.268   71.837   91.876   47.689  110.899   19.939   22.616
     43.600  417.490   72.512   90.431   45.675  113.397   19.419   21.995
     43.610  414.006   71.020   90.753   46.154  110.774   19.796   21.836
     43.620  409.874   69.427   90.166   45.917  108.964   19.656   21.368
     43.630  413.833   70.862   90.669   47.728  109.438   20.296   22.004
     43.640  416.572   72.194   91.426   47.982  109.844   19.378   21.900
     43.650  419.721   71.227   93.879   47.400  111.461   19.735   22.163
     43.660  417.227   71.715   91.633   47.513  110.537   19.213   22.412
     43.670  413.782   70.496   90.245   47.005  110.106   19.397   21.945
     43.680  416.248   71.678   90.711   47.596  109.547   19.041   22.482
     43.690  411.216   70.265   89.811   47.424  109.046   18.468   21.646
     43.700  415.298   72.782   90.953   47.345  108.672   18.555   21.923
     43.710  414.747   73.224   89.038   47.245  109.072   19.458   21.644
     43.720  414.537   71.282   90.851   46.224  109.895   20.000   21.626
     43.730  414.915   71.365   90.244   46.149  110.017   20.843   21.919
     43.740  415.244   71.435   90.548   46.209  110.236   20.440   21.590
     43.750  413.894   71.207   91.991   46.932  109.082   20.126   21.098
     43.760  418.650   71.916   91.583   48.923  111.072   19.777   20.932
     43.770  411.596   69.548   90.680   46.690  109.274   20.308   21.724
     43.780  418.301   71.508   91.965   48.202  109.781   20.328   22.466
     43.790  415.118   71.211   91.776   47.199  109.184   19.960   21.566
     43.800  415.096   71.210   91.479   47.350  109.755   19.784   22.286
     43.810  416.835   71.849   92.704   47.183  108.604   20.160   22.021
     43.820  418.378   71.655   92.708   46.983  109.965   20.160   22.357
     43.830  417.920   72.571   92.469   46.988  109.854   19.983   21.849
     43.840  419.225   71.000   91.779   47.079  114.367   19.980   22.450
     43.850  414.663   70.605   92.040   47.185  109.475   20.143   20.805
     43.860  413.869   69.639   92.515   46.330  108.967   19.747   21.586
     43.870  415.333   69.048   91.500   47.168  110.883   19.872   22.151
     43.880  419.754   71.955   92.038   47.608  111.546   20.361   22.193
     43.890  414.310   69.369   92.595   46.821  111.391   19.197   20.252
     43.900  417.347   69.977   92.678   47.101  111.506   19.495   22.155
     43.910  414.370   68.469   93.885   46.907  109.253   19.957   21.394
     43.920  413.849   69.279   93.307   47.597  109.594   19.348   21.875
     43.930  415.999   70.211   91.381   47.432  111.334   19.772   21.319
     43.940  415.825   70.341   94.194   48.131  108.501   19.568   21.175
     43.950  419.043   69.854   93.481   47.027  111.358   20.859   21.593
     43.960  416.568   70.652   92.936   46.373  110.532   19.952   21.912
     43.970  418.818   69.094   93.730   47.736  111.403   20.038   21.973
     43.980  418.450   69.780   93.093   46.989  113.308   19.175   21.426
     43.990  415.234   69.622   91.209   46.176  111.845   19.363   21.793
     44.000  414.361   69.793   90.246   47.228  111.956   20.056   21.553
     44.010  419.850   69.951   92.990   47.231  111.809   20.035   23.458
     44.020  416.813   69.613   91.316   47.349  112.913   19.352   22.749
     44.030  421.657   70.914   92.541   47.445  112.727   19.901   22.801
     44.040  416.265   70.251   92.264   47.081  109.405   20.105   22.554
     44.050  416.144   68.534   89.223   47.911  111.860   20.340   22.590
     44.060  419.480   70.081   91.000   47.824  113.343   20.681   22.546
     44.070  421.176   69.655   91.200   48.617  113.325   20.656   22.397
     44.080  419.205   69.254   90.730   47.981  113.521   19.207   22.570
     44.090  417.361   70.690   90.752   47.404  112.428   20.455   22.669
     44.100  418.591   70.018   91.045   47.814  111.842   20.415   22.637
     44.110  418.171   70.314   90.665   47.683  112.573   20.340   20.976
     44.120  420.695   70.855   91.308   47.725  113.387   20.710   21.515
     44.130  412.661   70.096   89.082   47.639  111.239   19.814   21.472
     44.140  418.099   70.132   89.655   48.424  112.849   20.127   22.495
     44.150  416.141   70.018   90.389   49.102  110.871   21.162   21.327
     44.160  413.165   71.696   88.670   47.297  110.972   20.430   21.090
     44.170  412.900   70.772   87.504   47.542  111.319   19.791   21.404
     44.180  416.281   70.208   91.287   47.080  111.939   20.754   21.606
     44.190  414.667   71.228   90.041   46.426  110.634   20.568   22.083
     44.200  409.461   70.309   88.161   46.765  107.766   20.873   22.150
     44.210  415.363   70.348   90.526   46.513  111.744   20.264   21.564
     44.220  419.254   71.923   91.260   48.195  111.549   20.515   21.608
     44.230  415.918   71.771   90.313   47.235  110.692   20.483   21.093
     44.240  415.901   71.375   90.742   48.167  109.761   20.431   22.481
     44.250  419.629   71.246   90.313   49.729  112.315   20.107   21.127
     44.260  411.877   68.971   88.791   47.616  111.352   20.240   21.763
     44.270  414.195   69.615   89.524   48.666  110.437   19.841   21.931
     44.280  415.746   71.691   90.229   46.715  110.542   19.995   21.928
     44.290  417.154   70.616   89.440   48.020  111.322   20.389   21.907
     44.300  415.473   70.040   91.120   48.149  109.455   20.527   21.560
     44.310  418.264   71.972   88.903   48.172  111.997   21.249   21.380
     44.320  419.096   72.638   89.187   48.165  112.150   20.730   22.692
     44.330  416.109   69.898   91.066   47.449  111.340   20.920   21.543
     44.340  412.506   69.812   89.897   47.653  108.792   21.501   22.081
     44.350  417.201   70.426   89.783   47.962  110.894   21.075   22.316
     44.360  415.186   70.835   90.366   46.943  110.570   20.317   21.975
     44.370  413.344   71.210   89.971   46.555  109.448   20.071   21.884
     44.380  413.898   68.782   89.021   46.652  109.745   20.860   22.640
     44.390  410.713   68.591   89.319   47.532  107.419   20.509   22.301
     44.400  415.170   70.161   88.113   48.044  110.109   20.418   21.860
     44.410  417.141   71.706   89.331   47.157  110.903   20.081   21.763
     44.420  416.472   70.877   89.652   47.129  111.751   20.708   21.754
     44.430  419.323   71.713   89.153   47.955  112.298   20.791   22.344
     44.440  416.264   72.412   89.068   46.386  110.458   20.368   21.957
     44.450  414.416   71.627   88.111   47.303  109.795   20.903   22.484
     44.460  417.520   71.697   90.133   47.716  110.596   20.163   22.318
     44.470  413.231   70.378   88.931   47.927  109.315   20.829   21.900
     44.480  414.262   70.561   89.581   47.337  109.014   20.033   22.790
     44.490  414.011   70.349   88.712   48.120  110.020   20.323   21.547
     44.500  413.801   69.633   89.257   47.840  109.169   20.048   21.474
     44.510  414.366   70.280   90.070   47.982  108.280   20.290   22.116
     44.520  415.219   70.632   90.494   47.741  108.772   19.624   22.235
     44.530  415.174   68.373   92.239   48.990  108.871   19.981   22.574
     44.540  415.112   69.252   91.206   48.083  110.148   20.548   21.907
     44.550  416.190   68.461   91.608   48.422  110.888   19.558   23.179
     44.560  421.603   70.318   94.116   48.395  111.148   20.579   22.102
     44.570  416.048   68.816   91.057   47.695  110.403   20.848   22.764
     44.580  415.934   70.286   90.545   48.194  109.787   20.328   22.479
     44.590  415.361   69.992   91.351   48.749  110.452   20.364   21.152
     44.600  414.425   70.029   88.756   47.169  112.983   20.146   21.244
     44.610  414.652   70.488   88.067   47.961  111.760   20.546   22.223
     44.620  415.012   69.604   89.201   47.023  111.343   21.097   21.922
     44.630  412.900   69.391   89.412   46.837  110.723   20.607   21.430
     44.640  416.175   70.358   91.396   47.502  110.860   21.242   21.177
     44.650  417.105   70.004   90.812   47.624  111.944   20.894   21.732
     44.660  415.273   70.820   90.090   47.366  111.593   20.939   20.900
     44.670  419.364   70.730   90.227   48.399  112.053   20.979   22.168
     44.680  414.651   69.125   91.264   49.090  109.507   20.729   21.927
     44.690  416.030   69.944   89.366   49.270  110.661   21.160   22.422
     44.700  417.374   71.087   91.265   48.998  110.287   20.492   21.758
     44.710  414.111   69.889   90.806   48.843  109.619   20.680   21.118
     44.720  417.152   69.205   91.748   48.716  111.004   20.885   23.059
     44.730  414.010   69.811   90.544   48.203  110.769   20.829   21.800
     44.740  416.379   68.565   91.343   48.857  112.039   20.460   23.155
     44.750  412.553   69.340   90.727   47.770  111.282   20.139   21.809
     44.760  412.970   69.753   90.256   48.075  108.585   19.846   21.257
     44.770  416.586   70.607   90.689   47.721  111.345   21.221   22.171
     44.780  414.967   70.485   91.647   48.884  110.311   20.650   20.663
     44.790  416.091   71.371   91.384   48.600  110.809   21.114   21.648
     44.800  414.079   70.142   91.371   46.964  111.445   21.423   21.751
     44.810  411.773   69.448   90.736   47.431  110.685   19.585   22.139
     44.820  410.583   68.645   89.403   47.548  110.257   21.065   21.332
     44.830  411.106   69.077   90.559   46.147  110.538   20.911   21.473
     44.840  411.626   67.816   90.751   48.168  109.080   20.554   21.548
     44.850  410.612   68.570   89.710   47.510  109.974   20.094   21.064
     44.860  418.195   71.460   91.024   48.975  112.228   20.546   21.667
     44.870  413.620   68.435   91.626   46.613  109.424   21.287   22.464
     44.880  414.386   69.870   91.365   46.982  110.733   20.576   21.825
     44.890  412.963   70.530   91.431   46.650  108.970   21.191   21.879
     44.900  416.248   71.037   93.428   46.718  109.619   20.231   21.974
     44.910  417.462   70.089   92.742   47.622  112.228   20.323   22.095
     44.920  413.001   70.450   90.970   48.062  110.076   20.322   21.032
     44.930  413.639   70.325   91.020   47.801  110.049   19.675   22.046
     44.940  413.471   70.360   92.052   46.963  108.985   20.330   22.404
     44.950  417.230   70.217   93.098   47.201  109.919   21.303   22.672
     44.960  415.874   69.419   93.289   47.568  110.800   19.724   22.417
     44.970  415.667   69.558   92.634   47.632  110.880   20.301   21.985
     44.980  414.918   68.340   93.336   45.745  111.665   20.261   22.911
     44.990  414.219   69.532   91.703   47.657  109.471   20.533   21.560
     45.000  410.902   68.567   89.262   46.935  108.750   20.303   22.695
     45.010  414.086   69.815   91.558   47.205  110.195   20.039   22.140
     45.020  410.757   68.351   90.221   47.782  110.685   20.290   20.665
     45.030  413.601   71.204   91.043   47.191  110.094   19.788   21.868
     45.040  409.164   68.001   90.684   47.049  109.590   20.211   21.667
     45.050  410.936   67.815   90.107   47.353  110.375   19.930   22.182
     45.060  413.953   68.823   90.312   47.426  110.994   21.175   22.054
     45.070  411.559   68.189   89.746   47.993  110.549   20.387   21.990
     45.080  406.307   67.261   88.412   46.784  109.998   19.798   22.853
     45.090  412.033   68.322   90.432   47.967  110.304   20.210   21.883
     45.100  410.074   67.280   91.605   46.918  110.320   19.983   22.347
     45.110  409.263   67.805   89.401   47.876  109.942   20.274   22.345
     45.120  409.384   67.512   90.290   47.347  108.359   21.118   22.732
     45.130  408.581   67.525   89.564   47.889  108.526   20.217   22.673
     45.140  409.795   67.601   91.035   46.151  108.944   20.328   22.780
     45.150  409.091   66.822   89.961   48.501  109.155   20.711   22.651
     45.160  406.240   67.087   90.495   46.937  107.835   19.479   21.991
     45.170  412.413   66.203   89.196   48.498  110.813   20.555   23.665
     45.180  410.864   68.195   89.661   47.769  109.721   20.080   23.040
     45.190  410.031   67.402   89.702   46.383  110.175   19.954   23.015
     45.200  411.959   69.132   90.695   48.020  108.268   21.013   21.950
     45.210  410.116   69.559   91.620   46.470  108.153   20.647   21.963
     45.220  408.626   68.988   89.106   45.980  110.875   21.281   21.400
     45.230  408.362   68.165   90.068   46.674  108.980   20.678   21.569
     45.240  409.713   67.876   89.661   46.869  110.355   20.449   22.335
     45.250  411.891   69.547   91.091   48.397  107.286   19.904   23.593
     45.260  409.150   68.595   91.930   47.145  108.533   20.220   21.763
     45.270  416.482   70.136   93.047   48.448  109.675   20.590   22.651
     45.280  414.483   69.497   91.361   47.628  110.366   20.886   22.747
     45.290  417.566   71.014   92.376   48.207  109.773   20.471   22.489
     45.300  415.722   71.599   92.139   48.588  107.764   20.922   22.366
     45.310  416.377   71.054   91.705   47.191  111.324   20.530   22.841
     45.320  415.392   70.917   91.818   46.209  111.325   20.106   22.813
     45.330  415.656   70.342   91.367   46.645  111.619   20.715   22.357
     45.340  416.664   70.257   92.228   47.317  113.378   19.801   22.225
     45.350  415.539   70.847   90.833   48.684  112.016   19.439   22.057
     45.360  417.030   70.972   90.195   47.541  112.382   20.677   22.471
     45.370  413.633   69.248   91.470   46.927  112.057   20.173   21.837
     45.380  416.325   69.330   91.050   49.350  112.794   20.141   21.828
     45.390  414.679   69.133   92.032   47.543  110.445   20.188   22.140
     45.400  418.356   69.244   93.985   46.357  111.905   19.641   23.093
     45.410  420.025   70.675   92.329   45.901  113.419   20.485   22.912
     45.420  418.351   69.461   94.803   46.642  110.650   20.740   22.748
     45.430  419.044   67.565   94.062   47.318  112.498   21.511   22.606
     45.440  417.485   70.351   92.350   47.295  110.230   21.179   22.661
     45.450  420.474   69.546   94.430   47.141  111.577   20.470   23.887
     45.460  421.386   70.426   92.496   47.573  112.596   20.875   23.215
     45.470  420.307   69.664   93.009   46.623  111.169   21.187   22.362
     45.480  420.195   69.938   92.360   48.599  112.274   20.350   22.742
     45.490  417.358   69.083   92.458   48.414  110.096   21.122   22.452
     45.500  419.628   71.535   92.997   47.907  110.041   20.718   21.692
     45.510  416.504   70.514   89.917   48.233  110.509   20.028   22.327
     45.520  417.490   69.893   90.758   48.279  110.807   20.347   22.528
     45.530  417.330   69.976   90.925   47.687  111.403   20.326   22.609
     45.540  418.332   69.964   92.234   47.258  111.474   21.593   22.433
     45.550  415.538   70.391   90.387   47.708  111.496   20.288   22.213
     45.560  414.332   68.641   90.669   48.652  110.808   20.014   21.774
     45.570  414.974   69.179   90.145   48.293  112.121   21.024   21.405
     45.580  416.568   69.545   90.851   48.016  112.370   20.885   21.344
     45.590  417.111   68.516   90.363   47.662  113.988   20.982   21.329
     45.600  416.804   67.875   90.048   48.623  112.461   19.887   22.649
     45.610  413.230   68.297   90.117   47.501  111.112   20.346   22.530
     45.620  415.656   70.378   91.172   47.896  111.157   19.649   22.513
     45.630  414.256   70.240   89.927   47.611  109.727   19.778   23.005
     45.640  415.807   69.778   91.538   48.822  109.971   20.853   23.161
     45.650  412.451   69.192   89.576   47.561  109.649   20.149   22.914
     45.660  415.017   69.986   89.797   48.274  110.609   21.034   21.922
     45.670  417.785   70.496   89.352   48.923  112.435   20.687   22.534
     45.680  413.356   69.328   90.347   47.235  110.227   20.720   22.178
     45.690  414.931   69.681   90.719   47.409  110.489   20.918   22.034
     45.700  416.278   69.449   90.269   47.569  110.988   21.577   23.255
     45.710  412.113   68.763   89.313   47.045  110.694   20.045   23.645
     45.720  417.560   69.929   90.663   48.246  112.064   20.527   21.901
     45.730  417.709   71.230   91.390   47.071  110.986   20.550   22.527
     45.740  418.925   70.303   92.155   47.536  112.498   19.933   23.019
     45.750  415.064   70.512   91.583   47.485  107.171   20.489   22.686
     45.760  415.499   71.042   92.189   46.218  109.632   20.031   22.283
     45.770  416.533   71.636   90.172   46.944  111.241   20.280   22.467
     45.780  415.375   72.234   90.021   46.444  110.040   20.302   22.552
     45.790  418.835   70.257   90.830   49.691  111.441   20.024   22.200
     45.800  416.786   70.244   89.997   48.694  111.172   20.852   22.312
     45.810  414.934   69.440   90.639   47.433  110.802   21.008   22.731
     45.820  414.420   70.569   91.361   48.418  109.282   20.604   22.660
     45.830  416.839   70.543   91.688   49.037  109.575   20.648   22.826
     45.840  416.966   70.167   92.276   47.910  110.494   20.332   22.423
     45.850  412.724   69.010   90.924   46.485  110.488   20.546   21.988
     45.860  415.916   70.614   90.842   47.864  110.964   21.110   22.285
     45.870  417.210   69.209   90.485   49.133  112.059   21.247   21.352
     45.880  414.592   69.097   90.411   47.220  111.183   20.781   22.621
     45.890  418.580   70.514   89.942   47.803  112.273   22.268   21.335
     45.900  417.800   70.373   91.591   48.124  111.799   20.288   22.962
     45.910  413.515   69.637   91.595   47.571  110.842   20.136   21.373
     45.920  415.671   69.879   92.476   47.296  110.733   20.606   21.533
     45.930  412.410   70.158   92.137   47.829  108.287   20.080   20.586
     45.940  415.426   70.141   92.837   47.544  110.209   20.485   21.766
     45.950  411.627   69.279   92.176   46.621  107.731   20.755   20.925
     45.960  412.642   70.423   91.275   47.883  109.271   20.693   20.582
     45.970  410.572   70.234   90.411   47.255  108.055   20.180   21.265
     45.980  416.539   68.004   92.824   48.289  110.107   21.169   21.542
     45.990  415.128   69.261   92.588   47.843  110.680   21.126   20.555
     46.000  415.113   69.653   91.542   48.096  110.411   21.277   20.761
     46.010  412.034   68.805   91.502   48.131  108.508   21.139   21.300
     46.020  412.879   68.765   88.363   47.833  112.150   21.592   21.460
     46.030  413.956   69.467   89.635   48.159  110.729   21.492   20.733
     46.040  412.296   70.056   89.234   47.814  109.583   20.877   22.042
     46.050  418.424   69.324   89.715   48.442  113.638   20.555   21.839
     46.060  413.364   68.254   90.023   48.421  109.223   20.473   21.886
     46.070  411.758   69.081   90.504   47.146  109.991   20.533   21.824
     46.080  415.047   69.756   90.592   47.747  109.535   20.628   22.458
     46.090  413.272   69.113   89.161   47.948  111.096   20.938   21.514
     46.100  410.184   68.660   89.050   47.961  108.543   20.373   22.633
     46.110  413.773   69.079   89.264   49.034  108.856   20.685   22.527
     46.120  413.541   69.505   88.871   48.161  108.746   21.172   22.620
     46.130  415.844   69.682   89.873   47.966  109.319   20.957   23.197
     46.140  418.236   71.594   91.176   49.098  110.389   20.878   21.672
     46.150  420.037   70.426   91.935   48.796  110.191   20.857   23.763
     46.160  418.031   71.326   91.657   49.198  108.902   21.085   22.529
     46.170  415.349   70.537   92.259   48.941  108.334   20.086   22.450
     46.180  413.922   68.990   89.534   50.307  109.188   20.139   23.043
     46.190  415.459   70.263   88.971   49.307  110.372   20.255   22.030
     46.200  415.521   69.820   90.277   48.554  110.678   20.192   22.721
     46.210  416.926   70.058   89.272   48.714  111.649   20.580   22.382
     46.220  415.671   70.211   88.376   49.361  111.180   20.690   23.182
     46.230  414.449   70.611   86.891   48.419  110.027   21.145   23.339
     46.240  415.393   69.657   90.374   48.596  109.893   20.399   22.798
     46.250  419.076   70.994   89.464   48.683  111.288   21.024   22.672
     46.260  413.881   69.909   86.921   49.672  111.386   20.274   22.318
     46.270  413.970   69.873   88.894   48.323  109.596   20.687   22.222
     46.280  413.679   71.691   88.846   48.511  107.789   20.315   22.858
     46.290  413.382   70.364   87.876   49.272  108.268   20.644   22.700
     46.300  414.803   71.457   89.488   49.185  107.642   20.519   22.569
     46.310  410.933   71.247   86.754   47.653  108.630   20.270   23.194
     46.320  417.274   70.903   88.519   49.450  109.590   20.035   23.675
     46.330  409.466   68.341   87.857   47.279  109.972   20.967   23.006
     46.340  412.986   71.809   88.830   47.111  108.600   20.170   22.996
     46.350  413.550   70.682   87.574   47.539  111.181   20.751   22.819
     46.360  412.633   70.274   88.719   47.746  110.671   18.995   23.629
     46.370  415.810   70.729   88.344   48.848  111.209   20.153   23.472
     46.380  415.808   70.507   87.608   49.714  111.210   19.852   23.663
     46.390  414.728   73.058   88.944   47.483  109.974   19.336   24.184
     46.400  414.490   72.187   89.058   48.162  109.454   19.721   23.562
     46.410  412.081   71.747   87.739   48.889  107.953   19.461   23.801
     46.420  413.398   70.639   87.987   49.142  110.212   19.240   23.017
     46.430  410.644   72.084   87.743   47.150  108.420   19.644   23.177
     46.440  410.101   72.259   87.623   47.394  109.180   18.218   23.293
     46.450  410.963   71.249   88.573   48.170  108.065   19.973   22.506
     46.460  411.335   71.655   87.658   48.648  108.375   19.709   22.331
     46.470  414.632   73.270   87.159   47.710  110.632   20.000   22.435
     46.480  414.216   72.447   88.835   48.381  109.691   19.570   22.557
     46.490  412.103   70.392   88.079   49.937  107.978   19.523   22.736
     46.500  411.212   69.494   88.132   48.646  107.977   20.415   22.886
     46.510  413.296   71.179   87.010   48.224  109.473   20.048   23.819
     46.520  410.858   70.498   87.740   47.826  109.422   19.474   23.168
     46.530  412.017   70.315   89.694   48.099  108.336   20.010   22.624
     46.540  411.142   71.408   87.055   47.705  109.024   19.250   23.042
     46.550  410.127   70.652   86.821   47.374  110.638   19.768   22.806
     46.560  411.554   70.039   88.469   48.369  109.820   19.901   23.457
     46.570  409.355   70.952   87.483   48.895  107.936   19.806   23.009
     46.580  410.322   71.989   87.659   48.899  106.439   20.300   23.495
     46.590  414.429   72.898   88.962   47.795  109.589   20.216   23.052
     46.600  414.152   71.291   89.889   48.889  109.120   19.158   23.943
     46.610  410.659   72.284   88.112   48.178  105.960   20.082   23.933
     46.620  407.527   70.612   87.938   48.263  107.492   19.795   22.959
     46.630  411.687   72.132   86.607   48.762  107.711   20.189   23.332
     46.640  412.366   70.669   88.140   48.970  108.998   19.552   23.947
     46.650  408.287   70.794   86.766   46.946  107.237   19.991   23.785
     46.660  411.823   72.045   86.435   48.292  109.508   19.620   23.051
     46.670  411.414   71.009   86.907   48.147  109.634   19.302   23.202
     46.680  410.585   71.667   86.077   47.267  110.979   19.381   22.793
     46.690  406.968   69.802   86.902   49.681  106.680   18.960   23.141
     46.700  411.148   72.858   85.825   48.535  108.448   19.389   24.063
     46.710  408.521   70.153   85.003   48.172  107.799   19.605   24.340
     46.720  411.476   70.673   87.066   47.806  109.855   19.366   23.750
     46.730  409.261   70.512   86.064   48.328  108.598   19.853   22.811
     46.740  410.267   71.097   86.692   47.361  106.847   20.118   24.250
     46.750  412.577   71.676   87.190   47.633  109.036   20.127   22.961
     46.760  411.117   70.394   86.833   49.162  109.418   19.663   22.402
     46.770  410.225   70.421   86.967   48.191  109.794   19.832   23.440
     46.780  414.179   70.903   87.575   48.848  109.400   19.477   24.345
     46.790  413.307   71.040   87.938   48.151  111.432   19.414   23.030
     46.800  413.569   72.865   87.519   48.157  111.239   19.411   22.871
     46.810  415.494   71.767   87.320   48.729  111.046   20.546   22.761
     46.820  412.322   70.622   88.204   47.355  110.944   19.086   23.125
     46.830  411.971   71.575   88.671   46.909  109.813   19.878   23.333
     46.840  412.224   72.017   88.715   46.601  108.438   19.945   23.687
     46.850  406.753   69.520   86.847   46.158  109.673   19.036   23.500
     46.860  407.070   71.633   86.887   46.588  107.319   20.180   23.606
     46.870  412.908   71.557   89.090   47.580  109.695   20.231   23.658
     46.880  410.969   70.843   87.917   46.520  109.744   19.969   23.723
     46.890  412.936   70.657   88.863   46.895  112.175   19.438   24.364
     46.900  417.268   71.856   87.641   47.746  112.244   19.942   23.422
     46.910  416.859   71.981   89.813   47.010  112.285   19.795   22.942
     46.920  414.991   71.966   88.553   47.688  108.948   20.638   23.013
     46.930  413.091   71.166   88.098   46.980  110.910   20.568   22.801
     46.940  415.876   72.807   88.083   48.423  110.154   20.440   22.685
     46.950  414.924   70.307   88.541   47.114  112.002   20.304   22.715
     46.960  410.836   70.260   86.478   48.421  109.653   20.231   21.941
     46.970  414.706   70.374   87.132   48.886  110.756   20.141   22.693
     46.980  412.484   71.179   89.553   47.626  108.576   20.511   22.578
     46.990  413.713   71.100   88.796   48.739  108.717   20.128   22.737
     47.000  410.662   70.466   88.472   47.992  108.711   20.245   22.351
     47.010  415.609   70.139   88.103   48.087  112.114   19.970   23.717
     47.020  411.833   71.313   87.644   48.498  109.275   18.653   23.062
     47.030  410.345   71.043   86.731   47.670  108.723   19.714   23.475
     47.040  410.027   69.531   87.805   48.362  109.161   20.029   23.795
     47.050  408.824   70.178   86.511   47.823  109.201   19.562   23.911
     47.060  412.975   70.346   87.990   47.594  110.963   19.679   23.261
     47.070  413.323   70.183   88.885   49.850  109.393   19.185   22.754
     47.080  410.997   70.854   88.327   48.118  108.969   19.761   23.007
     47.090  410.527   68.893   88.320   47.658  109.617   19.334   23.493
     47.100  409.014   69.971   87.109   49.176  107.225   19.583   23.052
     47.110  412.423   70.634   88.288   48.639  109.589   19.065   22.994
     47.120  412.738   70.888   86.783   49.761  108.497   20.386   23.619
     47.130  410.622   69.194   86.793   48.973  109.206   19.529   22.905
     47.140  413.483   70.355   88.670   47.681  109.992   19.130   22.943
     47.150  412.104   70.651   87.821   46.854  110.040   19.815   23.326
     47.160  412.813   70.615   87.826   47.427  110.186   19.594   22.606
     47.170  414.781   70.058   88.152   47.873  111.969   20.232   22.082
     47.180  413.542   70.827   89.438   49.023  108.164   19.090   23.239
     47.190  414.070   70.650   88.835   47.072  110.835   19.144   24.018
     47.200  415.836   70.109   90.497   49.050  109.511   19.184   23.750
     47.210  413.575   69.846   89.036   48.575  110.280   18.549   23.520
     47.220  415.409   70.407   88.771   47.842  111.011   19.297   23.904
     47.230  412.407   70.189   86.721   48.672  109.798   19.471   23.506
     47.240  413.465   72.021   86.732   48.897  109.429   19.162   23.363
     47.250  411.366   70.795   88.357   47.707  110.058   19.181   23.092
     47.260  409.892   70.237   88.804   47.166  108.160   18.970   22.917
     47.270  412.741   70.715   87.643   48.435  110.214   19.322   22.256
     47.280  412.844   71.542   88.238   47.086  109.833   19.215   23.202
     47.290  411.574   70.716   88.643   46.421  108.869   19.761   23.353
     47.300  409.822   70.018   87.119   48.125  108.887   18.474   23.462
     47.310  413.367   71.877   87.193   47.358  110.231   19.190   23.261
     47.320  406.793   71.607   86.054   47.545  108.412   18.287   21.775
     47.330  408.423   71.315   87.608   47.611  108.301   18.454   21.738
     47.340  414.747   72.224   87.081   47.324  112.380   18.926   22.886
     47.350  408.034   71.916   85.405   47.996  108.919   18.391   22.143
     47.360  413.878   71.526   87.009   47.758  111.737   19.811   22.716
     47.370  406.662   70.352   84.510   47.573  110.540   19.718   21.789
     47.380  411.994   71.988   85.996   46.995  112.065   19.048   22.034
     47.390  415.154   72.369   86.980   47.174  112.283   19.967   22.196
     47.400  411.492   70.592   86.769   46.875  111.354   20.039   22.147
     47.410  412.553   71.085   87.004   47.236  110.645   19.702   23.055
     47.420  412.844   72.206   86.792   48.068  110.456   19.486   22.098
     47.430  412.615   73.418   86.330   48.271  109.010   19.844   22.329
     47.440  409.169   71.740   85.717   46.449  109.940   19.995   22.089
     47.450  403.815   72.224   86.305   46.006  106.483   19.169   21.581
     47.460  405.513   70.883   86.796   46.888  106.735   18.339   22.249
     47.470  406.386   70.057   86.830   48.458  106.802   19.163   22.303
     47.480  407.197   71.403   86.494   47.483  107.384   19.798   21.900
     47.490  405.912   69.958   87.282   48.827  107.109   18.186   21.832
     47.500  409.348   70.478   88.070   47.707  108.018   19.130   23.156
     47.510  408.801   70.112   88.029   47.876  108.008   19.183   24.004
     47.520  407.621   71.321   87.986   47.104  107.629   19.060   23.352
     47.530  406.438   70.683   85.928   46.294  110.155   19.294   22.741
     47.540  410.760   71.435   88.579   47.427  108.994   19.655   21.718
     47.550  408.835   70.436   87.981   47.714  107.911   18.926   22.835
     47.560  407.636   70.405   88.830   47.414  107.354   18.923   23.299
     47.570  407.873   71.384   87.983   47.386  107.387   18.806   22.863
     47.580  412.614   71.690   87.854   47.279  110.622   19.056   23.782
     47.590  412.035   71.417   88.696   48.868  110.233   18.587   22.621
     47.600  407.945   70.047   87.256   49.206  107.743   18.676   22.699
     47.610  408.726   71.681   87.909   47.352  110.355   18.367   22.221
     47.620  408.937   72.725   87.439   48.041  108.082   18.317   23.070
     47.630  411.887   72.468   88.963   48.353  107.537   19.465   22.431
     47.640  407.915   70.707   89.127   48.670  107.749   18.875   22.069
     47.650  412.016   71.362   88.463   48.063  109.868   18.742   23.196
     47.660  414.627   71.728   88.257   48.106  111.698   19.012   22.355
     47.670  410.145   72.560   88.066   47.775  108.099   19.558   22.830
     47.680  409.011   71.447   87.872   48.568  107.705   18.450   22.868
     47.690  406.629   71.032   88.464   47.307  107.400   19.178   22.531
     47.700  405.616   69.697   87.855   47.751  106.805   18.625   22.404
     47.710  405.931   69.965   87.030   47.933  108.767   18.152   22.310
     47.720  409.322   71.594   87.873   48.244  107.630   18.852   22.029
     47.730  408.116   71.762   87.112   47.902  107.265   19.412   22.407
     47.740  412.379   73.061   88.834   47.163  109.621   18.990   22.274
     47.750  410.436   72.361   87.935   46.851  108.702   19.470   22.842
     47.760  406.940   72.467   86.051   47.088  107.548   18.856   22.699
     47.770  411.241   71.844   88.355   47.338  109.306   19.765   23.038
     47.780  406.734   70.677   89.779   46.835  107.710   19.159   22.473
     47.790  408.711   71.308   88.224   48.472  109.310   18.687   22.607
     47.800  409.390   71.514   87.120   47.579  108.182   19.076   23.806
     47.810  408.875   69.534   88.137   48.807  108.754   18.640   22.732
     47.820  411.475   72.271   87.613   48.142  108.408   20.308   23.476
     47.830  411.385   71.646   87.887   47.700  109.146   18.855   23.116
     47.840  412.267   71.038   87.048   47.803  111.521   18.529   23.023
     47.850  406.089   71.285   86.636   46.780  108.357   18.420   22.637
     47.860  407.627   69.856   87.412   46.525  109.577   19.215   21.893
     47.870  407.057   70.709   86.507   48.131  107.858   19.297   21.894
     47.880  410.434   72.690   88.552   46.680  107.370   19.541   22.813
     47.890  411.711   71.213   87.752   48.952  107.768   19.380   23.002
     47.900  412.983   71.331   87.636   48.656  108.338   19.342   22.890
     47.910  409.734   71.380   87.026   48.448  108.240   19.155   23.278
     47.920  410.481   71.553   88.476   48.528  107.267   19.725   23.004
     47.930  406.713   71.162   86.339   48.492  106.986   19.562   22.709
     47.940  410.548   72.151   87.778   49.537  107.381   19.497   22.594
     47.950  411.281   70.844   89.268   48.709  107.970   18.938   23.203
     47.960  417.190   73.983   91.032   48.509  109.357   18.864   23.013
     47.970  416.090   72.258   88.705   49.535  109.394   19.561   23.929
     47.980  413.568   73.254   89.739   47.960  109.980   18.175   21.871
     47.990  415.630   72.523   87.928   47.681  110.918   19.493   23.390
     48.000  412.388   72.027   89.572   48.885  108.571   19.310   22.294
     48.010  412.496   71.729   89.683   48.046  110.048   17.809   23.010
     48.020  413.426   71.666   89.428   47.975  109.386   18.441   22.863
     48.030  411.737   71.634   89.028   48.235  108.686   18.656   22.960
     48.040  413.961   72.670   90.114   48.774  105.582   19.675   23.853
     48.050  410.914   72.988   89.295   49.755  104.316   18.280   23.500
     48.060  408.567   71.989   89.586   48.764  104.250   18.822   23.045
     48.070  413.709   71.451   90.830   48.352  107.475   19.127   23.344
     48.080  410.371   71.811   89.310   47.487  107.341   19.001   23.194
     48.090  410.947   71.166   90.761   49.262  108.032   18.506   22.296
     48.100  417.193   73.769   91.009   48.620  108.099   19.043   23.110
     48.110  415.776   72.808   91.239   48.544  107.649   19.675   22.582
     48.120  413.184   72.655   90.180   47.850  108.865   18.442   22.773
     48.130  413.577   73.879   91.749   46.823  106.581   17.952   25.071
     48.140  414.686   73.191   92.927   46.948  107.933   18.697   23.936
     48.150  414.555   71.281   92.014   48.007  109.575   18.374   24.124
     48.160  412.056   71.919   88.998   46.857  109.173   19.124   22.804
     48.170  415.878   70.906   90.770   48.616  109.193   19.120   23.655
     48.180  413.328   72.045   90.915   47.315  106.881   19.448   24.115
     48.190  414.995   71.439   90.816   47.079  110.802   19.307   23.904
     48.200  410.867   72.984   87.976   46.236  108.534   18.667   23.839
     48.210  415.064   74.655   90.659   46.173  107.493   20.075   23.537
     48.220  414.264   72.562   91.802   46.680  108.628   19.912   22.683
     48.230  411.779   71.488   90.334   46.547  107.308   20.329   23.551
     48.240  413.029   73.024   90.424   47.483  107.903   20.073   22.844
     48.250  411.495   71.976   89.790   47.503  108.591   19.673   22.990
     48.260  415.723   75.005   88.952   48.560  108.368   18.962   24.254
     48.270  413.737   74.047   91.195   46.543  107.826   19.401   23.627
     48.280  416.739   73.985   89.562   46.681  110.140   18.987   24.332
     48.290  411.421   71.759   90.871   46.043  108.229   19.173   23.089
     48.300  408.763   72.591   89.669   45.823  106.417   20.338   23.086
     48.310  415.342   72.805   90.998   46.899  108.043   19.861   22.800
     48.320  412.684   72.841   91.181   46.825  107.597   19.266   22.343
     48.330  414.788   73.105   92.055   47.093  107.768   19.100   23.543
     48.340  413.531   73.167   90.165   46.686  107.629   19.326   23.904
     48.350  419.249   73.765   90.364   47.967  109.599   19.980   24.272
     48.360  413.604   71.964   91.248   48.828  107.568   20.167   22.818
     48.370  409.343   72.654   88.981   46.729  105.940   19.781   23.318
     48.380  410.772   72.978   89.673   48.039  106.480   19.785   22.781
     48.390  413.075   73.788   89.791   47.320  107.789   19.525   22.618
     48.400  409.388   72.041   88.501   47.015  108.445   18.601   23.219
     48.410  411.180   72.880   87.121   46.667  109.842   19.512   23.398
     48.420  415.073   74.855   87.904   48.454  108.998   19.879   22.964
     48.430  415.449   73.449   90.546   46.791  108.890   19.727   23.678
     48.440  417.857   73.109   90.250   47.963  108.837   20.492   24.422
     48.450  413.167   71.390   90.951   47.450  108.858   20.065   23.097
     48.460  413.243   70.829   91.521   47.104  110.490   19.315   23.208
     48.470  409.268   72.188   89.224   46.730  107.029   19.384   23.811
     48.480  416.716   72.806   88.574   47.721  110.560   19.161   25.102
     48.490  416.093   72.407   89.588   47.078  109.238   19.534   24.497
     48.500  413.236   71.619   89.626   45.607  109.116   20.054   23.821
     48.510  414.352   72.794   91.455   47.394  108.106   19.347   23.433
     48.520  418.047   70.956   90.933   49.043  110.918   20.053   23.259
     48.530  414.765   72.488   90.422   46.211  109.833   19.274   23.009
     48.540  417.699   73.475   89.554   47.990  110.404   20.219   22.313
     48.550  414.645   71.324   90.079   47.785  108.848   19.412   23.785
     48.560  411.368   74.960   87.821   47.419  106.567   19.694   22.838
     48.570  410.419   73.209   88.088   47.236  105.929   18.953   23.701
     48.580  412.633   73.189   88.455   47.252  107.790   18.650   22.901
     48.590  416.893   72.954   90.919   47.531  109.595   18.832   24.702
     48.600  417.502   73.061   92.113   48.594  108.352   18.860   23.992
     48.610  410.229   72.554   90.384   47.368  107.033   19.552   23.625
     48.620  409.770   72.100   89.638   45.871  108.900   18.351   23.471
     48.630  412.408   72.539   88.500   47.352  109.902   19.130   23.797
     48.640  414.000   72.968   87.801   48.010  108.361   18.939   25.147
     48.650  415.118   73.623   88.983   47.257  110.243   18.364   23.734
     48.660  413.711   73.361   88.855   47.020  110.013   19.460   23.556
     48.670  410.057   72.616   88.626   45.985  107.926   19.100   23.586
     48.680  411.066   71.581   88.762   47.658  108.770   18.994   23.818
     48.690  414.509   72.325   88.397   49.294  109.638   18.791   24.057
     48.700  415.062   72.562   88.787   48.016  108.668   19.376   24.231
     48.710  416.644   73.164   89.685   48.278  109.511   18.982   23.689
     48.720  416.732   74.496   89.967   47.739  108.280   19.935   23.820
     48.730  413.233   72.051   89.764   47.675  109.441   19.172   23.146
     48.740  411.205   72.095   87.791   49.401  107.294   19.634   23.744
     48.750  414.927   72.232   89.151   49.207  109.442   19.278   23.536
     48.760  415.144   74.775   88.540   48.092  108.856   19.369   23.017
     48.770  410.593   72.132   88.998   47.607  107.739   18.033   23.424
     48.780  413.537   71.176   90.846   48.848  107.368   18.985   23.955
     48.790  409.227   72.564   88.311   48.325  107.079   19.602   22.876
     48.800  414.598   74.123   88.290   48.992  108.356   19.936   23.882
     48.810  412.062   72.075   89.673   48.417  108.513   19.517   23.226
     48.820  414.580   70.507   90.055   49.085  110.140   20.368   22.811
     48.830  411.932   72.257   89.670   48.318  106.372   19.170   23.286
     48.840  408.200   71.108   88.084   46.425  109.151   19.770   22.816
     48.850  410.988   71.176   90.214   47.282  107.912   19.932   23.281
     48.860  406.903   69.468   90.954   47.586  105.929   19.805   23.036
     48.870  409.794   69.629   90.281   48.028  108.311   19.410   22.991
     48.880  409.973   68.970   92.291   48.312  106.320   19.723   23.298
     48.890  410.402   69.196   92.190   47.404  106.440   19.735   23.468
     48.900  411.472   70.591   91.713   47.602  107.523   19.087   22.878
     48.910  409.059   69.693   89.532   46.170  108.272   20.190   22.721
     48.920  406.936   68.569   89.379   46.464  108.287   19.815   22.964
     48.930  413.139   71.086   91.252   48.088  108.496   20.315   23.332
     48.940  411.125   70.720   91.230   48.426  107.937   20.188   22.483
     48.950  412.969   70.767   91.458   48.994  108.915   18.872   22.860
     48.960  411.383   69.972   88.874   49.961  108.402   19.674   23.204
     48.970  412.475   69.736   91.393   49.570  106.877   19.547   23.350
     48.980  410.443   70.500   90.446   48.554  107.284   19.112   22.691
     48.990  414.624   70.510   91.758   48.543  108.776   19.693   24.343
     49.000  413.701   70.925   91.163   47.609  109.883   18.963   23.756
     49.010  413.862   70.420   92.012   48.093  108.348   19.740   23.624
     49.020  414.065   70.846   90.866   48.953  107.501   19.957   23.633
     49.030  413.815   71.752   90.946   48.516  107.399   18.983   24.209
     49.040  414.424   71.393   92.882   48.009  109.416   18.628   22.747
     49.050  411.706   71.380   90.730   48.524  108.117   18.458   23.414
     49.060  412.295   71.277   91.873   49.182  107.449   19.368   22.949
     49.070  410.974   69.918   90.044   48.445  108.480   20.223   23.918
     49.080  409.701   70.431   89.379   48.889  108.199   18.846   23.284
     49.090  414.792   71.172   91.406   48.428  107.543   19.767   24.931
     49.100  409.470   70.529   90.278   48.919  107.369   19.476   22.773
     49.110  412.279   68.807   90.494   47.840  110.026   19.783   23.601
     49.120  411.633   70.506   91.196   47.869  110.468   19.171   22.487
     49.130  410.354   70.573   90.773   47.684  107.917   19.461   23.177
     49.140  412.722   69.638   90.854   47.814  109.407   19.488   23.641
     49.150  414.155   70.185   91.687   48.098  110.178   19.818   22.875
     49.160  408.010   69.331   89.210   48.730  109.293   19.048   21.940
     49.170  414.661   69.891   89.678   49.456  110.188   19.828   23.291
     49.180  412.480   69.272   92.087   47.879  109.524   18.931   23.445
     49.190  414.747   70.243   91.400   48.654  109.101   20.028   23.796
     49.200  411.347   70.106   90.403   48.746  108.762   19.719   22.925
     49.210  414.114   70.049   90.781   47.755  110.072   20.119   24.119
     49.220  415.536   71.019   91.980   48.152  109.594   19.517   23.748
     49.230  412.939   69.499   91.836   48.299  110.451   19.059   23.269
     49.240  415.912   69.546   91.413   48.447  111.953   18.996   23.521
     49.250  412.696   70.623   92.257   47.503  108.888   19.600   23.372
     49.260  417.106   71.807   91.847   48.158  110.122   20.162   23.611
     49.270  420.052   70.237   91.912   48.115  113.351   20.261   24.042
     49.280  417.570   71.376   92.363   49.326  110.895   18.992   23.734
     49.290  417.218   70.183   93.495   48.438  111.063   19.701   22.762
     49.300  418.269   70.160   93.224   48.738  110.903   18.775   24.344
     49.310  419.173   71.450   93.197   48.528  110.819   18.829   23.744
     49.320  417.123   72.016   91.457   47.682  110.227   20.829   22.689
     49.330  418.381   72.524   91.041   48.365  110.813   19.696   23.176
     49.340  418.291   71.934   90.796   48.618  110.043   19.853   23.432
     49.350  416.163   70.667   91.384   48.237  109.899   20.116   22.793
     49.360  417.788   72.506   91.911   48.328  109.201   19.928   23.067
     49.370  419.254   71.834   91.014   49.625  111.365   19.325   23.388
     49.380  418.247   72.903   90.994   48.001  108.921   21.044   24.055
     49.390  416.779   71.858   94.039   48.230  108.304   19.670   22.655
     49.400  418.625   70.559   93.503   49.017  110.064   20.250   22.726
     49.410  416.634   70.448   92.062   48.455  109.601   19.932   23.592
     49.420  415.541   72.391   91.416   49.180  106.691   19.690   24.160
     49.430  416.534   71.072   90.675   48.910  110.140   20.206   23.192
     49.440  412.632   68.468   90.802   48.512  109.169   19.854   23.456
     49.450  414.273   70.294   91.516   48.061  108.923   19.979   23.760
     49.460  417.335   71.840   92.249   49.480  108.699   19.416   23.321
     49.470  419.684   70.745   93.100   48.493  111.398   20.177   23.017
     49.480  415.261   71.985   92.716   48.138  109.205   19.169   23.004
     49.490  416.803   69.072   92.934   48.279  110.102   20.443   22.983
     49.500  414.114   71.120   91.718   47.221  108.031   19.742   24.019
     49.510  413.727   68.782   92.141   50.310  107.946   20.528   22.613
     49.520  416.801   70.316   92.177   48.373  109.145   20.630   23.593
     49.530  414.607   68.997   93.292   48.139  110.069   19.764   22.634
     49.540  414.426   69.570   92.167   48.489  110.362   19.782   22.391
     49.550  417.616   70.500   94.642   48.260  109.931   20.403   22.357
     49.560  417.028   70.869   91.927   48.706  112.444   19.260   22.808
     49.570  419.807   70.019   92.658   48.921  113.480   20.320   22.118
     49.580  416.310   69.966   93.657   48.950  109.697   19.680   22.738
     49.590  416.479   70.331   92.256   48.668  111.010   19.982   22.586
     49.600  419.169   70.490   93.022   49.100  112.122   19.616   23.484
     49.610  418.119   69.579   92.686   49.627  111.671   19.811   23.051
     49.620  416.398   70.133   91.370   48.333  113.262   19.673   21.842
     49.630  420.006   68.986   95.190   49.756  112.196   20.313   22.487
     49.640  414.458   70.423   90.985   48.325  111.093   19.412   22.280
     49.650  412.903   69.136   91.688   49.170  111.004   19.045   22.150
     49.660  413.471   69.657   92.401   49.158  110.276   19.805   21.414
     49.670  415.082   69.770   93.169   47.948  111.755   19.357   22.174
     49.680  416.684   69.343   92.267   48.147  112.957   19.059   22.438
     49.690  419.096   71.312   92.357   48.058  112.576   20.135   23.044
     49.700  415.719   70.419   92.461   48.610  111.950   19.025   22.130
     49.710  417.932   71.720   92.799   48.376  110.583   19.407   23.189
     49.720  416.831   70.119   92.194   48.303  112.087   20.214   22.145
     49.730  415.995   71.618   91.235   48.241  110.840   19.029   22.313
     49.740  414.685   69.960   91.043   48.085  111.194   19.151   23.286
     49.750  420.297   71.928   92.437   47.971  114.181   19.389   22.346
     49.760  419.509   71.480   92.061   50.299  111.872   18.667   22.500
     49.770  417.176   70.562   91.932   49.094  109.286   19.812   23.284
     49.780  417.996   72.906   91.281   49.426  109.963   19.581   23.001
     49.790  415.413   69.751   92.925   49.349  110.060   18.976   22.912
     49.800  419.460   70.151   93.185   49.816  111.460   20.150   22.648
     49.810  418.495   71.608   92.782   49.816  110.360   20.015   22.312
     49.820  414.588   71.159   89.974   49.360  110.515   20.171   21.603
     49.830  415.920   70.056   90.765   49.331  110.115   20.517   22.278
     49.840  416.094   71.696   91.505   48.036  110.261   19.773   22.030
     49.850  416.443   71.199   93.072   48.790  110.393   19.610   22.120
     49.860  416.711   73.096   91.382   48.283  110.139   18.624   21.756
     49.870  415.256   70.813   91.337   49.408  109.219   20.085   22.766
     49.880  416.465   71.600   91.833   49.508  109.593   19.691   21.992
     49.890  416.570   71.713   92.611   48.921  108.640   20.549   21.839
     49.900  414.781   71.534   92.380   48.260  110.796   18.701   21.504
     49.910  414.522   72.461   90.433   48.807  108.703   19.741   23.275
     49.920  416.239   73.498   90.772   47.469  109.548   20.266   22.581
     49.930  413.877   71.411   91.249   47.923  109.425   20.117   22.714
     49.940  414.983   71.262   91.767   48.970  109.297   19.139   22.696
     49.950  419.654   70.648   92.466   49.846  111.220   19.689   23.075
     49.960  417.048   69.956   91.888   49.476  110.956   19.297   22.594
     49.970  418.145   71.713   93.204   49.150  110.015   19.157   22.445
     49.980  417.374   69.898   92.276   48.782  109.594   20.073   23.806
     49.990  421.344   71.532   92.842   48.780  110.243   20.697   23.555
     50.000  414.255   70.424   92.113   47.213  108.782   20.570   23.218
     50.010  418.569   70.903   92.727   48.997  110.253   19.767   22.707
     50.020  415.279   70.743   92.606   47.327  108.784   20.250   22.851
     50.030  415.448   69.347   92.548   49.336  108.321   19.631   23.252
     50.040  418.104   69.047   92.763   49.272  108.455   20.132   24.130
     50.050  416.081   70.388   92.856   48.141  110.037   20.208   22.644
     50.060  421.522   72.069   93.643   49.288  111.473   20.663   22.868
     50.070  420.216   70.230   92.492   49.672  111.182   20.699   23.484
     50.080  419.455   69.474   92.317   50.724  110.549   20.407   23.259
     50.090  417.528   69.942   94.454   49.012  109.140   20.321   21.874
     50.100  416.491   70.091   92.663   49.748  109.320   20.262   22.337
     50.110  419.176   69.553   92.314   49.802  110.286   19.957   23.209
     50.120  420.112   70.178   93.281   49.631  111.144   19.927   22.980
     50.130  417.198   71.157   92.974   49.452  106.674   19.756   23.571
     50.140  416.587   70.531   93.212   50.458  107.803   19.217   22.607
     50.150  417.009   70.433   92.509   50.732  107.535   20.317   23.499
     50.160  418.137   71.386   91.764   50.695  107.567   19.206   23.417
     50.170  415.946   71.211   91.906   49.330  108.913   19.903   23.074
     50.180  413.399   69.340   92.930   48.104  107.754   18.979   22.957
     50.190  416.914   70.268   91.543   49.975  108.000   19.571   24.008
     50.200  415.719   69.120   91.823   48.762  109.709   20.108   22.743
     50.210  411.240   68.599   89.088   48.172  110.098   20.014   22.602
     50.220  415.850   69.131   91.863   48.835  111.417   19.392   22.574
     50.230  415.335   70.019   91.093   48.447  110.946   18.577   23.397
     50.240  416.429   68.893   91.049   48.191  111.050   20.082   22.336
     50.250  414.556   70.099   91.421   46.994  110.406   19.424   22.951
     50.260  416.882   70.571   92.096   48.593  109.964   20.294   22.260
     50.270  417.635   68.256   92.739   48.231  110.395   20.147   22.954
     50.280  418.239   69.304   91.495   49.313  110.905   19.568   22.815
     50.290  416.054   69.699   91.702   47.602  110.220   19.986   23.675
     50.300  415.908   68.948   92.374   47.673  111.878   19.244   22.608
     50.310  415.353   68.522   93.411   47.452  110.068   19.451   22.508
     50.320  416.813   69.025   93.744   46.968  110.608   19.388   22.592
     50.330  414.305   68.254   91.546   48.118  109.839   19.857   22.096
     50.340  415.377   69.464   92.511   47.365  110.347   20.440   22.432
     50.350  417.214   69.619   92.416   48.385  110.830   19.978   22.703
     50.360  417.893   69.882   91.616   47.787  111.193   19.899   22.977
     50.370  417.610   69.281   91.296   47.136  112.477   20.873   23.573
     50.380  415.141   67.889   92.394   47.989  110.220   19.977   23.311
     50.390  417.541   68.392   91.766   47.783  112.115   19.342   24.281
     50.400  412.397   67.943   89.849   47.013  110.382   19.734   24.386
     50.410  416.728   69.041   90.841   46.647  111.939   19.762   24.002
     50.420  418.959   70.646   93.272   46.540  110.958   20.706   23.273
     50.430  414.115   69.024   91.230   46.727  111.485   20.016   22.171
     50.440  411.480   67.543   90.685   46.505  109.942   20.265   22.773
     50.450  416.396   68.833   90.442   47.905  111.887   20.108   22.496
     50.460  418.205   69.140   92.843   47.255  112.224   19.508   23.695
     50.470  415.483   68.537   92.597   48.261  110.080   19.936   22.883
     50.480  412.485   68.727   90.699   46.544  109.613   19.659   22.926
     50.490  415.464   68.342   90.794   47.561  113.270   20.177   22.010
     50.500  421.071   70.432   91.829   48.174  112.887   20.054   22.723
     50.510  419.890   69.900   92.699   47.945  112.702   20.141   21.829
     50.520  417.597   69.268   92.169   48.010  110.397   20.481   22.261
     50.530  420.372   72.113   91.022   49.082  110.906   19.931   23.156
     50.540  420.306   71.040   92.284   48.098  110.475   20.249   22.875
     50.550  420.354   71.164   91.699   46.882  110.601   20.000   24.115
     50.560  414.679   70.144   91.225   47.488  108.555   19.105   23.157
     50.570  418.846   71.153   92.148   48.523  108.479   20.745   22.906
     50.580  425.116   71.375   93.604   48.060  112.467   20.370   23.670
     50.590  418.847   71.786   90.405   48.474  110.028   21.214   22.685
     50.600  415.801   71.493   89.512   47.134  109.703   20.782   23.090
     50.610  418.046   71.517   89.571   48.506  111.364   20.536   23.509
     50.620  419.128   70.893   92.363   49.237  111.052   19.631   23.654
     50.630  417.744   69.900   90.558   49.246  111.821   19.647   22.550
     50.640  417.971   70.343   90.951   48.233  111.550   20.542   23.691
     50.650  418.344   70.351   90.492   48.095  110.976   20.844   23.699
     50.660  420.121   72.361   90.426   48.850  110.012   20.992   22.980
     50.670  419.110   71.521   91.643   47.827  109.226   20.934   23.229
     50.680  416.589   71.168   90.728   47.499  108.804   20.943   24.067
     50.690  414.155   73.144   90.070   46.753  107.296   19.766   23.859
     50.700  417.478   71.314   90.361   49.087  108.716   20.925   23.171
     50.710  416.385   70.293   89.799   48.659  110.619   19.882   23.273
     50.720  417.065   72.100   90.397   47.303  109.863   19.435   23.777
     50.730  422.363   72.658   92.208   47.831  111.485   19.760   23.877
     50.740  418.441   70.730   92.232   48.227  111.088   19.774   23.458
     50.750  416.698   70.540   92.168   48.510  110.387   19.999   22.910
     50.760  413.344   71.656   90.500   48.701  107.834   19.435   22.639
     50.770  418.116   72.142   89.956   49.010  109.894   20.169   22.665
     50.780  417.351   70.581   91.271   49.026  110.436   20.173   22.701
     50.790  415.646   70.056   91.334   49.042  107.764   20.765   22.892
     50.800  417.830   71.202   92.280   48.917  109.037   19.706   23.345
     50.810  417.042   71.056   91.130   48.530  109.462   19.899   23.993
     50.820  410.616   69.049   89.984   48.297  107.806   19.557   22.786
     50.830  414.346   69.163   88.700   47.594  110.926   20.619   23.959
     50.840  413.726   70.125   90.678   47.597  108.145   20.798   23.452
     50.850  412.371   70.874   87.811   47.738  110.043   20.305   23.901
     50.860  414.264   70.303   89.682   48.010  109.706   20.045   23.272
     50.870  415.415   69.821   89.584   47.891  110.046   20.824   22.869
     50.880  417.003   71.592   90.181   48.452  109.677   20.247   24.163
     50.890  414.564   69.463   92.596   47.769  109.531   19.956   22.360
     50.900  416.550   72.389   88.936   47.810  111.110   20.755   22.305
     50.910  417.423   71.424   90.349   48.064  110.877   19.920   22.822
     50.920  417.930   70.575   90.296   47.767  112.196   21.491   22.601
     50.930  416.717   70.641   90.792   48.308  110.163   20.748   22.316
     50.940  419.578   73.546   91.299   47.034  109.440   20.102   23.624
     50.950  415.519   71.728   89.752   48.163  110.021   19.906   23.194
     50.960  411.146   69.424   91.918   47.738  108.578   18.912   22.710
     50.970  413.911   69.924   89.369   49.079  109.529   19.658   23.871
     50.980  416.105   69.954   92.419   47.218  110.198   19.247   24.437
     50.990  417.253   71.045   91.766   48.371  110.116   19.902   23.284
     51.000  417.596   70.242   89.808   47.988  110.263   20.642   23.484
     51.010  419.906   69.664   91.832   48.373  111.636   20.712   23.427
     51.020  419.981   71.722   91.073   48.770  110.822   20.457   23.281
     51.030  415.099   70.342   90.290   47.310  109.655   20.342   23.604
     51.040  416.615   70.883   91.620   48.389  110.116   19.955   22.888
     51.050  416.017   70.127   89.703   47.854  110.138   20.635   24.101
     51.060  418.697   72.253   89.397   48.558  109.732   20.420   23.676
     51.070  415.137   69.290   91.383   48.213  109.624   19.978   23.713
     51.080  415.433   69.032   90.893   48.878  110.325   20.666   22.944
     51.090  416.229   69.067   92.244   49.154  109.307   19.301   23.616
     51.100  415.132   69.549   90.943   48.874  109.892   19.387   23.533
     51.110  414.714   68.845   90.809   48.449  109.358   20.099   23.607
     51.120  416.095   70.280   90.356   48.674  109.336   19.638   23.539
     51.130  415.677   68.381   91.884   48.128  109.377   20.313   24.386
     51.140  417.804   71.356   91.290   47.386  111.185   19.263   24.048
     51.150  419.057   70.273   92.783   48.007  110.146   19.640   23.828
     51.160  416.219   70.681   93.450   48.780  108.138   19.345   22.925
     51.170  414.394   69.070   89.616   49.776  108.616   19.811   23.712
     51.180  411.370   68.121   89.495   49.740  108.021   19.760   23.800
     51.190  414.684   70.700   90.497   49.692  107.472   19.831   23.906
     51.200  410.535   69.918   90.330   48.001  107.431   19.480   23.733
     51.210  411.794   68.843   90.341   48.332  108.690   19.379   23.492
     51.220  411.804   67.342   90.740   50.552  107.373   18.650   23.277
     51.230  415.966   69.362   91.114   49.044  108.671   20.383   23.426
     51.240  411.851   68.737   89.966   48.589  108.369   20.770   22.771
     51.250  413.520   67.929   90.794   49.129  107.191   20.608   23.786
     51.260  416.018   70.906   89.846   49.142  108.696   20.548   23.424
     51.270  415.861   70.916   89.993   49.341  107.924   19.345   24.292
     51.280  415.105   70.293   89.100   49.802  107.363   20.290   23.345
     51.290  413.756   69.729   88.619   49.169  107.957   20.436   24.063
     51.300  416.666   71.264   91.288   49.431  107.800   19.869   23.122
     51.310  417.114   69.914   89.995   50.323  108.706   19.352   23.588
     51.320  420.397   71.139   89.945   48.875  111.510   20.625   24.882
     51.330  417.329   70.585   91.003   49.076  109.526   20.004   24.584
     51.340  414.821   69.057   91.172   48.119  109.012   19.916   24.439
     51.350  413.304   70.154   91.157   48.454  107.598   19.611   23.120
     51.360  417.456   71.531   90.476   48.853  108.939   19.717   23.790
     51.370  413.400   69.509   88.594   49.639  108.789   20.175   23.017
     51.380  411.619   70.434   89.729   47.001  107.446   19.642   24.291
     51.390  419.423   72.480   89.742   48.779  109.043   21.180   24.723
     51.400  415.941   69.303   89.113   50.367  109.885   20.511   23.288
     51.410  414.176   70.130   88.421   49.265  109.343   19.939   23.690
     51.420  413.614   69.813   88.388   49.447  108.510   20.161   23.534
     51.430  415.197   71.446   90.795   48.555  107.532   19.981   23.022
     51.440  414.936   71.223   89.225   48.685  107.967   19.921   23.738
     51.450  416.927   70.712   89.895   49.432  109.216   20.163   22.263
     51.460  417.842   70.995   90.690   48.995  108.669   20.407   23.108
     51.470  418.521   70.572   90.813   48.246  111.581   20.398   23.262
     51.480  414.483   70.516   90.898   48.288  108.114   19.168   23.319
     51.490  415.396   69.779   89.085   49.318  108.436   19.684   24.260
     51.500  420.061   70.716   91.735   50.008  110.557   19.920   22.936
     51.510  420.064   69.662   91.904   50.861  109.543   20.342   23.067
     51.520  416.630   69.814   90.667   50.021  108.866   19.954   23.083
     51.530  418.782   70.337   90.292   48.833  110.599   19.850   23.324
     51.540  419.934   72.487   91.177   49.667  109.689   20.325   22.344
     51.550  417.716   71.383   90.889   48.573  110.032   20.415   22.349
     51.560  421.411   71.588   90.489   49.347  111.198   19.982   22.789
     51.570  417.017   70.805   89.409   47.481  109.807   20.536   23.499
     51.580  415.417   69.475   88.513   49.001  109.484   21.227   23.050
     51.590  416.531   70.638   89.246   49.350  109.786   19.869   23.654
     51.600  418.824   70.973   91.334   48.503  110.926   19.586   22.311
     51.610  415.640   69.939   89.699   49.133  111.184   20.256   22.791
     51.620  417.317   69.319   89.436   49.513  111.161   20.216   23.803
     51.630  419.427   71.636   90.776   48.986  110.540   20.777   22.821
     51.640  415.896   70.376   89.790   50.346  108.790   20.030   22.690
     51.650  410.956   69.072   89.013   49.247  108.072   20.599   22.165
     51.660  418.065   69.921   89.660   51.559  108.326   19.785   23.524
     51.670  414.138   68.581   89.054   48.800  111.277   19.882   21.617
     51.680  417.689   69.474   91.555   49.597  109.418   20.486   22.506
     51.690  415.651   69.083   89.113   49.456  109.761   20.905   23.545
     51.700  414.758   69.755   87.060   48.331  109.549   20.049   23.754
     51.710  412.451   70.023   87.377   48.195  110.404   20.133   22.586
     51.720  419.845   70.288   88.811   50.896  110.133   21.131   23.745
     51.730  415.257   70.875   89.515   47.603  107.961   19.904   23.682
     51.740  419.922   71.619   90.145   48.589  110.146   20.552   23.334
     51.750  414.321   70.546   87.573   47.717  109.922   20.684   22.248
     51.760  414.786   70.158   88.446   47.373  110.850   21.278   21.414
     51.770  411.796   68.971   88.880   48.248  110.275   19.744   21.649
     51.780  412.746   69.225   88.102   47.937  110.845   20.342   21.683
     51.790  415.689   71.037   88.195   48.532  110.619   22.029   20.362
     51.800  412.524   69.606   89.389   47.715  109.759   21.576   20.908
     51.810  409.964   69.402   87.630   47.946  108.673   21.251   21.364
     51.820  412.788   70.404   89.337   48.610  109.402   20.305   20.689
     51.830  413.974   71.408   88.776   46.946  111.041   20.858   21.188
     51.840  413.543   70.095   88.988   48.112  111.283   21.129   20.997
     51.850  408.381   70.057   89.756   46.333  108.087   20.771   20.363
     51.860  417.092   71.264   90.347   47.811  112.043   20.578   21.367
     51.870  414.703   72.550   88.016   48.229  111.494   21.152   21.008
     51.880  413.926   70.114   89.367   48.295  111.279   21.682   21.588
     51.890  417.391   71.598   89.648   47.890  112.132   21.532   21.605
     51.900  410.654   69.918   86.912   47.398  111.148   20.756   22.493
     51.910  412.681   70.613   88.709   48.862  108.762   20.694   22.198
     51.920  411.128   69.335   90.547   46.877  109.674   19.432   22.760
     51.930  414.642   70.254   91.048   47.607  109.503   20.310   23.045
     51.940  412.400   68.862   88.425   48.325  110.404   20.250   22.176
     51.950  411.283   69.963   89.482   47.522  110.297   20.555   22.011
     51.960  411.849   69.176   89.136   47.492  110.574   20.774   22.782
     51.970  415.136   70.054   89.126   48.191  110.887   20.652   22.709
     51.980  416.457   69.892   89.360   47.967  111.270   21.336   22.753
     51.990  414.956   69.917   89.004   49.468  110.155   21.166   22.160
     52.000  413.589   69.198   89.881   49.001  109.820   20.767   22.484
     52.010  414.205   68.960   91.239   47.261  110.917   20.988   23.054
     52.020  415.287   69.550   91.042   47.407  109.925   20.821   22.048
     52.030  416.919   71.377   90.165   48.407  110.266   21.083   22.524
     52.040  413.147   69.462   91.656   46.950  109.635   20.278   23.115
     52.050  412.282   69.267   89.997   48.443  109.697   20.854   22.236
     52.060  415.853   70.684   90.065   47.832  110.954   21.010   23.450
     52.070  413.484   70.911   88.692   48.342  109.514   21.124   22.112
     52.080  410.679   70.458   87.520   48.905  108.788   21.332   21.671
     52.090  413.308   69.279   87.892   49.121  112.364   20.921   22.494
     52.100  410.582   70.438   88.266   48.929  109.902   19.873   22.241
     52.110  417.923   71.501   90.121   48.917  112.699   20.108   22.574
     52.120  418.860   72.429   90.431   48.286  110.765   20.786   23.091
     52.130  413.476   70.700   90.391   48.026  110.366   20.082   22.593
     52.140  415.411   71.450   89.728   47.911  112.377   20.153   22.078
     52.150  414.408   70.151   89.458   48.156  110.894   21.403   23.235
     52.160  412.879   71.210   89.345   47.299  110.726   20.041   23.127
     52.170  411.741   71.360   88.052   47.530  110.711   20.334   22.912
     52.180  414.534   70.212   89.709   47.923  112.038   20.723   23.272
     52.190  411.425   69.768   90.683   47.610  109.992   20.185   23.196
     52.200  413.319   70.799   90.074   47.522  110.662   20.637   22.185
     52.210  412.665   69.695   90.664   48.023  109.855   20.854   22.958
     52.220  410.679   70.454   89.101   47.632  108.753   21.003   22.167
     52.230  413.845   69.940   88.275   47.642  110.520   21.327   23.596
     52.240  412.797   69.269   88.618   47.684  110.700   20.906   23.859
     52.250  411.713   70.199   88.164   47.437  109.421   20.695   24.028
     52.260  413.134   70.632   89.850   46.980  107.157   20.930   24.928
     52.270  414.442   70.180   89.656   49.536  108.039   20.961   23.668
     52.280  413.914   70.613   88.372   48.037  107.907   21.239   24.368
     52.290  408.652   70.164   87.754   47.149  108.268   20.733   24.115
     52.300  412.432   71.476   88.636   47.280  107.659   20.919   25.045
     52.310  410.222   69.721   88.847   47.292  108.144   21.014   23.208
     52.320  415.740   71.612   89.533   47.540  109.153   21.042   23.893
     52.330  411.963   71.241   87.240   47.800  109.798   20.105   22.917
     52.340  413.240   70.267   88.042   49.351  109.319   20.124   22.745
     52.350  413.476   71.487   85.488   48.625  111.809   21.263   23.300
     52.360  416.427   71.305   87.433   48.067  109.718   21.649   24.159
     52.370  419.602   72.216   87.902   48.439  112.499   21.017   24.156
     52.380  413.312   71.303   87.409   47.507  108.371   21.167   24.665
     52.390  410.296   70.492   87.294   47.370  107.437   21.348   23.920
     52.400  410.722   71.902   88.475   47.029  107.512   20.931   22.807
     52.410  410.354   70.073   89.423   47.007  107.565   21.219   22.564
     52.420  413.745   71.796   89.613   46.545  108.358   20.623   24.509
     52.430  414.210   71.279   88.939   48.805  109.012   20.325   23.000
     52.440  416.848   71.606   90.232   49.577  109.477   19.846   22.929
     52.450  412.647   69.992   88.301   48.984  109.948   20.255   22.562
     52.460  408.770   69.360   87.138   49.870  107.411   21.411   21.814
     52.470  412.212   69.528   90.031   48.979  107.764   21.276   22.034
     52.480  410.881   69.512   88.588   49.275  108.080   21.395   21.798
     52.490  411.265   69.533   89.424   48.150  108.667   21.532   22.157
     52.500  413.418   71.011   88.566   49.729  109.338   21.667   21.995
     52.510  411.725   70.908   87.535   48.654  108.747   21.529   22.859
     52.520  411.196   70.276   90.247   46.852  109.313   20.535   22.782
     52.530  410.364   71.930   88.630   48.191  107.366   19.841   23.392
     52.540  413.583   71.605   89.798   48.030  108.273   21.418   23.038
     52.550  412.626   70.055   89.465   49.805  105.678   21.632   22.909
     52.560  411.852   70.381   88.987   48.619  107.722   19.947   23.169
     52.570  412.856   70.337   90.361   48.543  109.065   21.063   22.427
     52.580  411.990   70.599   90.162   47.676  107.713   20.827   22.892
     52.590  410.742   70.988   88.059   46.450  110.444   20.678   22.862
     52.600  410.130   70.837   88.151   46.863  108.943   20.544   23.657
     52.610  412.812   69.977   86.708   47.810  111.692   21.043   23.839
     52.620  408.874   70.975   89.614   47.081  108.687   19.444   22.927
     52.630  408.809   72.785   87.912   46.564  108.181   20.479   21.887
     52.640  406.875   71.893   88.100   47.218  106.812   19.734   22.019
     52.650  407.705   69.203   89.775   47.958  108.293   20.129   21.706
     52.660  408.591   69.940   88.913   46.781  108.099   20.328   23.069
     52.670  409.968   70.081   87.783   47.291  110.031   20.659   23.210
     52.680  410.987   68.497   89.844   48.017  109.685   19.663   23.312
     52.690  413.341   69.901   89.107   48.484  111.624   20.573   23.009
     52.700  411.037   70.698   88.199   48.233  110.503   20.101   22.710
     52.710  413.248   69.422   89.739   47.952  109.931   20.787   23.640
     52.720  408.845   69.507   88.630   48.116  109.815   20.349   21.412
     52.730  412.664   69.021   89.258   48.888  108.858   20.313   24.280
     52.740  415.869   71.134   87.954   50.611  111.028   19.742   23.397
     52.750  412.597   70.210   88.247   50.091  108.545   19.889   23.574
     52.760  412.654   70.592   87.859   49.532  107.909   20.310   23.574
     52.770  412.764   69.236   87.688   51.184  110.165   19.926   22.249
     52.780  411.138   70.202   87.057   49.868  110.410   19.479   22.699
     52.790  413.792   71.034   86.576   49.235  110.278   19.616   24.423
     52.800  418.163   71.460   88.973   49.956  112.831   19.769   22.954
     52.810  415.570   71.410   87.670   49.338  112.386   19.608   23.077
     52.820  411.460   70.441   86.962   49.595  110.683   19.733   22.016
     52.830  407.394   69.704   85.978   49.105  109.144   19.714   22.276
     52.840  408.160   70.199   86.505   48.582  109.175   19.654   22.341
     52.850  410.432   68.373   87.079   49.532  109.165   19.835   23.745
     52.860  409.636   69.544   86.687   49.149  109.267   19.724   22.721
     52.870  408.017   69.351   85.491   49.349  108.501   19.569   22.521
     52.880  409.712   69.375   86.899   48.556  110.095   19.589   23.230
     52.890  407.353   69.610   85.475   49.008  109.595   19.643   22.117
     52.900  407.667   68.933   85.820   48.852  108.935   19.856   22.986
     52.910  408.129   69.497   87.814   47.824  107.971   20.318   22.699
     52.920  406.175   67.680   85.351   49.800  109.524   20.007   22.236
     52.930  405.012   67.569   87.798   48.561  106.951   20.321   22.203
     52.940  407.648   69.283   86.383   48.155  110.036   19.779   22.090
     52.950  412.836   69.593   87.953   48.133  110.077   19.973   23.772
     52.960  408.859   68.198   87.567   47.135  109.644   20.160   24.152
     52.970  412.056   70.532   87.621   47.973  109.956   20.298   23.416
     52.980  413.384   68.638   91.062   47.687  110.854   20.619   22.339
     52.990  407.241   69.125   88.572   46.541  107.266   19.428   22.937
     53.000  409.314   69.365   86.536   48.240  109.810   20.589   22.530
     53.010  411.245   69.199   88.900   48.001  109.454   19.418   23.280
     53.020  409.713   70.848   88.506   47.910  107.858   20.368   22.530
     53.030  414.974   69.461   89.698   49.289  110.250   20.757   23.012
     53.040  409.157   70.073   87.584   47.762  108.522   20.847   22.512
     53.050  410.709   70.075   86.900   49.077  109.150   21.203   22.191
     53.060  407.637   68.606   86.841   48.498  108.698   20.419   21.897
     53.070  409.272   69.942   88.776   47.574  108.606   20.162   21.968
     53.080  410.889   69.401   88.976   48.092  108.810   19.938   23.284
     53.090  410.904   70.920   88.450   48.255  108.217   20.305   23.091
     53.100  410.473   70.558   87.948   48.455  107.872   20.424   22.215
     53.110  406.450   69.000   86.553   47.659  108.705   20.150   22.129
     53.120  409.441   71.139   87.264   45.934  109.220   20.148   22.645
     53.130  411.549   68.282   88.926   48.251  110.137   21.044   23.330
     53.140  418.307   70.959   89.774   48.387  112.252   20.782   23.194
     53.150  413.145   70.035   89.549   47.849  109.857   20.348   23.261
     53.160  409.880   69.445   88.110   48.903  109.419   20.317   22.550
     53.170  413.964   68.028   88.947   49.331  110.631   20.004   23.126
     53.180  416.444   69.738   90.843   49.099  110.951   20.035   22.926
     53.190  413.581   69.412   89.535   48.424  111.595   19.880   22.219
     53.200  411.516   67.543   90.143   47.118  110.824   19.350   22.179
[truncated: 7,251,001 more chars]
