# Supplementary material for: Comparative structural insights and functional analysis for the distinct unbound states of Human AGO proteins
Source: Sci Rep. 2025 Mar 19;15:9432. doi: 10.1038/s41598-025-91849-5 (PMC11923369; doi:10.1038/s41598-025-91849-5)
Supplement: Supplementary file 4 — Supplementary Information 4. [file 41598_2025_91849_MOESM4_ESM.zip › global_and_domains/AGO1/r3/area.xvg]

# This file was created Sun Jul 14 13:40:09 2024
# Created by:
#                       :-) GROMACS - gmx sasa, 2024.1 (-:
# 
# Executable:   /home/panos/gromacs2024_1/bin/gmx
# Data prefix:  /home/panos/gromacs2024_1
# Working dir:  /media/panos/206c1b5a-e5c5-4016-9bdd-177d61394396/ago_sim3/AGO1/production
# Command line:
#   gmx sasa -f prod_center.xtc -s prod.tpr -n all_domains.ndx -o area.xvg -tu ns -surface 1 -output 10 11 12 13 14 15
# gmx sasa is part of G R O M A C S:
#
# Getting the Right Output Means no Artefacts in Calculating Stuff
#
@    title "Solvent Accessible Surface"
@    xaxis  label "Time (ns)"
@    yaxis  label "Area (nm\S2\N)"
@TYPE xy
@ view 0.15, 0.15, 0.75, 0.85
@ legend on
@ legend box on
@ legend loctype view
@ legend 0.78, 0.8
@ legend length 2
@ s0 legend "Total"
@ s1 legend "r_17-147"
@ s2 legend "r_209-351"
@ s3 legend "r_410-491"
@ s4 legend "r_498-799"
@ s5 legend "r_156-208"
@ s6 legend "r_355-401"
      0.000  414.092   72.365   86.136   45.881  112.198   18.980   19.644
      0.010  407.550   71.412   85.811   45.214  108.473   19.092   19.789
      0.020  415.999   72.267   87.795   44.834  110.813   20.369   20.375
      0.030  413.283   70.625   87.082   44.895  111.624   19.142   20.800
      0.040  413.940   71.743   86.517   45.673  109.689   20.037   20.631
      0.050  415.922   72.519   88.725   45.739  111.202   18.770   19.451
      0.060  416.179   72.886   87.737   46.469  109.834   18.599   20.179
      0.070  411.625   72.534   88.685   44.067  109.708   18.410   20.211
      0.080  412.355   72.193   88.918   45.675  108.571   19.162   19.909
      0.090  419.470   73.193   89.832   46.452  112.506   17.990   21.041
      0.100  413.944   73.476   87.133   45.419  109.764   18.116   21.217
      0.110  413.799   71.453   87.041   46.292  112.085   19.166   19.901
      0.120  416.048   72.842   87.216   46.135  111.605   18.752   20.592
      0.130  417.092   72.635   89.091   46.031  110.070   19.040   20.236
      0.140  415.146   73.556   88.011   44.673  111.006   19.123   19.703
      0.150  413.255   72.659   87.684   44.878  109.719   18.114   20.197
      0.160  416.274   74.341   88.292   44.753  110.282   18.774   20.160
      0.170  413.645   72.501   89.076   45.078  110.958   18.114   20.098
      0.180  416.092   73.221   89.228   44.324  113.082   18.508   18.876
      0.190  415.238   70.904   89.643   44.800  111.874   18.693   19.912
      0.200  416.376   72.056   90.462   44.214  111.231   19.548   20.025
      0.210  418.485   71.655   89.603   44.447  113.665   19.885   19.525
      0.220  416.020   72.705   88.646   43.922  113.253   19.017   19.132
      0.230  413.355   71.835   86.857   44.930  111.391   19.525   20.152
      0.240  416.185   73.292   87.224   44.559  113.302   18.946   19.871
      0.250  415.092   71.189   87.725   45.142  112.299   19.287   19.988
      0.260  417.730   72.353   88.878   45.336  113.333   18.727   19.866
      0.270  417.252   71.526   90.232   45.556  112.064   19.365   19.783
      0.280  418.608   70.921   90.738   46.182  112.640   19.347   20.403
      0.290  416.349   72.081   89.302   45.213  111.213   19.359   20.160
      0.300  417.010   71.830   87.893   45.664  112.736   19.289   20.312
      0.310  418.874   71.789   89.587   45.503  113.352   19.674   20.911
      0.320  420.317   72.148   89.699   46.339  112.506   19.486   20.984
      0.330  416.913   70.936   88.926   44.833  111.007   20.158   19.925
      0.340  416.422   71.888   89.498   45.320  110.216   19.035   19.994
      0.350  417.556   72.511   88.525   46.778  111.398   19.026   19.712
      0.360  419.124   72.979   90.768   45.425  110.698   19.218   20.098
      0.370  416.875   72.983   89.618   45.106  110.871   19.478   19.522
      0.380  414.623   71.624   88.170   45.364  110.941   19.177   20.068
      0.390  417.851   73.071   91.249   47.066  108.519   19.044   20.152
      0.400  414.332   72.839   89.333   46.305  108.530   18.285   20.272
      0.410  419.458   73.232   90.136   46.386  109.149   19.652   20.304
      0.420  418.615   71.533   89.249   44.630  112.058   20.318   20.095
      0.430  422.747   73.956   89.430   45.510  112.255   19.277   20.563
      0.440  421.650   73.455   90.156   44.944  111.816   19.962   20.422
      0.450  417.641   71.321   89.306   45.583  112.503   19.190   19.868
      0.460  418.757   72.584   88.049   46.573  112.280   18.962   20.267
      0.470  419.392   72.285   90.273   45.443  112.517   18.962   20.084
      0.480  415.694   71.371   89.234   44.984  110.660   19.585   20.696
      0.490  415.425   71.992   87.958   46.226  109.847   19.735   21.077
      0.500  422.684   73.883   88.996   47.259  112.942   19.758   19.661
      0.510  413.546   71.593   89.661   44.204  109.763   19.082   20.306
      0.520  415.610   71.435   89.258   46.396  109.156   20.493   19.837
      0.530  418.426   71.059   88.283   47.133  112.372   19.616   20.070
      0.540  416.785   71.379   90.427   45.992  110.022   19.262   20.966
      0.550  416.241   71.978   89.411   46.482  110.950   18.880   19.929
      0.560  415.942   71.042   89.754   45.741  111.247   18.954   20.904
      0.570  418.072   73.216   89.232   44.286  111.873   19.303   20.617
      0.580  420.434   72.109   91.550   45.613  111.829   19.193   20.765
      0.590  420.382   72.516   88.522   45.236  113.380   19.497   21.005
      0.600  425.613   71.620   90.192   45.814  114.889   20.539   21.069
      0.610  423.748   73.157   92.550   45.493  112.188   19.591   20.511
      0.620  423.154   73.263   92.360   46.215  111.607   19.792   19.724
      0.630  414.942   72.047   89.604   45.475  109.596   18.729   20.752
      0.640  419.763   71.952   89.254   45.789  112.941   19.388   20.954
      0.650  420.914   72.784   90.206   44.405  112.787   18.641   20.915
      0.660  422.004   72.199   90.695   47.556  111.803   19.448   20.263
      0.670  420.517   72.417   90.993   46.064  112.672   18.755   20.830
      0.680  418.976   71.293   89.512   47.442  110.705   19.138   20.163
      0.690  421.334   71.512   90.219   47.740  111.393   18.930   21.085
      0.700  417.406   71.797   89.012   46.190  110.841   18.582   20.765
      0.710  414.080   70.411   89.778   44.372  109.605   19.053   21.102
      0.720  416.182   71.388   89.168   46.031  108.909   19.825   20.954
      0.730  415.525   70.978   89.029   46.105  109.837   19.579   19.653
      0.740  418.294   71.859   90.028   47.047  110.497   19.386   20.495
      0.750  413.496   70.537   88.371   45.703  109.972   19.530   19.789
      0.760  415.358   72.815   89.498   43.889  110.322   19.603   20.474
      0.770  415.891   69.651   89.493   45.493  112.267   19.285   19.904
      0.780  419.058   72.455   88.818   45.935  112.569   18.880   20.380
      0.790  417.348   71.233   89.848   46.619  110.329   19.962   20.459
      0.800  416.246   69.657   89.394   46.487  111.003   20.056   20.240
      0.810  415.238   70.304   88.479   45.784  110.810   19.238   20.792
      0.820  415.985   70.688   89.083   46.544  109.462   19.863   20.512
      0.830  415.119   69.626   88.419   44.950  110.491   20.225   20.874
      0.840  416.243   69.531   88.738   46.404  111.552   19.423   20.826
      0.850  413.824   70.532   88.625   46.728  106.690   19.271   20.477
      0.860  416.126   70.271   89.079   44.743  111.282   19.313   21.390
      0.870  415.400   68.854   88.806   46.619  110.638   19.711   20.892
      0.880  419.678   70.472   91.777   46.134  110.155   18.916   21.526
      0.890  417.500   69.706   89.798   45.696  113.113   18.900   21.118
      0.900  413.545   68.822   89.931   44.975  108.958   18.759   21.702
      0.910  417.420   70.070   89.719   44.700  110.740   19.888   22.219
      0.920  413.040   70.668   88.408   44.212  108.520   19.617   21.837
      0.930  416.824   70.913   89.324   44.416  110.853   19.630   21.475
      0.940  415.071   71.388   89.395   44.317  110.169   19.036   20.930
      0.950  415.373   72.936   88.704   45.395  108.853   19.204   20.597
      0.960  418.599   72.026   89.452   45.244  110.481   20.230   20.858
      0.970  417.456   73.574   89.769   43.841  109.478   19.597   20.156
      0.980  419.375   72.244   88.613   45.948  110.410   19.997   21.180
      0.990  422.350   73.180   89.391   45.415  112.544   20.210   22.071
      1.000  418.257   72.405   88.280   46.009  108.635   19.707   21.832
      1.010  421.089   72.039   89.613   46.308  110.685   19.519   21.553
      1.020  416.946   71.155   89.414   45.045  108.564   19.378   22.313
      1.030  416.792   71.932   87.894   43.966  111.389   20.293   21.067
      1.040  420.006   71.784   90.787   46.586  107.914   20.848   22.001
      1.050  417.865   72.297   90.341   45.498  109.124   19.122   21.224
      1.060  417.607   71.666   90.382   44.617  109.241   19.318   22.014
      1.070  411.257   69.391   87.962   45.545  108.901   19.465   21.878
      1.080  417.338   70.760   89.352   46.615  109.037   19.440   21.614
      1.090  415.747   71.456   89.339   46.625  110.095   19.584   20.413
      1.100  414.234   71.033   87.414   46.491  108.535   20.487   21.346
      1.110  412.615   68.932   89.729   45.014  107.569   20.069   21.748
      1.120  415.911   71.406   88.782   45.884  109.451   19.612   21.314
      1.130  412.314   70.533   86.535   45.375  108.534   20.356   21.363
      1.140  413.085   71.527   87.231   44.424  109.225   19.710   20.835
      1.150  416.418   71.869   88.601   45.751  108.985   19.567   21.033
      1.160  415.695   72.502   87.600   45.572  109.111   19.942   20.684
      1.170  418.583   71.510   88.755   45.198  108.763   20.640   22.224
      1.180  412.142   69.540   88.203   45.652  107.467   19.164   21.846
      1.190  417.047   70.928   86.686   47.117  109.547   19.430   21.958
      1.200  416.084   71.395   88.656   46.012  107.449   20.030   21.667
      1.210  416.593   70.456   88.441   46.787  109.209   19.822   21.104
      1.220  417.747   70.534   87.850   47.123  108.852   20.196   21.748
      1.230  421.081   72.851   87.144   47.492  110.902   19.692   21.314
      1.240  420.498   71.787   89.303   46.084  108.950   20.031   21.115
      1.250  418.639   71.164   88.103   47.104  109.791   19.936   20.970
      1.260  419.986   71.625   88.527   46.669  109.298   19.343   21.872
      1.270  420.052   70.261   89.431   46.879  109.810   20.733   21.745
      1.280  417.446   70.258   88.429   45.459  109.989   19.782   21.626
      1.290  419.349   71.574   88.957   46.681  110.593   20.219   20.390
      1.300  412.754   70.123   88.803   45.810  109.508   19.023   20.389
      1.310  419.119   71.886   89.181   46.935  110.629   20.051   21.466
      1.320  414.989   70.087   88.476   44.704  110.837   20.310   20.737
      1.330  419.502   70.807   90.327   46.260  110.775   19.869   21.235
      1.340  420.880   71.178   91.026   45.750  112.364   19.835   20.346
      1.350  419.030   70.680   89.924   45.816  111.793   19.086   21.074
      1.360  418.286   71.037   89.582   47.241  108.790   19.433   21.291
      1.370  414.324   69.709   89.277   46.867  109.714   18.642   20.438
      1.380  421.095   72.435   91.321   47.374  108.289   20.458   20.771
      1.390  419.340   72.053   89.699   46.866  110.344   19.751   21.806
      1.400  419.169   69.577   93.110   46.516  110.191   19.654   20.673
      1.410  416.469   69.624   89.585   45.912  110.678   19.678   20.101
      1.420  422.478   72.377   90.379   46.786  111.808   19.847   21.220
      1.430  422.636   71.550   91.142   44.941  111.519   20.596   21.203
      1.440  422.217   72.036   91.059   45.274  112.495   19.468   21.119
      1.450  420.878   71.318   92.484   46.522  110.359   19.593   20.540
      1.460  417.517   72.767   89.426   44.874  110.745   19.304   20.657
      1.470  416.738   71.453   89.485   45.530  110.231   18.925   20.660
      1.480  417.908   72.421   89.772   45.454  109.763   20.065   20.562
      1.490  414.174   71.642   89.045   45.393  109.652   18.746   20.270
      1.500  419.959   72.414   90.067   45.432  109.132   20.428   21.475
      1.510  416.007   71.761   88.267   45.106  109.719   19.586   20.705
      1.520  418.296   71.318   91.360   44.039  110.774   19.435   20.603
      1.530  417.374   70.384   90.513   46.532  110.848   18.790   19.935
      1.540  417.085   70.943   90.873   45.038  108.388   19.559   20.431
      1.550  413.552   70.970   87.439   44.684  111.097   18.455   19.819
      1.560  416.596   70.904   91.352   45.471  109.131   18.660   20.719
      1.570  414.378   70.654   88.484   44.891  108.919   19.033   20.963
      1.580  417.799   71.292   90.752   45.474  109.786   18.590   21.388
      1.590  414.972   70.176   90.181   45.938  108.483   18.162   22.196
      1.600  413.262   71.497   90.143   46.696  107.481   18.010   21.102
      1.610  415.827   70.263   90.812   44.736  110.660   19.028   22.173
      1.620  413.194   71.421   88.849   45.713  107.990   19.365   21.300
      1.630  414.697   71.651   88.447   45.155  110.387   19.413   20.894
      1.640  419.670   72.542   90.459   46.690  109.412   19.456   21.811
      1.650  416.358   71.137   90.351   46.726  108.735   18.892   20.853
      1.660  418.255   71.627   90.513   46.767  109.465   19.328   20.909
      1.670  419.786   70.186   91.895   47.801  109.141   19.578   21.180
      1.680  415.926   70.993   91.655   47.349  106.238   20.287   20.840
      1.690  417.227   70.123   90.491   48.182  108.796   19.241   21.084
      1.700  416.580   71.021   90.858   46.133  108.737   18.659   21.160
      1.710  417.581   70.420   91.665   47.449  109.174   19.259   20.772
      1.720  418.084   69.426   90.496   46.874  111.034   19.697   20.918
      1.730  421.322   71.318   92.368   45.808  110.243   20.754   21.047
      1.740  418.576   72.037   92.011   46.201  109.497   19.568   20.891
      1.750  417.436   71.287   91.102   45.855  110.528   19.545   21.236
      1.760  416.210   71.314   91.775   44.757  108.716   19.051   20.998
      1.770  419.236   72.818   92.483   45.403  110.944   18.947   20.652
      1.780  415.260   72.074   92.308   45.962  107.639   18.934   20.769
      1.790  417.672   71.567   92.285   45.823  109.418   19.332   21.221
      1.800  422.365   72.579   94.207   46.139  110.064   19.224   21.506
      1.810  419.683   72.918   91.640   45.630  109.399   20.147   21.714
      1.820  417.232   69.263   92.106   45.531  110.138   20.153   21.203
      1.830  419.086   71.195   91.919   47.029  109.249   19.516   20.986
      1.840  418.110   70.298   93.459   46.113  107.859   20.488   21.232
      1.850  418.404   68.467   91.133   47.420  111.931   19.724   21.079
      1.860  417.980   71.056   92.216   45.873  109.894   19.499   20.631
      1.870  418.286   71.396   92.172   44.456  110.344   19.335   21.429
      1.880  422.588   70.955   93.316   45.984  111.481   19.420   21.442
      1.890  415.142   71.249   91.721   45.360  108.528   18.554   20.414
      1.900  417.633   70.559   92.388   46.413  108.127   19.196   20.726
      1.910  419.387   71.316   92.203   46.914  109.222   19.317   20.465
      1.920  418.489   71.645   88.807   46.677  110.441   19.743   22.090
      1.930  418.392   71.235   89.676   46.693  109.658   19.835   20.685
      1.940  417.624   71.603   90.753   46.126  108.075   18.961   20.913
      1.950  416.888   69.897   92.156   47.663  108.122   19.050   20.841
      1.960  419.429   72.058   91.005   46.854  107.247   19.638   21.798
      1.970  417.328   71.588   90.963   47.098  108.549   19.060   21.476
      1.980  420.979   72.171   91.878   47.675  109.675   18.776   21.315
      1.990  420.331   72.459   92.711   47.449  109.459   19.764   19.692
      2.000  420.059   70.592   91.880   47.473  110.039   19.748   20.602
      2.010  416.196   69.179   91.653   46.672  109.645   19.634   20.612
      2.020  418.151   71.588   90.041   47.886  109.415   20.050   20.411
      2.030  420.506   72.389   91.422   47.338  108.913   19.126   20.631
      2.040  421.646   72.097   92.732   46.172  109.793   20.096   20.518
      2.050  420.104   71.766   90.728   47.347  109.665   19.603   20.886
      2.060  415.715   70.871   89.869   45.756  108.530   19.901   20.947
      2.070  421.060   72.045   91.339   48.207  110.632   19.003   19.999
      2.080  418.209   70.296   91.780   48.065  108.820   18.779   20.226
      2.090  421.856   73.189   91.000   44.547  111.240   19.690   21.668
      2.100  418.242   71.060   90.744   46.809  108.810   19.440   21.170
      2.110  420.024   71.632   91.326   46.469  111.114   19.056   21.025
      2.120  422.734   72.629   92.048   46.783  110.320   19.695   21.124
      2.130  418.289   70.373   92.530   45.540  109.460   19.708   21.077
      2.140  416.667   69.701   91.941   46.128  109.164   19.759   20.069
      2.150  413.157   71.431   88.932   46.325  108.213   18.597   20.450
      2.160  415.004   71.061   89.237   47.065  108.551   18.918   21.048
      2.170  414.157   71.868   88.826   46.358  109.232   18.374   21.017
      2.180  413.895   71.095   87.948   46.317  109.382   19.332   21.472
      2.190  419.792   73.968   89.492   46.440  110.076   19.250   20.745
      2.200  416.768   72.697   90.260   45.633  110.280   18.623   20.276
      2.210  418.997   71.636   89.444   46.988  110.510   19.597   20.586
      2.220  414.187   72.089   88.810   45.277  109.222   18.516   21.401
      2.230  415.511   70.333   88.908   48.040  109.356   19.853   21.721
      2.240  419.720   72.404   90.971   47.035  108.877   19.240   21.172
      2.250  418.465   71.781   89.503   47.594  110.121   19.281   21.258
      2.260  417.292   71.881   90.078   45.725  111.309   19.610   20.737
      2.270  409.039   70.260   88.082   45.622  106.193   18.922   21.080
      2.280  416.903   71.668   89.404   46.094  110.968   19.449   21.099
      2.290  417.191   71.320   88.738   45.647  111.876   18.879   21.325
      2.300  415.375   71.836   88.325   44.823  109.466   19.989   21.229
      2.310  415.477   71.357   87.846   45.445  110.346   19.901   20.596
      2.320  416.902   73.284   88.464   46.402  109.947   19.896   20.350
      2.330  415.636   72.401   89.044   46.422  109.568   19.021   20.576
      2.340  415.575   72.690   87.093   46.136  109.806   19.096   20.728
      2.350  415.900   73.165   88.157   46.220  108.702   18.259   22.064
      2.360  413.179   73.019   87.613   46.388  108.197   18.091   20.926
      2.370  413.204   71.120   88.360   45.148  110.419   19.279   20.236
      2.380  414.018   71.426   87.436   47.047  109.479   18.902   21.330
      2.390  417.308   72.355   89.779   45.969  110.418   19.652   21.000
      2.400  416.625   71.825   90.569   45.392  110.009   19.570   20.801
      2.410  414.599   72.406   88.561   46.460  109.289   18.851   21.138
      2.420  415.398   73.863   88.813   46.013  109.000   19.132   21.601
      2.430  415.183   71.032   90.391   45.947  109.418   19.333   20.785
      2.440  413.200   70.970   89.965   46.519  108.609   18.477   21.328
      2.450  417.983   71.924   91.392   45.955  109.014   19.132   21.296
      2.460  416.208   71.341   89.184   46.117  112.341   19.431   20.715
      2.470  409.925   71.982   87.492   46.092  106.980   18.499   21.120
      2.480  415.722   71.862   88.475   46.050  109.201   19.894   21.495
      2.490  416.978   73.358   89.417   45.640  109.795   19.342   21.752
      2.500  417.470   72.237   89.168   46.746  109.801   19.275   21.372
      2.510  413.365   72.248   90.042   45.680  107.525   18.851   21.422
      2.520  416.094   71.882   90.905   45.375  109.593   18.566   22.077
      2.530  416.294   71.320   91.831   45.495  108.508   18.902   21.606
      2.540  417.414   72.155   91.987   45.372  108.869   19.380   22.275
      2.550  412.545   72.006   87.874   45.212  109.522   18.945   21.566
      2.560  412.940   69.934   88.970   45.553  109.761   19.830   21.417
      2.570  413.804   70.413   88.267   46.167  108.986   20.014   21.113
      2.580  416.911   71.841   88.438   45.977  110.010   19.460   22.001
      2.590  412.646   70.576   86.720   45.303  108.564   19.767   21.807
      2.600  414.113   72.019   86.905   46.019  109.288   19.445   21.415
      2.610  415.187   71.393   87.819   46.055  109.899   20.065   21.620
      2.620  412.728   70.652   88.243   43.755  109.908   19.889   22.449
      2.630  416.529   72.185   89.389   45.235  110.091   19.465   21.957
      2.640  412.175   71.442   87.070   45.319  108.951   19.473   21.852
      2.650  414.411   71.157   88.141   45.621  110.154   19.551   20.567
      2.660  416.462   70.614   89.743   46.581  110.087   18.861   21.889
      2.670  412.735   71.906   88.250   45.784  107.751   19.924   21.139
      2.680  414.056   71.643   89.427   46.162  106.571   20.343   21.519
      2.690  411.018   70.843   89.339   44.389  105.489   19.539   22.303
      2.700  409.433   71.942   88.245   45.659  104.571   20.188   21.257
      2.710  412.882   71.613   87.549   44.713  106.352   20.369   22.206
      2.720  409.910   71.663   88.103   45.042  107.177   19.415   20.902
      2.730  409.179   70.821   88.861   44.646  105.982   19.801   21.372
      2.740  411.792   71.772   90.141   45.845  107.118   18.645   20.932
      2.750  410.410   70.505   88.614   44.956  108.123   19.391   21.174
      2.760  411.267   71.028   85.754   46.737  108.653   19.099   22.018
      2.770  415.552   70.090   89.444   46.501  111.085   19.673   21.462
      2.780  416.572   71.761   89.167   46.893  110.364   19.502   21.017
      2.790  414.905   69.476   88.596   46.399  111.166   18.832   21.082
      2.800  413.508   70.784   89.445   44.925  108.989   19.068   21.297
      2.810  413.273   70.490   89.964   45.253  108.881   19.544   21.000
      2.820  410.061   71.098   88.584   44.240  107.580   18.983   20.745
      2.830  410.555   71.036   87.438   44.136  108.988   18.386   21.626
      2.840  413.573   70.955   89.973   46.174  108.539   19.592   20.832
      2.850  414.771   71.490   88.923   45.884  110.242   18.627   21.480
      2.860  411.136   71.061   89.745   44.726  108.345   18.971   21.332
      2.870  411.227   70.681   90.904   44.517  107.411   17.858   21.527
      2.880  412.060   72.542   90.437   44.680  107.642   17.670   21.273
      2.890  412.563   71.873   89.944   44.753  108.521   18.140   21.164
      2.900  410.992   71.122   90.216   45.340  106.629   18.605   21.547
      2.910  408.045   70.805   88.432   45.263  106.457   18.877   20.931
      2.920  409.899   71.838   90.604   45.266  105.411   18.625   21.503
      2.930  415.064   74.044   91.224   45.350  108.127   18.572   20.154
      2.940  410.317   72.348   89.086   44.387  106.758   19.437   20.526
      2.950  412.227   72.053   90.487   45.536  107.641   19.134   20.244
      2.960  413.455   70.431   88.827   47.449  108.908   18.726   21.141
      2.970  410.159   71.847   89.462   45.533  106.110   18.370   20.642
      2.980  414.009   70.899   90.486   45.900  108.312   19.265   20.769
      2.990  414.912   71.208   89.557   46.490  109.077   19.345   20.848
      3.000  412.509   71.273   90.858   46.367  107.427   18.629   20.836
      3.010  415.417   72.201   93.357   46.872  106.728   18.052   21.031
      3.020  417.013   71.400   90.224   46.409  110.483   19.023   21.387
      3.030  412.734   71.352   89.101   46.917  109.402   18.273   19.894
      3.040  417.146   71.074   91.193   47.642  110.856   19.133   20.185
      3.050  415.259   70.026   90.256   46.745  109.695   19.544   20.232
      3.060  418.202   70.910   91.423   48.332  109.615   18.794   21.015
      3.070  416.020   71.501   89.521   46.893  109.115   19.211   21.152
      3.080  414.868   69.608   91.306   46.748  109.032   19.610   20.306
      3.090  410.534   68.729   90.718   46.924  106.204   19.329   19.904
      3.100  412.650   70.504   90.397   45.862  107.789   19.881   20.625
      3.110  412.945   70.503   87.726   47.614  108.659   19.397   20.674
      3.120  412.821   70.694   88.950   47.528  107.192   18.579   20.786
      3.130  412.212   71.996   88.318   45.892  106.805   19.459   21.209
      3.140  411.784   69.806   90.300   46.632  107.139   19.406   20.524
      3.150  412.921   71.200   90.004   46.347  107.244   19.996   20.854
      3.160  413.321   70.243   89.787   46.521  107.994   19.267   21.107
      3.170  411.488   70.960   89.731   45.928  107.548   19.271   20.741
      3.180  410.452   69.540   89.768   46.481  104.290   19.524   20.867
      3.190  408.871   69.268   89.744   45.906  106.919   19.342   19.341
      3.200  413.426   69.000   90.036   45.849  109.729   19.521   20.286
      3.210  408.328   69.391   88.928   46.062  107.302   18.517   20.350
      3.220  408.438   69.775   88.070   45.872  107.221   18.439   20.839
      3.230  412.534   69.755   90.010   44.746  109.555   19.060   20.744
      3.240  415.270   69.959   90.002   46.610  108.240   20.268   20.996
      3.250  417.898   70.517   88.935   47.280  109.911   20.217   20.292
      3.260  414.420   71.359   88.769   46.623  109.525   19.525   20.102
      3.270  413.010   70.412   89.806   44.920  108.446   19.645   20.125
      3.280  414.473   70.807   86.632   46.686  109.378   20.477   20.795
      3.290  412.468   70.602   86.694   47.278  109.422   19.732   19.517
      3.300  412.826   70.302   86.424   46.490  110.086   20.076   19.942
      3.310  410.689   69.956   85.914   46.132  109.893   19.786   20.319
      3.320  411.766   70.269   87.891   46.494  109.374   19.465   19.751
      3.330  408.211   68.830   87.570   46.990  106.186   20.463   20.346
      3.340  408.309   69.354   86.252   47.050  108.834   18.893   20.065
      3.350  411.295   71.782   87.457   46.102  109.693   19.139   20.055
      3.360  409.863   70.331   87.088   46.801  107.657   19.225   20.799
      3.370  406.273   69.841   85.425   45.826  106.947   19.375   20.574
      3.380  408.920   70.342   86.840   46.080  108.844   19.490   19.567
      3.390  407.295   70.572   86.138   45.980  107.563   19.820   20.533
      3.400  407.889   69.081   86.033   46.694  108.013   19.809   20.446
      3.410  409.527   70.334   87.130   46.622  106.451   19.266   20.986
      3.420  407.617   71.042   85.850   47.044  107.072   18.356   19.845
      3.430  410.162   69.392   86.139   46.138  108.208   19.373   21.231
      3.440  412.118   69.701   87.029   47.196  107.660   19.557   20.141
      3.450  409.425   69.858   88.318   45.071  105.129   20.441   20.157
      3.460  411.747   71.200   87.693   46.043  108.489   18.871   20.643
      3.470  409.227   70.126   86.921   45.874  108.409   18.364   20.488
      3.480  408.453   68.210   87.081   47.961  106.740   18.985   20.446
      3.490  404.210   68.634   86.932   47.234  105.205   18.696   20.601
      3.500  407.040   69.615   87.482   45.309  107.359   17.366   20.680
      3.510  404.796   67.129   87.166   45.726  107.743   18.633   20.210
      3.520  408.111   68.104   87.860   45.306  107.298   19.436   21.627
      3.530  408.407   70.407   87.769   45.118  106.699   19.013   20.822
      3.540  407.328   70.166   87.589   46.476  106.085   18.124   20.479
      3.550  407.872   68.810   88.415   46.063  106.371   18.766   21.110
      3.560  406.879   70.022   88.100   46.318  105.677   18.110   20.113
      3.570  407.435   71.076   86.513   45.957  106.055   18.291   21.052
      3.580  406.130   70.541   88.328   46.001  104.576   18.156   21.002
      3.590  407.314   70.834   86.825   46.962  105.490   18.247   20.416
      3.600  409.480   70.269   88.659   46.471  105.967   18.579   20.570
      3.610  407.090   70.961   85.866   46.238  106.606   19.138   20.324
      3.620  406.033   70.355   85.214   46.540  104.977   18.863   21.322
      3.630  410.976   71.652   88.567   45.688  106.532   19.205   21.511
      3.640  410.007   70.140   87.391   47.433  106.144   19.469   21.354
      3.650  407.496   70.499   85.326   46.242  106.823   19.361   20.472
      3.660  404.303   70.197   84.861   45.005  106.769   19.031   20.108
      3.670  408.615   69.751   86.622   46.580  106.817   18.947   19.965
      3.680  409.713   69.075   88.637   46.268  107.060   18.693   20.965
      3.690  410.271   71.399   87.831   45.986  106.210   18.859   20.115
      3.700  410.497   70.634   87.203   45.563  106.884   19.902   20.114
      3.710  408.406   71.100   87.646   44.081  107.076   19.367   21.282
      3.720  406.956   69.984   87.251   45.178  107.723   18.879   19.938
      3.730  407.814   70.710   86.485   45.776  105.997   19.713   20.341
      3.740  405.209   70.637   85.530   45.947  105.918   18.335   20.198
      3.750  405.223   70.628   86.413   45.757  104.667   19.373   20.680
      3.760  408.599   69.844   85.423   46.448  107.267   19.022   21.194
      3.770  403.160   69.816   86.605   44.797  104.708   18.473   19.957
      3.780  410.594   69.931   87.193   45.565  108.449   18.854   21.226
      3.790  410.341   68.521   88.848   46.435  108.269   19.048   20.381
      3.800  408.302   70.427   85.708   44.948  108.577   18.239   21.128
      3.810  410.629   69.950   86.815   46.114  109.819   18.712   20.450
      3.820  411.423   70.398   85.077   47.226  108.980   18.911   20.761
      3.830  405.255   69.779   85.113   46.714  106.155   18.507   19.922
      3.840  410.367   69.487   86.886   45.170  109.874   18.981   20.416
      3.850  411.421   69.566   85.686   45.651  110.413   18.757   20.880
      3.860  408.750   70.681   85.590   45.398  108.535   17.982   20.235
      3.870  409.181   69.874   87.032   45.902  109.772   17.249   19.978
      3.880  408.099   69.562   85.747   46.293  108.823   17.811   20.239
      3.890  409.134   70.696   85.573   45.374  108.177   18.739   20.468
      3.900  410.111   71.133   86.265   45.825  107.614   18.884   20.279
      3.910  412.482   71.092   85.202   47.651  110.050   18.876   20.733
      3.920  414.656   70.662   87.902   46.963  109.799   18.629   21.439
      3.930  404.962   68.135   85.253   45.375  108.520   18.237   19.819
      3.940  410.645   70.009   86.325   44.987  111.047   18.266   20.028
      3.950  411.378   71.152   84.688   46.758  111.901   18.325   20.176
      3.960  412.212   71.198   86.374   46.816  111.300   19.045   20.198
      3.970  414.205   72.168   86.861   47.414  110.675   18.746   19.705
      3.980  411.314   70.592   85.693   46.084  112.114   18.737   20.696
      3.990  408.835   70.341   84.985   46.688  110.771   18.354   20.407
      4.000  409.400   69.268   86.186   47.184  109.664   19.196   20.481
      4.010  411.208   69.140   86.820   46.603  110.112   18.839   21.018
      4.020  411.995   70.783   85.871   47.675  109.066   18.624   21.549
      4.030  411.081   70.879   86.428   46.572  109.251   18.680   20.040
      4.040  411.767   71.253   88.083   45.776  109.191   19.027   21.001
      4.050  408.756   70.798   85.239   46.600  109.557   18.874   20.688
      4.060  408.250   69.271   85.407   46.169  109.426   18.250   21.299
      4.070  410.626   71.584   86.087   45.651  109.140   18.856   20.789
      4.080  413.422   71.654   85.359   47.773  111.016   18.507   20.843
      4.090  409.274   71.262   85.378   45.649  108.817   19.311   20.689
      4.100  410.830   69.058   85.356   45.385  111.261   20.097   20.658
      4.110  409.295   69.913   86.278   46.451  110.166   18.312   21.299
      4.120  411.934   70.197   88.149   46.868  108.982   18.818   21.152
      4.130  410.389   68.781   85.826   46.443  111.778   19.049   20.527
      4.140  411.919   70.891   86.427   47.391  109.027   19.033   21.468
      4.150  409.945   71.020   87.292   45.370  108.678   19.442   21.126
      4.160  406.873   69.827   85.116   46.362  107.772   18.490   21.340
      4.170  409.394   69.193   85.423   47.789  109.940   19.134   21.194
      4.180  413.058   70.752   87.163   47.843  110.801   19.049   20.384
      4.190  408.320   70.091   86.391   45.476  108.685   19.338   20.992
      4.200  414.717   71.591   88.220   46.761  109.743   19.859   21.203
      4.210  409.431   71.267   86.244   47.525  106.945   19.969   20.546
      4.220  410.650   70.177   86.263   47.232  108.370   19.852   21.778
      4.230  413.538   71.134   86.685   47.546  109.155   19.381   21.201
      4.240  408.927   69.328   85.628   47.480  108.882   19.301   21.074
      4.250  411.287   70.058   86.748   47.516  108.861   19.439   21.805
      4.260  411.720   71.132   85.217   46.997  110.263   18.996   20.864
      4.270  408.981   70.497   85.114   46.985  108.369   19.902   20.416
      4.280  404.559   69.242   83.558   45.603  109.330   19.756   20.588
      4.290  409.095   72.430   84.784   46.849  108.863   19.120   20.211
      4.300  408.021   69.492   85.412   47.380  107.371   18.907   20.944
      4.310  414.894   70.724   88.063   46.327  111.012   18.817   21.497
      4.320  412.080   69.205   86.950   46.367  110.061   19.998   21.114
      4.330  409.698   71.516   86.080   46.188  108.827   19.691   20.242
      4.340  410.341   70.154   85.174   46.571  110.147   17.970   21.003
      4.350  406.811   70.509   84.643   48.540  105.369   19.918   21.300
      4.360  407.647   69.757   84.458   47.165  107.970   19.115   21.781
      4.370  408.852   70.212   84.713   46.962  107.628   19.084   21.904
      4.380  407.836   71.074   85.645   46.742  106.504   19.401   20.591
      4.390  414.621   71.051   86.723   47.823  110.188   19.442   21.216
      4.400  416.155   71.073   86.027   48.523  110.481   19.909   21.270
      4.410  413.182   70.127   86.751   47.135  109.376   19.903   21.317
      4.420  415.047   71.321   85.429   48.863  108.485   20.528   21.277
      4.430  411.885   71.903   85.889   48.775  107.703   19.210   20.114
      4.440  417.572   70.726   88.917   47.062  110.474   18.896   20.954
      4.450  412.536   69.329   87.718   47.184  108.752   19.586   21.607
      4.460  412.501   69.172   87.319   48.647  107.529   19.757   21.509
      4.470  415.562   70.690   87.927   47.792  108.684   19.188   21.141
      4.480  415.246   71.782   87.350   47.131  108.613   19.073   21.301
      4.490  411.900   70.105   89.513   46.966  107.725   19.117   20.627
      4.500  414.505   68.845   87.680   47.417  110.190   19.044   21.457
      4.510  415.516   69.873   86.342   47.110  111.154   19.733   21.791
      4.520  409.691   70.099   86.788   45.860  107.502   19.556   21.230
      4.530  411.689   70.763   86.995   45.945  109.285   19.138   20.759
      4.540  410.681   69.700   87.161   47.697  107.619   19.271   20.643
      4.550  414.551   71.991   87.640   47.961  107.859   19.861   21.067
      4.560  412.220   70.286   87.571   46.094  109.069   19.550   21.010
      4.570  411.173   69.501   85.966   45.950  109.643   19.629   21.309
      4.580  413.026   71.248   86.525   47.539  108.889   19.588   20.401
      4.590  410.474   70.950   86.876   47.407  106.891   19.245   20.934
      4.600  417.111   71.899   88.287   47.903  110.006   19.604   20.721
      4.610  417.347   71.359   88.725   47.987  111.457   19.057   20.521
      4.620  415.797   71.425   87.277   49.370  109.148   19.936   21.313
      4.630  413.020   70.667   88.287   46.519  110.558   19.552   20.397
      4.640  412.519   70.849   88.324   46.974  108.861   19.260   20.717
      4.650  413.654   70.911   89.727   48.002  107.907   18.761   21.172
      4.660  410.579   70.297   87.389   45.865  111.006   19.038   19.897
      4.670  413.941   71.168   87.541   48.348  110.392   18.564   21.359
      4.680  411.901   69.432   90.493   47.503  108.674   18.693   20.121
      4.690  411.381   68.900   87.461   48.110  109.433   18.555   21.393
      4.700  413.701   68.794   89.495   48.132  109.641   19.588   20.820
      4.710  408.748   69.754   87.998   47.028  107.675   19.514   21.453
      4.720  411.696   69.500   88.479   48.641  108.069   19.285   20.541
      4.730  416.321   70.555   90.957   47.939  109.727   19.309   21.432
      4.740  411.254   69.402   89.909   46.845  109.009   18.874   20.764
      4.750  413.827   71.515   89.936   47.340  109.043   18.758   20.873
      4.760  413.511   70.452   89.383   48.606  109.090   17.461   20.805
      4.770  414.710   70.330   90.611   48.410  108.889   18.390   21.011
      4.780  414.242   69.118   89.733   47.341  111.637   19.030   20.319
      4.790  413.092   70.269   88.843   47.138  109.780   19.222   21.140
      4.800  412.079   68.806   89.613   47.260  109.038   18.958   20.713
      4.810  408.834   68.043   88.448   46.879  108.641   18.959   20.922
      4.820  412.151   67.341   89.508   47.980  110.468   18.742   20.523
      4.830  409.521   67.534   89.995   47.045  107.674   17.934   21.304
      4.840  411.852   70.229   88.432   46.891  108.864   19.098   20.427
      4.850  410.121   69.365   88.777   47.074  108.405   18.114   21.227
      4.860  413.181   69.999   88.399   47.501  110.081   18.176   21.025
      4.870  408.250   68.632   88.110   45.941  109.289   18.609   20.256
      4.880  411.901   69.351   89.110   47.299  109.492   19.137   20.839
      4.890  408.995   68.930   87.293   47.358  108.448   18.830   21.345
      4.900  415.091   72.244   89.250   47.079  108.479   18.546   21.917
      4.910  414.166   71.154   89.191   46.720  109.231   18.584   21.860
      4.920  412.684   69.795   89.765   46.956  108.660   18.543   21.771
      4.930  411.853   69.224   90.108   47.329  108.746   18.167   21.348
      4.940  409.984   68.223   88.103   47.427  108.874   19.582   20.702
      4.950  407.975   69.104   88.390   48.348  108.034   17.772   21.285
      4.960  412.467   69.647   86.833   48.317  108.822   18.491   21.667
      4.970  412.594   70.082   87.770   49.356  107.034   18.425   21.882
      4.980  411.733   69.695   89.887   47.659  107.425   18.348   21.173
      4.990  411.481   69.314   87.894   48.142  108.111   18.798   21.207
      5.000  416.971   70.057   89.638   48.173  109.701   19.311   21.182
      5.010  415.446   68.632   90.899   48.373  108.421   18.914   21.690
      5.020  414.830   68.672   90.568   48.774  107.443   18.427   22.067
      5.030  413.560   69.395   90.140   48.953  107.200   18.280   21.610
      5.040  418.206   72.073   89.315   47.004  107.318   19.721   23.326
      5.050  410.600   68.040   87.922   48.801  107.742   18.966   21.800
      5.060  412.008   67.833   89.787   48.245  108.922   18.288   21.733
      5.070  414.605   69.809   88.045   48.615  109.078   19.393   21.481
      5.080  412.612   70.105   88.913   46.920  108.141   19.076   20.895
      5.090  409.570   70.136   85.598   47.079  107.392   19.062   21.119
      5.100  411.976   68.787   87.581   48.066  108.761   18.919   22.805
      5.110  415.477   69.909   89.662   48.859  108.004   18.745   21.879
      5.120  414.728   71.806   89.310   47.800  107.068   19.488   22.056
      5.130  413.743   69.037   88.738   47.225  109.032   18.852   21.971
      5.140  415.577   70.137   89.490   47.613  108.259   19.201   21.936
      5.150  414.337   68.665   89.810   47.687  109.345   18.658   21.879
      5.160  415.903   69.141   90.747   48.299  108.666   19.138   21.380
      5.170  416.981   69.544   91.273   47.032  109.028   19.249   21.282
      5.180  413.766   68.717   91.028   47.178  108.193   19.311   21.028
      5.190  417.597   69.484   90.210   45.719  111.769   19.608   21.063
      5.200  415.038   69.152   89.206   46.690  110.833   19.198   20.614
      5.210  417.894   69.622   90.393   47.107  110.829   19.080   21.013
      5.220  416.695   70.419   90.452   46.830  110.392   19.666   21.103
      5.230  417.686   69.549   90.417   46.489  110.947   19.318   21.427
      5.240  418.275   69.626   90.309   46.787  110.785   18.823   21.444
      5.250  417.468   69.497   90.465   45.989  110.173   19.607   22.306
      5.260  417.501   68.904   90.535   48.594  109.021   19.228   22.042
      5.270  413.697   68.130   88.415   48.308  107.822   19.009   21.675
      5.280  415.519   69.791   89.900   47.242  108.703   19.104   21.551
      5.290  416.893   67.674   88.647   48.711  112.645   18.331   21.279
      5.300  412.658   68.525   88.718   46.410  108.877   19.125   20.363
      5.310  420.021   71.152   89.220   48.132  111.008   19.466   21.324
      5.320  420.911   72.432   89.291   47.011  110.658   19.046   21.159
      5.330  413.252   70.418   89.471   46.218  108.510   19.345   20.523
      5.340  416.080   70.314   89.866   46.776  109.831   19.319   19.836
      5.350  415.807   70.199   89.620   46.398  109.821   19.344   20.124
      5.360  415.243   69.804   90.247   45.683  110.513   19.150   20.362
      5.370  418.422   69.521   90.490   46.750  111.790   20.017   20.575
      5.380  419.231   71.712   90.318   47.150  110.482   19.853   20.653
      5.390  418.565   70.674   89.528   46.449  110.578   19.573   21.297
      5.400  419.312   71.498   90.853   46.140  111.929   19.351   20.828
      5.410  418.802   69.838   90.670   47.313  111.124   19.087   20.797
      5.420  414.434   69.158   88.176   48.841  110.109   18.724   21.047
      5.430  412.919   68.979   87.337   46.796  110.576   19.335   21.148
      5.440  416.936   70.281   90.603   47.995  110.140   19.112   20.965
      5.450  414.417   68.976   88.838   47.745  110.595   18.846   20.580
      5.460  414.449   69.086   89.347   47.892  108.820   19.080   20.562
      5.470  416.338   70.063   90.475   46.923  108.497   19.252   21.442
      5.480  415.395   71.198   90.726   46.079  109.087   18.237   20.626
      5.490  414.224   69.034   89.691   48.032  108.439   19.434   20.511
      5.500  416.161   67.930   90.031   48.159  111.856   19.000   21.418
      5.510  413.112   70.524   89.956   46.220  109.798   18.908   20.200
      5.520  411.401   69.304   90.758   45.503  108.944   18.826   20.530
      5.530  418.220   70.578   90.659   47.169  112.034   19.352   20.098
      5.540  414.899   68.822   90.820   47.451  108.733   19.891   21.254
      5.550  417.234   68.765   90.408   47.308  110.917   19.747   20.707
      5.560  413.753   70.905   89.561   47.998  108.967   19.188   20.056
      5.570  417.045   69.916   90.523   48.688  109.029   19.623   20.135
      5.580  412.654   68.930   91.535   45.306  108.987   19.263   20.789
      5.590  413.825   70.006   90.582   46.793  108.231   19.486   20.407
      5.600  413.185   68.859   90.403   47.250  108.877   18.682   20.104
      5.610  412.991   68.173   91.707   46.183  108.619   18.937   21.403
      5.620  413.208   68.482   91.380   46.603  109.186   19.011   20.638
      5.630  412.361   68.297   90.112   46.792  108.861   19.069   21.051
      5.640  411.282   69.454   90.952   47.212  107.228   18.371   20.479
      5.650  413.481   69.204   91.517   46.655  108.192   18.787   20.031
      5.660  410.580   69.666   90.902   46.293  106.280   18.956   20.927
      5.670  411.622   68.537   88.515   47.170  108.861   19.186   21.523
      5.680  412.261   69.488   88.593   47.347  107.557   19.301   21.363
      5.690  413.990   69.117   91.754   45.626  109.699   18.517   21.433
      5.700  412.638   67.725   89.484   46.199  111.482   18.186   20.408
      5.710  410.407   67.791   90.081   46.779  108.940   18.569   21.219
      5.720  410.182   68.961   89.863   46.567  107.889   18.837   20.862
      5.730  416.021   69.947   89.757   47.136  109.773   19.287   21.145
      5.740  415.016   69.393   90.820   47.267  109.311   18.792   20.816
      5.750  411.388   70.105   89.560   44.708  107.972   18.891   21.138
      5.760  410.163   68.059   90.423   45.419  108.718   18.213   20.686
      5.770  413.107   69.522   90.412   45.575  108.906   19.154   20.155
      5.780  415.752   68.814   92.205   46.866  109.254   18.852   20.816
      5.790  410.087   67.417   90.385   46.169  107.907   18.929   21.227
      5.800  409.181   68.988   87.957   46.808  108.630   19.321   20.584
      5.810  412.982   68.982   90.567   46.777  107.915   19.120   20.468
      5.820  414.295   68.950   90.626   46.659  110.071   19.502   20.665
      5.830  413.566   69.449   89.799   47.038  110.005   18.745   20.574
      5.840  417.149   69.956   91.134   47.128  110.974   18.858   20.842
      5.850  417.886   69.399   90.990   47.629  110.443   19.570   22.240
      5.860  413.536   69.670   89.416   45.725  110.363   19.486   20.710
      5.870  414.441   69.700   90.294   45.626  109.614   19.573   20.335
      5.880  415.714   68.574   92.091   46.219  110.473   19.468   21.260
      5.890  418.728   69.874   91.554   46.827  111.435   19.942   21.051
      5.900  415.123   69.504   91.185   46.431  109.128   20.083   21.150
      5.910  413.503   68.305   91.814   45.286  110.011   19.844   20.835
      5.920  415.486   67.701   91.556   46.598  111.389   19.055   21.212
      5.930  415.642   68.736   91.111   46.436  110.727   19.655   20.567
      5.940  416.265   69.576   90.244   46.310  110.752   19.833   21.070
      5.950  415.871   68.726   90.569   47.608  110.881   19.289   20.159
      5.960  413.483   68.118   90.063   46.917  109.889   19.808   20.129
      5.970  415.396   68.403   89.982   46.898  112.185   20.093   20.181
      5.980  414.516   68.739   90.802   46.051  111.589   19.831   20.497
      5.990  418.240   69.227   90.836   48.165  112.121   19.480   20.803
      6.000  418.674   68.922   90.826   48.254  111.258   20.356   19.974
      6.010  414.394   68.613   89.674   48.122  108.573   19.918   20.739
      6.020  416.130   69.904   92.067   47.418  110.268   19.927   19.455
      6.030  413.348   68.935   89.622   48.239  109.500   19.251   20.038
      6.040  413.059   67.730   89.420   47.916  109.680   20.149   20.816
      6.050  417.074   68.669   90.819   48.259  110.674   19.534   20.887
      6.060  416.302   68.751   90.102   47.428  112.955   19.465   20.335
      6.070  415.598   69.431   90.186   47.145  109.200   20.202   20.523
      6.080  417.264   69.478   90.592   46.310  110.715   21.335   20.026
      6.090  410.195   67.856   88.653   45.914  109.760   19.617   20.448
      6.100  412.567   69.289   90.042   47.035  108.677   19.657   20.581
      6.110  412.909   67.322   90.191   46.963  109.976   19.995   20.724
      6.120  414.963   69.941   89.447   45.973  110.083   19.781   21.362
      6.130  420.752   69.485   91.394   47.426  112.681   20.552   20.484
      6.140  416.243   68.983   90.277   46.388  111.233   19.733   21.374
      6.150  417.578   69.061   91.428   46.034  111.029   20.173   20.388
      6.160  416.171   68.967   90.289   46.591  111.566   20.233   19.849
      6.170  412.160   67.083   88.759   46.509  110.876   20.640   20.662
      6.180  412.704   69.337   88.652   46.307  110.430   19.940   20.095
      6.190  415.550   68.827   89.735   47.540  110.599   19.747   21.103
      6.200  414.414   69.101   88.763   46.811  110.810   19.778   20.688
      6.210  412.857   68.122   86.716   47.710  109.961   19.988   20.887
      6.220  410.480   67.926   87.844   46.283  109.704   19.806   19.617
      6.230  414.617   69.862   89.230   46.623  109.671   19.950   19.946
      6.240  414.217   69.295   89.662   46.014  110.569   19.195   20.870
      6.250  415.365   68.443   90.047   46.989  111.040   19.647   20.549
      6.260  411.826   68.022   87.410   45.983  111.156   19.584   20.943
      6.270  415.826   68.745   90.958   47.193  110.311   19.588   19.927
      6.280  415.514   70.380   88.606   47.637  110.662   20.077   19.538
      6.290  414.965   70.071   88.750   48.416  109.567   19.777   19.997
      6.300  413.835   69.388   88.449   48.856  107.258   20.473   19.744
      6.310  415.640   68.755   89.341   48.202  109.360   20.662   20.330
      6.320  413.953   67.888   89.247   47.896  109.718   19.730   21.006
      6.330  414.272   69.014   89.171   46.795  110.154   19.468   20.293
      6.340  414.552   67.964   89.322   47.194  110.400   19.483   20.279
      6.350  415.391   69.213   90.330   46.142  110.466   18.605   21.051
      6.360  414.552   69.626   89.894   46.815  110.263   19.736   19.453
      6.370  415.733   71.225   91.675   46.431  109.426   20.183   19.468
      6.380  416.162   70.937   89.508   46.609  110.285   20.053   20.773
      6.390  414.952   71.034   89.357   47.195  109.458   18.670   20.501
      6.400  418.341   71.202   90.719   46.851  110.898   19.798   20.164
      6.410  413.100   67.814   90.326   47.399  109.313   19.700   19.900
      6.420  417.048   70.853   91.681   46.031  109.391   20.135   20.423
      6.430  415.892   69.339   93.706   45.940  108.835   19.671   20.018
      6.440  417.048   69.448   93.082   46.231  111.018   19.946   20.498
      6.450  417.127   69.181   91.654   46.745  110.924   20.377   20.594
      6.460  418.421   71.012   92.409   46.398  110.103   19.718   20.046
      6.470  418.524   71.034   93.025   46.800  110.681   19.410   20.620
      6.480  418.932   70.875   92.317   46.447  110.533   19.971   20.657
      6.490  420.789   72.086   91.042   47.262  111.329   20.155   20.575
      6.500  421.653   71.150   92.950   47.972  110.611   19.905   20.341
      6.510  423.088   71.624   92.273   47.110  113.332   19.266   20.563
      6.520  415.921   71.321   92.005   46.996  109.237   19.794   20.291
      6.530  418.712   71.752   92.126   45.312  111.015   19.401   21.121
      6.540  417.730   70.905   91.712   46.596  109.980   19.111   20.920
      6.550  417.218   70.598   91.621   46.874  109.790   19.401   20.275
      6.560  418.031   71.226   90.705   47.757  109.294   18.693   20.706
      6.570  417.755   69.168   90.849   47.833  109.672   19.788   20.989
      6.580  416.601   70.913   91.693   46.512  110.315   18.754   20.819
      6.590  412.332   70.083   89.241   46.317  108.423   19.200   19.726
      6.600  414.807   70.907   89.829   46.894  108.226   20.228   20.071
      6.610  416.513   72.089   89.243   46.875  110.216   20.054   20.757
      6.620  416.499   71.651   90.518   46.465  108.186   19.491   21.113
      6.630  415.423   68.841   90.143   45.934  111.488   19.720   20.402
      6.640  417.352   70.959   89.315   46.822  111.915   18.834   20.764
      6.650  417.489   72.115   88.723   46.042  111.497   19.112   20.522
      6.660  418.063   70.323   89.918   46.249  111.027   20.059   20.990
      6.670  420.588   70.305   92.051   46.774  112.219   20.108   21.063
      6.680  415.173   71.679   90.165   46.615  109.503   19.208   19.619
      6.690  414.598   71.066   89.710   46.192  110.202   19.297   19.739
      6.700  419.657   72.853   90.482   47.322  110.391   19.440   20.748
      6.710  417.926   72.530   93.030   46.518  108.007   19.399   19.707
      6.720  417.895   71.267   89.578   47.131  110.872   19.624   20.185
      6.730  416.258   71.383   90.221   48.103  109.237   19.124   20.009
      6.740  419.276   72.035   92.220   47.699  110.349   18.573   19.234
      6.750  418.865   72.291   92.615   47.538  110.395   19.454   19.630
      6.760  422.771   73.537   91.627   49.291  111.022   19.025   19.482
      6.770  426.785   74.876   93.871   47.449  109.949   19.660   20.735
      6.780  424.698   73.711   93.241   48.131  110.600   19.737   20.154
      6.790  416.372   72.116   93.004   46.855  106.926   18.464   19.636
      6.800  417.051   71.800   93.219   46.869  105.648   19.383   20.488
      6.810  417.710   70.697   91.660   47.373  109.695   19.500   20.241
      6.820  419.465   73.807   92.475   46.765  110.246   19.588   19.733
      6.830  417.490   72.046   92.769   45.964  108.945   19.136   20.716
      6.840  418.314   71.478   92.689   45.349  110.769   20.103   20.345
      6.850  419.624   71.760   92.405   46.595  111.051   19.961   20.396
      6.860  420.901   70.668   91.532   47.179  113.460   19.847   20.046
      6.870  421.068   71.510   93.863   46.219  112.136   19.566   20.746
      6.880  420.216   71.246   93.173   46.958  111.029   19.441   20.030
      6.890  417.453   71.307   92.011   47.245  110.193   19.162   20.225
      6.900  420.596   71.787   93.211   46.515  112.116   19.646   20.402
      6.910  418.577   72.389   92.658   45.968  109.458   19.633   21.202
      6.920  420.536   73.416   91.746   46.594  111.038   19.378   20.718
      6.930  421.762   70.993   93.181   47.080  112.221   20.176   20.076
      6.940  421.036   71.316   93.622   47.550  111.183   19.491   20.318
      6.950  414.969   69.969   91.425   47.065  110.268   18.819   20.267
      6.960  419.799   70.742   91.901   46.323  112.500   19.575   20.928
      6.970  418.873   71.424   91.382   46.408  110.449   19.833   20.746
      6.980  418.130   70.110   91.299   47.933  109.617   20.286   20.730
      6.990  418.470   70.219   90.127   46.320  112.226   18.672   21.493
      7.000  417.077   69.659   90.159   48.431  111.242   18.569   20.978
      7.010  421.248   70.165   90.406   47.278  113.951   19.961   20.849
      7.020  418.155   70.171   90.457   47.038  111.986   20.291   20.461
      7.030  418.596   70.139   91.584   47.994  112.211   19.457   19.962
      7.040  418.180   70.766   90.188   48.265  110.773   19.557   21.039
      7.050  420.036   71.206   89.968   47.411  112.791   20.460   20.107
      7.060  414.129   69.693   89.391   46.798  110.488   19.776   20.156
      7.070  417.961   71.379   88.936   47.088  111.961   19.613   20.486
      7.080  418.369   70.967   90.184   47.531  110.777   18.994   20.871
      7.090  419.799   70.833   91.374   46.590  111.380   19.824   19.726
      7.100  414.149   69.200   90.787   45.909  110.129   18.951   20.811
      7.110  418.037   69.066   91.586   48.281  111.055   19.367   20.595
      7.120  418.808   70.786   90.984   48.263  111.056   19.432   20.006
      7.130  419.793   72.809   90.044   47.849  110.714   19.845   20.644
      7.140  423.462   71.824   92.472   47.189  112.117   19.652   20.197
      7.150  419.778   70.576   92.171   46.895  110.034   19.732   20.032
      7.160  416.531   68.468   91.377   46.322  110.428   19.845   20.461
      7.170  417.750   69.277   90.812   46.738  112.209   19.403   20.240
      7.180  420.876   70.738   90.423   46.669  112.725   19.752   20.590
      7.190  418.334   69.627   90.257   48.232  110.672   19.409   20.667
      7.200  419.978   71.591   90.510   46.381  110.380   19.605   20.404
      7.210  418.384   70.620   91.315   46.117  109.137   20.303   21.248
      7.220  417.420   70.240   90.475   48.814  109.122   19.509   20.573
      7.230  418.366   69.433   91.761   47.580  110.425   19.454   21.343
      7.240  416.961   69.075   90.989   48.203  109.686   19.338   20.710
      7.250  416.710   69.537   91.737   47.720  109.255   18.945   20.724
      7.260  416.102   69.692   92.776   46.962  109.656   18.438   20.491
      7.270  412.276   69.469   90.389   46.640  108.318   18.190   21.053
      7.280  417.489   69.960   92.449   46.323  110.258   17.833   21.428
      7.290  418.959   71.113   92.246   49.244  110.336   17.931   20.658
      7.300  419.487   71.934   90.917   48.094  109.308   18.526   21.313
      7.310  413.097   69.466   90.430   48.144  108.483   17.963   21.403
      7.320  420.041   71.353   91.988   48.161  111.364   18.539   20.776
      7.330  419.357   70.980   92.186   49.395  109.727   18.697   21.315
      7.340  417.265   70.227   92.783   49.078  108.332   19.683   20.394
      7.350  417.798   70.667   91.011   47.844  110.714   18.292   21.041
      7.360  418.100   72.975   90.607   48.433  107.479   19.315   21.322
      7.370  419.117   72.799   92.020   48.191  108.774   18.828   20.989
      7.380  416.464   71.596   90.567   49.417  108.307   19.140   20.312
      7.390  416.605   73.109   90.589   48.657  108.065   19.047   20.513
      7.400  421.835   73.040   90.416   49.053  110.935   19.429   21.205
      7.410  417.882   71.280   91.011   48.287  109.525   18.955   21.443
      7.420  418.650   71.700   89.835   50.089  110.210   18.342   20.963
      7.430  418.913   70.990   91.241   48.742  109.847   19.172   20.661
      7.440  417.384   69.732   92.175   47.861  109.892   19.106   20.997
      7.450  419.445   71.601   91.630   48.973  110.024   19.201   20.794
      7.460  422.071   71.255   93.072   48.572  110.887   19.200   20.612
      7.470  418.434   71.707   91.269   47.428  111.526   18.530   20.465
      7.480  421.894   71.426   92.429   48.176  112.576   19.223   20.452
      7.490  419.882   72.108   92.701   47.450  111.353   18.674   20.293
      7.500  418.721   71.049   92.701   46.238  110.435   18.931   20.356
      7.510  420.460   71.708   91.074   47.381  113.329   18.903   20.455
      7.520  422.652   73.052   93.689   47.755  112.528   18.840   19.872
      7.530  416.748   71.508   92.127   48.165  109.972   19.438   20.453
      7.540  420.407   72.670   90.614   47.716  111.669   18.582   21.435
      7.550  418.052   72.210   90.781   47.998  110.867   19.398   19.850
      7.560  417.353   73.098   91.372   46.384  109.940   18.810   20.603
      7.570  414.307   73.108   91.859   46.268  108.104   18.332   19.783
      7.580  416.369   73.302   90.454   47.145  110.763   18.301   19.936
      7.590  419.200   73.436   91.484   48.339  109.834   19.023   19.605
      7.600  419.774   71.200   92.060   47.957  110.189   18.992   21.480
      7.610  421.888   72.749   93.725   46.537  111.899   18.793   20.545
      7.620  415.823   69.632   92.184   46.608  109.800   18.933   20.562
      7.630  413.745   70.915   91.340   46.685  106.546   18.619   20.996
      7.640  414.258   71.692   90.852   45.488  107.771   19.635   20.832
      7.650  415.849   71.319   90.140   47.048  110.105   18.439   21.126
      7.660  420.247   72.668   90.046   48.716  111.203   19.140   20.057
      7.670  415.202   71.848   90.741   46.720  109.005   19.002   19.916
      7.680  413.866   71.840   89.596   46.957  108.141   18.489   20.467
      7.690  416.468   71.694   91.221   47.238  108.385   18.657   20.562
      7.700  414.734   70.638   91.981   46.277  108.787   19.076   21.095
      7.710  412.994   71.147   89.730   46.975  107.954   19.161   20.450
      7.720  417.828   72.886   91.130   46.650  108.296   18.671   20.800
      7.730  418.312   70.471   90.721   47.234  110.357   19.416   21.303
      7.740  417.165   71.067   90.923   47.725  110.031   19.177   20.409
      7.750  417.002   72.285   91.893   47.394  107.550   19.848   20.326
      7.760  416.590   70.815   91.887   47.397  107.301   19.551   20.361
      7.770  420.805   72.242   92.454   48.756  109.552   18.152   20.390
      7.780  420.434   73.729   92.083   47.910  109.699   18.878   20.279
      7.790  415.897   71.231   91.347   47.603  109.248   19.064   19.815
      7.800  417.878   71.882   91.883   47.141  110.411   18.782   20.363
      7.810  417.028   72.214   87.782   48.053  112.583   18.637   20.470
      7.820  418.737   72.339   91.156   47.154  110.274   18.739   20.927
      7.830  412.982   72.965   88.633   46.792  108.243   18.930   20.214
      7.840  416.376   71.336   91.145   47.534  110.456   18.358   19.926
      7.850  417.520   72.117   89.827   48.213  112.050   19.127   19.532
      7.860  418.587   71.368   92.281   48.010  110.333   18.956   20.310
      7.870  417.348   70.087   91.021   47.852  112.805   18.539   19.785
      7.880  417.008   72.896   90.075   47.150  110.449   18.856   20.563
      7.890  418.408   70.952   91.936   46.896  110.781   19.298   20.365
      7.900  416.905   71.347   91.255   47.147  109.771   18.328   21.068
      7.910  419.544   71.962   92.523   45.905  111.334   18.700   20.962
      7.920  414.078   71.414   91.554   46.532  108.446   18.843   20.567
      7.930  416.078   72.508   90.908   46.616  109.533   19.333   20.869
      7.940  415.975   71.037   90.918   46.842  110.576   18.488   21.012
      7.950  415.769   71.640   90.248   46.169  111.165   18.995   21.007
      7.960  419.979   71.566   90.359   47.421  112.809   19.259   21.700
      7.970  416.629   71.157   92.106   46.054  111.690   18.459   20.619
      7.980  412.387   71.660   90.793   46.786  109.115   18.641   20.005
      7.990  414.613   71.152   90.098   47.342  109.234   18.656   21.794
      8.000  414.515   70.234   90.585   47.425  110.129   19.707   21.203
      8.010  414.705   71.179   89.465   47.097  109.904   19.159   20.866
      8.020  418.182   72.829   91.516   45.758  110.398   19.644   20.419
      8.030  417.903   71.166   91.326   46.816  109.378   19.580   21.586
      8.040  416.423   72.386   90.671   47.255  107.792   18.774   21.080
      8.050  416.124   71.231   91.580   46.575  109.006   19.321   20.531
      8.060  417.079   71.423   91.909   47.008  109.404   18.602   21.168
      8.070  419.668   71.670   93.310   48.185  109.696   18.583   20.836
      8.080  414.112   70.920   91.000   46.997  107.527   18.786   20.601
      8.090  415.251   72.104   89.851   46.853  109.154   18.777   20.437
      8.100  415.621   70.773   89.773   48.672  109.305   18.571   21.071
      8.110  415.147   70.787   90.576   47.923  108.949   18.141   20.379
      8.120  417.334   70.703   90.848   46.252  110.001   19.117   21.212
      8.130  418.106   71.243   91.043   47.267  109.573   19.280   21.864
      8.140  417.693   70.932   89.579   47.725  110.038   19.553   21.871
      8.150  418.188   71.124   90.617   48.324  109.111   19.344   21.246
      8.160  412.655   69.238   90.502   48.267  107.258   19.119   21.254
      8.170  414.465   69.305   89.479   46.990  110.002   18.488   22.146
      8.180  415.936   69.431   90.356   48.899  108.304   19.379   20.508
      8.190  415.384   69.938   89.059   47.870  109.438   18.678   20.891
      8.200  413.813   70.158   88.866   48.231  107.466   19.291   21.201
      8.210  414.455   69.345   87.984   48.938  108.413   19.374   20.757
      8.220  412.937   68.465   88.889   48.221  109.108   18.766   20.895
      8.230  416.623   70.775   90.751   47.849  109.129   19.506   20.462
      8.240  414.845   68.807   91.027   46.557  109.646   19.137   21.299
      8.250  418.560   71.577   91.042   46.641  111.360   18.451   21.905
      8.260  414.964   70.882   90.952   47.861  109.758   18.550   20.871
      8.270  414.755   69.910   90.809   47.364  108.603   19.405   21.231
      8.280  413.293   68.789   91.247   48.027  109.188   18.638   21.118
      8.290  419.531   71.835   92.456   47.755  110.556   18.725   21.585
      8.300  416.118   71.182   92.131   45.900  110.935   20.069   20.290
      8.310  417.402   70.171   91.309   47.558  110.274   19.268   21.226
      8.320  418.806   70.268   89.411   48.578  109.973   20.229   21.656
      8.330  419.366   70.287   90.760   48.726  110.678   20.121   21.358
      8.340  414.266   67.945   90.861   47.596  109.178   20.175   21.488
      8.350  417.684   70.533   91.489   48.510  109.131   19.625   21.678
      8.360  416.439   69.694   92.570   48.365  108.577   19.446   20.714
      8.370  416.347   67.990   93.086   48.439  108.894   20.082   20.659
      8.380  413.036   69.233   91.199   46.253  107.941   19.862   20.876
      8.390  415.741   70.277   92.083   47.950  108.378   19.219   20.670
      8.400  415.979   69.103   92.568   47.473  108.347   19.807   20.732
      8.410  417.444   69.107   92.755   48.715  108.975   19.355   20.609
      8.420  416.448   70.404   92.572   47.292  107.227   19.775   20.626
      8.430  409.704   70.188   89.807   46.403  106.246   19.336   21.259
      8.440  413.468   71.422   92.090   46.724  106.879   19.026   20.616
      8.450  410.705   70.314   89.451   47.029  107.425   19.964   20.565
      8.460  413.842   69.195   90.726   47.660  108.704   19.436   21.047
      8.470  410.611   70.023   91.380   45.618  107.188   18.982   20.487
      8.480  412.472   69.654   89.683   47.317  107.410   19.087   21.333
      8.490  412.272   68.416   92.328   46.460  106.495   19.487   21.061
      8.500  419.896   70.635   92.406   47.173  110.189   19.491   21.804
      8.510  413.919   69.850   90.234   46.993  108.239   19.689   21.621
      8.520  416.365   70.043   92.130   47.232  109.841   19.414   21.702
      8.530  419.141   72.131   91.754   46.971  110.861   20.098   20.396
      8.540  415.916   68.616   92.875   47.444  108.500   19.590   21.387
      8.550  414.404   71.293   90.251   46.622  109.040   18.922   20.874
      8.560  415.512   70.113   93.161   48.740  107.877   19.091   20.478
      8.570  415.570   68.955   91.207   48.276  109.609   19.183   21.152
      8.580  416.726   68.771   91.772   47.802  111.081   19.047   20.913
      8.590  418.322   68.820   93.721   48.405  109.518   19.429   20.583
      8.600  413.599   68.748   93.135   46.635  108.415   18.143   20.409
      8.610  418.127   70.736   91.789   48.145  111.381   18.382   20.760
      8.620  413.793   70.166   94.279   49.134  106.083   18.755   19.751
      8.630  420.939   71.408   93.540   48.469  108.770   19.606   20.477
      8.640  419.206   70.481   93.641   49.683  108.327   19.129   20.578
      8.650  419.471   70.713   93.671   49.233  109.683   19.447   20.104
      8.660  417.616   69.674   94.718   47.211  109.942   18.954   20.451
      8.670  413.852   69.605   93.114   48.679  107.099   18.170   19.931
      8.680  415.134   70.636   91.254   47.428  108.184   18.335   21.315
      8.690  416.843   69.149   92.950   47.323  108.801   18.415   20.770
      8.700  418.650   70.303   91.825   48.205  109.147   19.337   20.146
      8.710  416.561   69.658   92.048   48.446  109.247   18.449   20.983
      8.720  416.730   69.364   91.138   48.148  107.938   18.832   21.248
      8.730  413.303   69.810   90.213   48.396  108.603   17.977   20.840
      8.740  414.668   69.127   91.614   46.867  109.423   19.020   20.481
      8.750  420.549   70.298   91.327   48.790  111.060   18.767   21.177
      8.760  422.413   71.904   93.188   48.144  110.290   18.478   20.888
      8.770  417.742   70.278   92.943   47.162  109.519   18.468   19.768
      8.780  416.975   70.716   93.068   48.283  107.750   18.337   20.014
      8.790  415.645   70.279   92.734   47.771  107.895   18.274   19.998
      8.800  413.291   70.768   90.335   47.250  108.595   18.967   20.092
      8.810  419.729   72.028   92.552   47.249  112.014   18.754   20.343
      8.820  418.968   69.949   92.705   47.268  110.238   19.576   21.474
      8.830  417.236   69.964   92.382   46.861  110.524   18.859   21.114
      8.840  418.491   71.066   92.967   47.298  109.913   18.629   20.516
      8.850  422.331   69.574   94.015   47.833  111.498   19.287   21.819
      8.860  414.300   68.087   92.182   47.866  110.234   18.540   20.114
      8.870  413.853   68.673   92.683   47.079  109.225   18.590   20.015
      8.880  411.796   67.621   91.550   48.026  109.097   18.677   19.870
      8.890  415.305   68.695   92.912   45.728  109.648   20.229   20.297
      8.900  416.527   69.915   93.074   47.354  110.808   18.971   20.808
      8.910  417.395   70.172   91.666   47.178  111.321   19.248   20.242
      8.920  418.241   69.362   94.189   46.992  111.154   19.312   20.752
      8.930  414.919   69.539   93.235   45.434  110.059   19.191   21.180
      8.940  413.346   68.604   93.175   46.935  107.574   18.972   21.361
      8.950  409.411   67.759   92.423   45.952  107.609   19.208   20.260
      8.960  412.640   68.537   93.435   46.802  107.683   18.903   20.062
      8.970  412.550   69.847   91.833   46.771  108.119   19.083   20.136
      8.980  415.586   68.783   93.276   45.958  109.809   20.129   20.378
      8.990  415.310   68.889   92.758   47.641  108.596   19.437   19.577
      9.000  410.814   69.561   90.476   46.931  105.936   19.191   20.909
      9.010  413.347   67.396   93.391   46.967  108.828   18.958   19.877
      9.020  418.231   68.395   93.580   46.366  111.700   19.129   20.532
      9.030  410.023   69.895   90.472   46.259  107.653   19.113   20.360
      9.040  409.618   69.178   90.233   45.938  108.434   18.597   19.955
      9.050  414.112   69.425   92.683   46.386  108.284   19.410   20.628
      9.060  416.026   69.893   91.473   48.559  109.950   19.337   20.250
      9.070  416.275   69.507   92.434   46.450  110.509   18.770   20.500
      9.080  415.182   69.092   89.844   47.784  110.763   19.259   20.306
      9.090  416.286   70.127   91.263   48.179  108.830   19.617   21.341
      9.100  416.406   68.672   91.092   49.067  109.191   19.318   21.589
      9.110  412.811   68.774   90.292   47.223  108.526   19.717   20.726
      9.120  414.436   68.357   91.337   47.166  109.181   19.345   21.764
      9.130  409.727   69.514   89.738   46.799  107.563   18.274   20.355
      9.140  415.146   70.048   91.263   47.428  109.249   19.356   20.312
      9.150  410.727   70.052   89.460   46.655  107.296   18.984   20.558
      9.160  412.850   69.787   89.954   47.902  107.158   18.942   21.109
      9.170  415.734   71.220   90.252   46.694  109.132   19.433   20.980
      9.180  414.935   70.170   90.484   46.903  109.102   19.413   21.103
      9.190  413.699   69.477   90.990   46.575  106.224   19.659   21.414
      9.200  412.609   69.125   91.086   46.425  108.239   18.798   20.688
      9.210  412.917   70.973   91.345   47.691  105.300   18.360   21.317
      9.220  415.341   71.150   90.149   47.568  107.585   18.801   21.834
      9.230  413.814   69.722   90.859   47.980  108.042   19.368   20.336
      9.240  416.980   69.489   92.566   47.988  108.620   18.812   21.226
      9.250  413.251   69.799   89.713   47.674  109.230   18.924   20.372
      9.260  413.843   69.903   88.798   47.794  107.235   19.012   21.922
      9.270  415.026   71.632   91.551   47.109  105.663   19.138   21.326
      9.280  415.700   71.301   89.212   49.083  106.409   19.358   21.359
      9.290  415.047   71.026   90.899   47.849  106.213   18.448   21.225
      9.300  415.002   71.204   91.060   47.272  106.722   19.141   20.824
      9.310  415.865   70.664   90.243   47.933  107.105   18.607   21.502
      9.320  413.393   70.605   89.191   47.703  106.448   19.597   21.566
      9.330  415.281   70.156   89.818   46.623  108.203   20.016   22.021
      9.340  412.506   70.324   89.006   47.291  106.333   19.253   22.019
      9.350  410.979   70.646   89.960   46.493  105.455   19.042   21.648
      9.360  413.042   70.644   90.110   47.862  105.787   19.132   22.476
      9.370  413.340   70.845   89.511   47.080  107.285   19.385   21.026
      9.380  414.894   70.372   90.588   48.597  106.940   19.454   20.450
      9.390  409.188   70.147   87.390   48.509  106.019   18.956   20.914
      9.400  413.348   70.063   89.115   48.902  107.275   19.644   20.323
      9.410  409.190   68.865   89.249   47.675  105.039   18.421   21.598
      9.420  411.033   69.551   90.082   48.082  106.901   18.181   20.569
      9.430  409.581   69.290   88.927   46.816  106.018   19.010   22.196
      9.440  413.078   70.608   88.238   48.544  106.148   19.129   22.099
      9.450  411.060   70.676   88.825   48.939  106.971   18.505   20.656
      9.460  411.571   70.724   89.568   47.566  106.073   18.700   21.039
      9.470  410.582   69.084   89.636   47.055  106.945   19.119   21.371
      9.480  411.257   69.847   89.573   46.902  106.810   18.967   20.864
      9.490  410.438   70.893   89.363   47.014  105.096   18.723   21.200
      9.500  412.695   68.761   90.969   47.378  107.414   18.979   21.098
      9.510  411.917   68.537   92.237   46.596  106.449   19.295   21.242
      9.520  411.346   66.789   90.106   47.463  106.345   19.970   21.875
      9.530  411.921   70.145   89.475   48.288  106.787   19.770   20.776
      9.540  410.375   69.998   89.509   47.136  106.908   19.590   21.384
      9.550  410.710   68.791   89.346   47.789  106.644   19.614   21.157
      9.560  414.960   71.034   89.737   46.978  108.497   20.152   21.127
      9.570  412.706   70.210   89.079   48.246  106.499   20.024   21.271
      9.580  413.653   70.142   90.584   46.874  106.417   19.978   21.175
      9.590  411.530   70.295   89.653   48.596  105.546   19.816   20.801
      9.600  415.878   70.475   91.997   48.288  104.632   20.116   22.283
      9.610  410.427   69.766   92.208   45.136  105.479   20.515   20.808
      9.620  414.487   70.718   91.291   48.999  106.881   19.577   20.835
      9.630  417.635   71.807   92.149   48.596  106.347   19.673   21.109
      9.640  415.948   71.440   90.900   48.224  106.969   19.593   21.460
      9.650  413.078   71.065   88.627   47.883  107.663   20.362   20.025
      9.660  411.662   70.848   91.788   46.564  105.125   19.647   20.950
      9.670  415.878   74.232   90.685   47.621  107.213   18.933   20.604
      9.680  413.661   72.133   90.682   47.703  105.581   19.795   20.849
      9.690  416.428   72.208   91.856   47.689  105.389   19.990   21.568
      9.700  412.919   70.387   90.435   48.550  107.358   19.646   19.737
      9.710  416.801   72.527   91.404   47.809  107.127   19.342   20.840
      9.720  418.551   71.120   92.379   46.781  108.758   19.719   21.724
      9.730  413.837   72.003   90.285   47.760  106.367   18.430   21.734
      9.740  413.601   72.447   89.789   47.098  107.181   19.445   20.699
      9.750  413.482   71.463   88.954   47.963  107.048   19.652   21.575
      9.760  415.397   70.087   91.941   48.152  106.409   19.231   21.023
      9.770  416.249   71.755   90.865   48.204  106.883   19.900   21.175
      9.780  414.170   71.036   91.304   47.411  105.746   19.611   20.895
      9.790  418.919   72.771   91.129   47.475  107.229   19.554   22.141
      9.800  413.403   70.361   89.606   48.001  107.239   19.874   19.993
      9.810  416.626   71.833   89.725   48.353  106.630   19.719   21.799
      9.820  416.624   73.381   90.067   47.102  107.410   19.656   20.625
      9.830  412.931   72.638   88.861   47.835  105.734   19.917   20.795
      9.840  409.075   70.148   89.395   47.775  105.572   19.558   21.003
      9.850  415.025   71.399   91.685   46.942  107.050   19.828   20.935
      9.860  411.698   70.336   90.133   46.666  107.617   19.468   20.678
      9.870  410.021   70.179   89.015   46.835  106.976   19.232   21.723
      9.880  411.081   70.383   90.141   46.150  107.110   19.953   21.264
      9.890  410.933   71.230   89.895   46.815  106.243   19.468   20.734
      9.900  410.093   68.091   89.413   46.821  108.709   19.944   21.032
      9.910  409.705   69.507   88.726   47.594  107.815   19.882   21.903
      9.920  409.286   69.130   89.457   46.737  106.426   20.110   21.483
      9.930  410.225   69.363   90.245   46.723  107.456   19.732   19.788
      9.940  416.186   70.379   90.199   47.694  109.401   19.794   22.058
      9.950  411.533   69.061   89.666   47.688  107.853   19.615   20.607
      9.960  414.109   71.237   88.803   48.394  109.145   19.469   21.694
      9.970  411.247   69.682   90.275   47.035  106.875   20.660   20.930
      9.980  411.563   70.504   88.028   48.313  107.798   20.023   19.873
      9.990  410.431   69.642   88.274   47.824  109.368   19.209   20.668
     10.000  414.617   70.845   88.959   47.972  108.203   19.944   21.617
     10.010  414.434   70.786   89.994   47.602  110.119   19.023   20.557
     10.020  410.891   69.644   89.310   47.618  108.004   19.918   20.789
     10.030  408.336   68.552   87.508   47.935  108.152   21.037   19.752
     10.040  407.433   69.194   86.977   47.573  106.543   19.496   21.253
     10.050  410.280   69.082   89.455   46.328  106.612   20.142   20.317
     10.060  410.234   70.161   86.462   48.034  108.732   20.149   20.426
     10.070  411.478   71.639   87.119   47.637  109.106   18.765   20.844
     10.080  415.523   71.709   89.203   48.063  108.509   20.884   21.130
     10.090  412.353   70.874   88.317   47.451  106.762   20.342   20.855
     10.100  410.144   70.058   87.111   48.666  107.119   20.241   20.490
     10.110  406.060   69.570   88.287   47.007  103.848   19.857   21.226
     10.120  408.322   69.022   86.737   48.528  107.075   19.854   20.251
     10.130  407.079   68.879   86.587   46.098  107.955   20.057   20.874
     10.140  404.584   69.001   86.696   46.722  105.581   19.978   20.609
     10.150  407.470   70.579   86.590   47.677  106.045   19.068   20.975
     10.160  405.546   68.749   87.543   47.489  105.537   20.026   20.816
     10.170  408.894   69.017   88.163   47.231  106.444   19.289   21.621
     10.180  410.664   70.313   88.906   47.068  107.435   19.360   20.878
     10.190  408.314   69.779   87.080   46.992  106.966   19.830   21.189
     10.200  407.293   69.847   87.742   46.136  106.082   20.383   20.865
     10.210  405.778   69.542   88.519   47.334  104.890   20.372   20.962
     10.220  403.323   69.223   86.905   47.133  104.415   19.026   21.169
     10.230  406.787   71.409   86.622   45.605  107.003   19.957   21.032
     10.240  406.200   68.325   87.785   45.811  106.582   19.898   20.662
     10.250  405.799   69.152   86.645   46.357  107.756   19.539   20.481
     10.260  407.741   68.690   88.318   46.656  106.310   19.520   21.678
     10.270  407.504   69.018   87.394   46.272  108.178   19.941   20.887
     10.280  407.870   69.946   88.032   45.855  106.551   19.911   21.170
     10.290  405.611   69.347   86.798   46.800  105.697   19.083   20.580
     10.300  405.932   69.819   85.840   47.090  106.541   19.842   20.604
     10.310  412.016   69.863   88.385   45.937  107.761   21.374   21.039
     10.320  406.929   68.581   88.069   47.597  106.019   20.319   20.195
     10.330  403.128   68.226   86.461   45.844  106.067   19.121   21.159
     10.340  405.120   68.932   88.069   46.108  106.431   19.608   20.527
     10.350  407.310   68.444   87.032   46.380  109.434   18.929   20.786
     10.360  404.332   67.932   87.795   44.598  107.022   19.549   21.146
     10.370  406.469   69.309   87.364   45.595  106.509   19.525   20.696
     10.380  403.694   68.511   86.977   44.054  107.111   19.290   20.781
     10.390  407.533   70.462   88.650   44.784  106.412   20.514   21.065
     10.400  407.488   70.079   89.098   44.359  107.522   19.824   20.552
     10.410  406.708   69.922   87.744   44.429  106.547   20.310   20.300
     10.420  409.133   71.433   87.321   47.333  106.379   19.837   20.489
     10.430  407.595   69.029   89.576   45.949  106.634   19.382   20.411
     10.440  407.442   71.435   88.597   46.450  104.649   19.332   21.241
     10.450  407.514   69.617   89.990   46.462  106.503   19.297   20.451
     10.460  412.966   70.791   89.069   46.474  108.484   20.616   21.358
     10.470  412.109   69.546   90.320   46.604  107.926   20.094   21.688
     10.480  406.298   69.625   90.143   46.247  105.443   20.099   20.214
     10.490  409.558   69.244   88.949   46.154  107.106   20.294   20.983
     10.500  408.456   68.010   91.208   45.439  105.990   19.387   21.339
     10.510  409.596   69.825   90.574   45.452  105.598   20.888   20.542
     10.520  408.151   69.354   89.585   46.670  107.051   19.293   20.874
     10.530  407.178   67.800   90.896   45.947  106.761   20.303   20.989
     10.540  409.099   68.821   90.223   45.958  107.354   21.110   20.745
     10.550  406.330   68.756   89.825   44.624  107.084   20.088   20.500
     10.560  408.559   69.523   89.842   45.948  107.072   19.983   20.905
     10.570  405.900   69.629   91.255   44.842  105.059   19.726   20.275
     10.580  407.197   70.071   89.229   46.055  104.788   20.486   21.048
     10.590  408.337   69.637   90.988   45.020  106.261   19.787   20.418
     10.600  404.978   69.997   89.233   44.883  106.191   19.901   19.906
     10.610  407.469   70.814   88.952   46.997  105.830   19.798   20.249
     10.620  405.913   69.826   88.985   44.992  106.026   20.269   19.896
     10.630  411.495   69.672   89.974   47.082  108.667   19.770   19.990
     10.640  412.777   71.067   91.888   45.189  107.906   20.462   19.979
     10.650  409.773   70.588   88.160   44.893  108.753   20.404   20.943
     10.660  413.151   71.528   91.708   46.804  106.998   19.532   20.794
     10.670  412.023   71.654   90.616   46.826  106.699   20.280   20.241
     10.680  413.288   71.344   91.700   46.606  106.205   19.941   20.610
     10.690  412.922   69.242   91.883   46.815  107.769   19.407   21.202
     10.700  410.956   69.107   91.580   45.265  107.895   19.940   20.534
     10.710  409.721   69.488   90.910   45.162  107.476   20.251   20.643
     10.720  408.181   68.263   90.195   47.068  106.317   19.952   20.499
     10.730  408.130   68.492   90.653   45.693  104.901   19.958   20.931
     10.740  410.933   70.733   92.522   45.008  105.764   18.887   20.692
     10.750  408.892   69.409   91.515   45.472  104.755   19.254   21.217
     10.760  407.668   68.779   91.725   44.915  104.636   19.554   21.286
     10.770  411.559   70.062   92.581   46.389  105.618   19.682   20.961
     10.780  408.116   69.447   90.050   45.161  106.139   19.168   21.623
     10.790  409.827   70.707   89.271   46.585  106.104   19.786   21.140
     10.800  408.961   69.075   90.423   46.036  105.856   19.129   21.650
     10.810  408.712   69.082   91.117   47.215  104.513   19.511   21.387
     10.820  411.811   70.748   91.296   46.568  105.751   19.615   21.493
     10.830  414.961   69.471   93.358   47.897  106.841   19.048   21.355
     10.840  409.891   69.736   90.853   45.924  106.478   19.217   21.634
     10.850  409.136   69.439   90.683   45.518  106.523   20.264   21.685
     10.860  409.220   68.687   91.914   46.782  106.690   19.028   20.573
     10.870  410.295   69.211   90.612   47.113  106.380   19.507   21.774
     10.880  411.274   69.075   91.107   47.534  107.700   19.879   21.918
     10.890  411.374   68.842   89.166   47.312  108.594   19.658   21.333
     10.900  410.255   69.358   90.892   46.711  107.251   19.045   21.087
     10.910  409.862   68.821   93.109   46.473  107.062   18.502   20.390
     10.920  412.097   69.156   90.311   47.510  108.004   19.507   21.465
     10.930  411.060   69.275   89.247   48.330  107.253   19.995   21.312
     10.940  405.232   68.485   89.099   46.883  105.419   19.469   21.346
     10.950  409.309   69.196   90.509   46.508  106.879   19.064   21.368
     10.960  413.069   68.261   91.543   47.569  108.053   19.462   21.369
     10.970  411.382   68.986   91.376   47.074  107.563   19.031   21.325
     10.980  409.287   69.309   90.138   46.348  105.834   19.457   21.666
     10.990  409.886   68.656   91.336   46.116  106.811   19.634   20.992
     11.000  413.100   69.256   89.155   46.401  110.757   19.100   21.107
     11.010  408.261   69.145   89.989   45.113  106.210   19.268   21.507
     11.020  409.699   68.553   89.544   46.595  106.762   19.551   20.988
     11.030  412.862   68.729   90.234   47.780  107.679   19.370   21.430
     11.040  409.010   67.344   91.710   46.190  106.187   19.520   21.572
     11.050  410.712   68.305   91.480   46.279  105.878   19.584   21.646
     11.060  414.393   68.606   93.126   46.592  107.142   19.897   21.349
     11.070  412.466   67.858   91.652   47.439  107.465   19.852   21.338
     11.080  411.379   68.812   90.671   48.206  107.191   19.445   21.033
     11.090  407.930   68.784   89.302   46.781  105.765   18.968   20.528
     11.100  411.540   69.904   90.030   47.856  105.544   19.211   20.913
     11.110  413.115   69.146   93.611   47.656  105.635   18.876   20.991
     11.120  409.578   68.756   90.838   46.128  105.648   19.341   21.257
     11.130  406.464   70.037   88.311   46.016  105.143   20.178   19.950
     11.140  412.574   69.092   90.304   47.349  107.952   19.226   21.057
     11.150  410.186   67.738   90.641   46.880  107.706   18.839   21.708
     11.160  409.948   69.629   91.218   47.740  106.158   19.095   21.397
     11.170  412.592   70.715   91.153   47.221  106.969   18.503   21.114
     11.180  409.138   68.695   89.808   47.100  106.259   19.577   20.780
     11.190  413.668   69.540   91.451   47.035  107.737   19.083   20.812
     11.200  409.591   68.708   89.692   46.654  106.725   19.579   20.621
     11.210  413.181   69.205   90.039   46.481  109.135   19.607   21.375
     11.220  409.298   67.204   90.014   47.105  107.233   19.701   20.577
     11.230  413.771   69.521   92.857   47.019  107.006   19.081   21.056
     11.240  410.228   69.663   89.927   46.214  107.592   19.145   21.109
     11.250  412.111   69.266   90.872   45.896  107.949   19.477   21.430
     11.260  413.243   68.852   91.703   45.904  108.742   19.417   21.211
     11.270  414.601   70.547   89.910   46.227  108.225   19.665   21.792
     11.280  412.947   69.971   90.311   45.477  107.971   19.364   21.072
     11.290  410.357   68.010   90.256   44.453  107.846   19.468   22.176
     11.300  415.434   70.159   90.338   46.223  109.277   19.905   22.388
     11.310  411.859   69.571   91.334   46.346  106.810   19.224   21.023
     11.320  415.224   71.315   91.193   46.255  109.246   19.186   21.778
     11.330  415.709   71.326   92.312   46.381  108.478   19.124   21.083
     11.340  414.232   69.868   93.494   45.305  107.289   19.615   21.609
     11.350  411.369   68.069   91.181   46.108  109.066   19.431   21.326
     11.360  418.351   70.279   94.042   46.897  107.713   19.786   21.593
     11.370  414.203   70.368   93.026   46.091  107.504   19.335   20.313
     11.380  415.771   68.665   93.272   46.294  108.612   19.815   21.597
     11.390  414.614   70.484   90.468   45.890  108.649   19.737   21.526
     11.400  417.444   71.747   92.589   45.665  108.691   19.760   21.726
     11.410  415.299   71.281   93.204   46.064  108.357   19.165   21.400
     11.420  411.831   70.029   91.221   45.731  107.168   20.126   20.283
     11.430  416.655   71.483   92.262   45.230  109.896   19.600   20.577
     11.440  416.712   71.959   92.892   46.553  107.514   20.509   20.618
     11.450  414.430   71.344   91.506   46.506  107.165   20.360   21.014
     11.460  413.129   71.432   90.594   46.081  108.949   19.670   20.361
     11.470  413.712   70.664   90.410   46.099  106.531   21.231   21.062
     11.480  414.738   72.498   91.132   47.103  106.655   20.627   20.498
     11.490  408.770   69.735   88.961   45.199  107.247   19.776   21.040
     11.500  412.017   71.603   90.081   45.926  108.314   19.340   20.384
     11.510  412.755   71.117   90.147   47.301  107.170   19.815   20.644
     11.520  413.885   72.027   90.934   46.997  107.504   18.506   20.376
     11.530  411.663   71.912   90.038   46.788  106.129   18.902   20.994
     11.540  409.749   71.692   88.527   45.028  107.812   19.037   20.554
     11.550  415.984   72.237   91.098   46.004  107.748   19.848   21.804
     11.560  416.901   69.502   91.831   47.900  110.604   19.946   20.928
     11.570  416.599   71.723   90.987   47.339  109.915   19.610   21.089
     11.580  412.350   70.169   90.456   45.703  108.949   19.654   20.443
     11.590  414.053   71.130   91.016   47.271  107.688   19.562   20.351
     11.600  410.468   69.709   90.357   47.321  106.883   18.975   19.846
     11.610  408.939   68.683   89.622   46.287  108.174   19.143   20.316
     11.620  411.519   69.690   91.025   46.437  108.526   18.789   19.992
     11.630  412.924   70.835   90.642   47.081  107.559   18.565   21.497
     11.640  417.323   71.041   92.508   46.218  107.348   19.975   21.651
     11.650  419.033   71.295   93.796   45.216  109.967   19.936   21.174
     11.660  417.475   70.657   92.964   45.984  109.827   20.122   20.144
     11.670  415.854   70.688   90.979   47.816  107.108   19.497   21.541
     11.680  416.659   70.073   91.958   47.259  109.087   19.414   21.190
     11.690  421.540   73.685   90.230   46.702  111.748   19.305   21.347
     11.700  416.142   70.959   91.470   45.733  109.536   19.667   20.420
     11.710  413.573   70.963   88.992   45.736  109.129   19.398   21.482
     11.720  416.500   73.015   92.381   45.945  107.400   19.750   20.892
     11.730  415.416   71.429   91.107   46.241  109.214   19.859   21.042
     11.740  414.444   71.077   90.106   46.189  108.169   19.799   21.676
     11.750  411.707   69.280   89.606   45.811  108.966   19.571   20.755
     11.760  415.237   71.929   90.483   46.682  106.550   19.938   21.396
     11.770  412.300   69.879   91.499   45.313  107.722   19.590   20.739
     11.780  416.440   70.921   90.025   46.476  109.128   18.986   21.471
     11.790  418.157   69.930   92.456   47.849  109.414   20.045   20.823
     11.800  415.851   69.938   88.290   46.760  110.499   19.435   22.048
     11.810  416.113   69.354   91.101   46.960  109.547   19.641   20.809
     11.820  413.527   70.182   91.033   45.817  108.163   19.623   20.809
     11.830  412.583   68.904   90.552   45.715  108.199   19.680   20.653
     11.840  414.791   71.045   91.050   46.393  107.898   20.115   20.826
     11.850  410.467   69.915   88.217   45.937  107.856   19.427   21.327
     11.860  416.326   70.914   90.341   46.449  110.297   19.183   20.938
     11.870  417.155   69.758   91.528   46.448  111.727   19.986   19.842
     11.880  411.759   69.284   92.004   45.768  107.326   19.096   20.973
     11.890  419.591   70.851   92.092   47.406  109.846   19.489   20.514
     11.900  412.752   69.613   90.870   45.383  108.051   19.107   20.603
     11.910  412.959   68.354   91.417   45.430  110.689   18.968   20.750
     11.920  409.818   68.116   91.595   46.241  108.275   18.227   20.175
     11.930  409.377   68.154   90.126   45.805  109.915   19.210   20.453
     11.940  413.995   68.534   91.548   46.380  111.278   19.064   20.709
     11.950  410.273   68.532   90.230   45.285  109.620   19.200   19.785
     11.960  412.821   70.032   91.370   46.654  108.955   19.667   19.609
     11.970  411.570   69.648   90.030   46.264  107.848   20.154   20.191
     11.980  416.873   71.827   91.386   47.095  109.765   19.243   20.888
     11.990  413.159   70.089   90.351   46.780  108.415   19.144   20.199
     12.000  412.954   69.782   90.376   47.212  110.406   19.331   20.099
     12.010  414.754   69.371   90.240   47.289  109.735   19.809   20.823
     12.020  414.606   69.502   92.612   47.072  109.697   19.915   19.763
     12.030  411.111   68.600   89.532   45.231  111.680   19.211   20.536
     12.040  413.070   69.892   91.629   46.319  109.567   19.378   20.260
     12.050  409.510   68.150   89.922   45.923  110.029   18.848   20.860
     12.060  416.494   70.631   91.250   47.365  111.001   18.636   21.116
     12.070  414.471   70.450   91.406   46.721  108.192   19.685   21.140
     12.080  413.943   70.925   90.672   46.672  107.678   19.896   20.909
     12.090  414.201   70.924   90.531   46.364  109.047   19.956   20.643
     12.100  412.538   70.271   92.092   45.898  109.219   19.254   20.370
     12.110  414.513   70.300   91.033   46.604  110.127   19.496   21.218
     12.120  414.660   70.830   90.666   46.969  109.243   19.072   22.273
     12.130  410.920   69.577   90.298   47.112  107.860   19.348   20.840
     12.140  415.588   71.377   91.058   46.470  108.919   19.724   21.056
     12.150  415.746   70.671   89.643   47.869  110.637   19.535   20.094
     12.160  414.392   69.268   90.296   45.877  109.901   20.565   20.653
     12.170  414.624   70.813   90.078   46.443  109.571   19.444   20.630
     12.180  412.709   70.691   89.918   45.382  109.131   19.759   21.094
     12.190  416.782   70.398   90.503   45.966  109.051   20.158   21.618
     12.200  413.207   70.069   91.471   46.209  107.608   19.036   20.882
     12.210  416.791   69.759   91.771   45.856  109.729   20.019   20.417
     12.220  420.153   69.833   92.174   46.295  110.612   19.591   21.568
     12.230  413.895   69.066   90.815   46.491  108.582   19.220   20.509
     12.240  413.889   70.310   89.352   46.275  109.976   18.527   19.947
     12.250  413.348   70.494   88.818   46.131  109.076   19.709   21.091
     12.260  417.559   72.112   89.924   46.023  109.157   19.943   20.706
     12.270  415.622   71.285   89.563   47.439  109.881   19.006   20.579
     12.280  411.879   69.559   90.219   46.516  107.810   20.267   20.613
     12.290  412.496   69.634   88.973   46.229  108.863   21.038   20.606
     12.300  415.202   70.691   90.381   46.305  108.989   20.444   20.680
     12.310  413.734   69.591   89.429   47.113  108.576   21.042   20.457
     12.320  412.349   69.805   91.358   45.090  107.978   20.434   20.529
     12.330  415.017   70.806   91.509   47.220  107.568   20.558   19.982
     12.340  411.856   70.156   91.722   46.259  105.884   18.178   21.346
     12.350  417.676   69.808   91.376   48.216  109.210   19.690   20.132
     12.360  416.691   70.976   91.746   46.029  108.741   19.897   21.220
     12.370  412.295   69.548   92.397   46.764  106.563   18.478   20.487
     12.380  416.670   70.157   92.598   47.918  107.709   18.990   20.867
     12.390  416.104   70.827   91.115   47.336  109.225   18.591   19.786
     12.400  415.079   69.431   91.864   46.746  109.924   19.200   19.417
     12.410  412.535   70.016   89.018   47.061  108.658   19.156   20.687
     12.420  415.942   70.892   91.163   47.185  108.510   19.164   20.769
     12.430  413.714   68.021   89.294   45.553  111.524   19.518   21.076
     12.440  416.347   70.308   91.483   44.956  111.287   19.461   20.562
     12.450  414.130   69.723   91.894   45.783  108.170   18.638   21.179
     12.460  417.144   70.637   92.784   45.916  109.158   19.097   21.907
     12.470  419.995   70.294   91.728   47.200  109.872   19.764   21.253
     12.480  418.082   70.676   90.740   46.884  109.768   19.761   20.720
     12.490  413.060   68.995   90.084   45.805  108.498   19.900   20.781
     12.500  415.984   67.713   91.734   46.538  110.029   19.344   21.388
     12.510  412.009   69.276   90.131   45.170  110.179   18.477   20.560
     12.520  419.900   71.300   92.307   45.592  109.388   19.413   21.217
     12.530  418.442   71.157   89.712   46.117  110.831   19.962   22.172
     12.540  417.379   70.663   90.528   44.619  111.481   19.690   21.110
     12.550  413.965   69.964   89.194   45.229  109.215   20.111   21.408
     12.560  417.563   69.991   90.240   45.735  111.371   19.596   20.389
     12.570  414.656   71.173   91.017   46.558  107.900   18.927   20.975
     12.580  418.687   71.682   91.381   46.018  111.012   19.681   21.158
     12.590  420.427   70.756   92.443   45.312  111.217   19.419   21.993
     12.600  414.794   71.312   91.167   44.879  108.135   19.965   20.956
     12.610  413.841   69.369   91.089   45.562  110.084   18.705   20.667
     12.620  413.440   68.938   90.825   45.533  108.009   20.157   20.924
     12.630  417.580   70.300   91.425   45.935  111.095   20.501   20.392
     12.640  417.220   71.302   91.305   46.159  108.695   20.041   19.644
     12.650  416.163   70.330   91.909   44.919  109.752   19.459   20.659
     12.660  418.189   70.768   92.437   45.832  108.929   20.197   21.281
     12.670  418.319   69.934   91.861   46.232  110.199   19.666   21.516
     12.680  412.944   69.568   91.473   45.072  106.942   19.800   21.287
     12.690  415.624   70.577   91.486   45.138  109.100   19.448   20.571
     12.700  412.493   69.752   89.600   46.159  108.568   19.005   21.478
     12.710  414.081   69.943   90.931   45.072  109.952   19.160   21.323
     12.720  412.670   69.849   90.214   45.539  109.104   19.624   20.576
     12.730  412.513   70.783   90.411   44.680  108.554   19.348   21.041
     12.740  416.376   71.438   90.330   45.978  109.469   19.406   20.593
     12.750  416.223   71.232   90.268   45.678  110.587   19.468   20.901
     12.760  416.988   70.098   90.285   47.035  110.636   19.284   21.770
     12.770  416.292   69.845   90.808   45.685  110.172   19.004   21.436
     12.780  412.468   68.694   92.220   45.069  108.399   19.033   21.030
     12.790  413.109   70.194   90.859   46.244  107.748   19.789   21.625
     12.800  415.248   71.062   92.587   45.599  108.608   18.625   21.649
     12.810  414.133   70.334   89.635   46.593  109.595   19.109   21.847
     12.820  416.585   71.602   89.438   46.229  110.591   20.017   21.821
     12.830  416.902   70.868   90.348   47.094  109.090   19.551   21.399
     12.840  414.827   70.918   91.553   46.429  108.269   19.381   21.077
     12.850  414.676   69.943   92.257   46.161  109.466   18.875   21.088
     12.860  412.398   70.335   92.266   45.881  106.289   19.070   21.897
     12.870  414.112   71.117   90.019   46.183  109.515   19.322   21.207
     12.880  413.518   71.364   89.512   45.844  109.603   19.344   20.978
     12.890  415.468   70.483   90.012   47.900  109.393   18.972   21.561
     12.900  414.061   71.526   90.939   45.852  108.332   19.005   21.120
     12.910  414.492   70.413   91.512   45.740  109.378   19.352   21.740
     12.920  413.976   70.885   90.662   45.611  109.547   18.996   20.615
     12.930  414.869   69.795   91.980   47.884  107.414   19.586   21.416
     12.940  411.919   70.834   90.562   46.345  106.141   19.248   20.602
     12.950  411.852   70.891   90.894   46.013  107.371   18.799   20.252
     12.960  413.224   72.244   91.556   46.053  105.732   18.403   20.782
     12.970  412.219   70.204   91.465   47.848  105.115   19.412   20.638
     12.980  411.910   69.846   91.460   45.625  106.489   19.381   21.383
     12.990  412.115   70.202   90.311   46.537  106.613   19.571   20.724
     13.000  411.964   70.436   88.762   47.437  105.232   20.087   21.275
     13.010  410.944   69.808   89.199   46.288  106.412   19.307   22.030
     13.020  412.847   70.974   91.874   46.652  104.739   18.758   21.661
     13.030  414.996   71.068   91.171   45.727  107.813   19.446   21.933
     13.040  413.826   70.619   90.011   46.077  107.796   19.573   21.916
     13.050  413.020   70.802   91.061   46.026  106.537   19.050   21.628
     13.060  413.333   71.848   90.932   45.680  107.365   19.424   20.699
     13.070  410.067   69.587   90.077   45.383  107.785   19.538   20.849
     13.080  415.855   71.508   91.984   45.727  107.442   18.647   22.222
     13.090  411.312   70.671   90.556   45.302  107.871   19.256   20.435
     13.100  411.949   70.502   91.845   45.636  105.965   18.813   20.660
     13.110  408.190   69.404   90.076   45.229  104.809   18.658   21.305
     13.120  407.209   69.309   88.835   45.330  105.757   18.797   21.276
     13.130  416.030   72.708   90.913   45.422  108.506   19.543   20.466
     13.140  411.332   70.283   89.452   46.182  107.361   19.208   21.108
     13.150  412.167   71.993   88.627   46.591  108.752   18.520   21.264
     13.160  411.134   70.906   89.944   43.164  109.717   17.776   20.810
     13.170  409.095   70.456   88.357   44.646  108.409   18.167   21.369
     13.180  410.320   70.528   89.574   45.707  107.665   18.131   21.437
     13.190  412.484   69.960   89.854   44.862  108.255   19.371   20.577
     13.200  414.162   70.486   88.779   46.292  109.343   19.156   21.670
     13.210  415.049   71.142   91.550   45.216  109.160   18.912   21.523
     13.220  411.681   69.199   90.122   45.462  108.516   20.317   21.021
     13.230  412.929   71.826   89.019   45.450  110.247   18.969   20.983
     13.240  412.933   73.156   90.965   44.800  106.072   18.537   21.740
     13.250  409.538   70.531   89.927   44.565  107.621   18.306   21.664
     13.260  411.055   71.283   89.261   43.680  109.515   18.781   20.862
     13.270  409.403   72.338   89.694   45.251  108.097   18.287   19.776
     13.280  410.323   71.120   89.562   45.132  107.986   18.352   20.545
     13.290  411.454   70.874   89.516   44.933  108.276   18.806   21.170
     13.300  412.951   70.485   90.155   46.986  109.408   17.800   21.447
     13.310  413.033   71.255   90.060   45.509  109.042   18.917   21.172
     13.320  413.798   69.892   90.064   45.477  110.605   18.523   20.870
     13.330  412.478   70.928   90.920   45.742  107.923   18.018   21.556
     13.340  411.328   69.617   91.087   46.025  107.433   18.653   20.850
     13.350  412.865   68.778   88.748   47.358  110.292   18.790   21.246
     13.360  414.467   68.933   90.000   45.502  111.070   18.873   20.916
     13.370  416.772   70.567   90.083   46.123  111.937   18.630   21.079
     13.380  414.110   70.586   88.696   45.116  111.809   19.001   21.289
     13.390  416.645   70.723   90.950   45.289  111.339   18.332   21.970
     13.400  414.017   68.961   91.400   45.935  109.459   18.974   21.052
     13.410  412.736   70.780   88.902   45.655  109.703   18.745   21.635
     13.420  411.396   70.760   89.018   45.668  109.598   18.507   21.356
     13.430  415.245   70.762   90.200   46.033  111.603   18.138   21.605
     13.440  413.791   69.806   89.698   46.314  109.977   18.736   21.385
     13.450  410.680   71.050   89.312   44.627  109.214   17.855   21.344
     13.460  413.994   70.270   89.323   45.221  109.719   18.314   21.417
     13.470  413.969   70.017   90.873   45.704  109.287   18.338   21.521
     13.480  411.839   69.309   87.639   45.836  110.720   18.247   21.410
     13.490  412.497   69.302   90.278   45.322  109.500   18.815   21.161
     13.500  409.402   69.308   89.291   44.458  109.415   17.568   20.867
     13.510  413.879   70.594   88.483   45.401  111.424   18.198   21.539
     13.520  412.176   70.375   88.306   46.442  109.818   18.287   21.318
     13.530  416.040   71.189   89.167   45.743  111.465   18.963   21.261
     13.540  416.453   73.061   90.455   44.863  108.511   18.892   21.474
     13.550  414.165   69.767   87.730   46.333  111.833   18.254   21.042
     13.560  413.540   70.798   89.098   45.913  108.509   19.936   20.502
     13.570  413.718   71.967   88.557   44.861  109.052   19.185   21.192
     13.580  418.666   73.059   88.853   46.347  111.472   19.478   21.117
     13.590  413.859   70.613   88.299   46.653  111.610   18.765   21.275
     13.600  415.501   73.101   89.138   45.768  110.864   18.010   21.019
     13.610  412.611   69.536   89.260   46.143  110.524   18.310   21.450
     13.620  409.594   70.036   87.124   44.987  109.565   18.235   20.957
     13.630  411.826   71.628   87.991   46.130  108.661   18.223   20.963
     13.640  415.224   72.315   88.712   45.467  110.841   18.726   21.509
     13.650  409.944   72.344   87.880   45.326  108.012   18.131   21.430
     13.660  419.995   71.568   89.489   48.389  110.536   19.648   20.574
     13.670  416.509   70.790   89.237   46.204  111.139   18.930   21.796
     13.680  417.161   71.622   89.565   46.197  110.967   19.373   21.552
     13.690  416.085   71.955   89.439   46.302  109.630   19.765   21.115
     13.700  408.522   70.455   87.591   45.108  109.226   18.611   21.188
     13.710  412.289   71.041   88.558   45.615  109.266   19.576   21.561
     13.720  414.642   70.659   89.716   45.962  109.928   19.022   21.128
     13.730  413.409   70.624   89.880   45.704  108.251   19.111   21.983
     13.740  414.714   70.911   90.584   46.623  108.051   19.374   21.457
     13.750  414.096   70.678   89.717   46.012  109.777   19.262   21.255
     13.760  411.391   70.792   90.787   45.522  108.491   18.690   20.559
     13.770  408.995   69.821   88.473   46.062  108.068   18.911   21.708
     13.780  415.989   70.610   92.277   44.877  109.867   19.396   21.107
     13.790  413.549   69.959   89.177   46.232  110.364   19.046   22.110
     13.800  409.841   69.308   88.150   46.621  109.706   18.296   21.072
     13.810  412.301   70.243   89.474   46.741  108.963   19.097   21.502
     13.820  417.449   70.821   88.968   46.214  111.373   19.903   21.257
     13.830  413.996   70.101   89.807   46.380  110.157   18.902   21.523
     13.840  413.568   69.133   89.420   45.973  111.082   18.643   21.552
     13.850  417.541   69.683   91.528   46.465  111.046   19.015   22.171
     13.860  412.758   70.982   90.704   45.072  109.077   18.390   21.494
     13.870  416.184   70.779   91.308   46.327  109.065   18.759   21.505
     13.880  415.513   71.720   90.097   45.985  111.073   18.364   21.070
     13.890  418.516   71.615   91.342   45.496  109.685   19.528   20.575
     13.900  414.165   70.898   91.291   45.592  109.378   18.655   20.708
     13.910  414.268   70.334   90.467   46.467  109.204   18.451   20.452
     13.920  414.487   71.318   90.866   46.110  108.634   18.816   21.021
     13.930  413.494   71.789   91.625   45.626  108.968   17.784   21.601
     13.940  414.088   71.866   90.603   46.501  106.887   17.772   21.295
     13.950  417.803   72.344   91.269   46.178  108.962   17.993   22.751
     13.960  415.255   72.246   89.746   46.823  109.104   18.642   21.011
     13.970  410.939   71.438   89.300   46.277  105.988   18.791   21.266
     13.980  414.623   69.919   90.456   45.716  108.781   18.700   22.163
     13.990  409.930   70.749   90.231   45.195  106.666   17.734   20.874
     14.000  411.731   69.186   90.139   46.042  107.228   18.208   21.316
     14.010  414.366   69.858   92.042   47.784  106.442   18.430   21.611
     14.020  415.389   71.899   90.863   47.317  106.803   18.571   21.562
     14.030  413.280   69.745   91.367   47.166  107.868   18.002   21.754
     14.040  414.372   71.802   90.688   46.970  106.793   18.625   21.510
     14.050  416.971   72.304   90.392   47.128  107.497   18.759   21.424
     14.060  413.469   70.289   89.800   47.191  108.725   18.536   21.166
     14.070  415.917   70.225   89.531   46.957  110.625   18.243   21.520
     14.080  417.269   70.508   90.343   47.681  110.902   18.872   21.582
     14.090  414.214   70.767   91.895   46.340  108.891   18.408   20.786
     14.100  418.668   71.728   89.655   47.873  110.051   19.083   21.466
     14.110  416.483   71.066   90.004   46.287  109.902   18.901   21.534
     14.120  413.559   69.980   90.146   47.614  108.727   17.694   21.322
     14.130  416.688   70.772   91.293   46.272  110.025   18.690   21.679
     14.140  414.994   70.529   90.272   46.238  108.570   18.592   21.481
     14.150  417.504   71.139   90.707   47.558  108.315   19.127   22.279
     14.160  414.586   69.336   89.905   46.538  109.197   19.431   21.862
     14.170  418.057   69.819   91.463   47.734  109.358   19.435   21.765
     14.180  417.564   70.375   91.596   47.284  109.443   19.689   22.585
     14.190  415.422   71.198   91.634   47.099  105.443   19.835   21.970
     14.200  415.496   71.007   89.899   46.575  108.633   19.065   21.522
     14.210  413.649   70.539   89.950   47.051  106.143   18.951   21.987
     14.220  414.045   69.645   91.911   47.673  107.677   18.657   21.375
     14.230  416.411   71.500   90.906   46.853  108.508   19.010   21.854
     14.240  414.156   69.838   91.239   46.723  107.485   18.564   21.634
     14.250  416.043   69.113   92.555   46.843  109.030   19.049   21.414
     14.260  414.382   67.831   93.138   47.067  107.551   18.948   21.769
     14.270  416.353   69.734   92.151   46.110  108.989   20.041   21.503
     14.280  417.785   70.124   91.130   46.201  110.662   19.271   22.289
     14.290  414.372   70.175   91.794   46.317  107.239   19.903   21.877
     14.300  419.839   70.555   91.898   47.942  109.650   20.072   21.324
     14.310  416.717   69.353   92.102   47.479  108.497   19.555   22.560
     14.320  415.748   71.204   90.104   46.346  108.618   19.718   23.083
     14.330  417.534   69.176   90.501   46.220  110.953   19.086   22.938
     14.340  420.908   69.325   89.554   47.823  112.263   20.449   22.446
     14.350  416.574   69.066   90.080   46.917  109.959   19.807   22.065
     14.360  416.728   68.502   90.575   47.292  109.527   18.596   22.194
     14.370  419.866   69.535   92.613   47.107  110.607   18.351   21.652
     14.380  414.673   68.998   89.949   45.946  110.794   18.771   21.957
     14.390  422.380   71.073   90.426   47.274  111.174   19.479   22.485
     14.400  422.198   70.179   92.818   47.488  110.432   19.263   22.041
     14.410  423.247   70.965   91.034   47.554  111.502   18.542   22.602
     14.420  416.454   70.007   92.198   47.045  108.780   18.524   20.942
     14.430  421.719   72.269   91.980   46.916  109.856   18.823   21.806
     14.440  423.986   70.131   94.477   47.910  111.029   19.183   21.420
     14.450  417.282   70.794   92.802   46.834  107.371   19.735   21.542
     14.460  414.865   69.523   92.657   45.807  108.157   19.068   21.690
     14.470  419.538   69.708   93.513   47.880  109.986   18.747   21.958
     14.480  419.540   71.237   92.770   46.563  110.308   18.482   21.783
     14.490  419.656   70.449   90.919   46.964  110.490   18.617   21.581
     14.500  416.549   68.962   91.100   47.360  109.301   18.886   21.770
     14.510  415.888   69.714   92.706   47.432  107.283   18.679   21.420
     14.520  418.251   70.010   93.229   47.478  107.696   19.122   21.361
     14.530  416.839   68.376   92.196   48.425  109.337   18.853   21.520
     14.540  420.595   70.498   92.111   47.682  111.672   18.970   22.470
     14.550  422.943   70.712   92.179   49.120  110.115   19.113   21.933
     14.560  418.621   69.402   91.684   47.805  111.685   18.508   21.096
     14.570  418.441   68.318   92.099   48.389  110.269   19.080   21.546
     14.580  419.171   69.307   91.268   47.832  110.565   19.486   21.361
     14.590  421.139   69.472   91.763   47.829  112.418   19.559   21.094
     14.600  418.175   68.858   91.725   46.687  110.332   19.687   21.768
     14.610  420.725   70.770   91.614   47.007  111.831   19.399   21.497
     14.620  417.169   69.109   92.752   46.410  110.364   19.196   20.672
     14.630  417.660   69.190   91.244   47.465  109.880   19.019   21.167
     14.640  418.130   69.714   91.971   46.185  108.691   19.722   22.593
     14.650  419.082   70.080   90.061   47.031  111.237   19.029   22.405
     14.660  419.288   70.069   91.456   46.525  111.237   19.384   21.810
     14.670  421.097   69.746   92.197   48.453  108.973   19.359   21.680
     14.680  419.642   70.862   90.437   47.849  109.793   19.710   21.272
     14.690  417.199   69.819   89.878   47.521  111.410   18.941   21.621
     14.700  420.546   71.033   90.851   48.254  112.402   19.247   21.913
     14.710  416.003   70.840   87.751   46.581  110.765   19.447   22.070
     14.720  420.736   71.625   91.318   46.943  109.545   20.123   22.599
     14.730  422.790   72.411   91.820   45.972  112.307   20.162   22.118
     14.740  424.855   71.794   92.138   47.667  112.708   19.494   22.201
     14.750  417.966   71.054   90.470   46.393  110.711   18.772   21.627
     14.760  417.594   70.008   91.600   46.421  108.451   19.255   22.232
     14.770  416.705   70.308   89.763   46.965  109.297   19.094   21.644
     14.780  419.628   70.606   90.884   47.376  110.180   19.881   22.360
     14.790  420.441   71.476   93.021   47.654  109.133   18.475   21.598
     14.800  424.038   71.500   92.079   46.558  111.261   19.514   23.141
     14.810  421.112   71.907   91.047   47.711  109.612   19.812   21.439
     14.820  419.076   71.574   91.213   46.928  110.031   19.377   20.609
     14.830  424.772   72.000   93.231   47.190  111.745   19.856   21.008
     14.840  423.363   73.071   91.902   48.221  109.722   19.900   21.744
     14.850  423.721   72.452   92.724   47.518  111.073   19.368   21.413
     14.860  420.683   72.659   90.679   46.627  111.583   19.275   20.608
     14.870  422.292   73.227   91.793   47.656  109.188   19.509   21.338
     14.880  421.054   70.911   91.025   48.014  110.614   19.645   20.720
     14.890  423.631   72.406   92.259   47.343  111.719   19.795   21.669
     14.900  421.764   70.925   92.309   47.923  110.947   18.784   21.531
     14.910  422.908   71.964   91.136   47.727  111.517   19.234   21.871
     14.920  426.843   71.398   93.214   47.688  113.215   19.370   21.371
     14.930  422.979   71.564   92.518   45.628  111.919   20.028   21.921
     14.940  424.933   72.124   93.572   47.276  111.637   19.468   21.693
     14.950  424.794   72.215   92.376   46.902  112.424   19.620   22.368
     14.960  426.173   72.219   93.138   46.499  113.069   20.152   22.206
     14.970  420.076   71.305   92.838   47.000  109.503   20.062   21.896
     14.980  422.426   70.012   93.377   46.010  111.454   20.088   21.873
     14.990  423.662   72.332   92.903   46.286  110.545   20.534   22.693
     15.000  426.976   72.691   93.700   46.974  112.346   20.275   22.091
     15.010  422.179   73.031   92.759   46.676  109.718   19.982   20.752
     15.020  423.244   70.486   93.825   46.785  111.087   19.630   21.510
     15.030  423.189   71.642   91.735   48.266  112.039   19.777   20.678
     15.040  425.855   71.744   91.442   47.757  113.149   19.887   22.070
     15.050  426.566   72.976   91.245   48.117  112.478   19.689   21.474
     15.060  421.431   69.847   92.339   48.084  110.176   20.074   21.249
     15.070  420.332   70.222   91.211   46.901  110.974   20.301   21.448
     15.080  419.949   70.707   90.019   48.060  111.978   19.569   21.572
     15.090  425.196   71.655   91.028   48.310  112.624   20.080   21.634
     15.100  422.359   70.899   91.046   47.607  110.686   20.099   21.713
     15.110  418.391   69.855   89.569   46.710  111.556   20.057   20.934
     15.120  420.949   71.349   93.587   46.301  111.978   19.616   20.884
     15.130  423.114   72.050   91.710   47.374  112.128   19.438   21.406
     15.140  422.655   72.562   92.237   45.757  111.604   20.079   20.848
     15.150  424.248   70.121   91.461   49.028  112.313   19.760   21.876
     15.160  418.646   71.516   89.701   46.584  110.709   19.560   21.402
     15.170  424.011   70.230   91.730   47.630  112.864   20.037   22.372
     15.180  419.874   70.632   91.421   48.131  109.033   19.508   22.476
     15.190  420.220   69.175   92.430   46.771  110.980   20.062   21.579
     15.200  422.480   70.476   90.318   46.530  112.907   19.738   22.926
     15.210  418.915   69.728   90.572   46.199  111.202   19.270   22.255
     15.220  419.493   72.053   91.376   46.129  108.571   19.475   23.112
     15.230  421.336   71.454   92.505   46.417  109.763   19.740   22.326
     15.240  420.786   73.741   90.423   47.417  109.616   20.059   21.377
     15.250  423.544   72.621   91.582   46.876  111.779   19.541   21.064
     15.260  420.276   71.786   89.497   47.177  110.697   20.438   21.429
     15.270  425.261   73.677   92.384   46.805  110.179   20.464   21.871
     15.280  424.941   72.245   93.360   47.424  110.737   20.195   21.429
     15.290  424.062   72.228   92.483   47.031  109.841   20.404   21.813
     15.300  423.713   73.368   90.477   46.742  112.144   20.459   21.930
     15.310  420.282   72.329   90.182   45.459  110.360   20.447   21.807
     15.320  421.869   72.526   90.857   47.210  110.957   19.465   21.940
     15.330  423.169   73.071   91.878   47.196  110.910   19.987   21.672
     15.340  421.343   71.041   90.858   46.732  112.266   19.550   22.180
     15.350  423.252   72.018   90.364   47.127  112.941   19.705   21.855
     15.360  420.486   70.681   90.116   47.001  112.242   19.294   21.758
     15.370  419.885   72.681   91.323   46.848  109.551   19.022   21.521
     15.380  423.862   71.446   91.492   46.599  113.896   19.936   22.751
     15.390  421.486   73.432   90.510   46.818  111.192   19.989   22.096
     15.400  427.425   72.955   91.078   48.007  112.951   20.244   22.596
     15.410  424.691   71.797   92.056   45.976  112.648   20.040   22.109
     15.420  426.443   71.686   93.839   46.056  112.187   19.756   22.525
     15.430  423.812   73.096   91.595   46.215  111.989   19.755   22.122
     15.440  427.458   71.483   91.931   47.399  113.807   21.021   21.967
     15.450  427.122   71.151   93.300   46.989  114.026   20.540   22.517
     15.460  425.662   72.132   91.655   46.155  114.138   20.903   21.294
     15.470  429.687   71.544   92.137   47.415  116.414   20.309   22.135
     15.480  424.475   73.096   91.541   47.218  112.150   20.364   21.672
     15.490  427.485   72.008   94.188   47.214  114.118   19.896   20.834
     15.500  422.790   71.329   92.186   46.484  111.643   20.014   21.946
     15.510  424.270   71.938   93.216   47.494  111.441   19.539   22.150
     15.520  422.648   69.891   92.354   47.399  112.755   20.362   21.158
     15.530  424.913   71.188   93.496   48.271  112.204   19.799   20.750
     15.540  423.573   73.843   90.009   47.315  112.545   18.899   21.230
     15.550  424.414   71.629   91.052   49.035  111.140   19.988   21.563
     15.560  426.995   73.218   92.274   48.246  112.482   20.208   21.256
     15.570  424.444   74.007   89.996   48.704  111.744   20.105   20.778
     15.580  424.828   72.587   90.871   48.121  113.280   20.426   20.426
     15.590  424.894   72.731   91.027   47.460  113.615   20.457   21.290
     15.600  417.291   72.607   91.943   45.539  110.712   19.943   21.368
     15.610  422.210   74.157   92.213   47.001  111.009   20.184   20.816
     15.620  421.599   71.667   92.181   47.070  112.096   20.355   20.651
     15.630  419.680   71.798   90.609   47.104  109.926   19.750   21.239
     15.640  420.785   72.025   92.842   46.824  111.511   19.400   21.659
     15.650  424.151   73.423   91.992   46.754  110.416   20.357   21.736
     15.660  421.864   71.789   92.638   46.203  111.155   19.865   21.395
     15.670  424.453   73.002   91.506   46.056  113.006   20.020   22.449
     15.680  424.332   72.784   90.441   47.251  112.851   20.624   20.886
     15.690  421.840   71.542   92.109   47.374  110.179   20.659   21.670
     15.700  418.747   72.457   92.145   46.721  108.743   20.304   20.851
     15.710  428.199   72.102   92.930   46.856  114.187   20.566   22.220
     15.720  421.810   70.657   92.675   46.690  111.314   20.049   21.447
     15.730  426.600   71.594   92.652   47.819  114.029   20.360   21.343
     15.740  422.191   71.794   94.403   47.352  111.094   19.872   21.250
     15.750  425.802   71.402   93.823   47.229  112.543   20.656   20.822
     15.760  426.020   73.144   92.777   47.067  112.455   21.253   21.189
     15.770  423.538   71.574   92.855   48.246  112.472   19.806   21.489
     15.780  426.213   72.347   93.478   47.487  112.378   20.304   21.199
     15.790  429.165   71.601   95.562   48.079  113.163   20.287   21.501
     15.800  423.396   71.543   93.409   48.577  111.705   19.757   20.574
     15.810  426.175   71.264   93.562   46.646  115.059   19.969   20.750
     15.820  425.983   71.562   92.198   47.738  115.370   19.972   21.343
     15.830  425.688   71.389   92.792   48.227  112.731   19.341   22.578
     15.840  426.617   71.423   92.527   48.214  114.430   19.709   21.733
     15.850  425.603   70.430   92.416   47.703  114.655   20.332   22.442
     15.860  425.587   70.432   92.751   48.084  113.240   20.706   22.025
     15.870  424.187   70.403   93.577   46.991  114.245   19.256   21.892
     15.880  423.540   71.831   93.754   47.234  111.711   19.470   21.467
     15.890  420.105   70.126   91.831   46.854  111.716   20.250   21.732
     15.900  419.432   71.906   90.401   47.411  111.283   20.156   20.847
     15.910  422.304   71.366   91.938   47.133  112.779   19.771   20.948
     15.920  424.321   73.008   91.573   48.031  113.490   19.848   20.769
     15.930  422.213   70.594   93.783   46.163  112.495   20.389   20.048
     15.940  426.580   73.119   92.607   46.899  114.679   20.152   20.553
     15.950  427.892   74.221   91.461   46.865  114.465   20.655   21.801
     15.960  423.406   72.276   92.298   47.956  112.667   20.260   20.553
     15.970  425.316   72.468   91.738   47.337  113.293   20.358   22.312
     15.980  428.903   74.822   91.734   47.095  115.617   19.858   21.900
     15.990  426.100   73.209   92.307   47.229  114.334   19.986   21.495
     16.000  422.331   70.827   92.007   47.390  114.736   19.414   21.010
     16.010  425.030   70.471   92.198   48.202  113.281   20.260   21.851
     16.020  425.401   70.668   93.449   47.507  113.656   20.791   21.079
     16.030  425.444   70.581   93.174   48.519  114.314   19.703   21.377
     16.040  425.781   72.596   92.567   47.962  113.524   20.327   20.294
     16.050  420.823   70.671   91.918   47.122  112.327   19.814   21.390
     16.060  420.506   69.870   91.162   47.238  113.954   19.485   20.844
     16.070  423.250   70.926   89.849   47.520  114.165   19.897   21.766
     16.080  425.433   70.617   91.530   47.463  115.555   20.053   21.438
     16.090  422.131   71.093   92.143   46.806  114.351   19.177   20.657
     16.100  423.078   71.513   92.117   48.422  112.830   19.149   19.974
     16.110  423.281   71.008   90.182   49.323  113.547   19.982   21.149
     16.120  418.718   68.926   92.085   48.926  112.664   18.732   20.405
     16.130  421.129   70.255   90.829   47.704  114.251   19.242   21.042
     16.140  420.271   70.607   92.459   48.705  111.664   18.560   20.663
     16.150  424.644   71.380   92.147   47.705  114.952   18.836   20.882
     16.160  420.888   72.460   90.179   49.337  112.687   18.324   20.595
     16.170  422.697   71.914   91.267   49.277  113.607   18.768   20.331
     16.180  420.265   70.849   89.815   50.082  112.307   18.865   20.745
     16.190  421.052   71.358   92.457   48.082  112.024   18.442   20.621
     16.200  421.230   71.530   90.974   49.307  112.973   18.370   20.401
     16.210  420.477   72.340   90.028   49.808  110.792   19.270   20.309
     16.220  422.738   72.828   90.405   49.406  112.038   18.617   21.448
     16.230  424.410   72.586   92.652   49.259  111.168   19.817   21.421
     16.240  422.617   71.728   91.101   48.472  112.206   18.859   21.580
     16.250  423.397   73.035   92.000   47.842  112.823   19.176   20.687
     16.260  422.314   71.284   92.965   48.806  110.918   19.442   20.697
     16.270  426.584   72.570   94.195   48.296  113.556   19.997   20.449
     16.280  422.461   71.431   92.409   48.129  113.088   19.154   20.171
     16.290  422.693   72.177   91.775   48.712  112.634   18.721   20.569
     16.300  422.488   71.548   92.787   47.540  112.535   19.154   20.692
     16.310  421.741   71.208   90.056   48.310  112.126   19.474   20.843
     16.320  419.248   70.489   90.715   47.550  111.567   18.808   21.363
     16.330  420.077   70.876   91.924   48.364  111.514   18.828   20.909
     16.340  422.674   69.976   93.717   49.175  109.757   19.043   20.850
     16.350  417.956   69.911   92.491   48.373  110.874   19.199   19.791
     16.360  419.626   69.609   90.498   47.979  113.623   18.744   20.970
     16.370  420.417   69.687   92.031   48.445  111.440   18.693   20.752
     16.380  421.260   70.805   90.956   49.156  112.658   18.405   20.740
     16.390  421.881   70.773   91.722   49.741  111.822   19.196   21.003
     16.400  418.113   70.797   92.043   48.693  110.637   18.480   20.750
     16.410  420.631   69.912   90.336   49.727  112.228   19.109   20.901
     16.420  420.149   70.416   91.455   48.025  112.778   19.124   21.115
     16.430  424.666   70.004   91.727   48.963  113.246   20.170   21.972
     16.440  420.499   71.039   90.718   48.131  112.822   19.207   21.048
     16.450  420.272   71.236   91.408   49.163  110.639   18.607   20.802
     16.460  418.278   70.674   91.123   46.862  111.641   19.048   20.812
     16.470  420.954   71.398   90.367   47.840  112.007   19.508   21.501
     16.480  416.591   69.626   92.420   46.889  110.310   18.806   20.797
     16.490  421.418   71.701   92.430   46.530  113.997   19.284   21.192
     16.500  420.121   70.302   90.536   47.755  113.385   19.087   20.879
     16.510  417.657   69.419   92.114   48.885  110.455   19.534   21.038
     16.520  423.831   70.821   91.917   49.013  114.471   18.983   21.667
     16.530  418.299   68.953   89.251   47.662  114.173   18.750   21.744
     16.540  416.072   68.672   90.799   48.381  110.509   18.963   21.018
     16.550  414.722   70.031   90.189   46.843  109.814   19.527   20.828
     16.560  420.107   70.554   91.014   48.540  112.666   19.417   21.001
     16.570  413.745   67.775   89.343   48.192  111.212   18.217   21.331
     16.580  415.417   68.921   90.539   47.816  110.501   19.460   20.940
     16.590  421.646   70.562   89.890   48.077  114.219   19.450   21.532
     16.600  419.079   70.683   89.215   48.042  112.375   19.892   21.391
     16.610  418.378   70.553   89.072   47.584  113.770   18.951   21.549
     16.620  417.961   70.978   88.831   47.656  111.635   19.539   21.703
     16.630  419.468   71.138   89.439   47.604  112.868   18.975   21.685
     16.640  413.481   72.134   88.656   46.224  110.279   19.131   20.687
     16.650  418.820   69.986   90.287   47.420  112.016   19.821   21.814
     16.660  416.036   69.317   89.595   47.937  111.172   19.639   21.931
     16.670  416.862   70.414   91.168   46.234  110.637   19.753   21.223
     16.680  419.600   71.133   90.400   47.789  111.570   19.520   21.663
     16.690  417.156   70.628   91.252   48.479  109.975   19.557   20.389
     16.700  416.502   69.492   91.241   48.342  110.074   19.589   20.714
     16.710  417.631   69.417   89.982   47.934  111.761   19.462   20.918
     16.720  423.723   70.762   91.351   49.547  113.331   20.197   21.549
     16.730  418.542   71.669   89.515   47.566  112.767   19.209   20.777
     16.740  415.306   70.361   89.992   46.115  110.769   19.497   20.279
     16.750  416.739   68.822   90.943   48.743  109.622   19.651   21.489
     16.760  416.938   69.702   90.346   48.065  110.696   19.012   21.448
     16.770  414.461   68.688   89.205   48.686  111.458   18.574   20.699
     16.780  412.993   68.776   87.792   46.628  111.473   18.293   21.481
     16.790  414.921   68.700   90.586   47.540  111.090   18.374   20.979
     16.800  419.236   71.457   90.607   47.913  111.339   19.226   21.048
     16.810  416.797   70.419   90.696   47.034  110.946   19.371   21.023
     16.820  417.377   68.554   91.796   47.646  111.220   18.741   21.290
     16.830  415.928   69.310   88.591   47.093  113.320   19.267   20.994
     16.840  419.932   69.204   92.215   48.352  112.044   18.920   21.458
     16.850  415.625   69.005   91.721   47.798  109.961   18.667   21.975
     16.860  416.983   68.736   90.961   48.186  112.031   19.006   20.981
     16.870  411.921   70.116   89.617   46.954  108.740   19.838   20.632
     16.880  415.955   70.480   89.672   47.760  110.948   18.731   21.046
     16.890  413.867   69.924   89.342   47.891  110.713   18.214   20.825
     16.900  410.701   69.329   86.286   47.292  107.977   19.027   22.389
     16.910  413.331   70.096   88.753   46.612  109.841   18.989   21.551
     16.920  416.281   71.101   88.243   46.813  111.949   18.497   20.897
     16.930  413.163   70.774   88.545   46.728  109.292   18.517   21.188
     16.940  416.844   71.164   89.222   47.292  110.245   19.415   22.217
     16.950  415.020   71.216   90.045   47.598  109.608   18.165   21.403
     16.960  414.371   70.428   90.253   46.704  109.324   18.651   21.275
     16.970  416.095   70.672   91.300   46.727  109.512   18.520   21.969
     16.980  411.370   69.138   87.529   47.301  109.094   17.655   21.734
     16.990  415.591   70.453   90.253   46.185  111.766   17.355   20.450
     17.000  416.771   69.185   91.197   47.362  111.207   17.971   21.309
     17.010  416.521   69.820   90.800   47.610  111.508   18.390   20.644
     17.020  416.102   70.640   88.154   47.817  111.314   17.800   22.051
     17.030  418.355   69.187   90.672   47.166  112.456   17.857   22.310
     17.040  414.834   69.362   92.363   47.081  109.908   17.503   20.878
     17.050  415.731   68.646   91.092   47.112  109.976   18.550   21.659
     17.060  415.189   69.148   92.216   46.552  109.777   17.592   21.773
     17.070  415.534   69.328   90.605   47.221  110.787   17.693   21.046
     17.080  415.894   69.960   91.667   47.004  108.695   17.226   22.609
     17.090  415.636   69.798   92.491   46.972  108.203   17.763   22.391
     17.100  418.505   70.180   90.486   48.581  110.282   18.904   21.765
     17.110  415.562   68.995   92.303   46.407  109.027   17.301   22.592
     17.120  415.200   69.360   91.197   46.648  110.886   16.984   21.938
     17.130  417.694   70.273   90.205   48.024  110.642   17.814   23.339
     17.140  414.782   68.228   90.041   48.827  109.688   17.287   22.081
     17.150  416.304   68.780   89.319   47.668  112.769   16.452   22.129
     17.160  411.115   68.895   88.623   47.006  109.664   17.663   22.415
     17.170  414.005   69.045   91.347   48.237  108.991   17.557   21.505
     17.180  415.019   68.869   90.032   48.354  110.164   17.922   21.910
     17.190  414.145   69.269   89.395   46.817  111.560   17.685   21.674
     17.200  420.798   70.003   92.118   48.188  112.292   17.652   23.150
     17.210  417.205   69.675   91.551   48.182  111.332   17.180   22.063
     17.220  419.147   68.891   91.240   47.200  112.494   17.806   22.620
     17.230  415.113   69.880   90.374   46.109  111.238   18.036   21.540
     17.240  415.252   68.700   90.605   46.864  112.063   18.301   22.469
     17.250  419.075   69.898   92.552   47.696  111.373   17.891   22.128
     17.260  414.914   68.911   90.549   46.942  111.334   17.652   22.657
     17.270  414.657   68.495   91.068   47.477  110.817   17.052   21.584
     17.280  409.444   68.784   89.265   46.072  109.774   17.009   21.272
     17.290  415.465   69.922   89.435   46.844  110.929   17.334   22.230
     17.300  411.935   68.873   89.825   45.934  110.257   17.698   21.949
     17.310  411.195   68.905   90.197   47.263  108.949   17.220   20.752
     17.320  412.023   68.029   91.297   46.518  110.253   17.681   21.187
     17.330  409.680   67.955   90.941   45.950  108.165   17.129   21.422
     17.340  415.220   70.289   92.239   46.287  109.823   17.341   21.794
     17.350  413.163   70.501   90.956   46.683  108.307   17.453   21.702
     17.360  416.995   69.069   93.179   46.691  111.026   17.318   21.670
     17.370  418.150   70.926   90.723   47.732  110.007   17.272   21.861
     17.380  408.508   68.829   91.156   46.048  107.319   17.829   21.180
     17.390  411.569   68.310   89.683   48.118  109.281   17.716   21.723
     17.400  414.397   69.046   92.714   46.379  110.163   17.484   21.517
     17.410  415.255   69.325   92.492   47.025  110.789   18.181   21.131
     17.420  414.017   69.853   90.863   47.568  109.909   18.011   21.761
     17.430  414.471   69.919   92.973   47.417  109.006   16.875   21.273
     17.440  415.234   69.711   92.032   47.176  109.045   17.751   21.228
     17.450  417.807   69.997   93.888   47.091  108.669   17.755   21.877
     17.460  417.241   70.324   92.491   46.776  110.019   17.753   21.764
     17.470  414.934   68.793   91.551   46.869  110.800   17.618   21.406
     17.480  411.915   70.393   90.922   46.864  108.481   17.865   20.767
     17.490  414.478   69.441   89.534   48.544  110.624   17.920   21.146
     17.500  410.997   68.219   91.602   46.156  109.023   18.035   20.964
     17.510  411.666   69.247   91.657   45.589  109.947   18.019   20.610
     17.520  412.850   69.520   90.846   46.860  109.988   17.479   21.314
     17.530  413.301   68.365   90.670   48.606  109.534   17.806   20.946
     17.540  408.711   67.812   89.616   45.788  108.953   17.652   21.541
     17.550  412.726   68.052   90.269   46.462  109.625   16.805   22.379
     17.560  410.582   68.568   89.886   47.028  109.158   17.237   21.295
     17.570  407.760   68.089   89.997   46.463  108.002   17.125   21.221
     17.580  407.775   68.261   90.194   47.058  106.161   17.683   20.987
     17.590  413.750   69.793   91.461   46.937  107.869   17.755   22.446
     17.600  413.662   68.317   91.091   46.151  108.432   18.385   22.478
     17.610  412.532   68.175   90.337   47.054  110.715   17.671   21.453
     17.620  415.458   69.563   89.603   46.895  109.775   18.610   22.199
     17.630  414.888   69.247   89.385   47.488  110.479   17.991   22.007
     17.640  414.894   67.947   90.040   46.109  111.479   18.213   21.152
     17.650  414.555   67.471   90.148   47.434  110.428   18.361   21.204
     17.660  414.049   68.044   90.197   47.696  110.692   17.315   21.117
     17.670  410.036   67.707   88.574   47.440  109.288   18.158   21.632
     17.680  411.981   67.194   90.076   46.462  110.231   17.558   21.199
     17.690  414.002   69.215   90.620   46.978  109.120   18.456   21.075
     17.700  415.044   69.275   91.719   46.541  109.281   17.784   21.087
     17.710  422.078   71.153   91.694   48.888  110.827   18.139   21.557
     17.720  416.872   69.610   90.545   48.783  109.991   17.512   21.391
     17.730  417.185   68.861   89.683   48.524  111.898   17.609   21.681
     17.740  417.482   70.332   90.520   45.928  110.841   18.162   21.393
     17.750  421.343   70.009   90.244   49.270  113.631   17.751   21.320
     17.760  419.598   70.969   88.669   48.853  112.063   17.035   22.332
     17.770  413.124   68.833   88.243   47.100  110.966   17.479   21.342
     17.780  416.110   69.016   88.416   49.014  110.502   17.882   22.096
     17.790  416.808   69.438   88.447   47.540  111.990   17.920   21.863
     17.800  414.733   68.432   88.677   48.596  111.265   17.606   21.243
     17.810  417.783   69.541   90.421   47.620  112.523   17.640   21.828
     17.820  418.415   70.081   88.727   48.454  112.069   17.315   22.689
     17.830  419.897   70.698   91.015   48.099  110.514   17.996   22.156
     17.840  420.420   70.207   90.813   48.282  111.613   17.982   22.044
     17.850  419.156   70.089   90.183   47.536  111.487   17.851   22.292
     17.860  415.383   69.898   88.690   48.958  109.889   18.076   21.814
     17.870  419.816   70.040   90.217   47.916  111.980   18.846   21.277
     17.880  416.081   69.058   89.822   47.618  110.833   17.943   21.518
     17.890  421.324   69.469   90.791   47.906  113.016   17.625   22.237
     17.900  419.919   70.105   91.049   48.242  111.577   17.544   22.181
     17.910  419.585   68.733   91.415   48.993  110.552   17.540   21.816
     17.920  419.482   69.160   92.765   46.735  111.617   17.847   21.310
     17.930  419.918   71.722   90.894   46.126  110.909   17.572   21.231
     17.940  419.265   69.358   90.363   48.459  111.571   17.467   21.954
     17.950  421.948   70.642   90.346   48.405  111.967   18.880   21.762
     17.960  420.704   70.073   93.122   47.298  110.418   17.755   21.879
     17.970  423.209   70.553   91.752   48.245  113.705   17.845   21.689
     17.980  422.102   70.056   91.061   48.929  112.550   18.312   22.044
     17.990  423.860   70.068   92.597   48.679  113.386   18.213   21.661
     18.000  420.007   71.219   90.760   48.808  111.039   17.420   21.745
     18.010  421.315   70.030   91.595   48.579  112.817   17.812   21.112
     18.020  422.393   71.350   93.378   48.077  111.787   17.977   21.005
     18.030  418.646   69.532   91.031   47.390  114.274   17.245   21.073
     18.040  416.993   71.689   89.786   47.833  111.388   18.216   21.127
     18.050  422.377   69.440   92.814   47.712  113.140   18.346   21.773
     18.060  421.729   71.830   91.169   47.348  112.971   18.749   21.474
     18.070  424.530   69.147   91.989   48.752  114.452   17.715   21.511
     18.080  422.976   70.566   92.153   47.821  113.231   18.830   22.256
     18.090  424.727   71.938   90.164   48.844  114.757   17.992   21.732
     18.100  424.212   69.622   91.554   50.214  114.235   17.641   21.898
     18.110  417.802   69.618   90.833   48.143  111.342   17.873   21.353
     18.120  417.084   69.789   89.511   48.624  111.106   17.327   21.433
     18.130  421.653   70.285   91.236   47.903  112.597   17.372   22.418
     18.140  420.376   70.161   91.337   48.599  111.168   18.251   22.231
     18.150  420.232   69.406   91.807   48.478  112.285   17.953   21.859
     18.160  420.564   70.100   92.645   48.359  110.872   18.193   21.093
     18.170  422.146   69.219   92.350   48.917  111.955   19.035   22.721
     18.180  420.342   69.373   91.384   47.828  112.523   18.606   21.028
     18.190  416.742   68.734   90.979   48.032  110.322   17.833   21.727
     18.200  424.190   70.511   92.599   49.065  111.310   18.504   21.468
     18.210  422.860   70.237   93.313   47.246  113.426   18.211   20.796
     18.220  422.957   70.646   92.620   47.373  113.342   17.729   21.280
     18.230  423.922   70.094   92.704   49.760  113.927   18.047   21.738
     18.240  424.382   71.106   92.203   47.948  112.855   18.927   21.581
     18.250  421.788   71.750   90.907   49.078  112.680   18.429   20.761
     18.260  420.073   71.648   91.614   48.379  110.492   18.026   21.771
     18.270  421.695   69.491   92.364   48.508  113.783   18.253   20.588
     18.280  421.794   71.068   91.977   48.285  112.361   17.692   21.326
     18.290  421.782   71.543   91.938   48.754  111.924   18.822   20.812
     18.300  421.674   70.568   93.671   47.437  113.846   16.979   20.349
     18.310  420.472   69.968   92.120   46.653  112.215   18.520   21.571
     18.320  422.051   70.314   91.725   47.294  113.485   18.221   21.548
     18.330  423.321   70.473   90.608   47.837  114.676   18.886   21.003
     18.340  421.006   68.959   92.272   47.788  112.329   18.560   21.199
     18.350  417.842   71.599   90.626   47.461  111.655   17.528   20.225
     18.360  415.624   69.384   89.943   47.804  112.102   18.586   20.248
     18.370  418.080   71.085   90.850   48.584  111.460   18.717   20.900
     18.380  420.184   71.463   89.025   48.082  113.514   18.789   21.244
     18.390  416.984   68.438   89.936   48.673  111.415   18.548   21.431
     18.400  421.297   70.971   89.693   48.201  113.799   18.480   21.482
     18.410  419.473   69.206   90.025   46.864  114.576   18.021   21.049
     18.420  418.969   70.036   91.032   47.370  113.168   18.064   20.316
     18.430  418.776   69.488   90.018   47.488  112.637   18.796   21.123
     18.440  419.019   70.785   90.707   48.310  111.227   18.903   20.808
     18.450  419.154   69.542   91.442   48.084  112.537   18.741   20.196
     18.460  416.816   67.903   91.314   47.111  111.676   19.343   21.220
     18.470  417.502   68.687   91.849   47.087  112.114   18.848   21.369
     18.480  418.641   69.268   90.212   48.254  112.950   18.162   21.881
     18.490  415.687   68.804   90.267   48.031  112.149   18.064   21.117
     18.500  416.331   68.777   90.427   48.215  112.769   17.775   20.660
     18.510  417.074   68.295   91.774   47.722  111.673   18.281   20.795
     18.520  417.510   68.865   90.947   48.952  111.673   17.965   20.445
     18.530  417.391   69.152   90.890   47.721  112.606   17.912   21.377
     18.540  418.991   70.532   92.098   46.483  112.945   17.839   21.338
     18.550  417.788   69.787   90.519   47.235  112.435   18.902   21.184
     18.560  414.576   67.737   91.140   48.028  110.230   17.582   21.490
     18.570  415.402   70.583   92.086   48.055  108.451   17.225   20.998
     18.580  415.238   68.231   91.741   49.016  110.706   16.742   21.575
     18.590  417.899   68.581   92.351   48.622  109.942   18.086   21.350
     18.600  415.671   68.561   89.781   49.257  111.999   17.364   22.072
     18.610  419.902   69.149   92.871   49.014  111.719   17.795   21.154
     18.620  421.321   70.455   91.865   49.386  110.745   18.852   22.055
     18.630  417.118   68.846   91.329   49.734  112.461   17.462   22.035
     18.640  416.177   69.353   90.690   49.182  111.627   17.386   21.634
     18.650  415.026   70.048   89.752   47.631  111.094   18.485   21.485
     18.660  417.921   69.408   89.912   48.791  112.961   17.564   21.799
     18.670  419.927   69.975   89.842   49.418  112.786   18.004   21.790
     18.680  418.437   70.311   91.977   49.547  110.098   17.981   20.560
     18.690  418.512   69.543   90.998   49.014  110.142   18.304   21.789
     18.700  421.347   70.682   89.602   49.315  112.292   19.028   21.245
     18.710  417.097   68.946   91.554   48.991  110.612   18.395   21.053
     18.720  417.871   68.306   90.172   49.425  110.145   18.854   21.205
     18.730  421.691   67.444   93.549   49.254  112.121   19.056   21.853
     18.740  420.073   68.516   92.541   48.360  111.079   19.053   21.930
     18.750  422.116   69.813   91.404   49.625  112.785   18.327   20.582
     18.760  417.356   68.351   91.671   48.514  110.858   19.006   21.083
     18.770  419.217   67.480   92.553   49.400  113.692   18.801   20.776
     18.780  415.097   67.032   90.750   48.147  112.651   18.761   21.295
     18.790  414.475   67.700   92.233   47.743  110.313   18.416   21.461
     18.800  412.553   68.167   91.806   48.201  108.259   18.689   20.946
     18.810  414.665   68.588   92.263   49.004  108.665   18.285   21.162
     18.820  413.856   67.813   92.501   48.078  109.776   18.400   21.385
     18.830  416.732   68.782   92.987   48.259  109.925   18.704   21.244
     18.840  420.852   69.378   93.645   49.790  111.001   18.345   21.022
     18.850  416.917   68.616   93.371   47.682  110.643   18.788   20.800
     18.860  417.378   70.944   92.884   47.982  108.850   18.781   21.410
     18.870  416.133   68.272   93.530   48.607  110.622   18.810   21.114
     18.880  417.068   68.518   92.416   48.193  111.375   18.293   21.229
     18.890  418.166   67.152   93.455   48.246  109.647   19.461   22.394
     18.900  417.803   66.891   91.957   48.713  112.053   18.822   21.799
     18.910  416.589   69.050   91.689   48.567  110.103   18.819   21.419
     18.920  420.228   68.814   93.098   48.090  111.768   18.982   21.035
     18.930  417.136   69.275   91.933   47.290  109.382   18.570   21.164
     18.940  416.060   67.828   92.099   48.763  109.608   18.888   20.786
     18.950  417.286   68.751   91.627   48.735  110.348   19.127   21.588
     18.960  417.780   69.019   92.103   47.071  111.673   19.084   21.553
     18.970  417.648   69.068   92.889   48.498  110.714   18.116   21.184
     18.980  416.380   69.448   92.605   48.351  109.243   18.222   21.277
     18.990  416.200   68.694   91.840   48.632  109.986   18.144   21.330
     19.000  415.786   69.330   91.568   48.725  108.530   18.471   21.287
     19.010  414.660   68.631   92.133   48.345  107.474   18.020   21.977
     19.020  415.415   68.588   91.936   48.706  109.069   17.588   22.358
     19.030  415.948   68.669   92.110   47.823  108.443   18.747   22.268
     19.040  417.720   69.161   92.759   48.211  107.126   18.644   22.555
     19.050  417.798   70.332   93.159   47.341  108.154   18.758   21.662
     19.060  421.665   69.812   92.955   47.968  109.948   18.903   22.818
     19.070  420.186   70.337   93.200   46.007  110.925   18.738   23.290
     19.080  420.338   70.860   92.706   46.408  109.623   19.032   22.723
     19.090  420.802   70.067   92.927   47.004  111.541   18.731   22.154
     19.100  420.179   70.604   92.254   46.661  111.186   18.549   22.514
     19.110  420.121   69.359   93.626   47.893  109.465   19.231   22.284
     19.120  416.547   69.604   93.400   48.142  108.017   17.873   21.483
     19.130  420.999   70.010   93.544   48.711  109.319   19.642   21.280
     19.140  416.244   68.793   91.600   47.634  109.414   19.168   21.937
     19.150  419.056   70.231   92.731   47.777  109.092   18.772   21.190
     19.160  417.616   71.521   92.034   46.703  108.313   18.867   21.191
     19.170  417.603   70.735   91.413   47.288  109.495   18.019   21.852
     19.180  417.212   70.256   92.058   46.145  108.621   19.229   22.669
     19.190  417.604   70.607   92.295   47.550  105.882   20.277   21.837
     19.200  418.977   70.768   92.004   48.305  107.703   19.532   21.726
     19.210  420.556   69.976   92.932   48.530  108.004   19.949   22.031
     19.220  420.943   69.707   92.701   48.227  109.382   19.278   21.675
     19.230  419.196   69.798   91.230   47.961  109.341   19.658   21.584
     19.240  419.369   69.785   94.124   47.443  108.657   18.141   21.720
     19.250  414.206   67.788   91.910   47.569  107.519   18.279   22.376
     19.260  414.135   69.324   91.434   46.807  107.538   18.793   21.931
     19.270  415.072   70.328   92.621   46.429  108.306   18.907   21.648
     19.280  417.193   69.186   91.494   46.739  110.092   18.843   22.497
     19.290  415.005   69.563   93.188   47.372  107.592   18.314   21.486
     19.300  417.298   69.134   92.073   47.059  109.279   18.932   22.262
     19.310  420.310   70.880   91.726   47.421  110.180   19.087   22.342
     19.320  421.755   71.773   91.964   47.691  109.979   18.914   22.298
     19.330  417.863   70.437   91.190   47.746  110.489   18.485   21.188
     19.340  418.405   70.347   90.714   46.768  110.539   19.251   21.618
     19.350  421.279   68.628   92.570   49.068  111.617   18.931   21.183
     19.360  417.569   70.428   89.738   47.673  110.480   18.538   22.515
     19.370  415.972   69.304   91.081   47.632  109.049   19.064   21.649
     19.380  417.951   70.214   90.252   46.627  111.045   18.932   21.640
     19.390  419.392   71.288   89.370   47.844  110.767   19.060   21.927
     19.400  416.278   69.293   91.174   47.552  109.357   18.801   22.459
     19.410  416.948   69.875   90.385   49.340  109.689   19.146   21.405
     19.420  419.062   70.958   90.711   48.046  108.369   19.235   22.009
     19.430  415.914   68.972   91.351   48.219  108.519   18.275   21.449
     19.440  421.291   70.376   91.951   48.367  110.223   18.742   21.714
     19.450  418.276   69.129   91.656   47.340  108.517   19.801   21.959
     19.460  415.573   69.211   90.043   46.658  110.369   18.912   21.077
     19.470  415.474   69.391   90.039   47.357  108.706   18.853   21.535
     19.480  418.684   68.777   91.647   47.841  110.360   19.535   22.394
     19.490  418.031   69.011   90.412   47.214  111.721   18.510   22.213
     19.500  415.588   67.825   90.008   48.387  109.550   19.071   21.894
     19.510  415.681   67.223   91.272   48.321  110.930   19.165   21.500
     19.520  413.013   68.071   89.438   48.094  109.723   18.575   21.863
     19.530  414.077   68.275   89.187   47.916  110.182   18.981   21.880
     19.540  413.244   69.054   89.705   47.263  107.830   19.046   22.130
     19.550  413.026   69.178   90.569   46.675  108.360   18.992   22.612
     19.560  412.323   68.619   89.337   48.258  109.617   18.445   21.186
     19.570  410.401   68.105   87.975   47.780  108.224   18.528   22.210
     19.580  418.902   71.184   91.238   48.562  110.966   18.374   21.438
     19.590  412.821   69.363   89.327   48.404  110.201   18.552   22.068
     19.600  414.544   70.017   90.425   48.949  109.369   18.301   22.074
     19.610  411.707   68.674   88.539   48.544  109.705   17.521   22.518
     19.620  415.586   70.829   89.629   48.292  109.033   18.412   22.578
     19.630  414.950   69.288   90.023   48.511  110.340   18.150   22.165
     19.640  419.226   70.346   93.057   47.557  109.482   18.615   22.660
     19.650  415.666   70.164   91.429   48.268  107.656   18.120   23.029
     19.660  418.274   70.750   92.572   48.223  108.968   18.023   21.955
     19.670  415.757   70.489   91.986   47.591  110.679   18.273   22.024
     19.680  415.618   70.123   89.182   49.300  107.762   19.050   22.692
     19.690  412.118   69.159   89.441   47.967  110.250   18.833   21.595
     19.700  414.511   69.483   90.494   49.084  109.624   18.749   21.803
     19.710  417.169   70.606   91.984   48.221  109.101   18.662   21.572
     19.720  412.234   69.719   91.549   47.817  106.623   18.226   22.167
     19.730  412.793   69.585   92.867   48.512  105.830   18.168   21.556
     19.740  410.214   66.969   92.234   48.313  105.958   18.000   21.832
     19.750  412.091   66.966   93.522   48.134  107.386   18.713   21.281
     19.760  414.841   67.836   92.343   48.620  108.828   19.407   21.242
     19.770  414.208   67.402   93.351   48.997  108.422   18.485   21.753
     19.780  410.009   67.123   91.947   47.688  106.320   19.483   21.755
     19.790  412.682   68.411   91.969   48.624  106.954   18.302   22.665
     19.800  413.372   67.924   94.061   48.326  107.249   18.324   21.586
     19.810  410.378   67.677   92.087   48.378  106.589   18.814   21.103
     19.820  415.522   68.815   93.139   48.093  107.473   18.959   22.672
     19.830  408.945   67.982   90.911   47.342  107.041   18.364   22.248
     19.840  417.151   67.405   93.988   47.121  110.335   18.921   22.652
     19.850  414.461   66.786   91.976   49.023  109.284   18.470   22.631
     19.860  411.709   67.392   91.002   48.936  107.687   19.010   22.648
     19.870  412.796   66.676   91.647   48.763  108.962   18.429   23.221
     19.880  411.826   65.572   91.313   48.082  108.614   19.138   23.155
     19.890  413.235   66.224   90.898   47.710  109.416   19.313   23.566
     19.900  415.588   69.034   90.331   49.144  109.246   19.852   22.582
     19.910  414.281   67.306   91.762   47.382  108.562   19.648   22.761
     19.920  418.945   67.544   90.900   48.717  112.205   19.115   23.258
     19.930  416.051   68.045   91.289   48.494  108.630   19.801   23.428
     19.940  415.895   67.938   92.359   48.527  109.366   18.814   22.810
     19.950  415.274   67.154   92.942   48.268  109.367   18.944   23.332
     19.960  415.807   67.981   94.318   48.505  107.602   19.520   22.873
     19.970  416.469   67.184   92.348   47.910  110.301   19.060   23.015
     19.980  413.067   67.839   92.139   46.902  108.630   19.694   22.261
     19.990  411.234   67.304   90.875   46.899  108.146   20.966   23.110
     20.000  414.169   66.728   90.760   48.446  109.910   20.073   22.950
     20.010  416.073   66.478   91.101   48.143  111.232   19.544   23.472
     20.020  419.785   67.581   92.107   48.739  113.160   19.471   22.622
     20.030  417.318   67.921   92.473   47.560  110.923   19.069   23.027
     20.040  418.273   67.446   90.577   48.504  111.267   19.724   23.750
     20.050  415.559   66.823   91.342   48.869  109.021   19.315   23.404
     20.060  413.197   66.346   88.756   49.900  111.611   19.147   21.389
     20.070  417.390   67.737   91.952   48.274  110.429   19.556   22.803
     20.080  417.118   65.783   92.762   48.976  110.641   20.107   22.849
     20.090  419.849   66.537   92.502   49.356  111.616   20.162   22.329
     20.100  414.319   66.580   90.947   49.305  109.011   19.707   21.880
     20.110  417.090   67.132   92.619   47.915  109.348   19.456   22.910
     20.120  417.320   65.906   93.607   48.985  109.185   20.178   22.091
     20.130  416.027   64.652   91.874   48.328  112.030   19.667   22.845
     20.140  416.476   67.306   91.124   48.509  109.597   20.099   22.391
     20.150  414.938   66.151   91.544   47.005  109.133   20.145   22.634
     20.160  418.194   68.688   91.901   47.746  109.891   20.307   22.517
     20.170  418.324   66.108   92.243   47.986  108.645   21.215   23.332
     20.180  420.804   67.141   92.282   48.891  110.169   20.080   22.975
     20.190  418.388   67.120   91.965   48.543  109.717   20.545   22.970
     20.200  417.391   66.195   92.028   48.358  109.304   20.345   22.484
     20.210  418.792   67.069   92.190   48.875  109.110   20.240   22.789
     20.220  414.419   66.785   90.433   47.853  108.257   20.537   22.708
     20.230  417.268   67.020   90.742   48.457  110.153   19.587   22.594
     20.240  415.586   67.371   91.621   46.902  109.600   20.492   21.879
     20.250  411.445   66.792   90.392   48.632  107.866   19.571   21.843
     20.260  413.472   66.800   90.862   48.335  109.082   20.076   22.637
     20.270  414.962   67.566   91.162   47.723  108.597   20.400   22.632
     20.280  415.573   67.583   89.573   48.155  109.480   20.786   22.492
     20.290  412.268   67.879   88.725   47.682  108.623   19.519   23.068
     20.300  415.297   67.387   90.254   48.475  109.628   18.907   22.560
     20.310  409.028   66.318   89.805   48.116  105.940   19.596   22.512
     20.320  414.943   67.528   91.334   47.819  108.381   18.733   22.854
     20.330  414.648   66.384   90.640   48.549  108.490   20.264   22.941
     20.340  418.879   68.548   91.865   47.448  110.676   20.236   22.999
     20.350  416.315   67.462   90.716   48.395  108.914   19.702   23.513
     20.360  415.928   67.698   93.067   47.482  109.485   19.350   22.677
     20.370  414.365   67.440   90.294   47.624  110.567   19.836   22.155
     20.380  411.311   65.974   91.851   47.947  108.001   19.157   21.874
     20.390  411.353   67.474   91.642   46.900  105.793   20.180   22.435
     20.400  416.090   67.486   92.361   48.418  108.294   20.266   23.161
     20.410  418.605   68.638   91.313   48.095  111.669   20.042   21.830
     20.420  417.262   69.052   92.046   49.156  108.572   19.567   22.692
     20.430  415.084   67.672   90.608   47.482  109.988   20.196   21.696
     20.440  417.990   66.707   91.828   47.302  110.078   20.855   22.767
     20.450  412.722   66.902   91.644   46.971  107.309   20.365   22.246
     20.460  414.616   67.161   91.223   47.672  108.690   20.399   21.983
     20.470  418.017   69.683   90.290   47.554  109.289   21.268   22.369
     20.480  420.220   70.474   91.479   48.001  108.916   19.965   22.565
     20.490  418.938   68.967   91.535   48.091  109.590   20.493   21.559
     20.500  414.194   68.150   91.149   47.489  107.112   19.615   21.998
     20.510  408.574   66.593   89.674   46.549  106.817   19.703   21.818
     20.520  410.903   67.711   91.103   46.657  105.701   18.870   21.849
     20.530  411.531   66.918   91.019   46.956  109.180   18.903   22.401
     20.540  417.022   68.563   91.154   47.219  108.359   19.932   22.128
     20.550  414.829   67.975   91.425   47.763  108.674   20.662   20.761
     20.560  413.699   68.609   91.250   46.627  108.394   19.214   20.809
     20.570  415.689   67.202   91.456   47.199  108.119   20.214   21.328
     20.580  415.884   68.438   91.982   47.534  109.030   20.546   21.590
     20.590  414.592   68.221   89.845   49.410  106.683   20.227   22.073
     20.600  412.226   68.501   91.128   47.276  106.271   19.370   22.391
     20.610  411.910   68.619   92.316   47.734  105.341   19.847   21.452
     20.620  415.477   66.822   90.656   49.033  108.437   19.731   22.301
     20.630  416.870   67.847   92.395   48.384  108.883   20.264   21.366
     20.640  414.020   67.349   93.873   47.875  108.058   19.754   21.210
     20.650  413.842   67.817   91.945   47.132  106.758   19.716   22.173
     20.660  416.382   68.155   92.120   48.244  108.052   20.033   21.439
     20.670  415.942   67.970   92.620   47.147  108.836   19.957   22.629
     20.680  412.553   67.598   91.384   47.881  107.896   19.429   22.312
     20.690  409.223   67.835   91.630   47.943  106.154   19.258   20.858
     20.700  409.797   68.373   90.676   46.878  107.362   19.991   20.236
     20.710  413.705   69.552   90.800   48.097  107.098   19.891   21.571
     20.720  415.659   68.040   91.418   46.858  110.728   20.005   21.184
     20.730  411.474   65.755   90.153   48.506  107.999   20.023   20.985
     20.740  412.192   68.919   89.824   48.727  107.540   19.651   21.150
     20.750  413.063   68.228   91.094   47.259  107.870   20.020   21.075
     20.760  413.269   68.531   90.318   47.477  109.158   19.541   20.821
     20.770  412.114   67.197   90.283   47.898  107.545   20.148   19.993
     20.780  410.848   66.869   89.000   47.806  109.045   19.969   19.768
     20.790  414.172   67.034   92.246   48.311  108.462   19.499   20.295
     20.800  413.239   67.339   91.097   48.867  109.585   19.194   20.228
     20.810  413.221   66.742   90.080   48.250  109.251   19.717   21.240
     20.820  410.545   67.585   90.093   47.482  107.566   20.194   20.492
     20.830  410.615   66.794   88.592   48.540  108.237   20.147   21.147
     20.840  414.934   68.592   91.415   48.969  108.096   19.515   19.789
     20.850  412.720   67.408   91.284   48.450  107.463   19.351   20.468
     20.860  415.467   68.539   91.464   49.347  106.773   20.084   20.460
     20.870  412.985   68.522   92.967   46.939  105.985   19.033   20.287
     20.880  413.791   68.197   91.552   48.688  107.268   19.003   20.366
     20.890  414.758   67.204   90.961   47.624  108.494   19.484   20.978
     20.900  414.134   68.145   91.517   47.850  108.000   19.443   20.517
     20.910  413.187   69.048   90.688   47.098  107.490   19.289   20.611
     20.920  416.478   68.908   90.201   48.566  109.326   19.269   20.278
     20.930  416.799   66.473   91.335   47.662  110.971   19.672   20.768
     20.940  416.814   68.027   92.993   48.021  109.239   19.573   20.369
     20.950  417.004   67.355   94.008   49.800  108.060   19.916   20.605
     20.960  415.456   67.476   90.539   47.907  109.576   19.712   21.091
     20.970  417.038   68.484   92.280   47.649  109.889   19.526   20.442
     20.980  418.118   69.161   91.966   47.806  108.780   19.699   21.481
     20.990  414.802   67.935   91.498   47.989  108.941   20.118   20.457
     21.000  414.838   67.364   92.048   47.085  108.242   20.741   20.380
     21.010  412.957   67.294   90.211   47.406  107.110   21.198   21.443
     21.020  415.595   68.512   91.291   48.183  107.886   22.032   20.967
     21.030  416.790   69.097   90.517   48.501  108.472   20.453   20.721
     21.040  414.899   68.586   90.297   47.926  107.865   20.176   21.537
     21.050  414.550   68.335   91.006   46.805  110.955   19.187   20.837
     21.060  410.582   66.644   89.739   46.300  107.965   20.858   22.062
     21.070  411.061   68.771   89.638   46.192  107.969   20.301   22.187
     21.080  414.284   69.979   90.567   47.568  107.615   19.873   20.529
     21.090  410.561   69.553   91.893   45.686  106.680   19.751   20.530
     21.100  412.494   67.893   90.977   46.679  107.568   19.620   21.281
     21.110  412.223   67.801   90.984   46.610  110.081   19.366   20.084
     21.120  409.015   67.657   88.556   47.669  107.313   20.028   20.140
     21.130  413.143   67.291   90.246   48.026  108.889   20.068   20.938
     21.140  413.571   69.496   90.178   47.334  109.374   20.223   20.302
     21.150  410.000   67.387   91.219   46.626  108.385   19.247   20.841
     21.160  409.247   67.717   88.911   45.746  107.282   19.571   21.841
     21.170  413.763   69.964   90.156   47.592  108.225   20.422   20.596
     21.180  411.413   68.586   88.899   46.773  110.072   19.744   20.647
     21.190  414.533   67.484   89.754   48.086  111.200   19.498   20.680
     21.200  415.877   70.012   89.474   47.926  108.785   20.219   21.007
     21.210  412.469   66.720   89.670   46.282  109.268   20.033   21.890
     21.220  412.820   67.333   90.385   46.722  108.663   20.929   20.912
     21.230  416.058   69.862   89.553   48.132  110.109   20.325   20.394
     21.240  416.535   69.161   91.925   47.703  108.883   20.730   20.255
     21.250  413.753   69.942   89.920   48.010  108.592   19.634   20.152
     21.260  415.264   68.267   90.113   48.084  110.365   20.017   20.497
     21.270  417.720   69.769   91.179   47.316  111.076   20.005   19.795
     21.280  415.607   69.253   89.195   47.818  110.567   20.029   20.886
     21.290  419.452   69.279   90.427   48.350  109.748   20.569   21.088
     21.300  417.193   68.961   89.757   48.796  110.298   20.273   20.806
     21.310  416.264   69.287   90.460   47.945  110.789   19.733   21.273
     21.320  418.065   68.059   90.671   48.994  110.370   20.325   21.439
     21.330  417.903   68.756   90.038   48.604  110.335   20.708   21.162
     21.340  420.066   68.619   92.257   48.198  111.662   20.448   21.245
     21.350  416.845   67.785   89.681   48.565  110.197   20.489   21.268
     21.360  423.674   70.651   93.122   48.169  112.356   20.187   20.621
     21.370  419.169   69.535   89.995   47.451  111.241   19.680   21.528
     21.380  422.170   68.644   91.928   47.966  112.585   20.020   21.858
     21.390  421.199   69.382   89.588   47.478  112.730   21.349   22.232
     21.400  421.352   68.792   90.636   48.469  112.936   20.631   21.132
     21.410  417.373   68.943   89.422   47.539  111.727   19.888   21.312
     21.420  418.102   68.798   89.556   48.497  112.816   20.041   20.882
     21.430  416.252   67.449   90.087   47.160  112.327   20.377   21.306
     21.440  413.472   67.857   87.926   48.077  111.059   19.544   21.710
     21.450  414.610   67.573   88.278   47.926  111.385   19.910   21.709
     21.460  417.605   69.394   89.166   48.103  108.517   20.203   22.237
     21.470  413.392   67.717   88.712   48.138  108.521   19.744   21.712
     21.480  409.268   67.041   88.275   47.454  107.297   20.011   21.159
     21.490  418.167   68.280   89.724   46.978  112.151   20.583   22.050
     21.500  418.027   67.639   89.563   47.836  110.498   21.033   21.790
     21.510  419.472   66.920   90.245   48.006  112.301   19.959   22.171
     21.520  415.477   68.268   88.154   47.841  110.405   19.839   21.627
     21.530  418.640   69.433   90.242   47.231  110.450   19.977   21.462
     21.540  419.911   67.778   89.588   48.396  112.870   20.561   21.466
     21.550  416.141   67.627   90.233   47.357  110.466   20.313   20.759
     21.560  416.980   69.329   89.284   47.733  110.016   20.703   21.510
     21.570  420.965   69.682   89.681   48.065  111.104   21.023   21.773
     21.580  419.720   68.279   89.920   48.658  111.947   20.697   21.477
     21.590  422.332   70.344   91.014   47.308  112.517   20.297   21.973
     21.600  419.941   69.082   90.922   47.581  110.985   20.907   21.250
     21.610  416.347   66.886   90.308   47.099  111.380   20.806   21.901
     21.620  417.304   68.324   88.068   47.093  112.865   20.683   21.828
     21.630  416.001   68.214   88.956   46.371  112.189   20.093   21.594
     21.640  415.846   67.768   90.569   46.322  111.309   18.936   22.336
     21.650  419.455   69.228   90.070   46.806  111.724   20.496   21.803
     21.660  417.932   69.444   89.973   47.601  111.538   20.287   21.729
     21.670  417.059   68.554   88.433   47.216  113.476   19.981   21.752
     21.680  418.762   68.894   89.302   46.854  113.130   20.951   21.476
     21.690  416.169   68.897   89.244   47.770  111.439   19.285   21.779
     21.700  413.609   67.839   87.817   46.957  110.617   20.602   21.559
     21.710  411.561   67.119   87.498   45.922  112.089   19.446   21.597
     21.720  413.047   66.511   89.623   46.583  111.001   20.329   21.262
     21.730  412.521   66.727   87.494   46.673  111.137   20.250   21.525
     21.740  414.117   68.606   87.459   46.686  112.086   19.382   21.229
     21.750  409.675   67.624   87.155   46.180  110.243   19.158   21.879
     21.760  413.564   70.971   87.767   47.701  110.242   19.449   21.234
     21.770  417.374   68.791   87.839   47.628  112.316   19.215   22.341
     21.780  419.168   69.064   90.777   47.547  112.319   19.526   21.733
     21.790  420.807   69.325   89.262   48.144  113.587   19.834   21.836
     21.800  422.547   70.762   90.059   48.539  111.587   19.952   22.098
     21.810  419.639   69.352   88.721   46.953  114.724   20.086   21.997
     21.820  418.571   69.176   89.506   48.385  110.934   20.239   20.922
     21.830  416.097   69.106   90.408   46.729  110.008   19.851   20.828
     21.840  418.251   68.687   89.743   47.327  113.013   19.122   21.263
     21.850  416.909   68.255   89.024   47.438  112.563   19.770   21.735
     21.860  419.560   70.192   88.685   48.117  111.435   20.759   21.427
     21.870  413.381   66.783   91.043   46.754  110.083   20.033   20.876
     21.880  421.225   70.717   90.518   45.927  112.486   20.194   22.201
     21.890  416.502   68.192   91.293   46.913  110.187   20.410   21.412
     21.900  416.696   69.385   90.377   46.264  111.097   20.064   21.669
     21.910  420.205   68.321   91.036   46.880  111.879   19.766   22.412
     21.920  419.296   69.671   89.851   47.299  109.699   20.922   21.860
     21.930  423.638   68.205   90.613   49.569  112.187   20.340   22.346
     21.940  421.003   68.836   90.988   47.118  110.917   21.124   22.373
     21.950  418.092   69.376   88.876   46.368  114.025   20.209   22.149
     21.960  421.979   70.732   91.912   46.880  111.005   21.135   21.948
     21.970  419.739   69.882   90.433   46.287  112.316   19.763   22.840
     21.980  425.062   70.798   91.747   46.179  113.632   20.357   22.514
     21.990  418.862   71.404   89.543   45.488  112.570   20.227   22.435
     22.000  418.656   69.496   89.678   45.196  114.105   19.871   22.488
     22.010  418.616   70.041   90.471   46.419  111.119   19.125   23.269
     22.020  417.787   70.996   89.896   46.534  110.343   20.213   22.371
     22.030  419.458   69.262   91.842   46.990  111.304   20.615   21.427
     22.040  418.662   70.492   90.873   47.132  110.854   19.517   21.420
     22.050  419.536   69.771   90.010   47.911  111.249   20.013   22.215
     22.060  418.987   71.191   88.996   48.304  111.735   19.798   21.119
     22.070  417.930   70.187   89.857   48.323  110.294   19.567   21.776
     22.080  420.592   71.120   89.617   47.609  111.953   19.834   21.733
     22.090  418.391   70.490   90.743   47.355  110.627   19.355   21.634
     22.100  418.537   70.849   89.685   48.041  111.355   19.416   21.755
     22.110  421.478   68.764   92.677   48.438  111.648   20.055   21.743
     22.120  420.182   69.248   90.405   47.650  111.104   19.857   22.833
     22.130  419.384   70.562   89.903   46.807  111.658   20.027   22.363
     22.140  419.240   68.484   92.254   47.914  110.233   19.550   22.416
     22.150  422.970   69.123   92.210   47.976  111.606   19.826   22.409
     22.160  419.465   70.090   89.727   47.252  110.984   19.790   21.831
     22.170  416.066   71.082   87.969   46.628  111.238   19.357   21.588
     22.180  420.801   71.367   89.297   47.145  112.054   19.913   22.757
     22.190  418.617   69.551   90.810   49.091  110.045   19.951   21.997
     22.200  415.897   69.253   89.240   46.785  111.011   20.276   22.418
     22.210  418.410   68.797   90.705   47.742  110.486   20.300   21.759
     22.220  419.022   70.563   89.733   47.677  110.208   20.073   21.993
     22.230  421.501   69.787   89.575   48.335  111.169   19.917   22.466
     22.240  420.332   69.933   90.629   48.074  110.643   20.335   22.696
     22.250  420.360   70.375   89.465   48.781  110.405   20.040   22.699
     22.260  423.506   69.843   90.285   48.721  111.367   20.825   22.908
     22.270  423.629   70.632   89.683   48.896  112.233   20.489   21.778
     22.280  424.086   69.416   91.671   48.841  110.456   19.844   22.650
     22.290  423.252   69.555   90.516   48.435  113.387   20.103   22.700
     22.300  420.433   69.788   89.265   49.471  110.559   19.661   21.906
     22.310  426.983   70.407   91.291   49.163  113.376   20.123   22.334
     22.320  422.452   70.705   88.473   49.809  112.190   19.998   22.552
     22.330  420.270   69.256   88.181   49.068  113.032   19.540   22.650
     22.340  420.150   71.564   89.453   47.862  111.179   19.756   22.020
     22.350  420.631   67.754   90.453   49.005  111.890   19.912   21.501
     22.360  422.792   68.792   89.842   49.690  113.160   19.863   22.557
     22.370  421.025   69.028   89.493   49.564  112.353   18.708   22.441
     22.380  420.684   69.665   89.423   48.128  112.757   18.824   22.425
     22.390  418.809   68.637   89.689   49.271  109.719   18.737   22.050
     22.400  421.467   69.266   91.890   48.715  109.009   19.887   22.393
     22.410  417.947   68.190   89.154   47.949  111.385   19.352   22.441
     22.420  422.081   68.431   91.757   48.808  110.196   20.284   22.257
     22.430  419.883   68.304   91.194   49.788  110.050   20.030   21.921
     22.440  424.941   70.428   90.760   50.249  112.563   19.794   22.211
     22.450  421.072   69.702   89.778   48.884  112.524   18.516   21.725
     22.460  417.605   68.524   91.036   47.838  110.676   20.022   22.442
     22.470  422.305   69.878   92.548   48.199  111.036   19.579   20.927
     22.480  423.820   70.787   90.047   49.403  111.154   20.703   22.032
     22.490  420.974   70.952   90.751   47.845  109.957   20.662   21.984
     22.500  420.463   68.929   90.962   48.444  111.432   19.931   21.835
     22.510  422.372   69.105   92.990   48.405  111.113   20.298   21.145
     22.520  421.403   70.438   92.659   49.215  109.877   18.980   21.807
     22.530  420.181   68.814   91.122   47.638  110.966   20.207   22.746
     22.540  421.009   68.858   91.730   46.858  111.445   19.806   22.283
     22.550  420.838   68.920   90.148   48.835  111.140   19.678   23.097
     22.560  422.824   70.637   90.488   48.437  109.730   20.691   22.526
     22.570  420.392   68.374   89.551   47.485  112.845   20.168   22.400
     22.580  419.748   70.591   90.733   46.939  110.051   19.730   21.962
     22.590  420.446   69.991   90.029   48.159  112.321   20.225   21.960
     22.600  424.020   71.501   89.318   48.170  113.490   19.892   21.679
     22.610  423.170   70.330   90.504   47.688  112.590   20.318   21.882
     22.620  424.484   70.736   91.997   48.203  112.799   19.739   21.671
     22.630  424.852   71.230   90.815   48.048  114.010   20.282   22.380
     22.640  423.968   69.826   90.957   47.958  113.146   20.263   22.809
     22.650  419.975   70.660   90.465   47.471  109.252   19.736   22.975
     22.660  422.525   69.215   90.598   47.711  111.968   19.935   23.273
     22.670  421.587   68.691   90.745   47.502  113.094   19.410   23.183
     22.680  420.294   67.474   89.581   47.974  112.990   19.814   23.658
     22.690  421.509   69.909   89.456   47.417  113.438   19.741   23.105
     22.700  422.065   69.883   90.032   48.740  111.512   19.758   23.005
     22.710  426.674   70.857   89.965   48.939  114.062   19.860   23.726
     22.720  417.160   69.683   88.441   47.729  111.571   19.863   21.878
     22.730  422.553   70.354   90.493   47.659  112.764   19.984   22.443
     22.740  419.670   68.609   92.190   48.623  109.307   19.500   22.617
     22.750  425.173   71.408   92.007   47.337  112.160   19.137   22.490
     22.760  423.429   70.590   91.592   47.626  111.684   20.041   22.846
     22.770  418.620   68.575   93.113   48.249  109.191   19.574   20.894
     22.780  423.866   70.737   92.132   48.648  110.612   20.328   21.442
     22.790  422.660   69.535   91.597   48.099  111.716   20.406   21.924
     22.800  422.180   69.230   92.443   48.282  110.347   20.500   22.113
     22.810  422.164   69.885   92.558   48.831  110.853   19.545   21.787
     22.820  421.835   70.406   92.602   48.765  109.838   20.667   21.234
     22.830  421.656   69.723   92.150   47.786  111.733   20.248   21.288
     22.840  416.834   69.574   90.776   48.208  109.503   18.796   21.141
     22.850  423.848   70.745   91.505   48.592  111.449   20.011   21.501
     22.860  420.950   70.486   91.602   48.626  109.743   19.360   21.638
     22.870  420.754   69.288   91.569   49.912  109.445   19.810   21.398
     22.880  419.122   69.970   91.336   47.539  109.352   19.581   21.375
     22.890  418.557   69.202   90.604   47.532  110.427   20.495   20.703
     22.900  415.090   69.222   90.352   47.063  110.154   19.743   19.935
     22.910  422.327   70.360   90.409   49.049  111.226   19.982   20.523
     22.920  418.296   69.933   90.139   48.777  110.078   19.112   20.225
     22.930  418.811   70.658   90.398   47.838  111.276   19.534   20.872
     22.940  420.904   70.373   92.109   47.701  111.640   19.698   20.314
     22.950  418.491   69.681   91.229   48.638  110.998   19.440   20.803
     22.960  420.814   69.158   92.477   48.623  110.892   19.069   20.939
     22.970  420.531   70.194   91.692   47.692  111.011   19.458   20.939
     22.980  414.272   68.332   90.233   46.450  110.181   19.781   20.103
     22.990  421.707   71.947   90.310   48.611  110.399   19.523   21.138
     23.000  416.783   67.942   92.141   48.124  110.286   19.830   20.573
     23.010  418.009   67.770   90.762   48.750  111.886   19.884   20.699
     23.020  422.446   69.595   91.893   49.099  111.796   20.176   21.616
     23.030  416.632   68.597   90.086   48.267  108.916   20.191   21.514
     23.040  419.340   69.482   90.018   48.499  112.131   20.191   20.575
     23.050  417.235   68.257   91.278   48.244  110.261   20.298   20.538
     23.060  421.016   68.265   92.316   48.598  112.120   20.506   21.110
     23.070  421.967   70.117   92.046   48.557  111.096   20.349   20.359
     23.080  423.730   69.698   91.249   49.720  111.805   20.396   21.189
     23.090  422.465   68.784   90.968   48.932  111.419   21.318   21.118
     23.100  422.817   69.397   91.975   49.412  111.659   19.818   21.441
     23.110  418.783   68.145   89.872   49.097  111.329   19.920   20.534
     23.120  418.352   68.131   90.930   49.101  110.117   19.705   21.262
     23.130  417.834   68.274   92.292   49.176  107.984   20.118   21.223
     23.140  423.831   69.977   90.855   48.700  112.244   20.229   21.566
     23.150  420.064   69.361   92.057   47.323  110.351   19.974   21.265
     23.160  414.391   68.000   90.723   47.180  108.590   19.495   20.996
     23.170  420.301   69.286   91.667   47.784  111.755   19.882   21.263
     23.180  417.268   67.692   92.206   48.769  109.473   20.202   21.244
     23.190  421.643   70.641   90.592   48.418  111.454   20.456   20.874
     23.200  421.834   69.112   92.081   48.396  111.348   21.169   20.368
     23.210  418.793   68.518   91.560   47.830  111.278   20.546   21.322
     23.220  422.372   68.172   92.953   47.896  112.575   20.631   20.850
     23.230  415.761   68.260   90.389   47.804  111.227   19.926   20.966
     23.240  422.248   69.129   92.804   48.268  112.116   20.076   20.960
     23.250  415.417   66.823   91.701   48.133  111.054   19.968   19.812
     23.260  417.940   67.617   91.372   48.264  111.422   20.703   21.041
     23.270  415.917   67.802   90.885   47.870  111.796   19.790   20.186
     23.280  417.747   67.537   90.405   48.890  111.138   20.824   20.907
     23.290  420.484   68.897   91.017   47.742  112.334   20.300   20.853
     23.300  415.395   68.662   90.272   47.475  110.835   19.144   20.664
     23.310  417.202   68.852   89.272   48.298  111.879   19.375   20.912
     23.320  417.044   68.607   88.620   49.310  112.934   20.031   20.705
     23.330  418.844   69.888   88.467   48.867  113.129   20.226   20.219
     23.340  415.033   68.434   88.691   48.971  110.868   19.906   20.566
     23.350  415.744   68.556   88.935   48.256  111.489   20.161   20.110
     23.360  417.572   68.341   89.569   47.899  112.477   18.711   20.323
     23.370  415.681   66.913   89.598   48.506  110.788   20.391   20.860
     23.380  419.208   69.099   88.349   49.252  111.954   19.731   20.848
     23.390  415.871   67.063   90.307   48.832  110.619   20.049   19.718
     23.400  418.848   68.861   89.565   49.633  111.874   20.118   20.266
     23.410  416.655   67.842   89.452   49.279  111.277   20.239   20.330
     23.420  415.316   69.323   89.535   48.808  110.172   19.137   20.115
     23.430  414.465   67.783   89.643   49.139  110.158   19.437   19.931
     23.440  417.070   68.015   89.230   48.415  112.510   19.993   20.654
     23.450  415.899   68.427   87.190   48.808  114.252   20.213   19.486
     23.460  417.730   69.185   88.715   50.076  112.877   19.420   20.606
     23.470  417.909   68.058   89.564   50.133  110.297   19.515   21.468
     23.480  416.668   67.533   90.762   49.134  112.741   18.709   20.319
     23.490  418.272   66.803   90.087   50.592  111.205   19.383   21.341
     23.500  416.096   69.278   88.225   48.695  110.618   19.265   21.659
     23.510  418.368   68.131   89.281   50.213  111.688   18.880   21.933
     23.520  422.381   69.115   89.588   49.693  113.963   19.649   21.341
     23.530  417.477   67.141   88.763   48.006  111.521   19.236   22.585
     23.540  419.669   68.345   89.043   49.312  112.719   19.831   22.359
     23.550  422.990   70.596   89.866   47.620  114.950   19.888   21.403
     23.560  416.617   68.779   90.249   47.305  111.623   19.371   22.073
     23.570  417.209   68.550   90.128   48.764  112.141   18.531   21.290
     23.580  417.494   67.816   90.149   47.361  114.858   19.968   21.439
     23.590  419.026   69.607   88.864   48.172  112.237   19.876   21.943
     23.600  420.332   67.451   88.693   49.679  115.588   20.296   20.941
     23.610  420.243   68.899   89.536   49.202  113.708   20.388   21.356
     23.620  417.656   69.088   90.428   49.185  111.793   19.246   21.025
     23.630  414.198   68.092   89.017   47.044  113.230   19.821   20.951
     23.640  413.854   68.650   88.461   48.192  112.514   19.080   19.947
     23.650  418.524   69.266   88.906   49.400  114.176   19.595   20.501
     23.660  425.239   70.943   90.100   49.651  114.917   19.703   20.870
     23.670  421.291   69.076   88.646   49.049  113.765   19.270   21.662
     23.680  419.180   70.131   90.492   49.689  110.274   19.703   21.614
     23.690  419.091   69.475   88.151   48.596  115.632   19.490   21.216
     23.700  420.791   68.276   89.569   49.852  113.686   20.217   21.869
     23.710  422.708   69.891   89.585   48.847  114.780   20.613   21.643
     23.720  419.352   69.457   89.532   48.834  111.614   19.563   21.588
     23.730  417.245   67.881   89.561   48.823  112.530   19.284   21.399
     23.740  421.130   67.446   91.586   47.724  113.873   20.202   22.178
     23.750  418.459   67.945   90.228   48.787  112.065   20.322   20.731
     23.760  419.615   67.940   90.594   48.204  113.385   19.750   20.639
     23.770  417.025   68.544   88.521   48.993  112.407   19.651   20.626
     23.780  414.779   68.345   89.205   47.495  112.978   18.961   20.940
     23.790  417.289   67.177   88.725   47.617  112.774   21.062   21.492
     23.800  415.068   65.633   89.565   48.215  112.283   20.343   21.169
     23.810  417.184   68.868   88.039   47.093  114.639   19.621   21.332
     23.820  416.655   66.397   88.963   46.790  115.452   20.980   20.709
     23.830  416.508   68.879   87.987   47.510  112.359   20.174   21.343
     23.840  413.360   66.831   88.735   47.625  111.744   19.876   21.650
     23.850  419.155   68.919   89.527   48.417  113.648   20.025   21.742
     23.860  416.778   67.381   89.647   48.604  112.777   19.538   21.623
     23.870  416.434   66.372   89.702   48.064  112.478   20.107   21.903
     23.880  415.998   67.609   90.181   48.094  111.472   19.895   21.492
     23.890  419.127   68.524   89.879   48.265  112.016   20.840   21.952
     23.900  417.480   69.011   89.298   47.644  112.993   20.098   21.779
     23.910  419.297   68.995   89.175   47.940  113.086   20.207   22.182
     23.920  417.487   69.345   90.181   48.565  112.261   19.079   21.221
     23.930  417.056   68.849   88.988   48.865  112.341   19.489   21.067
     23.940  415.984   68.733   89.852   47.722  110.699   19.310   21.596
     23.950  416.228   66.562   88.853   48.546  112.338   19.498   21.946
     23.960  416.125   67.657   88.331   48.838  112.239   19.475   21.557
     23.970  415.109   68.921   89.569   48.225  110.275   19.944   20.824
     23.980  417.646   68.221   89.737   47.827  112.360   19.435   21.810
     23.990  415.095   69.590   88.766   48.046  111.316   19.114   21.938
     24.000  415.737   68.288   87.847   47.812  111.829   19.995   22.154
     24.010  421.717   68.824   89.995   49.688  112.447   19.270   22.955
     24.020  415.108   68.631   87.775   47.380  111.899   20.169   22.275
     24.030  419.476   67.186   89.684   49.344  113.797   19.598   21.781
     24.040  418.786   68.403   89.221   48.698  113.365   20.063   21.334
     24.050  414.979   67.509   89.311   48.260  112.032   18.951   21.058
     24.060  414.140   66.542   90.045   48.288  112.289   19.124   20.690
     24.070  409.997   67.264   87.692   47.518  110.174   18.715   21.826
     24.080  415.355   67.029   89.633   47.092  110.558   19.873   21.791
     24.090  415.366   67.045   89.787   46.712  112.647   20.051   21.511
     24.100  413.299   65.871   89.892   47.785  112.423   18.911   21.965
     24.110  416.811   67.639   88.835   48.019  112.795   19.715   21.732
     24.120  415.437   68.225   90.059   48.019  111.392   19.695   21.505
     24.130  419.132   69.481   89.243   48.486  110.972   21.204   21.929
     24.140  418.932   68.547   89.356   49.581  112.474   20.248   21.755
     24.150  413.059   66.346   88.971   48.068  111.650   19.313   21.840
     24.160  414.725   68.042   88.493   48.139  111.208   19.860   21.994
     24.170  418.406   68.774   89.071   48.171  111.732   19.861   21.986
     24.180  415.546   69.203   87.747   47.000  112.149   19.775   22.150
     24.190  412.570   66.095   89.636   47.284  110.838   19.499   22.084
     24.200  415.512   65.674   89.499   48.658  111.240   19.300   23.115
     24.210  414.722   66.100   89.239   48.038  110.717   19.703   22.348
     24.220  417.034   65.974   88.312   48.513  112.961   19.637   23.215
     24.230  417.746   66.826   88.970   48.620  112.122   19.373   23.058
     24.240  418.144   67.722   89.993   47.761  113.237   19.733   22.210
     24.250  416.550   67.359   91.028   47.771  110.867   18.679   22.562
     24.260  417.203   67.320   89.703   48.431  112.730   18.968   22.926
     24.270  419.517   69.578   89.006   48.032  112.316   20.235   21.897
     24.280  419.959   69.391   91.299   48.136  112.214   18.706   22.575
     24.290  419.645   68.117   90.137   49.146  112.523   19.161   22.371
     24.300  416.054   67.433   91.568   46.259  112.021   19.292   21.544
     24.310  415.086   67.074   91.431   47.095  110.913   19.053   22.368
     24.320  422.027   68.733   91.903   48.073  113.479   19.294   22.688
     24.330  418.838   68.524   90.762   47.976  112.320   19.227   21.846
     24.340  420.080   68.155   89.682   48.888  112.552   19.475   22.433
     24.350  416.940   68.541   89.345   47.493  110.930   19.476   22.967
     24.360  418.538   67.941   90.025   48.078  112.588   20.319   22.574
     24.370  415.372   67.671   89.071   47.803  111.450   19.172   22.964
     24.380  420.425   69.603   90.089   48.940  113.227   19.174   22.759
     24.390  421.601   71.320   91.329   48.232  112.537   19.120   22.587
     24.400  422.495   68.725   93.244   47.535  110.712   19.435   22.850
     24.410  423.172   69.564   90.437   48.073  113.525   20.323   22.338
     24.420  422.242   70.224   91.971   47.330  114.057   20.158   22.151
     24.430  426.204   70.569   91.553   48.129  115.438   19.783   23.383
     24.440  423.570   69.596   93.042   47.719  113.215   20.485   22.486
     24.450  417.408   69.315   89.091   47.485  111.519   20.641   23.416
     24.460  418.234   68.165   89.844   48.493  112.667   20.328   22.915
     24.470  419.944   67.581   91.328   48.237  113.184   20.538   22.605
     24.480  417.401   67.535   88.836   48.008  114.695   19.478   22.936
     24.490  414.945   67.032   89.267   47.970  111.763   19.795   22.468
     24.500  418.910   67.339   90.802   47.798  112.058   20.225   23.194
     24.510  420.035   67.822   91.902   48.303  112.204   19.957   23.235
     24.520  420.726   67.309   91.548   47.930  114.167   20.269   22.800
     24.530  419.394   69.677   89.649   47.921  112.634   19.653   23.161
     24.540  414.262   66.929   89.513   47.572  110.120   19.813   23.226
     24.550  416.978   67.863   90.388   46.947  112.032   20.314   22.652
     24.560  419.414   68.460   90.991   48.080  112.437   19.561   22.890
     24.570  414.661   67.429   89.077   47.403  111.134   20.079   22.506
     24.580  415.653   67.517   88.668   48.497  113.497   18.668   22.875
     24.590  417.807   67.535   88.891   47.318  114.744   19.742   22.924
     24.600  417.996   69.110   88.958   47.516  114.438   19.460   22.094
     24.610  415.982   68.145   88.271   47.365  112.676   19.851   22.892
     24.620  414.451   70.096   89.985   46.678  109.917   20.015   21.926
     24.630  415.581   68.513   90.084   48.187  111.103   19.546   22.614
     24.640  416.554   68.133   90.034   46.504  113.845   18.342   22.996
     24.650  418.794   68.632   90.867   46.912  113.349   19.642   22.415
     24.660  417.764   68.702   90.339   47.663  112.197   20.187   22.736
     24.670  417.567   68.960   87.134   48.136  115.008   19.225   22.095
     24.680  414.572   68.258   88.924   47.663  111.248   19.260   22.426
     24.690  417.644   68.113   88.312   47.102  115.012   19.639   22.981
     24.700  415.077   67.765   87.909   47.175  112.906   19.639   23.086
     24.710  410.650   67.393   86.032   46.732  112.201   18.685   22.823
     24.720  414.806   67.481   88.378   46.929  114.035   19.627   21.848
     24.730  419.489   68.867   89.904   47.275  114.476   19.649   23.447
     24.740  416.006   68.112   87.561   45.571  115.105   19.347   22.545
     24.750  419.144   68.076   88.271   47.178  114.625   19.980   23.064
     24.760  420.407   69.419   89.738   46.634  113.972   19.649   22.980
     24.770  418.107   68.500   89.067   45.770  114.414   19.486   23.105
     24.780  417.490   66.889   89.549   46.952  112.098   19.636   22.545
     24.790  419.543   67.877   90.266   47.104  114.122   20.758   23.148
     24.800  417.925   67.052   89.410   46.176  114.978   20.832   22.500
     24.810  418.378   66.171   89.331   47.721  113.994   20.721   23.388
     24.820  417.225   68.188   89.631   46.387  112.762   20.618   22.392
     24.830  418.053   67.832   88.743   46.862  113.117   21.209   23.751
     24.840  415.906   67.565   86.829   46.186  113.717   21.067   23.160
     24.850  417.314   67.879   88.657   46.918  112.290   20.126   23.578
     24.860  421.899   68.820   89.605   47.985  114.614   20.145   23.566
     24.870  423.117   69.706   88.589   47.268  116.675   20.619   23.340
     24.880  419.879   67.288   89.526   47.873  113.663   20.217   23.714
     24.890  420.053   66.822   87.822   47.152  116.140   20.847   24.104
     24.900  418.468   66.798   89.059   47.172  114.629   20.183   23.425
     24.910  418.614   65.726   88.537   47.864  115.326   21.037   23.209
     24.920  419.344   66.568   88.370   47.612  114.543   21.168   22.957
     24.930  415.845   67.388   88.135   47.940  114.629   19.876   22.781
     24.940  416.359   66.851   89.127   47.992  112.748   19.263   22.520
     24.950  417.642   67.528   88.061   48.531  113.477   19.327   22.852
     24.960  420.835   68.702   89.680   48.630  112.595   20.574   22.598
     24.970  418.761   67.158   88.757   49.565  112.468   19.486   23.389
     24.980  419.497   68.399   88.138   48.998  113.183   20.435   23.774
     24.990  420.332   67.923   89.653   48.612  113.675   19.984   23.282
     25.000  418.129   68.473   89.615   47.881  112.625   19.603   22.816
     25.010  414.805   66.406   89.396   47.977  111.427   19.930   22.476
     25.020  415.676   67.086   88.104   48.225  111.562   19.879   23.594
     25.030  416.751   67.108   86.119   48.281  113.383   19.886   23.974
     25.040  417.837   66.987   87.410   48.546  115.109   20.070   22.883
     25.050  418.764   66.896   88.767   47.853  115.284   19.569   22.329
     25.060  418.706   67.476   89.638   47.861  114.100   19.921   22.858
     25.070  419.483   67.482   89.162   48.299  113.953   19.834   22.542
     25.080  418.309   67.815   89.011   48.989  111.785   20.019   22.954
     25.090  419.785   67.758   88.584   47.861  114.820   20.217   23.363
     25.100  414.708   67.043   88.139   47.870  111.930   20.755   22.776
     25.110  414.231   66.506   88.325   47.166  111.807   21.264   22.278
     25.120  413.274   65.892   88.211   46.283  113.511   19.806   22.399
     25.130  414.559   67.006   87.493   48.173  113.829   19.441   22.249
     25.140  416.602   67.698   89.354   47.517  111.338   19.622   22.420
     25.150  411.539   65.045   87.667   45.918  112.502   20.018   23.601
     25.160  414.670   66.541   88.576   47.110  112.295   20.700   21.647
     25.170  414.726   66.875   88.598   46.640  112.113   20.226   23.009
     25.180  408.852   65.438   88.755   47.173  109.152   19.828   21.792
     25.190  417.598   65.749   88.828   47.819  112.413   20.508   23.444
     25.200  418.574   67.180   89.243   47.955  115.220   19.791   23.012
     25.210  420.999   68.588   87.252   48.830  115.288   19.907   23.252
     25.220  416.178   67.568   88.878   48.861  111.081   20.050   23.153
     25.230  417.145   67.459   88.708   48.504  113.158   19.333   23.266
     25.240  418.889   67.771   89.784   48.242  114.466   19.558   22.912
     25.250  416.066   68.163   87.827   48.416  111.267   19.663   23.842
     25.260  414.991   68.103   88.778   47.077  110.797   20.173   22.776
     25.270  413.204   67.815   86.325   48.386  110.419   19.617   23.206
     25.280  414.553   68.562   87.414   46.484  111.952   19.451   23.418
     25.290  417.588   69.198   89.135   48.511  112.277   19.151   22.740
     25.300  417.419   66.929   88.994   48.493  113.326   19.409   22.875
     25.310  416.969   68.944   87.588   48.722  113.166   19.322   22.836
     25.320  416.644   68.728   88.512   47.794  112.035   20.068   22.806
     25.330  415.596   69.966   87.515   47.647  109.694   20.371   23.610
     25.340  413.757   68.140   88.122   46.586  111.315   19.735   23.134
     25.350  417.893   69.611   88.945   47.832  112.151   19.519   24.213
     25.360  418.868   68.964   88.498   47.341  113.252   20.240   22.992
     25.370  414.332   68.768   88.724   46.622  110.663   19.986   23.242
     25.380  412.531   67.789   87.869   45.630  112.860   18.898   23.131
     25.390  413.844   69.931   88.600   46.861  109.409   18.910   23.467
     25.400  415.474   67.349   90.272   46.546  112.474   19.060   23.142
     25.410  416.310   68.551   89.808   46.413  113.113   19.251   23.517
     25.420  413.716   66.791   89.019   46.235  112.190   19.470   23.464
     25.430  414.311   67.272   89.188   47.283  111.924   18.379   23.010
     25.440  413.965   69.568   87.485   46.420  111.143   19.407   23.263
     25.450  414.190   68.345   87.811   45.979  112.045   18.984   23.283
     25.460  411.985   67.641   87.843   46.679  110.395   18.071   23.581
     25.470  414.747   68.709   88.176   46.172  111.789   18.724   23.567
     25.480  413.784   68.172   87.759   46.693  111.532   18.753   23.634
     25.490  408.009   68.079   85.182   46.444  109.883   18.224   22.514
     25.500  416.181   68.623   89.817   45.671  112.662   19.219   22.814
     25.510  411.008   66.295   87.824   46.115  111.354   19.018   22.527
     25.520  415.690   67.057   89.247   47.617  111.959   19.345   22.946
     25.530  413.178   67.228   89.776   48.335  110.441   18.328   21.922
     25.540  418.957   67.735   90.142   48.233  113.725   18.701   22.766
     25.550  416.108   68.399   89.458   47.624  112.215   19.201   22.325
     25.560  415.255   68.830   88.861   48.508  110.701   19.124   22.192
     25.570  418.013   69.654   90.009   48.129  111.349   18.673   22.894
     25.580  413.026   66.516   89.061   48.026  111.094   18.036   22.761
     25.590  417.124   68.244   89.407   47.932  112.229   18.828   22.799
     25.600  419.051   67.035   92.096   48.253  110.243   19.253   23.386
     25.610  417.297   66.916   91.703   47.879  109.720   19.397   23.460
     25.620  414.409   67.658   90.302   48.611  109.345   18.419   22.791
     25.630  416.685   66.884   92.101   47.254  110.675   19.590   22.655
     25.640  412.098   67.168   90.498   47.005  108.727   18.350   22.948
     25.650  414.916   66.503   91.455   46.435  111.074   18.402   22.834
     25.660  417.302   68.868   91.297   46.733  109.596   19.050   23.307
     25.670  417.994   68.571   92.813   47.346  110.288   18.842   23.034
     25.680  419.521   69.129   89.689   47.721  111.631   19.049   23.626
     25.690  420.993   69.494   92.723   47.149  111.742   19.071   24.046
     25.700  419.496   68.149   90.327   49.286  112.055   18.070   23.575
     25.710  415.878   68.750   91.172   46.998  110.475   17.820   22.918
     25.720  418.916   68.585   91.464   48.967  111.606   17.558   23.287
     25.730  418.036   68.418   90.004   48.993  111.879   17.938   23.369
     25.740  417.302   68.742   91.731   47.712  111.019   18.012   23.137
     25.750  418.494   68.950   91.381   47.119  111.868   17.855   23.310
     25.760  421.547   67.688   90.791   49.435  110.771   19.362   23.480
     25.770  417.633   69.197   90.539   47.615  110.388   18.310   23.305
     25.780  417.787   68.169   90.113   48.459  111.795   18.327   21.606
     25.790  419.329   67.595   90.905   49.533  112.115   18.373   22.123
     25.800  418.906   67.726   91.364   48.937  110.853   19.248   22.465
     25.810  415.084   65.773   92.116   48.041  109.655   19.068   22.131
     25.820  417.757   67.560   91.667   48.151  111.333   18.495   22.246
     25.830  414.414   66.803   90.900   47.191  110.241   18.735   22.303
     25.840  418.130   68.088   89.908   47.836  112.150   18.150   22.802
     25.850  420.565   69.036   90.395   48.462  112.147   18.176   22.784
     25.860  418.398   68.710   91.283   47.779  111.270   18.434   23.315
     25.870  417.262   68.820   89.133   47.505  112.548   19.484   21.710
     25.880  418.627   67.854   90.453   48.317  112.580   19.014   22.904
     25.890  419.206   68.496   92.357   46.335  112.827   18.686   23.214
     25.900  417.122   67.059   91.024   47.960  110.904   19.383   22.813
     25.910  416.344   68.366   89.152   47.420  112.201   18.754   23.043
     25.920  419.020   67.332   91.663   48.468  112.813   18.001   22.236
     25.930  416.392   66.393   91.611   47.248  112.997   18.918   22.125
     25.940  417.799   68.313   90.338   48.379  111.577   18.916   21.542
     25.950  415.688   68.208   91.107   47.425  111.197   18.972   21.798
     25.960  417.263   68.635   90.418   48.288  112.710   18.500   22.022
     25.970  418.528   68.382   90.455   47.841  113.601   18.583   21.672
     25.980  416.310   67.512   91.582   47.427  110.851   18.990   21.570
     25.990  414.871   69.016   90.981   45.676  111.444   18.539   22.235
     26.000  419.533   68.469   91.221   48.025  113.536   18.650   22.247
     26.010  413.036   67.435   89.477   47.484  110.285   18.965   21.528
     26.020  412.339   67.747   87.947   47.604  111.905   18.458   22.103
     26.030  415.707   68.206   89.390   48.850  111.882   19.103   22.701
     26.040  417.965   67.185   90.445   49.018  112.863   18.899   21.965
     26.050  417.369   67.384   90.635   48.696  113.319   18.098   22.297
     26.060  415.463   67.419   89.353   47.938  111.740   18.597   22.336
     26.070  413.540   65.917   89.595   46.599  113.600   18.062   21.841
     26.080  418.164   67.817   92.721   49.531  111.103   17.913   21.883
     26.090  416.295   67.087   91.450   47.357  112.472   18.695   21.217
     26.100  413.349   67.735   90.318   47.906  110.376   18.541   21.382
     26.110  416.417   67.698   91.602   47.099  111.975   18.264   21.709
     26.120  417.546   66.801   92.150   48.595  112.291   18.901   21.631
     26.130  419.706   68.178   90.508   48.638  112.246   19.490   21.762
     26.140  412.916   66.884   89.629   47.320  110.976   18.696   21.810
     26.150  416.767   67.603   91.182   48.408  111.434   18.789   21.914
     26.160  417.135   65.904   92.212   49.034  111.656   18.613   21.531
     26.170  418.876   67.097   91.005   49.933  111.430   18.075   22.538
     26.180  414.615   66.886   90.965   47.940  110.130   17.947   22.367
     26.190  414.329   65.308   91.412   47.156  111.819   17.992   23.256
     26.200  419.987   67.413   91.817   47.615  113.693   18.010   22.214
     26.210  417.389   65.722   92.159   48.881  110.595   18.518   22.083
     26.220  414.826   65.557   91.870   47.586  110.780   18.241   21.147
     26.230  418.776   67.231   91.293   48.856  112.615   18.541   21.817
     26.240  417.401   66.347   91.123   49.253  111.240   18.480   22.538
     26.250  413.157   65.609   88.325   49.331  111.310   18.062   22.263
     26.260  414.428   66.148   89.359   49.920  111.264   17.684   22.248
     26.270  418.761   66.091   90.890   49.087  113.596   18.023   22.108
     26.280  420.494   67.272   92.128   49.266  112.010   18.754   22.065
     26.290  415.702   65.578   91.961   48.628  111.878   17.928   21.372
     26.300  411.464   66.969   89.033   46.724  111.874   17.115   21.410
     26.310  414.874   66.120   90.211   47.118  113.640   18.478   21.526
     26.320  415.808   67.229   91.218   48.097  112.838   18.018   20.898
     26.330  413.905   68.607   89.631   46.807  110.767   17.967   21.208
     26.340  419.589   65.880   90.534   50.104  114.346   17.482   21.951
     26.350  417.893   67.497   89.050   48.400  113.368   18.596   22.358
     26.360  417.186   66.776   90.140   47.683  112.354   17.841   23.094
     26.370  412.670   65.502   88.582   48.028  110.583   19.102   22.746
     26.380  419.404   68.827   91.763   47.566  111.396   17.845   22.241
     26.390  418.735   67.375   90.829   48.945  111.552   18.720   22.278
     26.400  418.788   67.813   90.388   48.134  111.125   19.144   22.598
     26.410  418.155   67.924   89.877   46.765  112.091   18.873   22.463
     26.420  418.285   68.386   90.885   47.281  111.196   18.450   22.648
     26.430  418.338   67.249   90.146   48.184  112.844   18.610   22.194
     26.440  413.619   68.040   89.431   47.400  110.255   19.340   23.225
     26.450  417.655   67.938   89.210   48.928  113.912   18.790   21.366
     26.460  414.434   67.581   88.848   48.394  112.078   18.204   21.868
     26.470  410.327   67.335   87.654   46.877  110.183   18.416   21.787
     26.480  415.740   68.948   91.011   46.884  111.039   19.258   21.859
     26.490  416.049   67.185   90.059   46.859  113.108   18.570   22.075
     26.500  416.075   67.791   90.205   46.451  110.963   19.642   22.497
     26.510  416.675   68.552   91.358   47.156  110.897   18.204   22.693
     26.520  413.549   67.350   91.632   46.435  109.851   19.326   21.578
     26.530  420.273   68.444   91.318   48.270  112.817   18.178   22.966
     26.540  419.749   67.648   90.439   47.869  112.952   18.414   22.569
     26.550  418.572   68.550   89.743   47.773  111.790   19.010   23.556
     26.560  417.579   67.111   90.879   48.349  111.255   17.535   21.888
     26.570  419.221   68.594   90.852   47.562  113.332   17.774   23.053
     26.580  417.252   67.321   90.228   47.674  111.666   19.434   22.289
     26.590  416.818   67.941   89.183   48.657  111.138   18.947   22.777
     26.600  420.363   68.986   90.346   48.814  111.461   18.826   22.765
     26.610  418.138   68.984   88.470   47.021  112.564   18.933   22.979
     26.620  416.339   67.624   88.309   47.301  114.813   19.054   21.479
     26.630  418.598   67.773   90.089   47.588  112.412   19.626   22.676
     26.640  418.868   67.917   88.719   48.306  112.881   19.165   22.916
     26.650  417.901   66.572   89.334   47.977  112.907   19.632   22.710
     26.660  419.098   66.880   90.268   47.960  114.451   18.981   22.293
     26.670  416.957   67.308   90.184   47.315  110.847   19.203   22.537
     26.680  418.785   67.901   89.747   47.138  113.244   19.623   22.703
     26.690  414.477   66.773   89.139   48.328  110.957   18.572   22.590
     26.700  416.878   67.608   87.856   47.468  113.552   19.336   21.987
     26.710  415.559   67.211   89.314   47.610  111.783   18.358   21.346
     26.720  420.904   68.571   89.598   47.821  113.974   18.096   22.736
     26.730  415.834   69.529   89.502   47.080  111.098   18.101   22.135
     26.740  414.006   67.630   88.544   47.017  110.376   18.482   22.104
     26.750  416.370   67.289   88.335   46.502  112.932   19.452   22.615
     26.760  420.537   67.805   88.495   47.970  114.451   18.826   23.175
     26.770  419.475   68.102   90.424   47.699  113.629   17.982   23.337
     26.780  418.498   67.701   89.790   49.044  111.177   18.792   22.559
     26.790  417.429   68.478   88.321   46.857  113.013   18.945   23.790
     26.800  415.419   67.442   88.436   47.233  112.758   18.068   23.547
     26.810  415.578   68.316   88.319   46.368  112.744   18.449   23.115
     26.820  413.607   66.256   88.690   46.415  112.321   18.190   22.611
     26.830  411.650   67.205   87.669   45.924  111.049   17.841   22.945
     26.840  416.962   67.622   88.031   47.448  112.415   18.812   23.650
     26.850  415.837   65.656   88.439   48.430  113.658   18.168   23.390
     26.860  415.298   65.729   88.342   47.060  112.541   18.708   23.797
     26.870  415.831   67.291   88.249   47.796  112.450   18.425   22.777
     26.880  415.519   66.628   88.322   46.648  113.005   18.363   24.297
     26.890  414.339   67.348   86.811   47.649  112.875   18.198   23.276
     26.900  414.808   67.326   86.653   46.514  113.821   18.444   23.071
     26.910  415.241   66.855   87.409   46.859  114.278   18.585   22.727
     26.920  414.371   67.562   87.716   47.058  113.893   17.529   22.655
     26.930  414.378   67.568   87.510   47.583  111.855   18.312   22.564
     26.940  412.150   66.492   87.597   47.197  112.528   17.707   23.041
     26.950  417.439   67.784   88.020   46.801  113.287   17.943   23.557
     26.960  415.940   67.312   87.889   47.348  112.444   18.851   22.643
     26.970  414.233   66.000   87.093   47.706  111.320   18.163   23.859
     26.980  418.974   68.305   88.982   46.994  113.927   18.260   23.809
     26.990  418.597   67.775   90.661   45.823  113.102   18.552   23.331
     27.000  410.262   64.954   88.447   47.279  112.059   17.614   22.089
     27.010  412.874   64.882   88.936   46.726  112.982   19.228   22.558
     27.020  412.798   67.691   87.111   47.198  110.760   18.225   22.879
     27.030  412.034   65.820   86.593   47.947  110.334   18.138   23.129
     27.040  412.852   67.805   87.144   47.900  111.239   17.775   23.076
     27.050  415.765   66.830   88.678   47.451  111.610   18.625   22.815
     27.060  414.502   65.891   88.431   46.537  112.703   19.300   21.700
     27.070  417.308   67.449   88.205   47.236  111.053   18.919   22.538
     27.080  416.186   66.449   89.949   46.252  111.790   18.675   22.449
     27.090  411.562   65.529   86.854   46.030  112.485   18.873   21.419
     27.100  421.234   67.728   88.349   47.745  114.305   19.017   23.453
     27.110  415.586   66.435   88.039   47.703  113.619   18.515   21.510
     27.120  417.434   67.645   89.045   47.353  112.969   19.135   21.689
     27.130  412.419   65.876   87.000   46.797  112.847   18.835   22.157
     27.140  414.071   65.016   88.749   47.669  111.712   18.783   22.657
     27.150  415.650   65.491   90.369   46.874  111.588   18.542   22.369
     27.160  414.764   65.330   90.912   47.366  110.910   18.454   21.680
     27.170  421.310   66.651   91.370   47.044  113.720   19.087   22.906
     27.180  418.137   66.218   90.152   47.259  114.088   18.223   22.055
     27.190  414.333   65.478   88.745   46.982  112.210   18.172   22.685
     27.200  414.886   68.111   88.115   47.388  111.873   17.504   22.954
     27.210  414.359   65.709   89.274   47.154  111.949   18.234   21.745
     27.220  414.384   66.738   87.664   46.857  112.215   17.909   22.144
     27.230  418.462   67.178   88.682   48.069  113.669   18.716   22.343
     27.240  416.497   66.546   89.246   48.107  112.642   18.416   21.789
     27.250  414.772   67.239   89.319   48.027  112.671   17.841   22.088
     27.260  419.357   67.467   89.447   48.468  113.968   18.690   22.526
     27.270  414.115   66.574   89.196   47.527  111.660   17.312   22.112
     27.280  417.727   67.770   89.461   47.973  112.580   17.864   23.020
     27.290  417.607   65.668   90.101   47.553  114.477   18.593   22.331
     27.300  413.645   66.237   90.661   47.093  112.091   18.476   21.695
     27.310  414.221   66.048   91.054   47.060  111.560   18.613   22.016
     27.320  414.250   67.135   88.394   46.901  111.895   18.175   22.122
     27.330  416.073   67.764   90.514   47.158  110.957   18.845   22.932
     27.340  413.257   66.556   90.408   46.577  110.760   17.723   22.064
     27.350  415.440   65.259   90.097   47.237  111.933   18.962   22.916
     27.360  416.212   67.117   90.440   47.761  110.534   18.237   23.170
     27.370  414.686   66.098   90.357   48.090  110.796   17.611   23.405
     27.380  410.726   65.870   88.418   47.161  109.976   18.287   23.154
     27.390  412.673   66.138   90.238   46.317  110.837   18.478   22.101
     27.400  412.663   65.072   90.553   45.558  110.411   19.120   22.693
     27.410  416.749   67.186   90.194   46.968  111.422   18.186   23.603
     27.420  410.346   66.226   88.498   47.175  109.461   18.182   23.122
     27.430  411.895   66.617   88.451   47.204  111.289   18.007   21.916
     27.440  413.081   67.310   89.082   48.800  109.453   18.409   22.589
     27.450  412.293   65.892   88.786   48.453  110.254   18.670   22.956
     27.460  409.796   65.522   89.984   46.709  110.466   18.798   22.267
     27.470  412.134   65.628   88.100   46.286  112.377   19.228   23.217
     27.480  411.119   65.524   88.597   47.413  110.847   19.080   22.915
     27.490  412.840   66.383   89.079   46.555  111.290   18.757   23.167
     27.500  415.231   65.749   88.199   46.966  113.848   19.060   23.317
     27.510  411.307   64.354   88.619   46.254  112.715   17.912   23.363
     27.520  413.727   66.336   89.021   46.192  111.586   18.422   23.866
     27.530  410.848   66.830   87.728   46.734  109.447   19.813   22.223
     27.540  414.968   66.080   88.993   47.071  112.885   18.166   23.158
     27.550  417.323   66.213   89.627   46.884  112.368   19.114   23.720
     27.560  415.022   66.131   90.004   47.014  112.894   18.194   22.541
     27.570  414.611   65.271   89.406   47.309  110.737   18.724   24.293
     27.580  414.345   66.219   89.470   47.033  111.272   18.145   23.042
     27.590  413.092   66.833   88.909   46.812  109.886   19.002   23.823
     27.600  416.241   66.615   89.008   47.461  111.379   18.447   24.140
     27.610  412.325   65.079   87.720   46.340  112.324   18.532   23.317
     27.620  416.446   66.144   90.475   46.942  112.409   18.066   23.289
     27.630  416.630   66.174   88.444   46.487  113.560   19.115   22.970
     27.640  411.766   63.293   88.260   47.849  111.823   17.707   24.264
     27.650  415.157   65.432   89.917   47.232  111.718   18.417   24.347
     27.660  412.196   64.665   89.907   46.652  110.956   18.387   23.066
     27.670  411.924   65.369   88.715   46.939  110.148   18.544   23.942
     27.680  412.746   66.260   89.937   46.957  110.645   18.149   23.007
     27.690  416.373   65.133   88.999   47.982  112.263   18.907   23.336
     27.700  415.255   67.039   90.289   46.717  111.034   18.393   23.521
     27.710  412.670   64.996   89.928   46.108  112.757   19.024   23.813
     27.720  413.610   66.975   88.841   46.322  110.054   18.693   23.521
     27.730  414.673   65.685   88.994   46.717  113.606   18.110   23.839
     27.740  413.196   64.728   88.621   46.138  113.818   19.233   23.005
     27.750  415.852   65.531   90.093   45.953  112.914   19.149   22.415
     27.760  414.749   66.517   90.205   46.990  112.819   18.494   22.512
     27.770  414.077   66.084   88.764   45.661  113.806   18.415   23.702
     27.780  413.773   66.199   89.259   45.694  112.144   18.723   22.497
     27.790  416.269   65.934   88.898   46.585  114.512   18.512   23.464
     27.800  417.767   67.345   88.225   46.102  113.043   19.217   24.118
     27.810  418.011   66.482   87.969   47.409  113.850   19.023   24.108
     27.820  415.448   66.987   88.144   46.745  111.722   19.584   23.557
     27.830  416.285   66.283   87.871   46.953  113.309   19.184   24.128
     27.840  418.085   66.803   89.110   47.550  113.729   18.854   23.620
     27.850  416.334   65.478   87.572   47.304  114.634   18.481   23.985
     27.860  415.010   66.492   88.231   48.878  111.067   18.663   23.325
     27.870  416.945   67.815   87.067   48.322  113.195   18.764   23.330
     27.880  419.261   66.825   88.804   49.067  115.165   18.935   22.473
     27.890  416.958   68.177   87.337   48.803  111.422   19.657   22.341
     27.900  419.711   68.833   88.197   50.305  113.186   18.949   22.245
     27.910  415.377   67.390   88.392   48.688  112.750   18.804   22.823
     27.920  419.202   68.183   89.077   49.695  114.003   18.442   22.149
     27.930  418.928   69.509   89.074   49.647  111.813   19.028   21.977
     27.940  416.297   67.582   88.893   48.157  111.953   18.631   22.318
     27.950  419.625   68.415   88.986   49.623  113.561   19.566   22.178
     27.960  415.761   66.900   88.023   48.902  112.050   19.497   22.661
     27.970  422.246   69.258   90.418   48.813  112.524   19.389   23.293
     27.980  419.783   68.011   88.114   47.710  115.177   19.107   22.860
     27.990  416.140   66.829   86.682   48.686  113.586   19.400   22.882
     28.000  419.254   67.501   88.796   48.985  113.305   18.754   21.983
     28.010  422.731   68.059   90.914   49.423  113.302   19.525   22.222
     28.020  419.280   69.489   89.122   47.363  112.792   19.312   22.604
     28.030  421.067   68.944   89.076   48.245  113.002   19.092   22.446
     28.040  418.776   67.556   87.802   48.529  112.271   20.083   22.445
     28.050  416.888   66.732   89.862   47.716  110.992   19.612   22.683
     28.060  414.729   67.095   88.312   48.048  111.038   19.225   22.517
     28.070  418.193   68.512   91.034   48.397  110.506   20.093   21.902
     28.080  420.799   68.856   89.747   47.102  113.886   18.756   23.205
     28.090  419.447   66.612   90.369   49.014  112.138   19.575   22.661
     28.100  418.803   68.216   89.227   48.074  111.448   18.973   23.026
     28.110  414.718   67.493   89.810   47.090  110.332   19.286   22.485
     28.120  418.032   68.043   90.466   47.770  110.272   19.371   23.313
     28.130  418.811   68.872   90.629   47.331  111.123   19.572   22.674
     28.140  422.119   69.447   89.968   47.979  112.629   18.733   23.153
     28.150  416.978   67.533   89.080   47.465  110.953   19.022   23.536
     28.160  421.236   69.343   90.195   47.954  111.813   19.529   22.863
     28.170  419.872   68.725   89.222   48.246  110.412   19.467   22.984
     28.180  416.914   66.892   88.399   47.920  111.719   20.251   21.809
     28.190  416.081   68.578   89.864   46.923  108.758   18.920   22.483
     28.200  418.206   67.471   90.047   47.216  112.303   18.855   22.275
     28.210  416.326   68.576   89.517   46.814  109.903   19.131   22.325
     28.220  415.943   67.051   90.073   47.452  111.286   19.241   23.058
     28.230  418.799   68.533   90.563   47.323  112.501   19.585   22.208
     28.240  415.199   68.585   88.862   47.849  109.671   19.087   21.619
     28.250  421.911   68.325   90.652   48.522  112.871   19.623   22.579
     28.260  414.664   67.381   89.076   47.348  112.316   18.837   21.431
     28.270  419.157   67.064   88.934   46.889  115.602   18.656   22.305
     28.280  421.222   67.076   90.821   48.798  113.940   20.021   22.043
     28.290  414.267   67.080   90.013   47.056  110.261   19.500   21.330
     28.300  419.212   67.859   90.086   47.309  112.448   18.766   21.812
     28.310  419.379   67.252   89.843   48.258  112.610   18.687   22.406
     28.320  418.942   66.348   90.974   47.644  111.760   18.763   22.500
     28.330  415.696   64.784   92.293   48.097  110.311   18.578   22.575
     28.340  420.147   67.063   89.672   48.524  111.960   18.906   23.170
     28.350  416.011   67.289   88.892   48.716  110.892   18.254   22.935
     28.360  416.248   67.226   89.076   47.045  113.341   17.991   22.768
     28.370  417.368   66.761   91.026   47.673  111.398   18.945   21.641
     28.380  416.031   67.283   89.014   47.859  113.009   18.507   22.039
     28.390  416.665   66.523   89.097   48.233  112.991   18.633   22.434
     28.400  417.223   68.218   90.145   46.865  112.032   18.588   21.886
     28.410  415.769   69.283   89.239   46.557  109.949   19.181   23.065
     28.420  418.959   69.246   90.261   46.864  112.500   17.831   22.448
     28.430  416.635   67.905   91.226   46.640  111.682   18.135   22.243
     28.440  419.574   67.960   91.709   46.907  111.746   19.515   22.842
     28.450  417.369   68.823   90.093   47.255  110.773   18.961   22.796
     28.460  419.592   67.566   90.742   48.123  110.779   19.468   23.224
     28.470  416.031   67.323   90.523   47.939  111.503   19.062   21.802
     28.480  419.429   68.853   90.823   48.060  110.249   19.473   22.795
     28.490  416.559   66.706   90.800   47.300  110.993   18.930   23.140
     28.500  416.383   67.702   90.006   47.693  111.809   18.522   22.200
     28.510  416.055   67.809   89.681   47.442  110.869   18.575   22.383
     28.520  417.404   67.716   88.718   46.740  110.664   19.773   22.931
     28.530  419.511   68.047   89.716   47.865  111.762   19.115   22.894
     28.540  420.904   68.106   90.263   47.753  112.180   18.883   22.540
     28.550  417.920   67.805   87.867   47.356  112.110   19.063   24.646
     28.560  418.844   67.864   89.638   47.114  110.954   19.381   25.253
     28.570  418.609   69.860   89.404   48.198  111.033   18.798   23.212
     28.580  416.003   68.766   88.721   46.854  109.987   19.232   23.791
     28.590  416.529   69.212   89.294   46.539  111.072   19.260   23.165
     28.600  422.803   69.471   90.514   47.783  112.749   19.511   23.654
     28.610  419.350   69.434   90.378   46.464  112.267   18.982   23.805
     28.620  419.830   69.358   87.886   48.023  111.396   19.147   23.619
     28.630  420.359   69.654   88.933   47.823  110.485   19.401   24.194
     28.640  418.503   69.111   89.676   47.298  111.214   19.046   22.917
     28.650  417.395   67.969   89.594   47.721  111.845   18.672   23.573
     28.660  417.989   66.628   89.752   48.358  110.557   19.329   24.393
     28.670  418.773   67.899   90.809   47.123  111.504   18.622   22.918
     28.680  415.444   69.246   88.826   46.894  110.714   18.795   23.084
     28.690  421.497   69.631   89.179   48.552  112.703   18.741   23.726
     28.700  416.069   66.909   88.780   47.229  112.224   18.852   22.923
     28.710  421.111   70.753   88.539   46.226  112.465   19.580   24.070
     28.720  422.780   71.622   89.813   47.442  112.221   19.852   23.447
     28.730  417.779   69.063   88.388   48.240  110.765   19.364   23.153
     28.740  417.077   70.075   87.573   48.173  110.304   19.021   24.197
     28.750  418.242   68.163   88.310   48.482  111.699   18.714   23.858
     28.760  420.772   68.562   91.720   48.202  112.224   18.022   23.072
     28.770  419.760   68.235   92.323   47.715  111.278   19.597   23.708
     28.780  422.401   70.379   91.942   48.148  111.412   19.190   23.186
     28.790  422.170   68.600   92.041   47.849  112.947   19.279   23.076
     28.800  421.528   67.885   92.577   48.153  111.931   19.242   23.586
     28.810  417.936   68.342   88.383   48.124  112.259   18.928   23.381
     28.820  416.377   67.719   89.055   47.724  110.868   19.508   23.350
     28.830  418.623   68.291   90.499   48.242  111.858   18.648   23.474
     28.840  419.561   66.758   91.043   47.471  113.295   19.355   23.544
     28.850  416.578   67.115   89.811   47.768  110.983   19.491   23.211
     28.860  421.091   69.111   91.379   47.848  111.753   19.237   23.443
     28.870  415.115   67.564   90.683   47.578  109.274   19.664   23.771
     28.880  420.600   69.644   90.017   47.693  112.211   18.572   23.750
     28.890  420.977   68.974   90.227   48.369  110.792   19.881   23.374
     28.900  415.686   68.924   89.868   48.037  108.643   19.607   22.755
     28.910  422.761   70.800   91.109   48.643  109.952   19.379   23.661
     28.920  417.573   68.818   90.034   47.394  109.409   19.480   22.685
     28.930  418.332   67.475   89.799   49.515  111.606   19.088   23.249
     28.940  422.583   69.970   90.501   47.910  112.961   19.274   23.936
     28.950  419.028   68.235   91.215   48.165  110.586   19.101   22.108
     28.960  417.535   68.689   90.169   46.804  109.986   20.169   23.118
     28.970  420.817   69.661   90.327   47.654  111.055   19.564   23.468
     28.980  419.230   69.635   90.282   47.455  111.245   19.207   22.836
     28.990  418.537   67.851   89.470   46.763  113.175   18.724   23.969
     29.000  423.279   67.736   92.274   48.105  112.746   19.156   24.138
     29.010  420.043   68.151   90.654   48.652  110.966   18.918   23.734
     29.020  425.292   68.222   92.738   48.210  113.624   19.862   23.942
     29.030  421.436   68.514   90.165   48.274  113.122   18.789   23.727
     29.040  424.974   68.782   93.435   48.886  113.606   18.571   23.181
     29.050  420.420   68.776   90.085   49.305  113.318   18.641   22.927
     29.060  421.238   69.172   89.145   49.167  112.640   19.586   23.302
     29.070  420.572   67.726   90.744   48.564  113.882   18.665   22.955
     29.080  422.937   68.491   92.217   48.318  112.832   18.701   23.473
     29.090  420.987   69.139   92.851   48.763  112.458   18.397   22.412
     29.100  421.072   67.864   92.517   48.250  113.089   19.571   23.440
     29.110  423.172   69.312   91.612   48.103  112.791   19.713   23.273
     29.120  417.248   68.114   90.467   47.778  111.025   19.115   22.884
     29.130  420.260   67.153   91.605   48.099  112.833   19.647   22.828
     29.140  420.834   68.092   91.797   47.449  112.180   19.491   23.056
     29.150  422.971   68.292   90.779   48.628  113.600   19.365   23.133
     29.160  422.396   68.178   90.086   48.914  113.973   19.353   22.703
     29.170  420.277   68.775   90.471   48.676  112.087   19.758   22.763
     29.180  412.305   67.594   89.558   47.725  109.618   18.419   22.181
     29.190  416.333   67.554   90.237   49.371  109.165   19.465   23.174
     29.200  419.009   68.762   90.124   48.748  109.601   19.982   23.522
     29.210  418.835   69.877   90.502   48.537  110.789   19.030   22.666
     29.220  417.453   69.778   90.957   48.905  109.481   19.089   22.600
     29.230  417.150   68.508   91.010   48.578  109.795   18.868   22.889
     29.240  417.734   68.232   88.051   48.012  112.779   19.152   22.861
     29.250  416.728   67.931   89.793   47.876  110.377   19.108   22.909
     29.260  423.790   69.442   90.471   47.880  114.195   19.126   23.321
     29.270  420.375   67.493   88.447   48.825  113.888   19.586   23.318
     29.280  426.053   70.657   89.366   48.562  115.233   19.908   22.641
     29.290  421.863   68.782   88.885   47.862  113.967   19.748   23.170
     29.300  421.957   68.415   90.340   49.973  113.386   19.421   23.148
     29.310  419.304   68.043   90.353   49.965  110.984   18.875   23.259
     29.320  419.113   67.174   89.946   47.837  114.171   19.277   22.578
     29.330  419.939   68.589   88.549   48.201  114.906   19.316   22.874
     29.340  417.991   68.746   88.224   47.896  112.539   19.439   23.528
     29.350  417.563   67.719   89.343   48.813  112.657   18.612   23.141
     29.360  422.863   67.951   90.338   48.473  114.058   19.845   23.835
     29.370  424.187   67.767   91.020   47.487  114.646   19.680   24.593
     29.380  418.043   68.192   90.566   48.138  110.711   19.441   22.632
     29.390  422.874   69.186   89.310   49.131  112.426   19.103   23.741
     29.400  419.024   67.673   90.820   48.192  111.389   19.310   22.384
     29.410  422.271   68.939   91.859   48.861  111.418   18.887   23.933
     29.420  420.587   66.704   91.467   48.891  111.836   19.243   23.944
     29.430  421.503   67.930   90.860   47.735  112.170   19.865   23.665
     29.440  423.070   67.724   92.594   48.037  112.964   20.078   23.454
     29.450  422.105   66.163   92.477   49.189  112.186   19.564   23.731
     29.460  417.809   65.599   91.166   47.743  111.626   19.050   23.407
     29.470  419.029   66.826   92.873   48.539  110.760   19.168   22.766
     29.480  422.548   66.695   92.195   48.952  112.538   19.589   23.803
     29.490  421.696   67.576   92.033   48.497  114.007   19.192   22.509
     29.500  419.119   66.149   91.267   48.081  112.425   19.903   22.680
     29.510  416.943   67.563   90.237   48.570  111.424   19.061   23.475
     29.520  420.248   67.243   89.718   47.098  115.088   19.991   22.852
     29.530  419.340   67.099   91.701   48.765  111.498   19.198   22.763
     29.540  415.143   66.536   89.573   47.155  112.602   18.652   22.832
     29.550  416.979   68.023   88.150   47.318  112.302   19.918   22.186
     29.560  416.262   66.890   90.840   47.496  113.102   18.941   22.439
     29.570  421.589   68.141   91.332   49.180  112.034   19.642   23.342
     29.580  419.153   68.010   89.992   48.794  112.542   19.172   22.521
     29.590  417.162   68.655   90.964   48.547  110.012   18.697   22.327
     29.600  419.521   68.208   90.643   47.980  112.517   19.746   21.822
     29.610  417.660   67.918   89.455   47.073  111.374   20.553   23.572
     29.620  420.532   69.371   90.485   48.361  112.586   19.300   23.427
     29.630  418.014   68.180   89.377   47.947  113.216   19.171   22.912
     29.640  418.669   68.669   88.890   48.139  112.809   19.504   23.119
     29.650  420.344   68.527   88.538   49.070  113.230   19.691   23.665
     29.660  423.444   69.065   92.194   50.313  112.641   18.755   22.642
     29.670  425.340   69.253   92.935   49.509  113.611   19.517   22.201
     29.680  420.498   68.003   89.362   48.746  113.430   19.381   22.547
     29.690  425.423   69.692   91.003   49.657  114.265   19.232   22.540
     29.700  425.638   67.942   92.588   49.022  113.563   20.558   22.975
     29.710  424.371   67.980   92.593   49.161  112.216   20.439   22.856
     29.720  419.479   67.409   91.453   48.861  112.995   18.684   22.260
     29.730  415.521   66.953   89.605   49.304  111.222   19.985   22.114
     29.740  419.487   67.050   90.502   48.256  113.285   18.683   23.190
     29.750  420.748   68.323   90.161   49.484  112.895   19.414   22.526
     29.760  418.697   65.233   90.160   49.575  113.343   19.826   22.405
     29.770  416.788   66.716   89.454   49.128  111.009   20.313   22.135
     29.780  416.297   68.579   88.267   49.145  112.030   19.477   21.909
     29.790  419.858   68.976   89.140   47.876  112.819   20.097   23.129
     29.800  419.434   70.296   88.699   49.128  110.910   20.208   22.647
     29.810  415.696   68.070   89.381   48.922  109.598   19.909   22.960
     29.820  415.422   67.654   88.053   48.850  110.278   19.575   22.417
     29.830  418.003   68.036   89.185   49.280  112.737   20.316   21.546
     29.840  423.291   69.681   90.555   49.346  113.060   20.705   22.475
     29.850  415.855   67.569   89.166   48.693  111.094   19.546   22.690
     29.860  420.215   68.755   91.264   48.530  111.697   20.066   21.870
     29.870  418.419   67.408   89.180   48.432  113.309   19.639   22.100
     29.880  420.226   67.917   88.425   48.889  113.163   20.038   22.730
     29.890  418.995   67.887   88.307   49.022  112.944   19.093   22.874
     29.900  415.609   67.311   87.477   47.673  113.987   19.419   22.337
     29.910  414.029   68.309   90.553   46.753  109.510   19.644   22.786
     29.920  417.714   66.879   89.889   47.198  113.466   19.288   22.735
     29.930  417.137   67.213   88.284   49.160  111.764   20.346   22.237
     29.940  417.030   66.466   89.911   48.201  111.667   19.735   22.948
     29.950  413.924   66.518   87.001   48.330  113.198   19.491   22.735
     29.960  413.313   67.572   87.234   48.120  111.490   19.996   22.150
     29.970  419.528   68.243   88.814   48.213  113.801   20.654   22.515
     29.980  416.060   65.925   88.697   49.486  112.464   19.707   22.720
     29.990  415.886   66.748   88.364   48.136  111.975   20.087   22.883
     30.000  413.961   66.345   87.029   49.217  110.161   19.987   23.302
     30.010  416.978   67.497   89.447   48.542  112.010   19.272   22.792
     30.020  412.648   65.408   87.949   47.957  113.266   19.526   22.100
     30.030  417.658   67.071   88.277   49.665  113.402   19.069   22.986
     30.040  420.347   67.402   89.854   48.356  115.190   18.651   23.495
     30.050  417.067   67.789   88.376   50.516  111.197   19.425   22.440
     30.060  416.930   68.839   88.835   49.021  111.495   19.400   21.739
     30.070  418.165   68.419   90.213   49.182  111.953   20.016   22.045
     30.080  418.559   67.590   90.730   49.473  113.315   19.058   22.056
     30.090  416.258   65.819   90.523   47.662  113.359   19.292   22.829
     30.100  415.724   67.008   89.984   49.010  111.906   19.937   22.397
     30.110  418.322   67.999   90.036   48.221  112.765   19.728   21.989
     30.120  418.609   68.005   89.970   47.087  112.591   20.332   23.419
     30.130  416.361   67.675   88.033   49.667  112.430   19.834   22.401
     30.140  412.732   66.622   89.444   47.928  111.418   18.879   22.779
     30.150  417.396   66.946   90.855   48.469  111.917   19.220   23.497
     30.160  415.392   66.450   88.668   49.388  112.936   20.083   22.785
     30.170  418.250   67.017   92.526   48.864  112.988   20.615   21.820
     30.180  412.104   65.784   89.877   48.446  112.117   19.371   22.574
     30.190  413.747   66.136   90.349   48.135  111.721   19.668   22.818
     30.200  416.762   66.130   91.211   48.382  111.436   19.741   23.643
     30.210  416.658   66.078   90.594   49.444  112.870   19.457   23.380
     30.220  415.941   67.156   90.343   48.232  112.644   19.851   22.810
     30.230  419.549   66.666   93.111   49.561  111.077   18.983   23.832
     30.240  413.776   66.624   89.311   47.907  111.555   20.323   22.830
     30.250  414.276   65.325   92.026   47.654  111.625   20.280   22.309
     30.260  414.855   67.342   90.147   48.155  110.559   19.996   22.738
     30.270  415.963   69.150   90.092   47.430  111.314   19.778   23.048
     30.280  416.569   68.065   89.812   48.704  112.429   19.695   22.852
     30.290  416.202   66.681   90.224   48.636  111.353   20.401   23.071
     30.300  416.650   66.915   91.603   47.778  110.783   19.836   23.869
     30.310  415.548   67.178   90.089   47.325  110.970   19.937   22.970
     30.320  414.240   66.295   89.132   48.559  112.181   19.239   23.274
     30.330  412.110   65.822   87.560   47.993  112.521   19.009   23.152
     30.340  411.682   66.722   88.221   48.165  111.581   19.403   23.069
     30.350  415.360   66.442   88.709   47.163  113.521   20.090   22.738
     30.360  418.823   66.894   90.543   48.976  112.804   19.053   24.118
     30.370  417.014   67.162   91.645   47.920  111.855   18.713   22.891
     30.380  416.433   66.589   90.052   48.607  113.419   18.753   23.564
     30.390  416.083   66.383   89.586   47.492  113.350   18.980   23.766
     30.400  415.614   68.361   89.082   47.812  111.021   18.897   23.565
     30.410  415.449   65.858   90.877   47.640  112.639   18.902   23.071
     30.420  413.986   65.173   90.552   46.121  114.463   18.489   22.237
     30.430  413.582   67.244   88.390   47.618  112.361   18.421   23.207
     30.440  416.846   66.265   91.468   46.929  112.638   19.198   23.436
     30.450  413.870   67.807   88.514   47.277  113.055   19.328   23.131
     30.460  413.310   66.750   89.176   47.036  112.028   19.397   23.048
     30.470  416.270   66.467   91.203   46.811  113.865   20.486   23.091
     30.480  414.973   67.252   88.735   48.269  112.265   19.696   22.732
     30.490  414.771   67.012   89.319   46.819  114.430   18.792   22.162
     30.500  416.027   67.675   88.124   47.464  114.508   19.135   22.703
     30.510  421.533   67.479   89.831   48.191  115.471   19.827   23.646
     30.520  415.132   66.946   88.554   47.795  112.839   19.485   23.366
     30.530  416.236   67.480   89.353   46.710  112.152   19.633   23.011
     30.540  413.235   65.668   89.238   46.470  112.461   18.914   23.251
     30.550  412.757   67.062   89.710   46.049  112.034   19.711   22.539
     30.560  419.267   68.016   90.374   47.892  113.259   19.084   22.771
     30.570  419.264   66.666   91.411   47.435  114.719   19.062   23.033
     30.580  418.902   67.239   89.606   48.553  113.622   18.860   22.598
     30.590  418.310   67.618   91.293   47.871  112.118   19.601   22.417
     30.600  421.378   67.686   91.839   47.921  112.603   19.640   22.890
     30.610  419.733   67.662   89.638   48.266  112.754   20.146   21.930
     30.620  416.282   67.991   88.643   49.323  112.036   18.673   22.239
     30.630  414.659   66.788   89.323   47.396  111.335   19.698   22.556
     30.640  415.770   66.685   89.173   46.732  112.073   18.970   22.889
     30.650  416.875   66.956   88.886   46.727  112.815   19.915   21.772
     30.660  419.066   67.282   89.585   48.169  112.744   19.167   23.515
     30.670  419.863   67.505   91.218   48.251  113.803   19.057   22.303
     30.680  416.858   65.689   89.595   48.698  113.636   19.217   22.246
     30.690  418.307   67.402   91.700   47.196  113.329   18.686   22.501
     30.700  415.262   67.277   88.845   47.328  114.437   19.022   21.818
     30.710  422.697   68.333   89.927   48.370  115.554   20.130   22.098
     30.720  416.086   66.345   90.185   47.080  113.364   19.065   22.128
     30.730  416.234   67.107   89.099   47.628  112.639   18.761   21.803
     30.740  413.301   65.694   89.484   48.311  110.459   18.821   21.972
     30.750  414.960   65.132   89.947   47.696  112.593   18.482   22.157
     30.760  414.114   66.371   89.871   47.685  112.366   18.551   21.455
     30.770  415.870   65.702   88.845   47.940  113.497   18.661   22.553
     30.780  415.138   67.042   89.010   48.902  111.790   18.754   22.747
     30.790  418.729   66.876   89.949   50.589  112.089   18.661   22.257
     30.800  416.211   66.653   90.059   48.732  112.041   18.117   22.568
     30.810  416.492   67.527   90.486   48.963  108.980   19.458   22.373
     30.820  419.332   66.687   90.016   48.955  112.273   19.030   23.409
     30.830  415.214   66.613   89.576   50.163  108.958   19.456   22.219
     30.840  412.072   65.807   89.406   48.243  109.865   19.184   22.523
     30.850  415.140   67.686   89.858   48.046  110.546   18.789   22.520
     30.860  415.613   67.013   90.634   47.426  111.189   18.877   22.479
     30.870  414.966   66.085   89.942   47.014  111.055   19.170   22.512
     30.880  416.537   66.428   89.101   48.330  111.546   19.564   22.298
     30.890  413.264   66.098   89.243   46.901  112.066   19.233   22.598
     30.900  414.632   67.655   88.114   47.907  111.846   18.598   23.604
     30.910  417.027   68.085   87.689   48.844  111.812   19.165   23.150
     30.920  417.015   68.166   89.064   47.740  112.013   18.690   22.701
     30.930  412.229   66.539   88.097   47.864  109.870   18.626   22.826
     30.940  412.178   65.737   89.012   47.529  109.865   17.945   23.168
     30.950  413.082   67.520   87.856   46.929  111.021   18.078   22.526
     30.960  416.353   65.060   90.630   47.487  111.293   20.138   23.123
     30.970  415.811   66.496   89.174   47.358  111.707   19.391   22.662
     30.980  413.858   66.146   89.850   47.024  110.517   18.731   22.755
     30.990  415.393   66.077   89.456   48.201  111.313   19.245   23.026
     31.000  412.942   64.668   89.919   48.200  111.340   19.029   21.475
     31.010  416.845   65.788   91.452   47.647  110.743   19.115   22.566
     31.020  415.007   65.610   90.923   47.512  110.247   19.116   22.833
     31.030  414.207   66.610   90.480   47.118  109.831   19.113   21.977
     31.040  415.455   64.945   91.265   47.437  111.622   19.760   22.487
     31.050  414.287   66.186   91.129   48.061  107.908   19.201   22.116
     31.060  416.483   66.969   90.760   47.746  109.484   19.167   22.371
     31.070  417.083   65.434   91.662   48.328  111.929   18.743   22.863
     31.080  409.312   64.581   89.854   46.631  108.990   19.186   22.419
     31.090  416.064   67.371   90.784   47.981  111.445   18.026   21.731
     31.100  417.288   66.926   91.128   48.208  109.645   18.869   22.409
     31.110  414.404   67.080   89.493   49.124  109.140   18.603   21.737
     31.120  415.489   67.170   88.096   48.666  110.239   18.578   21.781
     31.130  413.577   66.430   90.497   46.397  109.950   18.849   22.076
     31.140  417.079   66.185   89.868   48.071  113.733   18.826   21.801
     31.150  416.019   67.189   90.015   48.133  111.728   17.771   21.298
     31.160  417.863   67.616   91.192   47.870  110.198   18.540   22.717
     31.170  422.809   67.817   93.357   47.886  113.132   19.198   21.804
     31.180  417.378   66.906   91.431   48.299  110.417   19.295   21.859
     31.190  418.370   66.652   92.396   48.672  110.264   18.993   22.171
     31.200  418.656   65.198   91.504   48.114  113.541   18.665   22.571
     31.210  418.909   66.934   90.270   48.064  113.086   18.852   22.283
     31.220  413.009   65.806   91.336   47.347  109.075   18.602   22.487
     31.230  416.243   64.721   91.852   48.360  109.413   19.460   22.891
     31.240  415.170   64.737   90.322   48.985  111.676   18.539   22.734
     31.250  415.653   65.575   91.815   48.561  110.479   19.353   22.675
     31.260  417.496   65.647   91.864   48.233  110.207   19.176   23.602
     31.270  417.404   65.831   90.358   48.292  111.183   19.103   23.339
     31.280  418.638   65.417   91.588   48.189  110.447   19.113   24.096
     31.290  419.532   65.733   89.190   48.340  111.492   19.606   23.607
     31.300  424.373   67.954   89.641   49.243  116.038   19.362   23.265
     31.310  422.734   67.273   90.760   49.789  114.198   19.144   23.024
     31.320  417.448   66.246   89.128   48.526  112.468   18.773   22.993
     31.330  418.682   65.549   90.351   47.700  113.838   18.841   22.744
     31.340  419.227   65.511   89.709   48.943  115.056   18.892   22.244
     31.350  420.967   64.723   91.511   48.527  114.035   19.776   23.593
     31.360  420.821   66.689   90.245   48.539  113.782   19.134   24.118
     31.370  419.406   67.480   90.360   47.844  111.617   18.879   23.069
     31.380  420.928   66.540   90.554   50.563  111.756   18.925   23.152
     31.390  423.077   66.814   90.653   49.100  114.287   19.301   23.220
     31.400  422.029   68.270   89.904   49.069  112.582   19.260   23.760
     31.410  420.204   67.094   90.195   48.984  111.765   19.670   23.788
     31.420  420.754   67.336   90.393   48.499  113.477   19.476   23.388
     31.430  423.091   67.866   90.931   49.438  113.479   20.254   23.546
     31.440  421.673   66.890   92.452   47.488  112.990   19.850   23.400
     31.450  419.806   66.117   91.123   49.113  110.998   19.379   23.552
     31.460  414.512   65.374   89.493   48.170  110.967   19.062   22.890
     31.470  417.543   64.746   91.014   49.026  111.567   19.305   22.890
     31.480  417.563   65.688   92.084   47.662  111.891   18.811   23.803
     31.490  419.004   67.566   90.178   48.318  112.668   18.847   23.522
     31.500  423.831   68.680   90.592   48.042  114.120   19.002   24.186
     31.510  423.547   67.498   91.470   47.280  115.553   19.059   23.612
     31.520  422.976   66.303   92.093   46.661  113.747   19.101   23.495
     31.530  424.267   67.481   90.737   47.120  115.923   18.911   23.988
     31.540  426.133   67.935   91.806   49.164  114.227   18.962   24.233
     31.550  420.975   65.787   90.903   49.397  110.719   19.854   23.892
     31.560  418.408   67.284   88.706   48.137  113.801   18.924   23.365
     31.570  420.897   68.252   90.959   48.036  111.922   20.144   23.058
     31.580  420.297   67.775   89.537   49.483  112.345   19.515   22.531
     31.590  417.662   67.341   91.237   48.112  110.520   19.372   23.345
     31.600  415.538   67.258   89.552   47.925  110.484   19.464   22.534
     31.610  419.377   67.295   88.302   48.852  112.506   19.516   22.923
     31.620  418.707   67.635   89.813   48.376  109.632   19.583   24.158
     31.630  417.532   65.063   90.204   48.077  112.571   18.667   24.085
     31.640  418.212   67.202   91.857   47.278  112.402   18.343   23.288
     31.650  419.351   67.033   90.923   49.291  112.882   18.790   22.807
     31.660  420.663   66.178   91.768   49.014  113.438   19.115   23.398
     31.670  417.271   66.445   90.682   48.379  110.667   19.304   23.258
     31.680  417.157   66.106   89.393   48.542  111.797   18.812   24.056
     31.690  416.835   66.366   90.796   47.767  110.642   18.990   24.313
     31.700  413.417   65.324   89.570   48.506  109.168   18.529   23.946
     31.710  416.863   66.463   89.031   48.323  113.126   18.813   23.112
     31.720  414.101   67.473   89.174   47.026  110.155   18.142   23.971
     31.730  416.966   67.761   89.521   50.027  111.041   18.569   22.476
     31.740  416.611   65.812   90.531   49.409  111.846   18.886   23.705
     31.750  416.851   65.227   90.750   48.864  111.483   19.087   23.886
     31.760  413.894   66.279   89.188   49.182  109.958   19.206   23.652
     31.770  415.986   66.621   91.070   47.586  110.485   18.419   23.891
     31.780  417.141   65.004   89.832   49.635  111.082   19.056   23.659
     31.790  416.345   65.230   90.862   47.708  113.269   19.373   22.275
     31.800  420.360   66.930   92.102   48.998  111.313   20.556   22.566
     31.810  417.169   65.908   90.937   48.872  110.618   19.994   22.682
     31.820  418.092   66.625   90.799   48.305  112.548   19.177   23.484
     31.830  420.670   65.354   93.322   48.309  113.086   18.376   22.666
     31.840  419.322   65.684   90.363   48.341  112.435   19.796   23.493
     31.850  419.499   65.977   91.556   48.810  111.254   19.697   23.723
     31.860  417.283   65.251   91.790   47.787  111.912   20.220   22.471
     31.870  417.131   65.386   91.208   48.733  111.375   20.140   22.504
     31.880  418.276   65.230   90.897   48.477  111.347   19.403   23.455
     31.890  419.078   65.077   92.249   48.589  110.604   19.924   23.627
     31.900  417.124   66.394   89.555   49.282  111.211   19.566   22.797
     31.910  418.760   64.798   89.855   48.538  114.171   20.275   23.237
     31.920  417.991   65.516   90.129   48.854  113.078   19.554   23.069
     31.930  418.449   65.883   89.739   48.993  113.554   18.901   23.058
     31.940  419.986   65.764   89.870   49.478  114.296   18.999   23.100
     31.950  419.562   65.637   90.747   49.061  113.706   19.575   22.407
     31.960  418.977   66.587   90.503   48.259  111.319   19.735   23.548
     31.970  420.695   64.504   91.445   47.394  113.457   19.947   23.853
     31.980  417.756   64.673   88.726   47.643  113.650   19.845   23.696
     31.990  415.996   65.444   90.700   47.873  111.545   19.165   22.225
     32.000  417.424   64.949   90.015   48.462  113.538   18.444   22.826
     32.010  419.249   64.990   90.180   48.888  113.873   18.427   23.690
     32.020  416.719   64.977   89.943   48.044  113.425   18.692   22.641
     32.030  417.231   65.284   90.449   48.509  112.846   19.850   22.644
     32.040  418.609   65.495   90.154   48.739  113.111   19.195   22.476
     32.050  422.666   65.654   89.981   49.065  113.788   19.528   24.178
     32.060  422.549   65.259   90.053   49.442  114.887   19.656   24.037
     32.070  423.393   67.667   90.888   49.045  114.677   19.446   23.981
     32.080  421.073   64.957   91.786   48.531  114.361   18.879   23.646
     32.090  422.447   64.362   91.266   49.007  114.556   19.951   23.954
     32.100  420.284   65.309   90.620   48.872  113.626   19.735   22.811
     32.110  422.009   66.135   91.636   48.549  112.866   19.601   24.087
     32.120  416.560   64.231   89.983   49.201  112.332   19.055   23.380
     32.130  421.385   65.211   91.289   47.239  114.406   19.400   23.388
     32.140  418.279   65.253   89.058   49.145  112.719   19.297   23.794
     32.150  420.004   65.760   91.443   47.928  112.845   18.994   23.463
     32.160  423.694   66.449   89.953   49.966  113.459   19.473   23.916
     32.170  422.307   66.709   91.868   48.348  111.325   19.879   23.929
     32.180  420.872   66.159   90.948   47.889  114.875   19.355   23.044
     32.190  418.921   65.907   90.762   48.590  110.893   18.876   23.813
     32.200  416.189   66.214   89.840   47.171  111.206   18.743   23.425
     32.210  420.653   66.284   90.763   47.031  114.478   19.078   24.462
     32.220  414.946   66.109   89.230   47.141  111.907   18.917   23.996
     32.230  419.151   66.153   90.644   47.572  113.552   18.722   23.612
     32.240  415.801   65.762   89.689   47.216  112.760   19.453   23.100
     32.250  421.143   66.899   89.397   47.982  113.556   20.294   24.062
     32.260  415.622   65.383   90.250   48.007  111.553   18.902   23.114
     32.270  422.053   64.561   90.474   49.121  114.517   20.672   23.802
     32.280  421.105   66.754   89.772   48.270  113.966   19.033   24.028
     32.290  419.341   65.827   90.834   48.267  113.478   20.106   23.783
     32.300  415.813   65.968   90.210   47.192  111.724   19.956   22.902
     32.310  413.508   65.966   89.680   47.044  110.958   18.441   23.496
     32.320  415.906   66.012   90.085   48.476  109.723   19.497   23.788
     32.330  410.125   65.245   89.077   47.643  109.421   19.195   22.701
     32.340  414.694   67.144   89.652   48.318  110.191   19.161   21.940
     32.350  415.670   66.242   90.171   48.834  108.445   19.945   23.127
     32.360  416.154   65.784   91.681   47.853  110.791   19.812   22.458
     32.370  420.490   67.635   91.013   47.318  112.418   19.070   23.573
     32.380  415.542   65.990   89.912   47.901  110.318   19.263   23.465
     32.390  416.229   67.228   91.265   47.253  109.770   19.325   23.267
     32.400  416.381   65.320   90.442   47.837  112.330   19.687   22.875
     32.410  417.835   66.598   91.112   47.667  109.717   19.567   24.742
     32.420  415.669   65.046   90.197   48.215  111.181   19.198   23.435
     32.430  417.710   65.920   91.579   47.925  111.579   19.432   24.108
     32.440  414.547   65.308   91.290   48.357  110.229   18.688   23.501
     32.450  419.121   65.264   91.052   48.750  113.119   18.336   24.456
     32.460  414.964   66.061   90.677   46.697  109.960   20.265   23.866
     32.470  412.561   66.286   90.398   46.633  110.101   18.695   23.831
     32.480  416.471   66.178   89.104   47.815  113.044   19.509   22.673
     32.490  416.609   65.847   88.250   48.846  113.250   18.386   23.278
     32.500  414.791   66.422   87.987   47.802  110.706   18.856   23.607
     32.510  415.296   65.887   90.030   48.697  111.074   19.095   22.682
     32.520  417.950   66.293   91.660   48.293  112.347   18.287   23.345
     32.530  415.730   65.082   90.211   47.574  112.639   18.961   22.754
     32.540  417.927   64.883   91.582   47.989  112.506   20.239   22.985
     32.550  417.614   65.330   90.386   48.359  111.963   20.262   22.768
     32.560  413.866   65.160   88.692   47.633  111.677   19.290   23.059
     32.570  409.346   64.174   87.810   48.677  109.121   18.951   23.473
     32.580  417.133   66.371   90.477   48.493  110.685   18.684   23.420
     32.590  408.995   65.107   88.299   47.868  107.476   18.892   22.766
     32.600  415.639   66.746   88.728   48.166  109.602   19.286   24.011
     32.610  410.535   65.090   87.634   46.966  110.852   19.114   22.667
     32.620  416.280   66.689   88.482   47.636  111.143   19.877   23.159
     32.630  413.346   66.986   88.806   48.344  109.472   18.997   23.352
     32.640  413.220   65.358   88.597   47.883  109.087   20.080   23.570
     32.650  414.850   66.827   90.185   47.252  110.305   19.321   23.128
     32.660  414.718   67.148   89.974   48.165  110.404   18.604   22.130
     32.670  415.454   66.940   88.183   47.823  111.870   19.508   23.234
     32.680  412.133   64.487   87.516   48.636  111.167   18.635   23.453
     32.690  407.923   65.277   87.936   47.079  108.457   18.646   23.596
     32.700  411.810   66.222   88.250   46.841  109.290   19.572   23.611
     32.710  409.908   65.818   87.261   45.752  108.700   19.954   23.407
     32.720  410.075   65.231   87.214   46.730  111.399   18.965   22.897
     32.730  413.907   65.956   88.011   47.284  111.462   19.432   23.244
     32.740  410.287   65.852   86.982   46.875  110.972   18.817   21.798
     32.750  409.367   65.259   86.270   46.201  110.437   19.508   22.976
     32.760  410.780   66.258   87.152   47.254  109.139   20.122   22.237
     32.770  408.406   64.168   87.737   47.097  109.958   17.808   23.595
     32.780  410.560   66.028   87.471   46.591  110.013   19.534   22.866
     32.790  409.836   65.703   86.705   47.107  110.864   18.208   22.372
     32.800  414.181   67.937   88.088   46.507  110.474   19.290   22.595
     32.810  408.235   66.812   86.323   46.706  109.418   19.127   22.472
     32.820  408.810   66.471   87.151   46.824  109.414   18.477   22.811
     32.830  410.928   64.969   88.452   47.490  110.624   18.191   22.457
     32.840  409.745   66.300   87.635   47.781  109.890   17.221   22.361
     32.850  407.793   65.476   88.442   47.782  109.505   18.549   22.567
     32.860  410.972   65.713   86.636   47.723  111.868   19.316   22.383
     32.870  409.308   66.514   85.679   46.851  110.361   18.902   21.766
     32.880  405.790   66.798   86.791   47.367  107.667   18.788   21.345
     32.890  409.709   66.262   87.083   46.352  110.711   19.525   22.249
     32.900  411.472   65.649   88.277   46.370  110.173   20.119   21.863
     32.910  413.548   67.335   89.381   46.402  110.105   19.347   22.203
     32.920  411.634   68.175   87.886   46.018  109.606   19.523   21.920
     32.930  413.568   67.173   89.779   46.692  111.186   18.916   21.668
     32.940  412.134   67.744   89.004   46.251  110.499   18.754   22.074
     32.950  409.900   65.054   90.329   45.593  111.000   18.353   21.959
     32.960  412.396   67.326   88.104   47.878  110.240   18.744   22.074
     32.970  412.780   68.788   89.323   45.835  109.295   19.341   22.010
     32.980  412.831   66.440   89.794   47.030  110.113   19.302   21.930
     32.990  408.966   66.057   89.300   45.479  109.554   18.407   22.082
     33.000  407.826   66.610   89.138   45.636  108.625   18.357   22.418
     33.010  406.075   66.260   88.165   45.618  109.205   18.355   22.009
     33.020  410.340   66.063   88.596   47.815  109.647   19.115   22.317
     33.030  408.450   65.165   89.225   46.310  108.133   18.813   22.728
     33.040  412.802   67.373   88.858   47.032  109.728   19.643   21.989
     33.050  406.744   67.786   87.449   46.458  105.996   19.725   21.537
     33.060  409.275   66.954   88.187   45.710  110.593   18.870   21.655
     33.070  412.367   66.487   88.674   46.801  111.125   19.904   22.010
     33.080  413.543   66.192   90.082   47.134  110.778   19.838   21.426
     33.090  412.537   65.430   88.484   47.602  111.456   20.194   21.572
     33.100  412.785   65.763   88.242   46.985  111.698   19.225   21.280
     33.110  411.227   66.880   87.350   46.542  111.549   20.143   20.778
     33.120  410.610   66.355   87.596   45.791  110.820   18.961   21.986
     33.130  411.486   64.630   87.311   47.015  113.739   18.421   22.103
     33.140  409.560   65.878   88.427   45.992  110.467   18.905   22.432
     33.150  415.805   65.951   90.015   48.021  111.489   19.552   22.445
     33.160  416.653   64.915   88.907   47.924  113.640   19.375   23.203
     33.170  413.071   67.243   88.863   46.961  110.888   19.693   21.809
     33.180  418.174   66.840   90.390   48.192  113.242   19.357   21.323
     33.190  413.836   68.023   88.975   46.826  111.272   18.840   22.235
     33.200  417.868   67.140   89.097   47.635  113.488   19.156   22.552
     33.210  414.389   67.390   87.803   47.129  112.177   18.521   22.552
     33.220  410.911   64.590   87.159   47.332  112.001   18.519   22.793
     33.230  412.866   66.532   87.808   47.393  112.135   18.183   22.613
     33.240  418.325   68.205   88.311   48.309  110.660   20.096   23.180
     33.250  417.331   67.935   88.466   47.738  110.692   19.460   22.395
     33.260  411.281   66.175   88.054   46.735  109.846   19.538   21.960
     33.270  415.633   66.967   87.704   47.322  111.331   19.747   22.194
     33.280  414.301   67.004   87.976   46.912  110.242   20.465   22.178
     33.290  412.902   67.200   87.785   46.192  111.559   19.691   22.039
     33.300  412.892   66.107   88.157   45.825  112.678   19.296   22.824
     33.310  411.062   65.699   86.538   46.488  110.915   19.654   22.017
     33.320  417.011   66.782   88.783   48.853  111.897   20.152   21.865
     33.330  418.333   67.110   90.174   46.628  112.699   20.377   22.222
     33.340  416.863   65.941   89.206   47.091  112.331   20.064   22.503
     33.350  413.879   66.157   88.862   47.289  110.307   19.669   22.002
     33.360  411.183   66.149   89.145   47.292  110.002   19.394   21.180
     33.370  412.570   66.251   89.311   47.020  110.411   19.454   22.216
     33.380  414.492   67.689   87.810   48.349  109.343   19.855   22.609
     33.390  410.778   66.992   89.338   46.773  108.779   19.539   21.388
     33.400  416.027   67.358   91.677   48.458  109.455   19.491   22.276
     33.410  411.890   67.953   88.601   47.837  109.547   19.381   21.275
     33.420  412.910   67.452   88.695   48.667  109.129   20.331   21.239
     33.430  415.553   67.737   89.736   47.858  112.198   18.988   21.528
     33.440  414.232   66.711   90.157   48.599  109.901   19.687   21.403
     33.450  413.553   67.573   88.526   48.480  109.936   19.330   20.823
     33.460  415.258   67.026   89.617   47.903  111.147   20.119   22.591
     33.470  416.892   66.909   90.167   48.806  110.253   19.670   22.550
     33.480  411.360   66.954   87.228   48.704  109.986   19.869   22.286
     33.490  415.061   68.109   88.478   49.339  109.835   19.743   22.441
     33.500  411.501   67.657   87.944   47.263  110.976   19.307   21.736
     33.510  415.676   68.395   90.429   47.542  111.027   19.272   21.784
     33.520  410.744   66.679   89.578   48.936  108.767   19.273   21.480
     33.530  414.643   67.954   88.402   48.360  111.692   19.196   21.957
     33.540  416.046   68.238   89.810   47.991  110.867   19.536   21.786
     33.550  412.978   67.580   89.172   48.548  109.955   18.642   22.124
     33.560  410.271   67.272   88.560   47.920  110.251   19.147   21.753
     33.570  417.344   69.897   90.049   49.653  111.013   18.902   21.658
     33.580  415.588   69.370   90.616   48.206  109.957   19.027   21.867
     33.590  412.938   67.454   90.002   48.126  110.532   18.906   22.053
     33.600  414.375   68.259   88.478   47.996  111.524   19.739   22.697
     33.610  413.293   69.793   87.099   48.086  110.202   19.550   22.162
     33.620  413.101   69.951   88.748   48.284  109.333   18.902   22.242
     33.630  414.728   69.351   88.461   47.151  111.569   19.953   22.598
     33.640  411.982   68.007   88.492   48.977  109.440   18.321   21.575
     33.650  415.924   68.873   88.597   49.709  111.161   18.923   21.918
     33.660  412.589   68.079   88.588   47.867  111.240   19.170   21.545
     33.670  414.890   69.081   87.790   49.062  110.805   19.012   22.453
     33.680  418.656   68.959   90.026   48.872  110.555   19.935   23.530
     33.690  411.794   67.991   87.865   48.503  109.600   19.344   23.002
     33.700  414.827   68.328   88.418   48.714  110.793   19.355   22.554
     33.710  417.395   68.593   89.713   48.026  112.942   19.915   22.053
     33.720  411.716   68.476   86.775   46.269  111.991   19.691   22.051
     33.730  413.221   68.560   89.091   47.239  110.148   19.169   21.898
     33.740  414.928   69.070   88.968   48.053  110.377   19.040   21.548
     33.750  416.043   67.917   91.500   48.762  109.577   18.508   22.070
     33.760  407.666   66.062   88.227   47.945  108.689   18.322   22.120
     33.770  409.537   66.512   88.197   47.454  108.367   19.593   21.983
     33.780  410.611   66.790   88.940   47.138  110.396   19.160   21.571
     33.790  412.777   67.333   90.193   46.754  109.662   20.300   21.992
     33.800  409.807   67.430   88.945   47.743  108.250   19.605   21.537
     33.810  412.375   66.012   90.902   46.504  110.542   20.152   21.591
     33.820  413.215   66.666   90.923   46.201  109.799   19.659   22.628
     33.830  411.033   67.023   89.788   47.028  107.947   20.203   21.789
     33.840  411.501   69.173   87.602   46.299  109.629   19.179   22.213
     33.850  412.551   68.983   88.783   47.412  107.818   19.931   21.953
     33.860  414.784   69.012   88.764   47.627  110.088   19.376   22.809
     33.870  416.205   68.023   90.396   47.427  109.606   20.251   22.054
     33.880  409.427   69.030   88.239   47.185  105.957   20.050   22.850
     33.890  410.586   68.739   90.550   46.718  107.529   18.679   22.134
     33.900  412.535   68.924   89.257   47.296  107.912   19.544   22.953
     33.910  409.048   67.246   86.868   46.805  109.011   19.687   22.744
     33.920  413.424   67.814   89.906   46.639  109.623   20.985   21.359
     33.930  411.383   67.848   89.063   46.748  109.672   19.342   22.029
     33.940  414.711   68.823   89.429   47.275  108.555   20.491   22.198
     33.950  412.074   68.641   89.580   46.923  106.874   19.975   22.097
     33.960  418.829   68.170   89.632   48.856  112.046   20.714   22.934
     33.970  416.212   67.957   91.279   47.352  110.422   20.708   21.736
     33.980  412.550   67.430   89.201   48.092  108.983   21.082   21.435
     33.990  412.234   68.522   87.872   47.752  108.480   21.028   22.352
     34.000  409.142   67.419   88.814   46.222  107.921   19.578   22.560
     34.010  413.076   68.129   88.545   46.393  110.609   20.333   22.127
     34.020  406.883   67.302   88.209   46.401  108.644   19.725   21.361
     34.030  409.662   70.417   87.244   46.333  107.664   19.274   21.756
     34.040  413.149   68.896   89.405   47.499  110.859   18.815   21.337
     34.050  412.517   68.468   89.449   46.877  110.202   19.263   20.753
     34.060  413.712   67.825   89.252   46.525  110.591   20.610   21.329
     34.070  414.502   69.087   88.402   46.776  109.777   20.305   21.982
     34.080  421.236   69.808   90.215   48.009  110.501   20.994   22.507
     34.090  416.686   68.676   89.453   47.652  109.593   19.766   22.723
     34.100  412.757   69.585   88.654   46.017  108.790   20.149   21.704
     34.110  411.928   68.169   90.116   47.556  106.675   19.614   22.453
     34.120  413.754   68.243   89.625   47.656  108.134   19.142   22.180
     34.130  412.891   67.136   88.329   47.257  110.835   19.736   21.429
     34.140  415.329   68.974   87.352   48.678  110.425   19.431   21.976
     34.150  416.693   70.655   88.584   47.923  109.858   20.062   21.423
     34.160  417.213   69.046   89.524   48.887  109.288   19.617   20.945
     34.170  411.603   68.729   88.953   47.755  107.508   19.559   21.674
     34.180  410.086   67.586   87.260   48.048  108.566   19.731   21.193
     34.190  411.123   66.867   86.914   47.255  110.276   19.573   22.176
     34.200  414.340   68.643   88.609   48.529  109.869   20.147   22.070
     34.210  414.666   70.316   88.451   49.082  108.051   19.929   21.112
     34.220  416.957   69.046   89.879   47.958  110.745   19.859   22.135
     34.230  413.108   68.236   90.245   47.465  109.211   18.783   21.839
     34.240  412.998   68.535   89.755   47.333  108.557   19.664   22.177
     34.250  413.218   68.673   88.096   48.304  108.998   20.170   21.403
     34.260  413.129   68.548   89.642   47.085  109.211   19.137   21.564
     34.270  409.509   67.189   88.007   48.494  107.872   19.598   21.394
     34.280  408.220   67.471   87.461   48.282  108.826   19.085   20.430
     34.290  408.333   66.426   88.806   47.560  107.665   19.840   21.742
     34.300  412.153   66.949   89.383   48.697  108.727   19.804   20.965
     34.310  411.891   67.738   88.670   47.251  108.255   20.031   21.631
     34.320  410.659   67.089   89.644   47.741  107.799   19.702   21.374
     34.330  416.579   68.324   90.642   48.714  109.509   20.501   21.374
     34.340  413.168   67.992   89.422   47.081  108.376   20.462   21.210
     34.350  413.849   66.919   89.078   48.902  110.986   19.974   21.412
     34.360  413.738   66.990   90.637   47.573  108.796   19.826   21.716
     34.370  409.203   66.856   89.616   49.093  106.471   20.141   20.680
     34.380  413.705   67.862   90.172   47.578  109.820   20.910   20.848
     34.390  411.170   65.302   89.680   47.649  108.841   20.526   21.894
     34.400  412.421   66.636   89.349   48.066  110.372   20.337   21.272
     34.410  412.869   66.369   90.483   47.593  109.153   20.235   21.405
     34.420  414.624   67.196   91.201   46.737  109.954   19.659   21.968
     34.430  414.733   67.441   88.987   48.168  111.196   20.043   21.208
     34.440  413.559   67.083   90.558   47.956  109.899   19.031   21.257
     34.450  415.127   67.323   88.527   48.201  111.942   18.773   21.839
     34.460  412.259   67.729   90.582   45.615  110.128   19.034   21.746
     34.470  414.147   67.206   89.570   46.781  110.792   19.656   21.871
     34.480  413.692   67.862   89.626   47.453  110.032   19.944   21.477
     34.490  412.440   66.339   90.602   46.020  109.023   19.907   21.639
     34.500  414.872   65.498   90.099   46.714  113.314   19.830   21.220
     34.510  416.464   66.417   90.509   47.526  111.612   19.651   22.718
     34.520  413.052   67.258   91.060   46.904  109.805   18.986   21.912
     34.530  413.695   68.136   89.339   47.182  110.715   19.751   21.627
     34.540  415.549   69.565   90.979   46.858  109.516   20.056   21.129
     34.550  416.779   68.201   89.707   47.062  112.199   20.325   21.491
     34.560  418.729   68.116   91.134   47.322  111.500   20.159   22.246
     34.570  412.806   67.267   90.367   46.351  110.316   20.277   21.288
     34.580  415.994   67.880   91.959   47.074  110.862   20.258   21.228
     34.590  414.108   67.522   90.775   47.221  111.000   19.983   21.120
     34.600  415.878   67.704   89.814   48.072  109.844   19.622   22.366
     34.610  416.239   66.908   89.940   47.683  112.740   20.161   21.233
     34.620  412.200   67.812   89.242   47.407  109.382   20.162   20.881
     34.630  412.786   68.085   87.997   47.122  109.684   20.144   22.317
     34.640  417.416   69.094   88.192   47.642  112.029   19.957   22.311
     34.650  411.251   67.964   89.775   47.960  107.920   19.868   21.425
     34.660  413.038   67.174   89.577   48.584  109.543   19.749   21.605
     34.670  416.362   69.070   90.563   48.093  110.556   19.699   21.186
     34.680  410.441   66.292   88.760   48.091  110.046   18.773   21.136
     34.690  414.068   67.409   89.093   49.293  109.508   19.960   21.131
     34.700  412.934   68.372   87.804   49.220  107.895   20.596   21.280
     34.710  412.668   67.608   90.063   48.576  107.691   19.056   21.782
     34.720  416.528   68.172   90.228   48.178  109.538   19.218   22.156
     34.730  410.297   66.471   88.176   48.606  108.983   19.080   21.165
     34.740  413.041   66.268   87.557   47.748  110.870   20.430   21.575
     34.750  417.956   69.976   90.580   46.809  109.861   19.796   21.853
     34.760  414.191   67.169   88.805   46.654  110.096   20.536   22.210
     34.770  416.827   69.653   88.717   47.065  109.650   19.702   22.444
     34.780  415.613   66.836   90.200   46.868  111.710   19.710   22.266
     34.790  411.731   68.314   87.283   47.804  109.521   19.503   21.569
     34.800  412.634   67.003   89.190   46.948  109.645   19.578   22.110
     34.810  411.168   67.025   89.262   47.177  109.397   19.260   20.873
     34.820  413.689   66.905   87.943   47.818  110.626   19.525   21.589
     34.830  415.612   67.452   89.306   46.888  112.413   19.277   21.835
     34.840  413.740   67.325   88.330   47.503  109.793   19.901   22.680
     34.850  416.472   66.810   88.593   46.744  112.541   19.731   23.265
     34.860  414.392   68.227   88.994   47.516  108.511   19.895   22.897
     34.870  417.660   67.646   90.973   47.214  111.223   19.668   23.057
     34.880  417.071   68.121   90.237   47.696  109.634   19.938   22.776
     34.890  410.020   68.288   87.753   46.041  107.653   20.255   22.729
     34.900  417.367   68.238   90.421   47.335  111.309   20.216   23.710
     34.910  410.071   65.581   90.132   47.125  105.899   20.260   23.732
     34.920  415.721   67.928   90.994   48.162  108.474   20.751   22.126
     34.930  419.558   68.978   92.709   49.759  108.629   20.401   22.261
     34.940  414.498   68.305   89.850   47.952  110.662   19.407   22.281
     34.950  414.269   67.605   90.334   46.894  110.483   19.775   22.439
     34.960  413.586   66.990   90.542   46.298  111.029   19.664   23.084
     34.970  412.329   67.403   89.938   46.296  108.737   19.330   23.626
     34.980  415.257   67.848   91.041   48.156  110.217   20.446   22.014
     34.990  411.881   67.734   88.975   47.496  107.895   19.875   23.233
     35.000  416.408   68.694   89.720   46.548  110.452   20.978   22.890
     35.010  412.646   68.659   87.578   47.903  108.854   19.848   23.559
     35.020  415.382   68.408   90.262   47.338  109.605   19.625   22.420
     35.030  412.092   67.322   90.088   45.734  109.058   19.555   22.468
     35.040  413.970   67.425   89.908   47.909  108.697   19.463   22.431
     35.050  408.503   67.800   88.111   47.186  107.813   19.467   22.227
     35.060  413.181   67.797   90.690   46.402  108.357   19.857   22.299
     35.070  414.857   68.585   90.936   47.377  109.464   19.982   22.287
     35.080  414.909   66.613   91.171   47.482  108.917   20.977   23.044
     35.090  414.655   66.736   91.663   47.958  108.424   20.347   22.816
     35.100  413.120   66.124   89.929   48.127  109.038   20.651   22.468
     35.110  411.988   66.954   89.493   46.765  108.599   20.402   22.106
     35.120  413.216   67.588   89.578   48.621  106.703   20.872   22.161
     35.130  410.062   66.266   88.531   47.601  107.252   20.954   22.108
     35.140  412.204   66.403   90.378   46.841  107.821   21.151   21.969
     35.150  414.487   67.412   90.690   47.279  108.292   20.105   22.320
     35.160  413.532   67.758   89.599   48.955  108.234   19.433   22.163
     35.170  409.422   66.415   88.475   46.539  109.054   20.449   21.482
     35.180  410.011   67.242   88.599   47.193  108.534   19.155   22.470
     35.190  413.685   66.764   89.698   47.404  109.768   20.683   22.545
     35.200  412.602   66.781   88.954   48.157  109.723   19.748   22.669
     35.210  414.602   67.453   88.760   47.971  109.604   19.519   22.533
     35.220  413.144   67.386   89.243   47.695  108.816   19.352   22.650
     35.230  405.156   66.982   88.334   46.102  106.092   19.849   21.899
     35.240  413.429   67.075   88.956   46.012  111.314   19.489   22.916
     35.250  408.465   65.435   89.266   48.028  108.345   18.796   21.513
     35.260  410.631   67.720   87.167   47.299  109.308   20.427   21.717
     35.270  411.049   65.448   88.030   48.060  108.240   20.245   22.578
     35.280  407.980   66.869   88.584   47.071  107.763   19.389   21.404
     35.290  411.819   68.165   88.889   46.643  108.544   20.432   22.003
     35.300  410.846   66.866   88.996   46.687  108.779   19.971   22.448
     35.310  411.035   67.420   90.257   46.508  107.766   19.306   22.067
     35.320  409.222   68.887   88.930   45.713  107.762   19.414   21.988
     35.330  411.636   68.175   88.994   47.363  108.262   19.131   22.084
     35.340  410.590   66.615   89.420   47.518  108.442   20.323   21.959
     35.350  409.981   66.320   89.247   46.166  109.968   19.445   22.003
     35.360  407.508   65.993   88.271   46.869  109.523   19.357   21.596
     35.370  412.212   67.015   88.545   47.264  111.145   20.482   22.067
     35.380  412.632   67.269   88.533   47.746  111.662   19.036   22.456
     35.390  407.676   65.919   88.373   48.240  107.462   19.204   22.062
     35.400  412.975   66.855   88.879   48.667  110.802   19.261   22.104
     35.410  412.521   65.403   89.225   48.320  111.330   19.615   20.941
     35.420  410.124   65.638   89.205   47.887  109.659   18.983   21.340
     35.430  412.270   65.819   88.545   48.345  110.625   19.705   22.174
     35.440  413.123   65.798   89.871   48.579  110.784   20.346   22.017
     35.450  408.451   64.891   87.982   48.070  110.051   20.121   21.464
     35.460  413.570   67.117   89.146   47.909  110.456   20.100   21.627
     35.470  414.344   68.091   89.862   46.977  110.302   20.021   21.814
     35.480  412.088   67.060   88.433   46.993  109.795   20.221   21.719
     35.490  411.083   66.254   87.541   48.176  109.602   19.518   22.335
     35.500  411.881   66.532   88.463   47.008  109.860   20.112   22.747
     35.510  412.739   65.903   88.167   47.918  109.619   20.723   22.702
     35.520  412.408   67.006   87.965   47.736  109.773   19.642   22.141
     35.530  411.178   67.083   87.610   45.937  110.814   20.563   21.834
     35.540  410.918   66.631   86.559   48.315  109.708   20.238   22.484
     35.550  412.969   67.394   89.400   48.194  108.291   20.608   21.694
     35.560  408.029   66.955   87.963   47.311  107.937   19.463   22.314
     35.570  409.384   65.824   87.381   48.330  111.108   19.629   20.529
     35.580  408.072   65.435   88.077   47.744  109.743   19.961   20.960
     35.590  412.925   66.748   88.249   48.786  110.777   19.592   20.686
     35.600  411.700   65.217   90.435   48.335  109.407   19.916   20.679
     35.610  410.029   66.789   89.457   48.057  106.227   19.824   22.300
     35.620  413.900   67.217   90.368   47.787  109.242   20.730   21.401
     35.630  409.362   67.231   88.793   47.917  107.285   19.727   21.527
     35.640  407.880   65.863   87.192   48.632  108.382   18.992   22.561
     35.650  408.037   66.355   86.254   47.300  109.997   18.784   22.379
     35.660  411.821   67.340   89.388   48.133  109.129   19.872   21.349
     35.670  413.770   68.876   89.128   48.900  109.473   19.141   21.736
     35.680  413.139   68.960   89.019   48.720  109.956   20.005   22.056
     35.690  410.800   66.553   90.173   49.007  106.286   20.120   22.298
     35.700  412.342   67.596   90.165   48.697  108.707   19.713   22.323
     35.710  408.773   66.556   86.545   49.375  109.361   19.964   21.970
     35.720  410.538   67.676   89.415   48.373  108.360   20.424   21.222
     35.730  411.411   67.307   88.892   48.696  108.621   19.085   22.295
     35.740  409.733   66.652   88.911   48.498  107.961   19.432   22.747
     35.750  413.012   66.717   89.016   48.813  108.023   20.513   22.786
     35.760  412.407   67.475   89.613   48.001  108.851   20.133   22.970
     35.770  412.099   66.946   88.748   48.239  108.805   19.692   22.209
     35.780  412.523   67.621   90.066   48.123  108.348   19.743   22.224
     35.790  414.754   67.831   90.506   48.229  109.987   19.649   22.674
     35.800  411.310   67.146   89.736   48.920  107.899   19.565   22.007
     35.810  411.897   66.421   89.283   48.548  109.520   20.669   21.257
     35.820  414.091   67.606   91.011   48.862  107.249   19.858   22.002
     35.830  413.546   67.807   90.739   50.390  108.908   19.805   21.412
     35.840  415.831   66.852   91.736   48.616  110.201   19.973   21.964
     35.850  413.925   66.219   90.811   48.622  109.065   19.967   22.457
     35.860  416.323   68.876   90.425   48.102  110.946   20.015   22.111
     35.870  414.387   67.933   89.535   48.716  111.427   19.234   21.567
     35.880  413.884   66.798   90.112   47.672  110.799   19.692   21.216
     35.890  414.585   68.699   91.174   49.220  109.206   19.131   20.723
     35.900  413.721   69.195   88.935   47.747  110.409   19.513   21.161
     35.910  415.140   67.706   91.823   47.286  111.393   19.017   21.512
     35.920  417.161   67.555   90.562   47.661  111.757   20.330   22.193
     35.930  416.216   66.428   90.773   48.479  110.017   20.670   22.031
     35.940  414.503   68.152   89.229   47.232  110.141   20.855   21.952
     35.950  416.743   67.840   91.406   48.397  111.652   20.301   21.273
     35.960  414.581   66.683   88.647   48.426  112.336   19.752   22.318
     35.970  416.938   66.609   90.955   49.475  111.595   20.719   21.781
     35.980  414.076   66.929   88.133   48.909  110.691   20.730   22.269
     35.990  412.684   66.296   88.744   48.509  109.237   20.745   21.896
     36.000  413.344   67.692   87.438   47.837  109.815   20.695   21.756
     36.010  411.862   67.282   88.758   47.108  109.774   20.687   21.796
     36.020  412.863   67.830   89.103   46.631  109.929   21.122   20.810
     36.030  408.177   65.867   88.110   47.306  109.851   20.349   20.724
     36.040  413.193   66.601   89.387   47.397  110.646   20.168   22.062
     36.050  410.989   67.751   88.906   46.586  110.318   19.381   21.617
     36.060  414.037   67.497   89.386   47.175  111.236   20.673   21.259
     36.070  414.627   67.537   89.068   48.271  111.670   20.296   21.350
     36.080  412.176   67.227   87.913   48.059  110.041   20.292   22.032
     36.090  415.804   67.144   90.153   48.647  109.189   21.152   21.390
     36.100  412.511   66.877   88.130   47.698  111.193   19.780   20.703
     36.110  415.736   66.667   90.754   48.212  111.688   20.083   21.542
     36.120  415.965   66.682   88.610   48.193  112.395   19.898   21.827
     36.130  409.777   67.446   87.991   47.300  109.029   20.112   21.312
     36.140  414.608   68.286   88.230   48.405  111.310   21.438   20.567
     36.150  414.069   68.796   89.358   47.991  109.446   19.846   21.198
     36.160  414.667   68.282   89.244   47.419  111.474   20.529   21.293
     36.170  414.229   69.044   88.361   48.446  109.496   19.557   22.270
     36.180  415.815   67.084   89.933   46.982  111.512   20.514   22.045
     36.190  418.699   68.979   89.785   46.917  112.992   19.683   22.310
     36.200  415.655   67.063   90.430   47.319  112.440   19.552   21.005
     36.210  413.983   67.630   88.678   47.638  111.245   19.765   21.574
     36.220  418.584   68.248   90.010   47.162  112.576   19.185   22.698
     36.230  417.344   67.736   90.628   47.270  110.910   20.348   21.731
     36.240  418.909   68.259   89.871   47.881  112.740   20.021   21.515
     36.250  417.645   69.109   88.815   47.405  113.456   19.556   22.098
     36.260  416.901   66.381   90.092   47.692  113.637   19.568   21.326
     36.270  417.544   67.054   91.709   47.363  112.955   19.111   20.982
     36.280  415.632   65.564   91.504   47.467  113.248   19.695   21.526
     36.290  416.381   67.424   90.591   48.207  112.571   19.767   21.207
     36.300  411.323   66.294   90.589   46.719  108.999   20.025   21.787
     36.310  415.219   68.379   91.039   46.476  109.699   19.853   22.091
     36.320  412.520   65.854   90.146   46.770  110.656   19.058   22.070
     36.330  411.974   65.856   88.597   47.241  111.037   19.554   21.427
     36.340  409.371   66.374   89.689   47.167  109.488   18.400   20.160
     36.350  409.806   65.880   88.908   47.658  109.182   19.246   21.208
     36.360  413.784   66.101   88.259   48.073  111.610   19.800   20.753
     36.370  411.444   65.835   88.353   46.169  112.705   19.590   21.261
     36.380  415.956   66.417   90.245   47.514  112.021   20.225   21.260
     36.390  417.834   69.086   87.812   47.368  113.650   21.023   20.272
     36.400  410.714   67.210   87.245   45.860  110.913   20.470   21.447
     36.410  412.501   66.237   86.892   48.162  113.471   19.768   21.654
     36.420  415.114   66.802   89.296   46.804  112.660   20.226   21.518
     36.430  413.422   66.062   88.166   46.643  111.864   20.128   21.403
     36.440  418.917   68.328   90.237   47.639  112.196   19.839   21.966
     36.450  417.753   66.530   87.601   49.299  113.296   19.819   22.186
     36.460  418.724   69.147   89.027   47.794  112.959   20.148   21.599
     36.470  413.705   69.104   87.479   47.424  110.269   19.162   21.957
     36.480  415.019   67.481   87.958   47.991  112.309   19.471   23.011
     36.490  415.275   68.282   88.750   48.128  112.273   20.078   21.314
     36.500  413.464   67.678   90.050   48.605  110.574   18.666   21.939
     36.510  413.286   68.618   87.323   48.176  111.535   19.625   21.927
     36.520  417.556   68.069   89.162   47.577  113.422   20.268   22.952
     36.530  412.822   67.327   86.792   48.540  110.694   20.431   22.720
     36.540  415.048   67.478   87.857   47.984  110.593   20.600   22.485
     36.550  413.920   66.285   88.640   48.247  111.322   20.509   22.533
     36.560  415.613   67.196   88.765   47.749  110.793   20.912   21.823
     36.570  413.449   68.119   86.521   47.860  111.312   20.468   22.069
     36.580  413.639   65.416   89.230   47.313  111.903   21.460   21.468
     36.590  409.878   66.041   86.037   48.107  111.020   20.897   21.952
     36.600  409.646   67.527   86.467   46.460  110.210   20.340   22.144
     36.610  410.949   66.625   86.137   47.300  111.032   21.119   21.967
     36.620  411.237   65.898   88.285   47.528  110.298   21.219   21.509
     36.630  410.388   65.925   86.227   48.475  111.529   20.151   21.541
     36.640  408.508   65.989   87.595   48.297  109.977   19.344   21.514
     36.650  413.597   66.315   87.801   48.055  112.021   20.360   22.184
     36.660  407.714   65.773   89.008   46.418  108.592   19.790   21.990
     36.670  411.348   65.362   89.163   46.487  111.795   19.512   22.069
     36.680  411.243   66.870   87.793   47.108  109.997   19.684   22.636
     36.690  411.704   66.609   87.526   47.617  112.165   19.145   22.095
     36.700  413.360   66.328   88.837   48.652  111.366   19.710   21.970
     36.710  406.516   65.600   88.335   45.925  109.314   19.142   22.145
     36.720  413.696   67.543   89.474   47.794  110.730   20.353   21.492
     36.730  415.526   66.870   89.408   46.765  112.422   20.945   21.802
     36.740  416.348   68.585   88.685   47.766  112.767   20.466   21.973
     36.750  415.586   67.587   89.395   47.196  111.929   19.871   21.752
     36.760  416.658   66.526   90.991   46.882  113.200   20.033   22.797
     36.770  418.321   68.173   89.909   47.964  113.462   19.786   22.413
     36.780  416.616   67.556   89.924   47.264  113.529   19.817   21.549
     36.790  413.289   66.192   90.040   47.308  111.670   19.842   22.211
     36.800  411.614   66.515   89.471   46.305  111.095   19.364   22.787
     36.810  411.201   67.150   87.485   47.285  112.202   19.358   22.388
     36.820  413.384   67.316   88.944   45.991  111.008   20.210   22.767
     36.830  405.404   66.429   86.843   45.423  109.638   19.902   21.511
     36.840  409.535   65.434   88.077   45.936  111.789   20.319   22.671
     36.850  410.246   65.754   87.481   47.124  111.198   19.735   22.602
     36.860  408.747   65.564   85.662   46.087  112.304   20.564   23.055
     36.870  411.601   66.155   86.989   46.645  112.306   19.851   23.275
     36.880  411.355   65.636   87.682   46.642  111.834   19.411   23.281
     36.890  411.407   65.295   88.934   45.341  112.632   20.023   22.403
     36.900  412.029   65.517   87.261   47.242  113.110   20.297   22.542
     36.910  410.200   65.660   87.614   46.471  112.259   19.739   22.174
     36.920  413.105   66.067   87.817   45.723  111.463   20.889   23.223
     36.930  412.502   67.294   86.652   47.289  111.089   20.004   23.234
     36.940  409.416   66.008   85.566   47.351  112.069   19.210   23.085
     36.950  409.540   66.756   87.144   46.612  110.839   19.922   22.806
     36.960  410.529   66.779   87.758   46.150  111.144   19.618   22.774
     36.970  414.206   67.035   88.250   46.728  113.783   19.428   22.412
     36.980  411.390   67.573   88.132   45.107  112.256   19.461   22.146
     36.990  412.993   65.573   89.525   46.493  112.137   19.736   23.155
     37.000  410.715   66.363   88.061   45.793  111.243   20.489   22.382
     37.010  409.575   66.254   86.755   47.907  111.242   19.931   22.380
     37.020  412.834   67.209   88.451   47.256  111.740   19.030   22.793
     37.030  413.064   67.646   87.793   47.304  112.301   20.148   22.510
     37.040  411.970   66.148   87.735   46.694  110.314   19.620   23.366
     37.050  407.622   64.125   87.552   47.239  109.414   18.518   22.678
     37.060  410.386   65.613   88.590   46.956  111.176   19.912   21.945
     37.070  413.342   65.263   88.274   46.909  111.189   20.604   23.612
     37.080  409.987   66.201   88.411   46.428  111.032   19.252   23.378
     37.090  408.697   65.531   88.321   45.519  110.805   19.287   22.859
     37.100  409.482   66.861   86.338   45.342  111.832   19.669   22.236
     37.110  416.386   66.811   89.164   47.076  112.479   20.448   21.768
     37.120  413.963   67.127   88.850   47.082  111.021   20.413   22.419
     37.130  409.067   65.627   86.688   45.917  110.418   19.600   22.705
     37.140  410.841   65.633   86.792   45.253  112.306   20.617   22.725
     37.150  416.389   67.939   87.835   46.722  113.079   20.076   22.931
     37.160  411.529   65.921   86.712   46.735  111.233   21.304   21.997
     37.170  413.088   65.917   87.958   46.712  113.242   20.078   22.416
     37.180  414.604   66.472   88.425   46.354  112.365   20.695   22.579
     37.190  413.192   67.517   89.719   46.428  110.266   19.567   22.521
     37.200  415.824   66.180   87.769   46.675  114.060   19.758   22.624
     37.210  410.678   65.828   87.100   46.365  111.585   20.027   22.627
     37.220  411.646   66.503   87.447   46.416  110.630   19.920   22.856
     37.230  411.517   67.566   87.839   46.488  110.369   20.169   22.328
     37.240  414.398   66.975   88.268   46.443  111.780   20.554   22.517
     37.250  410.609   66.652   87.492   44.711  110.372   20.982   22.652
     37.260  411.576   67.463   88.395   45.575  109.819   21.012   22.151
     37.270  414.418   67.686   88.443   46.715  110.356   20.539   22.727
     37.280  410.300   66.147   87.307   45.623  109.970   20.824   22.484
     37.290  413.163   67.908   87.192   45.679  111.162   20.637   22.897
     37.300  410.496   66.681   87.604   45.021  110.078   20.397   22.199
     37.310  410.601   67.252   87.732   46.345  108.749   21.299   21.543
     37.320  409.521   67.060   89.130   44.401  109.443   19.458   21.882
     37.330  412.490   67.723   88.133   44.442  111.714   20.444   22.494
     37.340  413.346   66.395   89.172   45.507  110.901   20.588   21.837
     37.350  411.152   67.350   87.977   44.820  109.723   20.408   22.574
     37.360  414.544   67.255   88.320   45.867  111.903   20.675   22.325
     37.370  412.113   67.529   88.504   45.951  110.493   19.885   21.950
     37.380  410.396   65.978   88.270   46.306  110.015   20.257   22.663
     37.390  412.444   65.914   87.213   47.512  112.002   19.822   21.867
     37.400  410.126   65.961   86.568   46.578  110.684   19.868   22.359
     37.410  413.304   67.272   89.178   45.931  112.029   20.196   22.053
     37.420  410.939   64.651   89.477   45.222  110.804   19.417   22.999
     37.430  410.354   65.446   88.467   46.808  110.508   19.816   22.244
     37.440  408.667   65.407   86.981   45.852  109.770   19.625   22.297
     37.450  414.526   66.716   88.887   45.961  112.768   19.193   22.873
     37.460  413.239   65.392   90.338   45.337  112.031   21.101   22.287
     37.470  414.360   65.569   88.526   45.833  113.047   19.762   23.792
     37.480  411.894   66.085   87.857   46.147  112.356   20.237   23.071
     37.490  413.889   66.951   90.077   47.694  110.164   20.048   22.475
     37.500  413.068   66.799   88.340   46.358  109.778   20.361   22.634
     37.510  415.886   66.366   89.923   46.563  111.386   20.715   23.074
     37.520  414.364   66.913   89.369   46.913  110.059   19.648   23.047
     37.530  411.449   67.609   88.354   46.317  110.090   19.700   22.906
     37.540  414.295   66.358   87.485   47.520  113.006   19.580   23.315
     37.550  412.990   66.947   89.722   47.173  110.446   18.699   23.209
     37.560  410.999   67.533   85.593   46.356  110.538   20.250   23.455
     37.570  413.102   67.553   89.564   45.753  108.816   19.720   23.483
     37.580  408.670   66.998   85.941   45.952  109.535   19.524   23.021
     37.590  408.213   67.098   85.814   46.910  108.674   19.851   22.215
     37.600  412.171   67.186   87.721   47.620  110.349   19.719   21.698
     37.610  411.198   66.821   88.934   45.957  109.759   20.178   22.347
     37.620  409.453   66.910   87.104   46.517  111.492   18.655   22.512
     37.630  405.043   65.206   89.650   45.335  107.644   19.637   22.595
     37.640  409.704   66.342   88.976   47.326  108.692   19.553   22.481
     37.650  405.683   64.466   86.765   46.771  109.996   18.802   22.585
     37.660  409.801   65.927   87.491   46.776  111.686   19.999   21.358
     37.670  405.150   65.193   86.167   47.359  109.184   19.029   22.588
     37.680  406.572   66.438   87.565   46.815  108.158   19.449   21.819
     37.690  408.359   66.360   87.072   46.880  109.717   19.745   22.688
     37.700  408.441   66.671   86.182   45.720  109.283   20.153   22.481
     37.710  410.297   67.476   86.971   46.766  109.584   19.106   23.014
     37.720  409.554   66.979   87.807   46.313  109.693   19.599   22.781
     37.730  407.001   67.360   85.950   45.793  109.092   19.187   22.543
     37.740  410.706   68.535   87.053   46.323  109.656   19.425   22.750
     37.750  411.247   67.349   87.060   46.118  111.152   19.333   23.471
     37.760  416.207   68.166   89.278   45.911  110.962   20.323   23.860
     37.770  411.641   67.908   88.601   46.066  110.549   19.338   22.907
     37.780  413.996   68.009   88.500   46.200  111.594   19.677   24.190
     37.790  412.687   67.620   88.787   47.582  109.221   20.434   23.225
     37.800  410.659   67.724   87.286   45.744  110.082   19.918   23.869
     37.810  411.494   67.486   89.528   45.344  110.011   19.736   22.429
     37.820  412.376   66.100   88.439   45.861  111.329   20.560   22.644
     37.830  411.415   66.740   88.715   46.123  109.785   20.431   22.966
     37.840  414.299   67.862   88.825   47.293  110.812   20.368   23.275
     37.850  413.344   67.751   89.299   45.767  111.759   19.036   22.566
     37.860  415.705   67.156   90.141   46.352  111.718   19.941   22.410
     37.870  409.620   65.746   89.387   46.355  110.315   19.126   22.956
     37.880  408.672   65.403   88.065   46.359  111.906   19.078   23.230
     37.890  412.459   67.358   87.866   45.594  113.904   19.262   23.100
     37.900  414.051   67.592   89.286   45.962  112.205   19.949   23.209
     37.910  412.361   66.825   89.750   46.677  111.511   19.918   22.484
     37.920  411.655   66.381   88.166   47.024  111.980   19.743   22.714
     37.930  415.118   67.918   88.497   45.714  112.084   20.146   23.473
     37.940  413.440   66.964   91.212   46.283  110.351   20.188   22.889
     37.950  410.512   65.530   88.159   46.123  110.879   20.270   23.323
     37.960  413.102   67.519   86.779   46.802  110.835   19.419   23.214
     37.970  411.058   66.574   87.767   46.955  111.485   19.307   22.315
     37.980  412.638   66.800   87.941   46.383  112.282   19.643   22.147
     37.990  410.821   66.551   88.179   46.664  110.176   20.010   22.814
     38.000  414.456   66.251   89.066   47.107  111.613   19.513   22.835
     38.010  411.107   66.517   88.442   45.296  111.265   19.728   23.250
     38.020  416.482   67.832   89.424   47.111  111.621   19.713   23.719
     38.030  411.887   66.151   87.358   46.000  111.645   19.551   23.688
     38.040  408.763   67.049   88.100   45.458  108.996   18.762   22.979
     38.050  413.418   67.054   87.007   45.421  112.928   20.285   23.161
     38.060  411.234   65.808   87.474   46.739  110.839   20.460   22.993
     38.070  413.615   66.478   87.518   46.128  112.319   19.813   23.068
     38.080  417.499   65.874   90.759   47.219  113.284   20.083   22.658
     38.090  412.393   65.689   86.839   47.745  112.386   19.670   22.318
     38.100  411.407   66.265   86.899   46.322  110.852   19.612   23.144
     38.110  410.837   64.605   87.915   46.524  111.300   18.911   23.392
     38.120  415.060   66.619   88.561   46.092  113.666   20.022   22.328
     38.130  414.516   66.043   88.618   46.915  113.597   19.991   22.909
     38.140  413.626   65.717   89.790   46.762  112.303   18.962   22.634
     38.150  414.669   65.895   89.182   46.148  113.208   19.791   22.938
     38.160  415.966   66.848   89.339   46.461  112.697   19.650   21.978
     38.170  416.012   68.656   89.024   46.869  111.887   18.466   22.642
     38.180  416.540   68.894   89.189   47.271  112.717   19.018   22.931
     38.190  418.593   68.617   89.220   47.352  114.533   18.817   22.624
     38.200  418.191   68.536   88.616   46.943  111.479   19.749   23.468
     38.210  414.744   68.052   89.611   46.635  110.934   19.051   22.389
     38.220  415.201   70.250   88.115   44.982  112.257   19.173   22.508
     38.230  415.785   67.531   87.695   47.330  112.918   19.528   23.526
     38.240  414.381   68.630   88.184   46.482  112.820   19.510   22.544
     38.250  411.381   68.700   86.545   45.012  111.366   19.014   23.930
     38.260  414.539   68.379   87.759   45.935  114.262   18.623   22.984
     38.270  413.583   68.250   88.055   44.833  113.565   18.939   23.149
     38.280  418.093   68.851   89.196   46.064  114.189   18.730   22.786
     38.290  414.213   68.882   87.008   46.279  112.691   18.792   23.469
     38.300  410.350   67.979   85.426   46.218  112.752   19.647   23.099
     38.310  408.918   67.200   85.719   46.068  110.374   19.689   23.664
     38.320  415.534   68.028   86.639   46.646  115.249   19.622   22.934
     38.330  411.316   67.352   86.563   44.938  112.537   20.084   23.217
     38.340  414.351   69.526   88.686   45.618  112.283   19.677   21.952
     38.350  406.981   65.575   85.434   45.947  111.816   19.010   22.809
     38.360  411.358   66.148   87.321   47.054  112.403   18.748   23.291
     38.370  411.116   66.730   86.237   45.891  112.374   18.284   23.864
     38.380  408.898   65.157   85.775   46.542  113.007   17.814   23.490
     38.390  413.346   66.999   85.205   48.337  111.826   19.602   23.415
     38.400  412.492   67.252   86.935   47.011  113.050   18.772   22.104
     38.410  413.259   65.778   87.356   47.831  112.611   18.672   23.102
     38.420  412.774   64.931   87.649   47.074  112.041   18.552   23.559
     38.430  410.916   66.794   85.052   46.911  112.492   18.081   23.262
     38.440  409.883   66.196   86.251   46.731  111.559   18.090   23.159
     38.450  411.398   66.993   87.191   45.905  112.686   18.248   23.132
     38.460  410.448   67.585   86.823   46.485  112.004   17.475   23.595
     38.470  411.722   65.539   87.697   46.414  113.649   18.377   23.516
     38.480  411.503   66.387   86.061   46.830  112.723   18.176   23.186
     38.490  412.334   66.469   86.273   47.203  113.875   18.526   23.049
     38.500  414.570   66.840   88.608   47.612  112.675   18.862   23.094
     38.510  412.427   66.789   88.349   47.810  111.107   18.676   23.429
     38.520  415.903   67.131   89.769   46.478  113.052   18.962   22.986
     38.530  412.024   66.944   87.983   47.007  111.038   18.469   23.438
     38.540  411.591   67.609   86.817   46.642  111.613   18.620   23.864
     38.550  411.139   66.792   87.993   47.319  111.187   18.635   22.204
     38.560  409.605   67.316   86.689   47.002  111.536   18.758   22.816
     38.570  411.522   66.978   86.492   47.012  113.211   18.831   23.774
     38.580  414.008   68.844   86.586   47.408  112.258   18.745   23.920
     38.590  409.726   66.147   86.370   47.615  113.043   17.931   23.131
     38.600  408.604   67.632   86.530   47.082  111.054   17.505   23.334
     38.610  411.464   67.867   85.052   47.984  113.301   18.850   24.068
     38.620  413.989   67.272   86.614   47.045  114.961   18.433   23.955
     38.630  412.397   68.311   85.188   47.341  112.547   18.404   23.848
     38.640  415.266   69.060   86.832   46.774  112.689   18.900   23.797
     38.650  412.338   68.285   85.246   48.311  111.606   18.789   23.802
     38.660  410.543   67.342   85.293   47.626  111.857   19.324   22.510
     38.670  414.686   67.812   86.164   47.401  113.136   18.832   23.311
     38.680  409.920   67.763   85.023   46.619  111.137   19.559   24.016
     38.690  404.423   66.486   85.811   46.490  109.115   18.930   22.168
     38.700  406.477   67.152   85.196   47.154  110.252   18.358   23.402
     38.710  411.676   66.058   86.825   47.242  113.051   19.353   22.578
     38.720  410.432   67.600   85.414   48.108  112.374   18.091   22.275
     38.730  408.657   67.735   84.946   48.777  111.047   18.608   22.083
     38.740  409.704   68.340   85.837   46.084  111.709   18.507   23.100
     38.750  411.410   67.593   86.123   47.392  110.853   18.587   23.283
     38.760  414.094   67.902   87.502   48.654  111.349   18.059   23.749
     38.770  410.888   68.095   87.657   47.041  111.127   18.276   22.707
     38.780  412.404   67.524   87.310   48.331  111.284   18.364   24.007
     38.790  412.165   66.905   87.443   48.852  112.146   17.419   23.281
     38.800  410.152   67.613   86.509   47.640  110.839   18.019   23.355
     38.810  412.458   66.918   88.808   47.793  110.953   18.271   22.781
     38.820  412.229   67.456   88.241   46.451  111.992   18.939   23.952
     38.830  412.157   67.871   88.913   47.228  109.187   18.836   23.794
     38.840  412.472   67.758   87.869   46.030  111.893   18.936   23.015
     38.850  410.465   67.959   87.784   47.317  110.528   18.333   22.908
     38.860  410.217   67.936   88.599   47.148  109.432   18.264   22.237
     38.870  412.085   67.254   86.593   48.641  112.501   18.546   22.978
     38.880  411.497   66.832   87.949   47.670  110.542   17.965   23.115
     38.890  412.934   67.083   88.049   47.556  112.291   18.948   22.892
     38.900  415.840   67.104   88.318   47.284  111.960   18.888   23.889
     38.910  410.549   67.146   86.292   47.414  112.041   18.421   22.597
     38.920  411.227   67.143   87.385   46.507  113.103   18.394   22.462
     38.930  413.430   67.152   89.431   46.915  113.458   18.373   22.383
     38.940  415.758   67.098   89.631   47.865  113.065   18.219   22.314
     38.950  418.293   68.758   90.462   46.335  113.042   18.297   23.346
     38.960  410.600   66.891   87.808   46.840  111.983   18.120   23.094
     38.970  412.138   66.788   87.908   48.006  111.409   18.210   22.897
     38.980  410.659   66.256   88.941   46.154  111.229   18.308   23.359
     38.990  415.223   67.517   89.802   48.844  111.244   18.708   22.950
     39.000  415.084   68.412   88.942   47.224  110.819   18.564   23.402
     39.010  409.349   67.463   87.066   47.235  110.877   18.280   23.178
     39.020  409.924   67.147   87.574   47.979  109.308   18.684   23.181
     39.030  417.095   68.971   88.727   48.204  112.774   18.368   23.433
     39.040  412.110   67.081   88.383   45.805  113.336   18.641   23.202
     39.050  409.668   67.344   87.688   46.787  110.185   18.045   23.439
     39.060  408.747   66.160   87.531   47.761  110.286   18.588   22.471
     39.070  412.224   66.302   89.530   48.191  110.850   17.960   22.911
     39.080  410.454   66.601   88.439   48.329  111.831   17.697   22.526
     39.090  410.241   66.930   86.931   48.736  111.074   18.110   22.862
     39.100  411.469   66.888   87.784   48.703  110.747   18.799   23.632
     39.110  410.390   67.053   86.757   47.552  110.970   18.409   23.491
     39.120  411.869   65.845   88.472   47.427  112.626   18.036   23.981
     39.130  412.094   68.395   87.587   47.659  112.403   18.374   21.881
     39.140  415.185   69.267   87.402   48.401  112.134   18.123   23.431
     39.150  411.411   68.697   87.745   47.415  109.760   17.921   23.252
     39.160  415.163   68.867   88.550   48.119  110.433   18.819   23.593
     39.170  416.135   69.617   88.260   47.644  110.851   19.077   22.802
     39.180  412.588   66.370   88.802   46.473  111.358   18.811   23.365
     39.190  413.420   67.563   88.138   48.049  111.270   18.528   22.866
     39.200  413.619   67.871   87.931   46.754  112.046   18.923   23.096
     39.210  414.011   68.613   88.453   46.710  110.639   18.618   23.029
     39.220  411.479   67.661   86.082   48.074  110.846   18.449   23.390
     39.230  411.315   68.604   87.767   47.208  110.576   18.303   23.255
     39.240  409.760   68.545   86.963   47.072  110.083   18.521   22.512
     39.250  410.505   66.088   87.558   47.303  111.638   18.040   23.469
     39.260  409.043   68.207   87.347   47.699  109.300   18.635   21.916
     39.270  408.457   67.357   87.282   47.453  108.324   18.733   22.283
     39.280  407.345   67.784   85.799   46.982  108.983   19.095   22.618
     39.290  408.525   69.256   85.472   48.244  109.513   18.370   22.374
     39.300  408.239   68.013   85.766   47.433  109.107   18.721   22.903
     39.310  407.570   66.100   86.632   47.225  110.219   18.911   22.179
     39.320  407.706   66.904   85.415   46.504  110.810   18.740   22.667
     39.330  404.996   67.864   86.648   46.216  107.473   18.594   23.264
     39.340  404.169   66.667   86.471   47.161  108.911   17.932   22.946
     39.350  404.999   67.659   85.572   47.339  109.139   17.664   22.852
     39.360  403.782   67.237   84.691   45.437  109.526   18.630   22.298
     39.370  405.578   67.519   85.858   46.795  109.079   18.843   23.186
     39.380  405.749   67.311   84.995   47.968  109.865   18.530   22.633
     39.390  410.034   67.551   87.171   47.289  110.765   18.929   22.361
     39.400  407.550   67.648   86.503   46.789  109.484   18.920   22.692
     39.410  409.146   67.192   86.727   48.804  110.272   18.235   22.401
     39.420  406.911   67.391   84.747   47.506  109.174   18.241   22.270
     39.430  410.209   68.403   87.501   46.921  110.054   17.708   22.471
     39.440  408.701   66.546   87.184   47.108  110.860   18.828   22.398
     39.450  404.782   67.553   85.523   47.177  108.052   18.381   22.271
     39.460  406.873   66.672   86.672   46.828  108.604   18.567   23.538
     39.470  403.473   67.403   85.945   46.657  106.695   17.894   23.436
     39.480  403.659   67.434   85.031   47.769  107.948   18.788   22.409
     39.490  414.576   69.297   88.998   47.041  109.928   17.915   24.246
     39.500  408.312   67.718   88.834   47.097  107.551   18.392   23.341
     39.510  409.010   66.852   87.149   47.829  109.102   18.741   24.420
     39.520  408.707   66.698   88.279   47.599  108.717   18.522   23.348
     39.530  406.830   67.900   86.145   47.899  108.794   18.292   23.584
     39.540  407.391   66.816   87.899   48.324  107.228   18.383   23.337
     39.550  406.804   67.586   86.815   48.384  106.553   19.235   23.410
     39.560  402.338   65.829   85.594   48.081  107.843   18.245   23.199
     39.570  399.499   66.107   84.221   47.196  106.139   19.242   22.662
     39.580  403.803   65.743   87.734   46.979  106.807   18.219   23.550
     39.590  404.247   65.966   86.492   46.533  108.353   18.911   23.585
     39.600  403.226   66.148   85.082   46.793  108.645   19.000   23.462
     39.610  407.303   67.271   87.261   47.150  108.155   18.701   22.660
     39.620  407.111   66.912   85.203   46.841  110.616   18.085   24.058
     39.630  405.684   65.778   85.916   48.034  108.857   17.700   24.014
     39.640  405.568   65.720   86.675   46.923  108.813   18.713   24.029
     39.650  408.709   66.001   87.980   46.930  107.668   18.867   24.247
     39.660  404.938   66.202   86.299   46.789  108.919   18.206   23.112
     39.670  407.045   64.918   86.973   47.541  109.844   18.736   22.866
     39.680  403.317   64.487   84.524   47.317  109.807   18.743   23.334
     39.690  403.665   65.487   85.439   46.424  109.405   19.685   23.238
     39.700  403.891   66.713   85.969   46.825  109.183   19.110   22.151
     39.710  405.992   66.192   86.224   47.219  109.272   19.485   22.671
     39.720  402.701   65.665   85.161   47.368  107.812   18.550   22.675
     39.730  403.698   65.022   85.409   47.994  108.701   19.079   22.419
     39.740  403.863   65.397   85.206   47.043  108.645   19.256   22.911
     39.750  411.171   64.977   87.857   47.818  112.180   18.809   23.128
     39.760  407.346   66.828   85.958   47.193  110.134   18.936   23.753
     39.770  408.119   66.141   85.864   47.393  110.186   18.913   24.298
     39.780  403.812   65.479   85.028   46.194  108.858   18.880   23.721
     39.790  402.583   64.988   85.377   46.922  108.758   18.111   23.413
     39.800  402.972   64.365   86.245   48.635  107.134   18.961   23.686
     39.810  408.355   66.112   85.991   46.679  110.650   19.246   23.259
     39.820  408.958   64.643   85.872   49.465  110.221   19.591   23.801
     39.830  405.966   65.709   84.605   47.795  109.568   19.415   23.152
     39.840  405.758   66.371   85.830   46.213  109.679   19.164   23.509
     39.850  406.137   67.109   84.821   46.904  109.328   19.966   23.291
     39.860  403.501   64.596   85.227   47.159  108.355   19.353   24.367
     39.870  402.569   63.769   85.975   47.234  109.164   19.227   22.561
     39.880  402.777   65.096   83.760   47.484  108.517   19.331   23.264
     39.890  409.034   65.892   86.393   47.497  109.197   20.279   24.334
     39.900  405.449   66.272   85.594   47.092  108.670   19.880   22.654
     39.910  399.697   63.989   85.038   46.685  108.365   19.626   22.230
     39.920  406.861   65.478   86.298   48.126  108.877   19.753   22.971
     39.930  404.054   66.282   86.269   45.893  108.296   19.736   23.024
     39.940  403.916   65.597   86.134   46.828  107.896   19.930   22.087
     39.950  401.196   64.131   85.649   47.322  107.508   19.422   22.050
     39.960  405.190   63.844   86.474   47.365  109.435   20.282   22.606
     39.970  403.956   64.860   84.959   47.308  109.268   19.448   22.029
     39.980  406.811   66.502   85.761   47.935  110.334   19.462   21.803
     39.990  403.601   65.587   84.260   46.822  110.430   18.838   22.921
     40.000  404.060   64.270   85.725   47.040  110.446   19.355   22.641
     40.010  401.785   63.273   85.265   47.760  108.688   19.447   23.310
     40.020  402.324   65.398   85.178   45.608  109.042   19.226   22.602
     40.030  405.180   63.879   86.494   47.359  109.654   19.171   22.721
     40.040  399.829   63.668   85.598   46.701  107.953   19.734   22.101
     40.050  405.346   66.045   84.262   46.625  111.029   19.910   22.361
     40.060  406.523   64.297   85.460   46.435  111.983   20.364   23.238
     40.070  408.593   64.648   87.116   47.164  110.988   20.035   23.805
     40.080  403.418   64.997   83.750   46.777  109.833   19.639   24.108
     40.090  408.409   64.998   86.257   48.454  110.640   19.941   23.415
     40.100  405.685   63.561   85.778   48.156  110.188   19.465   22.687
     40.110  407.250   65.702   86.331   47.232  111.636   18.998   23.371
     40.120  410.586   67.743   86.228   47.463  111.658   19.335   23.588
     40.130  406.934   65.924   84.927   48.305  110.653   19.756   23.278
     40.140  405.664   65.948   84.926   47.436  109.912   19.545   23.238
     40.150  403.725   65.752   83.187   46.533  110.078   19.789   22.858
     40.160  405.559   65.699   84.527   46.598  110.635   19.507   23.794
     40.170  404.099   66.110   84.614   47.699  109.400   19.692   24.223
     40.180  406.983   66.256   84.304   47.227  111.154   19.698   23.907
     40.190  404.820   67.091   83.454   48.016  108.571   20.182   23.299
     40.200  403.497   64.530   84.660   48.632  109.054   19.944   22.212
     40.210  402.661   65.502   84.102   46.817  109.468   18.950   23.340
     40.220  405.358   66.842   83.465   46.892  110.568   19.882   23.020
     40.230  407.063   66.274   85.294   48.440  110.033   19.806   22.116
     40.240  407.462   66.189   85.127   48.560  109.930   20.065   22.718
     40.250  406.243   66.169   85.112   46.974  109.568   19.440   23.252
     40.260  407.428   65.736   85.845   47.272  109.978   19.433   23.227
     40.270  405.640   67.195   85.291   48.061  108.350   19.511   22.786
     40.280  407.901   66.379   86.403   47.493  110.213   19.428   24.026
     40.290  404.972   64.298   86.225   46.488  110.005   19.669   23.354
     40.300  405.311   66.034   85.576   47.271  109.308   19.042   23.216
     40.310  405.971   66.472   85.235   47.514  109.342   18.556   22.670
     40.320  409.301   66.366   84.883   48.596  111.567   19.411   23.353
     40.330  406.528   65.673   86.027   49.019  109.977   19.368   23.345
     40.340  407.191   65.164   85.412   47.749  111.488   20.367   22.858
     40.350  409.153   67.570   86.338   47.130  111.386   19.615   22.081
     40.360  403.773   65.783   84.395   48.126  108.899   19.569   22.479
     40.370  405.412   64.028   87.323   47.032  109.046   19.636   22.941
     40.380  407.639   64.471   86.631   47.111  111.858   18.895   23.523
     40.390  402.370   63.720   84.634   47.153  109.286   19.297   22.618
     40.400  402.517   64.984   85.247   47.358  108.451   18.765   23.803
     40.410  405.903   65.477   86.075   47.757  108.979   18.970   23.204
     40.420  405.225   68.157   85.228   46.836  109.084   18.787   22.986
     40.430  404.384   65.707   85.554   48.486  109.527   18.452   22.722
     40.440  406.252   67.350   85.097   47.217  109.899   18.959   23.435
     40.450  408.057   67.681   88.225   46.462  109.224   19.560   21.905
     40.460  404.925   64.829   85.347   47.970  110.514   19.801   22.748
     40.470  404.698   67.593   85.533   46.518  108.995   19.789   22.775
     40.480  407.200   66.157   86.538   46.650  110.864   18.857   23.636
     40.490  405.801   67.211   86.181   46.023  110.498   19.257   22.978
     40.500  403.956   65.504   85.958   46.388  110.183   19.212   22.337
     40.510  403.956   66.614   86.250   46.735  109.200   19.452   22.661
     40.520  405.311   66.494   85.949   47.753  108.278   19.848   23.159
     40.530  401.913   65.830   85.094   47.858  108.262   19.322   22.209
     40.540  405.071   65.515   85.667   46.341  110.082   20.346   22.516
     40.550  402.369   66.026   84.773   48.346  107.942   18.834   22.104
     40.560  406.092   68.279   86.475   46.264  108.419   19.210   23.027
     40.570  404.312   66.678   85.104   47.947  109.690   17.875   22.476
     40.580  402.773   67.189   85.004   47.417  109.030   18.843   21.449
     40.590  402.318   66.973   85.044   47.024  107.837   18.736   22.272
     40.600  404.853   67.318   84.847   46.400  109.729   19.112   22.600
     40.610  400.048   65.246   85.687   47.042  106.606   19.005   22.752
     40.620  404.059   65.722   86.179   45.761  109.739   19.554   22.540
     40.630  402.734   67.490   86.029   45.886  107.667   18.717   22.273
     40.640  401.353   65.307   84.972   45.945  108.303   19.348   23.357
     40.650  399.800   66.851   83.979   46.435  106.426   19.199   22.600
     40.660  407.252   67.205   85.039   45.726  111.123   19.872   23.354
     40.670  402.932   66.056   84.337   46.117  110.412   18.623   22.709
     40.680  406.512   64.932   86.453   48.542  109.205   19.858   22.750
     40.690  406.410   67.111   86.043   47.766  109.250   19.058   22.682
     40.700  406.651   67.919   85.860   46.492  109.929   18.437   22.948
     40.710  402.940   65.426   87.088   47.064  108.679   18.833   23.314
     40.720  403.845   68.229   83.445   47.901  109.162   19.829   22.117
     40.730  402.920   66.459   84.742   48.173  109.734   19.142   21.913
     40.740  404.161   67.883   84.820   47.538  108.538   19.238   21.274
     40.750  411.888   69.063   86.557   48.578  110.624   19.070   22.017
     40.760  408.940   66.912   86.121   48.538  109.838   19.749   22.039
     40.770  405.061   67.084   84.750   46.815  108.983   19.225   22.027
     40.780  404.679   67.284   85.133   47.376  107.824   19.518   21.811
     40.790  405.446   66.691   85.201   46.906  110.090   19.583   22.484
     40.800  402.783   64.899   85.503   47.370  109.274   18.400   22.264
     40.810  403.959   67.428   83.403   46.739  109.033   19.548   23.285
     40.820  403.707   66.616   82.496   48.193  109.087   18.623   23.191
     40.830  400.348   66.463   81.199   46.655  111.894   18.563   21.906
     40.840  406.121   68.122   83.717   46.434  110.454   18.937   22.549
     40.850  403.343   66.846   84.357   46.114  109.528   18.455   21.641
     40.860  404.119   65.588   83.469   46.903  109.826   20.176   21.772
     40.870  401.974   67.295   83.595   46.471  109.580   19.201   21.746
     40.880  406.637   67.587   84.757   46.936  110.925   18.628   21.730
     40.890  408.594   69.177   85.267   47.324  109.413   18.925   22.909
     40.900  407.089   68.304   84.810   47.693  111.103   18.631   21.716
     40.910  407.448   68.825   84.884   46.988  110.323   19.045   22.023
     40.920  405.410   69.255   84.516   46.307  109.648   18.218   21.803
     40.930  406.975   69.399   84.365   46.880  109.461   19.409   21.451
     40.940  404.968   67.310   84.998   47.750  108.986   19.682   22.406
     40.950  407.358   67.374   85.391   46.844  110.741   19.075   22.425
     40.960  410.645   70.647   85.474   46.719  109.930   19.005   22.169
     40.970  409.084   69.068   86.224   48.260  108.320   19.020   21.508
     40.980  412.554   68.779   87.606   47.496  111.122   18.797   22.798
     40.990  408.581   68.449   85.877   47.549  109.666   18.962   22.039
     41.000  403.590   68.597   85.042   48.056  106.117   18.803   22.022
     41.010  406.543   68.545   87.928   47.936  108.370   18.316   22.555
     41.020  406.440   68.852   85.282   47.096  110.096   18.451   22.340
     41.030  408.329   68.913   87.461   46.180  109.468   18.635   22.499
     41.040  406.923   66.082   86.419   48.786  110.011   17.910   22.634
     41.050  408.120   66.965   87.121   47.435  111.777   18.904   22.017
     41.060  407.150   67.916   87.371   47.909  109.803   19.311   20.675
     41.070  407.526   66.554   86.838   46.867  109.965   19.250   22.437
     41.080  410.846   67.092   87.346   47.473  111.452   18.794   22.384
     41.090  407.643   65.995   87.091   47.214  112.879   18.864   22.018
     41.100  406.191   68.494   86.061   46.134  109.901   18.570   21.693
     41.110  408.222   67.602   86.198   46.937  111.011   19.247   21.830
     41.120  407.095   66.238   85.479   48.004  109.978   19.102   22.163
     41.130  404.781   66.472   85.850   46.240  109.663   19.174   21.876
     41.140  403.964   64.427   86.449   46.546  109.795   19.187   22.448
     41.150  405.614   63.911   87.967   47.236  110.344   18.997   22.815
     41.160  406.475   64.889   87.231   46.507  111.401   19.485   21.430
     41.170  406.239   65.353   87.914   46.051  110.389   18.297   22.295
     41.180  403.033   65.772   86.277   45.356  110.753   19.001   22.280
     41.190  407.158   65.475   88.090   45.949  110.407   18.854   22.841
     41.200  401.411   64.956   86.473   46.620  109.133   17.836   22.802
     41.210  410.254   66.408   86.420   46.881  115.222   18.908   22.478
     41.220  410.920   66.112   87.619   47.582  111.808   19.860   23.137
     41.230  404.850   65.559   86.409   46.677  108.872   19.829   22.535
     41.240  409.193   65.585   86.312   46.483  112.128   20.133   22.572
     41.250  405.622   64.010   85.961   46.957  110.052   19.589   22.326
     41.260  408.979   65.061   87.316   47.356  112.474   19.176   22.229
     41.270  408.715   66.284   85.478   47.971  111.287   20.230   22.184
     41.280  406.996   66.162   87.175   46.775  110.131   19.703   21.853
     41.290  405.030   65.336   87.235   46.603  109.262   19.941   21.680
     41.300  407.904   64.789   86.990   45.855  112.387   19.947   21.857
     41.310  408.149   65.989   87.181   46.920  110.978   19.725   21.597
     41.320  404.825   65.678   85.996   46.214  110.299   19.329   22.372
     41.330  406.283   65.169   85.463   46.351  111.297   19.877   22.971
     41.340  406.827   65.140   85.759   47.496  112.340   19.423   22.022
     41.350  405.357   65.429   85.374   45.591  112.058   19.553   22.117
     41.360  407.749   65.937   87.535   46.356  110.585   18.759   23.063
     41.370  406.553   66.497   84.891   47.300  112.278   19.207   22.184
     41.380  406.363   65.369   85.024   46.047  112.101   19.562   23.121
     41.390  408.678   66.489   86.203   46.909  111.508   20.111   22.897
     41.400  408.568   66.606   85.180   47.293  112.617   19.630   23.646
     41.410  406.392   65.050   85.224   46.726  110.462   19.167   23.591
     41.420  404.690   64.949   86.993   46.929  109.612   19.172   22.261
     41.430  406.361   65.560   86.298   47.507  109.644   18.541   23.399
     41.440  405.779   65.039   86.106   47.340  111.121   18.819   22.883
     41.450  404.566   65.989   86.381   47.256  110.004   18.338   23.022
     41.460  404.511   66.084   86.305   48.513  107.306   18.562   22.734
     41.470  404.605   64.404   85.776   48.513  110.376   19.045   22.100
     41.480  407.518   66.687   86.196   47.892  110.061   18.597   23.313
     41.490  405.296   66.759   85.139   45.769  109.918   18.781   22.283
     41.500  407.895   66.364   86.187   45.328  110.146   19.686   23.573
     41.510  408.941   65.581   85.943   46.260  113.524   19.201   22.463
     41.520  403.942   65.420   83.986   46.910  110.332   19.014   23.469
     41.530  404.954   65.670   84.436   46.955  109.780   18.936   22.695
     41.540  408.101   66.474   83.863   47.640  110.148   19.418   23.243
     41.550  403.776   65.562   84.575   47.410  110.347   18.719   22.028
     41.560  406.686   67.503   85.953   47.141  109.683   19.206   21.953
     41.570  406.889   66.734   86.144   47.413  110.015   19.608   21.685
     41.580  404.958   65.314   83.953   47.642  111.102   19.510   22.252
     41.590  407.794   68.512   85.418   46.347  110.345   19.776   23.000
     41.600  407.768   66.296   87.118   48.303  109.938   19.383   21.468
     41.610  404.698   66.601   84.872   46.668  108.825   19.356   22.120
     41.620  410.523   67.642   84.743   47.856  110.126   20.277   22.723
     41.630  409.080   67.294   84.878   47.827  111.937   19.533   21.743
     41.640  409.835   67.875   86.497   47.668  109.731   19.993   22.084
     41.650  408.272   67.557   86.791   47.112  110.018   19.422   22.093
     41.660  406.807   66.243   84.495   47.770  110.036   19.750   22.153
     41.670  404.762   66.959   87.420   47.150  107.543   19.323   22.376
     41.680  406.677   65.543   87.031   47.801  108.825   19.011   22.155
     41.690  406.297   67.010   85.337   47.912  110.422   19.296   22.472
     41.700  404.551   66.907   85.153   47.057  110.211   19.267   21.263
     41.710  407.356   66.578   86.819   47.782  109.763   19.976   21.358
     41.720  407.814   65.880   87.123   47.358  110.235   20.038   22.154
     41.730  405.605   65.894   85.441   46.966  109.834   19.188   22.928
     41.740  404.504   65.427   85.480   47.389  110.049   19.191   22.560
     41.750  405.638   65.729   84.785   46.930  112.424   20.040   22.060
     41.760  405.176   67.268   85.519   47.161  109.178   19.966   22.144
     41.770  406.366   65.005   87.348   48.391  109.829   20.487   21.466
     41.780  406.854   67.008   86.644   47.282  109.026   19.650   21.977
     41.790  407.296   66.608   86.861   48.548  109.114   18.881   22.002
     41.800  404.743   66.230   85.910   48.088  108.143   19.742   21.370
     41.810  403.308   65.409   86.101   46.596  107.984   19.410   21.660
     41.820  405.584   66.293   86.946   46.540  107.196   19.606   21.628
     41.830  403.921   66.195   85.944   46.149  106.300   20.129   22.928
     41.840  404.502   65.700   87.754   46.471  107.179   18.413   22.361
     41.850  409.665   66.695   86.736   47.510  109.685   19.651   22.170
     41.860  407.907   69.169   86.646   46.450  107.726   19.224   22.142
     41.870  404.933   67.031   86.319   47.395  106.785   18.407   22.394
     41.880  403.612   67.822   85.427   46.964  106.188   18.476   22.251
     41.890  401.485   67.276   86.142   47.198  104.828   19.236   21.272
     41.900  406.313   68.287   86.912   47.435  107.343   18.353   21.715
     41.910  406.650   66.167   86.900   46.581  109.653   18.346   21.425
     41.920  405.883   67.007   85.929   46.826  108.847   19.175   21.581
     41.930  403.734   66.954   85.875   46.762  106.520   19.040   21.706
     41.940  405.368   66.746   84.980   46.533  107.732   19.478   22.396
     41.950  402.677   66.782   84.616   45.538  108.225   18.934   21.463
     41.960  408.661   67.180   86.646   48.327  108.168   19.272   22.994
     41.970  411.493   67.626   87.458   48.226  108.745   19.250   23.036
     41.980  406.047   65.183   85.280   47.588  109.695   19.065   22.281
     41.990  409.484   67.286   85.071   48.856  109.397   19.622   22.636
     42.000  410.438   67.105   85.074   47.507  111.340   19.682   23.075
     42.010  406.383   66.908   84.539   47.288  108.816   19.594   22.201
     42.020  408.415   67.983   86.770   47.850  108.413   19.410   22.004
     42.030  411.502   68.534   85.073   48.232  111.058   19.589   22.485
     42.040  407.101   67.083   84.714   46.674  109.927   19.389   23.199
     42.050  405.845   66.163   86.013   45.886  109.374   19.433   22.245
     42.060  402.005   66.643   83.783   45.800  108.557   19.558   22.444
     42.070  408.450   67.100   86.525   46.240  110.507   19.088   23.005
     42.080  406.341   67.006   86.061   46.891  109.174   18.725   22.806
     42.090  407.338   67.029   86.418   46.788  110.614   19.096   22.635
     42.100  407.538   66.817   86.285   46.906  109.978   18.543   23.193
     42.110  408.464   68.746   84.906   46.553  109.973   19.196   23.094
     42.120  405.706   67.674   85.104   46.822  110.549   18.769   21.684
     42.130  404.767   67.006   84.641   47.093  109.867   18.550   22.449
     42.140  407.933   68.329   86.039   47.243  109.639   18.461   22.618
     42.150  405.875   67.648   85.108   45.155  109.562   18.994   23.585
     42.160  412.349   69.171   85.380   46.256  113.827   19.792   22.657
     42.170  406.626   67.465   87.287   45.902  108.716   19.090   22.914
     42.180  401.696   66.289   86.105   46.503  105.615   18.911   22.817
     42.190  410.685   67.277   87.565   46.665  108.794   19.732   23.439
     42.200  408.999   67.386   85.549   46.705  109.657   19.438   23.247
     42.210  404.239   66.456   85.767   46.333  107.693   19.212   22.273
     42.220  407.968   68.114   85.742   47.221  108.258   20.267   22.334
     42.230  410.655   67.855   85.320   47.067  109.844   19.511   22.628
     42.240  409.849   68.382   85.569   46.845  107.596   19.978   23.354
     42.250  409.846   68.257   86.374   47.184  107.476   19.647   23.470
     42.260  407.178   67.006   85.674   46.649  109.247   19.505   22.612
     42.270  408.200   68.848   84.432   47.357  108.448   19.403   22.604
     42.280  405.357   66.864   86.126   47.777  106.804   18.990   22.607
     42.290  403.220   68.162   85.674   47.138  106.316   19.070   21.647
     42.300  403.940   67.670   87.191   46.103  106.382   19.577   21.907
     42.310  407.415   67.777   86.709   47.322  107.629   18.803   23.237
     42.320  405.733   66.964   88.268   46.949  106.683   18.354   22.683
     42.330  405.869   67.521   86.551   48.263  107.783   18.838   22.842
     42.340  405.466   65.697   87.625   47.247  107.466   18.359   23.525
     42.350  409.533   66.804   88.375   47.440  108.247   18.927   23.326
     42.360  406.893   66.197   86.667   46.915  108.392   19.917   22.914
     42.370  402.963   64.458   89.066   45.833  106.814   19.309   22.461
     42.380  404.098   65.821   85.092   47.301  106.582   20.555   22.880
     42.390  402.804   65.609   87.080   46.498  105.898   18.118   23.590
     42.400  408.084   66.788   87.078   47.233  106.954   18.775   24.442
     42.410  407.353   67.513   86.370   45.740  108.984   19.535   23.268
     42.420  405.951   65.658   85.946   47.140  108.254   19.098   23.676
     42.430  409.998   65.924   87.192   46.654  109.646   19.726   23.753
     42.440  406.537   65.792   86.621   46.499  107.559   19.295   24.348
     42.450  407.118   67.030   86.354   46.505  108.404   19.191   23.295
     42.460  405.719   65.228   86.617   46.805  107.674   19.391   23.830
     42.470  407.118   66.279   86.130   45.975  107.850   19.293   24.282
     42.480  406.085   65.686   85.358   46.500  109.283   18.876   23.865
     42.490  402.969   66.175   86.470   46.589  106.396   18.888   23.443
     42.500  407.841   66.249   85.092   47.270  109.606   19.358   23.435
     42.510  409.445   66.608   87.438   47.161  108.304   19.251   23.441
     42.520  406.715   66.133   85.425   48.925  108.966   19.146   22.636
     42.530  407.049   64.984   86.243   46.802  109.503   19.573   23.450
     42.540  409.166   66.633   86.505   46.787  108.049   19.714   24.202
     42.550  404.651   66.155   86.018   45.475  108.596   18.567   23.067
     42.560  408.183   65.051   87.226   46.240  108.901   19.555   23.927
     42.570  406.075   65.429   86.256   46.637  107.183   19.765   23.639
     42.580  409.903   67.476   87.947   45.700  108.603   19.391   23.106
     42.590  404.594   66.578   86.036   45.790  107.646   19.645   22.875
     42.600  404.628   66.117   85.552   46.164  107.716   19.647   23.041
     42.610  403.698   66.640   85.774   45.467  107.622   19.915   22.413
     42.620  407.212   66.749   85.792   46.286  108.283   19.311   22.625
     42.630  407.561   67.282   86.585   45.796  109.549   18.907   22.191
     42.640  402.284   66.068   85.262   46.370  107.829   18.432   22.143
     42.650  403.385   65.818   86.282   46.691  106.556   18.857   22.774
     42.660  403.129   65.743   85.851   46.140  107.409   18.849   22.330
     42.670  406.475   68.097   85.794   46.633  109.059   18.279   22.674
     42.680  404.754   66.649   85.228   47.328  107.558   19.231   22.650
     42.690  404.762   66.196   85.588   48.061  108.400   18.801   22.716
     42.700  405.774   65.645   83.530   47.439  109.294   19.459   23.343
     42.710  404.975   65.023   84.712   46.268  109.590   19.559   23.001
     42.720  404.317   66.998   83.836   46.205  108.500   19.003   23.032
     42.730  407.427   67.897   85.712   45.627  107.848   19.774   23.327
     42.740  403.894   65.312   86.075   45.481  108.956   19.248   22.891
     42.750  406.931   65.723   84.854   45.439  110.109   19.430   23.951
     42.760  405.673   66.029   85.131   46.437  107.514   19.498   24.068
     42.770  405.892   66.235   86.065   45.991  109.688   20.139   22.757
     42.780  405.327   66.417   83.650   46.768  109.262   19.584   23.568
     42.790  408.866   66.746   86.298   45.853  109.388   20.393   23.257
     42.800  406.841   67.241   84.364   46.687  109.209   19.490   23.671
     42.810  404.022   67.088   84.552   45.248  105.960   19.451   23.606
     42.820  405.817   67.101   82.718   46.430  109.528   18.633   23.314
     42.830  400.714   66.340   84.338   44.462  106.520   19.116   22.506
     42.840  404.260   67.185   82.632   45.890  108.004   19.024   23.080
     42.850  402.604   67.027   84.281   44.887  107.611   19.098   23.293
     42.860  404.920   68.337   83.353   45.860  108.414   17.906   23.486
     42.870  405.129   67.334   84.524   44.238  108.074   19.202   23.573
     42.880  400.821   65.658   82.695   45.456  107.175   18.512   22.834
     42.890  403.740   65.924   84.886   44.846  109.346   18.310   23.054
     42.900  403.832   66.178   85.369   45.628  108.394   18.774   22.511
     42.910  405.582   66.527   83.748   46.351  109.003   19.897   22.748
     42.920  404.138   65.365   84.218   46.653  109.471   19.000   22.410
     42.930  404.067   66.873   84.040   45.797  108.035   18.821   22.823
     42.940  402.158   66.503   83.663   45.397  108.069   18.754   23.424
     42.950  402.214   66.867   82.036   45.905  109.330   19.324   22.623
     42.960  403.834   65.708   82.821   46.196  109.569   19.450   23.827
     42.970  404.739   67.193   81.756   46.857  110.562   18.185   23.057
     42.980  402.620   66.743   82.285   46.257  108.528   19.362   22.709
     42.990  403.335   68.178   83.032   45.455  108.727   19.958   21.590
     43.000  402.641   67.311   83.698   46.900  107.568   19.563   21.745
     43.010  399.639   67.334   81.771   45.021  106.469   19.803   22.355
     43.020  403.385   66.587   83.783   45.777  108.099   19.373   22.524
     43.030  400.798   66.970   82.313   44.949  108.293   19.388   22.251
     43.040  404.861   68.693   84.883   46.169  107.207   19.313   22.465
     43.050  400.927   66.716   83.937   46.046  107.123   18.424   22.296
     43.060  404.852   68.626   83.155   46.359  108.857   19.139   23.017
     43.070  405.509   67.104   82.568   46.628  110.029   18.880   22.677
     43.080  401.365   68.103   82.915   45.849  107.319   19.147   22.221
     43.090  404.630   68.069   83.315   46.387  110.464   18.757   22.206
     43.100  406.807   68.881   85.330   46.146  107.688   19.274   22.444
     43.110  402.481   69.003   82.752   45.494  107.826   19.121   21.659
     43.120  405.609   67.682   85.137   45.140  110.664   19.433   21.646
     43.130  406.849   68.428   83.649   45.223  109.845   19.976   22.433
     43.140  403.465   67.192   83.261   46.271  110.037   19.094   22.510
     43.150  406.792   68.456   84.546   46.719  110.541   18.623   22.335
     43.160  404.985   68.221   83.491   46.590  110.655   18.636   22.582
     43.170  405.257   67.577   83.418   46.211  109.760   19.910   22.851
     43.180  404.694   66.444   83.763   47.500  110.187   19.429   21.205
     43.190  402.483   66.802   84.456   46.490  108.320   18.836   21.685
     43.200  407.224   68.597   84.961   45.387  110.134   19.358   21.767
     43.210  401.393   67.380   85.490   45.958  107.381   18.931   21.474
     43.220  405.243   68.453   83.665   45.161  109.958   18.992   22.884
     43.230  404.575   66.643   84.127   44.619  111.767   18.674   22.688
     43.240  405.435   67.324   84.180   46.014  109.064   19.177   23.544
     43.250  405.024   67.071   84.639   46.856  109.667   19.359   22.462
     43.260  404.452   66.869   85.302   44.768  110.507   18.943   22.744
     43.270  403.908   66.484   83.070   45.574  111.158   19.094   22.755
     43.280  398.277   66.650   82.962   45.514  106.962   19.052   22.262
     43.290  405.367   67.078   83.963   45.297  109.730   20.059   22.871
     43.300  402.519   66.620   83.699   45.669  109.042   19.318   23.219
     43.310  405.013   66.972   82.704   45.499  111.135   19.232   23.372
     43.320  403.349   66.420   83.344   45.084  109.882   19.897   22.569
     43.330  401.903   66.809   82.644   44.701  109.224   19.391   23.034
     43.340  403.918   68.463   83.340   45.639  109.258   19.184   22.603
     43.350  403.245   66.960   82.670   44.635  110.824   19.491   23.221
     43.360  405.212   66.459   82.722   46.595  112.078   19.037   22.844
     43.370  404.605   65.908   84.308   47.132  109.538   18.693   22.748
     43.380  403.095   66.229   84.120   45.135  110.658   19.206   22.761
     43.390  403.449   66.583   83.190   46.054  109.833   19.634   23.000
     43.400  402.899   65.995   84.149   44.455  109.718   20.023   22.199
     43.410  403.445   66.553   85.219   44.714  110.550   18.966   22.132
     43.420  401.415   65.326   83.762   44.613  110.885   18.833   22.002
     43.430  403.032   67.719   82.413   45.305  111.351   18.967   21.285
     43.440  402.800   66.161   83.222   44.584  112.149   18.913   22.690
     43.450  399.177   65.292   84.527   43.693  108.565   18.826   22.546
     43.460  404.018   67.392   83.219   44.758  108.921   19.253   22.964
     43.470  398.550   65.644   83.626   44.245  109.192   19.621   22.132
     43.480  399.467   65.368   84.862   44.766  108.218   18.612   22.654
     43.490  402.447   67.420   84.281   44.098  110.611   19.096   22.700
     43.500  399.721   68.352   84.649   43.942  107.945   19.577   20.913
     43.510  395.221   65.383   83.977   44.674  106.598   19.019   21.076
     43.520  399.351   65.551   84.157   43.930  109.351   19.497   21.566
     43.530  400.521   67.443   83.522   45.213  108.843   19.432   22.017
     43.540  399.834   66.415   83.125   45.885  109.599   18.460   21.892
     43.550  397.546   67.217   83.614   44.685  107.538   18.793   20.591
     43.560  398.573   66.959   83.615   45.709  107.664   18.306   21.184
     43.570  398.870   66.814   84.228   45.047  107.023   18.474   22.212
     43.580  399.113   66.436   83.665   45.258  106.911   18.697   23.297
     43.590  398.134   65.176   84.217   44.869  105.640   19.712   22.806
     43.600  400.094   67.226   83.826   44.431  107.371   19.111   22.186
     43.610  402.562   67.869   84.632   44.486  109.032   19.146   22.439
     43.620  399.222   67.283   83.096   45.831  106.182   19.356   22.222
     43.630  399.546   67.412   85.001   45.478  105.289   19.721   21.808
     43.640  400.793   66.471   84.707   44.775  106.728   18.788   23.211
     43.650  400.303   65.388   85.340   45.536  107.921   19.304   21.739
     43.660  401.500   66.472   84.044   45.775  107.597   19.228   22.673
     43.670  398.522   67.629   83.244   46.817  106.283   19.016   21.723
     43.680  402.688   67.537   82.987   46.780  107.548   19.815   22.323
     43.690  401.266   66.460   85.283   45.510  106.910   20.244   22.816
     43.700  401.227   66.210   86.029   45.965  107.434   19.540   21.685
     43.710  404.215   67.621   84.282   46.008  109.328   19.026   22.139
     43.720  402.051   67.937   84.087   46.163  107.065   18.854   22.717
     43.730  399.409   66.963   83.898   45.751  107.146   19.379   22.143
     43.740  402.857   67.419   84.716   46.170  108.057   19.879   22.820
     43.750  398.611   66.728   84.365   45.521  105.762   18.801   22.800
     43.760  399.846   67.519   84.351   47.026  106.607   18.324   22.166
     43.770  404.278   67.956   84.753   46.692  108.092   19.638   22.359
     43.780  404.793   68.492   83.170   47.436  109.230   19.856   22.222
     43.790  405.487   67.979   84.842   46.307  109.063   19.790   22.742
     43.800  404.430   67.475   84.979   46.916  108.255   19.722   22.471
     43.810  401.800   67.342   84.514   46.179  107.065   20.166   22.422
     43.820  404.917   67.685   85.276   46.716  108.939   20.195   22.604
     43.830  401.093   66.764   84.615   46.754  108.380   19.582   21.664
     43.840  402.253   67.774   84.091   46.320  107.411   19.612   22.738
     43.850  399.719   66.512   82.856   46.797  107.527   19.953   23.090
     43.860  400.253   66.498   83.199   46.557  107.872   20.142   22.637
     43.870  403.959   69.004   85.185   44.849  109.173   19.615   21.966
     43.880  403.113   68.533   84.327   44.974  107.997   19.624   22.873
     43.890  400.176   68.298   81.879   45.958  107.940   19.600   22.308
     43.900  405.148   68.440   83.045   46.182  109.237   20.049   22.686
     43.910  402.221   66.617   83.704   46.106  109.566   19.781   23.206
     43.920  405.646   67.716   84.342   46.817  110.516   18.930   23.358
     43.930  404.125   67.357   85.504   47.568  108.554   18.582   22.368
     43.940  398.581   66.861   83.773   46.412  107.101   19.398   22.046
     43.950  404.092   67.509   84.348   47.009  109.341   19.304   21.748
     43.960  403.211   66.369   85.600   47.072  108.106   19.365   22.894
     43.970  405.592   69.130   84.628   47.732  107.164   19.347   22.385
     43.980  404.996   66.549   84.745   47.198  109.796   19.514   23.413
     43.990  398.381   65.708   82.629   45.725  107.125   19.853   22.601
     44.000  404.234   66.935   84.803   45.750  107.912   19.734   23.311
     44.010  404.706   66.560   85.803   46.956  106.528   20.558   22.938
     44.020  401.488   67.737   85.067   44.935  106.489   19.556   22.476
     44.030  401.758   67.070   85.171   46.070  109.100   18.513   22.478
     44.040  403.978   68.260   85.127   46.076  108.330   19.433   23.376
     44.050  407.160   68.891   84.757   46.281  108.090   20.334   22.986
     44.060  405.124   69.113   84.847   46.122  108.291   19.857   23.267
     44.070  405.520   69.247   84.989   46.443  108.210   19.588   23.043
     44.080  401.620   67.388   85.023   47.092  105.602   19.392   22.911
     44.090  407.428   69.870   84.096   47.230  109.038   19.615   22.090
     44.100  400.832   66.754   83.188   45.647  107.155   19.252   22.990
     44.110  403.880   69.330   84.006   45.803  107.562   19.188   22.720
     44.120  399.438   67.256   82.784   46.068  106.913   19.007   22.800
     44.130  403.521   66.940   83.996   45.104  109.068   19.498   23.182
     44.140  402.409   67.820   84.854   45.734  106.177   20.062   22.041
     44.150  403.665   69.457   83.112   43.687  109.050   20.090   23.426
     44.160  403.100   67.355   84.637   46.390  108.480   19.581   22.497
     44.170  401.629   66.267   84.131   44.975  109.194   20.085   23.268
     44.180  401.601   68.255   83.546   45.428  107.516   19.443   23.362
     44.190  398.206   67.272   83.958   44.410  107.431   18.885   22.023
     44.200  397.719   67.337   83.798   43.971  105.736   20.208   22.402
     44.210  400.393   67.602   84.799   44.098  105.828   19.415   23.245
     44.220  400.047   67.484   83.559   44.683  107.998   19.645   22.323
     44.230  403.902   68.528   84.992   46.408  108.127   18.264   22.485
     44.240  404.300   66.761   85.160   46.097  107.871   19.556   23.006
     44.250  403.255   68.855   83.666   45.818  107.316   18.502   24.226
     44.260  405.379   68.601   85.179   45.958  107.769   18.813   23.093
     44.270  401.649   68.365   82.321   44.627  107.462   19.361   23.104
     44.280  405.506   69.221   83.181   46.363  109.461   19.973   23.631
     44.290  401.029   69.086   81.403   45.672  106.025   19.886   23.309
     44.300  402.296   69.239   83.894   44.474  107.110   19.428   23.558
     44.310  402.991   68.839   83.740   45.357  107.419   19.698   22.655
     44.320  401.228   69.009   82.031   43.943  109.195   18.840   22.871
     44.330  403.405   69.422   84.812   45.411  107.925   19.991   22.492
     44.340  402.413   69.000   84.212   45.418  106.546   20.114   22.568
     44.350  401.715   68.914   82.934   45.915  106.511   19.968   22.366
     44.360  401.668   68.867   84.597   46.071  104.999   19.538   21.888
     44.370  404.573   69.294   83.454   45.200  108.523   20.253   22.739
     44.380  402.853   68.207   83.449   46.248  107.784   20.066   22.364
     44.390  403.739   70.086   83.140   45.139  109.876   18.958   22.722
     44.400  404.533   68.210   83.884   45.936  108.273   19.776   23.477
     44.410  405.843   70.511   82.318   45.598  108.570   20.180   23.958
     44.420  401.588   68.516   82.382   45.392  108.156   20.538   21.873
     44.430  404.394   69.346   82.182   45.860  109.814   18.722   23.460
     44.440  402.999   68.348   82.827   45.288  110.864   19.077   22.738
     44.450  399.428   65.627   82.399   46.744  107.346   20.569   22.263
     44.460  405.772   67.214   83.203   47.315  110.264   19.388   23.886
     44.470  403.945   68.998   82.452   46.765  108.715   19.016   23.502
     44.480  403.998   67.992   83.199   47.665  109.241   20.198   23.914
     44.490  400.356   67.391   81.919   46.993  107.442   19.879   23.583
     44.500  405.458   68.300   82.815   47.702  108.802   20.293   23.194
     44.510  402.395   66.291   81.681   47.642  108.485   19.933   23.896
     44.520  402.151   67.165   83.298   47.891  106.957   19.244   23.020
     44.530  401.240   66.448   83.411   46.806  106.878   18.939   23.584
     44.540  404.551   65.920   83.610   48.393  109.690   18.956   22.156
     44.550  399.538   67.017   83.093   45.570  109.673   18.184   21.628
     44.560  400.784   66.535   82.227   47.125  110.014   19.793   21.725
     44.570  398.753   67.111   83.029   46.913  107.197   19.182   21.631
     44.580  400.846   66.403   82.032   48.082  108.215   19.002   22.285
     44.590  398.813   65.059   82.767   47.452  107.996   18.812   21.773
     44.600  402.440   67.086   84.052   48.045  106.903   18.540   22.411
     44.610  402.534   66.195   83.252   47.939  108.023   19.390   21.554
     44.620  401.992   66.658   82.724   46.771  109.204   19.375   21.811
     44.630  400.102   66.129   81.820   46.531  109.033   19.263   21.919
     44.640  403.330   66.318   84.182   47.341  109.446   19.628   21.661
     44.650  403.212   66.205   83.712   47.232  107.421   20.287   21.988
     44.660  401.404   65.607   84.648   47.411  107.710   19.630   22.567
     44.670  403.989   66.617   84.839   46.970  107.165   20.411   22.069
     44.680  407.680   67.148   85.655   46.657  109.878   20.143   22.181
     44.690  402.394   66.573   83.356   47.474  107.251   19.841   22.441
     44.700  398.884   66.491   81.916   47.388  106.301   19.627   22.048
     44.710  401.503   66.525   83.722   47.674  108.398   19.496   21.613
     44.720  401.277   66.542   83.094   46.823  107.378   19.697   21.810
     44.730  405.041   67.463   83.419   48.765  108.982   19.885   21.400
     44.740  404.274   67.515   83.531   47.551  108.132   19.527   22.454
     44.750  401.136   65.705   83.107   47.818  107.319   19.472   22.064
     44.760  402.911   67.431   83.697   46.889  108.390   19.219   22.334
     44.770  404.433   67.110   83.857   47.130  108.283   20.065   22.518
     44.780  400.815   64.656   83.448   46.312  108.248   19.838   23.254
     44.790  402.111   64.696   84.223   47.676  108.909   19.425   23.502
     44.800  397.869   63.940   82.961   47.152  107.587   19.025   21.779
     44.810  398.628   65.380   83.353   45.979  106.677   19.526   22.881
     44.820  399.125   65.655   82.146   47.014  108.010   19.100   22.573
     44.830  402.760   66.016   85.208   46.502  108.382   18.826   22.955
     44.840  406.210   67.796   86.100   48.138  108.183   18.794   22.943
     44.850  406.466   67.512   86.640   47.024  106.705   19.578   23.589
     44.860  402.010   65.045   85.949   47.885  107.187   19.398   22.642
     44.870  405.501   66.755   86.256   45.942  109.269   18.899   23.198
     44.880  402.752   66.631   83.854   47.777  107.227   19.555   23.482
     44.890  404.914   65.401   85.948   47.650  107.631   19.247   23.325
     44.900  406.812   65.768   86.693   47.498  109.222   19.272   23.869
     44.910  407.586   66.644   83.810   47.632  109.303   19.775   24.652
     44.920  406.113   65.699   84.274   48.607  108.804   19.557   23.734
     44.930  405.256   64.661   84.947   48.987  109.190   19.301   22.723
     44.940  408.463   68.176   85.682   48.739  108.775   18.915   23.455
     44.950  404.850   67.221   85.519   47.814  106.683   20.023   22.460
     44.960  406.998   67.537   85.126   48.297  108.331   20.106   22.972
     44.970  408.107   66.668   85.270   49.441  107.639   19.974   23.227
     44.980  404.693   67.437   87.050   47.144  107.348   18.856   22.864
     44.990  408.220   65.571   86.650   48.063  109.301   19.866   23.472
     45.000  404.240   67.054   85.850   46.466  106.976   20.433   23.209
     45.010  403.934   65.951   83.641   48.200  108.249   19.432   22.981
     45.020  405.423   65.472   86.777   48.377  107.426   19.036   23.289
     45.030  404.669   66.950   86.204   47.668  108.298   19.181   22.793
     45.040  406.411   66.049   84.913   48.124  109.844   19.614   22.769
     45.050  404.963   66.956   85.071   47.688  106.847   19.578   23.503
     45.060  408.271   67.339   85.201   48.189  108.290   19.699   23.893
     45.070  406.065   67.987   87.004   47.081  106.452   20.330   23.790
     45.080  404.828   66.721   84.108   46.661  108.460   19.988   23.199
     45.090  404.501   65.359   84.988   47.768  107.906   19.576   22.712
     45.100  404.482   67.889   85.111   47.256  107.971   20.021   22.163
     45.110  403.642   66.407   85.864   48.002  106.059   19.142   23.201
     45.120  403.168   66.271   83.913   47.150  107.996   19.250   22.994
     45.130  406.193   68.107   85.047   47.247  107.196   19.680   23.282
     45.140  401.778   67.492   85.134   46.366  106.656   19.250   22.475
     45.150  400.960   67.022   83.712   46.000  106.139   19.235   23.460
     45.160  402.591   68.066   85.382   45.747  105.551   20.567   23.494
     45.170  407.616   67.739   86.084   47.773  107.797   20.356   22.703
     45.180  401.302   67.215   84.842   46.991  103.705   20.329   22.977
     45.190  403.033   66.005   86.161   47.506  107.231   20.037   21.882
     45.200  407.520   67.172   86.886   46.936  108.057   20.230   23.388
     45.210  404.180   68.287   85.002   48.200  105.712   19.782   22.937
     45.220  405.474   66.629   86.048   48.144  106.954   19.893   22.563
     45.230  398.858   66.008   83.680   47.240  104.841   19.276   22.960
     45.240  400.104   65.762   83.022   47.879  105.606   20.130   22.920
     45.250  403.706   67.938   82.886   48.176  107.623   20.219   22.325
     45.260  401.887   65.944   84.913   47.565  106.510   19.129   23.570
     45.270  401.354   66.123   84.622   48.355  105.083   19.968   22.710
     45.280  400.085   65.024   84.644   48.158  106.268   19.367   22.773
     45.290  398.371   65.854   84.341   46.444  104.142   19.364   22.834
     45.300  404.376   65.903   85.331   49.028  106.333   20.232   23.352
     45.310  399.567   66.512   82.910   47.444  106.250   19.755   22.931
     45.320  401.584   65.127   83.394   48.686  105.935   19.888   24.827
     45.330  404.568   66.524   85.035   48.852  106.870   19.502   23.886
     45.340  400.237   66.383   82.837   48.466  105.779   18.885   23.384
     45.350  406.763   65.065   87.207   48.569  106.307   19.656   24.807
     45.360  403.920   66.999   84.584   49.182  105.658   19.065   24.558
     45.370  403.390   65.048   85.969   48.938  106.669   19.413   23.270
     45.380  402.325   65.784   86.849   46.974  105.143   19.044   22.860
     45.390  402.209   65.596   86.100   47.729  105.003   20.174   22.874
     45.400  403.512   66.122   85.232   47.780  106.727   19.383   23.728
     45.410  399.679   66.221   84.494   46.823  106.110   18.895   24.056
     45.420  402.841   66.138   83.790   47.754  108.078   18.211   23.983
     45.430  400.915   66.256   84.901   47.785  104.410   19.587   24.165
     45.440  400.479   65.834   83.431   48.631  105.745   19.486   23.239
     45.450  400.023   65.473   84.758   48.193  103.193   19.756   24.062
     45.460  401.359   65.877   84.681   47.280  105.592   19.385   24.655
     45.470  401.389   66.381   85.828   48.121  104.899   18.422   22.946
     45.480  404.306   66.211   85.514   48.347  105.182   19.474   23.394
     45.490  401.988   66.344   86.646   48.053  104.909   19.620   22.572
     45.500  407.055   68.221   86.200   47.595  107.985   19.541   23.630
     45.510  403.726   65.877   86.007   47.695  106.768   20.275   22.824
     45.520  397.533   64.046   84.976   46.510  105.305   19.987   22.711
     45.530  402.457   65.527   87.992   47.463  104.559   20.687   22.259
     45.540  401.830   64.465   86.416   46.635  108.237   19.280   22.596
     45.550  402.605   65.543   86.402   46.622  108.113   19.682   22.176
     45.560  402.055   65.040   84.960   47.001  108.672   19.278   22.805
     45.570  404.056   64.737   85.846   48.286  108.051   19.066   23.137
     45.580  407.161   64.796   85.761   48.870  108.750   20.074   23.945
     45.590  402.490   65.898   86.486   48.144  105.825   19.475   22.967
     45.600  403.222   65.506   85.290   47.632  106.689   19.416   23.882
     45.610  405.159   65.100   84.359   47.501  109.832   19.794   24.234
     45.620  405.066   64.819   87.438   47.997  107.894   18.739   24.432
     45.630  407.109   65.566   88.034   47.813  107.926   19.537   24.703
     45.640  403.207   65.852   85.920   45.297  109.662   18.573   23.784
     45.650  402.103   63.626   86.872   46.395  107.868   19.775   23.974
     45.660  404.965   66.570   85.783   47.067  107.677   19.481   23.648
     45.670  405.312   64.614   83.577   47.520  108.893   20.424   24.084
     45.680  405.130   63.890   86.374   46.475  110.146   19.808   24.120
     45.690  405.579   65.481   87.066   46.647  108.310   20.222   24.935
     45.700  404.570   65.421   85.702   46.938  108.221   20.045   24.176
     45.710  406.574   67.352   85.605   48.201  106.708   19.385   24.247
     45.720  406.667   66.867   86.705   45.839  107.421   19.641   24.626
     45.730  404.288   66.995   85.456   45.929  106.566   20.451   23.479
     45.740  403.332   67.277   85.069   46.379  107.770   19.583   23.163
     45.750  405.321   65.928   86.270   47.289  108.685   18.748   23.496
     45.760  410.049   67.406   85.874   47.203  109.165   20.262   24.100
     45.770  407.466   65.686   86.193   47.458  109.674   19.776   23.826
     45.780  406.055   67.567   85.183   48.326  107.828   19.331   22.839
     45.790  410.266   66.233   88.076   47.394  109.808   19.281   24.472
     45.800  402.440   65.173   86.460   46.277  108.089   19.373   23.357
     45.810  407.481   67.044   87.231   47.568  107.589   19.807   23.435
     45.820  407.315   66.538   86.517   47.390  108.881   19.369   23.314
     45.830  403.385   66.449   86.382   47.733  106.755   19.195   23.012
     45.840  405.743   66.102   85.476   47.333  107.495   20.596   23.707
     45.850  405.091   68.185   85.277   46.704  108.758   19.835   22.781
     45.860  402.527   67.263   85.090   46.496  108.712   18.955   22.180
     45.870  405.896   67.531   86.218   47.099  110.106   19.335   22.910
     45.880  405.225   66.223   87.210   48.299  107.676   19.067   23.202
     45.890  402.664   65.679   85.923   46.812  106.496   19.537   23.063
     45.900  401.367   66.129   84.634   47.143  106.436   20.089   23.036
     45.910  399.370   66.454   84.262   48.229  105.128   19.553   22.334
     45.920  401.466   67.064   84.618   48.301  105.281   19.046   22.015
     45.930  401.001   67.771   84.086   46.543  105.000   19.563   22.661
     45.940  403.602   66.835   84.576   47.901  107.619   19.557   23.050
     45.950  405.433   68.323   84.185   47.025  107.633   19.263   23.510
     45.960  401.389   68.546   83.058   47.015  106.475   18.300   23.571
     45.970  403.634   66.389   84.733   46.657  107.959   19.609   22.874
     45.980  400.723   67.324   83.294   46.674  107.407   19.525   22.386
     45.990  399.876   65.911   83.875   47.091  105.790   20.322   21.699
     46.000  400.150   66.665   83.804   46.601  107.101   19.171   22.635
     46.010  400.169   65.855   84.058   45.819  107.956   19.486   22.909
     46.020  398.937   65.806   83.089   46.196  107.892   18.940   22.571
     46.030  399.629   66.888   83.511   46.596  106.547   19.447   22.786
     46.040  398.660   66.385   81.317   47.401  106.448   19.612   22.643
     46.050  404.708   67.396   83.619   47.266  106.990   20.207   22.888
     46.060  402.690   68.091   84.517   46.710  106.139   19.500   22.804
     46.070  399.631   65.175   84.512   46.342  106.819   19.925   22.480
     46.080  399.026   66.251   83.398   46.592  106.115   19.049   23.425
     46.090  396.596   66.918   81.712   46.224  107.338   18.319   22.875
     46.100  402.616   67.709   82.684   48.156  107.752   18.596   22.253
     46.110  401.598   67.609   83.899   48.148  106.528   19.084   22.203
     46.120  401.710   67.433   84.855   45.730  107.342   18.640   23.054
     46.130  403.099   68.073   85.898   45.918  108.225   18.761   22.200
     46.140  401.544   67.103   83.310   47.612  107.104   19.247   22.432
     46.150  401.473   67.995   82.520   46.943  108.523   18.774   21.972
     46.160  402.959   67.345   84.214   48.264  108.355   18.866   21.924
     46.170  400.637   67.482   82.457   47.529  108.509   17.944   22.151
     46.180  402.779   67.594   84.784   47.876  106.835   18.509   22.458
     46.190  402.280   68.798   84.338   47.575  107.630   18.283   22.391
     46.200  403.771   68.041   82.985   47.011  110.146   19.243   22.526
     46.210  402.139   68.114   84.168   46.260  108.521   19.541   22.411
     46.220  401.599   67.445   84.627   47.747  106.531   19.445   21.970
     46.230  400.589   68.974   83.823   45.884  108.422   18.474   22.609
     46.240  399.144   68.203   84.660   46.022  106.310   18.712   22.644
     46.250  400.694   67.504   84.170   45.621  107.359   19.898   22.781
     46.260  401.338   67.919   83.074   46.964  109.702   19.392   22.312
     46.270  404.368   67.194   84.364   47.493  110.518   19.905   22.196
     46.280  397.192   67.549   82.860   46.940  107.614   19.041   21.652
     46.290  401.784   69.464   84.158   46.597  107.380   19.234   21.561
     46.300  403.795   68.988   84.233   46.563  108.496   18.461   22.405
     46.310  404.165   68.125   83.409   47.645  107.863   19.146   23.371
     46.320  405.019   67.745   85.021   47.211  107.124   19.839   23.039
     46.330  403.684   66.915   85.683   46.260  107.475   18.852   23.607
     46.340  403.690   66.800   84.794   46.295  107.992   19.938   23.294
     46.350  401.141   65.795   83.971   46.662  107.922   18.602   22.190
     46.360  406.381   68.032   84.908   45.510  109.645   19.307   22.307
     46.370  404.978   66.704   85.053   47.003  110.307   19.298   22.279
     46.380  405.375   67.950   85.576   47.113  108.080   18.948   22.527
     46.390  405.203   67.842   86.295   48.187  106.665   18.709   23.042
     46.400  405.403   65.818   85.585   46.956  109.331   19.162   22.747
     46.410  403.092   67.428   84.933   47.357  107.254   19.061   21.886
     46.420  403.417   66.433   83.520   48.222  107.436   19.545   22.814
     46.430  406.741   67.265   84.930   48.317  108.853   19.934   22.687
     46.440  407.215   67.222   85.832   46.436  109.528   20.065   23.073
     46.450  408.723   67.387   85.063   47.424  110.365   19.592   23.700
     46.460  408.947   68.990   84.780   46.511  109.667   18.961   22.115
     46.470  404.393   69.168   84.236   46.526  109.097   19.792   21.425
     46.480  402.082   65.729   84.136   47.170  106.348   20.220   22.368
     46.490  407.647   68.277   84.511   46.821  108.302   20.747   21.884
     46.500  406.274   68.963   85.942   46.484  107.629   19.395   22.703
     46.510  408.524   69.520   85.844   46.939  109.512   20.046   22.404
     46.520  404.562   67.760   85.007   45.843  107.477   19.704   22.441
     46.530  405.565   67.913   85.994   47.360  108.103   19.381   22.022
     46.540  406.878   67.377   85.360   48.152  109.240   19.244   22.476
     46.550  405.317   67.716   84.505   47.685  108.449   20.160   22.644
     46.560  407.949   68.307   85.038   46.717  110.044   19.942   22.669
     46.570  404.059   67.664   84.689   47.668  107.659   19.585   22.013
     46.580  409.059   68.245   84.391   48.975  109.633   19.791   22.507
     46.590  406.138   67.220   85.690   48.655  106.880   19.699   23.076
     46.600  405.974   67.690   85.568   47.946  108.224   19.940   21.849
     46.610  405.773   67.839   86.686   47.374  106.593   19.009   22.855
     46.620  406.653   68.995   85.379   46.431  108.398   18.631   22.892
     46.630  404.236   66.464   85.389   48.133  107.757   19.547   22.723
     46.640  407.763   68.528   85.684   47.661  109.133   19.418   22.606
     46.650  407.107   66.917   85.232   48.918  107.219   20.464   23.225
     46.660  403.588   67.700   86.736   46.096  106.561   19.200   23.452
     46.670  410.096   68.137   86.214   47.879  106.762   20.250   24.016
     46.680  407.836   68.370   85.249   46.692  106.220   20.088   24.038
     46.690  405.424   66.652   85.564   46.466  106.787   19.642   23.358
     46.700  410.078   69.086   85.420   45.802  109.629   20.022   23.358
     46.710  408.568   67.119   86.260   46.620  109.513   20.021   23.370
     46.720  408.010   68.187   84.698   47.169  108.732   19.681   24.021
     46.730  406.968   65.551   85.336   48.130  110.312   20.049   22.530
     46.740  406.943   67.631   84.724   48.114  108.802   19.668   22.828
     46.750  404.017   67.661   84.368   46.195  108.726   19.131   23.082
     46.760  404.337   67.929   85.157   46.063  107.251   19.963   22.800
     46.770  404.403   67.610   84.104   46.133  109.898   18.976   22.585
     46.780  406.386   68.092   84.275   46.409  108.756   20.272   23.441
     46.790  404.288   66.976   86.046   46.756  108.653   19.175   21.656
     46.800  406.117   66.933   83.449   46.931  111.043   18.573   23.449
     46.810  407.086   68.296   83.452   48.752  108.895   19.150   22.828
     46.820  408.340   67.370   86.438   46.688  110.439   19.034   23.161
     46.830  407.113   67.660   85.381   47.342  110.240   19.412   22.504
     46.840  405.804   67.168   85.606   47.561  108.374   19.327   22.948
     46.850  404.578   66.347   84.048   46.827  108.300   19.955   24.140
     46.860  406.716   67.589   82.473   48.184  109.618   19.189   23.551
     46.870  405.853   66.502   85.915   46.891  108.228   19.450   24.584
     46.880  402.493   65.266   83.932   45.974  109.112   19.817   23.369
     46.890  402.018   65.855   84.020   46.140  108.083   19.747   21.918
     46.900  403.958   67.147   83.495   47.252  107.176   19.891   23.001
     46.910  407.704   69.212   82.562   48.304  108.763   19.716   23.722
     46.920  406.929   67.183   85.136   48.208  108.019   20.241   22.541
     46.930  407.307   68.671   85.308   47.391  106.580   20.688   23.377
     46.940  406.782   68.356   84.505   46.982  109.544   19.456   22.857
     46.950  407.345   68.548   82.836   47.255  109.350   19.241   23.522
     46.960  407.326   66.129   83.785   47.275  110.641   19.923   23.757
     46.970  410.025   66.045   86.370   48.007  111.343   19.804   23.129
     46.980  408.839   66.884   88.885   46.589  108.534   19.708   23.488
     46.990  406.634   66.150   85.288   47.753  110.480   19.863   22.609
     47.000  406.799   65.723   86.328   46.621  110.263   19.812   23.533
     47.010  408.295   66.781   87.207   48.236  109.608   18.967   22.950
     47.020  411.831   67.224   86.201   47.926  111.695   19.187   22.992
     47.030  406.765   66.459   86.092   47.563  109.493   19.455   23.464
     47.040  403.619   65.961   85.144   47.447  108.016   18.310   22.903
     47.050  400.378   66.021   84.276   47.140  106.965   18.848   23.069
     47.060  399.878   64.393   84.707   46.805  109.030   18.841   22.694
     47.070  402.639   65.917   83.465   47.247  108.669   19.531   23.610
     47.080  400.930   63.724   84.085   45.051  109.990   19.825   22.692
     47.090  403.927   66.033   85.726   45.398  108.900   19.520   24.088
     47.100  400.959   64.472   84.724   47.502  107.938   19.001   23.217
     47.110  403.542   64.279   87.505   46.111  108.613   19.708   23.830
     47.120  403.626   64.508   86.085   46.506  108.868   19.155   24.224
     47.130  403.344   65.207   86.469   47.158  108.242   18.363   23.997
     47.140  404.833   64.639   87.226   46.219  108.151   19.344   23.448
     47.150  409.302   66.330   87.350   46.550  109.446   19.771   24.521
     47.160  401.080   65.302   85.606   46.326  107.992   18.519   23.966
     47.170  405.433   65.565   85.655   46.531  111.868   18.751   23.465
     47.180  402.128   66.233   84.417   45.758  109.654   18.839   23.022
     47.190  401.483   64.288   84.650   45.620  109.338   18.794   23.891
     47.200  400.962   64.809   84.346   45.152  109.351   19.806   23.469
     47.210  401.737   63.918   84.667   44.589  109.565   19.856   24.452
     47.220  401.161   65.591   85.900   45.409  108.979   17.987   23.533
     47.230  405.018   66.793   85.844   46.375  108.242   18.728   23.899
     47.240  405.700   66.492   85.304   45.950  108.898   19.205   23.407
     47.250  406.292   66.270   85.343   46.273  109.372   19.036   24.155
     47.260  404.944   65.834   85.572   46.378  107.851   20.033   24.279
     47.270  404.318   67.456   84.545   45.770  109.602   19.072   22.837
     47.280  400.437   65.465   84.267   45.751  107.577   19.564   22.963
     47.290  404.312   65.303   85.755   45.690  108.816   19.445   23.256
     47.300  404.729   65.311   83.623   45.570  110.733   19.710   23.127
     47.310  404.442   65.658   85.664   45.796  109.829   19.205   22.871
     47.320  406.598   65.778   86.605   45.764  109.552   19.454   23.457
     47.330  408.447   66.343   86.932   46.890  109.002   20.145   23.144
     47.340  408.505   64.751   88.489   45.780  109.232   19.810   22.950
     47.350  407.221   66.394   87.088   46.613  107.407   20.047   24.118
     47.360  405.278   65.757   85.862   46.116  108.504   20.053   22.650
     47.370  408.519   66.687   86.202   46.403  110.144   20.006   23.212
     47.380  406.351   65.459   86.142   45.869  108.109   20.190   23.129
     47.390  404.187   64.994   84.442   45.922  110.899   19.597   22.478
     47.400  410.175   66.467   87.624   46.183  110.110   20.388   23.818
     47.410  406.765   66.621   86.322   46.416  110.691   19.450   23.149
     47.420  405.037   65.448   86.166   45.590  109.825   19.774   23.694
     47.430  403.699   64.831   85.394   46.296  108.215   18.975   23.357
     47.440  404.442   65.673   86.571   46.107  108.496   20.278   22.351
     47.450  406.415   65.195   86.394   47.527  110.778   19.475   23.002
     47.460  406.882   64.802   86.430   47.995  109.887   18.789   23.088
     47.470  405.509   63.976   87.863   46.457  109.761   19.256   23.296
     47.480  399.854   66.071   84.640   47.183  106.518   19.506   22.743
     47.490  404.354   65.853   86.434   47.898  107.794   18.908   23.231
     47.500  403.053   64.229   87.334   46.971  108.490   19.905   22.457
     47.510  404.028   64.523   86.538   46.815  109.224   19.614   22.661
     47.520  402.054   64.708   83.552   47.389  109.526   19.645   22.616
     47.530  401.861   65.058   84.918   47.161  110.454   19.105   21.917
     47.540  404.419   66.453   85.965   47.607  108.355   19.127   22.604
     47.550  402.848   65.838   84.682   45.991  108.716   19.568   23.106
     47.560  402.816   66.530   85.691   45.677  107.412   18.701   23.227
     47.570  403.152   64.619   86.125   45.852  109.596   19.639   22.892
     47.580  406.128   64.747   85.278   47.271  109.058   20.633   22.935
     47.590  400.537   63.863   86.437   45.862  106.960   19.405   22.605
     47.600  400.772   64.040   85.819   46.102  108.222   18.896   21.986
     47.610  399.586   63.037   85.643   45.642  108.294   20.163   21.448
     47.620  407.421   66.093   85.401   47.973  108.327   20.176   22.709
     47.630  408.273   67.074   85.543   47.698  110.278   19.887   21.822
     47.640  401.684   64.679   84.855   47.298  108.433   19.133   21.592
     47.650  404.358   64.436   87.422   46.653  107.376   20.034   22.097
     47.660  402.517   65.358   85.548   45.968  108.439   19.615   22.271
     47.670  404.724   65.084   86.729   45.759  108.820   19.442   22.126
     47.680  403.932   65.948   86.197   47.321  107.933   19.028   22.413
     47.690  398.363   64.780   85.222   45.103  106.092   19.821   21.779
     47.700  402.516   64.745   86.094   47.305  108.038   19.698   21.714
     47.710  402.426   66.240   84.124   45.985  108.658   18.837   22.561
     47.720  400.521   64.607   83.454   46.801  108.790   19.007   22.588
     47.730  401.719   65.912   85.643   46.205  106.169   19.546   22.743
     47.740  402.513   64.697   86.311   45.443  108.196   20.011   23.074
     47.750  404.088   64.818   85.950   46.271  108.779   20.157   22.199
     47.760  400.930   64.869   84.699   46.151  107.627   19.494   22.292
     47.770  399.121   63.806   85.740   45.309  107.700   19.760   22.288
     47.780  403.969   66.596   86.376   46.785  108.180   19.336   22.746
     47.790  405.140   64.797   86.957   46.758  108.631   18.427   22.857
     47.800  398.437   65.174   84.167   46.253  106.901   18.583   22.246
     47.810  399.235   65.374   85.974   44.888  107.508   18.560   22.374
     47.820  399.968   64.548   85.192   46.754  108.621   18.005   22.641
     47.830  401.221   66.610   81.783   45.662  110.577   19.391   22.488
     47.840  400.244   65.771   85.320   45.429  107.293   19.180   22.886
     47.850  404.435   66.984   84.347   45.392  108.427   18.931   24.522
     47.860  403.731   65.078   85.088   45.683  108.648   19.187   24.270
     47.870  404.145   65.618   84.058   45.159  109.370   19.465   23.613
     47.880  403.480   65.803   85.000   45.610  109.386   18.956   23.132
     47.890  404.885   65.503   85.887   46.512  107.809   19.574   24.180
     47.900  402.879   65.726   85.186   45.393  108.655   19.900   22.767
     47.910  398.347   63.426   85.824   44.927  105.990   19.334   23.430
     47.920  403.007   66.204   84.359   45.368  107.953   19.608   23.214
     47.930  403.001   64.910   86.422   45.437  107.980   19.198   23.973
     47.940  400.120   65.299   85.479   44.225  108.256   19.157   22.935
     47.950  403.435   66.889   85.147   45.779  109.110   19.278   23.209
     47.960  405.710   67.023   84.596   46.059  109.585   19.902   23.011
     47.970  400.500   65.254   84.253   45.814  107.757   19.459   23.480
     47.980  403.183   65.973   85.616   45.364  107.630   19.504   24.731
     47.990  402.936   65.874   86.068   45.286  107.087   20.068   24.492
     48.000  407.779   66.907   84.826   46.346  109.676   19.752   24.256
     48.010  401.781   67.185   84.514   45.919  106.293   19.059   24.097
     48.020  402.608   67.490   84.519   44.902  108.040   20.287   23.158
     48.030  403.976   68.510   83.796   46.299  108.488   19.253   23.683
     48.040  404.244   67.143   84.810   46.232  107.229   19.408   23.963
     48.050  403.270   66.148   86.762   46.045  106.526   19.197   23.922
     48.060  404.265   68.014   84.614   45.709  107.174   19.584   23.468
     48.070  404.860   68.000   83.639   46.678  107.702   19.928   23.047
     48.080  401.136   66.318   84.555   45.122  106.623   19.723   23.025
     48.090  404.621   68.457   83.237   46.602  108.187   19.649   23.488
     48.100  402.287   66.790   85.036   46.112  107.407   19.305   23.667
     48.110  404.659   67.226   84.881   47.121  108.073   20.041   22.762
     48.120  402.879   66.343   85.612   47.505  106.541   18.722   22.702
     48.130  410.348   68.344   85.567   47.773  110.323   19.670   23.107
     48.140  404.740   66.610   86.582   46.537  106.736   19.587   23.082
     48.150  406.400   67.574   85.452   46.924  108.415   20.035   23.154
     48.160  403.469   67.880   85.551   45.800  107.804   19.699   22.732
     48.170  404.120   67.932   85.169   45.716  108.566   19.243   22.762
     48.180  406.270   68.447   86.731   46.363  106.696   19.749   22.991
     48.190  404.695   68.179   85.907   46.796  108.267   19.091   22.861
     48.200  404.504   67.847   85.951   47.174  107.211   18.886   22.995
     48.210  404.348   67.410   86.671   46.990  106.525   18.988   22.480
     48.220  402.615   67.735   86.176   46.060  106.895   19.473   21.838
     48.230  405.462   68.294   86.485   45.621  108.213   18.586   23.050
     48.240  408.024   69.939   86.021   47.062  107.236   19.447   23.404
     48.250  406.680   67.584   86.011   46.939  107.946   19.678   22.671
     48.260  402.255   66.528   85.319   45.889  107.063   19.209   23.117
     48.270  406.567   68.716   86.168   46.156  109.267   19.938   22.299
     48.280  405.476   67.850   86.266   45.441  108.374   19.369   23.063
     48.290  409.149   68.110   84.898   48.227  109.435   20.331   22.388
     48.300  402.329   68.737   84.183   46.027  106.901   19.677   22.233
     48.310  407.192   69.205   85.232   47.113  107.587   19.443   22.672
     48.320  410.189   68.772   85.865   48.846  109.852   18.405   22.207
     48.330  408.094   70.259   85.984   46.835  108.851   18.739   22.176
     48.340  404.831   69.032   86.050   47.782  106.794   18.781   22.435
     48.350  403.497   67.232   86.062   46.972  107.173   19.200   21.583
     48.360  405.865   68.108   85.433   46.946  107.933   20.232   22.369
     48.370  403.454   68.506   83.402   47.379  108.585   19.348   21.823
     48.380  405.144   67.733   85.688   47.838  107.541   20.258   22.605
     48.390  406.996   67.843   85.488   47.805  108.819   19.805   22.762
     48.400  403.879   67.786   83.561   47.329  108.403   19.466   22.318
     48.410  404.331   67.188   85.029   46.945  107.700   18.331   23.280
     48.420  403.230   67.232   85.739   47.052  107.798   19.653   22.397
     48.430  406.697   68.601   85.898   47.075  107.031   18.618   22.884
     48.440  403.877   67.890   84.769   47.375  107.682   18.983   23.189
     48.450  402.476   67.811   84.896   46.841  107.058   18.986   23.204
     48.460  403.921   67.796   84.676   47.419  107.824   19.575   23.064
     48.470  403.086   68.822   83.659   46.798  108.340   18.992   23.227
     48.480  398.403   67.195   83.221   47.401  106.231   18.838   22.850
     48.490  400.004   66.005   82.257   47.382  108.343   19.499   22.988
     48.500  399.637   67.068   82.168   46.660  107.938   19.213   22.759
     48.510  399.562   67.178   82.639   45.973  108.951   19.047   22.910
     48.520  400.790   66.421   82.078   47.073  108.676   19.277   23.015
     48.530  396.906   66.584   83.966   45.657  105.077   19.285   23.735
     48.540  399.944   65.265   84.613   45.634  107.217   19.578   23.385
     48.550  398.854   65.644   82.934   47.072  106.388   18.488   24.122
     48.560  398.451   65.718   82.433   46.303  106.875   19.820   23.516
     48.570  400.055   66.772   82.575   46.761  108.493   19.342   23.363
     48.580  401.706   67.405   83.220   47.375  108.765   19.466   23.002
     48.590  398.657   66.806   83.445   45.830  107.617   19.918   23.898
     48.600  402.226   67.567   83.349   45.058  110.747   19.977   22.989
     48.610  398.003   64.648   83.618   46.582  107.271   19.904   23.120
     48.620  399.575   66.018   83.343   46.439  107.593   19.899   22.617
     48.630  399.079   65.845   82.380   46.203  108.281   19.601   22.929
     48.640  402.044   66.271   83.539   46.541  108.461   20.393   22.832
     48.650  406.075   66.719   85.099   48.092  108.765   19.889   23.120
     48.660  399.634   66.366   83.590   46.360  107.632   19.768   23.030
     48.670  404.105   66.467   84.692   47.493  108.910   20.129   23.156
     48.680  401.782   68.261   82.794   45.615  109.175   20.062   23.054
     48.690  399.295   67.921   84.156   46.225  106.446   19.607   22.651
     48.700  399.063   66.523   82.304   47.659  108.376   20.121   22.965
     48.710  401.401   68.693   84.078   46.943  107.068   20.324   22.350
     48.720  404.786   67.167   85.468   47.332  108.394   20.185   22.554
     48.730  407.639   69.138   84.972   46.858  110.844   20.164   22.283
     48.740  401.374   67.710   85.235   46.012  106.335   19.678   23.469
     48.750  400.488   66.630   83.861   45.784  108.522   20.140   22.597
     48.760  401.979   67.189   83.563   46.567  108.820   19.728   23.307
     48.770  402.063   67.310   83.791   47.302  107.971   19.730   22.754
     48.780  402.490   68.110   84.319   45.712  109.815   20.140   22.873
     48.790  402.466   68.138   83.444   46.348  108.772   20.448   23.097
     48.800  401.235   66.467   84.077   45.806  109.941   20.160   23.570
     48.810  401.784   67.308   83.512   45.955  110.874   19.591   23.125
     48.820  400.189   66.083   83.098   45.792  108.980   19.777   23.107
     48.830  403.354   66.561   83.373   46.432  109.858   20.773   24.320
     48.840  405.106   66.739   83.000   47.199  111.593   20.324   23.595
     48.850  399.438   65.056   83.709   46.435  109.417   19.775   23.158
     48.860  398.425   65.999   84.318   46.215  106.559   18.762   23.700
     48.870  403.058   67.180   84.719   47.016  107.604   20.487   24.148
     48.880  398.158   65.748   84.470   44.841  107.604   19.813   23.444
     48.890  399.002   66.770   83.301   45.912  108.252   19.273   23.408
     48.900  401.518   67.529   84.603   45.043  108.942   19.868   24.148
     48.910  399.247   67.087   83.451   44.934  107.659   20.237   24.201
     48.920  406.284   67.461   84.509   45.689  110.275   20.841   23.989
     48.930  401.763   65.150   84.990   46.844  107.936   19.167   23.528
     48.940  400.691   66.040   84.891   45.068  108.177   19.862   23.900
     48.950  403.608   66.244   83.206   46.841  110.601   19.833   24.914
     48.960  401.182   66.499   83.290   45.777  109.454   19.956   24.323
     48.970  401.699   67.190   83.565   45.597  109.004   19.220   24.370
     48.980  400.918   66.645   82.727   46.548  110.107   19.962   23.019
     48.990  399.280   67.268   84.189   44.417  107.414   19.578   23.393
     49.000  402.532   66.385   83.509   47.380  109.379   20.054   23.224
     49.010  403.322   66.605   83.535   47.195  109.618   20.009   23.260
     49.020  397.880   66.282   83.007   45.156  107.788   19.799   22.806
     49.030  399.904   66.864   83.206   46.879  107.687   18.788   23.059
     49.040  401.503   66.811   83.185   44.774  109.164   20.832   22.892
     49.050  407.188   67.665   85.081   45.620  110.185   20.423   24.183
     49.060  401.958   66.648   82.998   46.976  108.929   19.844   23.346
     49.070  403.273   66.188   84.699   47.319  108.712   18.934   23.330
     49.080  401.066   66.007   84.371   45.107  109.448   19.601   22.842
     49.090  400.947   65.621   82.347   46.544  108.910   20.039   22.538
     49.100  402.919   66.333   84.662   47.055  108.395   18.946   23.121
     49.110  399.974   65.996   82.065   46.016  108.913   19.683   22.953
     49.120  403.037   67.270   83.502   45.192  110.210   19.615   23.476
     49.130  405.993   67.032   82.482   47.310  111.429   19.553   24.338
     49.140  405.051   68.487   82.926   47.007  110.680   18.802   23.002
     49.150  407.587   65.811   83.498   46.391  112.716   19.981   23.594
     49.160  405.700   69.127   83.304   47.094  109.805   19.133   22.930
     49.170  398.972   67.372   82.019   45.339  107.522   19.638   23.178
     49.180  403.262   67.879   83.848   45.686  109.317   19.965   22.523
     49.190  400.297   66.989   81.259   46.069  110.950   19.742   22.513
     49.200  399.365   67.800   83.739   44.232  108.056   18.974   22.346
     49.210  401.199   68.941   82.251   44.662  109.811   19.664   21.864
     49.220  405.328   68.476   85.000   44.670  109.540   19.827   23.384
     49.230  401.221   68.129   83.349   45.805  108.874   19.026   22.334
     49.240  405.146   68.420   84.861   45.254  111.161   19.531   21.963
     49.250  403.887   67.735   84.945   45.095  109.373   19.321   23.034
     49.260  401.430   67.889   82.517   45.933  110.053   19.179   22.639
     49.270  400.589   67.359   84.407   45.285  108.478   19.560   22.234
     49.280  396.608   67.010   82.481   44.898  108.236   19.418   21.997
     49.290  399.938   68.158   82.275   45.661  109.538   19.982   21.637
     49.300  400.296   67.777   83.071   45.171  109.870   19.663   22.709
     49.310  399.519   68.429   82.536   46.002  108.494   19.430   22.019
     49.320  401.258   66.745   84.246   46.637  107.846   19.295   22.718
     49.330  402.795   67.323   85.413   45.460  109.708   20.105   22.061
     49.340  399.996   66.764   84.455   45.392  108.146   19.136   22.675
     49.350  401.189   67.113   84.122   45.965  109.453   19.368   22.739
     49.360  399.036   66.737   83.768   45.595  106.532   19.682   22.649
     49.370  402.312   68.445   84.873   45.430  107.295   19.786   22.524
     49.380  399.075   68.239   83.891   45.168  106.509   19.251   22.198
     49.390  405.656   69.358   85.387   45.813  108.707   19.993   23.396
     49.400  399.338   66.322   82.788   46.350  109.395   20.473   22.271
     49.410  401.981   69.414   84.249   46.032  107.959   19.926   22.225
     49.420  399.582   68.272   82.520   46.241  107.780   19.982   22.504
     49.430  404.345   69.058   85.153   47.263  107.779   19.310   22.736
     49.440  403.083   68.683   83.379   46.548  108.545   20.160   22.612
     49.450  398.866   67.640   83.673   45.917  107.981   19.752   22.143
     49.460  397.567   67.001   82.253   46.094  106.853   19.211   22.256
     49.470  396.169   66.500   82.765   45.873  104.941   19.240   22.989
     49.480  402.430   68.443   83.187   45.610  110.217   19.748   22.349
     49.490  400.147   66.992   84.131   45.643  106.940   19.731   22.069
     49.500  399.389   66.329   83.641   45.337  107.729   19.007   22.843
     49.510  402.465   66.358   83.716   47.316  109.201   18.740   23.236
     49.520  397.162   66.267   83.263   45.297  107.883   19.016   22.557
     49.530  401.482   66.583   83.185   47.163  108.082   19.722   23.180
     49.540  399.563   66.434   82.437   46.603  107.053   19.731   22.493
     49.550  399.856   68.058   82.998   46.169  106.054   19.943   21.954
     49.560  401.235   66.462   82.860   47.667  106.681   20.573   22.681
     49.570  402.148   66.958   83.366   47.408  107.842   19.822   22.892
     49.580  402.327   67.765   83.991   45.442  108.359   20.059   22.669
     49.590  405.103   68.694   83.814   45.793  109.623   19.789   22.592
     49.600  402.788   67.311   83.872   46.550  108.528   20.307   22.528
     49.610  406.872   66.273   85.603   46.660  109.990   20.429   22.555
     49.620  405.574   65.180   85.331   47.559  109.297   20.280   22.581
     49.630  401.013   67.299   83.002   47.075  108.063   19.284   22.176
     49.640  403.223   68.467   84.465   45.682  109.251   19.187   22.412
     49.650  404.605   67.392   84.097   48.819  108.396   19.262   22.596
     49.660  405.401   67.598   85.316   47.327  108.777   19.804   23.354
     49.670  402.251   67.143   84.642   46.991  108.319   19.795   21.985
     49.680  404.633   67.935   84.506   46.217  109.206   19.041   22.684
     49.690  407.490   67.357   83.818   47.048  110.803   20.134   22.782
     49.700  402.219   67.101   84.182   46.084  109.138   18.807   22.389
     49.710  401.585   65.718   84.146   47.777  107.780   19.456   22.765
     49.720  403.790   66.744   82.533   48.812  109.418   19.099   23.090
     49.730  405.775   66.830   83.478   47.634  109.556   19.583   23.405
     49.740  401.488   67.546   84.137   47.592  107.562   19.395   22.426
     49.750  401.947   65.995   83.622   47.130  110.059   18.761   23.367
     49.760  398.193   65.793   82.989   46.930  106.606   19.556   23.234
     49.770  401.883   66.913   83.520   46.800  108.615   18.955   22.748
     49.780  403.338   67.568   85.167   46.442  106.680   19.011   23.804
     49.790  403.568   67.867   83.683   47.446  107.937   18.864   23.389
     49.800  400.464   66.387   84.856   47.366  106.833   18.566   22.433
     49.810  401.438   67.908   82.652   47.087  108.947   18.900   22.486
     49.820  402.181   66.595   84.519   47.090  107.850   19.367   22.494
     49.830  401.150   65.795   84.299   46.570  109.135   18.557   22.401
     49.840  403.062   66.761   86.108   46.907  107.962   18.767   22.808
     49.850  400.742   66.465   83.397   47.105  107.679   19.730   22.536
     49.860  403.466   66.873   84.643   47.142  108.839   19.256   23.449
     49.870  403.453   67.360   85.028   47.758  107.218   19.400   23.157
     49.880  402.700   66.599   84.164   47.705  110.032   18.789   21.515
     49.890  396.206   64.946   81.975   46.370  107.912   18.714   22.113
     49.900  399.526   66.091   83.116   46.938  107.658   19.422   21.904
     49.910  400.844   65.971   83.922   46.879  106.480   20.369   22.855
     49.920  400.901   67.358   83.723   46.239  105.680   19.992   22.007
     49.930  400.868   67.092   82.850   46.276  107.440   18.687   22.855
     49.940  398.961   65.279   84.145   46.323  106.746   19.070   21.838
     49.950  399.987   66.484   83.163   45.490  107.347   18.479   22.270
     49.960  397.061   65.823   82.179   46.814  106.064   18.487   22.063
     49.970  399.834   67.669   82.047   46.610  107.892   18.762   22.718
     49.980  404.207   66.609   84.682   46.081  110.368   18.548   22.793
     49.990  401.120   66.583   83.360   45.871  108.078   19.538   22.988
     50.000  402.725   67.211   83.498   46.919  107.204   19.631   23.193
     50.010  402.348   67.778   83.044   46.513  108.289   19.223   22.752
     50.020  403.348   67.805   83.929   45.921  108.734   19.654   22.312
     50.030  400.172   67.564   80.854   46.849  108.503   19.908   22.337
     50.040  400.314   66.740   82.435   46.542  107.954   19.415   22.667
     50.050  400.230   66.319   83.575   45.801  108.409   20.312   22.493
     50.060  400.904   66.069   83.169   46.311  108.479   19.776   22.590
     50.070  403.543   66.650   84.399   46.927  108.293   20.010   22.179
     50.080  402.093   66.884   84.420   47.526  106.278   19.712   22.361
     50.090  401.887   66.333   84.963   46.346  107.477   20.143   21.520
     50.100  401.796   65.777   84.547   47.000  106.803   19.527   22.523
     50.110  407.187   68.519   85.172   46.196  108.584   19.362   23.477
     50.120  402.205   66.466   84.791   47.525  106.498   19.781   22.218
     50.130  400.469   67.551   85.504   46.178  106.501   18.953   21.210
     50.140  404.262   67.381   83.784   46.414  108.537   20.189   21.058
     50.150  401.769   67.301   84.534   46.539  107.191   20.072   22.026
     50.160  406.044   68.081   86.236   46.419  106.394   20.981   22.171
     50.170  398.668   66.436   83.150   46.600  106.250   19.853   21.501
     50.180  403.926   66.585   86.623   46.541  106.501   20.231   21.606
     50.190  405.356   67.222   85.324   47.357  106.590   20.075   22.666
     50.200  401.663   65.526   83.957   47.292  106.320   20.009   21.993
     50.210  405.546   69.422   83.537   46.641  107.684   20.192   22.139
     50.220  405.255   68.685   83.667   46.502  109.465   20.492   22.471
     50.230  403.236   67.353   84.851   45.022  107.127   20.057   22.284
     50.240  402.759   66.714   86.131   47.166  107.686   19.667   21.277
     50.250  401.802   67.198   85.716   44.987  105.252   19.790   22.204
     50.260  400.299   66.827   84.216   45.695  106.071   20.604   22.347
     50.270  403.835   67.216   83.817   46.561  108.763   19.629   22.017
     50.280  405.268   67.968   84.532   47.783  107.174   20.273   21.821
     50.290  400.234   66.686   82.543   46.764  106.639   19.588   22.219
     50.300  405.014   66.129   85.607   47.123  109.178   19.687   21.000
     50.310  402.976   66.064   84.251   47.610  106.552   19.582   21.982
     50.320  401.740   67.273   85.315   45.792  106.732   19.465   21.976
     50.330  404.940   68.008   84.732   46.329  108.070   19.815   22.607
     50.340  400.994   65.397   84.252   47.355  107.415   19.757   22.084
     50.350  401.422   66.978   84.030   46.366  106.242   19.622   22.157
     50.360  400.947   67.585   83.068   46.258  107.646   19.938   21.974
     50.370  397.847   66.504   83.626   46.139  105.214   19.829   21.644
     50.380  398.456   66.904   84.176   46.223  106.323   19.361   22.147
     50.390  401.181   67.340   85.250   46.442  105.890   20.018   22.326
     50.400  404.427   67.393   85.267   46.390  107.881   19.595   22.898
     50.410  398.561   65.387   84.809   45.873  106.651   19.701   22.358
     50.420  402.761   67.856   84.968   45.721  106.824   20.330   22.131
     50.430  398.828   67.084   85.034   45.451  106.113   18.654   21.910
     50.440  399.175   67.803   85.557   44.571  106.911   18.859   21.522
     50.450  402.689   68.309   85.523   46.140  106.567   19.236   22.146
     50.460  398.831   65.907   85.767   45.290  107.251   19.339   21.137
     50.470  399.739   67.691   84.717   44.353  106.608   19.344   22.554
     50.480  406.933   67.978   85.916   45.586  109.801   19.880   23.159
     50.490  404.961   66.906   86.806   45.850  108.535   19.600   22.587
     50.500  401.219   67.521   85.953   46.624  105.379   19.570   22.369
     50.510  403.454   68.149   85.745   45.392  108.525   19.632   22.325
     50.520  399.780   66.805   86.407   45.390  104.954   19.286   22.067
     50.530  406.077   68.249   87.350   46.518  105.991   20.088   22.786
     50.540  407.579   67.951   86.727   45.979  109.231   19.710   22.642
     50.550  402.901   68.089   85.757   46.746  106.945   19.807   21.502
     50.560  401.835   66.400   85.230   45.619  108.722   19.472   21.393
     50.570  400.246   66.547   83.135   45.854  108.053   20.673   22.177
     50.580  400.854   67.377   85.355   46.616  106.092   19.531   22.076
     50.590  397.194   66.453   84.503   45.477  104.696   19.881   22.764
     50.600  399.965   66.614   83.890   45.465  107.112   20.096   23.614
     50.610  399.234   65.830   83.601   45.080  107.672   20.926   21.731
     50.620  401.965   66.305   84.258   46.295  108.494   20.004   21.784
     50.630  402.623   66.321   84.312   46.170  108.624   20.128   21.942
     50.640  401.934   66.734   82.908   46.040  109.047   19.900   22.306
     50.650  405.246   66.281   85.681   47.359  108.599   19.584   22.182
     50.660  399.619   67.291   83.407   46.284  108.410   18.745   21.351
     50.670  397.578   66.816   83.439   47.102  105.272   19.057   21.279
     50.680  404.841   67.695   86.500   45.663  107.679   20.042   21.404
     50.690  400.065   67.084   84.469   46.106  106.176   19.886   21.502
     50.700  400.880   67.305   83.779   46.297  107.122   19.840   21.744
     50.710  397.780   67.914   82.983   47.152  103.911   18.994   22.370
     50.720  400.970   66.945   85.812   45.309  107.856   19.088   20.625
     50.730  403.216   67.740   83.852   46.807  107.336   19.786   21.884
     50.740  401.972   65.963   83.506   46.893  108.270   19.617   21.709
     50.750  402.183   67.501   85.306   46.437  107.492   18.997   21.353
     50.760  400.523   66.580   84.951   47.097  107.746   18.282   21.468
     50.770  401.825   66.420   85.101   47.647  107.546   19.224   21.045
     50.780  399.385   66.410   85.404   45.473  106.769   18.666   21.128
     50.790  401.710   66.105   86.498   46.225  108.600   18.218   21.425
     50.800  403.839   67.900   86.351   47.463  106.231   18.921   22.220
     50.810  400.956   66.608   85.029   46.609  106.422   18.319   22.390
     50.820  402.898   66.806   85.303   46.956  107.164   19.096   22.489
     50.830  402.365   67.345   85.197   45.195  108.352   19.406   21.491
     50.840  399.606   66.543   85.719   46.957  106.688   18.712   20.625
     50.850  395.460   65.322   84.562   46.433  104.525   19.121   21.284
     50.860  400.112   66.009   84.967   46.117  107.155   19.654   21.440
     50.870  403.362   68.959   83.835   46.434  107.549   19.791   21.304
     50.880  399.047   67.834   84.456   44.714  106.478   19.203   21.514
     50.890  397.855   66.065   83.198   45.417  106.238   20.060   22.958
     50.900  396.092   66.475   84.388   45.189  105.866   18.467   22.032
     50.910  400.117   68.458   84.146   45.550  106.740   18.191   21.929
     50.920  399.097   66.049   83.231   45.839  105.955   19.644   22.511
     50.930  399.778   67.306   84.062   45.570  105.988   20.062   22.027
     50.940  400.786   66.596   84.547   47.072  107.051   18.594   22.070
     50.950  397.434   66.553   82.882   45.512  106.534   19.282   22.634
     50.960  400.361   67.990   81.794   45.943  106.684   19.746   22.709
     50.970  400.129   67.750   84.650   46.517  105.072   19.517   21.916
     50.980  399.486   66.620   85.156   45.555  105.046   20.137   22.647
     50.990  400.321   68.174   84.433   46.269  105.844   19.861   21.810
     51.000  400.178   66.888   87.005   46.013  104.918   19.274   21.362
     51.010  399.060   67.382   83.587   46.793  105.291   19.857   21.870
     51.020  398.624   67.385   84.262   46.498  105.786   19.475   21.948
     51.030  398.477   67.324   84.927   45.445  107.862   19.107   20.639
     51.040  399.224   66.879   84.424   45.453  106.585   19.355   21.240
     51.050  398.562   66.922   83.536   44.162  108.134   19.321   21.406
     51.060  401.899   68.132   84.879   45.057  109.097   19.155   21.442
     51.070  401.123   67.451   82.997   46.014  108.127   19.411   22.065
     51.080  399.064   67.343   83.988   44.446  106.794   18.926   22.818
     51.090  402.143   68.662   85.828   44.308  107.232   19.237   21.806
     51.100  401.688   67.915   85.085   45.422  105.873   19.896   21.829
     51.110  399.704   67.157   83.979   44.923  106.145   19.579   21.351
     51.120  394.850   65.867   84.526   43.864  107.059   19.407   20.182
     51.130  401.695   66.643   84.927   44.244  107.344   20.391   21.900
     51.140  397.225   67.324   83.164   44.668  105.563   19.402   22.045
     51.150  401.923   66.880   84.487   45.065  107.472   19.997   22.967
     51.160  401.959   67.352   84.207   44.544  108.539   20.688   22.060
     51.170  401.609   67.372   86.348   45.185  106.673   20.512   21.270
     51.180  400.486   66.680   86.001   43.926  108.113   19.730   21.950
     51.190  404.531   67.190   86.203   44.976  109.704   20.257   21.914
     51.200  399.213   65.338   84.835   44.735  106.826   20.291   22.199
     51.210  401.573   66.683   85.616   44.750  105.986   20.099   21.756
     51.220  403.070   66.641   86.722   45.566  107.695   19.860   21.234
     51.230  404.212   67.866   86.834   44.313  108.524   20.052   21.310
     51.240  403.265   66.904   86.080   45.537  108.274   20.074   20.820
     51.250  401.312   67.037   86.237   45.398  105.974   20.088   21.110
     51.260  401.767   66.278   84.525   45.739  107.390   20.035   21.765
     51.270  402.804   65.729   85.690   45.441  109.354   20.010   20.965
     51.280  395.245   64.760   85.398   43.941  105.663   20.322   21.155
     51.290  396.533   64.666   85.981   44.832  107.080   19.968   20.672
     51.300  399.426   66.948   84.953   44.753  107.383   19.401   21.505
     51.310  398.490   65.733   85.953   44.560  107.744   19.249   20.812
     51.320  396.331   65.077   84.882   44.606  105.811   20.442   21.804
     51.330  403.080   66.946   85.533   46.084  108.365   19.394   22.238
     51.340  399.507   66.880   83.224   45.501  108.297   18.922   21.986
     51.350  401.753   66.715   84.056   44.926  108.262   20.886   21.054
     51.360  404.160   67.504   83.730   46.753  109.921   20.362   21.154
     51.370  403.760   69.313   85.280   45.599  108.073   19.893   21.186
     51.380  402.158   67.639   83.340   45.298  108.126   20.455   23.094
     51.390  402.781   67.641   83.825   46.208  108.237   19.849   21.721
     51.400  405.549   68.821   85.856   46.044  110.218   19.244   21.112
     51.410  401.828   66.007   84.810   47.249  108.599   19.776   21.013
     51.420  403.590   68.020   84.328   46.936  106.726   19.983   22.129
     51.430  401.414   67.963   83.454   45.971  109.102   19.748   20.659
     51.440  403.786   69.279   83.458   44.925  109.366   20.167   21.396
     51.450  400.179   67.899   82.832   44.434  107.929   20.856   21.750
     51.460  401.501   68.857   84.027   44.679  109.117   19.889   21.277
     51.470  398.812   67.069   84.037   46.183  106.154   20.207   21.633
     51.480  398.494   68.287   83.382   45.160  107.417   18.927   21.163
     51.490  403.284   68.639   83.277   45.082  109.609   20.127   22.402
     51.500  400.514   67.662   84.143   45.263  108.289   19.817   20.859
     51.510  402.456   67.970   83.708   47.000  109.146   18.922   21.068
     51.520  404.089   68.871   84.749   45.817  108.384   20.358   21.787
     51.530  402.647   68.849   83.935   45.464  109.269   19.211   21.076
     51.540  403.890   68.864   85.459   44.813  108.507   18.482   22.262
     51.550  404.726   67.021   84.213   45.866  110.125   20.387   21.715
     51.560  403.206   68.929   84.653   44.326  109.876   19.188   21.990
     51.570  404.696   69.573   82.940   45.146  110.926   20.102   21.478
     51.580  405.018   68.427   83.593   43.970  110.910   20.669   21.874
     51.590  401.856   67.333   83.589   44.296  109.494   20.625   21.658
     51.600  406.131   69.891   83.972   45.754  109.227   20.443   21.395
     51.610  406.306   68.181   86.624   44.220  111.324   19.446   21.546
     51.620  408.117   68.688   85.988   45.335  110.153   20.869   22.400
     51.630  404.524   68.076   85.757   44.711  109.415   20.696   21.068
     51.640  406.176   68.114   86.617   45.356  108.821   20.192   22.340
     51.650  403.737   67.845   84.602   44.718  109.452   19.887   22.070
     51.660  401.827   66.568   85.530   44.083  108.513   19.810   22.176
     51.670  407.274   68.476   87.451   44.473  109.970   20.220   21.531
     51.680  404.588   67.809   87.071   44.759  108.260   19.571   21.325
     51.690  403.988   67.883   87.733   45.042  105.776   20.570   21.399
     51.700  408.156   69.047   85.349   46.522  109.329   20.518   21.448
     51.710  404.331   67.804   86.007   45.810  108.274   19.799   21.862
     51.720  409.843   68.702   85.802   45.079  111.347   19.938   21.923
     51.730  406.431   67.914   85.338   45.242  109.486   20.841   21.529
     51.740  403.662   68.230   84.596   44.483  109.110   19.676   21.430
     51.750  407.768   69.123   85.982   44.803  110.282   21.107   20.925
     51.760  405.026   68.347   86.365   45.530  108.398   19.653   21.750
     51.770  403.113   67.088   85.525   45.109  111.156   19.124   20.176
     51.780  401.014   67.490   84.524   45.133  108.097   19.663   20.802
     51.790  405.870   69.223   84.554   46.381  110.654   19.501   21.326
     51.800  405.544   68.685   84.402   45.822  109.914   19.504   21.921
     51.810  411.858   68.926   84.516   45.982  114.030   20.159   22.007
     51.820  406.671   69.626   83.737   45.266  110.847   19.679   22.380
     51.830  404.408   67.580   84.633   45.511  110.090   19.807   21.163
     51.840  401.128   67.275   83.895   44.417  108.283   20.121   21.894
     51.850  405.344   67.668   84.564   44.333  110.083   20.934   22.510
     51.860  404.989   67.748   84.096   45.132  110.916   19.779   21.714
     51.870  404.007   66.587   83.736   45.423  112.415   19.665   21.148
     51.880  399.049   66.449   84.624   43.791  109.070   19.078   21.660
     51.890  405.926   69.458   84.192   44.539  112.344   19.339   22.249
     51.900  405.956   68.134   84.592   44.352  112.183   19.597   21.348
     51.910  406.760   68.968   84.519   44.638  110.716   19.906   21.805
     51.920  404.045   68.846   83.474   45.459  108.638   19.499   21.504
     51.930  406.636   68.936   85.512   44.809  110.243   19.983   22.243
     51.940  404.367   68.493   84.548   44.585  110.446   19.378   22.021
     51.950  402.654   68.357   84.941   44.957  108.655   19.240   21.243
     51.960  403.546   67.988   83.669   44.232  111.052   19.762   22.355
     51.970  401.506   66.535   84.171   44.288  111.024   18.563   22.860
     51.980  401.573   68.012   85.193   43.902  109.304   18.814   22.177
     51.990  404.795   67.646   85.123   44.061  110.544   19.057   22.642
     52.000  397.633   65.982   83.098   44.459  109.571   18.772   22.551
     52.010  396.241   67.342   81.500   42.768  110.057   18.846   21.864
     52.020  395.482   66.723   82.848   43.545  107.908   19.331   21.835
     52.030  402.270   68.519   83.906   43.342  111.018   19.554   22.367
     52.040  407.382   69.160   85.546   44.899  111.741   19.485   21.446
     52.050  406.182   68.829   85.377   43.918  111.483   19.156   22.460
     52.060  399.952   67.847   84.415   44.008  109.400   18.305   22.248
     52.070  406.546   68.999   84.506   45.059  111.750   19.304   22.826
     52.080  403.192   69.110   84.020   45.482  108.277   18.923   22.500
     52.090  405.995   68.573   84.480   44.660  111.490   19.544   22.222
     52.100  403.798   68.181   87.028   43.747  108.463   19.770   22.283
     52.110  402.749   67.827   84.613   44.568  109.871   19.137   22.121
     52.120  403.080   69.382   83.601   44.545  110.646   19.700   21.923
     52.130  400.891   68.466   84.291   43.892  108.971   19.074   22.495
     52.140  403.482   67.793   84.814   44.028  109.690   19.700   22.383
     52.150  401.234   68.938   84.277   43.228  107.996   19.557   22.685
     52.160  406.116   67.992   87.306   45.663  109.959   18.838   22.413
     52.170  402.006   66.698   85.342   44.738  111.012   18.468   22.274
     52.180  399.837   68.272   83.963   43.318  109.178   18.668   22.862
     52.190  404.167   67.882   85.249   44.442  109.707   18.936   23.179
     52.200  402.303   67.542   84.275   44.089  109.628   18.939   23.818
     52.210  399.797   67.380   84.816   41.884  108.566   19.123   22.981
     52.220  403.744   67.479   83.781   43.905  110.492   19.203   23.817
     52.230  406.805   68.407   84.947   44.515  111.415   18.920   24.288
     52.240  407.207   68.379   85.459   45.154  109.897   18.642   23.804
     52.250  408.135   66.847   87.690   43.572  112.915   19.455   22.644
     52.260  406.966   66.839   85.117   44.132  110.527   19.691   23.123
     52.270  408.592   68.687   86.077   46.159  110.138   19.218   23.493
     52.280  406.521   67.745   86.045   44.386  110.108   18.460   22.724
     52.290  406.136   67.963   84.081   45.544  111.870   18.058   22.271
     52.300  403.746   68.199   86.102   44.434  108.194   18.944   21.985
     52.310  399.828   66.281   85.306   44.312  107.661   19.075   21.788
     52.320  398.251   67.001   82.564   43.381  108.925   18.729   22.256
     52.330  401.102   67.184   86.051   43.865  106.635   18.214   22.477
     52.340  400.404   66.518   85.232   44.388  107.854   18.089   22.274
     52.350  402.169   69.048   84.113   44.102  109.107   18.602   21.933
     52.360  401.885   67.668   84.883   44.036  109.720   18.269   22.630
     52.370  400.660   68.050   83.690   44.532  108.692   18.094   22.643
     52.380  403.222   67.924   84.091   43.777  111.772   19.334   21.225
     52.390  405.297   69.077   84.098   43.376  110.820   18.864   23.449
     52.400  405.156   67.220   87.028   45.319  108.811   18.134   22.306
     52.410  404.007   67.861   83.437   44.041  111.310   18.894   22.735
     52.420  406.714   67.087   86.456   44.711  109.374   19.759   23.837
     52.430  408.934   67.532   86.274   44.846  111.512   20.112   22.470
     52.440  404.086   67.123   84.199   44.412  111.220   19.147   22.358
     52.450  401.700   66.547   84.771   43.887  111.429   18.982   20.870
     52.460  403.576   67.537   85.658   43.613  108.799   18.823   23.089
     52.470  405.357   66.959   84.679   44.089  111.323   19.181   23.197
     52.480  401.510   66.740   84.598   43.422  110.256   18.539   21.915
     52.490  405.380   67.227   85.739   45.088  109.998   19.105   22.042
     52.500  404.370   67.040   84.922   43.878  111.792   18.233   22.866
     52.510  403.998   67.070   84.392   42.718  113.413   19.041   22.295
     52.520  403.375   69.211   83.866   43.431  111.580   18.231   22.267
     52.530  404.922   68.633   85.123   45.015  110.039   18.245   23.528
     52.540  402.520   67.443   83.962   44.429  110.411   19.190   22.786
     52.550  402.113   67.260   85.473   44.542  109.244   18.195   22.050
     52.560  403.610   67.808   85.632   44.433  110.142   18.133   22.554
     52.570  403.988   67.598   85.039   44.530  109.455   18.558   21.995
     52.580  404.763   68.286   85.056   44.103  111.715   19.090   21.384
     52.590  401.769   66.534   85.798   44.357  110.361   18.825   21.785
     52.600  404.950   68.480   86.608   45.022  110.374   17.794   21.697
     52.610  405.681   67.373   85.802   44.494  111.952   18.508   22.180
     52.620  404.241   68.500   86.213   44.987  108.924   18.788   22.222
     52.630  408.607   69.624   86.074   45.660  110.698   18.367   22.070
     52.640  406.976   68.225   86.720   45.264  109.802   18.789   23.054
     52.650  406.508   68.758   86.070   43.690  110.252   18.705   23.126
     52.660  404.825   67.621   86.351   44.897  110.360   18.350   22.302
     52.670  405.663   67.301   87.719   44.411  109.750   18.036   23.125
     52.680  405.174   68.409   84.054   44.796  109.717   18.928   23.263
     52.690  405.147   67.533   84.585   44.123  109.409   19.742   22.770
     52.700  407.948   68.280   86.525   44.040  110.882   18.529   23.393
     52.710  407.844   69.214   85.176   44.884  110.755   19.518   22.433
     52.720  403.578   67.935   85.096   44.326  108.617   19.764   22.716
     52.730  409.169   68.492   85.767   44.218  110.777   20.680   22.237
     52.740  403.811   68.292   85.200   43.191  109.879   18.919   22.839
     52.750  405.196   67.877   87.352   43.625  108.688   19.475   22.690
     52.760  408.179   67.893   87.997   44.459  108.849   19.709   22.424
     52.770  406.150   67.332   87.558   44.027  110.207   19.478   21.961
     52.780  405.254   66.460   85.873   42.718  110.634   19.261   23.297
     52.790  404.287   66.901   86.121   43.475  108.087   19.500   23.994
     52.800  405.602   67.817   86.664   44.156  110.094   18.956   22.080
     52.810  403.593   67.171   84.233   44.220  110.154   19.621   23.308
     52.820  412.121   69.249   86.257   44.891  112.253   19.605   22.878
     52.830  407.447   69.138   84.607   44.411  110.739   18.809   23.108
     52.840  404.421   67.276   86.025   43.814  110.580   19.051   22.299
     52.850  406.666   66.800   87.235   43.818  111.518   20.002   22.000
     52.860  406.917   67.602   87.113   44.322  109.582   19.627   23.794
     52.870  405.096   66.628   85.776   44.571  109.572   19.541   23.052
     52.880  408.179   67.855   85.202   44.315  111.517   19.518   23.367
     52.890  406.667   67.119   86.151   44.454  112.413   19.216   22.900
     52.900  402.747   66.448   85.059   43.256  110.542   18.820   23.134
     52.910  404.216   66.978   85.628   43.703  110.537   18.679   23.404
     52.920  402.874   66.766   83.872   44.294  109.909   19.602   23.272
     52.930  405.956   66.150   86.185   45.208  110.684   19.553   22.720
     52.940  404.135   66.675   84.877   44.732  113.089   19.003   22.088
     52.950  405.202   67.215   86.373   44.091  112.119   19.501   21.749
     52.960  404.688   66.186   85.391   45.224  111.763   18.996   22.229
     52.970  398.294   66.929   85.068   43.872  107.843   18.813   22.470
     52.980  407.299   67.987   85.670   45.022  110.354   19.231   22.994
     52.990  407.276   68.177   85.590   44.972  110.988   18.996   22.782
     53.000  408.435   66.723   85.819   44.761  111.480   19.690   23.374
     53.010  407.785   68.462   86.665   43.948  112.256   18.813   22.672
     53.020  407.962   67.929   85.839   43.751  112.316   19.309   23.641
     53.030  407.045   66.938   86.314   44.030  112.281   19.331   23.385
     53.040  403.841   65.818   85.819   44.425  111.112   19.302   22.948
     53.050  403.965   67.425   83.936   44.412  111.699   19.123   22.028
     53.060  406.290   66.828   86.604   44.063  110.742   19.451   22.418
     53.070  403.099   65.033   85.336   44.487  109.733   19.302   22.016
     53.080  406.059   67.960   85.777   44.429  110.881   19.209   22.223
     53.090  402.000   65.547   85.305   44.834  111.158   18.981   21.824
     53.100  403.962   66.484   85.472   43.771  111.013   18.784   21.808
     53.110  400.819   67.100   84.533   43.960  109.933   18.952   21.464
     53.120  401.960   67.435   83.541   43.664  111.083   18.923   22.277
     53.130  402.251   67.359   84.599   44.671  111.046   19.389   21.021
     53.140  402.533   66.447   83.497   45.337  111.869   17.944   21.417
     53.150  405.215   66.590   85.348   44.824  113.093   19.009   21.793
     53.160  399.083   66.683   85.293   43.641  110.591   19.195   20.308
     53.170  404.360   66.541   84.737   45.113  112.112   18.626   21.901
     53.180  400.275   66.056   86.633   44.196  108.780   18.265   21.935
     53.190  406.153   65.797   86.872   44.159  112.715   19.527   22.388
[truncated: 7,251,076 more chars]
