# Supplementary material for: Comparative structural insights and functional analysis for the distinct unbound states of Human AGO proteins
Source: Sci Rep. 2025 Mar 19;15:9432. doi: 10.1038/s41598-025-91849-5 (PMC11923369; doi:10.1038/s41598-025-91849-5)
Supplement: Supplementary file 4 — Supplementary Information 4. [file 41598_2025_91849_MOESM4_ESM.zip › global_and_domains/AGO2/r1/area.xvg]

# This file was created Tue Jul 11 21:06:04 2023
# Created by:
#                       :-) GROMACS - gmx sasa, 2020.3 (-:
# 
# Executable:   /home/panos/programs/bin/gmx
# Data prefix:  /home/panos/programs
# Working dir:  /media/panos/Seagate Expansion Drive/AGO2-WT/production
# Command line:
#   gmx sasa -f prod_center.xtc -s prod.tpr -n all_domains.ndx -o area.xvg -tu ns -surface 1 -output 10 11 12 13 14 15
# gmx sasa is part of G R O M A C S:
#
# Getting the Right Output Means no Artefacts in Calculating Stuff
#
@    title "Solvent Accessible Surface"
@    xaxis  label "Time (ns)"
@    yaxis  label "Area (nm\S2\N)"
@TYPE xy
@ view 0.15, 0.15, 0.75, 0.85
@ legend on
@ legend box on
@ legend loctype view
@ legend 0.78, 0.8
@ legend length 2
@ s0 legend "Total"
@ s1 legend "r_15-145"
@ s2 legend "r_214-349"
@ s3 legend "r_408-489"
@ s4 legend "r_496-797"
@ s5 legend "r_154-206"
@ s6 legend "r_353-399"
      0.000  419.242   74.372   91.043   47.976  111.548   19.709   20.267
      0.010  416.174   72.554   90.498   48.448  109.505   19.413   20.471
      0.020  419.131   74.355   92.980   47.051  109.218   19.501   20.404
      0.030  417.372   74.990   91.787   47.209  108.841   19.813   20.053
      0.040  417.765   73.650   91.598   47.943  109.875   19.882   19.669
      0.050  419.923   74.674   92.151   48.379  110.574   19.498   19.453
      0.060  422.244   75.220   93.232   48.046  111.329   19.506   19.825
      0.070  419.610   74.948   91.521   48.025  110.476   19.692   19.403
      0.080  422.320   77.077   93.260   47.300  108.541   19.557   20.955
      0.090  419.328   75.393   90.807   48.384  109.081   19.013   20.547
      0.100  423.103   75.764   92.809   49.039  109.733   19.278   21.700
      0.110  423.351   74.349   93.382   49.622  110.702   19.645   20.761
      0.120  421.252   74.502   93.959   47.735  109.530   19.102   20.069
      0.130  421.974   74.274   92.908   48.795  110.098   19.803   19.840
      0.140  421.636   74.291   93.727   45.695  110.881   20.264   20.142
      0.150  420.957   73.073   94.166   47.642  109.281   19.331   20.594
      0.160  418.089   73.093   93.588   46.322  111.699   18.228   19.122
      0.170  420.824   72.837   93.860   47.632  110.440   19.879   19.668
      0.180  422.255   74.654   93.843   47.853  109.940   19.495   20.230
      0.190  421.773   74.508   94.133   49.025  108.998   19.573   19.992
      0.200  420.750   73.578   94.961   48.640  108.910   19.383   19.714
      0.210  420.777   74.584   91.908   49.016  109.504   19.746   20.468
      0.220  420.252   74.399   91.719   48.611  108.178   20.128   21.125
      0.230  419.849   73.287   92.634   48.490  108.518   20.026   19.972
      0.240  420.150   74.218   94.060   47.336  107.820   20.027   19.838
      0.250  421.807   74.243   93.079   47.936  110.829   19.660   20.559
      0.260  419.324   73.462   93.995   48.020  108.479   19.807   19.797
      0.270  422.657   74.027   93.962   48.463  109.898   20.145   20.144
      0.280  421.906   73.580   94.239   48.030  110.915   19.746   19.957
      0.290  420.576   75.070   92.302   47.459  110.045   19.001   20.082
      0.300  426.160   76.474   93.097   50.063  109.238   19.690   20.324
      0.310  418.368   74.237   92.323   47.145  109.447   19.188   20.603
      0.320  417.774   75.065   93.178   46.315  106.701   19.630   19.764
      0.330  419.428   74.166   92.522   47.568  107.460   20.119   19.793
      0.340  416.991   73.935   91.565   48.012  106.989   19.792   19.480
      0.350  420.217   74.632   92.596   48.866  107.474   19.623   19.592
      0.360  417.647   74.195   91.615   48.705  105.871   19.441   20.271
      0.370  414.462   75.283   90.125   47.326  104.969   20.058   19.990
      0.380  417.938   74.199   90.441   49.169  109.975   18.801   20.669
      0.390  418.195   73.331   91.711   47.285  108.554   19.369   20.224
      0.400  418.340   74.261   91.589   48.083  108.380   19.561   20.081
      0.410  414.501   73.789   89.541   48.022  108.924   18.694   19.781
      0.420  423.914   75.406   92.305   48.918  109.659   19.189   20.622
      0.430  421.695   74.433   90.957   49.951  109.303   20.164   20.733
      0.440  423.217   75.192   92.073   47.990  110.980   20.041   20.606
      0.450  422.117   74.864   90.794   47.981  112.686   19.650   20.377
      0.460  419.880   75.787   91.618   48.369  109.245   19.331   20.562
      0.470  417.012   74.511   89.792   49.405  107.464   19.191   21.117
      0.480  417.641   74.710   92.257   48.278  107.052   18.990   20.102
      0.490  420.485   75.032   92.590   48.863  107.658   18.786   21.170
      0.500  420.680   73.449   93.814   49.282  109.431   18.603   20.792
      0.510  420.881   73.788   93.264   50.257  107.542   19.533   20.315
      0.520  418.826   73.648   91.817   50.150  108.134   19.496   20.600
      0.530  421.896   75.308   92.512   49.106  108.504   19.503   21.035
      0.540  422.736   75.869   92.995   48.442  110.102   18.712   20.101
      0.550  421.354   76.562   93.278   47.869  108.690   18.979   20.564
      0.560  424.287   76.497   92.824   49.755  109.273   19.517   20.147
      0.570  419.601   76.796   91.277   49.700  107.387   19.925   20.259
      0.580  422.020   75.165   93.511   49.524  107.848   19.435   20.846
      0.590  420.512   73.638   91.986   48.849  108.068   19.751   21.079
      0.600  425.968   74.827   94.127   49.757  109.525   20.088   20.706
      0.610  423.448   75.945   94.254   49.015  108.903   19.608   20.116
      0.620  423.528   73.722   93.846   48.929  109.622   20.638   20.560
      0.630  424.741   75.822   93.916   47.609  110.611   20.798   20.264
      0.640  420.583   75.234   92.394   47.539  108.795   19.896   20.700
      0.650  423.798   74.910   93.829   48.295  109.465   20.334   20.757
      0.660  421.727   76.780   92.838   47.492  105.936   20.328   20.446
      0.670  422.085   75.920   93.885   47.777  108.468   20.043   19.915
      0.680  423.894   76.403   93.557   49.103  107.845   20.207   20.967
      0.690  418.629   73.875   93.400   46.234  107.952   19.435   21.386
      0.700  422.157   74.210   93.424   49.119  107.876   20.530   21.083
      0.710  420.778   76.497   92.939   46.903  107.866   20.509   20.340
      0.720  421.863   74.933   94.909   46.584  109.340   20.414   20.352
      0.730  425.394   74.558   94.627   48.697  111.834   20.075   20.946
      0.740  417.796   74.354   93.093   46.503  107.001   19.303   20.754
      0.750  422.625   76.258   91.830   47.984  110.126   20.421   20.901
      0.760  427.811   76.581   94.432   49.227  109.900   21.287   20.985
      0.770  426.190   76.100   93.791   49.280  110.996   20.878   20.841
      0.780  424.795   77.328   93.713   47.901  109.011   20.779   21.330
      0.790  423.575   76.462   93.840   48.202  106.579   21.141   20.642
      0.800  425.577   75.720   93.828   49.481  108.412   20.826   20.703
      0.810  421.853   76.819   93.768   48.328  106.835   19.904   21.517
      0.820  419.398   75.339   93.429   48.086  108.316   19.817   21.178
      0.830  423.807   76.244   94.092   48.141  108.230   20.701   21.495
      0.840  420.485   75.331   93.291   48.348  108.957   20.009   20.887
      0.850  422.901   74.235   93.521   47.828  110.271   20.481   21.587
      0.860  423.555   75.222   92.793   49.444  108.674   20.324   21.537
      0.870  421.483   73.474   94.199   48.509  110.172   19.759   20.502
      0.880  421.817   75.436   93.261   48.029  108.177   20.389   21.140
      0.890  421.667   74.618   92.247   47.855  110.084   20.251   21.685
      0.900  418.506   75.043   91.921   49.148  109.528   19.184   20.376
      0.910  423.996   73.037   93.866   50.471  109.753   20.264   21.437
      0.920  421.508   74.466   92.909   49.038  110.073   19.902   21.226
      0.930  420.946   74.596   93.559   50.468  108.226   19.108   21.549
      0.940  422.446   74.186   93.793   48.757  110.484   19.773   21.651
      0.950  427.219   75.533   94.544   48.537  110.966   20.601   21.833
      0.960  422.821   74.488   93.937   47.191  110.948   19.329   21.967
      0.970  421.884   74.015   94.801   49.480  109.103   19.435   20.908
      0.980  421.841   73.689   93.833   48.604  109.454   20.503   21.054
      0.990  419.818   76.205   93.377   48.498  107.932   19.130   20.386
      1.000  420.834   74.879   93.453   49.847  109.228   19.231   20.514
      1.010  421.270   76.536   93.360   49.168  108.733   19.949   20.697
      1.020  418.099   75.162   92.346   49.361  107.117   19.436   20.810
      1.030  421.654   73.629   95.383   47.668  109.391   19.119   20.786
      1.040  419.079   74.617   94.420   48.215  108.520   19.068   20.181
      1.050  419.394   74.155   93.807   48.600  108.109   19.462   20.367
      1.060  419.072   74.327   93.751   47.847  109.207   19.980   19.912
      1.070  423.899   74.211   95.562   49.014  110.326   19.986   21.224
      1.080  421.354   73.356   94.924   47.168  110.081   19.452   21.696
      1.090  423.101   74.383   95.292   49.041  108.862   19.157   21.436
      1.100  423.548   74.925   92.925   48.245  111.969   20.898   20.998
      1.110  419.342   74.681   91.520   49.475  109.336   19.818   20.714
      1.120  419.524   73.321   93.207   49.507  107.894   20.062   20.465
      1.130  422.311   75.093   93.522   48.231  110.680   19.648   20.225
      1.140  421.962   73.618   94.951   48.200  111.097   19.220   20.268
      1.150  425.477   75.304   93.794   49.425  111.578   19.963   20.302
      1.160  420.627   74.631   94.319   49.471  108.290   19.435   19.797
      1.170  423.148   74.306   95.918   49.051  108.427   19.612   20.454
      1.180  420.681   73.716   94.328   49.325  108.027   19.860   20.347
      1.190  421.030   74.268   94.197   48.840  107.845   20.123   20.890
      1.200  425.816   74.520   95.640   50.198  108.198   20.309   21.453
      1.210  425.265   75.538   93.646   50.029  108.455   20.567   20.489
      1.220  422.774   75.413   94.590   47.725  108.520   20.229   21.214
      1.230  426.201   75.116   96.038   50.177  108.566   19.549   21.325
      1.240  423.159   75.005   95.147   48.934  108.059   19.521   21.437
      1.250  420.087   74.228   94.504   48.185  108.445   19.884   19.650
      1.260  420.282   73.884   94.264   48.518  106.564   20.396   20.881
      1.270  424.963   75.890   95.180   48.683  107.762   19.919   20.875
      1.280  422.661   75.167   93.985   49.267  108.411   19.914   21.198
      1.290  422.307   72.890   94.354   48.644  109.724   20.352   21.920
      1.300  422.727   74.188   94.389   49.877  108.784   19.463   21.084
      1.310  419.422   74.558   94.718   48.832  106.433   20.206   20.401
      1.320  420.649   74.887   95.649   48.996  106.165   20.433   20.320
      1.330  418.973   73.941   95.444   47.250  108.406   19.819   20.184
      1.340  423.076   73.797   96.233   49.187  107.222   20.396   20.398
      1.350  417.281   74.278   95.132   46.521  106.793   19.766   20.519
      1.360  419.470   73.373   94.269   47.195  106.871   20.275   21.538
      1.370  422.772   75.057   95.109   46.569  109.131   19.092   21.721
      1.380  421.882   74.820   95.166   48.173  108.913   18.853   20.752
      1.390  416.312   73.657   95.473   46.821  108.177   18.194   20.044
      1.400  416.447   73.557   95.338   46.516  107.580   18.530   20.543
      1.410  418.987   73.954   95.825   47.671  107.536   18.645   20.908
      1.420  423.136   75.415   96.126   49.504  106.598   19.561   20.307
      1.430  415.615   73.508   96.401   47.238  104.393   19.521   21.077
      1.440  419.808   72.602   96.771   48.150  107.209   19.161   21.303
      1.450  424.387   76.602   94.393   49.866  106.887   20.014   20.999
      1.460  421.412   75.550   95.471   47.165  107.201   19.627   20.995
      1.470  419.224   73.433   93.692   49.910  106.538   20.309   21.439
      1.480  421.171   74.117   95.912   49.878  106.229   19.989   20.738
      1.490  418.779   74.267   93.720   49.220  106.198   19.789   20.880
      1.500  420.750   73.389   95.130   48.908  106.315   20.173   21.723
      1.510  415.911   72.822   94.368   48.554  106.289   19.502   21.101
      1.520  416.904   72.224   93.950   48.592  107.483   19.962   20.334
      1.530  422.601   75.098   94.459   48.902  108.087   20.002   20.959
      1.540  418.963   75.526   93.030   47.436  108.239   19.951   20.635
      1.550  415.716   74.722   92.221   48.221  106.529   19.678   21.077
      1.560  418.823   75.298   94.200   48.349  105.013   19.237   21.547
      1.570  419.185   75.807   93.539   48.129  105.384   19.432   21.315
      1.580  421.550   74.308   94.402   49.274  106.698   19.588   21.201
      1.590  422.226   77.123   93.190   48.120  107.084   19.704   21.032
      1.600  420.584   74.423   94.980   48.416  106.224   19.776   21.271
      1.610  418.230   75.063   92.192   48.259  106.632   19.219   21.610
      1.620  420.673   74.122   93.675   49.391  107.569   20.207   21.219
      1.630  418.398   76.014   93.184   48.484  105.913   19.160   21.223
      1.640  418.849   74.444   94.835   48.592  104.949   20.049   21.080
      1.650  415.652   74.779   92.664   47.922  105.145   18.825   21.422
      1.660  422.530   76.991   94.487   48.952  107.519   19.319   21.510
      1.670  420.277   76.867   91.274   48.542  107.300   19.451   21.131
      1.680  416.945   75.774   92.278   47.569  106.842   18.530   20.873
      1.690  422.822   77.181   94.822   48.854  108.075   18.393   20.895
      1.700  424.308   75.805   94.896   48.568  108.129   19.808   21.122
      1.710  421.211   74.976   94.739   48.948  107.253   19.146   20.805
      1.720  423.129   75.378   93.831   48.781  110.184   18.850   20.194
      1.730  418.426   73.834   92.380   47.211  108.061   20.134   21.289
      1.740  420.753   75.436   93.289   48.791  107.614   19.796   21.082
      1.750  422.320   74.466   93.207   49.372  107.964   20.405   21.299
      1.760  419.967   74.673   92.853   48.640  108.330   19.584   21.327
      1.770  417.849   73.293   92.127   48.698  106.927   19.318   20.615
      1.780  420.608   75.903   91.454   48.471  106.720   19.675   21.492
      1.790  416.647   76.467   91.099   46.517  106.065   20.658   20.921
      1.800  421.744   76.425   93.622   48.235  107.177   20.256   20.894
      1.810  420.642   74.273   92.850   49.249  107.551   19.903   21.284
      1.820  420.725   74.829   93.606   48.850  106.401   19.570   21.296
      1.830  420.229   74.937   94.431   48.219  107.586   19.344   21.926
      1.840  424.187   76.401   93.899   48.333  108.412   20.006   22.245
      1.850  422.753   76.995   93.877   47.795  107.730   19.709   21.490
      1.860  420.517   75.510   92.276   48.733  108.549   19.869   21.092
      1.870  422.933   76.139   93.452   46.981  109.405   19.558   21.620
      1.880  422.217   75.133   94.428   47.163  108.505   19.823   21.798
      1.890  422.695   76.053   94.104   48.741  107.217   19.926   21.086
      1.900  421.984   75.105   93.741   47.499  107.910   20.485   21.156
      1.910  422.550   75.138   92.708   48.421  110.762   19.395   21.189
      1.920  420.253   75.589   93.035   47.627  107.976   19.503   21.365
      1.930  420.096   75.998   92.958   47.460  107.006   19.482   22.305
      1.940  421.438   75.467   93.378   47.305  109.946   19.810   21.274
      1.950  419.438   74.063   94.390   47.738  106.976   20.114   21.080
      1.960  422.434   75.329   95.178   46.720  108.220   19.447   21.243
      1.970  422.692   75.137   93.315   48.388  109.076   20.746   20.994
      1.980  424.041   75.551   93.788   48.401  107.821   20.216   21.739
      1.990  423.050   75.783   92.867   48.535  108.478   19.481   21.474
      2.000  422.484   75.803   94.010   47.477  108.162   18.870   21.733
      2.010  424.286   76.210   94.015   47.973  108.271   19.981   22.159
      2.020  420.527   76.723   94.383   48.057  106.264   18.898   21.484
      2.030  420.803   76.726   93.269   48.348  105.604   19.152   21.886
      2.040  423.342   78.004   91.377   49.252  108.688   18.586   21.304
      2.050  421.475   78.191   92.645   47.838  108.176   18.190   21.101
      2.060  419.686   76.526   92.292   48.258  107.942   18.974   21.667
      2.070  421.854   75.176   93.123   47.747  107.386   18.771   21.890
      2.080  422.509   73.911   93.069   49.446  107.155   19.705   23.185
      2.090  428.934   77.649   95.025   49.550  109.716   20.410   20.786
      2.100  429.319   77.673   94.253   51.604  108.859   19.242   21.050
      2.110  425.260   76.758   94.524   49.290  106.577   19.749   21.457
      2.120  426.079   75.704   94.646   49.899  107.845   19.190   20.796
      2.130  418.403   74.544   91.918   48.378  107.245   19.171   20.985
      2.140  421.387   74.711   93.623   49.400  107.457   18.452   20.731
      2.150  421.466   77.933   93.378   49.234  105.812   18.796   21.132
      2.160  416.842   75.703   91.634   48.720  106.000   19.827   20.679
      2.170  421.655   77.169   92.009   50.022  107.339   19.817   20.580
      2.180  421.660   76.834   93.121   48.667  106.435   19.493   20.143
      2.190  420.195   76.546   92.754   48.699  108.220   18.589   20.747
      2.200  420.328   77.376   91.859   48.803  107.227   20.017   20.660
      2.210  419.761   76.911   92.938   48.031  106.846   19.243   20.905
      2.220  422.156   76.519   95.345   48.490  106.434   19.504   20.758
      2.230  421.462   75.791   93.929   47.791  108.081   20.709   20.166
      2.240  421.806   76.004   92.906   48.296  107.414   20.462   20.837
      2.250  420.887   76.907   92.822   48.485  107.477   19.161   20.094
      2.260  422.081   75.852   92.636   48.248  108.875   20.234   19.669
      2.270  416.538   75.584   91.576   49.655  105.856   19.187   20.417
      2.280  422.800   75.303   94.006   48.146  107.730   20.190   21.006
      2.290  420.977   76.020   92.793   48.854  107.033   20.221   20.779
      2.300  423.709   76.507   94.074   49.281  107.534   19.786   21.251
      2.310  421.651   75.925   94.753   48.625  108.082   19.844   19.954
      2.320  419.300   76.534   92.567   49.819  106.783   19.047   20.571
      2.330  422.858   75.709   93.584   50.105  106.971   19.508   20.796
      2.340  423.733   74.606   94.931   49.504  108.021   20.238   20.240
      2.350  419.634   76.620   90.256   49.839  106.317   19.242   20.098
      2.360  422.788   75.265   93.302   51.169  106.211   18.897   21.218
      2.370  422.713   76.061   92.875   50.708  106.504   19.885   21.093
      2.380  418.815   75.548   92.000   49.375  105.867   19.230   20.961
      2.390  419.553   76.059   93.522   49.091  105.206   19.269   20.930
      2.400  424.156   74.983   94.136   50.077  107.167   19.679   20.759
      2.410  421.343   75.655   93.214   49.363  107.634   19.789   20.634
      2.420  419.901   74.794   93.080   49.192  105.631   19.804   21.616
      2.430  415.678   73.900   92.809   49.814  106.078   19.029   20.284
      2.440  421.718   74.974   91.694   49.040  110.594   19.361   20.500
      2.450  418.186   76.468   92.056   47.136  108.097   19.182   20.615
      2.460  418.491   75.286   91.985   47.689  108.015   19.120   20.203
      2.470  421.978   75.519   92.443   47.609  109.539   19.544   21.211
      2.480  419.612   75.296   93.590   46.391  108.139   19.968   20.814
      2.490  421.738   75.887   91.921   48.102  109.513   19.553   21.155
      2.500  420.439   75.813   90.947   49.191  108.630   19.167   21.256
      2.510  419.067   76.425   92.476   47.853  107.130   19.808   20.301
      2.520  417.481   77.064   91.074   46.812  106.682   19.298   20.426
      2.530  417.261   75.613   91.291   46.792  108.512   19.638   20.500
      2.540  422.511   76.774   91.622   47.256  109.129   19.841   21.482
      2.550  420.618   76.586   91.076   47.569  108.409   20.148   20.693
      2.560  417.748   77.425   90.210   47.528  106.631   20.398   20.859
      2.570  418.586   74.593   91.928   47.214  109.040   19.746   20.283
      2.580  417.672   76.744   89.643   48.030  108.938   19.545   20.605
      2.590  421.316   76.745   92.444   46.795  109.036   19.709   21.108
      2.600  421.929   75.230   93.467   47.427  109.008   19.907   20.773
      2.610  419.043   74.828   90.435   48.143  108.552   19.609   21.576
      2.620  421.406   75.690   91.387   45.640  111.215   20.369   21.509
      2.630  418.873   74.459   91.704   46.728  110.546   20.055   21.471
      2.640  415.132   74.504   91.119   46.127  108.632   19.509   21.232
      2.650  425.562   76.583   93.672   48.905  109.483   19.573   21.914
      2.660  423.278   77.822   93.095   48.451  108.505   19.375   21.331
      2.670  424.188   76.480   92.575   47.191  110.765   20.503   21.406
      2.680  416.167   76.742   91.683   46.608  107.638   18.376   20.875
      2.690  417.637   76.813   91.966   47.709  108.408   18.733   20.147
      2.700  416.666   75.563   91.099   47.943  108.292   18.434   21.171
      2.710  420.625   75.919   92.189   47.692  108.395   19.650   22.018
      2.720  421.090   74.672   94.144   48.137  107.396   19.815   20.671
      2.730  423.439   75.062   93.905   48.409  110.983   18.853   21.368
      2.740  419.129   74.792   93.737   47.059  108.691   18.849   21.095
      2.750  423.861   75.370   95.611   47.450  111.062   19.507   20.048
      2.760  416.918   72.692   93.261   46.540  107.480   19.586   21.049
      2.770  420.303   73.575   94.328   48.338  107.738   19.875   20.176
      2.780  421.753   76.205   93.517   47.496  108.265   19.506   20.808
      2.790  418.560   75.351   92.670   47.541  108.733   19.225   20.257
      2.800  419.932   75.752   92.154   48.328  108.249   20.255   20.253
      2.810  421.013   75.472   92.568   48.344  108.179   20.044   20.337
      2.820  419.505   74.579   92.923   48.425  108.028   19.403   20.466
      2.830  417.216   74.462   93.586   48.215  107.326   19.192   19.902
      2.840  424.220   77.547   95.010   49.584  106.498   18.997   20.970
      2.850  420.327   76.948   93.701   48.211  107.525   19.376   19.765
      2.860  422.060   75.668   93.433   48.290  108.620   19.044   20.644
      2.870  423.265   75.492   93.459   48.561  109.587   19.049   21.494
      2.880  419.952   75.848   92.365   48.436  108.524   19.069   20.675
      2.890  419.300   76.003   92.684   48.705  106.489   19.195   21.468
      2.900  423.887   77.117   93.246   48.903  108.532   19.440   21.525
      2.910  423.099   76.945   93.438   47.594  109.531   19.064   21.546
      2.920  421.614   78.158   90.915   46.624  109.256   19.803   22.001
      2.930  423.038   77.964   94.447   48.272  108.002   19.636   21.128
      2.940  422.414   78.221   94.346   47.503  108.044   19.640   20.726
      2.950  425.850   78.401   95.283   49.123  107.770   19.971   20.595
      2.960  419.557   77.870   91.945   48.294  105.657   19.315   21.305
      2.970  424.792   77.939   93.671   47.356  108.321   19.729   21.670
      2.980  426.641   77.496   97.522   48.416  107.439   19.669   21.534
      2.990  426.746   78.034   95.598   47.411  110.647   19.015   21.165
      3.000  423.694   75.653   95.330   48.757  108.259   20.195   21.601
      3.010  425.277   76.521   96.286   48.209  109.206   18.613   21.856
      3.020  423.864   76.137   94.958   47.753  109.357   19.283   21.631
      3.030  425.122   75.849   97.024   48.477  109.069   18.850   20.878
      3.040  422.096   74.510   94.622   47.304  109.691   19.311   21.356
      3.050  420.601   76.081   94.874   47.198  107.701   19.044   20.999
      3.060  425.087   78.118   94.261   46.393  109.882   19.309   21.504
      3.070  422.583   74.694   93.301   47.769  109.110   20.037   21.238
      3.080  420.700   74.979   93.740   46.094  109.496   19.910   21.232
      3.090  422.432   76.547   94.603   46.485  108.864   19.254   20.472
      3.100  425.954   77.780   95.838   47.340  108.866   19.050   21.542
      3.110  425.994   77.590   94.109   47.325  109.262   19.859   20.852
      3.120  425.985   76.814   96.135   47.604  109.440   19.071   21.579
      3.130  423.319   76.572   94.349   47.080  106.927   19.886   21.675
      3.140  425.471   78.135   96.350   45.218  109.105   19.303   21.412
      3.150  425.384   77.368   95.890   46.331  108.236   19.764   21.047
      3.160  427.186   76.263   96.701   46.218  109.677   20.709   20.375
      3.170  427.877   76.386   96.572   47.151  109.153   20.208   20.725
      3.180  426.880   75.967   95.604   47.140  109.016   20.471   20.910
      3.190  423.010   77.463   94.434   47.077  106.535   20.216   20.325
      3.200  422.476   73.894   96.505   46.494  107.030   20.596   20.944
      3.210  417.506   75.519   95.243   47.115  105.346   20.679   19.178
      3.220  423.729   76.356   95.227   47.597  108.215   19.565   20.139
      3.230  421.528   75.402   95.177   46.160  106.839   19.774   20.871
      3.240  425.942   77.090   96.062   47.677  109.183   19.975   19.816
      3.250  426.807   77.377   96.522   47.569  107.419   20.388   21.576
      3.260  426.430   78.153   94.817   46.562  108.648   20.964   20.365
      3.270  427.707   75.672   97.000   46.681  109.691   20.080   20.788
      3.280  429.408   75.112   96.969   48.897  110.083   20.024   21.861
      3.290  425.895   76.141   95.775   46.899  111.147   19.652   20.371
      3.300  427.503   75.019   95.709   47.146  111.504   19.496   21.729
      3.310  424.580   76.120   94.129   47.536  108.773   19.605   21.204
      3.320  429.728   76.145   99.090   48.884  109.596   18.887   20.822
      3.330  429.314   76.307   98.171   47.608  110.050   19.423   20.245
      3.340  423.688   74.609   97.050   47.221  110.009   18.000   20.547
      3.350  425.518   75.473   97.667   46.990  109.847   18.376   20.139
      3.360  428.646   76.847   95.759   47.249  111.263   18.986   20.499
      3.370  430.413   76.745   96.381   47.468  113.483   19.342   21.122
      3.380  428.029   76.576   98.136   46.533  111.630   19.154   20.809
      3.390  427.031   75.110   98.130   47.118  111.162   18.936   20.143
      3.400  425.855   75.613   97.235   47.281  110.068   19.268   21.263
      3.410  422.983   76.158   95.927   47.471  109.307   18.740   20.624
      3.420  424.510   76.565   96.141   47.377  108.486   19.073   21.020
      3.430  422.803   75.596   95.360   47.181  109.431   19.099   20.459
      3.440  419.880   73.391   93.900   47.036  110.345   18.604   20.301
      3.450  427.616   77.573   95.807   47.958  109.394   19.026   21.271
      3.460  425.762   74.443   97.566   47.914  111.497   18.008   20.389
      3.470  425.766   75.313   96.040   47.637  110.168   18.756   21.592
      3.480  426.006   75.066   95.561   48.667  111.292   18.520   20.535
      3.490  425.683   75.954   95.730   47.251  110.353   19.764   21.086
      3.500  422.969   74.984   94.342   47.460  109.458   18.973   21.612
      3.510  424.961   74.766   95.234   47.891  110.308   19.084   21.720
      3.520  424.427   75.478   95.447   48.461  109.735   18.679   21.160
      3.530  424.319   75.534   94.453   48.797  108.079   19.525   21.792
      3.540  426.168   74.710   96.271   49.460  108.424   19.217   21.112
      3.550  430.183   75.757   95.817   49.923  111.676   18.969   22.278
      3.560  431.117   76.964   96.366   49.021  110.494   19.978   22.088
      3.570  426.485   75.346   95.846   48.374  109.304   19.651   21.890
      3.580  427.113   76.483   95.204   47.821  111.274   19.170   21.980
      3.590  430.873   76.265   96.635   49.423  111.337   19.921   21.957
      3.600  430.681   75.228   95.736   48.813  111.922   19.751   22.235
      3.610  429.884   75.604   97.265   48.265  111.615   19.732   21.777
      3.620  426.786   75.883   94.553   47.428  112.672   19.343   22.371
      3.630  425.726   75.081   95.636   49.319  109.135   19.823   22.503
      3.640  427.559   75.152   97.340   48.907  109.710   19.986   22.116
      3.650  426.333   76.694   97.147   47.843  109.854   19.561   21.764
      3.660  429.100   75.243   95.459   48.229  112.493   19.789   22.143
      3.670  427.438   75.103   97.168   47.651  111.639   20.263   21.442
      3.680  426.401   75.424   95.698   47.350  111.242   19.539   21.147
      3.690  428.753   74.441   96.054   48.383  112.583   19.386   21.164
      3.700  427.492   76.479   94.487   48.732  111.431   19.952   21.111
      3.710  427.538   74.283   97.206   47.584  111.399   19.512   21.568
      3.720  433.405   75.838   97.460   48.309  112.867   20.011   22.073
      3.730  430.093   74.597   96.809   48.500  113.089   19.745   21.271
      3.740  426.882   73.608   96.242   47.927  112.720   19.690   21.521
      3.750  428.536   73.467   97.253   47.971  112.863   19.905   21.441
      3.760  425.678   73.919   95.822   47.194  113.752   19.391   20.685
      3.770  432.545   75.611   97.937   48.594  111.993   20.114   22.565
      3.780  430.692   75.502   97.370   49.180  111.482   20.523   21.863
      3.790  433.607   75.583   96.849   49.372  114.077   19.694   21.998
      3.800  430.940   75.346   96.946   48.635  113.185   20.051   21.279
      3.810  430.683   75.971   95.847   48.449  113.575   19.938   21.392
      3.820  429.895   74.574   98.025   47.234  113.007   19.666   21.189
      3.830  428.809   74.799   95.720   48.153  112.495   19.967   21.287
      3.840  428.574   73.812   95.742   49.632  112.040   20.009   21.056
      3.850  429.774   74.546   97.453   48.745  110.702   20.642   22.427
      3.860  430.493   76.267   96.874   49.338  110.982   20.140   21.553
      3.870  430.781   75.394   97.689   48.493  113.365   19.808   21.118
      3.880  430.674   76.138   96.959   48.810  111.078   20.177   21.356
      3.890  431.616   75.854   98.819   48.680  112.884   19.473   21.387
      3.900  425.344   75.680   97.073   48.263  110.158   19.210   20.542
      3.910  423.880   74.221   96.651   47.969  109.995   19.277   21.020
      3.920  428.218   76.608   97.238   48.205  111.674   18.875   21.121
      3.930  426.523   73.565   95.703   49.444  112.209   19.816   20.679
      3.940  427.026   73.998   94.970   49.040  113.720   18.885   21.604
      3.950  430.775   74.452   95.935   49.770  114.901   19.466   21.008
      3.960  429.627   74.627   96.900   49.096  112.563   20.445   20.586
      3.970  422.470   75.430   94.182   47.973  112.605   19.813   20.382
      3.980  422.382   74.627   93.824   47.568  111.763   19.011   21.562
      3.990  422.721   73.485   94.861   49.197  111.895   18.339   20.573
      4.000  423.473   75.468   93.234   47.990  113.154   18.448   21.143
      4.010  426.001   74.232   95.574   49.606  113.524   19.147   20.238
      4.020  427.429   75.555   94.529   48.779  114.951   18.218   20.633
      4.030  421.736   74.706   93.610   49.435  111.271   18.633   20.220
      4.040  422.281   73.092   95.122   49.520  111.534   19.199   20.860
      4.050  422.637   74.316   94.795   46.623  112.858   18.451   20.902
      4.060  425.389   74.584   95.392   47.646  112.682   18.845   20.979
      4.070  422.161   73.141   93.438   48.047  113.015   19.424   19.980
      4.080  424.315   74.245   96.495   48.236  111.887   18.889   20.554
      4.090  424.070   73.709   95.859   48.442  110.569   19.408   21.185
      4.100  423.837   73.939   92.571   49.328  111.935   19.240   20.440
      4.110  426.546   74.437   95.891   48.931  111.769   20.626   20.623
      4.120  427.228   73.019   95.476   49.072  114.745   19.659   20.796
      4.130  426.098   73.339   95.249   49.579  113.568   18.844   20.393
      4.140  429.424   74.992   95.909   48.778  114.037   18.927   21.481
      4.150  428.893   73.852   94.336   48.561  116.182   19.310   20.573
      4.160  426.546   73.082   96.423   48.036  113.618   20.046   20.099
      4.170  428.942   74.871   95.578   47.572  115.060   19.519   21.426
      4.180  425.527   72.448   94.558   49.395  113.447   19.606   20.983
      4.190  427.554   72.960   95.325   50.063  114.258   18.894   20.571
      4.200  426.684   73.999   94.681   49.452  112.921   19.002   20.567
      4.210  426.186   73.813   95.286   47.473  113.011   19.729   20.925
      4.220  421.049   74.043   92.865   48.019  110.517   19.799   20.396
      4.230  428.044   76.102   94.522   47.110  114.392   19.585   20.705
      4.240  427.408   75.080   95.459   47.766  113.429   19.707   21.229
      4.250  424.863   74.142   96.528   47.449  111.765   19.264   20.387
      4.260  427.032   75.456   96.262   48.313  111.934   19.143   20.593
      4.270  424.598   73.870   96.004   48.094  110.883   19.469   20.947
      4.280  421.624   74.982   96.270   47.059  110.706   18.662   20.387
      4.290  421.735   75.533   95.289   47.211  109.715   18.739   20.834
      4.300  418.359   73.992   96.217   46.551  108.686   18.367   20.572
      4.310  421.170   74.193   94.466   46.843  112.668   19.034   20.136
      4.320  423.153   74.631   92.625   46.382  113.370   19.720   21.020
      4.330  422.828   75.308   95.394   45.642  111.510   19.836   21.147
      4.340  422.210   75.331   94.422   45.387  111.260   19.873   20.899
      4.350  422.962   73.795   95.174   47.585  111.431   20.474   21.257
      4.360  426.554   73.709   95.809   48.160  112.199   19.529   20.985
      4.370  417.487   73.204   93.468   47.264  110.374   18.881   20.485
      4.380  418.687   75.072   93.313   45.381  111.532   19.322   20.923
      4.390  425.913   75.840   95.265   48.471  110.818   19.122   21.807
      4.400  424.137   73.768   95.487   47.498  112.705   19.147   20.783
      4.410  420.753   75.408   94.764   46.438  109.683   19.216   20.734
      4.420  420.086   75.024   93.339   47.320  110.460   19.341   21.011
      4.430  420.949   73.911   94.100   47.679  110.714   20.462   20.500
      4.440  421.596   74.145   93.321   49.153  110.446   19.539   20.501
      4.450  420.825   72.728   93.488   47.080  111.701   19.129   20.874
      4.460  422.902   74.074   93.633   47.756  110.141   20.047   20.393
      4.470  426.227   74.281   93.077   47.994  113.386   19.491   21.006
      4.480  422.803   73.909   94.919   45.288  112.501   19.424   20.606
      4.490  421.885   74.632   93.592   47.723  108.761   18.784   19.817
      4.500  421.890   75.080   94.254   45.906  111.203   19.534   19.606
      4.510  425.097   74.476   94.727   47.070  110.753   19.539   20.332
      4.520  421.093   74.894   94.313   46.246  108.673   19.475   20.822
      4.530  419.767   74.084   94.023   46.308  109.590   19.028   20.533
      4.540  420.650   74.917   94.281   45.212  111.041   19.739   19.655
      4.550  415.535   73.062   92.563   46.695  107.924   19.765   20.932
      4.560  416.859   73.387   92.655   46.898  107.830   19.025   21.162
      4.570  417.686   74.442   93.256   45.725  108.476   19.786   20.503
      4.580  421.474   75.647   92.831   47.526  109.009   19.631   19.466
      4.590  419.561   74.938   91.509   47.509  109.586   19.280   19.998
      4.600  425.594   75.462   94.155   47.847  110.328   19.343   20.298
      4.610  422.816   74.775   93.224   48.085  110.003   19.575   19.747
      4.620  423.402   74.647   92.456   47.432  111.019   19.614   20.436
      4.630  418.958   74.607   94.822   46.602  108.310   19.300   19.173
      4.640  423.836   75.044   94.455   47.143  110.297   19.611   19.858
      4.650  421.073   75.098   95.356   46.632  110.752   19.219   18.444
      4.660  424.116   75.460   93.503   48.869  110.672   19.429   19.820
      4.670  418.349   75.163   93.481   46.205  109.260   18.726   19.200
      4.680  420.542   75.201   94.165   45.753  110.850   19.297   19.383
      4.690  418.590   74.243   93.832   46.326  108.961   19.457   19.417
      4.700  423.320   76.896   94.432   45.915  110.431   19.731   20.258
      4.710  421.939   76.550   91.939   46.998  110.693   18.978   20.023
      4.720  422.061   75.073   93.532   46.528  111.643   19.542   19.517
      4.730  421.144   74.885   92.094   47.115  111.205   19.845   20.067
      4.740  424.749   74.000   93.921   46.540  111.274   19.514   20.471
      4.750  420.220   73.991   93.074   46.061  110.327   19.292   19.571
      4.760  426.487   77.772   91.636   48.402  110.050   19.466   20.730
      4.770  422.726   75.952   93.456   46.687  108.762   20.007   20.216
      4.780  423.553   74.379   93.326   45.721  109.872   19.535   20.500
      4.790  423.215   73.038   94.241   47.796  110.772   19.699   20.219
      4.800  422.662   76.007   93.109   46.390  109.443   20.463   20.042
      4.810  420.876   75.095   91.736   46.368  110.446   20.795   19.895
      4.820  423.484   73.418   93.665   45.923  111.903   20.740   19.575
      4.830  423.027   73.640   94.318   46.487  112.193   18.885   19.140
      4.840  426.292   75.662   93.486   46.721  111.459   19.444   20.083
      4.850  424.587   75.490   93.963   46.324  111.126   20.046   19.162
      4.860  418.995   74.127   92.972   45.201  108.959   19.550   20.048
      4.870  418.676   74.594   91.184   45.449  108.744   19.629   19.842
      4.880  424.643   75.153   94.396   46.601  110.825   19.800   20.204
      4.890  421.430   73.200   95.214   47.501  107.480   19.335   20.264
      4.900  421.635   73.751   92.938   47.713  109.995   20.548   19.991
      4.910  422.234   75.560   92.350   46.671  110.428   19.658   20.741
      4.920  424.447   76.008   93.485   47.952  109.134   19.366   21.213
      4.930  422.384   73.781   94.120   46.344  111.119   19.474   20.735
      4.940  420.657   74.775   93.727   45.591  109.638   19.199   21.098
      4.950  423.966   76.293   94.400   46.197  110.607   19.342   21.293
      4.960  425.344   74.670   96.237   45.016  110.062   20.348   20.580
      4.970  426.002   74.392   95.328   46.195  110.242   20.350   21.115
      4.980  422.243   73.811   93.066   46.120  111.088   19.512   21.060
      4.990  424.912   74.545   94.905   47.873  112.400   19.302   19.864
      5.000  424.406   74.569   93.286   47.227  112.342   19.477   20.122
      5.010  424.973   75.533   92.786   46.839  113.008   19.510   20.582
      5.020  421.220   74.609   93.010   46.585  111.615   19.224   20.450
      5.030  421.126   75.829   92.887   46.511  109.329   19.922   20.695
      5.040  421.599   75.127   94.717   45.866  111.881   19.039   20.145
      5.050  425.871   75.139   95.313   46.308  113.155   19.627   20.089
      5.060  425.759   74.788   95.068   47.661  111.524   19.357   20.574
      5.070  425.583   75.359   94.406   47.887  110.494   20.015   20.891
      5.080  425.891   75.948   94.373   49.049  110.198   19.080   20.296
      5.090  424.217   74.703   96.060   47.915  108.922   19.016   20.226
      5.100  424.823   73.747   94.796   48.087  111.792   19.780   19.782
      5.110  423.447   74.976   95.197   46.836  109.282   19.161   19.526
      5.120  422.437   72.151   95.047   48.216  111.145   19.385   19.951
      5.130  422.373   72.589   95.809   47.391  110.331   18.838   19.955
      5.140  421.442   73.531   94.560   47.151  109.747   19.394   19.949
      5.150  423.018   73.760   94.643   47.932  111.227   18.639   20.400
      5.160  419.285   73.682   94.254   47.553  109.401   18.145   19.883
      5.170  420.589   73.419   92.059   47.283  110.713   19.463   20.174
      5.180  420.167   72.747   95.228   47.103  108.866   18.929   20.089
      5.190  423.723   74.687   94.087   48.588  110.777   18.483   19.877
      5.200  419.389   74.426   92.525   48.617  109.077   18.888   19.568
      5.210  417.668   74.851   91.627   47.283  110.520   18.508   19.283
      5.220  423.852   74.203   93.894   48.745  110.841   20.116   19.098
      5.230  426.074   74.989   93.904   49.472  111.669   19.577   19.999
      5.240  419.426   73.459   93.901   47.942  110.321   18.314   19.796
      5.250  418.478   74.581   91.939   48.179  108.767   19.068   19.347
      5.260  423.655   75.781   93.111   49.052  110.224   18.488   19.808
      5.270  421.880   74.767   93.934   48.310  108.296   19.034   20.544
      5.280  424.328   75.238   93.036   48.779  110.945   19.610   19.550
      5.290  427.011   76.325   92.480   47.762  111.099   20.385   20.193
      5.300  419.500   72.890   92.156   47.934  109.557   19.065   19.891
      5.310  428.132   75.174   93.171   49.862  112.047   20.006   19.714
      5.320  425.908   73.540   94.940   48.143  111.415   19.308   20.904
      5.330  427.100   74.698   95.585   48.639  109.762   19.289   20.495
      5.340  427.038   74.785   93.061   47.727  112.550   19.512   21.055
      5.350  424.470   74.166   94.101   48.366  110.811   19.373   20.118
      5.360  423.237   73.220   93.856   48.454  111.509   19.419   20.397
      5.370  424.889   74.052   95.536   47.847  110.414   18.683   20.147
      5.380  421.966   74.650   93.670   46.823  111.029   18.443   20.199
      5.390  423.910   73.681   95.521   47.595  108.103   18.938   21.222
      5.400  426.532   75.958   94.215   49.255  110.625   19.018   19.837
      5.410  426.755   75.794   92.467   47.806  111.246   20.466   21.144
      5.420  424.819   72.663   94.685   46.611  111.220   21.058   20.801
      5.430  422.168   73.114   93.998   47.320  110.498   19.963   20.379
      5.440  418.344   73.413   91.470   47.476  109.942   20.004   19.852
      5.450  424.883   75.622   93.050   48.475  109.474   19.459   20.598
      5.460  425.589   75.001   93.315   48.248  110.476   20.175   20.246
      5.470  428.104   74.866   95.253   48.039  110.144   20.029   20.624
      5.480  424.811   74.725   92.390   47.986  110.869   19.810   20.114
      5.490  422.306   73.896   92.511   46.867  110.106   19.994   20.395
      5.500  429.849   75.418   92.348   48.662  113.035   19.940   20.898
      5.510  427.831   73.097   93.745   48.302  112.627   19.775   20.312
      5.520  428.123   72.879   93.078   48.183  113.910   19.107   21.178
      5.530  428.062   74.220   93.708   46.924  111.844   20.705   20.834
      5.540  425.827   74.250   92.565   46.830  112.525   19.513   21.027
      5.550  421.245   71.960   94.390   47.403  111.399   19.217   20.637
      5.560  425.153   72.379   93.081   47.938  111.920   20.086   20.912
      5.570  424.741   71.670   92.945   47.877  112.488   20.426   20.772
      5.580  426.012   71.924   92.270   49.113  112.517   20.771   20.495
      5.590  422.784   71.193   92.271   48.308  111.006   20.108   20.600
      5.600  424.409   72.274   92.668   48.383  112.839   19.610   20.538
      5.610  423.965   71.157   92.920   49.356  109.911   20.899   20.377
      5.620  423.578   71.436   93.201   48.662  110.044   19.845   20.614
      5.630  421.884   71.703   95.172   47.677  110.024   19.333   19.611
      5.640  423.308   71.548   92.573   48.473  111.401   19.401   21.066
      5.650  426.228   73.347   94.285   48.211  110.378   19.964   20.805
      5.660  422.678   70.961   93.731   47.646  112.054   19.791   20.278
      5.670  423.486   72.076   93.017   47.761  111.012   20.330   20.973
      5.680  422.701   74.585   92.329   48.066  110.256   20.059   19.966
      5.690  419.301   74.497   90.697   46.714  108.229   19.592   21.168
      5.700  422.546   74.403   92.862   46.488  110.649   19.945   20.438
      5.710  426.162   74.414   92.240   47.850  111.430   19.866   20.717
      5.720  421.267   73.882   93.083   46.601  108.753   19.160   21.083
      5.730  430.350   75.910   95.660   48.103  111.185   19.901   21.036
      5.740  420.879   74.827   90.943   47.448  109.791   18.884   20.617
      5.750  425.065   74.521   94.959   46.232  110.752   19.990   20.834
      5.760  422.392   72.119   94.468   48.175  108.239   20.366   21.084
      5.770  422.053   73.592   95.123   48.221  109.364   19.280   20.171
      5.780  420.996   72.745   94.358   47.341  110.420   19.207   19.977
      5.790  422.177   74.486   93.675   47.070  109.926   20.136   20.585
      5.800  419.194   72.885   93.412   46.431  108.294   20.115   21.387
      5.810  424.946   73.456   95.320   47.309  110.834   19.112   20.796
      5.820  427.942   73.666   95.550   47.643  111.154   19.981   21.587
      5.830  423.463   74.029   94.393   46.590  110.285   19.646   20.798
      5.840  422.801   73.958   94.287   47.677  109.879   19.920   20.485
      5.850  423.941   74.890   94.645   46.729  108.820   20.654   20.881
      5.860  423.655   72.765   94.466   46.827  111.960   20.110   20.648
      5.870  420.389   73.145   93.073   46.375  109.960   20.102   20.906
      5.880  421.510   71.921   94.489   47.442  110.176   19.758   20.939
      5.890  427.957   75.937   92.864   48.276  110.490   20.614   21.910
      5.900  420.742   72.756   94.011   45.984  108.971   20.468   21.204
      5.910  418.112   73.070   90.893   46.177  110.848   19.149   20.741
      5.920  420.710   73.619   91.975   46.292  111.221   19.136   21.530
      5.930  421.680   73.240   94.497   46.040  110.692   19.548   20.021
      5.940  425.840   72.602   96.084   46.380  112.759   19.882   20.926
      5.950  421.682   71.423   94.141   47.308  112.894   19.189   20.427
      5.960  422.493   71.746   94.292   47.100  112.439   19.327   20.580
      5.970  420.344   71.722   96.680   46.325  109.793   19.607   20.692
      5.980  420.877   72.333   94.189   46.919  111.347   19.526   20.036
      5.990  419.979   71.890   95.714   46.022  109.424   19.393   20.242
      6.000  424.040   73.302   94.879   46.513  111.366   19.610   20.575
      6.010  421.503   72.741   94.486   45.693  111.100   19.141   20.764
      6.020  421.656   72.140   95.097   48.103  108.945   19.271   20.786
      6.030  426.930   71.651   96.121   48.120  112.661   19.509   21.451
      6.040  419.303   70.959   94.203   46.983  110.198   19.554   20.720
      6.050  418.686   70.974   95.032   46.275  109.710   19.420   20.655
      6.060  425.758   70.486   96.412   46.988  112.867   20.235   20.969
      6.070  420.555   71.981   94.845   46.690  109.554   19.597   20.907
      6.080  422.893   70.721   97.165   45.801  111.929   19.197   20.147
      6.090  419.627   70.231   97.027   46.454  108.915   19.727   20.223
      6.100  423.289   72.100   96.244   47.533  109.144   19.392   20.911
      6.110  419.560   72.005   94.096   48.219  108.705   19.324   20.163
      6.120  422.209   70.430   94.554   47.374  110.418   19.676   20.492
      6.130  422.190   72.302   95.373   47.503  109.508   19.618   19.815
      6.140  425.021   72.472   95.346   47.723  112.329   19.498   20.334
      6.150  419.703   72.389   93.250   48.094  110.152   19.154   20.049
      6.160  423.345   72.053   94.617   47.758  110.826   19.574   21.409
      6.170  416.329   70.949   92.935   47.231  109.153   19.282   20.386
      6.180  423.726   72.942   93.938   48.209  111.060   19.095   21.848
      6.190  420.283   71.828   92.703   46.690  111.497   20.412   19.572
      6.200  423.579   72.989   93.722   47.841  111.141   19.061   20.763
      6.210  420.491   72.563   91.672   46.700  109.233   20.294   21.716
      6.220  417.835   70.538   93.132   46.819  111.384   19.510   19.981
      6.230  418.579   69.229   94.123   46.548  110.753   19.772   19.712
      6.240  427.122   73.790   95.174   47.574  113.104   19.154   20.142
      6.250  420.279   71.435   91.912   47.651  111.526   18.697   21.001
      6.260  417.560   70.655   93.766   47.456  109.851   19.412   20.070
      6.270  422.477   71.809   93.889   48.177  111.446   20.078   20.200
      6.280  422.288   71.896   94.381   48.977  110.850   19.568   19.425
      6.290  418.850   69.679   93.979   47.778  109.877   19.864   19.963
      6.300  420.837   71.814   93.546   48.401  110.245   19.372   19.360
      6.310  421.247   71.133   94.955   48.292  109.824   19.609   19.307
      6.320  422.535   72.067   94.566   47.844  110.074   19.659   19.717
      6.330  420.792   71.441   94.137   48.100  111.107   19.079   19.580
      6.340  420.855   72.312   94.916   46.646  111.911   18.538   19.349
      6.350  420.615   70.791   94.534   45.993  111.744   19.196   20.095
      6.360  416.627   69.072   94.700   47.666  110.364   18.783   19.664
      6.370  419.954   71.602   93.640   45.054  111.121   20.258   19.772
      6.380  423.340   73.693   94.456   46.713  110.094   19.627   20.248
      6.390  418.048   71.111   92.580   47.064  110.509   18.516   19.824
      6.400  418.321   71.158   92.813   46.682  110.466   19.276   19.699
      6.410  419.384   70.346   92.852   47.210  109.609   19.257   19.946
      6.420  419.929   70.916   94.691   48.010  109.825   19.057   20.617
      6.430  421.421   71.473   92.754   49.398  109.347   18.972   19.787
      6.440  420.671   71.720   94.199   47.317  108.607   18.816   19.416
      6.450  419.166   70.509   93.422   46.840  109.905   18.243   20.081
      6.460  423.319   71.353   93.177   48.514  112.065   19.604   19.542
      6.470  421.825   72.299   93.374   46.763  110.347   19.634   19.572
      6.480  420.157   70.438   93.744   48.407  109.947   18.288   19.765
      6.490  418.717   70.909   91.936   47.427  109.778   18.615   20.047
      6.500  423.993   73.130   94.943   47.363  109.329   18.911   19.131
      6.510  421.598   70.961   95.664   47.500  108.244   19.914   19.755
      6.520  422.351   70.293   93.090   47.974  111.621   19.286   20.169
      6.530  417.839   72.544   93.118   45.861  108.685   18.607   20.234
      6.540  420.202   72.665   91.653   48.034  110.467   18.665   20.010
      6.550  420.007   70.894   92.689   47.915  110.485   18.906   19.261
      6.560  422.436   72.817   93.207   46.683  111.302   19.781   20.272
      6.570  420.522   74.316   94.408   46.913  108.723   18.808   20.123
      6.580  416.580   72.033   93.680   46.478  107.934   19.118   19.603
      6.590  420.764   73.051   92.811   46.872  111.376   19.093   18.974
      6.600  421.903   72.552   92.632   46.994  112.138   18.337   20.043
      6.610  418.141   72.167   92.494   46.116  109.699   19.366   19.973
      6.620  421.599   72.880   94.922   47.142  109.155   20.146   19.424
      6.630  422.508   72.469   94.281   47.561  110.327   19.276   20.455
      6.640  423.627   72.313   96.819   47.664  110.218   18.905   19.926
      6.650  423.935   73.187   97.228   47.348  110.351   19.456   19.698
      6.660  424.021   72.918   94.901   47.729  112.214   19.485   19.607
      6.670  424.668   71.268   95.136   47.392  112.012   19.996   20.586
      6.680  422.965   72.356   95.649   49.220  110.017   20.143   19.396
      6.690  426.033   73.071   96.014   48.360  110.965   19.505   20.400
      6.700  428.386   73.516   97.137   46.328  111.151   20.315   21.269
      6.710  426.542   71.286   97.258   47.132  111.050   20.549   20.826
      6.720  424.873   71.659   97.179   45.707  112.067   19.842   20.019
      6.730  427.158   72.204   98.328   45.590  110.971   20.373   20.841
      6.740  423.197   72.434   97.851   44.048  111.202   20.922   19.845
      6.750  428.985   72.941   96.749   45.935  112.826   20.843   20.672
      6.760  425.403   72.337   97.306   45.617  110.357   20.085   20.753
      6.770  426.272   72.249   96.944   45.290  112.819   19.500   19.960
      6.780  427.730   72.138   99.318   45.814  111.953   19.414   20.381
      6.790  429.514   72.899   98.521   46.149  112.388   20.181   19.962
      6.800  426.335   72.650   98.011   47.960  109.209   19.766   19.711
      6.810  428.823   72.631   97.805   47.088  111.634   20.067   20.335
      6.820  429.559   72.588   98.046   47.890  111.170   21.566   19.683
      6.830  425.946   73.257   96.902   46.058  110.737   20.524   19.659
      6.840  428.031   73.204   97.598   46.252  110.937   20.302   20.508
      6.850  423.818   72.460   97.270   46.213  107.862   19.886   20.246
      6.860  424.850   73.046   98.238   45.007  110.105   19.600   20.221
      6.870  426.940   72.858   98.657   47.215  108.743   19.670   20.272
      6.880  426.456   73.820   97.058   45.297  109.571   21.464   20.647
      6.890  428.065   73.532   96.851   46.022  111.969   20.242   19.383
      6.900  426.295   74.360   96.465   46.187  109.299   20.494   20.599
      6.910  430.021   75.399   95.340   47.822  110.292   20.162   20.996
      6.920  429.369   74.885   96.914   47.738  111.020   20.195   20.775
      6.930  425.498   72.181   96.709   46.513  109.965   21.346   20.045
      6.940  423.097   73.396   95.877   45.724  107.727   20.622   21.657
      6.950  427.771   73.728   96.987   48.058  109.752   20.515   20.044
      6.960  422.317   74.940   94.705   46.535  108.245   19.817   19.965
      6.970  426.513   75.211   95.847   47.435  109.209   20.072   20.328
      6.980  424.923   75.977   95.430   45.707  108.949   19.866   20.605
      6.990  423.581   73.860   94.953   47.227  108.561   20.117   19.977
      7.000  426.132   74.042   96.871   46.339  109.656   20.549   20.839
      7.010  425.775   75.207   95.375   46.895  109.250   19.695   20.487
      7.020  421.857   73.424   93.993   46.269  109.642   19.723   20.990
      7.030  425.070   73.813   96.330   45.552  108.881   20.069   20.976
      7.040  419.728   72.688   95.083   46.400  108.234   18.763   20.613
      7.050  423.261   71.832   95.311   46.311  110.257   19.568   21.771
      7.060  428.217   72.788   97.830   47.521  110.437   19.555   21.381
      7.070  428.073   72.027   96.519   46.651  110.834   20.084   21.502
      7.080  428.351   73.101   96.131   47.194  111.320   20.072   20.945
      7.090  426.985   73.241   97.599   47.089  110.231   19.682   20.330
      7.100  422.887   72.322   95.963   46.544  109.922   18.967   19.398
      7.110  425.838   71.779   97.431   46.035  110.232   19.280   20.791
      7.120  424.205   71.831   96.472   47.220  109.642   19.368   20.188
      7.130  419.959   72.710   93.312   46.414  108.402   19.674   20.225
      7.140  420.977   73.208   93.432   47.694  109.885   19.033   19.641
      7.150  423.901   74.506   93.956   46.617  109.575   19.612   20.118
      7.160  423.115   72.799   93.223   45.829  111.194   20.511   20.011
      7.170  418.856   73.207   92.371   46.528  109.132   18.616   20.671
      7.180  417.772   72.268   92.645   45.743  108.154   20.014   20.001
      7.190  421.950   73.307   94.980   46.815  108.221   19.781   20.556
      7.200  420.607   73.582   93.288   47.086  108.795   20.587   20.113
      7.210  420.875   73.648   94.448   47.138  109.421   19.911   20.138
      7.220  420.794   73.562   93.319   48.602  108.243   19.381   20.979
      7.230  419.730   72.384   94.259   48.485  107.154   19.577   20.337
      7.240  424.447   72.749   95.095   46.852  110.013   19.910   21.775
      7.250  420.407   71.552   95.317   47.002  108.561   19.201   20.535
      7.260  426.804   73.055   97.116   48.507  107.794   20.235   20.811
      7.270  419.376   71.705   94.472   46.678  108.559   19.296   21.216
      7.280  421.921   72.553   96.057   46.454  108.701   19.678   20.555
      7.290  424.445   73.352   95.273   46.332  109.416   19.910   20.420
      7.300  423.829   73.191   95.090   47.281  109.201   20.557   20.594
      7.310  424.773   73.858   94.516   47.893  109.987   19.406   20.779
      7.320  422.514   74.281   94.350   45.908  108.608   20.366   21.275
      7.330  419.823   71.802   94.456   47.952  108.761   19.566   20.442
      7.340  424.190   73.186   94.567   48.788  109.220   19.626   20.051
      7.350  424.426   73.392   95.578   47.683  108.806   20.510   21.009
      7.360  423.224   73.121   94.121   49.031  108.542   19.719   20.907
      7.370  423.058   72.996   94.329   50.835  107.427   19.145   20.715
      7.380  418.979   72.944   94.346   48.499  107.706   18.737   20.261
      7.390  424.096   74.155   94.153   51.662  108.417   19.904   20.342
      7.400  425.065   72.618   94.664   49.376  109.423   19.877   20.580
      7.410  423.461   72.518   95.519   48.885  109.071   19.937   20.540
      7.420  421.463   72.505   94.062   48.612  109.617   19.180   20.391
      7.430  422.919   71.086   94.464   49.140  110.786   19.803   20.610
      7.440  423.085   71.986   94.159   47.842  109.535   19.898   21.464
      7.450  422.324   73.080   92.878   48.603  108.315   19.519   21.227
      7.460  423.144   72.049   92.088   49.027  111.687   19.746   21.780
      7.470  420.580   73.496   93.751   47.451  108.152   19.683   21.192
      7.480  422.393   72.487   94.963   48.717  108.791   19.334   21.568
      7.490  421.788   72.437   94.113   49.468  108.152   19.848   20.603
      7.500  420.140   73.953   92.979   48.662  108.279   19.307   20.700
      7.510  421.669   73.714   92.419   48.499  109.530   19.811   20.276
      7.520  423.833   75.821   93.769   48.790  107.632   19.312   21.175
      7.530  424.311   74.772   96.556   48.351  108.305   18.701   20.977
      7.540  421.211   73.284   95.015   48.312  106.985   18.985   21.358
      7.550  421.735   74.362   94.312   48.179  106.230   18.858   20.824
      7.560  423.580   73.925   94.389   49.494  107.223   19.424   21.503
      7.570  420.173   74.375   93.664   50.008  106.898   19.116   20.220
      7.580  417.351   73.874   92.876   49.047  107.426   19.694   19.967
      7.590  420.450   72.761   94.645   47.816  107.916   19.558   20.401
      7.600  423.621   75.039   95.307   47.555  108.774   18.854   19.900
      7.610  422.142   73.371   95.111   46.047  109.730   19.774   20.722
      7.620  422.981   75.089   95.870   46.573  108.558   19.733   20.140
      7.630  423.005   74.279   95.384   47.029  107.900   19.826   20.547
      7.640  418.697   75.611   92.894   46.248  107.733   19.708   19.614
      7.650  421.467   75.891   95.667   45.852  108.146   19.260   20.547
      7.660  424.593   74.628   94.687   45.318  112.327   19.692   20.896
      7.670  422.767   75.395   95.440   45.742  109.061   19.117   21.448
      7.680  423.614   74.564   94.386   47.334  109.701   19.511   20.131
      7.690  420.837   72.511   96.132   46.485  108.616   19.826   19.883
      7.700  425.788   74.322   95.391   47.822  110.561   20.219   20.105
      7.710  422.218   74.771   94.795   46.659  109.108   19.805   19.542
      7.720  425.161   74.786   95.475   48.606  108.489   20.546   20.178
      7.730  425.811   75.633   93.040   48.841  111.705   19.972   19.907
      7.740  425.732   76.785   93.609   47.117  110.338   20.141   20.221
      7.750  421.427   76.079   92.759   46.318  109.118   19.016   20.092
      7.760  420.967   75.055   93.975   46.229  109.122   19.879   20.571
      7.770  427.128   76.257   94.839   45.928  113.001   19.933   20.308
      7.780  420.492   74.587   92.865   47.331  108.470   19.410   20.046
      7.790  422.589   75.278   92.410   47.090  109.673   19.149   21.192
      7.800  425.894   74.640   96.204   47.349  110.522   19.340   19.969
      7.810  428.694   73.395   96.549   47.441  112.073   19.074   20.949
      7.820  425.433   75.719   95.926   47.428  110.451   19.523   19.421
      7.830  428.995   75.722   97.131   46.583  111.810   19.725   21.685
      7.840  425.967   74.252   96.534   47.090  111.018   19.052   19.858
      7.850  425.625   74.382   95.619   47.016  111.479   19.179   20.232
      7.860  425.364   73.168   95.122   47.900  111.414   18.821   21.401
      7.870  425.000   75.093   93.451   48.768  111.209   19.212   20.956
      7.880  426.775   74.314   94.595   48.803  113.155   18.640   20.050
      7.890  429.112   74.778   96.792   47.538  111.929   18.646   21.984
      7.900  429.712   74.742   95.836   47.386  114.565   19.740   20.455
      7.910  429.254   75.030   94.640   47.710  112.784   19.789   21.361
      7.920  429.626   75.474   96.530   47.938  112.087   18.389   20.491
      7.930  427.957   76.301   94.996   48.478  113.015   18.669   19.794
      7.940  425.773   74.909   94.975   47.271  112.119   19.276   20.146
      7.950  425.807   74.006   94.477   46.917  112.844   19.053   20.102
      7.960  427.014   74.726   95.628   48.567  110.083   19.072   20.326
      7.970  425.766   74.272   94.699   48.397  110.533   19.092   20.803
      7.980  425.797   74.064   96.997   48.485  108.887   19.409   20.922
      7.990  423.528   73.938   94.372   48.001  110.286   19.228   20.524
      8.000  424.089   74.039   92.595   48.065  110.758   19.517   21.277
      8.010  426.117   72.873   94.836   48.192  109.951   20.146   21.775
      8.020  423.395   74.611   94.454   47.790  107.026   19.195   21.098
      8.030  424.077   73.950   95.464   48.355  109.592   18.619   20.266
      8.040  420.675   74.005   92.476   46.111  109.766   19.946   21.262
      8.050  427.738   74.365   94.923   46.892  111.508   19.664   22.056
      8.060  425.143   74.601   95.662   47.503  109.014   18.579   21.378
      8.070  421.317   73.031   94.781   48.290  108.733   18.620   20.801
      8.080  417.832   73.726   92.158   46.382  107.852   19.104   20.702
      8.090  421.127   74.405   96.072   45.611  108.419   17.493   21.504
      8.100  424.773   74.756   95.509   47.739  110.348   18.161   20.139
      8.110  422.070   74.178   95.550   46.529  109.445   18.814   20.241
      8.120  421.970   74.689   94.652   47.113  109.362   18.802   20.169
      8.130  422.545   75.009   93.846   47.815  109.023   19.081   20.603
      8.140  422.244   73.766   94.022   46.945  110.132   19.182   20.134
      8.150  422.438   73.728   93.973   50.034  109.489   17.798   19.930
      8.160  420.106   74.223   94.905   46.515  110.116   18.480   19.722
      8.170  417.728   75.441   93.377   46.224  109.000   17.499   20.176
      8.180  421.901   75.582   93.892   47.408  109.190   18.677   20.143
      8.190  421.169   75.133   92.751   47.200  107.814   18.572   20.843
      8.200  417.195   74.533   92.291   44.977  109.115   19.224   20.338
      8.210  420.697   75.823   93.241   47.444  105.684   19.344   20.456
      8.220  418.330   73.791   92.320   47.278  108.674   19.416   19.979
      8.230  420.822   75.255   92.354   47.040  108.257   19.131   19.853
      8.240  419.492   76.082   92.087   48.255  106.544   17.703   20.110
      8.250  418.770   76.661   92.027   46.519  105.712   19.209   20.370
      8.260  420.228   75.031   95.037   44.864  107.515   19.401   19.860
      8.270  422.666   75.764   93.604   47.065  109.150   19.197   19.948
      8.280  421.873   75.183   94.588   46.865  109.263   18.287   20.142
      8.290  419.909   73.704   93.389   45.108  109.577   19.924   19.742
      8.300  422.059   75.106   93.849   45.306  109.091   19.513   20.668
      8.310  424.887   76.473   95.514   45.279  108.455   19.430   20.796
      8.320  422.454   76.056   94.123   45.790  109.467   18.136   20.553
      8.330  425.806   77.448   95.024   46.934  109.199   18.436   20.836
      8.340  425.921   77.303   95.508   46.524  109.564   18.263   20.586
      8.350  423.712   77.432   93.475   46.426  109.053   18.115   21.499
      8.360  425.495   76.278   95.068   47.832  108.199   18.680   20.828
      8.370  428.807   76.905   96.108   48.267  107.766   19.018   20.794
      8.380  430.520   76.954   97.184   47.218  111.419   19.054   20.647
      8.390  425.540   74.733   94.926   46.969  110.260   19.132   19.723
      8.400  426.531   77.121   94.972   45.945  110.069   18.662   20.481
      8.410  429.140   76.107   96.431   47.169  110.284   18.233   20.983
      8.420  423.610   74.036   94.889   46.406  110.219   18.217   21.455
      8.430  425.768   76.078   95.185   46.494  110.915   19.535   20.322
      8.440  423.960   74.945   95.443   47.389  109.905   18.102   20.707
      8.450  428.368   75.790   94.775   47.642  111.220   18.123   20.667
      8.460  429.090   77.161   92.818   47.426  112.539   19.215   20.825
      8.470  430.761   75.450   96.511   47.951  112.735   18.790   20.856
      8.480  422.716   75.389   94.227   46.230  109.772   18.582   19.981
      8.490  426.289   73.634   95.829   46.953  110.594   19.201   20.670
      8.500  428.234   76.280   94.893   47.744  110.990   18.741   20.920
      8.510  431.617   76.579   95.646   47.721  112.385   19.539   20.954
      8.520  420.513   74.961   92.451   46.022  110.095   18.849   19.809
      8.530  429.673   75.050   95.763   46.717  110.530   18.928   22.228
      8.540  426.311   75.015   95.343   47.079  109.718   18.834   20.247
      8.550  426.567   75.569   95.475   46.387  111.751   18.312   20.639
      8.560  424.903   73.834   94.715   46.879  109.679   18.415   22.019
      8.570  429.032   74.811   91.723   47.735  113.273   19.527   21.286
      8.580  427.605   75.641   93.190   47.660  111.425   19.109   21.037
      8.590  423.999   74.461   93.899   46.722  109.771   19.319   20.474
      8.600  425.811   74.268   93.319   45.797  112.313   18.913   20.844
      8.610  423.408   74.655   93.443   47.720  109.228   19.334   20.866
      8.620  425.255   76.746   94.561   46.891  108.398   19.644   20.963
      8.630  427.336   75.656   94.119   48.925  110.297   19.443   21.149
      8.640  424.662   75.487   93.354   48.957  108.867   18.562   21.454
      8.650  423.928   74.626   93.741   46.549  111.357   18.931   21.337
      8.660  425.913   75.048   94.399   47.257  111.147   17.984   21.308
      8.670  422.479   75.216   92.327   47.958  108.887   18.535   21.225
      8.680  424.342   75.222   92.339   47.726  111.512   19.253   21.058
      8.690  428.290   76.038   92.445   47.256  114.262   19.310   20.488
      8.700  425.540   74.469   93.893   47.000  112.967   18.750   20.950
      8.710  424.250   75.730   94.048   45.970  110.083   18.781   21.022
      8.720  422.492   75.231   92.501   46.629  110.998   18.247   20.708
      8.730  426.154   76.175   93.601   48.252  111.519   18.614   20.280
      8.740  418.617   74.820   92.138   47.449  107.859   18.856   20.705
      8.750  424.955   74.926   94.900   46.513  109.828   19.804   20.431
      8.760  425.271   75.441   94.520   47.537  109.853   19.599   20.727
      8.770  422.335   77.085   92.651   47.105  108.613   19.237   20.542
      8.780  422.654   75.497   91.397   47.903  109.327   18.621   20.566
      8.790  427.372   77.163   92.341   48.405  111.122   19.482   20.381
      8.800  420.356   74.303   93.048   47.047  109.927   19.227   19.969
      8.810  425.803   75.618   92.715   47.945  111.908   18.710   20.949
      8.820  424.183   77.186   92.413   45.816  111.179   19.090   20.816
      8.830  423.888   76.899   92.194   47.418  110.588   19.227   20.865
      8.840  422.453   76.801   91.603   47.097  109.635   19.765   20.164
      8.850  422.707   76.383   92.716   47.500  109.354   19.105   20.008
      8.860  420.981   75.394   90.533   48.054  110.738   18.941   20.092
      8.870  424.040   76.456   90.502   47.999  111.342   20.434   20.165
      8.880  424.199   76.027   91.734   47.550  109.872   19.159   21.065
      8.890  422.872   77.189   91.872   47.188  109.050   19.315   20.335
      8.900  422.787   76.928   89.835   47.509  110.131   19.955   20.179
      8.910  422.558   75.895   92.167   47.292  110.441   19.034   20.950
      8.920  423.278   76.659   89.590   48.441  111.695   18.511   21.296
      8.930  421.732   77.033   90.550   47.691  108.293   19.556   21.115
      8.940  425.507   77.451   91.433   47.403  110.423   19.119   20.755
      8.950  419.824   75.538   91.335   45.942  110.254   19.445   20.492
      8.960  422.898   77.090   89.811   46.100  112.125   19.261   21.541
      8.970  420.440   76.615   91.172   46.967  109.575   18.492   21.195
      8.980  416.545   75.842   88.892   47.798  107.497   18.581   21.271
      8.990  418.844   76.006   91.947   46.940  109.144   18.902   19.686
      9.000  416.516   75.866   88.407   47.491  109.546   18.795   20.243
      9.010  413.513   74.242   90.881   46.336  106.922   18.704   20.657
      9.020  417.990   75.026   90.621   48.051  107.862   18.973   20.765
      9.030  419.030   76.076   88.104   48.797  109.929   18.258   20.679
      9.040  417.342   73.499   89.181   48.082  109.299   18.417   20.829
      9.050  414.379   75.780   88.282   45.787  108.440   18.804   20.205
      9.060  415.883   75.899   87.785   47.209  108.839   18.264   20.739
      9.070  414.474   73.931   90.843   45.870  107.881   18.654   20.520
      9.080  412.824   73.758   88.648   47.217  107.848   18.138   19.894
      9.090  417.434   75.006   90.121   47.359  107.600   19.081   21.053
      9.100  419.620   75.965   91.048   48.440  108.495   17.893   20.266
      9.110  416.787   75.443   91.017   47.806  108.332   18.524   19.844
      9.120  417.394   73.943   90.654   48.902  108.152   18.520   20.718
      9.130  415.520   73.355   90.832   47.983  107.734   18.731   20.339
      9.140  413.930   73.425   91.012   48.519  106.001   19.085   19.173
      9.150  419.585   75.809   91.102   47.350  109.229   19.306   20.286
      9.160  422.873   75.708   92.367   48.466  109.235   19.099   20.497
      9.170  424.370   74.380   91.490   48.194  111.760   20.304   20.915
      9.180  423.912   75.096   92.164   49.138  110.132   19.106   20.600
      9.190  422.417   73.488   93.087   48.612  108.617   19.762   20.869
      9.200  420.137   75.017   92.851   47.767  108.267   18.838   19.698
      9.210  415.417   73.937   90.216   47.490  109.905   18.381   19.800
      9.220  420.987   73.984   91.663   49.896  109.545   19.158   20.377
      9.230  423.707   75.048   92.153   47.866  113.081   19.632   20.508
      9.240  423.266   75.310   89.821   49.291  112.074   19.131   21.159
      9.250  419.869   73.293   90.603   49.106  110.258   19.232   20.743
      9.260  423.752   74.470   91.853   48.157  112.312   19.968   19.895
      9.270  419.795   72.567   91.069   48.198  112.673   19.043   19.695
      9.280  419.875   73.637   91.635   47.394  112.145   19.402   20.301
      9.290  419.269   74.417   90.737   48.330  110.078   18.912   20.939
      9.300  418.601   74.280   89.481   48.535  110.261   18.528   21.117
      9.310  419.488   74.094   92.427   47.885  108.800   18.506   20.582
      9.320  416.991   72.785   90.024   47.231  111.073   18.561   20.554
      9.330  419.198   73.160   91.556   48.672  110.231   17.515   21.146
      9.340  418.491   72.791   89.888   48.328  110.984   18.423   20.998
      9.350  418.798   72.512   91.237   50.076  109.172   18.849   20.220
      9.360  422.419   73.893   92.774   48.400  110.205   19.129   21.386
      9.370  419.643   73.371   91.627   48.139  108.677   18.657   20.203
      9.380  422.281   73.403   90.966   48.653  111.035   19.402   20.721
      9.390  422.472   74.820   90.460   48.231  110.150   18.876   20.837
      9.400  422.628   75.694   90.485   48.433  109.761   19.731   20.504
      9.410  421.149   75.214   90.489   47.797  109.275   20.196   20.294
      9.420  421.528   74.883   92.013   48.888  108.647   19.094   20.710
      9.430  422.437   75.400   91.214   48.416  108.142   19.740   19.830
      9.440  420.156   73.478   92.880   47.214  109.769   19.594   19.218
      9.450  418.266   73.203   91.980   46.977  108.174   19.515   20.199
      9.460  419.242   73.967   90.842   48.389  109.607   19.173   20.292
      9.470  419.274   74.222   90.634   48.114  109.898   19.932   19.922
      9.480  424.062   74.252   92.193   48.859  112.536   20.019   19.198
      9.490  421.192   74.713   91.361   47.995  110.719   19.842   18.945
      9.500  423.266   74.289   90.900   49.267  109.464   20.389   19.977
      9.510  425.562   75.833   90.890   48.893  109.983   20.247   19.957
      9.520  423.252   75.293   91.800   48.393  109.715   19.060   20.442
      9.530  421.382   75.309   90.811   49.953  109.226   18.883   20.117
      9.540  418.768   73.981   89.903   47.802  110.157   19.255   20.251
      9.550  419.979   73.435   90.899   47.796  111.255   19.067   19.835
      9.560  420.358   74.026   92.549   46.620  109.611   19.742   20.803
      9.570  419.311   75.107   91.836   46.550  110.128   19.233   19.621
      9.580  421.007   74.559   91.496   46.603  109.720   20.235   20.221
      9.590  420.806   74.361   90.520   47.172  110.719   18.972   20.960
      9.600  417.702   73.700   91.134   46.210  109.315   19.141   20.597
      9.610  421.243   73.998   91.134   47.903  110.279   19.361   19.661
      9.620  419.200   75.489   90.896   46.944  108.854   18.980   19.807
      9.630  418.505   74.916   90.484   47.235  108.352   19.080   21.386
      9.640  415.643   75.737   89.724   46.150  106.920   19.550   20.476
      9.650  414.705   72.711   90.701   46.560  107.571   18.898   20.239
      9.660  421.729   74.891   91.775   47.673  109.688   19.199   20.948
      9.670  417.104   73.788   91.425   47.541  108.019   19.261   20.593
      9.680  417.818   72.369   90.478   46.434  110.267   19.372   21.049
      9.690  418.942   75.724   90.447   47.331  107.882   19.455   20.307
      9.700  421.759   75.404   90.564   47.063  109.034   19.940   20.740
      9.710  422.957   75.593   92.586   47.520  109.506   19.578   20.323
      9.720  419.726   74.590   89.511   47.897  110.141   19.344   20.317
      9.730  422.531   75.408   92.291   47.255  109.800   19.070   20.449
      9.740  423.506   74.543   91.986   47.691  110.262   19.670   20.468
      9.750  421.978   75.398   92.374   47.398  108.593   19.618   20.855
      9.760  421.914   74.357   93.589   46.440  110.157   18.998   20.257
      9.770  417.690   73.994   91.221   45.750  109.434   18.685   20.757
      9.780  417.802   72.669   91.519   48.049  109.310   18.204   20.667
      9.790  419.553   75.404   90.335   48.045  108.945   18.227   20.753
      9.800  420.225   75.578   89.470   46.367  111.334   19.307   21.776
      9.810  420.495   74.648   90.487   47.868  110.758   18.187   21.304
      9.820  418.814   72.917   90.505   46.015  110.822   18.994   21.038
      9.830  423.297   73.477   91.723   46.938  110.898   19.768   21.592
      9.840  417.474   73.942   90.299   46.666  108.710   18.690   21.082
      9.850  414.562   72.046   91.729   45.241  108.340   19.972   19.775
      9.860  413.901   72.019   91.697   46.236  107.695   19.175   20.498
      9.870  419.558   74.375   91.895   47.953  109.478   18.653   19.762
      9.880  420.007   74.547   91.719   45.150  109.725   19.401   20.769
      9.890  417.258   74.284   90.609   45.721  110.332   18.323   20.228
      9.900  419.763   74.468   92.559   45.751  110.137   18.733   20.675
      9.910  419.149   75.200   90.529   45.824  110.289   19.016   20.753
      9.920  417.454   74.749   91.174   45.131  108.794   18.697   19.831
      9.930  418.642   73.824   91.278   44.449  108.993   19.755   20.740
      9.940  417.511   75.462   91.398   44.313  111.724   19.060   19.512
      9.950  418.682   76.031   90.530   45.206  109.791   19.017   20.023
      9.960  421.768   76.684   92.120   46.108  112.371   18.765   20.254
      9.970  419.038   75.505   92.699   45.753  109.897   18.479   19.942
      9.980  422.894   74.275   90.987   45.269  114.669   19.555   19.605
      9.990  421.931   75.229   90.766   46.884  111.218   19.168   20.951
     10.000  424.295   75.927   91.965   45.258  112.992   19.568   19.557
     10.010  423.563   77.120   92.201   46.186  110.877   18.966   19.767
     10.020  422.219   75.033   92.931   44.268  110.746   19.567   20.399
     10.030  419.529   74.793   93.264   43.139  112.417   18.661   18.949
     10.040  417.321   74.422   92.755   44.283  108.819   19.183   19.086
     10.050  417.614   73.784   91.834   44.270  109.737   19.039   20.539
     10.060  421.133   75.115   90.510   45.512  111.559   19.069   20.350
     10.070  419.167   75.257   91.318   43.320  110.699   20.541   19.081
     10.080  416.379   75.151   92.059   44.439  107.725   18.990   20.464
     10.090  419.480   74.359   91.472   43.783  110.693   20.078   20.965
     10.100  418.561   73.781   91.874   44.913  111.290   18.991   19.812
     10.110  421.219   75.382   92.205   43.704  110.915   20.075   19.809
     10.120  418.764   73.594   91.649   43.510  111.260   19.275   20.704
     10.130  417.675   74.470   89.095   45.402  109.730   19.316   20.560
     10.140  414.829   74.844   88.903   44.043  111.923   18.425   19.233
     10.150  420.519   75.233   91.726   43.614  112.115   19.255   20.330
     10.160  417.502   74.873   90.468   44.852  109.286   19.473   19.407
     10.170  421.314   75.258   92.114   45.124  110.857   19.325   20.221
     10.180  419.489   74.738   90.280   46.058  110.901   19.666   19.540
     10.190  421.194   75.435   90.872   45.415  110.471   19.773   20.422
     10.200  418.074   73.504   91.099   44.953  111.025   19.019   20.560
     10.210  421.094   74.385   90.954   45.886  110.761   19.896   20.870
     10.220  420.739   74.442   91.024   46.027  110.741   19.438   21.044
     10.230  420.816   75.222   91.255   45.648  111.541   19.141   20.465
     10.240  421.639   75.602   91.421   45.078  110.594   19.577   20.800
     10.250  420.548   74.015   90.623   45.835  111.348   18.762   20.515
     10.260  420.114   75.458   90.503   44.977  112.694   18.148   19.810
     10.270  417.900   74.934   91.025   44.325  110.161   18.657   19.611
     10.280  418.209   74.778   90.415   46.559  109.764   18.972   19.855
     10.290  417.802   75.235   89.078   45.067  109.462   19.573   20.925
     10.300  419.353   75.002   92.568   44.328  110.314   19.277   20.446
     10.310  419.163   75.418   90.606   44.033  112.865   18.864   20.066
     10.320  417.010   74.462   90.338   44.886  110.263   18.934   19.989
     10.330  416.451   74.394   91.152   44.561  109.318   18.080   20.576
     10.340  416.617   74.762   89.713   44.378  111.229   18.104   19.916
     10.350  414.643   74.379   89.112   45.698  108.796   18.614   20.032
     10.360  414.237   74.210   88.241   45.283  109.539   19.202   19.458
     10.370  415.212   73.620   90.451   46.275  108.248   18.716   18.988
     10.380  418.597   74.111   91.889   46.336  108.683   19.898   19.587
     10.390  422.392   74.058   90.452   46.548  111.783   19.891   20.825
     10.400  420.331   74.566   89.842   45.477  109.986   20.120   19.691
     10.410  419.392   74.076   91.264   44.949  109.250   19.837   19.577
     10.420  418.702   74.737   91.943   43.920  109.428   19.486   20.271
     10.430  422.606   75.596   91.423   45.976  111.837   19.047   20.336
     10.440  421.141   76.254   91.753   44.519  109.418   19.393   21.793
     10.450  423.148   75.964   92.779   45.443  109.454   20.063   21.650
     10.460  421.654   77.080   91.472   45.839  109.160   19.821   20.815
     10.470  419.285   74.807   92.017   45.858  110.528   18.679   21.115
     10.480  422.466   75.472   90.961   46.513  110.996   18.725   21.074
     10.490  417.361   75.281   92.089   46.018  107.940   18.140   20.070
     10.500  420.642   75.538   91.971   46.419  108.789   19.212   20.019
     10.510  421.337   75.129   92.400   45.648  110.867   18.846   21.006
     10.520  420.623   75.002   91.904   46.060  110.703   19.208   20.452
     10.530  421.834   76.184   92.333   45.879  110.258   19.161   21.098
     10.540  417.051   76.315   90.905   44.326  108.628   19.095   20.848
     10.550  418.749   76.645   90.608   45.308  108.951   19.466   21.100
     10.560  419.091   74.603   92.327   45.186  109.029   19.879   20.866
     10.570  422.015   75.743   93.312   45.519  109.461   19.635   21.246
     10.580  420.976   75.561   92.816   45.651  108.843   19.882   21.217
     10.590  414.233   72.174   91.608   45.837  108.442   19.156   20.143
     10.600  420.795   73.709   92.345   47.103  110.698   19.520   20.623
     10.610  418.559   74.875   91.188   46.623  109.367   19.356   22.147
     10.620  420.742   76.884   90.694   46.184  110.493   18.959   21.269
     10.630  417.111   75.927   90.765   44.827  109.863   19.617   20.815
     10.640  416.549   74.800   90.898   46.142  109.109   18.968   20.468
     10.650  419.862   74.668   91.175   46.759  110.336   19.853   20.412
     10.660  417.262   75.253   91.349   44.613  109.536   19.359   20.376
     10.670  414.451   73.880   90.847   45.023  108.429   18.675   20.745
     10.680  415.313   73.346   91.724   44.307  108.695   19.049   21.350
     10.690  415.378   73.796   91.844   44.603  108.228   20.059   20.959
     10.700  417.109   75.739   89.803   45.647  109.550   19.769   20.023
     10.710  416.003   74.439   91.184   45.295  108.873   19.668   20.076
     10.720  412.854   73.298   91.249   46.286  109.705   18.282   19.439
     10.730  415.887   73.389   89.865   46.068  109.913   19.737   20.815
     10.740  413.944   73.047   89.135   46.495  108.915   19.421   20.320
     10.750  415.245   74.768   89.275   45.986  108.131   19.219   20.826
     10.760  417.610   74.066   91.904   45.426  108.243   19.544   21.333
     10.770  413.506   74.463   88.557   45.732  109.712   18.864   20.949
     10.780  412.098   75.020   89.431   46.119  106.816   18.290   20.601
     10.790  416.319   75.060   89.136   46.036  110.109   18.568   20.328
     10.800  420.161   75.149   89.747   44.908  111.569   19.489   20.992
     10.810  417.113   75.650   91.531   45.175  108.667   18.851   20.439
     10.820  416.221   75.749   89.035   45.320  109.341   19.514   20.940
     10.830  415.940   74.979   89.286   44.627  109.204   19.531   21.351
     10.840  416.118   75.276   90.562   43.974  110.271   19.040   20.558
     10.850  418.571   75.872   90.979   45.373  109.582   18.193   21.084
     10.860  416.910   75.971   89.615   43.743  108.875   19.815   21.174
     10.870  426.284   75.915   94.910   44.950  111.487   19.763   21.949
     10.880  421.408   76.059   92.737   44.033  111.087   19.309   21.140
     10.890  421.937   76.180   94.283   44.581  110.158   19.558   21.112
     10.900  423.879   77.794   92.945   45.510  111.740   18.733   21.248
     10.910  421.231   76.314   91.729   44.775  110.554   19.944   21.243
     10.920  420.903   75.828   92.905   45.102  109.456   19.800   20.503
     10.930  420.813   77.004   92.476   44.793  109.096   19.447   20.342
     10.940  420.399   77.570   90.418   44.623  110.336   19.589   20.789
     10.950  423.402   77.692   91.220   44.657  111.266   19.861   21.222
     10.960  421.369   76.601   92.345   44.190  112.182   19.158   20.327
     10.970  423.853   74.456   93.288   44.688  113.830   19.055   20.942
     10.980  421.712   75.960   92.594   45.157  109.058   19.082   20.939
     10.990  418.002   75.618   91.003   45.663  110.363   18.791   20.194
     11.000  421.834   74.972   92.221   46.595  111.284   19.067   20.575
     11.010  421.956   74.975   90.419   47.410  112.599   19.589   20.338
     11.020  420.298   74.780   90.607   46.283  111.088   19.770   20.414
     11.030  417.296   74.071   91.742   46.195  109.563   19.580   20.320
     11.040  413.040   72.223   91.018   44.993  109.593   19.629   19.533
     11.050  419.175   75.259   91.649   46.434  110.666   20.070   19.940
     11.060  416.721   73.202   91.377   44.893  110.303   19.772   19.901
     11.070  420.889   72.540   92.271   46.951  112.176   19.766   20.303
     11.080  419.659   72.875   92.733   46.145  111.618   19.798   20.118
     11.090  419.212   73.409   92.534   46.880  109.813   19.259   20.555
     11.100  424.675   74.556   92.886   47.121  110.748   20.937   21.462
     11.110  419.704   75.788   92.250   45.295  109.675   19.393   20.979
     11.120  419.487   75.422   91.551   45.220  109.544   20.128   21.020
     11.130  419.286   75.985   93.138   46.145  107.532   19.703   20.131
     11.140  417.648   72.039   93.649   45.720  110.464   19.039   19.641
     11.150  418.808   72.387   93.047   44.950  111.510   19.050   21.451
     11.160  424.394   74.032   97.154   44.752  110.854   19.399   20.839
     11.170  424.406   75.042   95.454   45.569  110.503   19.498   21.529
     11.180  421.885   74.333   94.045   45.511  111.105   18.850   20.927
     11.190  420.734   72.904   93.618   45.462  111.728   18.934   19.860
     11.200  424.046   73.904   96.870   45.227  109.583   20.829   20.489
     11.210  421.433   72.931   94.195   46.550  111.917   19.517   20.231
     11.220  424.278   73.607   95.931   46.405  110.717   20.624   20.665
     11.230  418.234   73.242   93.656   45.471  109.168   19.488   20.568
     11.240  421.142   73.599   93.972   46.329  109.772   19.981   20.885
     11.250  423.655   73.474   95.078   46.567  110.190   19.699   21.008
     11.260  419.596   73.625   96.100   45.176  109.829   18.533   20.466
     11.270  421.869   73.906   97.547   45.220  110.467   19.097   19.644
     11.280  422.833   73.153   96.475   45.668  110.169   19.085   21.182
     11.290  421.914   72.219   95.528   45.853  110.802   19.668   20.861
     11.300  419.186   72.403   94.471   45.824  108.427   19.718   20.590
     11.310  420.414   73.617   96.358   46.017  107.473   19.109   20.987
     11.320  422.385   72.436   95.175   46.005  110.589   19.914   21.543
     11.330  422.571   72.852   95.635   45.482  110.404   19.464   20.790
     11.340  425.900   72.954   96.423   45.830  110.722   19.768   22.049
     11.350  424.643   73.385   98.517   44.822  110.092   19.873   20.979
     11.360  424.203   74.173   94.433   45.992  111.329   20.126   20.629
     11.370  421.349   72.796   96.423   45.300  110.354   19.974   20.851
     11.380  421.020   74.232   95.547   44.817  109.739   19.415   20.683
     11.390  422.146   73.881   94.552   45.852  110.723   19.447   20.427
     11.400  420.753   72.229   93.071   46.042  112.361   19.496   20.134
     11.410  420.156   72.888   94.061   45.153  112.140   19.020   21.195
     11.420  422.232   72.963   95.105   46.097  111.597   19.422   20.479
     11.430  421.001   74.460   94.471   45.864  108.333   19.484   20.841
     11.440  421.164   73.004   93.734   44.867  112.607   19.108   20.146
     11.450  416.190   72.784   92.134   45.207  110.028   19.270   20.378
     11.460  419.857   74.158   92.982   45.887  109.903   19.305   20.538
     11.470  419.815   72.225   93.331   44.187  110.494   19.459   21.478
     11.480  419.728   72.996   93.073   45.404  111.972   19.522   21.146
     11.490  422.650   72.840   94.282   46.150  112.213   19.767   21.390
     11.500  417.764   72.245   94.090   44.053  110.508   19.489   20.186
     11.510  412.061   72.364   91.331   45.147  108.430   18.531   20.600
     11.520  418.564   74.524   93.176   44.009  109.872   19.844   20.591
     11.530  413.194   72.579   91.969   43.126  108.680   19.323   21.116
     11.540  418.277   73.230   94.450   45.010  109.752   20.103   20.100
     11.550  418.149   72.794   94.653   45.008  109.390   19.828   19.982
     11.560  419.533   75.358   92.884   44.912  108.800   19.753   21.558
     11.570  420.959   74.081   93.751   45.654  111.241   20.385   20.400
     11.580  419.044   72.861   95.382   44.928  110.231   19.331   20.393
     11.590  415.286   72.051   93.961   43.665  109.543   19.696   20.490
     11.600  419.822   72.731   97.022   43.537  109.289   20.132   21.455
     11.610  418.044   70.961   94.918   45.447  111.125   19.340   21.199
     11.620  418.323   74.332   94.863   45.260  109.148   19.333   20.724
     11.630  418.185   74.022   94.646   44.439  109.301   19.535   20.615
     11.640  415.715   72.412   94.374   44.407  110.125   19.343   20.054
     11.650  416.332   72.546   93.040   43.989  109.617   20.142   20.264
     11.660  422.017   73.336   94.922   44.302  112.200   19.831   20.316
     11.670  416.138   74.533   94.171   45.247  106.293   19.718   20.608
     11.680  412.088   72.212   93.551   45.014  107.635   18.503   19.477
     11.690  412.417   71.298   92.952   46.306  107.883   18.748   21.298
     11.700  412.341   72.955   92.363   45.010  108.443   19.052   20.212
     11.710  418.390   74.330   96.068   45.421  109.068   19.037   20.375
     11.720  421.210   74.653   96.159   46.145  108.406   19.017   20.761
     11.730  417.031   74.491   93.898   44.197  109.653   18.930   20.617
     11.740  417.047   72.208   95.636   44.308  109.828   18.496   19.648
     11.750  416.466   72.831   94.790   44.552  109.933   17.966   19.885
     11.760  419.359   73.927   95.517   44.798  108.087   19.059   21.330
     11.770  415.488   72.661   93.304   44.750  110.091   18.142   19.510
     11.780  420.603   72.043   95.238   47.080  110.981   19.000   19.434
     11.790  419.834   72.697   97.378   44.627  109.271   18.706   20.932
     11.800  415.933   73.522   95.202   44.898  110.394   18.379   19.538
     11.810  415.878   72.275   94.258   44.419  108.869   19.354   20.675
     11.820  417.062   73.644   94.138   43.810  108.798   20.147   20.141
     11.830  419.794   73.623   97.749   45.245  107.401   18.669   20.323
     11.840  418.687   73.397   94.440   46.810  109.554   18.568   20.278
     11.850  420.433   74.524   95.749   45.659  109.407   18.674   19.798
     11.860  419.529   74.387   95.320   45.416  110.363   19.038   19.678
     11.870  418.051   75.745   94.205   45.695  108.494   19.784   19.890
     11.880  417.415   73.128   94.302   45.995  110.189   18.659   19.286
     11.890  422.835   73.735   95.851   46.551  111.653   19.530   19.667
     11.900  417.141   73.489   94.526   45.300  110.470   19.529   19.115
     11.910  419.840   73.139   95.267   46.835  111.208   19.173   19.637
     11.920  418.003   71.528   94.759   45.904  111.985   18.744   19.218
     11.930  423.090   73.364   95.285   46.178  112.023   18.787   20.300
     11.940  421.715   73.073   95.696   47.065  110.253   18.197   20.965
     11.950  421.500   73.130   95.182   45.141  111.084   19.074   20.022
     11.960  418.468   72.389   95.013   45.641  110.429   19.304   20.442
     11.970  421.229   72.547   94.282   46.966  110.960   19.520   21.055
     11.980  419.126   71.423   94.259   46.402  111.441   18.967   19.574
     11.990  420.929   73.013   94.665   46.744  110.229   19.301   19.732
     12.000  419.340   73.850   94.717   45.804  109.690   19.754   20.224
     12.010  414.278   73.095   91.274   44.852  109.754   19.463   19.413
     12.020  421.553   72.108   93.741   46.271  111.638   20.667   19.482
     12.030  420.597   73.957   92.839   46.891  110.454   20.224   19.178
     12.040  420.056   75.011   92.132   46.902  108.983   19.204   20.666
     12.050  418.164   74.041   92.294   46.457  109.431   19.652   19.996
     12.060  419.062   74.349   92.255   46.656  109.143   19.492   20.545
     12.070  417.939   73.528   92.840   47.333  108.357   18.872   21.196
     12.080  415.788   72.557   92.669   46.309  108.792   18.754   19.519
     12.090  415.529   72.946   94.674   45.804  106.056   19.469   20.143
     12.100  422.074   74.904   94.358   47.681  109.398   18.579   19.776
     12.110  416.703   73.953   93.005   45.721  109.448   18.821   20.688
     12.120  414.663   73.434   91.799   46.813  107.907   18.849   19.901
     12.130  415.353   74.102   91.727   47.353  109.178   18.744   20.028
     12.140  416.871   73.863   93.584   46.131  109.095   18.976   19.523
     12.150  415.242   73.450   91.123   47.528  108.849   19.154   19.614
     12.160  416.663   72.815   93.119   46.870  108.390   19.261   20.095
     12.170  419.412   74.694   92.104   48.020  110.173   19.388   19.518
     12.180  417.242   74.264   92.082   46.789  109.128   19.434   19.856
     12.190  420.501   74.547   92.379   47.957  109.745   19.348   20.339
     12.200  416.969   73.310   93.612   47.346  110.209   18.053   20.447
     12.210  417.661   73.861   93.878   46.930  107.554   18.944   20.980
     12.220  414.792   72.206   94.664   46.604  107.096   18.912   20.095
     12.230  418.228   73.817   93.226   47.476  107.290   19.020   20.430
     12.240  416.961   71.605   93.202   47.634  109.005   19.083   20.495
     12.250  420.971   73.956   94.622   46.823  108.673   19.046   21.439
     12.260  419.482   75.674   93.189   46.221  109.798   18.548   21.204
     12.270  418.711   72.547   94.108   47.227  107.401   19.076   21.203
     12.280  424.288   73.083   95.368   48.134  110.674   19.190   20.471
     12.290  418.200   72.698   95.017   46.388  107.645   17.681   21.509
     12.300  413.075   72.286   90.772   46.801  107.861   18.472   20.961
     12.310  420.310   72.571   94.785   47.332  109.010   19.401   21.539
     12.320  417.275   71.177   93.865   47.230  110.109   18.891   20.070
     12.330  418.831   72.039   93.181   47.460  108.992   18.655   20.543
     12.340  421.702   72.377   94.581   48.905  110.653   19.896   20.566
     12.350  421.953   73.432   95.060   48.569  109.098   19.417   21.343
     12.360  422.944   73.922   95.644   48.930  109.585   19.362   20.422
     12.370  418.054   72.526   95.757   48.444  107.088   18.670   20.272
     12.380  417.109   71.954   96.447   48.240  107.162   19.224   19.456
     12.390  416.405   72.407   95.008   46.724  108.859   18.928   19.682
     12.400  414.699   71.953   94.522   46.008  107.317   19.071   21.179
     12.410  415.111   73.962   93.943   46.483  106.147   19.283   20.184
     12.420  419.251   72.619   95.710   46.893  108.561   19.147   20.504
     12.430  417.115   73.528   91.902   46.928  108.794   19.261   20.580
     12.440  416.257   72.355   92.771   47.408  108.016   18.988   20.701
     12.450  413.631   72.250   93.291   46.990  105.930   19.281   20.623
     12.460  416.222   72.201   94.446   47.428  108.807   18.461   20.655
     12.470  414.575   73.107   93.314   45.207  108.691   19.595   20.682
     12.480  411.766   73.131   91.530   45.925  107.160   18.971   21.061
     12.490  416.287   72.713   93.118   46.425  108.776   20.004   20.447
     12.500  412.427   72.081   93.225   47.426  106.199   19.361   19.546
     12.510  409.583   72.119   91.059   46.197  106.632   18.721   20.023
     12.520  412.028   74.149   91.313   46.605  106.637   18.351   19.341
     12.530  415.637   74.463   93.182   46.874  107.342   19.167   19.430
     12.540  415.898   74.729   92.738   46.312  106.691   20.073   20.583
     12.550  414.729   73.626   92.696   46.617  108.549   17.752   21.166
     12.560  415.366   72.446   93.909   45.952  108.006   19.092   20.686
     12.570  414.201   73.658   92.808   47.543  106.951   18.666   19.516
     12.580  415.222   73.413   94.706   46.360  108.210   17.506   20.205
     12.590  410.247   73.175   92.577   45.528  106.714   18.276   20.272
     12.600  414.020   73.840   94.818   45.272  107.549   18.256   19.779
     12.610  416.325   73.829   93.825   47.229  106.888   18.036   21.022
     12.620  416.133   74.393   94.993   47.282  106.539   18.449   20.781
     12.630  415.116   72.839   93.678   47.318  106.683   17.831   20.865
     12.640  411.340   72.035   92.520   45.640  107.295   18.014   19.540
     12.650  413.293   72.115   91.502   46.660  108.008   18.743   20.511
     12.660  413.980   73.486   90.139   46.167  109.302   18.062   20.612
     12.670  416.976   73.160   92.630   46.151  110.502   18.033   21.142
     12.680  416.898   73.860   92.344   46.223  109.290   18.309   20.025
     12.690  416.379   72.434   91.798   46.990  110.877   18.298   20.612
     12.700  416.783   74.274   91.840   46.548  109.124   19.041   20.893
     12.710  417.369   73.163   94.251   45.935  109.492   18.779   20.907
     12.720  417.841   73.055   93.852   46.367  110.248   19.441   20.167
     12.730  418.998   72.670   93.120   46.614  111.185   19.076   20.399
     12.740  417.026   72.944   93.467   45.992  109.365   18.679   20.719
     12.750  423.123   73.490   94.910   47.769  111.578   18.580   20.400
     12.760  416.702   72.968   93.659   46.526  109.625   19.105   19.819
     12.770  420.764   73.606   92.476   47.732  109.773   19.784   20.669
     12.780  417.191   71.971   94.800   45.742  108.876   19.403   20.348
     12.790  418.052   73.498   94.419   46.215  108.873   19.058   20.140
     12.800  419.519   73.101   93.556   46.441  110.249   19.673   20.525
     12.810  420.472   73.377   91.595   47.836  111.481   19.563   20.575
     12.820  417.906   73.836   91.094   47.495  111.080   19.715   20.248
     12.830  423.363   75.193   91.991   47.134  112.178   18.762   21.345
     12.840  423.277   73.788   95.047   47.077  110.605   20.025   21.560
     12.850  419.651   74.096   93.729   47.571  109.547   19.500   20.180
     12.860  417.758   73.453   91.963   46.322  110.713   19.587   20.551
     12.870  421.510   73.382   93.833   47.420  110.551   19.919   19.750
     12.880  420.633   73.714   91.001   47.511  111.653   18.663   21.627
     12.890  422.036   73.935   93.639   47.262  110.454   18.926   20.419
     12.900  421.879   73.351   94.072   45.673  110.092   20.174   20.991
     12.910  421.393   73.036   93.971   46.950  111.810   18.827   20.069
     12.920  422.575   73.509   95.772   47.791  110.768   18.413   20.532
     12.930  419.686   73.429   94.428   45.428  111.109   18.538   20.759
     12.940  420.242   74.758   92.919   46.769  110.297   18.338   20.268
     12.950  424.182   76.833   94.505   46.335  110.502   19.093   20.114
     12.960  421.879   73.946   94.266   47.973  109.932   18.718   20.599
     12.970  423.820   74.376   95.057   48.599  109.822   18.408   20.570
     12.980  420.055   72.567   95.178   47.370  110.214   18.375   20.060
     12.990  423.566   75.842   95.002   47.960  109.931   18.669   20.456
     13.000  422.329   73.680   96.630   48.859  108.361   18.470   20.410
     13.010  420.382   74.073   94.261   48.446  106.314   19.203   20.593
     13.020  423.024   74.858   94.119   47.438  109.918   18.996   20.696
     13.030  427.144   75.351   95.223   49.005  109.850   18.788   20.939
     13.040  419.813   73.752   93.198   47.766  109.312   18.993   20.529
     13.050  420.980   73.975   94.713   47.082  110.374   19.224   20.776
     13.060  423.498   74.905   95.358   46.635  110.586   18.576   20.989
     13.070  424.043   73.233   96.525   47.135  110.674   18.367   20.822
     13.080  423.598   76.402   96.074   46.367  109.380   18.809   20.742
     13.090  424.144   74.673   94.700   47.081  109.714   18.452   21.972
     13.100  423.062   73.068   96.035   47.545  110.474   18.457   20.891
     13.110  422.167   73.814   95.715   46.827  109.928   19.118   20.056
     13.120  422.871   74.241   94.757   46.828  110.710   19.510   20.494
     13.130  423.369   74.194   96.352   46.745  109.730   18.703   20.272
     13.140  423.890   74.555   96.581   47.571  109.555   18.455   20.739
     13.150  425.172   74.178   98.674   47.279  108.744   18.748   20.964
     13.160  420.846   73.976   95.086   46.628  110.313   18.421   20.697
     13.170  422.642   74.034   97.990   47.675  108.609   18.025   20.410
     13.180  425.071   74.231   95.895   47.511  110.663   19.498   20.577
     13.190  424.924   75.585   94.229   47.394  111.956   19.028   20.863
     13.200  420.121   74.792   96.746   46.392  109.132   17.907   20.040
     13.210  418.832   73.375   95.977   46.566  108.568   18.471   20.118
     13.220  427.562   76.001   95.367   48.441  109.915   18.707   21.116
     13.230  422.969   74.414   95.775   47.059  110.078   18.319   20.685
     13.240  428.696   75.976   97.261   48.314  110.340   18.562   21.055
     13.250  423.876   73.285   95.343   48.506  110.221   18.280   20.586
     13.260  425.223   75.888   96.527   47.126  109.685   17.985   21.451
     13.270  428.071   74.386   95.987   48.455  111.333   18.636   21.017
     13.280  424.880   75.480   94.827   48.771  110.048   17.899   20.925
     13.290  422.850   74.012   95.577   47.998  108.294   17.877   21.277
     13.300  420.459   73.412   95.821   47.760  107.352   17.792   20.788
     13.310  418.568   72.078   95.060   48.476  106.859   18.884   21.199
     13.320  419.825   73.874   92.933   48.367  109.219   18.833   20.488
     13.330  421.871   74.581   94.427   46.544  108.377   18.481   22.216
     13.340  415.030   71.575   91.948   47.311  108.091   18.118   21.342
     13.350  420.980   73.417   94.386   47.078  109.714   18.296   20.886
     13.360  420.042   74.742   91.830   47.887  108.397   18.684   21.434
     13.370  418.784   74.399   92.424   47.422  108.666   17.981   21.189
     13.380  421.173   75.928   94.092   47.451  108.439   18.539   21.692
     13.390  422.381   76.295   92.302   46.894  108.632   18.073   21.974
     13.400  417.188   74.193   92.069   46.589  108.439   17.839   21.622
     13.410  425.234   74.643   94.229   48.070  110.620   17.332   21.770
     13.420  422.909   74.816   93.679   46.613  110.583   18.433   21.119
     13.430  423.509   74.308   94.200   46.579  110.150   18.941   21.712
     13.440  420.850   73.475   94.602   46.378  109.234   18.219   21.694
     13.450  417.994   72.774   92.554   46.655  109.212   18.903   21.251
     13.460  418.401   72.653   94.092   46.873  106.945   17.965   20.962
     13.470  419.947   73.724   93.440   47.739  107.489   18.303   21.315
     13.480  417.750   72.855   93.090   47.998  106.960   18.246   20.760
     13.490  418.071   72.591   93.300   47.824  108.441   18.317   21.017
     13.500  420.781   73.262   94.760   47.161  108.054   17.857   21.634
     13.510  422.005   73.888   93.854   47.510  107.200   18.364   21.566
     13.520  415.197   72.072   93.691   46.514  106.454   18.410   20.553
     13.530  418.894   71.996   92.970   47.339  108.542   18.153   21.312
     13.540  417.991   72.811   93.941   46.887  106.063   18.899   20.837
     13.550  420.925   72.646   94.276   47.606  109.615   18.464   22.149
     13.560  419.580   74.337   94.578   47.224  107.605   18.322   21.167
     13.570  413.763   71.297   94.971   45.538  106.475   18.593   21.689
     13.580  415.512   71.019   94.133   46.912  107.429   18.228   21.697
     13.590  416.114   72.269   94.252   46.521  108.901   18.413   20.399
     13.600  413.540   72.540   94.781   46.034  104.614   19.029   21.043
     13.610  420.095   73.619   95.493   46.919  108.709   18.569   20.509
     13.620  418.457   73.254   94.529   46.770  106.561   19.262   21.382
     13.630  418.910   74.988   93.821   46.261  107.898   18.281   20.419
     13.640  422.024   73.820   95.954   46.895  107.621   18.601   21.080
     13.650  423.700   74.473   95.798   47.686  109.054   18.357   21.810
     13.660  416.671   73.189   93.621   46.575  105.867   19.030   21.667
     13.670  420.205   75.125   93.305   47.913  107.162   19.109   20.356
     13.680  419.236   74.499   95.303   47.632  107.068   18.372   21.266
     13.690  423.757   75.980   94.782   47.615  108.864   18.755   21.543
     13.700  423.273   75.162   97.016   46.884  106.884   19.507   21.426
     13.710  419.850   72.910   95.124   47.665  108.276   19.005   21.191
     13.720  421.452   72.915   95.456   46.299  109.577   19.004   21.576
     13.730  417.158   73.446   94.417   47.939  107.571   17.798   20.920
     13.740  419.001   74.392   94.940   46.403  108.158   18.038   21.479
     13.750  421.554   73.409   95.290   47.948  107.228   19.003   20.956
     13.760  418.280   73.913   94.876   45.836  109.118   18.655   20.544
     13.770  418.414   73.435   93.696   47.791  106.559   19.720   21.285
     13.780  421.574   73.938   95.745   48.442  107.607   19.235   20.947
     13.790  418.325   72.666   95.987   47.618  105.207   18.739   21.537
     13.800  422.827   73.925   96.193   48.638  107.358   18.106   20.918
     13.810  422.514   73.663   94.901   46.904  109.479   19.201   20.961
     13.820  420.449   74.561   93.897   46.790  108.001   18.931   20.326
     13.830  420.679   74.279   94.306   46.972  108.867   18.900   20.519
     13.840  417.072   74.142   93.999   47.148  107.312   18.147   19.872
     13.850  420.404   74.294   94.583   47.464  107.466   18.622   20.627
     13.860  415.689   74.651   92.503   47.577  107.495   18.001   20.668
     13.870  417.663   74.404   92.762   46.979  109.906   17.845   20.552
     13.880  415.746   73.220   94.072   46.028  107.034   19.314   20.458
     13.890  418.509   75.428   93.718   46.398  106.359   18.240   20.777
     13.900  424.165   74.749   95.530   47.924  108.924   18.648   20.850
     13.910  420.414   73.778   96.166   47.825  106.623   18.013   20.889
     13.920  423.079   75.196   96.465   46.970  107.358   18.901   21.291
     13.930  424.701   75.814   94.356   48.880  109.492   18.416   21.069
     13.940  418.103   74.076   93.556   47.011  108.555   18.774   20.685
     13.950  422.499   74.823   93.793   48.190  107.808   18.520   21.310
     13.960  420.726   75.214   93.543   47.226  108.174   18.863   20.432
     13.970  422.911   76.885   92.982   46.564  109.076   19.745   20.451
     13.980  425.783   76.470   95.624   46.974  109.235   18.682   21.119
     13.990  421.717   75.773   95.274   46.865  107.185   17.957   20.294
     14.000  419.889   75.681   92.733   46.412  106.956   19.052   21.391
     14.010  422.647   74.860   94.326   46.662  107.557   18.719   21.518
     14.020  424.189   77.921   95.300   47.316  106.668   18.972   20.116
     14.030  417.257   75.081   91.116   46.502  108.582   18.429   20.469
     14.040  418.242   75.750   92.546   46.612  108.640   18.392   20.329
     14.050  422.961   75.244   92.880   46.772  110.175   19.330   21.279
     14.060  415.375   74.462   92.603   46.966  108.060   18.270   19.493
     14.070  418.860   75.680   93.306   45.292  108.029   19.000   20.493
     14.080  422.219   76.053   94.959   46.457  108.485   18.397   20.747
     14.090  419.886   76.828   91.788   47.210  109.194   18.220   20.105
     14.100  421.714   77.602   93.052   47.366  109.323   18.249   20.053
     14.110  422.940   77.991   93.089   46.490  109.142   18.345   20.597
     14.120  425.984   79.438   94.765   47.802  107.873   18.560   20.928
     14.130  420.495   75.105   93.405   45.736  108.687   18.631   20.295
     14.140  420.866   76.332   93.871   46.922  108.579   17.380   19.684
     14.150  419.541   76.213   91.001   47.242  108.735   18.841   20.252
     14.160  424.964   78.063   93.897   47.060  110.310   18.050   21.349
     14.170  416.667   75.608   91.861   45.722  107.581   18.188   20.549
     14.180  417.788   75.226   91.638   47.839  108.002   18.575   20.054
     14.190  419.118   74.354   91.181   47.680  109.581   18.547   20.253
     14.200  418.073   73.880   91.689   46.821  108.362   18.077   20.877
     14.210  414.831   72.780   92.881   45.486  108.487   18.004   19.592
     14.220  415.257   73.661   92.786   46.715  105.749   18.871   20.163
     14.230  417.840   75.876   92.618   46.757  107.536   17.877   21.060
     14.240  414.581   75.478   91.386   46.090  105.707   18.676   19.548
     14.250  419.415   75.501   93.027   46.692  107.467   18.903   20.690
     14.260  420.736   75.376   94.918   46.403  108.056   19.192   20.085
     14.270  418.982   75.446   92.945   47.483  107.825   18.403   19.956
     14.280  418.859   74.477   92.482   46.860  110.060   17.922   20.599
     14.290  414.516   73.614   91.483   45.954  107.764   18.203   21.057
     14.300  420.569   74.370   91.443   46.600  111.045   18.593   20.937
     14.310  412.350   74.927   90.966   45.448  106.591   18.427   20.635
     14.320  417.630   76.447   90.952   47.864  107.279   18.069   19.928
     14.330  419.705   75.525   94.151   46.696  108.293   17.945   20.393
     14.340  417.471   74.604   92.974   47.313  106.269   18.431   20.639
     14.350  418.903   75.172   93.239   46.038  108.385   18.602   20.301
     14.360  419.584   74.137   93.621   47.413  108.010   18.847   20.970
     14.370  420.241   74.334   94.316   46.668  107.082   19.552   20.956
     14.380  420.376   74.928   93.579   45.974  108.318   18.923   20.826
     14.390  415.319   74.878   92.564   46.078  106.202   19.325   19.864
     14.400  416.143   74.677   93.141   45.489  107.699   18.853   20.559
     14.410  421.265   75.550   93.861   46.751  107.149   18.630   20.977
     14.420  417.729   75.055   93.988   45.988  106.289   18.440   20.331
     14.430  419.184   76.333   93.650   45.325  105.888   19.310   21.547
     14.440  418.199   73.848   94.029   45.857  107.884   18.372   20.692
     14.450  420.224   74.882   92.810   45.595  110.206   18.322   20.435
     14.460  416.014   73.941   92.110   46.345  107.753   18.446   20.258
     14.470  415.798   75.057   92.681   45.753  107.468   18.624   19.801
     14.480  417.820   74.385   93.124   47.098  108.759   18.293   20.028
     14.490  417.578   74.625   91.582   46.886  106.977   18.261   20.653
     14.500  416.065   75.926   89.957   46.852  107.601   18.279   20.471
     14.510  420.473   75.572   92.446   46.346  108.399   18.983   20.320
     14.520  417.255   74.975   91.227   46.928  106.235   19.734   20.405
     14.530  418.359   73.953   92.727   47.158  107.918   18.167   20.549
     14.540  416.457   74.546   90.832   46.668  107.654   18.658   19.091
     14.550  414.365   73.742   91.086   45.798  106.911   18.548   20.126
     14.560  415.564   74.110   93.092   46.403  104.295   19.018   19.991
     14.570  414.569   73.781   90.013   46.532  106.215   19.299   20.283
     14.580  414.760   74.991   90.675   46.374  103.776   18.611   20.977
     14.590  415.867   74.338   92.083   45.939  105.400   18.887   19.731
     14.600  415.134   75.378   90.149   46.356  105.674   18.430   20.927
     14.610  417.240   74.258   92.650   45.376  105.718   19.086   20.755
     14.620  413.387   72.404   93.747   44.934  105.711   18.168   20.293
     14.630  416.196   74.462   92.270   46.177  104.754   18.967   20.486
     14.640  417.304   75.627   93.617   46.093  104.721   19.207   19.940
     14.650  421.588   75.192   92.713   48.173  106.642   19.260   20.033
     14.660  417.844   73.278   93.862   45.343  106.752   19.332   20.811
     14.670  415.373   73.236   92.623   46.324  105.831   18.668   19.317
     14.680  414.137   73.028   92.507   46.773  106.117   17.802   19.630
     14.690  418.018   73.554   93.139   45.763  106.738   18.654   20.091
     14.700  419.629   73.477   94.553   46.652  107.437   17.909   20.018
     14.710  417.176   72.928   95.235   46.550  106.388   17.702   20.053
     14.720  416.154   72.776   92.382   46.914  106.347   18.428   19.697
     14.730  419.440   72.835   94.022   46.086  108.096   18.453   20.090
     14.740  418.014   73.513   93.253   47.044  107.354   18.326   19.598
     14.750  420.015   74.363   94.973   45.949  106.662   18.700   19.651
     14.760  418.695   74.395   95.566   45.152  106.181   18.682   19.705
     14.770  415.683   74.521   92.009   46.829  106.257   18.025   19.811
     14.780  420.663   73.795   95.493   46.644  107.534   18.428   19.973
     14.790  418.292   74.299   92.860   48.200  106.206   18.433   20.157
     14.800  416.798   73.291   91.934   47.122  106.535   18.691   20.027
     14.810  416.905   71.873   92.173   48.155  104.892   18.778   20.765
     14.820  414.275   73.744   91.690   45.979  103.893   19.055   20.417
     14.830  415.378   74.137   91.288   45.192  105.421   19.445   20.032
     14.840  415.108   73.133   91.231   47.242  105.317   19.083   20.646
     14.850  418.090   74.312   91.788   47.247  106.763   18.048   20.943
     14.860  414.340   71.665   93.353   47.539  104.174   18.610   20.347
     14.870  414.219   73.372   92.740   45.970  104.504   18.056   20.052
     14.880  415.906   72.215   92.596   46.659  105.460   18.781   20.666
     14.890  415.085   72.147   92.424   45.864  105.951   18.426   20.214
     14.900  415.214   72.152   92.696   46.785  105.776   18.125   20.300
     14.910  410.802   71.384   91.372   46.497  104.254   18.317   19.993
     14.920  412.770   73.107   92.199   45.601  104.296   18.251   20.607
     14.930  419.561   73.645   94.067   47.337  106.887   18.201   20.775
     14.940  412.679   73.035   92.320   47.527  103.786   18.192   19.881
     14.950  410.501   72.627   91.126   47.345  103.899   18.571   19.651
     14.960  412.784   71.935   92.923   46.532  106.352   18.759   19.457
     14.970  417.650   73.693   93.135   47.704  105.372   18.114   21.141
     14.980  420.694   73.772   93.179   47.714  108.071   18.339   20.351
     14.990  416.907   73.165   92.342   47.377  106.089   18.353   20.099
     15.000  420.161   73.784   94.501   46.674  104.448   18.024   21.205
     15.010  416.142   73.432   91.810   46.846  106.005   17.093   20.720
     15.020  417.605   74.198   91.225   47.554  106.256   17.122   19.870
     15.030  419.523   75.040   93.576   47.066  106.548   17.394   19.103
     15.040  419.664   74.630   92.798   46.591  106.774   17.859   20.195
     15.050  424.994   75.267   93.622   47.266  109.301   17.839   21.202
     15.060  424.959   76.465   95.866   47.703  106.079   18.463   20.381
     15.070  417.978   74.204   92.678   46.555  104.972   18.500   20.500
     15.080  423.756   74.348   94.519   47.640  107.870   17.484   21.502
     15.090  417.747   73.471   93.258   45.855  107.723   18.605   20.435
     15.100  417.402   73.488   92.402   47.320  108.548   17.892   19.179
     15.110  416.446   75.061   92.318   46.698  105.010   18.200   20.057
     15.120  419.491   74.404   93.739   46.673  106.610   17.989   19.867
     15.130  417.145   73.459   93.276   47.785  105.562   18.189   20.206
     15.140  416.129   75.478   93.116   45.244  105.437   18.453   19.549
     15.150  415.099   74.818   91.307   46.723  104.056   18.009   20.276
     15.160  417.023   75.042   93.177   46.077  104.204   18.465   20.502
     15.170  415.895   73.535   92.565   46.350  105.258   18.078   20.849
     15.180  417.180   75.076   91.510   45.327  106.294   17.821   19.821
     15.190  417.264   77.115   91.710   45.717  104.503   18.588   20.006
     15.200  416.073   74.637   94.044   44.813  105.865   17.518   20.396
     15.210  416.258   75.286   93.835   45.861  104.709   18.888   19.596
     15.220  421.084   76.422   93.763   46.338  105.905   18.275   21.212
     15.230  416.929   76.423   92.894   46.489  104.663   18.697   19.669
     15.240  417.874   75.843   91.230   45.536  106.622   18.506   19.925
     15.250  420.898   75.760   94.413   45.939  106.392   18.322   20.140
     15.260  420.154   75.933   94.181   45.754  105.732   18.751   20.515
     15.270  422.824   76.340   94.148   47.731  106.386   18.856   19.978
     15.280  423.924   75.987   96.281   46.357  106.663   18.704   20.543
     15.290  417.426   75.926   93.926   46.336  105.285   18.076   20.817
     15.300  420.146   75.506   93.938   45.836  107.993   18.735   19.869
     15.310  417.780   74.254   94.291   46.528  106.292   18.431   20.592
     15.320  420.443   75.456   93.678   44.903  110.311   18.622   20.191
     15.330  425.361   74.633   96.892   46.025  108.282   19.054   21.294
     15.340  422.929   76.120   95.178   46.438  107.482   19.437   19.726
     15.350  421.199   74.596   94.285   45.601  110.019   18.804   19.428
     15.360  421.068   74.861   94.630   46.607  107.648   18.888   19.649
     15.370  416.315   73.254   92.969   46.273  108.211   17.679   20.047
     15.380  416.766   74.112   92.948   45.762  107.693   18.942   18.952
     15.390  420.728   76.283   93.068   46.829  107.441   18.309   19.775
     15.400  419.638   74.381   92.665   46.012  109.137   19.544   19.684
     15.410  420.043   74.682   94.784   45.328  107.528   18.204   20.095
     15.420  418.837   74.089   93.685   46.144  109.184   19.128   19.696
     15.430  419.172   74.555   95.691   44.855  107.847   19.166   19.686
     15.440  420.893   73.843   96.156   45.092  107.661   19.543   20.611
     15.450  415.824   73.398   93.547   45.351  106.682   18.606   20.299
     15.460  419.804   75.014   96.070   45.868  106.894   18.751   20.041
     15.470  418.766   75.672   94.461   44.658  108.219   18.575   20.141
     15.480  421.722   74.902   94.615   45.553  108.802   18.787   20.387
     15.490  417.422   74.429   95.047   45.454  107.657   18.236   20.111
     15.500  420.929   76.023   95.506   45.968  108.192   18.102   20.359
     15.510  419.872   76.331   95.873   45.656  107.473   17.804   20.395
     15.520  418.480   77.385   95.227   45.545  106.163   18.460   20.377
     15.530  417.891   74.606   96.425   45.509  107.657   18.602   19.491
     15.540  419.110   75.047   95.602   45.688  106.926   18.133   20.503
     15.550  424.314   75.380   94.602   46.589  110.164   18.738   21.735
     15.560  421.590   75.343   96.862   46.182  107.674   18.577   19.548
     15.570  419.235   73.730   94.368   46.377  109.595   18.338   19.782
     15.580  417.797   74.588   94.382   46.205  107.319   17.769   20.610
     15.590  423.976   75.624   96.144   46.911  107.738   18.571   20.861
     15.600  422.489   75.794   96.696   45.756  108.014   18.221   21.604
     15.610  421.598   76.267   96.616   46.611  106.181   18.242   21.373
     15.620  420.988   76.575   97.031   45.957  106.788   18.538   20.586
     15.630  419.437   75.406   96.876   45.952  106.681   18.332   20.112
     15.640  420.046   75.250   95.185   45.710  107.249   18.722   20.851
     15.650  417.948   76.124   94.994   45.464  107.605   17.601   20.633
     15.660  419.243   75.958   95.776   44.524  107.662   18.515   20.871
     15.670  420.125   76.603   97.021   44.067  108.349   17.741   20.913
     15.680  416.262   75.240   94.600   43.377  109.613   17.869   19.958
     15.690  418.058   75.769   96.206   44.182  107.092   16.978   20.663
     15.700  419.727   75.626   98.559   43.093  110.012   17.554   19.766
     15.710  417.888   74.912   95.033   43.097  110.675   16.844   20.201
     15.720  417.565   74.216   96.205   44.261  109.005   17.416   19.880
     15.730  417.502   75.048   96.677   43.722  108.176   18.318   19.736
     15.740  417.570   74.822   96.005   43.118  109.601   17.452   19.366
     15.750  417.461   73.783   95.536   44.422  110.466   17.546   19.619
     15.760  417.217   73.934   96.339   45.175  109.482   17.894   18.696
     15.770  419.054   74.888   95.075   44.957  110.307   18.540   20.261
     15.780  426.274   73.858   96.788   46.510  113.073   18.333   19.744
     15.790  422.134   74.661   94.088   46.313  112.063   17.842   21.137
     15.800  423.399   74.397   97.171   46.733  110.259   17.812   19.829
     15.810  420.456   73.930   97.393   44.644  108.875   18.597   19.777
     15.820  420.324   75.115   95.642   44.847  109.097   18.098   20.393
     15.830  419.791   74.843   95.835   44.580  109.773   17.749   19.694
     15.840  422.054   73.801   96.103   45.664  111.451   17.983   20.969
     15.850  420.886   74.124   97.404   44.933  109.623   18.193   19.810
     15.860  420.254   75.463   95.938   43.939  109.336   18.230   20.128
     15.870  419.032   73.490   96.765   44.757  109.148   17.673   19.496
     15.880  420.603   74.528   97.663   44.044  108.861   18.289   20.137
     15.890  419.850   75.291   95.799   43.762  108.112   18.274   20.039
     15.900  420.091   74.263   96.592   44.193  108.373   17.455   20.395
     15.910  420.097   74.214   97.222   45.071  108.526   17.841   19.572
     15.920  422.823   75.540   98.119   44.456  107.500   18.229   19.876
     15.930  417.893   73.860   95.260   45.643  108.418   18.281   19.862
     15.940  419.471   74.448   94.596   44.911  111.518   17.925   19.005
     15.950  421.970   74.734   96.213   44.914  108.730   18.139   19.340
     15.960  415.461   73.151   94.144   45.884  106.626   16.878   20.085
     15.970  420.457   74.306   94.599   45.319  107.944   17.891   20.522
     15.980  422.404   75.282   94.493   45.169  109.544   17.938   21.038
     15.990  422.469   76.433   95.693   44.882  108.227   18.255   20.800
     16.000  422.326   74.254   96.783   44.445  108.807   18.130   20.051
     16.010  420.240   73.568   96.193   44.238  110.299   17.554   19.995
     16.020  420.437   73.345   96.584   45.662  108.500   18.396   19.439
     16.030  418.132   72.626   96.221   44.141  108.431   17.874   20.914
     16.040  419.841   73.232   96.538   46.136  107.500   17.592   19.558
     16.050  417.118   73.942   94.972   45.393  108.207   17.831   19.885
     16.060  416.640   75.429   95.060   44.602  105.433   18.366   19.505
     16.070  419.595   73.658   95.250   46.084  108.754   17.722   19.576
     16.080  419.378   74.409   94.354   46.233  107.553   18.378   20.561
     16.090  421.161   74.537   94.849   45.562  109.288   18.180   19.859
     16.100  418.741   72.210   94.993   44.990  108.758   18.379   20.763
     16.110  417.429   73.958   94.234   45.739  108.534   17.198   20.323
     16.120  417.255   74.948   93.214   45.974  107.167   17.939   20.502
     16.130  415.584   72.528   94.622   44.649  108.043   17.784   19.881
     16.140  416.056   73.283   94.779   45.562  106.555   17.698   20.766
     16.150  414.427   71.680   93.788   45.289  106.363   18.802   20.431
     16.160  417.469   72.666   94.781   44.996  107.223   18.098   20.901
     16.170  416.409   73.025   93.192   44.679  108.677   17.612   20.670
     16.180  415.709   72.347   93.613   44.752  108.634   18.891   20.631
     16.190  414.207   72.079   90.587   45.268  109.884   18.285   20.421
     16.200  418.023   73.793   91.982   46.254  108.671   18.164   20.216
     16.210  416.270   72.698   92.134   45.047  109.214   18.116   20.210
     16.220  419.224   73.608   93.554   44.706  110.497   18.100   19.940
     16.230  421.426   72.858   93.664   46.185  110.021   18.372   19.667
     16.240  418.942   74.322   92.698   45.592  109.662   18.654   20.073
     16.250  415.000   72.649   92.192   43.541  109.294   18.193   19.889
     16.260  423.904   72.789   94.764   45.131  112.064   18.593   20.195
     16.270  420.466   72.725   94.624   45.047  109.963   18.575   19.880
     16.280  417.542   73.383   93.255   45.057  109.402   18.186   19.546
     16.290  419.130   73.679   93.327   45.944  109.966   19.190   18.889
     16.300  416.926   74.280   92.515   45.067  109.300   18.403   19.131
     16.310  422.179   75.540   94.850   45.449  110.147   18.503   19.835
     16.320  421.158   76.038   95.008   45.794  107.998   17.843   19.931
     16.330  419.414   75.280   93.712   45.210  110.015   18.026   20.016
     16.340  418.573   74.359   94.520   44.440  108.401   18.303   19.589
     16.350  421.999   76.294   93.745   44.480  111.025   18.047   19.067
     16.360  420.462   75.611   95.042   44.717  110.202   17.455   18.913
     16.370  422.013   74.940   94.900   45.730  111.474   17.884   19.727
     16.380  420.885   76.151   95.552   43.955  111.461   17.067   18.865
     16.390  415.199   74.683   93.956   43.192  107.605   18.421   19.287
     16.400  418.878   74.481   94.170   45.235  109.155   17.734   19.861
     16.410  416.922   72.820   94.460   44.005  111.205   17.597   18.805
     16.420  420.328   73.978   93.659   45.182  111.452   17.591   20.055
     16.430  421.028   74.297   95.851   45.607  110.116   18.300   19.729
     16.440  414.684   73.307   93.368   43.352  109.062   17.711   19.385
     16.450  418.041   74.234   93.266   46.416  107.185   18.142   20.121
     16.460  415.885   73.228   91.536   45.482  108.391   18.601   20.457
     16.470  420.859   72.831   93.971   45.756  112.339   18.319   19.967
     16.480  414.721   72.518   93.023   45.427  107.755   18.764   19.581
     16.490  415.391   71.658   92.827   44.637  108.566   18.315   20.417
     16.500  421.889   73.597   93.382   46.991  109.262   18.740   19.758
     16.510  419.928   71.488   94.176   45.946  109.402   18.597   20.371
     16.520  419.239   74.158   93.882   46.602  107.864   17.826   20.120
     16.530  423.133   73.740   96.941   44.929  110.701   18.682   20.054
     16.540  420.913   73.895   92.878   46.256  110.971   18.115   19.676
     16.550  420.496   73.417   92.061   46.308  110.859   18.032   19.406
     16.560  419.379   73.316   93.631   44.693  110.510   17.840   19.653
     16.570  417.269   74.284   92.145   44.501  109.550   17.248   19.355
     16.580  419.858   74.417   92.512   44.886  109.847   17.750   19.656
     16.590  420.958   73.527   92.614   45.639  110.681   18.257   20.105
     16.600  413.668   72.984   91.467   45.895  108.293   17.718   19.188
     16.610  415.771   73.682   90.037   45.627  110.759   17.559   19.617
     16.620  417.451   73.087   91.420   45.758  110.786   17.809   19.910
     16.630  419.939   75.083   92.669   45.934  110.093   17.787   20.209
     16.640  413.713   72.707   90.516   45.429  110.008   17.049   19.663
     16.650  420.306   73.846   93.480   45.171  111.057   17.651   20.217
     16.660  420.135   74.046   92.726   45.562  111.405   17.793   21.374
     16.670  417.541   74.572   91.192   45.665  111.054   17.615   20.502
     16.680  415.967   74.428   92.330   44.513  108.396   18.862   20.698
     16.690  422.807   75.743   94.050   45.482  110.677   18.286   20.517
     16.700  421.686   74.705   93.527   46.209  111.486   18.042   20.306
     16.710  418.134   74.788   92.896   44.600  111.637   18.229   20.671
     16.720  423.573   74.713   94.471   45.673  110.590   17.998   21.304
     16.730  420.330   75.179   92.187   44.362  111.938   17.852   19.805
     16.740  418.381   74.321   91.852   44.671  110.662   18.222   20.926
     16.750  421.350   75.452   90.500   46.253  111.050   17.684   20.035
     16.760  418.308   75.379   91.761   45.765  108.345   17.756   19.169
     16.770  422.691   77.129   91.040   46.229  110.229   18.271   20.911
     16.780  418.688   75.484   90.420   46.805  109.145   17.914   19.934
     16.790  422.499   75.647   92.122   46.039  111.211   18.011   20.392
     16.800  423.457   76.766   90.652   44.921  111.842   18.223   21.102
     16.810  425.061   76.887   92.690   45.280  110.446   17.931   20.145
     16.820  420.259   74.451   90.865   45.764  111.156   17.591   20.218
     16.830  419.687   74.589   91.299   45.982  110.867   17.312   19.880
     16.840  420.973   74.771   92.691   48.014  109.519   17.859   19.376
     16.850  423.972   75.970   93.640   44.241  110.344   18.909   20.500
     16.860  423.369   76.149   94.700   46.861  108.072   17.867   19.681
     16.870  421.135   76.615   93.685   45.767  109.070   17.950   19.960
     16.880  423.130   75.982   93.488   45.463  111.852   17.451   19.154
     16.890  422.286   77.205   91.333   45.800  110.729   18.145   19.604
     16.900  423.514   77.703   94.139   45.498  110.293   18.083   18.414
     16.910  426.653   76.099   93.545   46.771  112.039   17.200   20.065
     16.920  423.118   77.033   92.399   45.081  111.039   17.767   19.889
     16.930  418.922   75.828   90.762   44.912  110.460   17.105   19.427
     16.940  424.631   76.707   92.042   46.838  109.412   18.029   20.880
     16.950  422.771   75.894   93.337   45.046  110.021   18.020   19.976
     16.960  421.620   76.085   91.987   45.441  109.881   18.618   19.566
     16.970  424.313   75.237   93.830   45.689  110.868   17.495   20.112
     16.980  423.422   74.882   95.411   45.606  110.935   17.122   19.721
     16.990  418.722   73.321   93.371   46.495  108.416   17.250   20.267
     17.000  422.985   75.343   93.901   45.771  109.088   18.113   21.232
     17.010  419.893   75.052   92.979   45.244  108.303   17.579   21.278
     17.020  422.284   75.142   93.330   45.959  110.381   18.336   20.558
     17.030  423.843   76.070   94.693   46.801  109.708   16.866   20.252
     17.040  424.056   76.221   94.943   46.227  110.036   17.656   20.456
     17.050  425.609   76.166   96.615   45.886  110.046   17.559   20.161
     17.060  420.013   74.507   94.390   45.861  108.490   18.322   20.310
     17.070  417.493   74.476   92.672   44.231  108.403   17.871   21.121
     17.080  419.787   73.783   93.804   46.811  109.330   17.683   20.332
     17.090  422.332   73.739   93.241   45.888  111.315   18.538   20.586
     17.100  419.428   73.737   92.096   45.466  110.401   18.149   20.568
     17.110  419.962   72.740   95.334   45.979  107.408   17.844   20.782
     17.120  421.785   74.319   92.430   45.480  111.002   18.563   20.560
     17.130  423.213   73.738   93.579   47.198  110.648   18.190   20.174
     17.140  422.906   75.047   93.525   46.071  109.890   18.314   20.215
     17.150  423.283   75.275   93.728   47.104  107.960   18.803   19.784
     17.160  420.349   73.217   94.400   45.661  111.022   18.505   18.795
     17.170  421.771   74.633   93.154   45.676  109.632   18.493   20.466
     17.180  420.565   75.619   92.980   45.865  108.549   18.104   20.229
     17.190  422.916   75.403   94.424   46.213  109.748   18.073   20.683
     17.200  420.901   75.017   93.957   45.109  110.241   18.100   20.098
     17.210  417.339   73.891   93.453   45.752  107.995   17.941   19.754
     17.220  421.468   74.661   93.689   46.597  109.947   18.435   20.504
     17.230  421.722   73.041   94.885   45.620  108.255   18.916   20.870
     17.240  421.942   75.039   95.603   46.304  108.115   18.453   20.537
     17.250  419.748   74.063   95.303   46.781  107.711   18.720   20.400
     17.260  419.955   73.294   93.934   47.100  108.599   18.916   19.868
     17.270  418.516   73.310   94.620   45.687  108.558   17.925   20.070
     17.280  421.722   75.213   96.287   45.367  107.685   19.289   20.081
     17.290  420.367   76.435   95.018   45.098  107.524   17.370   21.609
     17.300  420.167   75.634   94.482   45.282  109.217   18.599   20.408
     17.310  420.932   74.186   96.666   46.187  108.846   17.905   20.121
     17.320  420.151   74.028   96.141   45.518  108.145   18.810   19.824
     17.330  422.002   75.849   94.602   45.758  108.088   18.566   21.227
     17.340  418.743   73.618   93.603   45.971  109.903   18.612   19.185
     17.350  418.059   73.964   94.839   45.444  108.328   18.368   20.467
     17.360  419.040   73.275   94.951   44.547  110.663   18.111   19.502
     17.370  420.757   77.265   94.877   45.248  107.720   18.304   19.409
     17.380  422.554   75.892   94.103   44.761  109.351   19.538   20.908
     17.390  423.732   75.373   95.350   45.676  108.833   19.281   19.969
     17.400  421.730   76.228   93.264   45.923  110.252   18.580   19.116
     17.410  422.544   76.612   95.418   44.848  110.232   18.930   19.982
     17.420  419.195   75.267   93.756   44.563  109.113   19.300   19.955
     17.430  418.255   74.859   92.359   44.512  108.667   18.261   20.834
     17.440  421.280   76.339   95.459   44.492  108.609   17.596   20.012
     17.450  419.089   74.340   93.408   44.718  108.827   17.841   20.835
     17.460  419.981   74.530   95.977   44.526  108.511   18.353   19.795
     17.470  421.061   73.540   96.056   44.793  110.087   19.056   19.515
     17.480  419.585   73.836   95.293   44.198  109.044   18.362   20.105
     17.490  423.083   75.262   95.086   44.845  108.785   19.152   20.404
     17.500  422.329   74.191   97.696   43.527  108.984   18.977   19.318
     17.510  419.519   73.224   94.842   45.099  109.751   18.994   19.840
     17.520  421.694   74.440   95.489   43.551  110.728   19.181   19.810
     17.530  421.312   75.184   95.540   43.712  108.160   18.680   19.877
     17.540  419.435   74.331   93.922   43.577  108.250   18.999   21.015
     17.550  421.069   73.702   95.147   43.712  108.761   20.225   19.449
     17.560  425.467   76.030   94.344   45.422  110.348   19.846   20.401
     17.570  423.621   76.103   93.910   44.954  108.939   19.573   20.005
     17.580  421.379   74.092   93.923   45.212  109.095   19.403   20.347
     17.590  424.432   76.696   93.837   44.558  110.881   19.059   20.180
     17.600  426.722   76.684   94.662   46.220  110.156   18.406   20.534
     17.610  424.346   73.681   92.797   46.416  111.423   19.406   20.035
     17.620  426.545   75.192   94.899   46.433  111.427   18.806   20.772
     17.630  428.405   75.881   95.678   45.904  110.656   19.170   20.512
     17.640  425.429   74.534   93.341   47.195  110.919   18.947   20.841
     17.650  422.353   75.487   91.768   46.547  110.680   19.107   19.269
     17.660  427.848   77.890   93.724   45.742  110.878   17.937   20.537
     17.670  424.072   77.373   92.407   46.648  108.589   19.502   19.313
     17.680  429.147   78.371   94.955   45.993  110.355   19.146   20.208
     17.690  425.372   76.191   94.385   45.887  109.704   18.521   20.288
     17.700  423.221   77.557   93.910   45.384  108.322   18.005   19.825
     17.710  425.355   78.576   93.800   46.238  108.089   18.517   20.247
     17.720  425.700   78.981   94.033   46.557  107.382   18.830   19.869
     17.730  425.002   78.468   94.485   46.244  107.262   17.808   20.114
     17.740  423.168   76.183   94.761   44.883  108.096   19.746   19.634
     17.750  423.298   76.098   94.328   46.155  108.201   19.332   19.198
     17.760  425.171   78.474   92.772   45.005  109.213   19.603   19.844
     17.770  423.933   77.334   93.119   44.801  108.443   19.431   20.569
     17.780  421.396   76.002   95.855   44.785  106.264   18.840   20.210
     17.790  418.186   76.416   95.345   45.017  105.329   18.475   19.577
     17.800  422.806   76.434   95.168   46.526  106.967   18.721   20.396
     17.810  424.682   76.872   94.511   45.859  108.152   18.678   20.904
     17.820  420.938   75.964   94.138   45.651  104.274   19.149   21.620
     17.830  423.952   76.490   93.628   46.182  107.050   19.076   21.674
     17.840  419.857   75.444   93.212   45.082  106.579   18.402   20.790
     17.850  424.828   76.640   92.635   46.737  108.149   18.741   21.921
     17.860  424.309   76.265   95.336   44.897  109.194   18.616   20.595
     17.870  419.524   75.540   92.381   46.833  107.885   18.229   20.673
     17.880  424.474   76.026   93.654   47.090  110.228   17.944   19.792
     17.890  425.596   75.939   92.689   46.340  110.493   17.856   21.500
     17.900  419.699   74.713   92.369   46.172  108.682   17.807   20.928
     17.910  421.167   76.621   91.682   45.378  109.566   17.319   20.792
     17.920  422.707   74.557   93.651   45.449  110.042   18.879   20.166
     17.930  423.265   76.521   93.946   46.863  108.645   17.821   20.936
     17.940  420.030   75.193   93.614   45.394  108.380   18.387   20.465
     17.950  424.012   77.079   94.112   47.836  108.137   18.517   19.660
     17.960  428.368   76.723   96.764   46.867  108.622   18.652   20.922
     17.970  422.241   75.418   93.835   46.092  109.379   18.463   20.787
     17.980  422.954   74.775   96.068   45.254  108.632   18.711   20.640
     17.990  424.336   74.427   94.279   46.233  108.644   18.838   20.737
     18.000  416.627   72.783   92.890   45.073  107.120   19.098   20.650
     18.010  421.752   75.585   93.573   46.518  106.332   19.247   20.877
     18.020  420.724   75.009   93.725   47.521  105.672   19.125   20.877
     18.030  423.858   76.330   93.792   47.398  107.940   18.578   20.082
     18.040  418.283   74.321   93.222   45.871  107.195   18.310   20.701
     18.050  424.312   76.858   93.530   47.127  107.728   17.793   20.813
     18.060  427.448   78.280   95.802   46.282  107.476   19.842   20.704
     18.070  421.998   77.821   94.785   45.620  104.838   18.662   20.580
     18.080  426.879   77.938   93.383   45.538  109.617   18.947   21.676
     18.090  425.773   76.775   95.077   45.977  107.545   19.435   20.615
     18.100  426.548   77.557   93.817   46.532  109.743   19.343   20.398
     18.110  421.687   76.364   92.878   44.844  107.290   19.818   20.672
     18.120  424.965   76.670   94.098   45.647  108.092   20.202   20.483
     18.130  421.338   76.257   93.506   45.589  105.694   19.380   20.974
     18.140  422.111   75.132   94.044   45.025  106.223   19.248   20.741
     18.150  424.613   77.531   95.602   45.245  107.755   19.435   20.660
     18.160  424.363   77.118   92.825   46.456  107.342   19.093   21.819
     18.170  424.570   74.102   93.475   45.970  108.418   19.869   20.728
     18.180  420.360   74.443   92.471   46.255  107.150   19.949   20.319
     18.190  424.641   73.474   94.804   47.327  107.602   19.675   20.900
     18.200  420.588   75.515   92.953   46.520  105.943   18.481   21.008
     18.210  424.073   75.180   94.261   44.923  107.246   19.059   21.892
     18.220  423.863   76.040   94.364   44.544  108.492   20.321   21.140
     18.230  421.779   74.069   93.761   46.158  105.079   19.562   21.797
     18.240  422.753   74.666   93.347   44.611  108.926   20.256   21.101
     18.250  421.885   75.643   95.521   45.668  105.518   19.311   20.804
     18.260  417.013   75.698   93.615   44.990  104.950   18.995   20.003
     18.270  419.926   75.790   93.012   44.789  106.900   18.403   21.630
     18.280  419.440   75.463   92.802   45.391  106.613   19.304   20.659
     18.290  424.200   76.760   95.486   45.689  106.126   19.206   21.256
     18.300  423.590   76.055   93.905   45.011  106.428   19.918   20.300
     18.310  423.890   75.534   95.489   45.649  106.062   19.222   20.995
     18.320  423.268   74.797   92.411   44.308  108.715   20.487   20.884
     18.330  422.735   75.353   93.258   44.573  108.935   19.550   20.433
     18.340  425.118   76.344   94.255   46.053  107.989   18.753   21.022
     18.350  423.744   74.600   96.158   45.296  106.606   19.471   19.484
     18.360  421.275   74.053   93.860   44.601  106.056   19.210   20.959
     18.370  424.802   75.627   95.388   45.789  107.422   19.984   20.503
     18.380  420.806   72.761   93.238   45.592  108.139   19.809   20.845
     18.390  419.757   74.953   93.497   45.438  106.325   18.383   19.830
     18.400  424.370   76.415   93.283   45.416  108.370   19.470   19.565
     18.410  422.181   74.162   95.005   45.350  106.275   18.909   20.088
     18.420  422.268   73.776   96.575   45.456  106.314   19.915   20.284
     18.430  420.913   74.370   95.392   45.957  105.767   19.199   19.651
     18.440  415.990   72.713   95.417   44.856  105.832   18.602   20.172
     18.450  420.899   73.699   96.255   44.467  106.979   18.299   20.095
     18.460  425.155   74.220   99.023   45.123  106.617   19.161   19.610
     18.470  419.811   72.331   97.434   44.137  105.762   19.364   20.492
     18.480  418.077   73.907   97.208   44.046  105.811   19.384   19.580
     18.490  421.710   73.877   96.853   44.071  107.271   19.370   20.380
     18.500  419.334   73.852   95.865   43.707  108.629   19.030   18.945
     18.510  418.659   74.436   95.963   43.219  108.203   18.630   19.430
     18.520  416.482   73.480   94.744   43.456  107.539   17.833   19.430
     18.530  418.714   74.021   95.650   44.372  106.794   18.227   19.873
     18.540  418.103   73.712   95.980   44.419  107.388   18.855   19.487
     18.550  420.798   73.339   94.818   45.064  107.002   20.328   19.980
     18.560  421.249   74.986   95.221   45.797  107.217   19.273   20.291
     18.570  416.711   73.922   95.998   43.641  107.017   19.101   19.621
     18.580  413.544   73.566   93.683   45.364  104.492   18.816   19.968
     18.590  415.843   73.938   94.440   46.028  104.282   18.931   20.685
     18.600  414.672   72.955   94.692   45.153  105.490   18.816   20.157
     18.610  419.144   74.429   95.563   45.314  107.760   19.228   19.330
     18.620  420.143   74.383   94.706   44.484  107.300   18.881   20.678
     18.630  417.465   74.187   93.322   45.093  106.416   19.651   20.695
     18.640  418.064   74.158   95.301   44.741  107.379   19.226   19.764
     18.650  421.116   75.235   96.359   45.119  107.998   18.927   19.521
     18.660  418.235   71.888   94.643   45.118  107.937   18.752   20.927
     18.670  422.684   73.694   97.031   46.886  106.282   19.030   20.279
     18.680  420.255   74.025   96.373   45.267  108.729   18.923   19.943
     18.690  418.021   74.963   94.336   45.828  106.376   18.408   20.399
     18.700  415.290   73.302   92.122   46.122  107.489   19.092   19.315
     18.710  416.974   72.964   94.266   45.034  108.240   18.807   20.531
     18.720  416.201   72.409   93.457   45.989  108.571   18.345   19.860
     18.730  414.196   72.524   93.143   45.439  106.861   19.086   20.127
     18.740  410.886   74.133   92.198   45.353  106.132   18.063   19.729
     18.750  414.467   73.435   91.643   45.466  107.230   18.880   20.045
     18.760  419.689   75.228   91.849   46.435  107.306   19.734   20.507
     18.770  418.068   75.713   92.901   45.836  109.122   18.809   20.019
     18.780  418.592   74.049   92.366   45.848  108.261   20.064   20.290
     18.790  417.225   73.271   91.652   46.616  108.459   19.064   20.499
     18.800  415.193   73.220   92.391   46.568  107.047   18.952   20.043
     18.810  420.350   75.136   91.181   46.020  110.074   19.357   21.065
     18.820  414.260   72.169   92.032   45.032  108.202   19.160   20.250
     18.830  418.364   76.730   90.741   44.668  109.801   18.849   18.924
     18.840  416.521   74.601   90.746   45.584  109.519   18.567   19.939
     18.850  416.330   74.495   91.219   46.154  108.391   18.293   20.475
     18.860  414.083   73.484   91.403   44.523  108.093   19.404   20.133
     18.870  417.637   72.744   93.961   44.544  109.712   18.536   20.998
     18.880  418.949   74.155   91.803   45.089  109.251   19.394   20.563
     18.890  412.930   71.735   91.282   44.310  108.403   18.474   20.185
     18.900  413.805   72.870   92.896   45.516  108.256   18.170   20.336
     18.910  421.218   74.112   94.170   45.358  110.429   19.229   20.265
     18.920  414.042   71.722   91.900   44.531  110.817   18.870   19.278
     18.930  416.514   72.571   91.708   45.339  110.265   18.702   19.966
     18.940  418.865   74.813   93.822   45.454  110.093   17.605   19.824
     18.950  420.002   74.946   91.952   46.299  111.228   18.060   19.729
     18.960  416.871   72.958   93.079   46.371  110.318   18.151   18.908
     18.970  416.624   72.252   92.872   47.190  109.331   18.667   19.362
     18.980  419.437   73.065   92.294   45.220  112.736   18.975   20.198
     18.990  424.758   73.356   94.483   46.697  112.329   19.300   20.226
     19.000  422.429   75.128   94.233   46.177  110.890   18.006   20.267
     19.010  421.447   74.547   94.195   46.323  109.486   19.258   19.611
     19.020  415.616   74.425   92.010   44.849  109.538   18.940   19.041
     19.030  422.225   73.414   94.779   46.627  111.954   18.950   19.941
     19.040  420.182   73.926   92.311   46.496  110.898   18.900   19.629
     19.050  418.515   75.502   92.145   44.697  110.072   19.064   20.322
     19.060  419.051   74.227   93.693   45.342  110.343   18.719   20.281
     19.070  416.311   73.990   93.172   45.634  108.870   18.873   19.911
     19.080  417.882   73.348   91.842   45.702  111.158   18.590   19.626
     19.090  418.826   73.304   93.349   45.633  109.884   19.219   19.677
     19.100  419.144   73.357   92.676   45.216  109.677   18.359   20.374
     19.110  416.576   73.117   90.761   45.572  111.531   18.684   20.185
     19.120  418.352   75.360   91.830   44.435  109.648   19.029   20.525
     19.130  422.361   74.247   92.471   46.260  113.300   18.746   20.290
     19.140  418.295   73.208   92.653   45.468  110.994   18.860   20.323
     19.150  417.955   74.585   90.965   45.698  110.828   18.264   19.786
     19.160  420.920   75.547   91.410   46.922  112.108   18.704   19.874
     19.170  419.004   73.201   93.522   45.558  112.843   18.800   19.819
     19.180  420.321   75.723   92.239   45.543  112.227   18.114   20.833
     19.190  419.533   72.895   92.745   47.910  109.542   18.965   20.483
     19.200  419.414   74.191   92.637   45.709  111.478   18.322   19.694
     19.210  417.244   72.975   91.667   46.774  110.677   18.229   20.957
     19.220  416.114   73.578   91.188   46.170  110.453   18.141   20.294
     19.230  417.316   73.680   92.719   46.670  109.937   18.033   19.532
     19.240  417.237   74.463   91.347   45.226  111.804   17.910   20.192
     19.250  415.069   73.150   90.827   45.978  110.527   18.066   20.179
     19.260  413.510   74.149   90.738   45.221  109.113   18.412   20.515
     19.270  418.774   75.616   91.170   46.437  110.534   18.493   20.382
     19.280  419.191   74.706   91.093   45.417  111.256   18.133   20.647
     19.290  415.401   74.852   89.408   47.560  108.151   18.846   20.453
     19.300  419.719   75.518   90.858   46.101  109.552   18.161   21.392
     19.310  416.810   74.847   90.633   45.287  110.579   18.161   20.584
     19.320  415.577   75.938   90.233   45.483  108.558   18.644   20.282
     19.330  415.652   73.077   90.535   47.257  110.178   18.388   20.334
     19.340  414.696   75.990   88.700   46.949  107.443   18.285   20.210
     19.350  413.371   74.672   89.152   46.487  108.282   18.335   20.101
     19.360  415.964   74.453   91.474   45.488  109.814   18.365   20.549
     19.370  416.842   74.868   88.048   46.613  110.913   18.948   19.625
     19.380  417.014   72.469   89.811   46.899  110.499   19.327   20.429
     19.390  415.508   72.607   90.214   47.242  110.989   17.561   19.321
     19.400  415.654   74.232   90.886   46.720  107.790   17.837   21.000
     19.410  415.865   73.266   90.561   45.865  109.670   18.105   20.516
     19.420  421.140   75.094   90.893   46.517  111.917   19.041   20.332
     19.430  417.610   75.174   90.144   45.988  110.939   17.924   21.224
     19.440  415.347   73.628   88.158   45.934  109.832   18.186   21.888
     19.450  417.412   73.418   88.525   47.701  108.828   18.627   21.902
     19.460  419.807   74.209   88.907   46.886  112.379   18.199   20.758
     19.470  419.699   74.386   90.324   46.962  109.983   18.503   21.022
     19.480  416.518   73.084   91.257   47.508  109.000   18.215   21.129
     19.490  420.469   73.608   91.436   46.416  110.714   18.801   21.494
     19.500  419.123   74.203   91.560   46.586  109.862   18.401   20.660
     19.510  420.645   74.372   91.029   46.865  111.622   19.316   21.621
     19.520  415.575   73.394   90.551   46.099  109.263   18.838   20.150
     19.530  415.624   74.700   91.310   45.757  107.995   18.952   19.660
     19.540  415.624   73.861   90.265   45.162  109.513   19.768   20.560
     19.550  418.714   74.800   90.975   45.248  110.941   18.583   21.217
     19.560  418.780   74.443   91.826   45.261  110.868   19.395   20.127
     19.570  417.425   74.256   92.747   46.058  109.181   19.199   20.664
     19.580  417.408   74.272   90.789   46.174  109.950   19.827   20.599
     19.590  413.110   73.416   90.079   45.203  110.478   18.284   20.356
     19.600  418.376   73.615   92.800   45.358  111.124   18.547   21.289
     19.610  419.371   74.843   92.071   46.665  111.062   18.964   20.235
     19.620  418.387   75.650   91.289   45.971  110.613   18.461   20.308
     19.630  417.520   74.624   91.437   44.920  110.179   19.159   19.798
     19.640  414.054   72.662   90.563   45.941  110.278   19.131   19.949
     19.650  419.013   74.326   91.383   46.368  110.988   18.928   20.388
     19.660  419.611   75.751   90.636   46.673  110.652   18.293   20.111
     19.670  414.896   75.386   91.385   45.824  106.780   18.956   20.160
     19.680  417.110   74.442   91.449   46.145  108.847   19.962   19.544
     19.690  416.195   74.920   92.449   45.837  107.904   19.518   19.106
     19.700  417.565   75.496   91.381   45.511  108.720   19.130   19.264
     19.710  415.048   75.403   90.833   44.556  107.934   19.729   20.167
     19.720  418.320   75.352   90.858   46.073  108.836   20.624   20.255
     19.730  412.244   74.312   90.502   46.081  106.972   19.993   19.422
     19.740  418.276   74.837   90.885   45.984  110.211   20.473   19.546
     19.750  417.444   74.990   89.419   46.940  109.926   19.655   19.924
     19.760  417.632   72.051   90.300   46.467  111.077   20.465   19.789
     19.770  419.567   74.627   90.902   46.377  111.051   20.037   20.175
     19.780  413.425   73.397   87.805   46.228  109.745   19.722   19.928
     19.790  415.797   74.078   88.667   46.377  111.033   19.344   19.682
     19.800  418.709   74.896   89.789   46.554  111.637   19.249   20.288
     19.810  419.788   74.793   89.824   46.541  110.319   19.972   21.094
     19.820  414.898   72.861   89.796   47.160  110.248   19.261   19.381
     19.830  413.847   74.131   89.106   46.596  108.863   19.663   19.530
     19.840  417.703   72.833   91.230   47.631  110.777   19.448   19.462
     19.850  420.902   74.802   88.839   47.351  111.608   20.639   19.966
     19.860  419.990   75.368   91.945   46.974  109.690   19.786   19.985
     19.870  416.855   75.642   88.724   45.590  109.870   19.675   19.972
     19.880  419.921   74.179   91.455   46.518  110.055   19.565   21.319
     19.890  418.315   73.367   91.597   46.652  112.412   18.974   19.389
     19.900  419.475   73.965   91.818   45.989  111.283   19.520   19.908
     19.910  419.171   72.988   92.359   46.082  112.208   19.230   20.105
     19.920  420.889   72.895   91.918   46.918  111.689   19.518   20.820
     19.930  421.486   73.611   92.099   45.991  112.091   19.996   20.112
     19.940  419.881   73.346   91.852   47.325  109.100   19.775   19.951
     19.950  417.550   74.637   90.785   45.964  109.976   19.674   20.494
     19.960  419.647   73.926   91.369   46.639  109.810   19.755   19.989
     19.970  420.354   73.709   92.357   47.351  109.782   19.276   21.054
     19.980  418.310   73.447   92.037   47.185  109.064   19.813   19.869
     19.990  421.346   73.807   92.633   46.481  109.503   20.169   20.815
     20.000  416.414   72.596   90.521   45.713  110.732   19.712   20.386
     20.010  419.183   73.619   90.125   47.060  111.238   19.897   20.100
     20.020  416.104   73.625   92.445   45.983  109.124   19.878   19.560
     20.030  421.255   75.010   91.984   46.715  110.331   19.497   20.384
     20.040  416.265   73.227   92.035   46.326  109.969   19.654   19.959
     20.050  416.599   72.653   92.086   46.151  109.637   19.882   19.434
     20.060  414.602   73.550   89.745   46.177  111.083   18.264   19.932
     20.070  416.973   74.229   89.596   46.790  110.574   19.310   19.545
     20.080  418.092   72.810   91.544   47.512  109.576   19.117   19.866
     20.090  418.979   73.923   92.067   45.576  110.208   19.906   19.778
     20.100  418.058   73.414   92.860   47.230  108.735   19.320   19.530
     20.110  417.069   71.452   91.176   46.986  110.647   19.332   20.291
     20.120  418.114   73.990   89.974   48.085  108.425   19.102   20.374
     20.130  420.587   73.266   90.850   47.166  110.039   19.208   20.324
     20.140  417.087   73.919   90.027   46.422  109.207   19.776   20.215
     20.150  419.515   74.275   90.891   46.679  111.296   19.309   19.686
     20.160  418.609   74.686   91.524   45.396  110.989   19.065   19.636
     20.170  418.708   74.373   90.299   46.591  110.269   19.770   19.535
     20.180  419.333   76.440   90.804   47.349  108.668   19.601   19.539
     20.190  419.452   74.785   92.368   45.378  110.538   19.618   19.733
     20.200  419.888   74.135   91.196   47.509  111.535   19.151   19.288
     20.210  419.795   75.936   91.445   46.736  109.004   20.130   19.110
     20.220  416.817   74.424   91.640   47.113  108.908   19.707   19.150
     20.230  415.790   74.315   89.586   46.247  109.922   19.101   19.753
     20.240  417.313   74.102   90.889   46.420  109.109   19.180   20.037
     20.250  418.517   73.853   88.701   46.481  110.398   19.358   20.152
     20.260  416.058   75.301   90.229   46.971  109.027   18.053   19.833
     20.270  416.764   73.461   91.235   46.728  108.404   18.836   20.294
     20.280  417.601   73.521   90.688   46.746  109.337   19.467   21.027
     20.290  415.576   72.037   90.730   46.527  110.449   18.830   20.462
     20.300  415.167   74.628   90.835   45.769  106.790   18.855   20.335
     20.310  415.574   74.567   88.207   46.602  109.507   18.882   20.324
     20.320  412.716   73.573   89.685   45.016  108.939   18.777   20.467
     20.330  411.882   72.111   90.724   45.664  109.593   19.164   19.838
     20.340  417.453   74.663   89.639   45.712  112.810   18.207   19.933
     20.350  419.088   73.918   91.904   46.386  108.811   19.581   20.966
     20.360  416.969   75.162   90.260   46.347  111.275   18.385   19.907
     20.370  418.978   75.024   90.033   46.777  111.797   19.123   19.759
     20.380  416.335   74.135   89.600   46.466  110.591   18.038   20.203
     20.390  418.541   75.370   90.800   46.067  111.202   18.113   20.810
     20.400  416.893   74.425   89.793   47.087  110.781   19.034   19.316
     20.410  417.923   76.040   89.243   46.133  110.289   18.486   21.149
     20.420  417.760   76.386   87.926   45.806  110.760   18.941   20.316
     20.430  419.591   75.621   88.765   46.238  113.039   18.235   20.000
     20.440  417.647   73.972   89.151   45.730  113.057   18.303   21.605
     20.450  421.032   76.574   89.724   45.547  112.808   18.153   20.981
     20.460  422.473   77.215   88.636   47.258  112.731   19.308   20.711
     20.470  418.545   76.011   89.504   46.696  110.573   18.627   19.724
     20.480  425.374   77.500   91.342   46.422  113.345   19.506   20.773
     20.490  420.544   77.200   90.545   46.825  111.188   19.010   20.388
     20.500  418.861   76.178   90.160   45.716  111.963   18.019   19.830
     20.510  419.091   77.280   89.659   46.574  109.303   18.891   20.269
     20.520  418.122   76.089   91.220   46.138  108.380   18.178   21.271
     20.530  419.064   75.953   91.786   45.859  107.053   18.689   20.631
     20.540  421.442   75.882   93.527   46.061  109.531   19.130   20.585
     20.550  421.087   76.573   92.334   45.880  110.435   18.530   20.312
     20.560  421.487   75.674   91.663   45.403  110.327   19.844   20.321
     20.570  423.385   76.085   90.809   47.351  110.041   19.411   20.932
     20.580  423.332   76.445   91.717   47.707  110.178   19.531   20.774
     20.590  421.984   76.659   90.340   47.241  111.030   19.159   20.325
     20.600  421.967   74.551   89.984   47.820  112.405   18.875   20.585
     20.610  416.526   75.528   88.897   45.322  110.857   18.211   20.302
     20.620  422.039   76.095   90.904   46.544  110.695   19.583   19.492
     20.630  423.757   75.583   92.235   46.840  111.156   18.588   20.687
     20.640  428.438   77.143   92.855   47.712  112.834   18.904   20.284
     20.650  423.596   76.786   91.108   46.193  113.055   19.460   20.549
     20.660  421.808   75.770   91.230   47.843  109.633   18.895   20.972
     20.670  422.886   73.896   91.327   47.003  111.231   19.270   21.074
     20.680  419.850   75.347   91.540   47.533  108.811   19.090   20.069
     20.690  419.203   73.937   92.390   46.173  109.066   18.951   20.720
     20.700  420.813   75.462   91.597   46.529  109.259   19.299   20.099
     20.710  421.691   73.448   91.520   47.335  110.491   19.392   21.302
     20.720  419.470   74.772   91.677   45.811  110.534   18.621   20.509
     20.730  418.452   72.402   90.243   46.505  111.513   18.533   20.690
     20.740  419.324   73.220   90.474   46.074  111.940   19.078   20.701
     20.750  422.708   73.762   89.520   48.079  113.306   19.370   21.007
     20.760  422.925   74.615   90.602   47.098  111.070   19.121   21.288
     20.770  425.935   75.580   90.859   47.308  114.818   19.259   20.744
     20.780  422.292   73.924   91.857   46.973  111.748   18.723   21.223
     20.790  424.347   75.368   89.810   46.581  111.849   19.801   21.988
     20.800  421.825   73.984   90.555   46.870  111.525   19.342   21.955
     20.810  423.254   72.648   93.538   46.982  112.885   19.805   20.670
     20.820  419.208   73.811   91.507   47.109  111.090   19.241   20.190
     20.830  418.487   73.597   91.787   46.690  109.630   19.410   21.704
     20.840  422.261   73.822   92.228   47.258  112.284   18.809   21.436
     20.850  420.053   73.520   91.125   44.605  115.153   17.825   21.574
     20.860  421.164   72.994   92.179   46.358  112.606   19.352   21.442
     20.870  417.650   73.397   91.831   45.830  109.937   18.495   21.402
     20.880  418.718   73.516   91.409   46.465  110.332   19.286   21.316
     20.890  418.192   73.587   91.438   46.840  111.043   18.816   20.990
     20.900  419.326   75.300   91.305   45.913  110.802   18.618   20.876
     20.910  422.981   73.251   93.372   48.015  110.956   19.282   21.717
     20.920  421.324   74.990   90.685   47.552  110.878   19.193   21.308
     20.930  420.591   73.276   91.710   47.418  111.272   19.631   20.942
     20.940  420.367   74.146   89.937   47.053  112.018   19.724   21.651
     20.950  424.340   74.144   91.302   46.376  113.621   19.795   21.078
     20.960  420.009   73.459   90.034   46.397  112.652   19.322   20.601
     20.970  419.991   73.759   91.502   47.467  111.244   19.299   20.203
     20.980  421.305   74.136   92.944   46.163  111.215   19.339   20.778
     20.990  417.671   73.906   90.522   46.239  110.030   18.464   20.925
     21.000  416.442   71.951   90.494   45.719  111.282   18.710   20.945
     21.010  414.485   72.624   90.178   45.709  109.350   18.032   21.051
     21.020  415.133   72.123   91.413   46.513  109.140   18.458   20.722
     21.030  418.044   71.788   90.331   46.169  111.396   19.117   20.895
     21.040  421.452   74.313   92.055   47.183  110.668   18.739   21.497
     21.050  421.485   74.155   91.661   46.695  110.374   19.579   20.935
     21.060  422.247   74.202   91.138   46.901  111.312   18.978   21.381
     21.070  423.690   75.110   90.580   47.774  112.838   18.093   20.951
     21.080  419.680   74.017   90.974   45.861  111.305   18.122   20.643
     21.090  420.841   74.372   90.440   46.478  114.152   18.114   20.612
     21.100  417.749   73.418   89.158   45.114  111.396   19.001   21.281
     21.110  421.557   73.142   91.636   45.879  112.074   18.650   21.136
     21.120  418.051   72.675   91.026   46.344  111.815   18.041   20.175
     21.130  420.819   73.072   91.739   45.816  112.406   19.371   20.853
     21.140  413.144   72.104   88.456   45.886  110.051   19.254   21.099
     21.150  420.404   72.843   91.532   46.659  112.160   19.172   21.189
     21.160  415.852   73.970   91.935   47.078  108.178   18.731   20.685
     21.170  416.213   73.808   90.338   45.862  108.520   19.015   21.421
     21.180  418.229   72.846   90.913   46.483  110.980   18.658   21.027
     21.190  419.987   73.978   92.019   46.017  109.822   18.483   21.209
     21.200  419.529   72.891   90.434   46.385  113.371   18.203   21.116
     21.210  417.157   73.148   89.262   44.911  112.620   18.054   20.919
     21.220  415.957   72.429   90.538   45.420  110.894   18.514   20.940
     21.230  414.989   71.448   90.163   45.652  110.770   18.105   20.556
     21.240  417.450   72.285   90.258   46.343  111.820   18.817   20.436
     21.250  417.540   71.351   91.084   44.503  112.965   18.628   20.746
     21.260  422.256   73.401   92.002   46.602  112.206   18.961   20.892
     21.270  420.024   73.826   89.662   47.201  111.106   19.144   20.898
     21.280  415.002   72.846   90.871   46.615  109.066   18.099   20.460
     21.290  414.168   71.062   91.775   46.721  109.159   18.970   20.425
     21.300  415.580   72.814   90.948   45.462  110.209   19.316   20.129
     21.310  418.941   73.918   90.090   46.995  108.832   19.417   21.633
     21.320  413.072   71.148   91.423   46.323  109.139   18.047   20.575
     21.330  412.834   70.044   90.508   46.861  107.805   18.664   21.252
     21.340  413.650   73.121   89.354   45.931  108.596   18.655   20.739
     21.350  411.523   71.687   90.390   45.394  106.478   18.671   20.898
     21.360  415.831   73.445   91.409   46.279  108.410   18.446   21.195
     21.370  415.044   72.740   88.583   46.315  108.755   19.368   21.123
     21.380  418.076   72.411   89.579   46.550  109.905   19.632   21.222
     21.390  418.588   74.138   90.687   46.620  109.566   18.756   21.134
     21.400  418.763   72.836   90.586   47.652  108.863   18.609   22.210
     21.410  415.129   70.904   89.468   46.772  109.042   19.172   22.071
     21.420  417.072   72.773   90.847   46.526  109.651   19.150   21.184
     21.430  416.756   71.782   91.932   46.360  109.357   18.978   21.076
     21.440  411.585   72.203   90.774   45.914  107.563   18.117   21.070
     21.450  413.047   73.822   90.432   47.344  105.939   18.601   21.111
     21.460  415.697   73.046   90.390   46.849  107.858   19.227   21.478
     21.470  416.105   73.917   88.923   46.867  108.701   18.956   22.101
     21.480  419.129   73.542   92.732   46.309  110.725   18.655   21.799
     21.490  417.051   73.153   90.778   46.655  108.420   18.574   22.138
     21.500  421.259   74.806   92.037   46.145  110.013   19.531   21.876
     21.510  417.915   74.921   90.393   46.769  107.935   18.782   21.422
     21.520  422.388   73.225   92.564   46.817  110.456   19.765   21.976
     21.530  415.041   72.340   90.240   47.061  109.376   18.419   20.734
     21.540  417.196   73.573   90.982   47.347  107.641   18.474   21.690
     21.550  413.511   73.128   88.871   45.708  108.494   18.645   21.401
     21.560  415.154   73.718   91.412   45.225  108.096   19.055   20.867
     21.570  416.093   73.292   90.519   45.850  109.501   19.052   21.693
     21.580  420.674   75.181   91.336   45.561  110.243   19.100   22.640
     21.590  417.868   73.882   89.940   46.315  109.251   19.601   21.816
     21.600  419.038   75.810   90.753   44.996  109.597   19.349   21.752
     21.610  417.993   72.693   91.290   45.539  108.489   19.827   22.007
     21.620  416.844   72.833   90.711   46.213  109.073   18.924   21.172
     21.630  414.271   72.477   90.383   44.705  109.571   19.339   21.367
     21.640  416.985   73.415   89.829   45.374  109.122   19.073   22.240
     21.650  415.796   73.430   89.987   45.301  108.541   19.487   20.304
     21.660  417.242   74.394   90.987   45.770  109.948   18.869   20.953
     21.670  416.160   74.195   90.065   43.959  110.505   18.792   21.176
     21.680  417.230   74.023   88.883   44.893  110.537   19.731   21.282
     21.690  414.084   73.844   88.490   44.543  110.306   19.185   20.564
     21.700  415.009   73.374   89.125   45.299  109.029   19.201   21.360
     21.710  413.292   73.615   89.897   44.931  107.598   19.698   20.823
     21.720  414.099   72.873   87.965   45.532  110.351   19.137   21.032
     21.730  419.038   73.608   90.232   46.230  111.423   19.021   21.645
     21.740  413.036   71.812   89.181   45.598  107.997   19.865   21.004
     21.750  416.794   73.350   90.292   46.510  108.983   19.726   20.673
     21.760  416.041   73.048   88.172   45.295  111.487   19.347   20.835
     21.770  414.459   72.201   88.582   46.267  109.752   19.469   20.974
     21.780  415.662   73.208   88.646   46.622  108.869   20.126   20.643
     21.790  416.122   73.577   86.999   46.462  110.417   20.300   21.176
     21.800  415.637   73.141   88.893   46.747  108.823   19.977   20.460
     21.810  414.106   73.333   88.686   46.584  108.226   18.960   20.474
     21.820  416.126   73.042   88.806   47.137  109.326   19.137   21.098
     21.830  419.152   74.952   90.689   45.365  108.241   20.038   21.143
     21.840  418.509   73.662   90.491   46.008  108.760   19.888   21.490
     21.850  413.062   74.705   87.842   45.391  109.253   19.143   20.848
     21.860  413.906   73.796   88.540   44.461  108.383   19.819   21.491
     21.870  418.060   74.371   89.242   47.240  107.668   20.077   21.005
     21.880  417.483   74.060   88.448   45.684  110.767   20.026   20.858
     21.890  420.685   73.195   90.957   45.355  110.754   20.406   21.373
     21.900  417.167   71.746   91.866   45.410  108.649   20.177   21.741
     21.910  416.986   73.625   91.342   45.387  109.125   19.885   20.287
     21.920  417.821   73.683   90.878   45.066  107.916   20.061   22.040
     21.930  418.279   73.594   91.039   45.030  108.482   20.679   21.968
     21.940  419.205   75.169   88.838   45.382  110.438   19.653   21.965
     21.950  420.867   76.141   89.065   45.253  111.253   19.676   22.225
     21.960  421.104   74.610   90.281   46.184  110.660   19.956   22.174
     21.970  417.480   72.938   90.684   44.814  110.606   19.559   21.757
     21.980  419.728   74.606   89.292   46.472  109.957   19.761   21.597
     21.990  419.684   75.635   89.897   45.290  110.009   19.187   22.259
     22.000  419.925   75.491   91.058   45.100  109.345   19.770   21.946
     22.010  416.518   73.874   90.081   44.963  108.344   19.802   22.417
     22.020  416.740   71.975   89.629   45.560  108.252   20.348   23.347
     22.030  416.489   73.321   91.935   44.304  108.034   19.245   22.612
     22.040  418.082   74.031   90.583   43.819  110.208   20.361   22.223
     22.050  420.137   74.557   92.922   46.007  107.513   20.753   22.025
     22.060  419.237   75.566   89.954   45.011  109.291   20.570   22.092
     22.070  416.429   73.724   90.660   44.468  107.574   19.877   22.566
     22.080  420.991   74.124   92.042   45.280  110.263   19.892   22.096
     22.090  418.019   73.579   92.144   45.285  109.250   20.381   20.835
     22.100  415.836   74.043   90.499   44.276  108.412   20.147   21.158
     22.110  420.232   74.805   91.835   45.564  107.914   20.237   22.142
     22.120  417.071   75.232   91.660   45.131  107.128   19.186   22.390
     22.130  422.004   75.203   91.748   45.265  109.868   19.835   21.637
     22.140  419.690   75.062   89.806   45.868  108.965   19.734   21.940
     22.150  419.298   73.437   92.165   46.179  109.429   19.028   21.968
     22.160  415.744   73.130   90.297   45.041  107.650   20.049   22.485
     22.170  418.453   73.798   91.895   45.082  110.105   19.823   21.032
     22.180  418.833   73.215   91.885   45.817  107.538   20.532   22.364
     22.190  422.789   73.970   91.452   45.925  110.039   20.982   22.846
     22.200  422.393   74.179   94.207   45.760  107.147   20.309   22.190
     22.210  424.958   75.139   93.271   46.037  108.593   19.950   22.914
     22.220  421.053   74.892   91.828   46.216  108.818   20.128   22.095
     22.230  420.704   74.770   91.954   44.972  109.159   19.259   21.578
     22.240  421.240   73.905   92.714   45.325  109.346   19.462   21.792
     22.250  420.291   74.038   90.758   44.644  110.391   20.385   22.394
     22.260  423.098   72.839   91.843   46.809  111.044   20.448   21.675
     22.270  421.134   74.128   90.433   45.061  111.053   20.754   21.723
     22.280  417.367   72.929   90.359   44.684  110.654   20.034   20.917
     22.290  419.444   74.076   90.535   45.582  109.831   19.977   20.852
     22.300  421.484   74.272   91.402   44.666  109.623   20.449   22.068
     22.310  416.730   74.017   88.924   43.938  109.545   19.614   21.222
     22.320  421.814   76.527   90.250   45.114  109.942   20.127   21.146
     22.330  420.613   72.712   91.511   45.673  110.269   19.756   21.514
     22.340  420.046   73.842   90.912   46.030  109.952   19.676   21.021
     22.350  415.683   73.789   92.444   44.422  106.760   19.723   20.698
     22.360  415.878   74.398   91.146   45.348  107.899   18.667   20.296
     22.370  415.497   73.920   90.034   45.510  108.781   18.788   20.879
     22.380  420.045   75.133   91.315   46.373  109.731   19.494   20.930
     22.390  419.632   75.999   90.266   46.289  110.134   19.053   20.522
     22.400  415.551   75.459   89.790   45.873  106.891   19.633   20.420
     22.410  420.301   74.753   90.441   46.501  108.894   20.194   21.203
     22.420  421.533   74.811   91.416   46.384  109.471   19.567   22.153
     22.430  420.808   74.419   91.073   46.337  109.470   19.234   22.028
     22.440  419.618   76.707   90.417   47.013  108.269   19.474   20.740
     22.450  417.827   74.162   92.495   46.059  106.909   17.978   21.729
     22.460  418.528   74.425   92.242   45.768  107.992   18.577   20.808
     22.470  418.333   74.359   90.855   45.667  108.700   19.053   21.428
     22.480  421.600   75.134   91.147   46.118  109.186   19.986   20.732
     22.490  418.377   75.433   89.962   45.514  109.587   18.570   20.811
     22.500  419.335   75.060   91.305   46.311  108.633   18.837   21.578
     22.510  421.706   73.394   93.613   45.857  110.891   19.115   20.886
     22.520  415.612   72.451   90.992   45.529  109.856   19.076   20.665
     22.530  413.121   73.393   91.121   46.228  106.206   19.006   20.781
     22.540  416.515   75.976   91.074   45.449  107.091   18.541   21.110
     22.550  416.795   73.474   89.845   47.659  109.503   18.668   20.172
     22.560  424.866   74.582   92.175   47.352  111.539   19.602   21.201
     22.570  418.295   74.242   90.954   45.732  110.443   19.010   20.598
     22.580  419.165   74.956   91.330   45.887  108.358   19.319   21.313
     22.590  417.867   75.133   90.710   45.040  108.296   19.599   20.665
     22.600  419.156   73.865   91.293   46.378  109.428   19.904   20.957
     22.610  418.336   74.061   91.016   46.234  108.707   19.854   21.201
     22.620  417.999   74.812   91.607   45.703  108.034   19.222   21.148
     22.630  421.091   74.907   91.176   46.653  110.212   20.043   20.336
     22.640  423.347   76.123   89.505   47.410  110.340   18.779   21.802
     22.650  419.014   73.616   91.628   45.486  110.379   19.176   20.609
     22.660  414.560   73.778   89.480   45.907  107.613   18.687   21.584
     22.670  416.745   74.489   89.970   45.630  108.749   19.149   21.522
     22.680  417.718   74.579   91.087   47.004  107.742   18.924   21.073
     22.690  418.763   75.425   90.301   45.996  109.380   20.059   20.615
     22.700  418.896   73.282   91.665   45.794  108.649   19.911   20.905
     22.710  419.430   72.967   92.231   46.894  108.899   19.455   20.733
     22.720  424.316   76.099   90.252   46.947  109.821   20.134   22.222
     22.730  424.146   74.929   92.630   45.037  111.693   19.609   21.114
     22.740  420.273   72.856   90.800   46.419  109.840   19.484   20.765
     22.750  420.978   74.066   90.693   46.218  110.915   19.375   20.488
     22.760  421.599   74.760   92.775   45.452  109.804   18.773   21.014
     22.770  422.533   74.852   93.373   45.946  109.386   19.882   20.754
     22.780  421.622   74.887   91.965   45.796  110.267   19.557   20.688
     22.790  419.238   75.143   90.156   45.910  110.274   18.196   20.756
     22.800  425.243   74.874   92.686   46.762  112.682   18.713   21.174
     22.810  420.691   74.846   90.633   45.866  112.069   19.332   21.056
     22.820  424.201   76.119   92.124   46.546  111.201   18.494   20.880
     22.830  423.055   74.245   91.567   46.630  112.719   19.059   20.921
     22.840  425.624   74.157   92.819   47.098  112.668   19.174   21.291
     22.850  422.728   75.965   91.657   46.611  111.604   18.856   20.685
     22.860  422.671   75.789   91.013   46.837  111.460   18.434   21.002
     22.870  422.640   73.592   91.851   46.930  110.359   19.081   21.399
     22.880  424.560   75.219   91.454   46.846  113.054   18.390   21.059
     22.890  424.379   74.432   92.182   46.307  111.905   18.668   21.378
     22.900  421.487   75.627   90.351   45.130  111.583   19.055   20.722
     22.910  424.682   74.745   91.256   47.100  111.901   19.155   20.995
     22.920  422.542   74.088   92.359   45.788  112.490   19.453   20.043
     22.930  422.374   74.451   91.567   46.050  112.919   18.893   21.055
     22.940  422.027   74.784   89.223   47.193  111.858   19.176   21.830
     22.950  420.785   74.233   91.255   45.978  112.832   18.606   21.335
     22.960  421.501   74.258   90.439   46.401  110.670   19.330   21.574
     22.970  424.858   76.946   91.386   47.678  111.589   18.669   21.310
     22.980  423.236   74.179   91.096   48.082  111.593   18.976   21.076
     22.990  422.345   74.605   91.334   46.870  112.654   18.068   20.548
     23.000  424.311   75.226   90.409   47.482  113.625   18.937   20.800
     23.010  427.182   75.272   91.479   46.219  113.897   19.087   21.750
     23.020  424.995   75.663   90.657   47.678  114.373   19.398   20.814
     23.030  423.447   76.217   89.686   47.518  114.500   18.841   20.432
     23.040  422.783   75.894   91.075   46.232  113.118   18.738   21.415
     23.050  422.031   75.326   90.742   45.497  112.472   19.653   20.892
     23.060  421.461   73.973   92.539   45.810  112.542   18.562   21.026
     23.070  419.407   75.348   89.836   45.262  113.477   18.049   21.013
     23.080  420.004   75.556   91.498   47.011  110.917   18.837   20.167
     23.090  424.095   75.426   92.891   47.283  113.397   19.024   19.741
     23.100  420.159   75.087   91.322   46.597  110.453   19.410   20.958
     23.110  421.366   74.652   93.105   47.750  111.334   18.371   18.998
     23.120  422.049   73.714   92.334   47.352  111.386   19.070   20.329
     23.130  423.064   74.746   93.676   47.393  110.661   18.920   20.015
     23.140  417.854   74.445   91.231   46.500  109.144   18.952   20.175
     23.150  419.472   73.959   92.435   46.538  111.566   18.112   20.125
     23.160  421.555   74.112   91.982   46.799  110.440   19.398   21.141
     23.170  425.396   75.419   92.448   49.080  111.000   18.092   21.684
     23.180  422.364   74.584   93.693   46.840  109.889   18.856   19.843
     23.190  420.087   73.977   93.338   47.500  108.989   18.722   20.875
     23.200  426.905   74.390   93.278   47.529  112.283   19.519   21.195
     23.210  422.450   73.677   91.586   46.207  111.951   19.605   20.616
     23.220  423.940   76.611   92.781   46.005  110.928   19.541   20.648
     23.230  420.151   74.057   91.153   45.921  111.996   20.099   20.429
     23.240  425.282   75.321   91.928   46.898  112.740   20.048   21.310
     23.250  428.286   75.541   93.397   46.454  111.910   20.321   21.000
     23.260  425.515   76.532   92.719   46.172  111.540   19.831   21.510
     23.270  419.304   73.862   91.484   46.404  109.866   19.522   21.060
     23.280  424.779   75.738   92.363   46.588  111.574   19.546   20.791
     23.290  421.152   73.623   91.288   45.467  112.634   19.538   21.830
     23.300  420.114   74.412   90.792   46.567  110.434   19.437   20.744
     23.310  415.699   73.597   91.181   44.894  110.041   19.451   21.127
     23.320  418.613   72.808   91.378   44.575  112.366   20.044   20.579
     23.330  416.357   74.295   88.141   45.702  111.605   19.044   21.227
     23.340  421.192   74.478   92.047   46.543  110.300   19.162   21.365
     23.350  422.350   74.732   91.926   46.394  110.718   18.489   21.164
     23.360  421.120   73.057   92.577   46.033  111.256   18.953   20.459
     23.370  421.905   73.838   91.754   46.738  112.105   18.848   21.363
     23.380  426.171   74.962   91.336   46.501  113.651   19.425   22.212
     23.390  420.836   74.553   91.863   47.306  108.765   18.928   20.408
     23.400  419.032   74.161   90.447   45.746  109.332   19.248   21.672
     23.410  421.952   76.118   90.453   46.759  110.755   19.511   21.295
     23.420  423.300   72.739   91.723   46.972  113.448   19.876   20.376
     23.430  424.326   75.607   91.015   47.509  112.197   18.853   20.004
     23.440  424.490   74.491   92.759   47.039  113.202   18.995   20.733
     23.450  424.741   74.578   92.854   46.911  112.121   19.076   20.549
     23.460  423.871   74.108   92.696   47.082  110.375   19.907   21.435
     23.470  423.207   75.195   91.291   47.731  110.416   19.279   21.328
     23.480  426.917   76.356   93.234   47.222  111.931   19.025   20.614
     23.490  422.695   73.858   91.726   46.469  111.477   19.456   21.493
     23.500  423.432   74.965   92.004   46.731  111.143   19.661   21.502
     23.510  420.064   75.310   92.134   45.672  108.438   19.845   21.486
     23.520  422.343   75.658   93.239   46.734  107.670   19.157   21.359
     23.530  422.006   75.429   91.144   47.230  109.936   19.435   22.194
     23.540  425.807   75.467   93.932   46.188  111.278   19.802   22.223
     23.550  422.172   76.394   92.861   45.485  109.862   19.826   21.044
     23.560  420.652   76.318   92.809   45.447  107.542   19.838   21.326
     23.570  422.753   76.061   93.410   46.030  109.967   18.113   22.574
     23.580  422.855   74.609   93.884   46.367  109.643   19.895   21.285
     23.590  419.476   75.299   91.767   45.860  108.284   19.133   21.812
     23.600  424.351   75.505   91.456   47.295  108.981   19.532   22.449
     23.610  421.410   74.192   94.758   47.199  108.340   18.330   21.708
     23.620  418.117   74.738   90.534   46.114  108.174   19.126   22.801
     23.630  421.658   73.823   92.125   47.139  109.036   18.793   22.970
     23.640  418.415   74.388   90.533   46.713  108.200   19.979   22.603
     23.650  416.351   73.125   91.267   47.010  107.062   18.596   22.655
     23.660  421.418   75.317   90.848   45.879  110.454   19.939   22.642
     23.670  418.908   76.529   90.159   46.073  108.955   19.147   22.243
     23.680  424.205   75.582   92.707   47.156  110.626   19.551   21.761
     23.690  422.387   75.671   90.929   48.334  109.276   19.515   21.242
     23.700  418.875   75.503   90.345   45.823  110.090   19.203   21.385
     23.710  419.298   74.710   91.833   45.982  109.436   19.601   20.486
     23.720  424.639   74.864   93.977   45.904  110.977   19.555   21.541
     23.730  421.457   73.922   91.775   46.463  110.230   19.544   21.345
     23.740  419.395   74.008   92.678   45.769  108.259   19.420   21.962
     23.750  424.794   76.840   92.080   46.363  110.327   20.022   22.195
     23.760  425.153   76.824   90.964   46.316  110.909   19.700   22.410
     23.770  420.648   75.797   91.573   45.817  109.234   19.194   21.654
     23.780  420.610   74.380   91.541   46.140  110.304   19.795   21.142
     23.790  423.206   75.660   91.364   45.721  111.615   20.419   21.897
     23.800  421.912   75.254   91.355   45.223  111.465   19.388   21.796
     23.810  417.677   74.578   90.691   46.288  110.542   18.615   21.279
     23.820  422.704   74.507   92.725   46.477  110.604   19.400   21.084
     23.830  423.632   74.193   92.505   46.290  112.072   20.180   21.664
     23.840  427.775   75.098   92.972   46.580  113.828   20.662   22.481
     23.850  426.171   73.421   91.743   47.585  114.225   20.264   21.673
     23.860  422.399   74.373   92.143   47.010  111.575   19.890   20.541
     23.870  421.954   73.979   92.749   47.409  110.968   19.802   20.664
     23.880  422.553   74.834   92.549   47.008  111.878   19.094   20.653
     23.890  422.639   76.022   91.860   46.470  111.742   19.156   21.041
     23.900  423.216   75.002   92.957   46.846  111.343   19.669   21.152
     23.910  418.274   74.027   92.287   46.923  109.314   19.464   21.192
     23.920  422.017   75.273   91.263   48.425  110.168   18.941   21.020
     23.930  419.569   74.515   92.511   47.067  109.088   19.405   20.697
     23.940  423.637   76.542   94.008   46.405  110.941   19.564   20.796
     23.950  422.856   74.575   92.897   48.560  111.126   19.625   20.362
     23.960  417.363   74.986   91.247   46.082  108.500   20.066   20.626
     23.970  420.700   73.700   92.773   47.231  110.597   19.482   21.850
     23.980  421.780   75.565   92.433   48.227  110.371   17.957   20.841
     23.990  424.222   75.395   93.479   47.280  110.784   18.397   21.483
     24.000  422.988   75.905   92.060   49.184  110.244   18.638   21.049
     24.010  422.379   77.426   92.867   46.322  109.303   18.804   21.313
     24.020  422.635   76.337   93.094   47.333  109.355   19.140   21.870
     24.030  424.160   74.329   93.122   47.192  110.820   18.986   22.299
     24.040  419.093   75.929   91.115   47.214  110.135   19.156   20.655
     24.050  416.521   75.966   90.430   45.806  108.831   18.232   20.868
     24.060  421.053   76.008   91.884   46.454  110.053   19.176   21.098
     24.070  424.170   76.794   92.286   47.495  112.604   18.367   21.106
     24.080  425.471   79.318   91.388   46.250  112.318   18.856   20.616
     24.090  424.465   76.783   91.359   47.583  112.479   18.558   21.275
     24.100  427.302   76.712   94.697   47.772  110.540   19.597   20.854
     24.110  425.921   77.610   93.945   46.775  111.016   19.230   20.344
     24.120  426.068   79.240   92.598   45.696  110.478   19.452   21.105
     24.130  420.970   76.748   93.043   45.557  109.816   18.999   20.255
     24.140  424.872   78.301   92.219   46.875  111.158   19.467   21.036
     24.150  421.079   76.294   93.628   46.864  108.203   18.955   20.797
     24.160  423.048   77.826   91.573   46.087  109.225   19.569   21.833
     24.170  424.047   76.836   92.795   46.487  109.861   20.231   21.122
     24.180  420.008   77.800   91.436   47.038  108.781   18.995   20.343
     24.190  420.794   77.439   90.906   46.555  109.766   19.250   20.392
     24.200  423.749   76.285   91.928   46.705  110.441   19.380   21.045
     24.210  422.715   76.490   91.924   45.290  110.732   19.679   21.038
     24.220  425.137   77.731   90.582   46.689  111.596   19.331   21.229
     24.230  425.955   78.397   93.982   46.409  109.278   19.629   21.246
     24.240  425.736   77.899   93.688   46.402  111.408   20.018   20.376
     24.250  426.334   77.850   93.758   46.960  111.352   19.782   20.077
     24.260  427.445   79.945   92.643   46.733  110.534   20.056   20.345
     24.270  429.411   78.651   95.020   47.928  110.568   19.335   21.285
     24.280  427.020   78.321   94.671   46.035  111.958   19.228   20.352
     24.290  424.100   79.232   92.756   45.781  108.360   20.423   20.812
     24.300  422.001   78.076   93.588   45.154  110.354   19.110   20.984
     24.310  423.687   79.011   92.052   46.166  109.695   19.765   20.620
     24.320  425.290   77.493   91.552   47.290  111.210   19.617   21.669
     24.330  424.722   77.767   91.973   45.892  112.330   18.882   21.475
     24.340  424.838   76.522   92.143   47.119  111.873   19.081   21.372
     24.350  422.683   78.668   92.026   46.030  110.676   19.811   20.805
     24.360  420.376   78.501   90.103   46.939  109.517   19.624   20.779
     24.370  422.845   77.389   91.085   48.639  109.420   18.818   21.503
     24.380  425.782   79.459   91.422   47.607  110.611   20.130   21.174
     24.390  425.926   77.893   92.057   47.088  111.544   19.769   21.278
     24.400  421.991   78.156   89.966   47.104  110.030   19.382   21.254
     24.410  427.433   77.750   93.330   47.898  111.860   19.422   21.067
     24.420  425.735   77.431   92.327   46.920  111.573   20.020   20.751
     24.430  430.530   78.288   95.080   47.862  111.668   19.792   21.504
     24.440  428.676   77.896   94.572   46.853  112.504   19.066   21.208
     24.450  427.703   77.307   92.230   47.774  112.831   19.139   21.068
     24.460  429.175   78.291   93.531   47.524  112.687   19.133   21.148
     24.470  430.002   80.094   92.756   47.186  112.393   19.848   20.536
     24.480  427.558   77.772   92.169   47.579  112.111   18.999   20.690
     24.490  432.074   78.876   92.027   47.754  113.661   20.233   20.690
     24.500  425.316   78.422   90.095   47.765  111.791   19.870   21.285
     24.510  424.260   77.638   89.602   46.671  112.699   19.472   21.239
     24.520  430.572   79.419   92.660   46.038  113.378   19.380   21.531
     24.530  424.037   79.552   88.680   47.773  111.180   19.094   20.566
     24.540  428.889   77.805   92.015   46.582  112.178   20.205   21.410
     24.550  429.188   78.694   91.645   46.191  113.204   20.382   21.575
     24.560  426.897   78.596   91.007   47.520  112.054   19.908   21.153
     24.570  425.758   77.300   92.094   46.605  113.417   19.375   20.497
     24.580  429.856   77.719   95.073   46.329  111.765   20.018   21.488
     24.590  426.315   77.261   92.621   46.274  113.082   19.730   20.850
     24.600  426.692   78.706   90.305   46.761  114.371   20.380   19.688
     24.610  427.929   77.801   92.172   46.700  113.554   20.410   20.015
     24.620  430.472   78.122   92.634   47.351  114.020   19.307   20.648
     24.630  428.008   79.013   90.266   47.160  112.563   20.246   21.236
     24.640  430.746   77.668   94.370   45.584  113.926   19.672   22.007
     24.650  427.282   77.733   92.828   47.230  110.984   20.106   21.059
     24.660  426.972   78.166   89.827   46.740  113.804   20.401   20.277
     24.670  425.214   78.487   92.592   45.900  110.842   19.787   20.623
     24.680  426.952   77.423   92.045   46.798  112.443   19.717   21.169
     24.690  425.854   76.509   92.330   46.148  111.367   20.844   20.229
     24.700  426.491   76.749   91.739   47.563  111.670   20.466   20.439
     24.710  428.375   76.936   91.780   47.078  113.722   20.580   20.739
     24.720  422.326   76.832   89.920   45.277  111.790   20.163   19.983
     24.730  424.503   77.303   91.113   46.003  111.606   19.352   19.932
     24.740  426.530   78.916   91.215   46.234  111.259   20.324   20.084
     24.750  429.774   79.319   92.626   47.315  112.202   19.828   20.027
     24.760  424.296   78.199   90.860   46.164  110.461   20.102   20.552
     24.770  426.857   78.551   92.575   45.978  112.444   20.368   20.468
     24.780  424.058   78.252   92.004   44.858  111.696   19.310   20.779
     24.790  425.538   77.453   90.573   47.239  110.898   19.655   21.206
     24.800  425.461   77.285   91.184   46.898  112.538   18.906   21.467
     24.810  423.552   76.273   93.521   45.265  111.702   19.767   20.815
     24.820  419.936   74.900   91.913   45.750  110.353   18.965   21.222
     24.830  422.335   75.595   90.570   46.232  113.292   19.454   21.054
     24.840  425.655   77.022   91.065   46.921  112.973   19.406   21.343
     24.850  422.303   76.642   92.245   44.648  112.211   19.245   20.279
     24.860  422.393   76.189   91.316   45.845  112.099   19.514   20.827
     24.870  426.636   77.427   92.704   46.088  112.051   19.518   21.313
     24.880  423.127   74.954   92.795   46.107  110.720   19.497   21.391
     24.890  424.268   75.057   93.299   46.093  112.073   18.978   21.654
     24.900  428.938   75.394   94.896   45.956  113.103   19.660   22.158
     24.910  429.878   76.845   94.463   45.820  111.886   19.296   22.297
     24.920  428.748   76.940   93.010   47.014  111.290   19.758   21.839
     24.930  422.723   74.139   90.750   45.847  111.099   19.774   22.677
     24.940  420.513   75.194   90.772   45.467  111.109   18.802   21.937
     24.950  422.125   76.019   90.635   46.577  111.046   19.058   20.900
     24.960  422.934   75.360   91.512   45.615  111.020   19.197   22.379
     24.970  418.492   75.082   90.162   45.654  109.730   19.020   22.100
     24.980  423.681   76.633   92.462   45.885  110.811   19.937   21.875
     24.990  420.631   75.775   90.401   46.964  111.177   18.903   21.012
     25.000  425.409   75.496   92.271   47.290  111.836   19.571   21.062
     25.010  421.269   74.959   92.641   47.079  108.826   18.816   22.137
     25.020  421.276   75.938   90.006   46.920  111.487   20.063   21.557
     25.030  421.726   76.484   91.120   46.400  110.715   19.502   21.618
     25.040  417.924   75.241   89.425   46.543  110.550   19.879   20.924
     25.050  419.317   75.650   89.164   46.175  111.537   19.537   21.041
     25.060  418.870   76.712   90.204   45.688  110.456   19.268   20.757
     25.070  420.853   74.770   90.642   46.598  111.447   19.870   20.963
     25.080  418.661   75.730   91.115   46.240  109.981   18.109   21.242
     25.090  416.130   75.398   89.395   47.151  107.242   19.772   20.994
     25.100  413.244   75.010   88.552   44.102  109.669   19.306   20.844
     25.110  419.362   75.279   90.773   45.309  110.380   19.826   21.422
     25.120  419.550   75.582   90.998   44.882  111.908   19.047   21.275
     25.130  417.816   75.633   90.689   45.453  110.347   18.941   20.491
     25.140  420.067   73.707   92.969   46.614  111.196   19.035   20.255
     25.150  422.866   76.449   91.265   45.731  112.390   19.366   21.083
     25.160  422.074   77.668   90.053   47.108  110.442   19.916   21.046
     25.170  423.626   75.379   90.764   46.391  113.049   19.642   21.706
     25.180  419.656   74.841   90.035   45.684  111.830   18.588   21.151
     25.190  418.061   75.906   91.307   45.671  107.387   19.492   21.074
     25.200  427.022   76.477   92.532   46.151  113.053   19.434   21.249
     25.210  421.768   75.209   92.559   44.964  112.321   19.439   20.512
     25.220  421.649   75.161   90.887   46.304  112.373   19.233   20.772
     25.230  419.946   74.379   89.810   45.233  113.005   19.846   20.668
     25.240  419.222   75.653   90.245   45.265  110.476   18.923   20.993
     25.250  419.874   74.337   91.376   45.836  112.071   19.009   21.036
     25.260  423.443   75.345   89.940   47.148  113.772   19.508   21.583
     25.270  422.306   75.491   90.109   46.810  111.157   18.935   21.938
     25.280  422.911   75.329   90.403   46.501  112.495   19.330   20.546
     25.290  420.984   74.626   90.287   45.825  112.254   19.290   20.508
     25.300  420.608   75.013   89.934   46.604  112.748   18.462   21.835
     25.310  419.086   75.352   90.148   44.699  111.454   18.796   20.770
     25.320  419.124   75.450   88.778   45.503  112.675   19.124   20.764
     25.330  421.224   75.641   88.165   47.503  112.426   19.197   21.611
     25.340  422.912   75.768   88.938   47.580  112.789   19.524   21.085
     25.350  420.590   76.112   88.837   45.929  112.940   18.888   21.042
     25.360  421.951   75.123   90.887   45.494  113.428   18.927   20.280
     25.370  424.658   75.210   89.960   46.638  115.067   19.503   21.421
     25.380  423.422   77.023   89.269   45.886  113.760   19.059   20.840
     25.390  426.459   76.193   91.717   45.300  113.766   19.129   21.923
     25.400  422.951   73.146   90.135   46.047  115.840   19.095   20.854
     25.410  424.602   76.842   91.101   44.869  114.391   19.760   20.171
     25.420  426.134   75.479   88.833   45.669  118.762   19.943   20.698
     25.430  422.017   74.572   88.795   45.919  116.277   19.131   20.442
     25.440  425.199   75.276   91.052   46.123  115.156   18.896   21.065
     25.450  424.907   74.839   91.128   46.248  114.395   19.762   21.456
     25.460  429.031   77.553   91.393   46.284  114.425   19.286   21.385
     25.470  425.883   76.589   91.118   45.952  113.619   19.857   21.540
     25.480  426.987   75.834   92.685   45.798  113.631   19.442   21.607
     25.490  424.406   74.798   91.831   44.923  115.134   19.022   21.249
     25.500  422.058   76.245   91.781   45.773  113.619   18.590   19.814
     25.510  424.899   75.428   90.659   45.872  114.029   19.952   21.407
     25.520  426.150   76.205   90.223   46.271  114.771   20.578   21.290
     25.530  425.374   76.500   89.965   45.785  114.219   20.288   21.513
     25.540  424.075   75.956   90.880   46.220  113.887   18.881   21.283
     25.550  422.827   75.587   90.882   45.082  113.305   20.220   21.284
     25.560  422.835   76.148   91.459   44.941  113.763   19.299   20.615
     25.570  422.001   74.271   91.324   45.872  112.125   19.761   20.284
     25.580  420.453   75.019   91.129   46.639  112.261   19.265   21.080
     25.590  422.949   74.797   89.335   45.722  115.359   19.578   21.194
     25.600  423.237   74.892   92.382   46.309  112.527   18.674   21.235
     25.610  420.454   75.852   89.034   46.426  112.421   19.156   20.481
     25.620  422.216   74.703   91.316   45.159  113.457   18.812   21.432
     25.630  423.101   75.702   90.812   45.012  113.519   18.678   21.062
     25.640  420.259   75.168   89.318   45.101  112.135   18.696   22.002
     25.650  419.974   74.241   90.654   46.673  111.486   19.601   20.217
     25.660  418.862   73.868   90.653   46.090  112.409   19.825   20.847
     25.670  421.923   75.718   91.751   44.591  113.731   19.038   21.024
     25.680  420.274   74.868   90.246   45.531  112.631   19.500   20.743
     25.690  423.829   74.376   92.714   46.277  112.514   20.153   20.568
     25.700  424.735   75.778   93.495   45.544  112.946   19.424   20.742
     25.710  421.638   74.267   92.325   46.828  111.878   20.040   20.645
     25.720  424.007   74.778   92.060   45.307  113.898   19.764   20.156
     25.730  424.088   75.548   91.207   47.031  113.000   19.769   20.714
     25.740  425.097   76.806   91.652   45.255  112.333   20.737   20.162
     25.750  420.692   75.378   92.090   45.761  113.799   18.613   19.506
     25.760  425.066   74.631   94.069   46.827  113.454   18.560   21.026
     25.770  424.358   77.040   91.859   45.024  113.322   19.306   21.336
     25.780  422.561   74.849   91.780   45.183  112.034   19.197   21.529
     25.790  423.083   74.815   90.386   46.366  112.973   19.412   21.076
     25.800  421.275   73.966   91.785   46.514  110.997   19.433   20.855
     25.810  420.036   73.818   90.739   45.731  112.554   19.146   20.855
     25.820  422.393   74.731   89.418   46.667  115.345   18.374   20.977
     25.830  421.820   75.663   90.950   45.331  113.846   19.184   20.813
     25.840  423.535   75.751   91.176   46.455  113.123   18.948   21.439
     25.850  428.144   76.861   91.655   47.135  115.055   19.848   21.385
     25.860  426.342   76.192   91.865   45.303  114.515   19.367   22.157
     25.870  422.074   74.604   91.866   44.088  114.446   19.923   20.577
     25.880  423.676   75.591   91.486   46.212  112.106   20.518   21.273
     25.890  428.019   76.169   90.836   46.831  116.389   20.168   21.335
     25.900  425.329   74.184   92.647   47.740  114.619   19.565   20.835
     25.910  428.578   75.578   93.624   46.393  115.107   18.936   21.632
     25.920  429.216   76.114   93.824   46.563  113.495   19.534   21.112
     25.930  427.165   77.307   92.922   46.056  114.222   18.936   20.847
     25.940  424.417   75.811   92.526   46.153  114.576   19.646   21.221
     25.950  429.016   78.551   93.837   45.324  114.905   18.550   21.614
     25.960  428.762   75.902   92.877   45.818  116.319   20.098   21.780
     25.970  426.957   75.250   92.405   47.190  114.418   19.687   21.371
     25.980  425.714   76.705   92.467   46.158  114.824   20.097   19.224
     25.990  425.796   76.278   92.190   46.513  114.961   18.514   20.760
     26.000  426.689   77.112   92.974   45.039  115.108   18.966   21.993
     26.010  426.967   75.738   92.001   46.428  114.519   19.081   21.196
     26.020  424.696   77.675   90.435   45.240  114.977   19.407   20.406
     26.030  426.581   76.794   92.774   45.467  114.453   19.723   20.578
     26.040  422.900   77.238   91.928   45.164  112.670   20.056   20.276
     26.050  424.249   76.492   90.165   46.374  111.628   20.684   20.662
     26.060  426.649   75.874   92.885   46.000  114.488   19.998   21.068
     26.070  421.011   75.900   89.619   45.626  112.929   19.831   20.449
     26.080  423.954   76.322   91.569   45.212  113.334   19.786   20.073
     26.090  426.462   76.817   90.974   44.966  114.826   20.768   20.800
     26.100  421.871   76.725   91.633   44.786  111.757   19.736   20.779
     26.110  426.340   76.821   91.121   44.619  115.294   19.907   20.600
     26.120  424.175   77.133   92.619   43.952  113.683   19.265   20.766
     26.130  425.938   77.057   91.437   44.744  113.785   19.154   21.556
     26.140  426.762   76.266   91.278   46.063  114.456   19.716   20.645
     26.150  422.658   73.972   90.804   45.648  113.434   19.857   21.458
     26.160  424.376   75.834   90.376   44.561  115.930   19.202   20.462
     26.170  424.501   75.735   91.646   45.888  115.011   19.487   20.696
     26.180  428.773   76.446   93.816   46.301  113.069   19.829   20.709
     26.190  426.149   78.014   91.943   45.419  112.587   19.637   21.083
     26.200  430.983   77.291   93.998   45.929  113.843   20.961   21.258
     26.210  426.681   77.739   91.383   45.441  114.038   20.069   21.167
     26.220  427.920   75.159   90.999   46.256  116.332   20.952   21.659
     26.230  419.620   75.367   90.410   43.807  112.286   20.038   20.617
     26.240  427.484   75.572   92.340   45.821  113.812   19.952   21.999
     26.250  424.744   75.764   92.666   44.831  113.496   20.246   20.927
     26.260  420.868   76.080   91.214   43.485  111.901   20.361   21.326
     26.270  425.485   76.559   92.479   44.591  114.534   20.352   20.281
     26.280  425.613   75.943   91.248   46.143  115.552   19.948   20.109
     26.290  422.538   76.786   90.773   45.714  112.122   19.743   20.242
     26.300  425.884   76.543   92.810   44.245  115.029   19.626   20.899
     26.310  429.461   76.572   92.658   45.226  116.011   20.045   21.191
     26.320  425.529   75.453   92.317   45.913  116.112   19.199   20.398
     26.330  425.330   74.613   93.118   46.285  114.028   19.996   20.419
     26.340  423.348   76.286   91.889   45.937  113.158   19.499   20.730
     26.350  421.566   75.369   93.658   45.444  111.571   19.876   20.164
     26.360  426.121   75.312   93.041   44.843  114.141   20.165   20.723
     26.370  423.169   73.660   92.600   44.512  113.453   19.588   21.956
     26.380  423.457   74.313   90.651   44.920  115.156   19.421   20.604
     26.390  422.875   74.194   92.784   44.798  111.192   20.497   20.668
     26.400  421.235   73.696   91.824   45.083  113.423   18.711   20.628
     26.410  421.069   74.845   91.206   44.780  112.878   19.461   21.090
     26.420  423.331   74.740   92.897   45.840  112.896   19.281   20.987
     26.430  423.405   73.779   92.137   47.026  111.895   19.574   21.022
     26.440  421.622   73.643   92.326   46.424  111.724   19.407   21.758
     26.450  427.285   75.334   93.420   44.945  113.965   19.999   20.727
     26.460  422.985   74.334   91.366   45.364  113.244   19.425   21.256
     26.470  420.758   75.180   90.883   45.793  114.395   19.615   19.475
     26.480  427.966   74.624   92.427   47.003  115.699   19.618   20.474
     26.490  423.295   74.784   91.908   44.268  114.266   20.230   20.559
     26.500  423.461   73.556   92.266   45.279  113.874   19.362   21.228
     26.510  421.697   72.823   91.359   45.611  114.583   19.217   20.487
     26.520  426.772   73.468   93.229   45.285  117.832   20.259   19.798
     26.530  423.952   74.078   91.494   45.161  114.949   20.320   20.385
     26.540  421.221   75.930   90.769   44.625  114.506   19.285   19.515
     26.550  423.342   75.155   90.346   46.067  115.967   19.261   19.507
     26.560  420.136   73.537   89.841   46.335  115.577   19.200   20.432
     26.570  420.568   75.961   89.193   45.459  115.250   18.663   19.987
     26.580  424.158   74.742   90.073   45.945  116.378   19.662   19.825
     26.590  423.635   75.269   91.049   46.638  114.950   18.885   20.420
     26.600  419.318   76.111   89.750   45.186  111.911   19.608   20.272
     26.610  423.603   74.092   92.075   45.875  115.459   19.494   19.071
     26.620  419.299   74.585   89.661   46.594  113.176   19.308   20.698
     26.630  423.408   74.240   91.721   45.511  114.814   20.122   20.778
     26.640  424.056   74.778   91.124   46.247  114.068   19.444   20.355
     26.650  424.168   74.961   91.371   45.660  113.344   19.831   20.569
     26.660  420.115   75.454   90.048   46.076  111.861   20.397   20.439
     26.670  421.121   74.169   90.583   45.410  112.977   20.780   20.752
     26.680  419.112   74.887   91.057   46.239  111.498   19.662   20.081
     26.690  420.462   73.931   90.597   45.260  112.008   20.130   20.241
     26.700  424.463   74.632   90.591   45.313  115.005   19.703   21.503
     26.710  420.226   73.435   91.838   45.770  112.527   19.372   20.377
     26.720  424.388   74.277   90.605   45.602  115.855   20.139   20.440
     26.730  420.530   73.009   90.725   45.834  111.990   19.632   21.385
     26.740  425.401   75.114   92.613   46.625  113.609   19.826   20.677
     26.750  423.690   74.811   92.324   46.527  112.463   19.462   20.443
     26.760  427.939   74.620   93.368   47.127  114.073   19.894   20.446
     26.770  423.866   74.747   91.145   45.586  114.478   19.750   19.297
     26.780  426.816   74.187   93.526   46.682  113.422   20.443   21.587
     26.790  423.500   74.417   91.719   45.653  112.434   20.390   21.436
     26.800  423.066   73.741   91.384   45.877  112.442   20.262   20.874
     26.810  423.467   75.019   90.690   45.549  113.972   19.489   20.737
     26.820  426.774   75.871   91.956   45.090  113.650   19.837   21.714
     26.830  425.587   74.982   90.633   45.772  114.649   19.375   21.677
     26.840  427.567   75.974   91.077   45.155  114.257   20.628   21.050
     26.850  425.144   75.213   91.066   44.500  114.430   19.601   20.657
     26.860  426.217   76.054   92.324   46.245  112.852   19.043   20.409
     26.870  427.643   74.811   91.850   45.968  116.665   19.597   19.735
     26.880  426.246   76.773   90.538   44.567  114.559   19.733   20.136
     26.890  429.101   76.431   91.921   45.810  114.688   19.832   20.892
     26.900  427.740   75.433   92.737   45.104  114.124   19.644   20.699
     26.910  424.336   75.140   92.135   44.594  112.833   19.761   20.619
     26.920  431.236   75.446   93.280   46.258  113.548   20.236   20.754
     26.930  429.805   76.640   92.718   46.005  114.498   20.318   20.828
     26.940  431.179   77.647   92.913   45.801  115.207   19.367   20.723
     26.950  430.232   75.505   93.363   45.847  114.727   19.867   21.452
     26.960  428.793   75.118   93.228   45.023  113.914   20.153   21.830
     26.970  427.827   75.785   92.946   44.704  114.009   20.144   22.229
     26.980  429.745   77.561   93.604   45.409  113.491   19.718   21.984
     26.990  427.002   76.809   91.509   43.835  114.865   19.479   21.315
     27.000  430.446   77.512   92.957   45.673  114.430   19.535   21.515
     27.010  434.356   77.246   92.859   45.332  117.366   20.681   22.207
     27.020  429.966   76.213   93.572   45.301  114.210   19.798   21.338
     27.030  430.500   76.655   92.479   46.687  113.812   19.550   21.588
     27.040  430.993   77.481   93.716   44.638  114.653   19.842   21.365
     27.050  431.909   76.907   93.219   46.939  114.496   19.997   21.053
     27.060  431.865   75.281   94.411   46.960  114.313   20.974   21.380
     27.070  433.751   77.912   94.402   45.698  114.952   20.166   21.572
     27.080  431.051   75.645   93.284   46.188  114.570   21.202   21.009
     27.090  428.682   75.774   92.878   45.879  114.440   19.851   22.087
     27.100  434.964   77.515   94.451   45.546  115.697   21.057   21.849
     27.110  433.025   76.680   92.390   45.780  116.914   20.421   21.404
     27.120  428.336   75.740   92.194   44.362  115.238   20.018   21.974
     27.130  426.895   74.910   93.802   45.326  113.389   19.834   21.415
     27.140  424.360   74.979   93.052   45.387  112.145   20.280   20.734
     27.150  426.901   76.391   93.502   44.207  112.206   20.555   20.513
     27.160  424.698   74.966   91.951   46.515  112.340   20.484   20.929
     27.170  430.328   75.199   93.624   45.951  115.565   21.245   20.441
     27.180  424.682   75.392   92.560   44.551  112.574   20.018   20.853
     27.190  429.325   75.342   93.274   44.640  114.827   20.211   21.174
     27.200  425.842   75.773   92.420   45.467  112.386   20.109   21.256
     27.210  425.095   74.772   92.213   44.156  113.283   20.420   21.327
     27.220  430.990   77.044   92.675   45.236  114.830   20.346   21.908
     27.230  429.225   75.097   93.929   44.713  113.848   20.041   22.150
     27.240  431.028   76.186   94.071   45.126  114.445   20.510   21.434
     27.250  423.591   77.445   91.895   44.156  113.036   19.741   21.345
     27.260  424.848   75.695   92.885   43.842  112.548   19.727   22.102
     27.270  424.295   75.942   92.874   43.895  112.408   19.725   21.807
     27.280  424.977   75.030   94.122   45.057  111.395   19.246   22.185
     27.290  427.493   75.826   93.928   43.865  112.633   20.297   21.873
     27.300  428.038   76.156   94.995   44.622  111.640   19.996   22.157
     27.310  430.650   76.530   93.340   45.137  113.599   19.745   22.019
     27.320  426.354   73.555   93.809   44.434  114.238   19.332   22.756
     27.330  426.344   75.213   93.559   43.918  113.912   19.658   21.951
     27.340  426.490   76.228   93.670   44.796  112.128   19.007   22.408
     27.350  426.652   75.083   93.604   45.428  113.010   19.979   22.011
     27.360  426.731   74.187   93.258   46.164  114.196   19.500   21.822
     27.370  425.456   75.299   93.087   45.964  112.121   19.343   22.029
     27.380  422.788   74.336   92.224   45.537  111.789   19.287   21.855
     27.390  422.066   74.594   92.627   44.345  110.612   19.629   22.834
     27.400  426.357   75.924   93.011   44.990  112.434   19.386   22.155
     27.410  424.788   74.337   93.699   45.673  110.733   19.526   22.290
     27.420  429.871   75.354   93.701   45.545  114.258   20.858   21.979
     27.430  427.599   74.962   93.542   44.327  112.345   20.276   22.468
     27.440  425.406   75.473   90.548   46.598  113.274   20.210   21.534
     27.450  424.547   74.614   93.587   45.719  111.247   20.434   21.328
     27.460  425.843   75.351   92.405   44.972  114.393   19.281   21.720
     27.470  424.631   76.068   93.446   44.528  111.818   19.518   21.976
     27.480  426.369   75.269   93.728   45.926  112.261   19.775   21.538
     27.490  424.153   73.912   94.290   45.913  110.649   19.969   22.506
     27.500  424.041   73.809   93.766   45.709  110.133   20.122   21.728
     27.510  418.128   74.297   90.644   44.981  109.538   19.800   22.314
     27.520  424.700   75.581   92.121   45.124  111.522   19.454   21.938
     27.530  424.697   74.996   91.693   45.735  110.345   19.235   22.702
     27.540  424.769   76.604   92.833   45.898  110.510   19.644   21.842
     27.550  424.990   75.265   93.989   44.749  109.660   20.375   23.040
     27.560  423.342   74.041   92.869   45.744  109.951   19.762   22.382
     27.570  420.494   74.800   91.520   45.776  109.249   19.470   21.467
     27.580  422.935   74.399   91.788   47.424  109.287   19.658   22.302
     27.590  422.449   76.262   92.140   45.551  109.812   18.532   22.497
     27.600  422.735   76.348   91.280   46.221  109.231   19.758   22.176
     27.610  424.112   75.501   91.996   46.831  110.259   19.629   21.973
     27.620  422.775   74.683   92.941   46.651  109.676   19.459   21.563
     27.630  421.010   75.746   89.533   47.032  109.087   20.219   21.939
     27.640  422.864   74.730   92.696   47.148  107.999   18.666   23.182
     27.650  420.402   74.394   91.188   46.994  109.105   19.153   21.133
     27.660  422.924   75.246   92.657   47.012  107.968   20.041   22.131
     27.670  423.500   76.316   92.365   46.315  109.069   18.916   21.550
     27.680  421.783   75.009   91.678   46.556  109.101   19.634   21.435
     27.690  422.991   75.234   90.908   47.275  109.669   19.467   21.990
     27.700  420.174   74.522   91.624   46.797  108.666   19.486   21.549
     27.710  420.916   73.537   92.063   46.580  110.540   19.183   21.707
     27.720  421.880   74.994   90.606   46.850  111.332   18.669   22.180
     27.730  425.347   75.313   91.256   47.415  110.631   19.655   23.041
     27.740  421.728   75.609   90.732   47.335  111.201   18.933   20.937
     27.750  422.031   74.178   91.188   46.605  111.301   18.925   21.370
     27.760  421.041   74.219   92.796   46.417  111.432   18.623   20.463
     27.770  420.419   73.815   91.765   46.131  111.309   19.631   21.065
     27.780  421.830   74.280   92.316   48.017  110.191   19.233   21.005
     27.790  417.447   74.615   90.935   44.948  111.052   19.083   21.039
     27.800  424.293   75.318   94.461   46.392  110.575   19.418   20.115
     27.810  424.026   75.803   93.432   46.055  110.891   18.632   21.515
     27.820  424.403   74.589   94.462   47.513  109.387   18.513   22.840
     27.830  428.267   74.631   94.144   46.496  113.829   19.534   22.813
     27.840  422.542   75.643   92.202   46.574  110.293   19.123   22.216
     27.850  423.655   76.121   93.727   45.389  110.607   19.620   21.523
     27.860  421.745   76.910   92.919   45.597  109.651   19.062   21.348
     27.870  422.286   76.040   93.926   46.521  110.156   18.765   21.631
     27.880  420.323   75.391   92.834   44.257  110.774   18.915   21.437
     27.890  419.956   76.285   94.084   45.202  109.319   19.888   20.248
     27.900  422.190   76.500   94.193   46.707  110.020   18.438   21.063
     27.910  421.597   74.737   94.138   46.161  109.629   19.264   21.405
     27.920  423.119   76.381   92.503   45.640  111.268   19.024   22.148
     27.930  421.344   75.703   91.566   46.576  109.526   19.987   21.148
     27.940  424.141   75.844   93.210   46.564  111.924   19.820   20.272
     27.950  421.974   76.308   92.406   45.483  111.010   19.218   21.281
     27.960  419.959   75.204   91.353   45.619  111.543   18.983   21.035
     27.970  421.999   76.565   92.081   45.973  110.523   19.101   21.016
     27.980  422.930   75.636   92.097   44.957  112.138   19.682   21.314
     27.990  421.687   75.045   91.254   46.275  111.769   19.975   20.862
     28.000  422.686   74.217   91.694   46.417  111.676   19.464   22.506
     28.010  421.482   74.693   91.804   45.842  111.966   19.228   21.332
     28.020  422.997   74.341   92.970   45.479  110.663   20.503   21.778
     28.030  423.003   74.093   91.780   46.111  112.785   19.347   21.810
     28.040  418.586   73.775   91.331   45.978  110.026   19.560   22.117
     28.050  421.301   73.782   91.062   47.696  112.119   19.461   20.798
     28.060  418.189   75.964   89.404   44.688  111.245   19.182   21.151
     28.070  421.133   74.476   92.549   45.893  112.010   19.185   20.636
     28.080  418.890   74.606   92.803   45.567  110.673   19.140   21.484
     28.090  418.366   73.359   91.045   46.846  111.120   19.414   20.782
     28.100  420.764   74.630   90.577   46.221  110.728   19.505   21.230
     28.110  419.627   73.706   89.909   46.640  111.719   19.476   21.515
     28.120  423.283   73.592   94.284   45.663  113.749   19.170   20.512
     28.130  422.365   75.609   91.062   45.312  112.752   19.244   21.123
     28.140  423.164   74.045   92.408   46.160  112.471   19.870   21.119
     28.150  419.347   73.396   90.669   44.730  113.035   19.722   20.895
     28.160  423.372   74.590   92.854   45.991  112.258   20.033   20.611
     28.170  423.830   75.248   91.182   46.231  114.081   19.315   20.075
     28.180  417.906   73.255   92.750   44.292  110.996   19.229   20.890
     28.190  419.857   74.336   90.988   46.385  109.613   19.446   21.671
     28.200  416.547   73.275   89.877   45.396  112.020   19.715   20.567
     28.210  418.716   73.971   90.137   44.933  112.539   19.598   20.346
     28.220  418.198   72.839   89.976   45.080  114.130   18.591   21.331
     28.230  421.640   73.415   90.017   45.992  115.586   19.062   20.604
     28.240  415.970   72.615   90.828   44.139  112.787   17.740   20.894
     28.250  420.752   74.240   89.613   46.079  114.775   18.350   21.354
     28.260  420.780   73.697   91.422   46.300  111.618   18.832   20.787
     28.270  419.209   74.469   91.242   45.470  110.285   18.897   20.996
     28.280  423.319   73.267   93.772   45.995  113.854   18.841   20.754
     28.290  416.984   73.700   89.260   45.158  112.982   18.617   20.076
     28.300  420.197   72.682   89.611   46.477  114.521   18.315   20.443
     28.310  417.918   73.865   89.440   45.245  112.814   18.745   21.083
     28.320  416.101   72.360   91.107   43.604  112.879   18.579   20.989
     28.330  418.924   72.999   91.755   45.207  111.082   18.429   21.481
     28.340  420.397   73.747   92.082   44.531  111.488   18.574   21.312
     28.350  419.280   72.372   93.162   44.456  111.585   18.260   21.126
     28.360  420.024   74.409   91.840   44.649  110.152   18.317   21.977
     28.370  416.944   70.675   92.021   43.956  111.130   18.925   21.782
     28.380  417.585   70.634   90.088   45.150  111.168   19.552   21.605
     28.390  420.143   72.360   90.758   45.414  111.511   18.745   22.176
     28.400  417.300   70.696   91.064   45.592  111.480   19.339   21.178
     28.410  416.644   72.141   91.749   44.769  110.931   19.035   20.713
     28.420  420.324   71.901   92.492   45.411  112.526   18.754   20.652
     28.430  415.744   73.719   89.513   45.408  108.750   19.251   22.000
     28.440  422.546   73.522   93.888   45.990  111.586   18.935   21.474
     28.450  422.979   76.019   91.764   44.980  112.682   18.833   20.710
     28.460  423.702   72.933   90.271   45.558  114.906   18.681   21.138
     28.470  422.663   74.389   90.917   45.107  112.540   19.227   21.416
     28.480  421.700   73.290   92.625   47.187  111.359   18.313   21.485
     28.490  422.211   73.411   91.755   46.325  112.717   19.358   20.771
     28.500  417.449   72.511   90.835   46.818  110.756   17.846   21.392
     28.510  421.273   72.274   92.036   46.663  111.959   18.651   21.980
     28.520  420.073   72.633   90.264   47.624  110.878   18.441   21.189
     28.530  421.286   73.604   92.850   46.525  109.737   19.537   21.272
     28.540  422.732   73.017   93.297   46.838  111.667   18.832   21.269
     28.550  417.309   73.351   91.816   45.263  109.289   19.793   20.711
     28.560  419.817   72.394   91.109   45.778  110.375   20.176   22.145
     28.570  418.778   71.988   93.057   45.379  109.743   18.567   21.645
     28.580  418.346   72.769   91.288   45.848  112.488   19.388   20.592
     28.590  420.155   72.830   91.992   47.283  110.175   18.396   21.069
     28.600  420.536   74.282   91.565   46.286  110.245   18.997   21.285
     28.610  420.693   73.644   91.365   46.692  109.186   18.885   21.655
     28.620  423.071   74.539   92.971   46.812  110.808   19.350   21.351
     28.630  420.684   74.530   91.208   46.460  109.632   19.148   20.981
     28.640  419.821   74.574   90.157   45.691  110.708   19.638   20.841
     28.650  420.822   75.484   90.682   46.108  110.723   18.480   21.710
     28.660  421.806   75.347   90.173   46.719  110.664   18.908   21.604
     28.670  417.867   74.154   89.408   46.880  108.929   19.328   21.329
     28.680  420.450   74.788   89.757   46.906  111.366   19.518   20.589
     28.690  419.824   75.258   90.080   46.859  110.468   19.235   21.590
     28.700  420.287   74.450   91.243   44.918  110.293   19.535   21.751
     28.710  419.879   74.491   89.547   46.841  112.154   19.164   22.157
     28.720  420.400   74.618   89.552   45.004  111.954   19.578   21.755
     28.730  418.172   74.188   88.792   45.634  112.619   19.257   20.900
     28.740  420.597   75.313   88.629   45.971  113.398   19.183   21.855
     28.750  421.812   73.934   92.108   46.253  112.405   18.899   22.207
     28.760  423.880   75.541   87.897   47.035  112.427   19.552   22.400
     28.770  424.291   76.182   91.635   47.147  110.036   19.792   21.657
     28.780  422.047   74.622   91.467   46.633  110.920   19.200   21.666
     28.790  421.618   76.566   90.341   46.274  110.562   19.061   20.782
     28.800  421.224   75.445   93.550   46.156  108.863   18.875   21.084
     28.810  417.704   76.316   90.499   46.408  107.439   18.804   21.159
     28.820  416.596   76.687   89.917   46.547  107.650   18.087   20.866
     28.830  418.018   75.614   89.634   46.443  108.988   18.548   21.835
     28.840  418.899   76.658   90.740   45.509  106.601   19.337   21.371
     28.850  420.095   76.614   90.771   46.072  108.461   17.834   21.197
     28.860  416.246   75.577   90.936   45.552  106.672   18.739   21.253
     28.870  420.360   75.152   91.769   46.717  109.475   19.259   20.001
     28.880  420.437   75.228   91.668   45.408  109.606   18.683   20.902
     28.890  422.399   75.945   92.131   46.144  110.687   18.399   20.636
     28.900  417.644   74.311   91.785   46.202  108.153   18.469   20.955
     28.910  420.921   74.372   94.169   46.455  107.502   19.349   21.670
     28.920  418.955   74.551   92.800   45.614  108.491   19.122   21.333
     28.930  420.078   76.286   91.422   46.272  107.436   18.592   21.525
     28.940  417.615   74.426   91.429   45.135  109.158   17.965   21.851
     28.950  427.187   74.944   93.606   47.254  110.704   19.859   22.113
     28.960  419.895   73.623   91.314   45.638  110.971   19.092   21.846
     28.970  416.864   72.765   91.650   46.617  107.479   18.961   22.202
     28.980  421.690   74.060   92.071   47.027  110.535   19.279   21.839
     28.990  420.052   72.478   93.409   46.979  111.243   19.084   20.749
     29.000  421.922   74.358   93.076   46.302  110.192   19.360   21.008
     29.010  416.846   73.347   91.232   45.444  107.558   18.875   21.774
     29.020  419.584   73.632   91.312   45.770  110.215   18.910   21.962
     29.030  424.050   73.220   93.265   47.368  111.267   19.496   22.148
     29.040  420.432   73.060   91.291   46.416  110.386   19.215   21.443
     29.050  421.746   73.355   93.437   46.479  110.800   19.867   19.967
     29.060  419.789   72.722   90.976   46.206  110.920   19.685   21.144
     29.070  421.477   73.236   92.542   46.144  109.976   19.362   21.034
     29.080  417.309   73.667   91.820   45.705  108.263   19.540   21.137
     29.090  422.577   75.534   91.315   45.308  111.337   19.112   22.387
     29.100  421.040   75.126   92.564   44.643  110.115   19.347   21.543
     29.110  417.333   75.359   89.843   45.841  109.942   18.722   20.623
     29.120  418.748   74.563   92.323   45.544  110.616   18.292   20.724
     29.130  422.071   74.150   92.117   45.901  111.662   18.713   21.064
     29.140  423.136   74.507   92.093   46.808  112.837   18.211   22.267
     29.150  423.812   73.335   92.961   47.300  112.363   19.388   21.459
     29.160  421.568   74.130   91.262   45.460  110.864   19.275   21.445
     29.170  421.591   73.750   91.269   45.413  112.472   19.292   21.378
     29.180  415.898   72.047   89.064   45.620  111.796   18.767   21.376
     29.190  419.811   72.211   91.523   46.756  111.218   18.801   20.927
     29.200  421.807   75.729   91.620   47.020  109.895   17.852   21.027
     29.210  421.656   74.159   92.701   46.133  111.551   18.663   21.001
     29.220  421.325   74.696   91.926   46.431  111.121   18.225   21.070
     29.230  422.925   74.930   92.210   48.231  109.620   18.417   21.841
     29.240  424.350   75.009   91.686   46.868  111.382   19.248   20.634
     29.250  422.795   76.051   91.752   45.597  110.540   19.514   20.330
     29.260  426.557   75.166   92.618   47.962  114.162   19.363   20.378
     29.270  428.896   73.927   93.255   47.363  115.197   19.706   21.139
     29.280  422.036   75.722   92.633   46.001  110.139   19.032   20.452
     29.290  420.971   73.948   92.217   45.351  112.216   19.157   21.364
     29.300  421.565   73.707   91.701   46.810  111.110   19.310   21.185
     29.310  422.424   74.904   92.334   47.510  110.907   19.181   20.368
     29.320  422.726   74.166   92.242   47.642  111.283   19.289   21.466
     29.330  421.295   72.763   91.179   46.580  113.407   19.430   20.288
     29.340  418.545   73.376   91.318   45.208  111.033   19.164   20.512
     29.350  422.404   74.844   92.747   45.779  110.821   18.904   20.913
     29.360  419.773   73.178   92.533   46.922  111.208   18.973   19.956
     29.370  420.623   74.151   91.584   46.283  111.077   19.644   20.258
     29.380  417.761   73.224   91.442   45.204  112.367   18.349   20.411
     29.390  419.829   73.388   91.322   46.247  111.754   19.596   20.359
     29.400  417.526   74.846   92.644   45.380  109.223   19.310   19.988
     29.410  424.525   74.985   91.776   46.119  113.282   19.742   20.300
     29.420  425.705   73.667   91.883   46.808  114.873   19.985   19.995
     29.430  422.279   73.061   94.626   46.858  109.039   20.497   20.737
     29.440  428.918   74.298   93.785   47.540  114.630   19.778   20.822
     29.450  424.708   75.060   93.498   45.599  114.033   19.579   20.376
     29.460  427.847   74.527   94.025   45.954  115.028   18.770   20.731
     29.470  427.541   74.285   93.614   46.101  114.332   20.298   20.259
     29.480  418.848   74.375   91.588   45.920  112.197   18.672   19.829
     29.490  424.041   75.742   91.501   45.123  114.387   19.110   21.394
     29.500  421.172   74.378   91.316   45.669  113.014   19.085   20.644
     29.510  418.791   72.748   92.464   44.641  111.440   18.553   21.249
     29.520  420.125   74.580   91.655   45.025  110.786   19.322   21.094
     29.530  419.984   72.611   92.152   45.703  113.227   18.904   20.366
     29.540  419.795   75.179   92.386   46.635  110.143   18.468   20.663
     29.550  415.322   73.512   91.837   46.690  109.668   18.209   20.065
     29.560  421.098   74.130   91.824   46.895  111.331   19.109   20.830
     29.570  422.368   74.893   92.647   46.264  111.213   19.867   20.261
     29.580  417.870   73.321   91.344   46.533  111.046   18.921   20.723
     29.590  420.926   73.974   91.051   48.656  112.600   19.109   20.515
     29.600  421.802   73.690   92.999   48.112  110.731   19.146   19.973
     29.610  417.389   73.229   92.212   47.342  108.809   18.229   20.426
     29.620  423.907   74.434   92.721   47.361  111.873   18.688   21.145
     29.630  423.664   72.779   93.243   47.771  112.564   19.085   21.346
     29.640  419.340   72.026   91.566   46.159  112.191   19.591   21.245
     29.650  420.344   73.746   91.046   46.980  110.128   19.396   21.695
     29.660  424.416   74.250   91.825   48.154  112.372   18.978   21.398
     29.670  422.325   74.758   92.689   47.591  111.318   18.910   20.767
     29.680  419.486   75.161   90.689   45.181  112.581   18.866   20.561
     29.690  419.989   73.640   93.275   47.283  110.445   18.460   20.209
     29.700  424.524   74.756   93.082   46.975  112.537   19.809   20.978
     29.710  421.952   73.106   93.475   45.998  111.009   19.439   21.413
     29.720  422.113   74.070   93.521   46.160  111.880   18.786   20.820
     29.730  427.539   75.529   94.559   45.908  111.345   19.848   21.596
     29.740  424.672   73.943   93.187   45.658  112.599   20.546   20.813
     29.750  422.891   74.948   94.481   47.431  109.163   19.199   21.339
     29.760  421.556   74.155   93.123   46.259  110.936   18.619   21.700
     29.770  420.218   75.348   93.184   46.971  108.857   18.624   20.246
     29.780  424.288   75.693   94.619   47.259  110.218   18.672   20.569
     29.790  425.087   76.600   94.426   46.737  110.934   19.198   20.155
     29.800  425.465   75.915   94.126   47.435  111.551   19.686   20.174
     29.810  422.370   73.567   93.305   48.360  110.701   18.715   21.122
     29.820  424.893   74.621   94.067   48.859  110.887   18.375   20.176
     29.830  423.125   73.892   94.311   47.831  110.366   18.186   20.470
     29.840  429.635   74.882   95.214   48.796  112.542   18.579   20.865
     29.850  429.383   75.809   93.428   48.899  112.350   18.825   20.878
     29.860  424.161   74.589   93.992   47.321  110.427   19.105   19.942
     29.870  427.384   73.495   96.293   46.755  112.463   18.587   21.375
     29.880  430.939   74.600   97.017   48.707  110.435   19.701   20.686
     29.890  425.736   75.148   96.513   46.914  110.433   18.981   21.090
     29.900  425.726   75.105   95.067   47.903  109.178   19.593   20.410
     29.910  429.654   75.654   97.594   46.944  108.975   19.299   21.937
     29.920  425.533   76.407   94.990   45.943  108.433   19.980   20.470
     29.930  430.805   76.290   97.285   47.520  110.064   20.124   20.230
     29.940  427.753   76.377   94.700   46.566  109.330   20.058   21.424
     29.950  430.589   76.585   95.806   47.440  110.483   19.974   21.971
     29.960  424.319   75.391   93.498   46.680  110.084   20.309   20.489
     29.970  428.100   74.986   95.333   46.968  111.157   19.894   20.541
     29.980  425.937   76.040   93.615   46.698  110.711   19.177   20.390
     29.990  426.269   74.581   94.770   46.953  111.135   19.240   20.796
     30.000  423.562   75.579   94.597   45.053  110.321   18.831   21.393
     30.010  423.658   76.365   93.877   46.939  108.557   19.453   21.521
     30.020  421.387   73.535   93.334   48.326  109.722   19.155   20.643
     30.030  421.996   73.873   92.494   47.879  110.354   19.847   20.092
     30.040  421.905   74.517   92.734   47.290  110.107   18.934   20.537
     30.050  423.302   74.249   93.000   47.677  108.876   19.915   21.190
     30.060  424.826   75.138   94.931   47.290  109.711   19.512   20.307
     30.070  425.178   74.604   93.586   47.562  111.557   18.928   20.789
     30.080  427.183   76.021   94.935   47.921  110.304   20.086   21.010
     30.090  428.490   75.370   95.160   49.598  111.197   20.206   21.239
     30.100  425.189   75.042   95.332   48.427  109.130   19.256   20.918
     30.110  424.721   75.476   93.795   47.700  109.659   19.208   20.930
     30.120  428.243   74.484   94.147   48.437  110.653   19.608   21.073
     30.130  427.163   75.539   95.041   49.236  109.747   20.043   21.336
     30.140  426.760   75.662   95.170   47.392  111.159   18.997   21.148
     30.150  427.201   75.513   93.879   48.092  112.184   19.785   20.736
     30.160  426.018   74.492   95.502   48.309  110.743   19.164   21.581
     30.170  426.559   73.801   96.373   47.833  110.996   19.185   20.624
     30.180  426.993   72.939   98.562   47.238  110.509   19.493   21.212
     30.190  426.185   73.613   97.163   46.047  111.566   19.234   20.988
     30.200  429.605   75.024   96.867   47.896  111.413   19.584   20.563
     30.210  429.666   77.559   95.328   46.726  112.082   19.445   21.064
     30.220  429.739   74.889   95.080   47.950  113.896   19.903   20.461
     30.230  430.277   75.051   97.331   48.418  110.404   19.499   20.592
     30.240  427.356   75.702   95.759   47.482  111.771   19.277   20.876
     30.250  426.949   75.125   96.777   47.156  110.333   19.529   20.429
     30.260  428.938   76.617   96.062   48.117  110.340   18.949   20.998
     30.270  426.554   75.538   95.113   47.126  110.681   19.605   20.717
     30.280  426.360   75.287   96.810   49.135  110.232   18.712   20.194
     30.290  425.468   76.374   95.663   48.050  110.228   18.525   20.949
     30.300  424.989   73.502   95.291   49.438  110.372   19.394   19.366
     30.310  430.137   76.752   93.506   48.675  112.900   19.992   20.283
     30.320  424.153   73.904   94.614   48.075  109.423   19.608   19.879
     30.330  426.303   74.585   95.970   46.544  110.350   19.560   20.316
     30.340  427.566   76.571   93.639   48.518  109.208   19.737   20.564
     30.350  426.591   75.427   93.054   47.937  112.105   19.657   20.960
     30.360  422.431   74.535   91.558   47.507  110.724   19.878   21.536
     30.370  425.606   75.901   93.055   46.443  112.643   18.967   21.165
     30.380  423.449   73.610   92.792   46.413  112.930   19.623   21.520
     30.390  422.847   74.118   91.557   47.173  112.265   19.658   21.117
     30.400  422.036   73.813   92.926   45.968  112.038   18.716   21.727
     30.410  423.471   75.431   91.212   45.944  113.136   19.114   20.801
     30.420  426.104   75.725   92.975   47.522  112.431   19.136   20.284
     30.430  421.542   73.083   92.668   46.198  110.228   19.328   21.108
     30.440  420.477   74.765   92.600   45.688  110.464   18.805   20.647
     30.450  419.520   73.366   93.276   46.007  110.224   20.195   20.118
     30.460  422.591   74.487   93.480   47.342  111.760   19.389   19.451
     30.470  419.793   73.327   92.248   47.347  111.191   18.688   20.106
     30.480  422.640   74.792   93.031   47.505  111.015   18.511   20.089
     30.490  425.659   75.322   94.459   47.165  111.675   19.589   20.176
     30.500  423.245   75.916   93.202   46.354  110.899   19.206   20.253
     30.510  425.684   75.445   93.794   47.315  112.043   18.904   20.757
     30.520  423.619   75.616   93.751   48.411  109.411   19.279   19.500
     30.530  421.957   74.076   92.509   48.178  110.606   19.198   20.079
     30.540  426.445   76.450   92.530   48.891  112.220   18.682   19.817
     30.550  423.327   75.033   92.383   48.043  111.290   19.175   19.611
     30.560  424.039   74.501   92.488   47.553  111.794   18.816   20.227
     30.570  421.546   74.695   90.603   47.707  111.277   19.275   19.263
     30.580  425.695   75.603   92.075   46.669  112.875   19.348   20.733
     30.590  423.840   75.662   91.725   47.307  110.533   19.250   20.771
     30.600  427.990   73.558   94.332   47.171  113.674   19.713   21.052
     30.610  425.096   77.212   92.186   47.137  111.259   18.876   19.810
     30.620  424.814   74.145   93.739   46.007  112.309   20.125   20.350
     30.630  423.258   74.620   93.777   47.085  111.641   19.686   19.890
     30.640  424.915   75.231   94.361   47.421  110.236   19.803   20.925
     30.650  424.949   74.670   94.172   48.087  110.061   19.775   20.496
     30.660  423.393   73.048   94.048   46.952  111.495   20.948   20.085
     30.670  424.351   73.781   95.060   47.328  110.924   19.718   20.512
     30.680  423.783   75.071   93.011   47.631  112.726   19.567   19.051
     30.690  421.891   70.690   95.922   46.873  111.046   20.187   18.977
     30.700  421.117   72.418   93.935   48.170  108.951   19.815   19.171
     30.710  425.868   75.561   96.867   46.581  109.828   20.164   19.292
     30.720  423.171   74.123   95.285   47.684  109.901   20.229   18.784
     30.730  421.110   73.260   94.616   46.239  112.267   19.384   19.207
     30.740  424.428   73.384   95.437   46.751  112.497   19.166   19.188
     30.750  426.554   74.526   95.949   46.049  111.781   19.472   21.031
     30.760  425.575   75.091   96.439   47.441  110.177   19.036   20.075
     30.770  428.733   74.299   96.690   47.469  112.043   20.133   19.949
     30.780  428.475   75.411   95.341   47.173  112.444   20.196   20.244
     30.790  426.211   75.618   94.692   46.479  110.668   20.673   19.968
     30.800  429.467   75.470   95.574   47.469  110.946   20.557   20.476
     30.810  429.322   75.038   95.747   47.292  111.349   20.044   20.043
     30.820  426.615   74.629   94.519   47.326  111.369   20.347   19.663
     30.830  423.751   75.134   94.375   46.400  110.855   19.728   18.866
     30.840  428.206   75.702   96.330   45.877  110.221   19.579   21.177
     30.850  428.013   74.482   95.664   47.410  111.394   18.586   20.117
     30.860  426.272   74.715   95.595   46.089  110.433   20.117   20.894
     30.870  425.577   74.584   94.160   47.558  110.159   18.850   20.652
     30.880  430.015   76.361   97.745   47.383  110.474   18.809   19.853
     30.890  424.713   75.432   94.320   47.090  109.279   19.412   20.077
     30.900  426.576   75.378   96.336   46.732  110.603   19.589   19.918
     30.910  425.360   74.697   94.190   48.486  110.636   20.048   19.100
     30.920  423.901   76.340   93.825   46.879  109.461   19.104   19.545
     30.930  426.302   75.625   95.768   47.823  110.072   19.033   19.140
     30.940  422.249   74.106   94.844   48.617  108.609   19.429   19.088
     30.950  423.950   74.060   96.073   47.744  110.310   19.260   19.161
     30.960  422.075   73.439   95.447   47.447  108.981   19.197   19.849
     30.970  425.354   74.681   97.691   48.755  108.966   19.550   20.049
     30.980  423.029   74.850   95.955   47.780  109.020   18.993   18.914
     30.990  420.169   73.993   96.363   46.333  108.024   19.485   19.651
     31.000  421.436   73.951   95.345   46.747  108.546   19.284   19.986
     31.010  422.450   74.951   95.115   46.084  110.831   19.416   19.866
     31.020  423.727   74.862   96.442   46.538  108.962   19.930   19.276
     31.030  418.598   75.153   93.840   47.064  107.365   19.171   18.865
     31.040  425.371   75.790   96.931   47.659  108.081   19.820   21.213
     31.050  418.868   73.503   92.925   46.637  109.530   19.152   20.110
     31.060  423.796   74.728   95.002   46.327  111.342   19.241   20.330
     31.070  423.352   73.018   94.969   48.906  110.898   19.567   19.686
     31.080  420.188   73.650   94.738   48.244  106.756   19.787   20.253
     31.090  417.121   73.470   91.986   46.578  108.448   19.458   19.845
     31.100  416.729   71.937   93.322   46.817  107.260   18.629   21.596
     31.110  416.579   71.071   92.915   45.980  108.784   19.065   21.541
     31.120  418.300   72.954   92.746   45.643  108.738   19.774   20.391
     31.130  419.114   73.392   92.058   47.362  109.846   19.739   20.757
     31.140  420.359   72.538   92.834   47.349  109.465   19.403   21.541
     31.150  419.215   73.857   92.558   47.088  107.895   18.856   21.115
     31.160  417.799   73.780   93.693   47.407  106.545   18.926   20.528
     31.170  420.468   73.560   94.277   48.114  107.087   19.575   20.717
     31.180  417.733   73.873   92.887   46.646  108.060   18.610   20.092
     31.190  421.463   76.200   92.578   47.503  108.528   18.358   20.901
     31.200  418.318   74.166   92.416   47.094  108.673   18.075   20.340
     31.210  415.951   74.529   91.764   46.181  107.332   18.491   20.159
     31.220  418.789   74.343   92.499   45.451  108.495   19.626   21.042
     31.230  418.379   73.309   92.145   45.666  109.487   18.634   20.774
     31.240  420.110   74.756   92.731   45.559  108.652   19.053   20.669
     31.250  418.810   73.382   95.003   46.855  107.259   19.369   19.829
     31.260  421.543   74.439   93.392   45.825  111.834   18.444   20.802
     31.270  421.971   74.398   94.300   45.374  109.171   18.557   21.097
     31.280  422.415   74.633   94.316   45.906  109.515   18.718   20.978
     31.290  424.008   74.912   95.247   46.532  108.635   19.436   21.197
     31.300  418.321   74.591   94.201   44.878  107.037   18.620   20.861
     31.310  425.971   75.339   96.419   46.702  110.901   18.219   20.746
     31.320  426.397   74.187   97.242   46.518  110.619   18.138   21.116
     31.330  424.190   73.308   95.405   46.609  112.185   18.563   20.702
     31.340  422.063   75.079   94.955   45.016  109.925   18.792   20.424
     31.350  423.333   75.329   94.682   46.182  109.931   18.353   21.587
     31.360  425.188   74.287   94.094   45.603  111.729   19.487   20.959
     31.370  425.829   75.451   95.632   44.915  111.683   18.916   21.286
     31.380  427.678   75.476   97.438   45.617  110.802   19.381   21.393
     31.390  421.796   73.688   95.418   45.558  109.682   19.147   21.543
     31.400  421.411   75.613   95.642   45.749  108.150   18.736   20.525
     31.410  420.436   75.555   95.711   45.693  106.445   18.559   20.802
     31.420  422.654   74.570   94.882   46.142  109.723   19.261   20.867
     31.430  420.770   75.761   94.302   46.881  108.698   18.917   19.991
     31.440  420.842   75.098   94.664   46.923  108.484   19.221   20.099
     31.450  424.380   75.436   95.663   45.921  109.977   18.338   20.828
     31.460  423.271   73.218   95.828   46.657  110.811   19.240   20.394
     31.470  417.502   73.979   93.294   45.761  109.976   18.914   20.248
     31.480  416.675   74.310   92.511   46.072  107.863   18.960   19.602
     31.490  420.814   74.777   94.289   45.932  109.476   19.565   20.559
     31.500  420.467   73.853   95.199   45.918  109.226   19.136   19.955
     31.510  416.980   74.544   94.600   46.563  107.541   18.686   19.220
     31.520  419.008   74.603   94.480   46.883  108.385   18.422   20.293
     31.530  418.157   74.126   93.957   47.088  107.410   19.378   20.066
     31.540  421.533   76.031   95.246   46.390  107.982   18.781   19.709
     31.550  422.070   74.492   93.770   47.502  109.851   19.277   20.173
     31.560  417.197   74.573   94.139   45.711  108.839   18.856   18.795
     31.570  419.744   75.930   94.482   44.662  108.553   19.130   20.034
     31.580  419.160   77.679   93.295   45.479  108.181   18.369   19.605
     31.590  421.420   76.304   95.039   47.272  107.580   19.181   19.713
     31.600  421.810   77.298   94.421   46.543  107.814   18.824   19.963
     31.610  421.219   76.932   96.077   45.770  107.840   18.952   19.550
     31.620  416.697   73.100   96.480   46.180  106.513   18.670   20.107
     31.630  417.051   73.335   95.465   45.980  107.118   18.702   18.859
     31.640  419.216   74.955   95.816   44.391  108.799   19.823   19.644
     31.650  422.950   75.757   95.823   45.204  109.106   19.499   20.473
     31.660  419.653   75.385   95.879   44.924  108.296   18.855   20.324
     31.670  424.416   75.054   96.075   45.510  111.093   19.218   20.779
     31.680  421.673   76.181   95.473   44.999  109.545   18.812   20.355
     31.690  422.796   75.672   95.680   46.878  109.248   18.509   20.749
     31.700  421.646   76.146   95.258   46.059  108.244   18.513   20.639
     31.710  421.679   75.978   96.133   44.686  109.304   19.058   20.013
     31.720  425.381   76.890   98.245   46.564  109.690   18.361   19.470
     31.730  423.394   76.638   97.045   44.480  109.105   19.007   19.792
     31.740  426.183   76.502   97.935   46.009  110.786   18.504   19.833
     31.750  424.747   77.795   96.510   45.976  108.284   18.328   19.844
     31.760  416.706   75.326   96.361   44.794  107.456   17.718   19.230
     31.770  424.521   77.146   97.636   45.243  109.518   19.120   20.336
     31.780  422.023   76.065   95.718   45.246  109.594   18.663   20.812
     31.790  422.624   76.071   93.572   45.896  110.117   18.734   20.635
     31.800  423.465   77.967   95.346   46.669  108.357   18.722   20.095
     31.810  422.491   77.243   95.458   46.138  107.948   18.877   20.262
     31.820  424.774   77.477   94.886   46.104  110.302   18.909   20.611
     31.830  422.226   75.852   94.228   45.757  110.333   18.103   20.531
     31.840  423.137   75.556   97.067   45.418  109.398   18.591   20.684
     31.850  425.468   77.832   96.385   45.127  109.622   18.642   20.567
     31.860  418.351   74.248   94.036   45.804  108.292   18.833   20.939
     31.870  420.782   75.251   96.527   43.947  109.291   19.012   21.180
     31.880  418.351   75.526   94.551   45.064  107.979   17.960   21.222
     31.890  422.262   75.382   96.354   45.812  109.746   18.970   20.705
     31.900  420.018   76.145   95.704   44.479  108.457   18.253   21.169
     31.910  422.098   76.393   95.162   44.252  110.661   18.820   21.658
     31.920  423.936   76.910   96.816   45.633  109.407   19.129   20.869
     31.930  421.167   77.700   94.758   45.978  107.291   18.739   21.389
     31.940  422.911   77.159   94.981   46.792  109.250   18.549   20.140
     31.950  423.289   77.844   94.013   46.812  109.572   19.537   20.111
     31.960  419.659   77.385   96.908   44.446  107.836   17.608   20.538
     31.970  419.488   76.433   95.651   44.840  110.154   17.450   21.263
     31.980  420.027   76.222   95.737   45.830  108.901   18.160   20.096
     31.990  420.219   76.651   94.585   46.091  107.653   18.536   20.974
     32.000  418.390   76.164   95.815   44.984  106.953   18.441   20.727
     32.010  421.966   76.984   95.753   46.128  108.476   18.145   20.592
     32.020  426.534   77.736   97.129   46.101  109.436   19.188   21.203
     32.030  420.121   75.839   94.343   45.538  107.111   19.592   20.586
     32.040  418.239   75.828   93.952   45.089  108.369   18.003   19.763
     32.050  422.070   78.321   93.841   45.751  107.840   18.347   21.031
     32.060  422.708   78.281   94.664   44.200  108.828   18.849   20.846
     32.070  424.838   76.038   95.951   46.157  109.432   18.456   20.823
     32.080  422.560   76.969   94.902   45.064  109.321   19.185   20.745
     32.090  421.984   77.524   93.791   45.175  107.054   18.355   22.118
     32.100  425.000   77.843   95.551   46.437  109.024   18.396   20.767
     32.110  423.229   77.739   95.659   46.608  108.939   18.149   20.741
     32.120  418.726   76.553   94.144   46.798  107.714   17.894   20.261
     32.130  418.526   74.753   93.621   46.106  109.698   18.727   20.971
     32.140  420.283   75.274   93.831   46.460  109.761   18.571   21.251
     32.150  420.662   75.398   95.157   46.187  109.245   17.971   20.103
     32.160  420.927   77.043   95.694   46.147  107.804   18.145   20.673
     32.170  419.186   76.653   93.445   45.620  108.771   19.322   20.719
     32.180  422.129   78.316   94.507   45.089  108.691   18.248   21.565
     32.190  420.608   75.859   94.981   46.624  108.035   18.354   20.892
     32.200  417.804   76.365   94.864   45.194  105.363   18.984   21.035
     32.210  415.532   76.012   95.490   44.256  106.436   18.500   20.555
     32.220  414.966   75.760   93.456   44.735  106.760   18.655   21.378
     32.230  416.352   76.799   95.091   44.243  105.986   18.292   20.923
     32.240  414.241   77.474   92.397   45.199  106.966   18.361   19.928
     32.250  413.628   74.455   93.108   45.061  106.889   18.461   20.810
     32.260  412.707   75.321   91.574   45.765  106.483   17.981   20.808
     32.270  416.560   78.017   91.937   45.753  107.105   18.058   20.897
     32.280  416.980   77.258   92.966   45.563  107.459   18.374   20.076
     32.290  417.998   77.553   93.306   45.574  107.511   18.918   20.520
     32.300  419.096   78.250   93.868   44.097  108.972   18.418   20.237
     32.310  418.064   77.353   93.671   45.101  106.799   19.122   20.286
     32.320  417.416   77.938   93.137   45.247  106.292   18.668   20.792
     32.330  421.828   79.130   94.032   45.006  106.181   19.415   20.812
     32.340  419.012   78.393   93.229   44.275  106.806   18.118   21.393
     32.350  420.761   78.231   93.207   45.342  106.359   18.919   21.397
     32.360  419.770   77.745   93.858   45.685  105.871   19.668   21.401
     32.370  420.018   76.887   94.685   44.593  106.458   19.216   21.778
     32.380  416.661   76.988   92.540   44.959  105.908   18.453   21.551
     32.390  420.905   78.495   94.009   45.036  106.332   19.256   21.421
     32.400  419.058   77.159   93.675   45.595  107.181   18.845   21.205
     32.410  418.458   78.405   92.148   45.926  108.229   18.449   20.383
     32.420  417.089   76.553   93.865   44.387  106.052   19.681   21.167
     32.430  418.374   75.774   94.050   44.784  108.320   18.908   21.154
     32.440  422.604   77.757   94.915   44.931  107.911   19.168   21.857
     32.450  417.999   76.645   93.773   45.754  105.997   18.043   21.187
     32.460  417.168   77.508   92.753   44.328  105.765   18.394   22.316
     32.470  416.191   76.656   92.020   45.809  107.522   17.930   21.236
     32.480  421.895   76.598   92.079   46.963  108.991   18.827   21.353
     32.490  424.037   77.296   93.474   45.827  110.047   18.756   21.735
     32.500  419.067   77.867   92.717   43.376  110.445   18.103   20.820
     32.510  416.068   76.305   90.911   45.275  107.774   18.674   21.280
     32.520  413.872   75.220   90.753   45.005  108.048   19.390   20.419
     32.530  423.123   76.297   92.159   46.562  110.157   19.394   21.465
     32.540  420.132   76.293   92.356   44.897  109.111   18.893   21.200
     32.550  416.868   74.309   91.399   45.263  108.875   19.269   21.397
     32.560  419.053   76.366   92.593   44.957  108.931   17.982   20.659
     32.570  415.958   76.689   91.456   45.084  109.779   18.133   20.134
     32.580  414.516   76.111   91.818   45.811  108.049   18.088   20.952
     32.590  414.452   75.633   90.970   44.055  107.411   19.287   20.809
     32.600  416.154   76.787   92.863   44.311  107.005   18.485   20.855
     32.610  418.616   76.732   93.323   45.338  107.066   18.334   21.346
     32.620  418.142   74.217   92.035   45.571  110.485   19.800   20.774
     32.630  418.035   75.278   91.995   44.705  109.445   19.048   21.485
     32.640  419.199   76.890   92.412   46.146  108.788   18.979   21.200
     32.650  416.538   75.995   92.372   43.956  107.998   17.992   20.996
     32.660  415.681   75.447   92.760   45.404  108.292   18.640   20.203
     32.670  416.984   74.975   93.260   45.675  107.043   19.249   21.133
     32.680  419.755   76.529   91.869   46.070  108.949   18.561   21.360
     32.690  421.059   77.844   92.343   45.696  109.320   19.019   20.874
     32.700  419.713   78.028   93.181   45.916  108.533   18.269   20.412
     32.710  419.878   76.476   92.542   45.082  108.800   19.110   21.012
     32.720  415.021   77.074   90.699   45.241  108.683   19.214   19.424
     32.730  416.782   76.494   91.363   45.924  108.646   18.650   20.620
     32.740  416.492   76.672   90.995   45.666  108.106   19.275   21.060
     32.750  416.089   76.616   91.569   45.542  106.665   19.205   21.041
     32.760  419.384   77.935   90.804   45.794  110.114   18.581   21.133
     32.770  415.823   76.056   91.242   44.569  109.491   19.172   20.578
     32.780  420.954   76.378   92.627   45.306  110.092   18.956   20.646
     32.790  415.611   75.589   90.775   45.465  106.653   19.060   21.071
     32.800  416.816   77.410   90.573   44.999  107.267   18.646   20.777
     32.810  416.909   75.542   91.024   44.843  109.574   18.393   20.956
     32.820  417.136   76.693   91.535   45.007  107.942   19.099   20.927
     32.830  413.274   75.648   90.952   43.213  107.797   19.082   20.693
     32.840  416.637   77.372   92.468   44.550  107.922   18.116   20.924
     32.850  417.374   76.068   91.804   45.415  106.165   19.950   21.621
     32.860  416.010   75.155   90.786   44.112  109.037   18.790   21.767
     32.870  415.893   76.492   90.174   44.944  109.180   19.123   20.614
     32.880  413.076   76.223   89.581   45.432  107.523   19.344   19.698
     32.890  420.673   77.236   91.404   46.112  109.517   19.680   20.785
     32.900  419.933   77.891   90.737   45.544  109.680   20.234   20.125
     32.910  422.063   79.289   93.523   44.532  109.186   19.187   19.967
     32.920  418.650   78.580   91.794   43.392  109.484   19.459   20.550
     32.930  422.400   78.574   91.523   46.318  108.827   19.523   20.181
     32.940  420.264   76.869   91.683   44.874  110.145   19.789   21.434
     32.950  416.945   77.047   89.309   44.230  109.304   19.705   21.411
     32.960  415.017   76.448   91.164   45.234  107.727   19.353   19.874
     32.970  415.785   78.706   89.529   43.561  107.941   19.082   20.911
     32.980  419.022   76.764   90.622   45.772  108.730   18.965   20.903
     32.990  418.860   77.197   91.429   44.681  109.124   19.932   20.941
     33.000  418.606   76.254   91.262   45.050  110.475   18.826   21.146
     33.010  419.526   77.401   90.347   44.435  109.654   19.120   21.758
     33.020  421.768   78.609   91.018   44.618  111.343   19.083   20.747
     33.030  421.055   77.095   91.920   45.390  111.062   19.489   20.471
     33.040  416.177   76.529   90.734   44.890  108.689   18.654   20.639
     33.050  418.319   76.402   90.846   46.179  109.958   18.634   21.207
     33.060  414.991   75.806   87.723   44.700  110.181   19.308   21.146
     33.070  419.173   77.127   92.636   43.668  111.242   19.276   20.801
     33.080  415.435   77.357   88.451   44.867  109.520   19.279   20.738
     33.090  419.869   78.303   90.303   45.380  109.694   18.702   20.721
     33.100  416.490   78.129   89.565   45.853  109.665   18.476   19.847
     33.110  417.984   77.606   89.475   45.505  111.309   18.511   20.352
     33.120  419.011   77.659   89.745   44.488  110.096   18.980   21.565
     33.130  420.095   78.321   88.442   45.763  111.440   18.865   21.027
     33.140  416.339   78.294   89.488   44.028  109.094   19.412   20.433
     33.150  417.431   78.708   87.938   44.741  109.352   19.248   21.435
     33.160  415.576   76.715   87.300   44.045  111.015   18.175   20.494
     33.170  416.362   77.995   86.793   44.670  111.447   18.846   20.673
     33.180  420.706   77.287   88.768   45.812  110.651   19.192   20.752
     33.190  412.118   76.613   89.076   43.963  108.265   18.136   20.777
     33.200  412.705   75.985   89.268   44.721  108.975   18.399   20.040
     33.210  418.155   76.847   88.929   45.205  111.224   19.133   20.691
     33.220  417.820   78.536   87.054   45.425  111.133   18.946   20.913
     33.230  417.248   77.651   86.971   45.034  110.942   19.213   20.426
     33.240  417.437   78.630   87.610   44.959  110.100   19.329   20.795
     33.250  415.799   76.975   88.092   44.706  110.209   19.152   19.604
     33.260  413.858   76.447   88.578   44.635  107.320   19.739   20.635
     33.270  413.909   76.661   88.006   45.591  107.695   18.995   20.516
     33.280  415.396   77.299   87.140   44.284  108.810   18.839   21.282
     33.290  417.421   77.474   87.452   45.888  110.618   18.687   20.716
     33.300  418.692   77.507   87.813   43.727  111.739   18.660   20.334
     33.310  418.759   77.162   87.573   45.472  112.635   18.753   20.771
     33.320  420.547   79.103   88.408   45.420  110.455   19.135   20.905
     33.330  412.705   75.922   86.907   44.306  110.558   19.289   20.634
     33.340  416.766   77.996   88.406   43.783  111.310   18.433   20.305
     33.350  416.411   79.318   88.577   44.463  109.845   17.764   20.383
     33.360  421.105   78.788   90.364   44.448  112.100   17.681   21.428
     33.370  421.171   77.612   91.232   44.443  112.294   18.176   20.460
     33.380  422.872   80.267   90.728   44.596  111.901   18.537   21.563
     33.390  422.569   79.226   91.605   43.353  112.115   18.025   21.475
     33.400  420.388   78.436   90.359   44.093  110.487   18.157   21.772
     33.410  420.925   79.808   89.289   43.962  110.745   18.544   21.335
     33.420  419.887   78.870   89.371   44.794  111.222   19.540   20.439
     33.430  420.617   78.216   91.050   45.603  109.028   19.190   20.724
     33.440  422.485   79.434   90.778   44.522  110.494   18.662   20.832
     33.450  422.033   80.112   89.648   45.442  109.740   18.732   20.837
     33.460  424.158   79.536   90.211   46.082  111.601   19.017   19.786
     33.470  421.027   79.509   90.975   44.964  109.777   17.258   20.802
     33.480  421.908   79.924   90.814   45.453  110.445   19.302   19.609
     33.490  420.591   77.564   90.765   45.049  110.095   19.196   20.946
     33.500  418.398   78.729   89.845   43.649  109.159   18.949   20.261
     33.510  422.156   78.143   92.740   44.884  110.046   18.714   20.280
     33.520  421.802   78.929   91.271   45.323  110.786   18.827   19.198
     33.530  421.184   78.417   92.000   44.766  111.301   18.574   19.677
     33.540  419.041   77.974   90.377   45.488  110.480   18.442   19.593
     33.550  421.573   78.114   91.268   45.602  108.941   18.569   20.845
     33.560  424.204   79.857   90.761   44.585  112.026   18.934   20.365
     33.570  423.882   78.448   92.180   45.672  112.258   18.478   19.741
     33.580  421.050   79.507   88.681   46.009  110.302   18.677   20.246
     33.590  420.706   77.135   90.611   46.007  109.421   19.106   21.076
     33.600  424.870   78.765   92.209   44.441  111.948   19.700   20.491
     33.610  426.111   78.543   91.870   46.421  111.574   18.990   20.400
     33.620  428.333   81.091   93.696   46.686  110.446   19.003   20.764
     33.630  428.877   80.660   91.422   46.410  112.558   19.539   21.048
     33.640  424.591   79.814   92.710   45.123  110.078   19.417   20.299
     33.650  421.953   80.137   90.164   44.632  109.176   19.266   20.294
     33.660  422.326   79.398   90.619   44.790  109.933   19.321   20.059
     33.670  420.292   79.793   89.629   44.656  109.631   19.566   19.508
     33.680  421.144   79.337   91.288   44.936  111.186   18.568   19.821
     33.690  422.906   79.309   90.997   44.555  110.089   18.899   20.501
     33.700  418.910   77.548   89.639   44.034  111.156   18.983   20.559
     33.710  422.347   78.492   90.970   45.641  111.151   19.638   20.431
     33.720  423.791   80.008   91.198   45.531  111.115   18.515   19.977
     33.730  423.799   80.267   90.615   44.839  111.937   18.126   19.854
     33.740  422.001   78.106   90.206   45.276  110.884   18.424   20.155
     33.750  422.754   79.489   90.253   44.733  109.794   19.249   20.915
     33.760  418.525   78.797   88.374   43.670  110.479   18.939   20.996
     33.770  422.713   79.363   88.644   44.175  112.400   19.044   21.259
     33.780  421.638   78.228   89.444   44.391  113.358   18.045   20.349
     33.790  421.228   78.199   89.728   44.520  112.090   18.235   20.387
     33.800  419.578   76.108   89.982   45.327  111.714   18.744   19.967
     33.810  421.243   77.163   89.383   44.455  113.326   19.296   20.825
     33.820  416.853   77.608   88.107   43.713  111.275   19.029   20.552
     33.830  417.930   78.906   90.706   43.554  107.744   18.913   20.483
     33.840  417.809   79.215   89.521   43.047  109.953   18.265   20.261
     33.850  418.616   79.403   89.989   43.899  109.287   18.603   20.744
     33.860  413.780   76.970   87.722   44.700  110.246   18.651   19.949
     33.870  420.099   78.406   89.632   45.731  110.167   19.150   19.758
     33.880  417.756   77.251   90.464   44.088  110.423   19.195   20.613
     33.890  422.048   78.126   91.188   43.083  111.808   20.634   20.590
     33.900  421.246   78.149   89.533   43.650  111.456   19.934   20.853
     33.910  419.394   76.209   90.321   43.711  111.365   19.561   21.155
     33.920  417.299   77.628   90.098   43.763  109.011   18.267   20.894
     33.930  417.502   78.239   90.231   42.186  110.618   18.267   21.249
     33.940  413.631   78.174   88.369   43.395  108.846   18.782   20.298
     33.950  419.175   78.163   90.073   44.146  109.453   19.204   20.279
     33.960  416.061   77.004   88.533   43.958  109.830   18.555   19.852
     33.970  418.968   78.361   88.975   44.275  110.541   19.215   19.611
     33.980  415.436   78.185   87.996   43.706  108.681   19.397   20.087
     33.990  420.083   78.479   90.873   44.685  109.876   19.231   19.879
     34.000  419.403   78.801   89.702   44.150  111.213   19.215   19.553
     34.010  418.647   77.988   89.108   44.442  109.237   19.277   20.088
     34.020  415.167   77.813   88.098   44.502  109.776   18.576   19.995
     34.030  419.066   80.748   90.273   43.358  109.104   18.906   20.479
     34.040  416.977   78.548   88.809   43.176  110.727   18.982   19.836
     34.050  416.751   78.195   88.817   42.321  111.127   18.602   20.299
     34.060  420.952   79.591   90.885   44.120  109.950   18.880   19.119
     34.070  420.608   80.566   90.023   43.121  109.473   19.495   20.114
     34.080  416.123   77.749   89.339   42.713  109.332   19.545   20.305
     34.090  421.101   78.225   89.382   43.559  112.615   18.671   20.409
     34.100  419.430   78.294   88.492   43.661  110.586   18.924   19.473
     34.110  415.371   77.679   88.497   43.285  109.080   19.435   19.567
     34.120  413.686   77.251   88.189   43.395  108.578   18.607   19.318
     34.130  413.705   76.717   87.353   44.075  110.313   18.931   18.846
     34.140  417.920   77.331   89.068   44.378  110.337   19.072   20.418
     34.150  416.566   77.536   88.899   44.490  110.508   17.964   19.303
     34.160  415.658   77.387   89.642   43.279  108.578   18.698   19.852
     34.170  418.941   76.815   91.129   44.516  109.159   18.710   20.371
     34.180  417.054   77.671   91.922   43.412  107.365   19.408   19.874
     34.190  418.054   78.092   89.008   43.051  110.744   18.413   19.849
     34.200  415.460   77.367   87.883   43.299  109.344   18.358   20.888
     34.210  421.535   78.649   88.137   44.420  111.377   19.558   20.309
     34.220  417.691   77.107   89.147   43.072  109.360   19.904   19.786
     34.230  419.406   78.755   89.327   43.843  110.097   19.106   18.992
     34.240  420.450   80.088   90.142   44.012  109.614   19.066   19.282
     34.250  417.174   78.520   87.260   43.341  111.235   19.053   19.901
     34.260  419.423   78.434   90.948   43.068  109.867   18.827   19.474
     34.270  415.113   78.322   87.964   43.473  108.439   19.065   19.993
     34.280  412.785   75.509   88.899   42.709  109.617   18.949   19.911
     34.290  423.581   80.531   91.521   43.265  110.415   19.421   21.020
     34.300  417.177   77.430   89.133   43.587  109.618   18.748   21.258
     34.310  420.551   76.924   90.218   42.699  111.908   19.106   21.317
     34.320  421.944   77.445   89.893   44.688  111.278   20.098   20.173
     34.330  416.833   77.164   88.473   43.978  110.641   19.159   20.930
     34.340  418.774   76.693   89.034   44.041  111.818   19.203   20.442
     34.350  416.430   76.253   89.070   44.009  109.830   19.263   20.199
     34.360  414.766   76.671   88.040   43.663  109.506   18.889   20.429
     34.370  417.464   75.934   89.348   43.283  112.884   18.953   20.563
     34.380  419.346   77.054   88.202   45.614  110.747   18.648   20.668
     34.390  421.291   78.889   87.848   43.705  112.530   19.638   20.227
     34.400  419.510   76.391   89.098   44.477  112.036   20.199   20.490
     34.410  419.257   75.880   89.221   45.403  111.488   18.519   20.614
     34.420  417.624   76.865   89.163   44.110  111.300   17.928   20.496
     34.430  415.136   76.007   87.292   44.668  110.883   19.031   20.798
     34.440  415.039   75.910   87.025   43.962  110.785   19.899   20.560
     34.450  415.878   74.972   88.379   44.254  110.621   18.538   20.957
     34.460  415.038   76.780   88.285   44.930  110.000   19.644   19.892
     34.470  416.949   75.662   87.437   44.542  112.329   18.199   20.897
     34.480  419.487   77.257   90.605   44.797  111.585   18.386   20.592
     34.490  417.355   76.171   89.481   45.017  111.041   18.753   20.159
     34.500  420.077   76.937   91.408   45.434  110.626   19.108   21.147
     34.510  419.157   75.731   90.184   45.771  111.766   19.054   20.458
     34.520  420.163   77.018   90.929   44.882  110.932   19.104   20.499
     34.530  418.342   78.250   89.106   44.772  110.214   19.437   20.619
     34.540  418.881   78.849   89.137   45.144  110.183   18.905   20.064
     34.550  422.503   79.284   88.416   45.624  111.496   18.880   21.314
     34.560  416.900   78.340   88.743   44.008  110.726   19.201   20.238
     34.570  417.138   78.457   87.414   44.014  111.023   19.107   20.029
     34.580  416.382   76.460   90.956   44.841  108.740   19.294   20.336
     34.590  419.248   77.959   90.611   44.810  110.887   19.544   19.984
     34.600  418.387   77.074   87.739   44.089  112.873   19.489   21.561
     34.610  418.720   77.502   88.244   45.231  110.454   19.752   20.959
     34.620  418.661   76.701   91.100   45.382  109.904   19.427   20.724
     34.630  414.703   75.463   88.099   44.822  110.042   19.595   20.776
     34.640  414.313   75.358   89.207   44.765  110.120   18.686   20.722
     34.650  415.762   76.943   88.904   45.514  108.914   19.023   20.206
     34.660  416.654   78.179   89.012   44.938  109.870   19.443   20.617
     34.670  415.118   76.338   89.455   45.175  110.041   19.387   20.376
     34.680  411.718   76.585   86.328   43.989  110.842   18.777   20.763
     34.690  414.096   76.396   87.122   44.678  109.633   18.376   20.904
     34.700  417.583   78.283   87.396   44.507  112.563   18.888   19.350
     34.710  414.161   78.527   84.953   44.805  111.012   18.976   19.846
     34.720  413.313   77.995   84.918   44.450  110.551   19.755   19.433
     34.730  414.500   77.085   85.689   46.042  109.886   19.527   19.782
     34.740  413.365   77.269   86.077   45.691  108.371   18.994   20.177
     34.750  413.747   77.631   85.246   45.343  110.564   18.905   20.120
     34.760  416.670   77.369   85.887   45.486  111.201   18.483   20.983
     34.770  410.937   76.722   84.076   45.499  109.477   19.285   19.756
     34.780  414.197   77.433   85.854   45.452  109.396   18.162   19.464
     34.790  412.833   77.045   85.726   44.400  110.245   18.813   19.898
     34.800  413.660   76.041   85.165   46.284  110.175   17.941   19.649
     34.810  413.658   76.996   85.366   44.995  110.274   18.909   20.816
     34.820  414.551   76.757   85.364   45.460  110.207   18.764   20.242
     34.830  413.483   76.628   84.513   45.302  109.399   19.107   20.507
     34.840  415.378   77.093   85.559   45.441  109.218   19.231   20.509
     34.850  413.506   76.678   85.895   45.282  108.874   18.733   20.451
     34.860  412.554   76.144   85.500   45.221  108.914   19.105   20.141
     34.870  414.978   76.698   87.813   44.358  109.032   18.593   20.922
     34.880  415.091   78.563   85.206   45.595  108.717   17.766   20.444
     34.890  415.471   75.122   85.746   46.171  110.245   18.755   20.110
     34.900  417.396   77.185   87.453   46.320  110.772   18.476   19.702
     34.910  416.200   77.428   85.490   46.448  110.221   18.981   19.132
     34.920  411.800   73.880   85.504   45.806  110.232   19.131   19.042
     34.930  416.800   76.449   86.181   46.883  109.695   19.619   19.472
     34.940  415.214   75.581   87.165   45.154  110.698   18.934   19.210
     34.950  411.508   75.729   84.483   46.210  108.821   18.901   19.474
     34.960  410.880   75.675   85.759   44.766  108.855   19.259   19.941
     34.970  413.558   75.699   87.603   44.782  108.956   19.199   19.559
     34.980  416.979   77.758   87.954   44.817  109.638   18.969   19.270
     34.990  417.656   75.957   86.624   44.969  110.880   20.055   20.195
     35.000  413.361   75.948   86.749   44.264  108.083   19.701   20.266
     35.010  411.707   76.871   86.903   44.217  107.630   18.806   19.126
     35.020  416.284   75.854   86.912   44.325  110.143   19.877   20.345
     35.030  417.451   76.179   87.249   45.459  111.051   18.639   21.390
     35.040  414.362   76.189   87.658   45.447  109.298   18.315   20.099
     35.050  418.658   75.525   87.367   45.465  112.185   19.103   20.198
     35.060  416.291   76.564   86.464   45.863  110.485   19.321   20.472
     35.070  414.361   74.772   87.782   46.076  109.323   18.958   20.112
     35.080  417.289   76.423   88.955   45.694  109.318   19.936   20.304
     35.090  423.203   76.300   89.779   47.266  111.237   19.201   20.844
     35.100  419.846   77.507   87.746   47.485  110.783   18.788   20.956
     35.110  414.687   75.355   87.855   45.176  110.447   19.084   20.834
     35.120  417.784   75.508   88.620   46.205  109.742   19.150   20.333
     35.130  415.837   75.765   89.119   44.515  110.658   19.544   19.879
     35.140  413.500   74.325   89.126   46.321  107.379   19.054   20.204
     35.150  416.531   74.744   88.473   45.296  110.099   19.252   20.563
     35.160  418.596   76.211   89.436   45.779  109.036   19.608   20.482
     35.170  414.546   73.068   88.366   45.839  110.482   19.431   19.861
     35.180  412.511   73.117   88.177   45.302  107.734   19.156   21.235
     35.190  414.601   73.928   88.379   43.951  109.546   18.866   21.400
     35.200  412.144   74.123   87.796   44.376  107.961   19.798   19.821
     35.210  414.955   74.889   89.037   44.392  109.391   19.309   19.841
     35.220  413.471   73.572   88.282   44.277  109.244   19.557   20.131
     35.230  414.054   76.310   88.676   44.752  107.210   18.731   20.633
     35.240  416.846   74.366   90.037   44.354  108.750   20.193   20.681
     35.250  412.705   73.104   89.546   44.467  108.792   19.895   20.227
     35.260  415.134   74.567   88.894   44.339  108.547   19.826   21.499
     35.270  414.795   76.577   88.924   44.541  108.445   19.129   20.734
     35.280  411.597   74.294   88.071   43.691  109.070   18.740   20.731
     35.290  411.482   75.245   88.255   43.951  106.411   19.082   20.613
     35.300  414.676   76.280   89.650   43.652  108.107   19.696   20.522
     35.310  412.245   75.981   88.091   44.232  107.518   19.554   20.945
     35.320  412.834   74.431   86.115   44.782  109.738   19.319   20.558
     35.330  412.292   77.098   87.272   44.532  108.192   18.533   19.994
     35.340  407.469   73.683   86.881   44.705  107.728   18.085   21.475
     35.350  411.764   73.958   89.229   44.443  108.641   19.262   19.826
     35.360  410.742   74.732   86.616   44.667  109.415   18.838   20.329
     35.370  408.733   73.875   86.212   43.561  108.512   19.194   20.611
     35.380  408.200   74.948   87.746   43.813  107.774   18.957   20.164
     35.390  410.881   72.694   89.725   43.868  108.300   18.698   20.696
     35.400  412.941   74.826   89.431   44.233  108.578   19.332   20.120
     35.410  410.332   72.949   88.776   44.170  109.600   18.723   20.581
     35.420  414.782   73.836   88.846   44.292  110.389   19.906   20.040
     35.430  409.981   73.322   88.092   43.608  109.304   18.965   20.259
     35.440  417.647   73.501   90.736   44.859  111.519   19.772   19.466
     35.450  414.053   73.758   91.490   45.930  107.529   18.843   19.590
     35.460  411.416   73.288   89.507   44.472  108.852   18.449   20.143
     35.470  410.541   71.936   88.828   45.485  108.801   18.727   20.819
     35.480  412.863   74.897   89.293   45.852  107.073   18.871   20.505
     35.490  415.718   73.368   89.308   45.887  110.010   20.165   20.274
     35.500  413.511   72.769   89.995   44.578  108.847   18.882   21.469
     35.510  409.266   71.790   89.397   44.098  108.941   18.822   20.295
     35.520  408.265   70.712   87.326   44.177  110.087   18.616   20.858
     35.530  413.120   73.157   89.225   44.532  109.792   18.638   21.559
     35.540  404.940   71.964   86.946   44.092  107.160   18.793   20.932
     35.550  408.334   73.225   86.968   43.967  108.103   19.519   21.266
     35.560  409.431   73.042   87.224   43.098  109.653   18.964   21.895
     35.570  411.301   73.174   88.626   42.768  110.003   18.906   21.201
     35.580  412.679   72.828   88.096   44.875  109.481   19.758   21.084
     35.590  417.397   75.098   89.113   45.087  110.462   18.753   21.309
     35.600  416.757   73.994   89.947   44.198  110.836   19.179   21.738
     35.610  420.101   75.886   88.784   44.371  112.791   19.338   21.929
     35.620  416.438   74.689   87.914   44.880  111.921   19.319   21.279
     35.630  411.221   72.843   87.594   43.668  109.312   19.417   21.229
     35.640  411.246   73.059   87.962   43.854  109.574   18.530   20.777
     35.650  413.867   73.457   88.086   44.127  111.119   19.560   21.015
     35.660  411.163   73.047   88.109   44.239  110.569   18.859   20.971
     35.670  409.904   72.738   87.023   43.470  110.289   18.955   21.044
     35.680  410.709   74.267   85.826   43.514  110.021   19.140   20.882
     35.690  413.739   75.072   86.808   45.181  109.640   18.893   21.178
     35.700  409.286   73.948   86.135   44.143  109.386   17.796   21.581
     35.710  411.099   74.873   86.840   43.500  111.007   18.716   20.372
     35.720  412.466   73.714   86.715   42.475  111.577   18.970   21.017
     35.730  416.623   75.963   87.932   44.187  112.660   18.910   21.472
     35.740  412.454   73.957   87.956   42.779  109.967   18.880   21.917
     35.750  410.513   74.827   87.101   43.204  109.493   18.753   21.062
     35.760  414.630   75.004   89.409   43.452  110.638   18.846   21.054
     35.770  413.138   74.944   88.389   43.155  110.556   19.805   21.260
     35.780  411.226   74.797   85.227   43.704  108.935   18.410   21.884
     35.790  411.244   74.456   86.345   42.967  111.888   18.712   20.941
     35.800  413.722   76.507   86.264   44.431  108.794   19.222   21.688
     35.810  413.106   77.094   86.267   44.249  109.064   19.249   21.709
     35.820  411.533   77.016   87.081   44.127  108.619   18.772   20.780
     35.830  411.518   76.748   86.677   44.154  109.885   18.895   21.048
     35.840  412.289   76.324   86.515   43.707  109.448   18.563   21.298
     35.850  410.976   75.943   87.529   43.712  108.338   18.648   20.360
     35.860  408.765   75.847   86.905   43.525  107.593   18.436   21.808
     35.870  412.177   75.451   87.532   43.602  109.694   18.799   21.609
     35.880  410.049   75.215   88.042   43.503  107.388   18.840   21.424
     35.890  411.255   74.681   88.465   44.223  108.943   19.079   21.317
     35.900  415.599   74.858   90.024   44.283  111.008   19.096   20.896
     35.910  411.670   74.790   89.666   44.918  107.837   18.677   21.363
     35.920  409.715   71.906   89.194   43.294  109.618   19.081   21.324
     35.930  409.695   73.753   88.962   44.077  108.764   19.288   20.539
     35.940  413.510   74.821   87.767   45.747  109.927   20.036   20.092
     35.950  415.452   74.592   89.869   44.559  109.893   19.858   20.959
     35.960  410.421   73.978   86.495   45.583  109.706   19.355   20.867
     35.970  410.436   74.434   87.852   44.481  108.613   19.797   21.037
     35.980  410.636   74.178   87.159   44.733  109.621   19.337   20.568
     35.990  409.656   72.802   86.877   43.625  111.256   19.869   20.501
     36.000  408.001   72.221   86.951   44.580  108.588   20.614   21.131
     36.010  412.912   73.806   87.005   45.161  111.583   19.614   20.082
     36.020  409.441   72.929   87.200   45.462  107.991   19.820   20.041
     36.030  408.167   71.981   87.395   44.842  108.067   18.998   20.811
     36.040  403.913   72.767   85.842   43.816  108.215   18.999   20.374
     36.050  403.174   72.756   84.382   44.377  108.511   18.829   19.778
     36.060  408.098   73.993   85.545   44.314  109.840   18.935   20.965
     36.070  407.004   72.347   86.577   44.303  108.847   19.347   21.454
     36.080  406.194   73.035   86.531   44.518  107.880   19.443   20.575
     36.090  407.336   72.720   88.034   43.823  108.218   19.158   20.161
     36.100  406.788   73.761   87.124   44.093  107.386   19.022   20.197
     36.110  405.564   73.331   87.488   44.241  107.068   18.984   19.854
     36.120  404.746   72.291   87.687   44.186  107.785   18.242   19.642
     36.130  405.831   72.389   88.364   44.859  106.942   18.285   19.985
     36.140  411.124   74.067   89.125   45.060  109.362   18.468   19.948
     36.150  405.052   73.256   87.231   44.073  107.015   19.116   20.100
     36.160  406.954   73.317   87.320   44.245  107.872   18.915   19.748
     36.170  409.394   74.533   87.978   44.140  107.086   19.686   19.812
     36.180  407.041   74.824   86.533   43.961  107.619   18.719   20.059
     36.190  412.435   75.647   88.172   44.443  108.322   19.092   20.257
     36.200  408.957   73.932   87.806   44.002  107.301   19.626   20.241
     36.210  410.515   74.082   87.644   43.671  109.781   18.893   20.557
     36.220  408.955   75.311   85.668   43.992  107.284   19.535   21.362
     36.230  409.330   71.975   88.114   44.065  110.024   19.124   20.033
     36.240  409.089   73.828   86.035   44.387  108.456   19.704   20.847
     36.250  407.570   72.926   86.354   43.980  109.465   19.308   19.994
     36.260  411.763   74.849   86.060   44.577  109.478   19.356   21.007
     36.270  406.560   74.600   86.614   44.562  106.922   18.762   20.093
     36.280  410.974   75.274   88.739   45.076  107.484   18.637   19.902
     36.290  409.531   74.176   87.768   43.619  109.720   18.251   19.495
     36.300  411.310   73.324   87.987   43.393  110.198   18.810   20.966
     36.310  408.740   73.456   87.660   43.880  108.756   18.986   21.043
     36.320  413.245   74.274   89.967   44.270  109.457   18.853   21.621
     36.330  415.222   73.772   89.281   43.964  110.605   19.105   22.003
     36.340  410.986   74.685   89.047   43.717  107.681   19.391   21.368
     36.350  413.468   74.222   88.015   44.178  109.458   19.643   22.016
     36.360  411.149   74.898   86.769   43.900  110.001   18.137   21.564
     36.370  408.636   73.163   87.370   43.687  107.176   19.527   20.750
     36.380  408.989   74.561   85.986   43.513  108.879   19.161   20.441
     36.390  407.010   72.878   86.325   43.884  107.426   19.387   21.389
     36.400  406.418   73.131   84.101   44.652  109.925   18.509   20.730
     36.410  407.227   74.321   86.494   44.036  107.172   18.634   20.390
     36.420  408.032   73.980   86.339   43.809  107.166   18.424   21.348
     36.430  411.928   74.099   87.860   44.511  108.909   18.579   21.538
     36.440  411.525   73.367   85.143   44.709  111.372   18.343   21.087
     36.450  408.885   73.284   85.732   45.884  108.211   18.523   21.384
     36.460  415.481   75.497   89.167   44.807  108.937   18.812   20.923
     36.470  413.758   75.354   88.473   44.742  109.035   18.429   20.879
     36.480  412.646   74.288   87.614   44.500  109.693   17.994   21.640
     36.490  409.115   74.307   87.536   43.651  108.135   18.113   20.747
     36.500  409.724   75.181   87.458   44.254  107.597   18.114   21.158
     36.510  410.259   73.761   89.299   43.525  108.062   18.585   21.674
     36.520  408.952   74.689   87.003   44.616  106.682   18.420   21.680
     36.530  409.692   73.798   87.990   44.862  107.610   18.566   21.628
     36.540  417.191   73.935   90.997   44.677  110.663   18.725   21.202
     36.550  416.766   76.145   90.165   45.107  108.542   18.457   21.656
     36.560  414.482   74.021   91.211   45.473  108.239   19.106   20.967
     36.570  413.756   75.073   88.291   45.921  108.809   19.081   21.054
     36.580  410.877   75.387   87.816   44.274  107.946   18.103   21.245
     36.590  414.588   75.412   89.880   45.251  107.746   18.154   21.356
     36.600  409.123   74.148   88.919   45.539  106.079   18.421   21.199
     36.610  408.604   72.178   88.758   44.392  107.482   18.612   21.806
     36.620  415.785   73.547   90.664   44.991  110.324   18.974   21.381
     36.630  412.774   73.408   90.615   45.313  108.742   18.735   20.505
     36.640  414.646   74.356   91.691   45.550  107.421   19.365   21.474
     36.650  415.960   73.410   90.789   45.851  109.853   18.935   21.036
     36.660  415.537   74.144   89.413   45.751  109.647   18.923   21.008
     36.670  413.373   73.653   88.797   45.389  109.239   18.652   20.194
     36.680  413.182   73.407   89.103   45.695  107.973   19.033   21.524
     36.690  411.397   74.839   89.011   45.529  107.869   18.214   20.259
     36.700  412.207   72.779   89.031   45.616  108.706   18.379   21.301
     36.710  410.544   72.920   89.299   44.510  109.008   18.153   21.230
     36.720  416.402   74.242   89.060   45.118  110.754   18.992   21.172
     36.730  415.727   74.742   89.097   46.966  109.815   18.636   20.127
     36.740  413.617   73.584   88.930   46.577  109.517   18.374   20.382
     36.750  415.845   73.675   89.360   47.092  109.527   18.225   20.854
     36.760  415.817   73.921   89.205   45.749  110.015   19.410   19.947
     36.770  417.405   75.221   88.764   46.307  110.249   18.801   20.688
     36.780  415.708   75.009   91.102   45.537  108.947   18.560   20.311
     36.790  415.163   74.110   89.707   45.530  109.451   18.749   20.677
     36.800  411.557   73.634   87.998   45.760  107.850   19.364   20.103
     36.810  414.710   73.093   89.077   46.012  110.256   18.674   19.919
     36.820  412.775   74.834   88.237   47.027  107.344   19.302   20.581
     36.830  412.898   75.714   86.530   46.098  109.506   18.775   21.066
     36.840  416.357   73.928   90.422   45.117  108.666   18.967   21.542
     36.850  413.378   73.418   88.784   45.452  109.410   19.061   20.138
     36.860  414.758   75.492   88.427   45.749  108.823   18.768   21.593
     36.870  417.119   74.931   88.610   46.660  110.117   19.325   20.591
     36.880  417.292   76.042   88.424   45.883  109.386   19.033   21.466
     36.890  413.678   74.375   88.040   46.226  109.380   18.791   21.013
     36.900  412.308   74.155   88.202   45.358  109.219   18.651   21.469
     36.910  416.078   74.714   86.136   45.731  110.689   19.397   22.021
     36.920  412.770   72.921   88.091   44.336  109.482   18.104   21.536
     36.930  416.541   75.046   88.094   45.574  110.504   18.543   21.891
     36.940  416.927   75.289   88.905   46.537  109.203   18.674   21.600
     36.950  416.235   75.442   87.214   44.310  110.551   18.525   21.814
     36.960  413.388   75.192   85.929   45.152  109.383   19.103   21.330
     36.970  414.596   75.970   86.128   45.465  110.910   18.342   21.944
     36.980  413.197   75.295   88.384   44.982  110.019   17.744   21.254
     36.990  418.034   76.063   89.426   45.633  109.228   19.217   21.580
     37.000  414.597   76.309   88.801   44.865  108.469   19.829   20.763
     37.010  416.372   74.967   89.875   46.201  108.818   18.917   21.029
     37.020  415.467   75.663   90.746   44.672  107.413   19.114   21.019
     37.030  417.395   76.412   90.439   44.470  108.295   18.484   21.293
     37.040  420.656   77.035   89.201   45.747  110.976   18.287   21.211
     37.050  417.483   75.536   89.256   46.543  110.764   18.772   20.670
     37.060  418.443   74.961   90.830   45.725  108.547   19.466   21.226
     37.070  417.512   75.887   88.947   45.609  109.929   18.794   20.904
     37.080  421.123   76.589   89.560   45.605  111.714   18.652   21.236
     37.090  418.762   75.523   90.201   45.434  111.075   18.458   21.710
     37.100  416.663   74.317   90.264   46.509  109.593   18.326   21.733
     37.110  419.036   74.593   91.420   46.672  110.354   18.091   20.930
     37.120  418.063   74.616   88.807   45.824  111.975   18.770   21.359
     37.130  419.803   74.403   90.449   46.369  111.327   18.678   21.877
     37.140  417.744   75.317   88.723   46.941  110.234   18.509   21.557
     37.150  418.541   74.603   89.993   47.242  110.524   18.088   22.286
     37.160  421.947   74.578   90.229   47.479  112.648   18.247   22.163
     37.170  419.903   76.370   89.314   48.321  111.003   18.647   20.817
     37.180  419.915   78.210   91.037   47.284  107.916   18.477   20.737
     37.190  418.256   74.029   90.590   48.149  110.001   18.292   20.724
     37.200  418.944   74.222   88.656   48.035  110.822   17.436   22.373
     37.210  418.489   75.928   91.924   48.049  107.437   18.388   20.958
     37.220  418.568   75.521   89.926   47.362  110.782   18.002   21.357
     37.230  417.915   75.454   88.453   47.782  110.127   18.279   21.863
     37.240  421.790   75.648   91.612   48.510  109.806   18.232   21.051
     37.250  420.195   75.425   90.215   48.134  111.315   19.087   20.853
     37.260  421.085   77.260   90.545   47.105  110.365   18.514   20.351
     37.270  420.432   74.658   91.694   46.910  110.382   18.487   21.029
     37.280  419.894   74.573   90.427   47.421  109.453   18.723   21.155
     37.290  414.090   75.427   90.534   45.728  106.518   18.948   21.089
     37.300  418.682   75.151   90.767   47.788  108.459   18.483   20.837
     37.310  417.366   75.540   90.706   46.606  108.325   18.870   20.414
     37.320  418.555   74.891   91.333   47.623  109.212   19.019   20.947
     37.330  415.357   75.498   90.128   45.476  108.607   18.588   20.879
     37.340  415.984   75.235   91.710   44.879  108.393   18.481   20.395
     37.350  415.688   74.606   91.493   46.480  106.281   18.721   21.887
     37.360  414.553   74.194   91.466   45.899  106.344   19.423   21.162
     37.370  418.679   74.856   90.814   46.720  109.049   18.878   20.823
     37.380  418.976   75.086   91.682   45.818  107.676   18.977   21.003
     37.390  420.834   75.812   90.352   46.756  109.167   19.639   21.023
     37.400  421.043   74.959   91.367   47.206  109.072   19.715   20.691
     37.410  418.028   73.487   91.060   45.471  108.369   20.238   20.730
     37.420  417.534   74.189   90.905   45.993  109.018   19.092   21.100
     37.430  414.437   73.952   90.483   45.192  106.956   19.799   20.663
     37.440  416.828   75.350   89.882   46.476  107.080   19.497   20.816
     37.450  418.548   75.084   90.620   44.818  108.858   19.891   21.122
     37.460  421.653   74.642   91.644   47.091  110.381   19.122   20.986
     37.470  413.639   76.021   88.606   46.551  107.814   18.846   20.757
     37.480  420.192   75.625   91.493   47.213  108.312   18.725   21.169
     37.490  417.829   75.011   89.685   46.022  109.848   18.963   20.921
     37.500  413.930   75.061   90.652   45.285  107.738   18.612   20.816
     37.510  418.369   75.727   92.717   46.605  106.562   18.675   21.642
     37.520  418.778   76.745   91.348   47.309  107.881   18.215   20.988
     37.530  417.723   75.694   90.353   46.558  108.791   19.386   20.553
     37.540  421.088   77.003   91.259   45.915  110.378   18.109   21.074
     37.550  418.941   74.653   90.173   47.501  109.676   18.449   20.822
     37.560  416.930   74.815   90.807   45.885  109.377   18.114   20.739
     37.570  416.136   75.139   90.236   46.983  108.040   18.210   20.594
     37.580  413.783   74.246   87.268   46.667  109.265   18.564   21.251
     37.590  417.435   74.641   90.274   47.517  109.161   18.026   20.938
     37.600  424.968   76.189   92.766   47.707  111.375   18.611   21.387
     37.610  419.099   74.557   90.980   46.815  110.766   18.339   21.292
     37.620  420.006   76.507   90.139   46.774  110.599   18.428   21.455
     37.630  414.280   75.584   88.935   45.347  109.558   18.868   19.783
     37.640  419.481   74.132   91.713   47.141  111.363   18.614   20.634
     37.650  420.936   74.121   93.934   46.060  110.364   18.466   21.133
     37.660  415.979   75.366   90.171   45.764  111.229   17.657   20.636
     37.670  416.347   74.014   90.018   45.150  111.267   18.697   20.452
     37.680  416.253   76.789   88.926   45.022  109.765   18.388   20.634
     37.690  415.464   74.581   89.165   45.779  109.437   18.204   20.969
     37.700  415.707   77.284   87.563   44.277  110.115   19.075   21.212
     37.710  415.714   75.161   88.996   45.792  109.639   18.835   20.871
     37.720  414.370   74.878   89.810   45.467  109.188   18.572   20.749
     37.730  413.498   74.937   87.315   45.200  108.503   18.915   21.144
     37.740  416.980   74.440   89.482   46.351  109.492   19.441   21.762
     37.750  414.755   75.239   87.272   46.453  108.942   18.498   21.247
     37.760  414.399   74.511   87.034   46.246  111.246   18.746   20.222
     37.770  413.013   73.361   86.829   46.242  112.298   18.620   19.674
     37.780  413.862   74.842   87.866   46.128  110.517   17.983   20.297
     37.790  413.983   74.803   88.487   46.734  109.176   17.887   20.877
     37.800  415.858   74.775   87.949   46.484  109.970   18.927   21.055
     37.810  418.238   75.998   88.860   45.740  111.273   18.921   20.146
     37.820  414.172   75.582   87.947   45.007  110.130   18.682   20.896
     37.830  416.835   74.640   89.107   46.047  111.909   17.841   20.515
     37.840  416.564   74.826   88.761   45.939  112.195   18.570   19.962
     37.850  415.474   75.385   88.277   47.354  110.452   18.222   21.048
     37.860  417.467   74.906   89.865   46.036  113.174   18.121   20.061
     37.870  412.081   75.004   88.371   44.347  111.874   18.517   19.734
     37.880  409.561   73.748   87.083   45.009  110.468   17.622   20.059
     37.890  416.165   74.992   89.896   46.268  111.122   17.640   20.288
     37.900  416.273   74.649   88.095   46.083  112.185   18.366   21.041
     37.910  414.807   74.829   88.843   44.960  111.498   17.995   19.986
     37.920  414.355   75.845   88.251   45.142  109.225   19.019   20.725
     37.930  415.789   74.643   89.211   45.754  110.575   18.635   21.698
     37.940  414.929   74.535   88.134   46.707  110.269   18.679   20.807
     37.950  415.931   73.997   90.027   45.655  111.581   18.206   20.014
     37.960  411.933   73.952   87.806   45.217  109.547   18.730   20.479
     37.970  410.796   74.161   87.514   45.306  108.457   19.347   20.882
     37.980  413.739   74.492   89.196   45.065  111.955   18.414   20.234
     37.990  416.362   76.375   89.048   46.430  109.129   18.518   21.560
     38.000  414.013   74.425   88.893   45.865  109.510   18.847   20.899
     38.010  415.263   75.391   88.214   46.439  108.899   18.539   21.440
     38.020  418.763   75.117   90.158   46.981  111.374   17.803   20.698
     38.030  419.130   75.317   90.432   46.050  112.264   17.958   21.303
     38.040  411.938   74.417   88.351   44.126  109.928   18.207   21.561
     38.050  417.780   76.357   88.358   45.174  113.065   18.435   20.838
     38.060  416.913   75.629   89.038   46.705  111.578   17.349   21.197
     38.070  414.380   73.979   87.662   46.443  111.720   18.287   21.543
     38.080  412.207   73.185   88.297   46.348  111.202   18.472   21.029
     38.090  420.850   75.945   89.168   49.012  112.428   17.980   20.730
     38.100  414.314   73.902   87.743   46.411  112.796   18.421   20.112
     38.110  417.664   73.708   90.094   46.490  112.293   18.436   21.133
     38.120  413.745   72.646   90.019   46.273  112.192   18.251   19.701
     38.130  413.434   72.573   87.915   46.565  112.299   18.470   20.513
     38.140  415.535   73.526   87.618   46.858  113.215   17.635   20.849
     38.150  417.656   74.849   89.892   46.954  111.333   18.419   20.893
     38.160  413.411   73.849   86.951   47.233  111.417   18.270   20.131
     38.170  412.966   73.487   87.732   46.275  111.285   18.090   20.175
     38.180  414.499   74.963   88.152   46.246  110.443   17.721   21.358
     38.190  416.505   74.723   87.987   46.585  113.621   17.946   20.464
     38.200  412.791   74.059   85.954   45.749  111.242   19.140   20.466
     38.210  414.624   74.618   86.368   47.404  111.784   17.756   20.597
     38.220  417.650   74.429   87.782   47.057  110.646   19.164   21.641
     38.230  417.350   74.233   86.591   47.574  112.978   18.081   21.164
     38.240  417.974   73.893   86.800   48.262  112.625   18.135   21.682
     38.250  418.019   74.622   86.848   46.395  114.098   18.202   21.869
     38.260  417.778   75.719   86.707   46.961  113.217   18.236   21.011
     38.270  416.887   74.776   89.228   45.992  112.151   18.050   20.828
     38.280  418.261   76.486   88.601   46.010  112.472   18.316   21.135
     38.290  418.117   76.172   86.786   45.547  114.507   18.190   20.744
     38.300  422.682   75.879   88.198   46.799  114.117   18.569   21.804
     38.310  415.824   74.888   86.278   46.504  113.267   18.066   21.637
     38.320  414.981   74.596   86.976   46.387  113.590   18.155   21.401
     38.330  417.083   75.555   86.993   45.691  113.486   18.694   21.492
     38.340  413.095   75.540   87.313   46.278  111.024   17.409   20.983
     38.350  415.659   75.492   87.530   47.691  111.079   18.193   21.649
     38.360  418.281   75.578   86.789   46.405  114.140   18.187   21.682
     38.370  416.020   75.408   87.619   46.395  110.568   18.876   21.412
     38.380  416.520   74.786   86.773   46.468  113.314   18.651   21.541
     38.390  415.313   74.662   87.474   46.385  113.212   17.991   21.339
     38.400  416.294   74.232   87.135   47.128  112.098   17.990   22.415
     38.410  414.524   75.140   86.491   46.441  111.283   18.989   22.220
     38.420  413.300   75.473   87.631   45.265  110.337   18.479   21.336
     38.430  416.076   74.529   87.824   47.006  111.891   18.346   21.844
     38.440  418.195   76.876   87.554   46.945  112.871   18.622   21.482
     38.450  420.223   76.670   87.419   47.889  112.721   18.432   21.204
     38.460  417.537   76.125   88.979   46.526  111.717   18.214   21.759
     38.470  420.218   76.473   87.369   46.618  112.770   18.908   21.957
     38.480  416.746   75.563   86.974   45.816  112.464   18.958   21.766
     38.490  419.250   76.564   89.224   45.342  113.684   17.594   21.260
     38.500  416.708   76.317   88.399   45.766  112.609   17.795   21.968
     38.510  414.125   75.050   88.003   46.609  110.572   18.261   22.281
     38.520  418.326   75.762   88.815   46.477  111.975   18.912   22.253
     38.530  415.518   75.613   89.324   46.861  108.986   18.829   21.642
     38.540  418.656   76.638   88.525   47.035  112.119   18.125   21.933
     38.550  416.904   74.282   87.683   47.124  111.315   18.137   22.701
     38.560  413.335   75.353   87.630   46.150  110.153   19.016   22.042
     38.570  419.714   78.161   89.842   46.315  109.817   19.036   20.748
     38.580  416.902   75.977   86.521   46.828  111.306   19.084   21.835
     38.590  419.178   76.642   86.845   46.679  112.748   19.118   21.776
     38.600  414.399   76.173   85.869   48.215  109.519   18.675   20.822
     38.610  417.416   76.499   86.879   47.771  112.042   19.077   21.216
     38.620  419.075   76.497   86.691   47.158  113.163   19.572   20.990
     38.630  418.032   77.517   86.454   46.520  113.299   18.731   20.800
     38.640  411.568   76.321   85.021   46.356  110.493   18.286   21.667
     38.650  420.906   76.998   86.711   47.129  113.546   19.200   22.149
     38.660  417.869   75.706   87.359   47.644  113.607   17.785   21.604
     38.670  419.804   76.450   87.218   47.799  113.801   17.899   21.323
     38.680  417.449   77.980   86.237   45.818  112.598   18.110   21.504
     38.690  418.525   77.422   87.012   45.598  113.517   18.889   21.530
     38.700  414.119   76.185   87.497   45.575  110.375   18.080   22.237
     38.710  416.644   76.547   88.314   45.380  112.972   18.094   21.681
     38.720  413.615   75.380   87.297   45.842  111.766   18.526   21.170
     38.730  419.296   76.126   87.313   46.176  114.499   18.628   22.025
     38.740  418.875   75.806   86.392   45.786  114.195   19.227   22.278
     38.750  415.116   76.377   86.937   45.422  111.902   18.493   21.650
     38.760  418.166   77.344   86.091   45.111  112.709   19.372   21.486
     38.770  416.553   76.104   86.397   45.243  113.899   19.153   20.944
     38.780  417.841   75.671   87.931   44.806  114.235   19.334   20.945
     38.790  415.335   76.254   85.373   44.725  113.579   18.459   20.932
     38.800  419.975   76.719   87.655   46.289  114.961   18.612   20.854
     38.810  418.612   76.035   88.452   45.412  114.200   18.250   21.266
     38.820  416.031   76.751   85.747   45.045  113.050   19.006   21.021
     38.830  419.119   76.686   87.056   45.541  114.593   19.282   20.443
     38.840  419.828   77.492   87.728   44.812  114.347   18.410   20.958
     38.850  419.154   77.054   86.573   46.499  112.652   18.364   21.633
     38.860  418.359   75.081   86.450   46.024  115.058   18.094   21.599
     38.870  419.913   76.884   87.867   45.283  114.068   18.820   20.747
     38.880  416.625   77.141   88.089   44.869  112.498   18.925   20.832
     38.890  416.592   76.920   87.366   45.174  112.262   18.703   21.298
     38.900  416.963   75.842   88.738   44.931  111.613   18.452   22.429
     38.910  413.753   77.615   86.900   45.067  110.708   18.520   20.987
     38.920  415.781   74.373   88.027   45.051  114.804   18.174   21.118
     38.930  416.147   75.352   88.381   45.793  113.595   18.382   20.563
     38.940  413.080   75.222   85.543   45.790  112.749   18.582   20.578
     38.950  415.083   74.936   86.820   45.427  114.367   18.332   21.127
     38.960  418.570   74.608   89.110   47.279  112.847   19.285   20.416
     38.970  410.806   74.168   86.336   44.568  111.455   18.606   21.124
     38.980  413.920   75.197   87.023   45.167  113.441   18.132   21.262
     38.990  414.161   75.308   88.651   46.082  111.306   18.594   20.509
     39.000  413.652   74.087   87.787   46.680  111.772   18.538   19.946
     39.010  415.737   74.132   88.799   46.844  110.552   18.845   20.999
     39.020  417.291   73.851   90.035   45.644  112.693   18.356   20.674
     39.030  414.506   73.792   89.161   45.617  110.869   18.139   21.725
     39.040  417.307   74.946   89.638   47.225  112.257   18.443   20.036
     39.050  421.506   75.204   90.513   46.133  113.919   19.155   20.965
     39.060  420.458   75.763   90.458   45.934  114.755   18.785   21.428
     39.070  416.424   73.344   88.583   46.473  113.338   18.683   21.195
     39.080  416.284   73.553   88.370   45.726  114.174   18.428   20.573
     39.090  413.535   73.113   88.419   45.445  113.129   18.515   21.078
     39.100  415.802   74.053   88.254   45.792  112.686   17.947   20.972
     39.110  417.224   74.901   87.822   46.333  114.704   18.236   20.079
     39.120  414.990   73.541   87.377   44.952  117.078   18.116   20.438
     39.130  416.564   74.013   87.533   45.249  114.544   18.896   21.327
     39.140  414.674   73.279   89.243   46.100  112.390   18.812   20.294
     39.150  414.732   74.056   87.002   45.604  113.851   18.567   20.239
     39.160  414.602   74.481   88.065   44.508  113.174   18.233   20.405
     39.170  413.349   72.535   88.705   44.876  112.658   18.327   20.187
     39.180  413.465   74.343   87.482   45.195  111.859   17.717   20.472
     39.190  417.493   75.002   88.858   45.858  113.225   18.210   20.329
     39.200  415.265   75.282   87.597   45.239  113.143   17.951   20.628
     39.210  413.538   74.373   85.941   45.486  112.267   18.550   20.814
     39.220  417.698   74.422   86.958   46.176  115.576   17.858   20.843
     39.230  411.636   74.278   86.479   46.166  111.610   17.757   20.484
     39.240  415.974   73.286   87.449   45.702  114.523   17.891   20.340
     39.250  415.171   71.885   85.939   46.193  115.263   17.605   21.105
     39.260  414.939   72.530   86.147   47.365  114.483   17.840   19.891
     39.270  416.161   74.163   87.632   45.004  113.725   17.859   20.370
     39.280  416.723   75.229   86.151   46.174  113.943   18.097   20.583
     39.290  417.958   74.417   88.123   46.143  115.406   17.892   20.350
     39.300  416.635   73.773   89.911   45.567  112.393   17.522   19.990
     39.310  412.442   73.270   88.473   43.914  113.239   17.463   20.332
     39.320  414.794   72.713   90.247   45.146  112.572   17.103   20.072
     39.330  415.985   74.271   89.100   45.430  114.390   18.357   19.520
     39.340  418.878   72.769   90.164   45.399  115.713   18.798   19.463
     39.350  415.352   74.981   88.708   46.059  112.672   18.170   19.591
     39.360  416.468   74.901   88.909   45.989  113.838   17.649   19.208
     39.370  417.833   73.093   91.354   46.015  114.616   18.192   19.957
     39.380  419.838   75.267   91.105   45.415  114.405   18.918   19.581
     39.390  416.581   74.728   90.276   46.198  113.247   18.454   19.275
     39.400  421.537   75.163   91.168   45.434  114.935   18.805   20.126
     39.410  422.099   75.441   91.259   45.891  115.923   18.335   20.187
     39.420  419.569   75.989   90.331   46.178  114.455   17.451   19.297
     39.430  418.436   74.362   91.383   45.816  112.856   18.400   20.131
     39.440  421.350   74.666   90.202   45.726  115.196   19.029   20.878
     39.450  415.551   76.130   89.506   45.151  112.131   18.168   19.848
     39.460  417.379   75.156   91.335   44.683  113.399   18.259   19.583
     39.470  417.649   74.250   90.119   44.608  113.166   18.405   20.092
     39.480  418.075   74.179   89.990   45.655  114.511   18.346   19.160
     39.490  418.197   75.328   90.454   46.380  112.612   18.334   19.670
     39.500  417.781   75.885   89.900   45.731  111.449   18.455   19.560
     39.510  413.801   75.094   88.045   45.526  112.391   18.240   19.413
     39.520  417.653   76.131   89.794   45.910  113.516   17.894   20.211
     39.530  415.636   75.357   90.035   46.200  110.399   17.670   20.071
     39.540  414.967   73.926   90.581   46.895  110.677   18.307   19.445
     39.550  415.692   73.852   89.934   45.551  111.754   18.332   19.937
     39.560  414.994   74.669   88.681   45.100  112.764   18.743   20.035
     39.570  418.107   75.135   89.783   44.810  113.610   18.214   19.882
     39.580  414.636   75.924   89.704   45.509  110.390   17.363   20.214
     39.590  415.966   76.717   88.520   45.714  112.501   18.161   20.053
     39.600  414.366   75.423   87.940   45.560  112.967   18.037   19.210
     39.610  416.875   77.720   90.576   44.410  111.590   17.863   19.541
     39.620  414.203   75.644   87.664   44.953  111.477   18.374   20.479
     39.630  413.384   74.527   89.236   44.331  113.628   17.201   19.935
     39.640  415.489   74.805   89.992   45.266  111.731   18.052   20.278
     39.650  416.571   74.963   90.997   44.291  113.156   17.368   21.133
     39.660  414.012   75.039   90.612   45.284  111.000   17.958   19.471
     39.670  415.009   76.338   89.901   43.888  112.161   18.240   19.779
     39.680  415.148   74.961   88.449   44.646  112.151   18.667   20.754
     39.690  413.095   75.582   90.033   44.534  110.454   17.923   20.167
     39.700  414.059   73.490   90.288   44.807  112.014   17.619   20.218
     39.710  416.173   75.106   90.285   44.353  111.209   18.244   20.754
     39.720  412.479   73.312   88.638   44.508  112.182   17.896   20.250
     39.730  414.316   75.787   91.313   44.169  110.137   18.147   19.093
     39.740  414.433   75.868   93.025   43.344  108.586   19.489   19.333
     39.750  418.115   77.268   90.910   44.980  110.397   18.700   19.455
     39.760  416.008   75.842   89.570   44.675  110.502   18.706   20.823
     39.770  417.069   77.642   90.606   43.803  111.404   17.898   19.418
     39.780  409.565   75.436   89.567   42.484  108.633   17.690   20.101
     39.790  417.242   75.693   91.577   44.353  109.711   19.505   20.404
     39.800  418.248   75.684   91.721   43.316  111.717   18.877   20.216
     39.810  417.261   75.789   91.619   44.361  110.569   18.807   20.397
     39.820  415.364   76.951   88.963   44.376  110.627   18.205   20.627
     39.830  412.141   76.565   90.510   43.139  109.663   18.216   20.442
     39.840  417.591   77.049   91.906   43.474  110.428   19.224   21.402
     39.850  415.904   78.036   88.480   43.826  111.930   18.911   20.566
     39.860  412.049   77.414   89.311   44.281  109.054   18.498   19.843
     39.870  413.367   76.330   89.753   43.409  110.098   17.662   21.184
     39.880  416.063   78.143   89.828   45.345  108.903   18.205   21.433
     39.890  413.453   77.357   89.011   44.686  109.305   18.057   21.215
     39.900  414.367   76.211   88.703   43.542  111.341   18.620   20.346
     39.910  414.655   77.294   90.496   42.856  109.642   18.168   20.462
     39.920  415.454   77.213   90.679   43.582  110.192   17.935   20.872
     39.930  416.543   76.969   90.247   43.834  110.119   18.162   21.345
     39.940  414.609   76.648   89.274   44.388  109.850   18.450   20.836
     39.950  410.745   76.081   89.155   42.718  109.885   17.822   20.726
     39.960  412.230   75.824   88.255   43.506  111.625   17.267   20.628
     39.970  414.576   76.086   89.309   44.115  109.468   18.316   21.549
     39.980  414.031   75.224   88.730   45.065  110.973   18.252   20.954
     39.990  411.954   74.403   89.520   43.322  111.243   18.354   19.909
     40.000  416.793   75.553   89.914   43.776  111.551   18.951   20.527
     40.010  420.483   77.010   89.716   44.802  113.615   18.999   21.013
     40.020  413.143   75.480   89.243   43.928  109.417   19.054   20.292
     40.030  413.807   75.855   89.932   44.708  109.487   18.487   20.725
     40.040  412.950   76.612   90.231   44.006  108.229   18.159   20.737
     40.050  414.616   75.597   90.088   42.750  111.832   18.365   20.545
     40.060  413.348   75.357   89.410   45.037  110.129   18.199   21.008
     40.070  416.190   76.839   90.389   45.015  108.629   19.082   20.840
     40.080  417.580   76.957   90.000   45.409  109.934   18.116   20.382
     40.090  417.426   75.886   91.396   44.596  111.545   18.300   20.025
     40.100  415.033   76.952   89.784   44.881  109.168   18.908   20.186
     40.110  417.544   76.939   90.613   44.065  111.864   18.025   20.531
     40.120  417.208   77.752   89.609   45.142  109.081   18.790   21.043
     40.130  416.534   75.557   91.013   45.495  108.746   18.483   20.513
     40.140  415.500   74.794   93.085   44.064  108.778   18.460   20.412
     40.150  412.591   75.340   89.039   44.831  109.000   18.445   20.730
     40.160  414.513   74.997   90.297   45.231  109.322   19.268   20.527
     40.170  417.445   76.649   90.579   45.354  110.854   17.884   20.025
     40.180  419.356   76.724   89.688   45.123  111.707   18.575   20.735
     40.190  420.875   77.119   90.264   46.269  111.732   18.318   19.632
     40.200  416.857   74.983   91.191   45.425  110.143   18.903   20.197
     40.210  418.017   76.653   90.664   45.193  110.824   18.962   19.832
     40.220  416.314   75.751   88.841   46.601  109.260   18.801   20.822
     40.230  414.174   75.799   89.007   45.317  108.447   18.534   20.709
     40.240  419.120   75.592   91.374   43.373  112.898   18.750   20.750
     40.250  424.122   75.375   92.922   45.404  112.626   19.288   21.468
     40.260  420.239   75.965   91.389   45.360  110.277   19.512   21.151
     40.270  419.342   76.143   90.550   45.299  110.949   18.721   21.026
     40.280  419.446   75.096   89.812   44.518  114.511   19.223   20.665
     40.290  420.591   76.687   91.234   45.583  112.381   18.861   20.655
     40.300  417.437   76.827   90.508   44.094  111.506   19.153   20.358
     40.310  418.854   78.052   89.137   45.239  112.508   18.816   20.906
     40.320  416.667   75.581   90.429   45.236  111.722   18.547   20.631
     40.330  418.620   76.220   90.711   45.132  113.314   17.907   19.876
     40.340  418.501   75.509   89.732   45.639  113.585   18.859   20.464
     40.350  418.104   75.323   91.197   43.828  112.745   18.214   20.429
     40.360  416.406   75.348   90.076   44.513  113.086   18.479   21.183
     40.370  416.943   75.887   90.558   44.479  113.182   17.676   20.282
     40.380  414.594   75.115   88.452   46.121  111.292   17.723   20.772
     40.390  418.489   74.124   90.736   45.549  114.976   17.612   20.588
     40.400  416.486   75.278   91.420   44.142  112.802   18.011   19.900
     40.410  417.720   75.161   91.837   45.045  113.846   17.671   19.575
     40.420  416.645   76.025   91.243   45.128  111.705   18.269   19.585
     40.430  415.382   74.770   91.840   44.271  110.388   18.392   20.255
     40.440  418.503   74.956   90.927   45.532  111.896   18.787   19.860
     40.450  421.751   77.355   93.469   45.466  111.076   18.540   20.271
     40.460  417.591   74.880   92.471   46.184  110.770   18.667   19.339
     40.470  417.912   78.204   91.100   44.722  111.916   17.748   19.792
     40.480  416.269   77.180   91.617   44.934  109.228   18.270   19.684
     40.490  418.252   74.048   92.140   45.429  112.581   18.235   19.151
     40.500  414.623   75.973   90.737   44.737  109.871   18.134   19.902
     40.510  418.258   75.917   93.632   44.665  111.365   18.001   18.659
     40.520  416.587   77.173   90.728   46.044  111.855   17.596   19.658
     40.530  415.387   76.054   90.320   45.808  109.829   18.432   19.321
     40.540  417.656   77.156   91.286   45.884  110.824   17.695   19.114
     40.550  413.270   73.479   91.089   46.407  110.128   18.254   19.402
     40.560  412.646   74.375   90.507   45.452  108.899   18.307   19.441
     40.570  414.717   75.597   90.845   46.120  108.418   18.144   20.740
     40.580  412.773   74.301   90.073   46.948  109.052   18.119   19.117
     40.590  415.373   75.008   89.695   45.771  110.385   18.296   20.150
     40.600  413.823   73.640   90.607   46.146  109.438   18.359   20.359
     40.610  414.307   74.220   91.181   44.697  110.858   18.615   19.936
     40.620  419.402   74.875   91.700   46.024  110.755   18.993   20.692
     40.630  416.896   75.003   89.667   45.985  112.350   18.803   20.002
     40.640  415.717   74.804   88.808   46.041  110.914   18.999   20.406
     40.650  418.209   75.107   89.283   47.853  110.834   18.653   19.902
     40.660  415.836   76.114   89.314   44.836  110.919   18.607   20.107
     40.670  413.934   74.952   90.661   44.803  108.661   18.361   20.391
     40.680  413.787   75.881   90.315   45.005  109.239   18.604   20.042
     40.690  414.703   74.456   91.776   45.317  109.587   18.914   19.949
     40.700  416.556   77.467   90.720   45.349  109.879   18.259   19.548
     40.710  417.273   77.209   91.142   44.934  110.278   17.898   20.156
     40.720  415.708   74.916   89.555   46.022  112.157   18.129   19.419
     40.730  415.167   75.551   91.421   44.865  111.072   17.989   19.823
     40.740  417.781   75.953   91.884   45.083  110.003   18.707   20.145
     40.750  413.092   75.845   90.428   45.075  107.645   18.771   20.111
     40.760  411.051   74.985   88.466   44.685  110.745   18.435   19.346
     40.770  411.796   75.181   90.940   45.135  108.653   18.082   19.586
     40.780  418.175   76.276   92.411   44.015  111.532   18.527   19.840
     40.790  415.540   75.432   89.790   45.753  111.277   18.520   19.815
     40.800  415.119   74.693   91.401   43.728  111.622   17.902   20.331
     40.810  419.183   76.137   92.286   44.851  112.581   18.591   20.862
     40.820  411.899   74.859   90.098   44.199  109.648   17.911   20.560
     40.830  415.113   74.259   92.237   46.652  109.860   18.248   20.291
     40.840  416.724   75.287   89.793   46.192  110.406   18.257   20.639
     40.850  413.421   73.831   91.065   45.504  108.213   18.296   20.971
     40.860  415.008   74.352   90.993   45.360  109.072   17.643   21.011
     40.870  414.653   74.087   92.031   45.401  109.830   18.515   20.126
     40.880  413.884   74.959   88.248   45.394  110.584   18.883   20.270
     40.890  413.103   73.815   88.556   45.691  110.428   18.262   20.436
     40.900  413.270   75.380   89.488   45.167  109.579   18.310   20.146
     40.910  413.064   74.384   88.785   45.069  111.093   17.912   20.869
     40.920  412.131   74.348   87.369   45.835  110.957   17.646   20.373
     40.930  414.241   74.429   88.808   45.534  109.921   18.514   20.986
     40.940  415.659   74.768   90.493   45.951  109.666   18.216   20.895
     40.950  416.933   74.816   92.194   45.575  108.999   18.899   20.209
     40.960  410.837   74.024   89.604   45.305  108.505   18.278   19.708
     40.970  417.399   75.382   90.681   45.340  109.681   18.407   19.932
     40.980  417.497   76.043   91.056   45.430  111.757   18.049   20.143
     40.990  413.657   75.555   89.359   45.592  109.136   18.285   21.014
     41.000  413.429   74.682   89.894   44.959  109.950   17.950   20.311
     41.010  418.037   76.344   90.262   45.299  111.515   17.977   21.092
     41.020  409.011   75.145   86.332   46.474  108.992   17.914   20.105
     41.030  410.256   74.739   88.262   45.430  109.062   17.619   19.514
     41.040  410.756   75.445   88.904   44.830  109.620   17.311   19.924
     41.050  413.090   74.376   90.131   44.305  111.956   17.245   19.639
     41.060  411.098   75.864   88.844   45.435  109.316   17.509   19.674
     41.070  410.773   75.094   88.484   44.505  108.710   18.058   20.141
     41.080  418.085   76.586   89.887   45.248  112.167   17.241   20.185
     41.090  414.357   76.093   88.682   45.608  110.523   18.024   20.307
     41.100  416.724   77.175   89.332   44.836  109.322   18.220   21.553
     41.110  411.553   76.915   88.245   44.402  107.360   17.947   21.053
     41.120  412.444   76.424   88.648   45.460  108.032   17.815   21.133
     41.130  414.494   76.593   89.012   45.124  108.280   18.386   21.788
     41.140  414.582   76.052   87.092   46.746  109.026   19.027   22.185
     41.150  414.350   75.614   91.006   45.635  108.212   18.061   21.017
     41.160  415.725   74.178   91.013   45.996  109.362   18.422   21.255
     41.170  413.267   75.520   88.021   45.516  109.713   18.144   21.455
     41.180  414.460   75.566   89.332   44.970  109.182   18.276   21.237
     41.190  415.538   74.231   89.582   45.496  109.365   18.760   21.400
     41.200  415.451   75.180   87.323   45.194  111.173   19.320   21.085
     41.210  415.109   73.432   89.305   45.116  110.439   19.026   22.139
     41.220  412.911   75.181   87.963   45.044  110.016   18.506   20.867
     41.230  416.782   74.121   89.721   45.112  112.817   18.255   20.136
     41.240  414.932   75.833   90.154   44.756  107.103   18.240   21.636
     41.250  416.180   76.441   91.321   44.443  108.486   18.901   21.230
     41.260  419.108   76.034   89.511   45.985  111.853   18.383   20.657
     41.270  422.967   76.346   93.426   47.234  109.853   19.350   20.591
     41.280  414.011   75.408   88.067   46.314  108.240   19.048   20.103
     41.290  413.805   74.862   89.209   44.720  108.075   18.907   21.994
     41.300  416.964   76.896   89.035   45.119  109.228   18.683   21.481
     41.310  416.539   75.713   90.334   45.189  109.458   18.978   20.683
     41.320  416.500   76.052   90.438   45.781  108.178   18.600   20.996
     41.330  417.457   76.752   89.907   45.410  109.844   18.813   20.505
     41.340  419.238   76.693   92.122   45.351  109.103   18.620   21.850
     41.350  423.007   78.019   92.768   46.354  108.270   19.138   21.507
     41.360  415.884   74.939   91.312   46.560  107.910   18.004   21.150
     41.370  417.488   75.020   91.086   44.750  110.967   18.550   20.987
     41.380  418.418   75.706   91.610   46.520  107.788   18.518   21.966
     41.390  415.059   74.503   89.867   45.964  108.640   18.619   21.254
     41.400  417.939   75.172   91.530   47.379  108.884   18.340   21.113
     41.410  421.947   76.128   92.068   46.552  110.936   18.135   21.117
     41.420  419.267   75.706   92.405   44.862  111.270   17.914   20.068
     41.430  418.591   76.194   89.198   46.128  112.106   17.940   21.289
     41.440  422.045   77.479   90.880   45.642  111.923   18.823   20.826
     41.450  420.272   76.952   90.754   45.946  111.020   19.284   20.625
     41.460  424.432   76.994   90.799   45.621  112.584   18.818   21.397
     41.470  419.312   75.763   90.543   47.524  110.016   18.171   20.612
     41.480  416.495   76.189   88.307   46.363  109.838   18.357   20.713
     41.490  418.625   76.230   92.000   45.995  109.403   18.033   20.207
     41.500  420.400   75.687   91.933   45.742  111.571   18.644   21.162
     41.510  420.765   76.232   89.473   46.404  110.919   18.761   21.270
     41.520  423.997   78.022   92.620   46.159  110.816   19.444   21.281
     41.530  422.302   76.908   92.638   45.798  109.819   19.070   21.176
     41.540  421.480   77.810   91.688   46.805  108.406   18.203   21.085
     41.550  417.982   76.221   91.242   46.929  107.947   18.143   21.005
     41.560  416.767   75.838   90.473   47.029  108.973   18.548   20.350
     41.570  419.517   77.348   90.347   45.437  109.099   19.046   21.868
     41.580  420.414   75.748   91.575   46.556  110.671   18.154   20.397
     41.590  418.442   74.631   91.180   45.589  110.427   18.556   20.259
     41.600  415.437   75.273   90.810   46.062  108.243   18.899   20.097
     41.610  413.503   74.400   87.835   46.376  109.404   19.502   20.713
     41.620  416.229   75.125   90.160   44.774  109.048   18.720   21.438
     41.630  417.855   76.218   89.551   45.461  111.084   18.285   21.083
     41.640  421.211   76.274   90.161   45.689  112.118   19.012   21.471
     41.650  418.984   77.745   90.546   44.792  110.912   18.692   19.998
     41.660  414.467   74.841   90.059   45.074  109.617   18.581   20.135
     41.670  417.001   75.096   89.314   46.360  108.503   19.106   20.923
     41.680  416.871   74.816   88.481   46.323  110.898   19.403   20.801
     41.690  415.769   74.838   89.916   46.539  108.931   18.441   20.417
     41.700  415.315   74.494   91.170   44.840  108.747   19.654   20.600
     41.710  416.516   75.312   89.335   47.048  110.304   18.983   19.069
     41.720  415.197   75.483   90.471   45.401  110.203   18.677   20.136
     41.730  415.188   75.617   89.343   45.552  110.156   19.592   19.490
     41.740  411.667   74.012   89.158   45.525  107.755   18.786   19.773
     41.750  414.891   74.221   90.259   44.495  110.703   19.733   19.671
     41.760  413.182   75.021   89.270   45.577  108.509   18.836   20.419
     41.770  414.380   74.735   90.498   45.926  109.025   18.840   20.553
     41.780  415.023   75.316   90.083   44.495  110.748   18.841   20.739
     41.790  417.684   75.972   91.339   45.716  109.968   18.505   20.200
     41.800  415.566   75.612   90.266   44.904  110.070   18.819   20.583
     41.810  414.974   76.050   89.826   44.913  109.668   18.502   20.781
     41.820  417.135   75.338   90.115   45.872  110.520   18.923   21.037
     41.830  417.838   75.356   89.577   47.386  110.901   18.464   20.810
     41.840  414.295   75.589   90.283   45.897  109.244   18.525   20.115
     41.850  415.371   73.936   91.045   45.510  111.013   19.126   20.098
     41.860  419.682   75.679   91.290   45.922  112.199   19.768   19.899
     41.870  417.685   76.846   89.304   44.690  112.006   19.770   20.240
     41.880  418.874   77.112   91.217   45.984  110.166   18.584   20.043
     41.890  415.644   77.150   89.117   45.706  108.812   19.194   21.005
     41.900  417.597   75.842   88.481   46.251  110.759   19.713   20.081
     41.910  421.839   77.730   90.367   47.447  110.611   18.694   20.349
     41.920  415.484   75.752   89.731   44.620  109.560   19.529   20.559
     41.930  413.715   74.824   89.100   45.145  109.622   19.630   20.232
     41.940  415.780   75.601   89.230   44.593  110.707   19.493   19.985
     41.950  412.561   74.288   90.180   43.904  108.945   19.084   20.247
     41.960  415.574   76.833   90.784   44.272  109.863   18.852   20.443
     41.970  416.921   75.585   91.307   45.333  109.406   19.367   19.502
     41.980  413.966   75.400   89.500   45.487  109.965   17.692   20.056
     41.990  413.822   75.577   89.982   44.037  109.606   18.631   19.682
     42.000  417.724   75.169   90.652   45.950  111.767   18.825   19.581
     42.010  418.688   76.848   90.860   45.161  111.610   18.783   20.601
     42.020  415.218   75.410   88.488   44.812  109.435   19.388   20.721
     42.030  416.947   75.060   89.380   45.373  111.555   19.615   20.179
     42.040  416.598   76.846   87.951   44.694  110.669   19.180   20.048
     42.050  414.330   75.491   89.426   44.593  109.593   19.401   20.273
     42.060  416.474   76.033   91.144   44.298  111.235   18.632   19.859
     42.070  416.657   75.601   91.165   45.351  109.094   19.118   20.394
     42.080  415.825   76.636   91.143   43.460  110.135   19.444   19.008
     42.090  416.370   76.996   91.425   45.096  107.601   19.594   20.104
     42.100  412.697   75.903   88.867   44.359  107.749   19.450   20.005
     42.110  411.868   74.734   90.955   43.885  107.689   19.238   20.748
     42.120  413.398   75.702   89.745   44.061  109.260   19.744   19.941
     42.130  412.495   73.975   90.675   43.527  108.539   19.691   20.557
     42.140  412.403   74.387   90.309   44.886  108.996   18.470   19.659
     42.150  411.584   74.362   90.435   44.961  108.975   19.089   18.999
     42.160  412.328   74.746   90.774   43.198  108.771   18.928   20.744
     42.170  414.107   75.075   90.959   44.058  109.000   18.819   20.169
     42.180  419.310   76.174   93.261   43.504  109.348   19.564   20.119
     42.190  415.805   75.035   93.409   44.142  106.912   18.870   20.176
     42.200  413.356   75.464   91.883   43.650  108.314   18.731   19.766
     42.210  409.549   75.141   88.066   43.691  106.832   19.919   20.206
     42.220  416.098   74.871   91.040   44.003  109.726   20.105   19.738
     42.230  411.830   75.135   89.406   43.570  106.973   18.772   20.185
     42.240  413.631   75.654   88.853   44.303  108.640   19.130   20.228
     42.250  414.382   76.640   89.651   43.633  107.420   19.960   20.350
     42.260  416.791   76.235   91.104   44.189  108.138   20.309   20.416
     42.270  419.241   76.522   91.158   44.297  109.921   19.016   20.625
     42.280  417.012   76.237   90.656   44.317  109.051   19.346   20.492
     42.290  417.251   76.024   91.217   44.669  107.724   20.393   20.506
     42.300  417.275   75.146   89.790   43.273  109.940   19.944   20.126
     42.310  413.739   75.428   90.540   43.261  108.510   19.183   19.615
     42.320  412.892   75.778   91.555   43.370  106.381   19.520   19.225
     42.330  414.459   77.680   91.538   43.429  107.679   18.586   19.880
     42.340  412.606   74.726   91.196   44.052  106.489   19.171   20.442
     42.350  412.213   76.479   90.263   44.442  104.233   19.109   20.926
     42.360  412.040   77.231   90.714   42.722  106.185   19.232   20.081
     42.370  415.700   77.716   90.685   44.063  107.499   19.869   19.781
     42.380  411.634   76.269   91.329   43.934  105.255   18.550   20.234
     42.390  410.696   76.105   90.745   43.339  104.637   19.361   19.451
     42.400  416.062   77.458   92.379   44.029  107.959   18.225   19.773
     42.410  412.633   75.590   89.633   43.336  107.943   19.137   20.237
     42.420  413.879   76.322   90.872   43.207  107.300   19.185   20.660
     42.430  413.625   77.159   89.504   44.169  107.930   17.394   20.680
     42.440  414.604   76.311   89.502   45.834  107.773   18.874   20.836
     42.450  407.944   74.535   89.597   43.755  105.648   17.763   20.429
     42.460  408.419   75.721   88.742   43.771  105.295   18.385   20.390
     42.470  412.344   76.709   91.129   43.781  107.106   17.657   20.480
     42.480  413.758   75.545   90.879   44.522  109.802   18.018   19.798
     42.490  413.027   75.509   90.182   44.236  107.179   19.255   19.969
     42.500  413.074   77.058   91.887   45.093  105.217   19.357   19.860
     42.510  415.156   75.669   91.676   44.731  108.276   18.934   20.281
     42.520  411.196   74.770   91.011   44.229  107.861   18.427   18.898
     42.530  412.299   74.211   91.844   44.542  107.378   18.520   19.884
     42.540  410.983   74.448   91.555   43.731  106.901   19.031   20.054
     42.550  410.783   76.488   89.005   44.387  106.644   18.549   20.256
     42.560  414.779   76.732   90.581   44.409  106.238   19.805   20.422
     42.570  416.129   77.967   91.704   43.947  107.333   19.115   19.948
     42.580  413.879   75.334   89.881   44.929  109.505   19.439   18.969
     42.590  415.561   76.810   90.371   43.946  108.593   18.359   20.340
     42.600  414.439   76.142   90.547   43.945  107.504   18.927   19.874
     42.610  415.346   75.032   92.347   45.336  107.644   19.529   19.653
     42.620  415.060   75.913   91.161   44.906  107.939   19.649   19.875
     42.630  410.523   75.467   89.316   42.982  108.697   18.373   20.091
     42.640  416.442   76.209   89.990   44.752  108.161   19.402   20.190
     42.650  420.594   76.909   91.808   44.565  110.851   19.950   20.278
     42.660  413.838   74.673   90.272   44.120  109.423   18.140   19.937
     42.670  415.887   75.748   89.807   44.404  109.263   18.832   19.705
     42.680  414.825   75.591   90.200   44.793  109.763   19.058   19.465
     42.690  417.904   76.664   91.098   43.569  112.120   18.605   19.392
     42.700  413.852   75.733   90.508   44.123  108.972   18.114   19.020
     42.710  411.780   76.541   89.826   42.685  108.940   18.895   19.678
     42.720  418.830   75.722   92.473   43.874  110.369   18.699   20.306
     42.730  416.725   75.856   92.350   44.799  108.867   18.304   19.577
     42.740  416.826   75.657   91.154   44.450  108.916   18.762   19.993
     42.750  418.189   75.742   92.827   43.887  110.498   19.056   20.354
     42.760  411.930   73.593   90.539   44.096  108.172   18.889   20.331
     42.770  416.703   76.578   91.129   44.251  109.081   17.982   20.491
     42.780  419.245   76.379   92.254   45.462  109.820   18.702   20.587
     42.790  411.198   75.267   88.118   44.770  108.118   18.340   19.473
     42.800  413.897   73.982   91.017   45.264  109.621   18.879   20.166
     42.810  413.073   74.765   91.241   45.137  106.906   19.323   19.690
     42.820  416.187   76.570   91.885   44.052  109.169   18.922   19.233
     42.830  413.859   74.258   90.477   44.239  109.726   18.370   19.535
     42.840  407.306   72.381   89.943   43.652  106.201   19.721   20.161
     42.850  410.094   75.197   90.359   46.058  106.082   17.871   20.140
     42.860  411.577   73.585   89.094   44.910  108.347   19.010   19.824
     42.870  410.551   74.824   90.685   44.724  105.830   19.483   20.323
     42.880  413.894   75.159   91.781   44.680  106.876   18.697   19.914
     42.890  412.816   74.794   90.582   43.507  107.470   19.411   20.666
     42.900  413.872   73.882   90.996   43.704  107.791   19.189   20.702
     42.910  410.961   73.413   91.125   44.282  107.150   18.341   19.724
     42.920  413.466   72.766   93.654   44.432  107.459   18.887   20.570
     42.930  414.497   74.821   93.079   45.163  108.113   18.787   19.242
     42.940  412.356   74.179   91.422   44.434  107.026   18.885   19.419
     42.950  407.799   73.695   89.660   45.012  106.394   18.921   19.162
     42.960  412.463   74.194   91.751   44.998  105.717   19.455   20.206
     42.970  409.901   72.764   91.923   43.905  106.168   19.261   20.098
     42.980  410.168   72.838   88.772   44.319  108.376   19.055   19.744
     42.990  414.725   74.592   90.893   43.680  109.304   19.312   19.500
     43.000  413.680   74.126   90.970   44.925  107.850   19.195   19.302
     43.010  407.885   72.424   90.870   43.505  106.897   18.124   19.166
     43.020  414.822   74.114   94.110   45.044  107.568   18.855   19.068
     43.030  410.643   72.093   92.051   45.689  108.091   18.803   18.353
     43.040  408.904   74.099   90.790   44.010  107.307   19.142   18.329
     43.050  411.352   74.192   92.617   45.081  106.680   17.871   18.961
     43.060  413.632   75.237   92.913   44.813  106.592   18.541   20.205
     43.070  414.138   73.892   93.752   44.421  107.744   18.651   19.468
     43.080  412.862   75.333   91.593   43.556  108.420   18.311   19.046
     43.090  412.275   75.435   90.743   45.170  106.019   19.008   19.466
     43.100  416.966   76.103   91.394   44.320  107.688   19.727   20.210
     43.110  420.518   75.145   92.251   45.030  109.793   19.349   20.158
     43.120  418.575   75.274   91.958   45.581  109.580   18.980   20.369
     43.130  416.965   74.621   90.978   45.105  109.170   19.290   20.044
     43.140  418.034   74.424   91.269   43.886  110.050   19.701   19.912
     43.150  416.546   74.572   90.819   45.189  109.523   19.351   19.708
     43.160  416.634   75.560   93.309   44.386  106.972   18.534   19.494
     43.170  418.395   75.316   93.146   44.128  108.244   19.027   20.332
     43.180  415.510   74.766   92.096   45.400  106.168   18.945   20.463
     43.190  414.882   74.920   90.441   44.579  107.359   18.647   19.776
     43.200  417.134   76.241   92.948   44.116  106.802   19.198   19.929
     43.210  415.809   75.663   90.988   44.200  107.844   19.078   20.423
     43.220  415.697   74.943   91.881   44.934  107.745   19.018   19.089
     43.230  417.643   75.719   93.826   45.220  107.283   18.761   19.361
     43.240  415.191   74.790   94.748   44.710  106.505   18.328   19.201
     43.250  417.826   75.989   93.751   44.474  107.144   19.074   19.314
     43.260  419.493   76.543   94.418   45.115  106.307   19.187   20.432
     43.270  419.245   75.625   93.731   44.700  108.023   18.525   20.395
     43.280  416.862   74.577   92.464   44.768  108.874   19.090   19.880
     43.290  418.138   74.611   94.461   46.068  105.930   19.195   19.968
     43.300  419.120   76.871   92.630   44.205  107.029   19.095   20.454
     43.310  421.576   75.123   96.071   45.321  107.839   19.914   19.489
     43.320  422.393   74.856   96.251   44.726  108.870   20.194   20.200
     43.330  417.646   75.023   92.840   43.878  108.765   19.655   19.786
     43.340  414.645   75.572   94.084   43.670  105.245   19.635   21.193
     43.350  414.622   76.050   94.450   43.673  106.259   17.825   20.175
     43.360  417.142   75.654   91.293   44.176  108.188   19.671   20.436
     43.370  418.910   75.323   93.414   44.278  108.714   19.321   20.683
     43.380  418.980   76.125   92.365   45.176  108.208   19.674   20.329
     43.390  420.556   74.975   91.654   45.254  110.604   18.990   20.963
     43.400  415.991   74.553   90.421   45.707  108.232   19.135   20.546
     43.410  419.159   75.858   91.535   44.332  108.715   19.129   21.874
     43.420  416.935   74.976   92.383   45.452  107.309   19.001   20.650
     43.430  420.970   77.083   92.838   45.751  106.406   19.534   20.510
     43.440  419.828   75.337   93.461   45.368  107.209   19.744   20.210
     43.450  417.423   75.049   93.389   43.565  110.143   18.683   19.337
     43.460  420.183   75.391   92.821   45.103  110.310   18.845   19.301
     43.470  420.091   75.080   93.496   43.936  110.264   19.040   20.334
     43.480  423.648   76.276   92.908   44.817  110.398   19.849   21.417
     43.490  416.687   75.256   90.620   45.338  110.408   18.433   19.094
     43.500  420.411   75.521   95.330   44.224  108.558   19.306   19.529
     43.510  420.896   75.201   93.648   45.241  110.499   18.856   20.586
     43.520  418.522   73.965   93.521   44.843  109.453   18.953   19.428
     43.530  421.149   76.541   94.616   44.834  107.980   18.825   20.510
     43.540  414.876   73.210   93.472   43.645  108.782   18.954   19.712
     43.550  420.478   76.034   93.309   43.614  109.462   19.263   20.755
     43.560  417.701   75.281   92.953   44.682  108.747   18.406   19.479
     43.570  416.260   73.864   93.743   43.214  108.138   18.542   20.349
     43.580  419.003   74.979   95.081   44.617  108.166   18.405   19.654
     43.590  416.335   74.791   94.167   43.332  107.892   18.992   20.249
     43.600  420.077   74.720   92.431   46.143  109.288   18.795   20.231
     43.610  418.689   75.392   93.271   44.580  108.395   18.873   19.576
     43.620  417.291   74.607   92.064   46.491  106.440   19.055   20.525
     43.630  412.355   73.092   90.543   44.144  107.488   18.718   20.145
     43.640  415.545   75.136   90.775   45.278  108.387   18.561   19.315
     43.650  416.067   74.110   89.643   45.567  109.965   19.010   20.000
     43.660  419.490   74.067   92.072   45.555  110.796   18.548   20.228
     43.670  413.191   73.296   90.167   45.078  109.208   18.364   19.985
     43.680  413.938   74.050   89.383   44.374  108.753   19.152   19.906
     43.690  415.855   74.136   91.004   45.213  109.093   18.713   19.836
     43.700  415.964   74.709   90.880   45.791  109.742   18.284   18.974
     43.710  415.049   73.297   90.334   44.767  109.197   18.558   20.601
     43.720  419.383   74.465   91.796   44.649  111.141   18.924   20.329
     43.730  414.073   74.809   90.767   45.105  107.816   18.572   19.934
     43.740  418.648   75.897   93.008   44.271  109.622   18.559   19.363
     43.750  415.461   74.866   91.802   44.546  107.963   19.025   20.133
     43.760  417.132   73.941   91.728   45.317  108.759   19.307   19.819
     43.770  416.857   74.614   90.671   44.902  109.127   19.893   19.658
     43.780  417.041   75.434   89.103   45.425  108.940   19.014   19.852
     43.790  416.455   76.887   89.355   44.575  109.918   18.058   18.657
     43.800  415.032   74.544   89.517   45.404  108.257   19.018   19.678
     43.810  414.376   74.700   89.032   45.031  108.656   18.775   19.854
     43.820  409.351   73.573   90.878   45.437  105.722   17.602   19.913
     43.830  412.612   75.581   90.514   44.983  105.103   18.409   19.783
     43.840  415.750   75.174   89.687   44.018  108.469   19.185   20.456
     43.850  415.338   74.690   90.191   45.256  107.468   18.660   21.100
     43.860  415.600   74.677   90.431   45.962  106.970   19.392   20.537
     43.870  417.101   75.907   89.685   45.940  108.178   18.197   20.685
     43.880  421.444   77.250   91.299   46.179  108.364   18.660   20.439
     43.890  416.612   76.935   91.068   45.034  106.190   18.267   20.368
     43.900  419.507   76.323   89.774   45.935  108.365   18.594   20.483
     43.910  418.115   74.074   93.171   44.024  106.182   18.669   21.239
     43.920  416.837   74.433   92.582   43.919  107.120   18.856   20.200
     43.930  419.188   75.894   92.199   44.623  108.349   18.859   20.731
     43.940  417.565   75.881   91.448   44.544  108.606   18.253   19.918
     43.950  416.928   74.664   91.574   45.578  108.162   18.286   20.529
     43.960  420.372   75.330   92.316   45.695  110.348   18.600   19.707
     43.970  417.435   74.583   92.899   45.847  109.327   17.913   19.235
     43.980  417.032   74.965   90.804   47.208  108.272   17.925   20.723
     43.990  417.021   75.267   91.399   45.676  107.877   18.459   20.564
     44.000  416.909   75.284   90.981   46.119  108.257   17.566   20.298
     44.010  419.002   75.924   90.538   46.288  110.160   17.813   20.585
     44.020  421.837   75.936   91.061   47.318  110.498   18.471   20.584
     44.030  414.496   75.691   89.559   46.174  109.550   17.443   19.710
     44.040  416.845   75.071   89.047   46.812  109.809   17.940   19.719
     44.050  418.383   75.254   89.310   46.094  110.200   18.961   19.868
     44.060  422.605   75.250   91.502   47.518  111.711   18.750   19.960
     44.070  416.535   74.296   89.275   45.680  110.809   18.124   19.427
     44.080  417.926   76.783   90.752   45.539  109.503   17.895   19.875
     44.090  418.751   77.151   90.657   45.744  107.942   19.346   18.768
     44.100  423.312   76.652   93.061   45.079  111.392   18.772   19.098
     44.110  418.864   76.162   92.706   45.308  108.040   19.108   20.151
     44.120  417.678   75.885   91.719   45.808  108.648   18.514   19.401
     44.130  417.329   74.864   90.735   45.622  109.268   17.889   19.729
     44.140  420.177   75.793   89.280   47.139  110.148   18.977   20.306
     44.150  420.202   77.017   91.273   46.736  107.600   18.986   19.725
     44.160  421.498   77.236   90.752   46.643  109.996   18.526   20.218
     44.170  423.533   75.974   90.956   46.614  110.786   18.923   20.822
     44.180  423.029   75.780   92.787   46.127  111.190   18.546   20.257
     44.190  420.635   76.299   90.731   46.125  109.460   18.443   19.658
     44.200  423.490   76.679   91.265   45.684  110.874   19.023   20.484
     44.210  416.631   74.438   90.360   45.000  109.175   18.312   19.494
     44.220  415.983   73.316   91.579   44.404  109.671   18.784   19.715
     44.230  421.073   75.100   90.139   45.761  112.005   18.258   20.041
     44.240  417.787   74.720   92.022   45.716  107.718   18.786   20.475
     44.250  420.216   74.332   91.961   45.881  109.674   19.187   20.474
     44.260  416.873   74.343   90.200   46.003  109.248   19.867   19.846
     44.270  420.100   75.482   91.947   46.013  109.072   20.097   20.991
     44.280  421.402   75.213   91.513   45.458  112.033   20.179   19.919
     44.290  420.764   75.146   91.532   47.043  110.771   18.823   20.149
     44.300  419.448   76.405   91.443   45.746  111.374   19.215   19.524
     44.310  422.402   75.426   91.104   46.871  112.806   19.386   19.750
     44.320  420.585   73.345   91.276   47.885  112.387   18.896   19.027
     44.330  421.580   74.931   92.278   46.703  112.672   18.796   19.753
     44.340  425.220   77.195   92.065   46.276  112.715   20.055   20.193
     44.350  421.476   75.261   91.438   45.302  113.435   19.408   19.208
     44.360  421.285   74.055   92.060   45.868  112.965   19.444   19.772
     44.370  420.260   73.555   92.954   46.495  110.735   18.518   19.724
     44.380  417.907   75.443   90.177   46.214  109.931   18.861   19.959
     44.390  419.996   75.088   92.112   44.565  111.548   19.531   19.371
     44.400  417.247   74.952   90.815   46.327  109.786   19.278   19.587
     44.410  419.273   73.102   91.682   46.237  111.786   20.352   19.674
     44.420  416.639   73.572   89.922   45.231  109.853   19.386   19.137
     44.430  417.083   72.856   90.426   45.762  109.006   20.197   19.831
     44.440  418.096   75.557   90.199   45.983  109.017   19.474   18.624
     44.450  419.530   73.510   91.915   44.359  111.713   18.905   19.802
     44.460  417.829   74.220   90.972   45.173  108.239   19.009   19.945
     44.470  418.011   74.342   92.484   44.418  111.093   18.712   19.155
     44.480  420.764   74.991   92.018   45.119  110.455   18.805   19.481
     44.490  417.546   72.528   92.709   46.398  110.064   18.031   19.567
     44.500  416.528   73.860   90.645   44.437  110.385   19.254   19.225
     44.510  417.798   73.884   91.057   44.308  111.890   18.059   19.655
     44.520  417.677   74.341   89.921   44.893  110.393   19.238   19.496
     44.530  420.133   75.697   90.500   44.441  110.938   19.352   19.690
     44.540  417.266   75.252   90.014   44.491  109.580   19.682   19.919
     44.550  417.574   73.793   90.405   45.783  109.999   18.759   19.626
     44.560  419.629   73.843   91.758   45.486  110.099   19.695   19.374
     44.570  418.977   73.337   92.259   44.965  110.340   18.995   19.538
     44.580  419.381   75.511   92.097   45.964  108.466   18.826   20.538
     44.590  417.626   73.800   90.292   46.898  110.515   19.360   18.692
     44.600  419.710   74.049   89.670   47.533  110.705   19.138   19.324
     44.610  417.724   74.501   91.227   45.145  107.908   19.902   19.604
     44.620  417.606   73.376   91.393   46.121  109.651   18.873   19.498
     44.630  415.299   72.955   91.504   45.250  109.147   19.166   19.992
     44.640  417.336   73.806   91.566   45.515  110.743   19.089   19.949
     44.650  418.218   72.917   90.195   45.827  110.482   19.466   21.112
     44.660  415.620   74.189   90.311   46.143  108.810   18.918   19.445
     44.670  415.829   72.513   91.213   45.748  109.453   18.723   20.059
     44.680  419.564   74.506   91.308   46.082  109.560   19.096   20.954
     44.690  419.349   73.784   90.549   46.748  110.540   18.774   19.811
     44.700  418.919   75.074   90.888   45.723  109.137   18.113   20.519
     44.710  416.335   72.758   90.815   45.577  109.622   19.276   20.068
     44.720  418.653   72.284   92.549   46.206  110.998   18.610   19.725
     44.730  421.884   74.199   93.760   45.895  112.166   19.109   20.065
     44.740  418.114   71.781   93.494   45.248  109.520   18.930   19.600
     44.750  420.458   72.828   92.144   46.865  111.711   18.912   19.626
     44.760  417.470   72.878   91.066   44.774  111.780   18.527   19.785
     44.770  420.078   73.432   93.199   45.006  111.757   18.474   20.081
     44.780  418.051   72.718   90.359   45.421  112.481   18.632   19.980
     44.790  418.109   73.976   90.582   45.205  110.598   19.137   20.708
     44.800  417.437   72.749   90.359   44.494  111.685   18.407   20.514
     44.810  419.373   73.961   90.418   45.587  111.415   18.789   20.427
     44.820  413.419   73.009   90.592   44.261  109.924   17.461   19.881
     44.830  418.940   73.349   90.348   45.811  110.074   19.124   20.426
     44.840  419.662   75.052   90.797   45.457  109.365   19.201   20.953
     44.850  414.965   72.696   90.621   45.601  107.410   19.199   20.049
     44.860  420.607   75.394   91.602   44.801  109.336   19.594   19.748
     44.870  420.507   73.856   91.632   46.475  109.877   19.151   20.030
     44.880  423.613   72.914   94.653   46.483  109.692   19.567   21.510
     44.890  419.734   73.484   91.492   46.488  109.947   19.695   20.693
     44.900  421.875   73.834   91.607   45.837  111.658   18.741   21.349
     44.910  421.685   75.659   92.414   45.877  110.455   19.162   20.630
     44.920  419.922   72.849   91.337   46.139  109.728   19.160   21.278
     44.930  417.666   73.719   91.115   45.241  107.396   19.096   22.092
     44.940  417.768   73.932   90.903   45.235  109.432   19.288   21.582
     44.950  422.300   73.997   89.865   46.940  110.618   19.945   21.857
     44.960  420.605   75.088   90.911   46.339  109.620   19.263   21.173
     44.970  419.612   75.109   90.673   46.618  110.189   18.677   21.033
     44.980  418.524   73.585   89.984   46.577  110.992   18.615   21.136
     44.990  417.063   73.668   91.067   46.201  111.640   17.968   20.523
     45.000  418.237   74.530   91.167   46.543  108.888   18.857   19.667
     45.010  418.689   73.968   89.993   47.211  110.514   18.077   20.355
     45.020  418.893   74.316   90.961   47.004  110.991   18.808   19.724
     45.030  417.661   72.910   91.009   46.120  110.180   18.047   20.328
     45.040  417.715   74.319   89.878   47.727  109.829   17.851   20.366
     45.050  420.406   74.259   89.686   47.558  113.216   18.506   19.443
     45.060  418.097   72.634   91.475   46.085  111.195   18.339   19.477
     45.070  419.820   73.270   92.016   46.432  110.885   18.962   19.390
     45.080  419.521   74.157   90.197   45.588  113.599   18.354   20.016
     45.090  419.772   74.653   91.143   45.747  111.014   18.597   20.150
     45.100  420.192   74.710   90.682   44.988  111.336   18.028   19.814
     45.110  420.611   74.945   90.009   44.277  112.544   17.711   20.898
     45.120  416.413   74.936   89.928   45.006  109.689   18.480   19.455
     45.130  420.945   73.464   91.850   45.473  111.023   19.237   19.658
     45.140  423.043   73.912   89.102   46.105  114.565   19.153   20.017
     45.150  419.942   74.022   91.132   43.837  112.077   18.619   20.033
     45.160  421.971   73.508   90.480   46.327  112.569   18.573   20.042
     45.170  419.156   74.266   89.094   45.314  111.880   18.982   18.975
     45.180  422.246   74.432   91.035   46.559  111.629   19.390   19.691
     45.190  423.533   74.612   90.160   46.834  114.022   18.192   20.018
     45.200  421.533   73.791   90.778   45.362  111.976   19.149   19.509
     45.210  421.756   75.621   89.554   47.605  111.157   18.577   20.536
     45.220  423.202   75.250   90.090   46.572  111.797   19.704   20.091
     45.230  421.437   75.079   91.394   46.613  110.217   18.647   20.397
     45.240  424.147   75.244   91.139   47.481  112.747   18.711   19.680
     45.250  425.545   76.229   92.357   46.480  112.025   18.904   20.543
     45.260  418.838   75.022   89.989   45.895  111.863   18.437   19.712
     45.270  420.672   75.087   90.718   46.499  111.149   18.525   18.679
     45.280  424.951   77.249   90.406   44.888  113.779   18.046   20.219
     45.290  422.845   74.890   91.425   45.671  113.215   18.032   20.000
     45.300  420.239   74.959   89.676   45.991  111.485   18.351   20.048
     45.310  419.104   75.392   90.578   47.118  110.086   18.310   19.180
     45.320  421.392   75.399   88.516   46.287  112.557   18.365   20.503
     45.330  419.766   75.371   89.770   45.936  110.866   18.314   20.825
     45.340  420.744   76.233   89.305   45.962  113.153   18.446   19.591
     45.350  420.982   76.393   88.033   46.221  112.484   18.832   20.794
     45.360  416.945   75.355   88.187   45.475  111.175   18.019   20.062
     45.370  422.128   77.441   90.331   46.065  112.190   18.577   19.655
     45.380  420.047   75.463   89.259   46.752  111.950   18.917   19.526
     45.390  419.237   75.297   90.343   46.450  111.306   18.416   20.397
     45.400  422.728   77.116   88.660   46.331  113.946   18.538   20.444
     45.410  418.508   75.002   88.541   46.475  111.705   19.218   20.060
     45.420  421.376   76.800   89.488   46.346  112.776   18.034   20.217
     45.430  420.883   78.405   89.158   45.466  111.721   18.533   20.828
     45.440  421.565   78.280   88.970   45.137  111.537   18.784   20.522
     45.450  422.367   75.418   91.147   44.859  114.386   19.236   20.343
     45.460  422.332   76.203   90.245   45.527  112.675   19.285   20.726
     45.470  422.074   76.079   89.945   46.633  111.890   18.500   19.892
     45.480  423.755   75.855   90.227   46.299  112.833   18.784   20.558
     45.490  423.534   76.545   90.547   46.702  111.085   19.246   20.841
     45.500  422.086   76.058   89.703   46.658  110.771   18.818   20.665
     45.510  422.524   75.600   89.740   46.802  112.949   19.151   20.329
     45.520  417.946   73.734   89.821   45.396  111.962   19.007   20.035
     45.530  415.148   74.815   87.877   45.094  109.570   18.923   20.197
     45.540  419.641   74.932   89.300   44.865  113.265   18.523   20.233
     45.550  422.453   73.814   88.182   45.857  115.183   18.446   21.877
     45.560  421.018   74.752   90.406   45.975  112.186   18.416   20.527
     45.570  419.885   75.712   91.281   46.883  109.562   18.167   20.788
     45.580  423.644   75.906   90.282   46.900  112.372   17.996   21.648
     45.590  421.898   75.108   90.193   46.371  113.024   18.393   20.471
     45.600  419.015   75.170   91.091   45.572  110.120   18.170   20.713
     45.610  419.055   74.675   89.891   45.248  112.589   18.800   20.439
     45.620  418.665   75.769   89.297   44.934  111.100   19.150   20.258
     45.630  420.836   75.219   90.935   45.427  110.794   18.697   21.155
     45.640  418.674   75.072   89.661   45.040  110.216   19.228   21.436
     45.650  418.165   75.669   89.567   44.002  112.263   19.478   21.478
     45.660  421.358   76.506   90.231   44.773  112.863   19.529   20.593
     45.670  419.825   77.918   88.305   44.317  112.198   19.068   20.657
     45.680  419.917   75.834   89.472   45.366  111.053   19.428   21.126
     45.690  424.568   77.173   91.649   44.239  112.906   19.239   21.017
     45.700  426.936   76.885   90.184   47.810  112.821   19.256   20.937
     45.710  428.940   75.909   91.123   47.822  112.661   18.913   21.325
     45.720  427.192   77.114   90.739   46.613  112.615   20.284   20.662
     45.730  423.083   77.964   89.933   46.735  110.879   18.750   20.668
     45.740  424.173   76.212   90.471   46.863  110.028   20.044   21.387
     45.750  421.711   75.552   90.340   46.741  111.010   19.225   20.142
     45.760  426.047   77.375   91.530   46.055  110.972   19.900   20.973
     45.770  424.906   78.463   88.466   46.722  111.353   20.268   20.806
     45.780  425.062   76.691   90.388   45.834  111.811   19.152   22.202
     45.790  425.783   75.951   90.399   45.283  113.949   19.506   21.938
     45.800  425.118   75.631   89.380   45.792  112.734   19.926   22.126
     45.810  425.135   76.268   89.660   46.424  111.806   20.166   21.255
     45.820  427.351   77.315   89.812   47.939  110.185   20.351   21.122
     45.830  430.111   77.518   90.426   48.123  113.124   20.919   21.321
     45.840  424.742   77.272   91.655   45.705  110.456   19.681   20.982
     45.850  424.229   77.316   89.342   46.031  112.239   19.062   20.795
     45.860  423.053   74.956   89.991   46.525  111.081   19.607   20.964
     45.870  427.458   78.092   92.294   44.722  112.570   19.908   21.219
     45.880  422.142   76.408   90.220   45.608  110.131   20.101   20.273
     45.890  425.696   76.640   90.389   45.149  111.383   21.358   21.161
     45.900  423.507   76.730   88.619   45.374  111.876   20.302   21.084
     45.910  424.411   75.617   91.270   45.922  110.714   19.982   21.186
     45.920  417.869   75.460   89.462   45.498  110.989   19.610   20.602
     45.930  424.124   78.131   89.779   46.713  110.976   19.423   21.531
     45.940  424.987   77.141   90.987   45.131  112.137   20.421   20.749
     45.950  418.788   75.641   89.429   44.645  110.349   19.144   20.458
     45.960  418.186   76.470   89.488   44.712  109.522   19.285   20.171
     45.970  419.551   76.940   90.076   44.884  109.237   19.100   20.786
     45.980  420.581   77.629   90.185   44.152  110.052   19.365   20.251
     45.990  421.098   76.680   90.288   44.172  111.965   20.070   19.813
     46.000  422.794   76.469   90.675   44.939  111.890   19.440   20.197
     46.010  418.529   76.771   90.415   44.579  108.618   19.781   19.828
     46.020  417.455   75.779   91.054   44.219  110.805   18.863   19.886
     46.030  420.381   76.341   91.303   44.303  110.270   19.519   20.667
     46.040  419.333   77.229   92.044   44.458  110.101   18.695   20.105
     46.050  418.407   76.573   93.488   44.155  108.455   19.045   19.922
     46.060  421.798   78.780   91.711   43.111  109.482   19.727   20.532
     46.070  423.002   79.708   91.012   45.135  108.645   19.788   21.203
     46.080  421.983   76.125   92.622   43.789  110.455   20.006   20.472
     46.090  422.147   76.677   91.885   44.216  109.864   20.176   20.258
     46.100  423.800   78.280   93.254   44.822  109.980   19.673   20.325
     46.110  424.456   77.274   92.975   44.536  110.805   18.969   21.195
     46.120  422.992   77.046   92.848   44.531  109.504   20.142   20.959
     46.130  421.426   74.969   91.614   45.543  110.756   20.153   20.707
     46.140  427.030   76.088   92.271   45.290  113.371   19.947   21.412
     46.150  421.771   74.420   91.732   44.448  110.157   19.857   21.818
     46.160  422.147   75.896   93.265   44.371  109.524   19.787   20.522
     46.170  421.198   75.615   92.383   44.189  111.141   18.926   20.714
     46.180  421.100   75.475   92.795   43.276  110.848   19.454   20.664
     46.190  419.267   75.087   91.647   44.664  108.364   19.499   20.511
     46.200  419.753   73.779   92.136   45.400  109.756   19.420   20.695
     46.210  419.634   76.349   90.842   43.830  110.601   18.737   20.277
     46.220  419.190   75.762   91.576   44.532  109.755   18.263   20.607
     46.230  418.840   76.821   91.047   44.083  108.781   18.658   20.233
     46.240  421.168   76.625   91.545   43.229  109.979   19.820   21.394
     46.250  419.007   74.950   91.696   44.056  109.051   19.947   20.271
     46.260  420.490   75.193   89.777   44.423  110.617   20.066   21.308
     46.270  416.789   75.460   90.690   43.686  107.366   19.808   20.116
     46.280  423.549   78.224   90.854   44.255  110.388   19.165   20.110
     46.290  417.765   74.662   90.672   44.805  108.083   18.958   20.956
     46.300  422.197   76.074   92.663   44.598  108.862   20.222   20.647
     46.310  421.761   76.260   90.899   45.961  109.635   18.991   20.125
     46.320  422.099   76.655   89.098   45.532  111.766   19.789   20.340
     46.330  421.991   76.741   91.598   45.893  110.281   19.538   20.745
     46.340  419.104   75.281   90.558   44.609  109.070   19.885   21.421
     46.350  414.925   74.715   89.259   44.071  110.240   19.066   20.498
     46.360  415.542   74.976   89.051   44.769  109.489   18.886   20.887
     46.370  417.879   75.453   88.967   45.794  110.532   19.047   20.769
     46.380  421.492   76.166   88.983   44.634  113.114   19.882   20.960
     46.390  420.193   75.770   91.426   44.948  110.192   18.898   21.869
     46.400  418.097   74.304   91.246   44.985  111.085   18.830   21.170
     46.410  421.366   76.220   91.577   43.654  110.579   19.588   20.580
     46.420  422.298   75.545   91.665   46.020  111.998   19.445   20.702
     46.430  422.934   75.740   90.944   44.612  111.289   20.373   21.574
     46.440  423.446   76.266   91.306   45.910  112.121   19.278   21.939
     46.450  425.067   75.427   91.254   45.888  111.987   20.566   22.078
     46.460  419.251   73.469   92.799   44.599  108.934   19.881   20.860
     46.470  418.964   73.332   91.396   44.754  110.822   19.303   22.065
     46.480  417.173   73.733   90.667   44.360  109.667   18.718   21.425
     46.490  420.114   75.669   89.392   44.841  110.245   19.892   21.884
     46.500  420.980   74.377   90.156   44.747  111.665   19.905   20.995
     46.510  428.991   76.551   91.796   45.491  113.946   20.091   22.648
     46.520  420.683   75.712   91.418   45.803  108.873   19.348   20.736
     46.530  417.150   73.377   89.936   45.167  109.342   20.497   21.090
     46.540  415.446   75.206   88.570   45.235  107.776   19.691   21.512
     46.550  417.336   74.353   89.155   45.137  110.205   20.357   20.442
     46.560  412.558   73.459   88.456   45.455  106.587   19.080   21.195
     46.570  413.744   74.350   89.177   44.269  108.462   18.727   21.069
     46.580  416.660   74.160   89.881   44.615  109.029   19.237   21.579
     46.590  414.257   74.963   90.455   43.207  109.253   19.098   21.086
     46.600  420.607   74.528   89.361   45.908  111.518   19.467   21.600
     46.610  417.401   74.518   90.673   44.734  110.770   19.889   21.138
     46.620  418.382   73.709   92.091   44.631  110.627   19.851   21.111
     46.630  418.901   74.427   91.018   43.941  111.226   20.509   21.010
     46.640  415.522   72.235   90.991   43.954  110.874   19.308   20.771
     46.650  420.847   76.010   91.330   44.053  112.789   19.541   20.674
     46.660  411.387   73.251   88.933   43.946  108.916   18.999   20.782
     46.670  420.143   74.854   92.302   45.911  109.343   20.143   20.302
     46.680  417.947   75.803   91.266   44.634  109.096   20.093   21.001
     46.690  420.909   75.649   90.964   45.712  111.629   18.938   20.906
     46.700  421.265   75.678   92.526   46.369  110.758   18.222   20.292
     46.710  423.450   75.115   91.326   46.775  112.693   19.557   20.901
     46.720  422.142   76.522   91.041   46.462  111.113   19.623   20.848
     46.730  418.786   75.635   89.793   45.892  110.958   19.495   20.385
     46.740  418.374   75.960   87.609   46.801  109.651   19.942   21.368
     46.750  422.199   76.365   90.272   46.582  113.035   19.128   20.100
     46.760  422.817   77.899   90.231   47.190  111.268   19.073   20.949
     46.770  419.028   74.790   90.408   45.948  112.615   19.152   19.864
     46.780  421.581   75.233   90.011   46.527  113.512   19.445   20.139
     46.790  418.063   76.089   90.949   45.767  111.196   18.910   19.351
     46.800  418.994   77.107   89.019   45.684  110.667   19.194   20.004
     46.810  419.832   74.698   91.737   46.748  112.419   18.669   19.699
     46.820  418.573   76.355   89.287   46.743  111.231   19.322   19.663
     46.830  417.521   78.658   86.733   46.754  109.807   19.491   20.318
     46.840  421.199   76.367   90.489   46.003  111.522   19.202   21.622
     46.850  422.782   77.460   90.842   46.395  111.495   19.493   20.220
     46.860  415.420   74.126   90.745   46.133  109.674   18.038   19.578
     46.870  419.305   75.471   90.398   46.940  110.077   19.120   20.249
     46.880  423.077   76.145   92.123   46.457  111.083   18.730   20.901
     46.890  423.161   76.623   92.817   45.311  112.458   18.915   19.998
     46.900  426.130   77.324   92.537   46.918  111.747   19.291   20.417
     46.910  421.160   75.198   91.088   45.449  111.361   19.404   20.475
     46.920  420.015   75.749   90.814   45.624  109.909   19.739   20.365
     46.930  415.126   75.414   88.959   45.275  109.117   18.979   19.840
     46.940  422.629   76.772   89.441   48.510  110.881   18.935   20.498
     46.950  421.694   75.618   91.672   46.179  110.710   19.196   20.324
     46.960  421.324   76.269   90.580   46.022  110.157   18.863   20.672
     46.970  420.104   77.040   92.130   45.636  108.754   18.975   20.679
     46.980  418.166   77.370   90.253   45.578  108.003   19.446   20.643
     46.990  418.690   75.176   92.203   47.166  108.656   18.772   20.235
     47.000  422.845   75.596   91.969   48.452  110.221   19.269   20.445
     47.010  415.575   76.338   90.752   45.095  108.268   18.695   20.236
     47.020  420.750   74.593   92.224   47.044  109.959   19.084   20.984
     47.030  415.946   75.473   90.310   44.960  109.061   19.593   20.215
     47.040  417.367   76.272   90.250   46.556  109.189   18.508   20.740
     47.050  415.123   75.583   89.791   46.576  107.959   18.919   19.397
     47.060  419.214   76.852   92.322   46.867  107.222   19.310   20.219
     47.070  415.813   76.556   89.766   47.156  107.580   18.967   19.839
     47.080  416.014   73.924   90.811   46.931  108.351   19.292   20.694
     47.090  419.542   77.240   90.659   44.783  109.494   19.529   20.645
     47.100  418.944   76.461   92.383   43.908  109.998   19.343   20.546
     47.110  418.543   77.886   93.179   44.907  107.021   19.760   19.721
     47.120  416.690   75.113   91.542   44.782  109.455   19.797   19.992
     47.130  418.918   77.539   94.082   45.154  109.506   18.213   19.919
     47.140  417.723   76.714   92.573   45.010  108.722   20.159   19.428
     47.150  419.663   76.023   92.684   45.223  109.099   19.644   21.204
     47.160  416.436   75.285   92.444   44.758  108.214   20.120   18.970
     47.170  418.040   75.097   91.524   45.239  110.708   20.306   19.914
     47.180  418.391   76.341   92.354   44.741  110.016   19.696   20.050
     47.190  416.762   77.103   92.877   44.464  107.873   18.936   20.401
     47.200  420.946   75.808   93.368   44.942  110.216   19.685   21.161
     47.210  420.454   75.875   94.076   44.695  109.800   18.525   20.631
     47.220  418.517   75.441   91.758   44.464  111.074   18.938   20.803
     47.230  415.359   74.955   93.984   44.093  107.972   19.295   18.884
     47.240  414.913   74.638   92.341   44.357  108.374   19.279   19.682
     47.250  414.760   75.203   93.160   43.877  108.199   18.543   20.598
     47.260  414.999   73.470   93.353   44.978  107.136   18.660   20.883
     47.270  417.387   74.050   95.705   44.681  108.300   19.453   19.794
     47.280  420.599   73.992   92.624   45.700  111.032   19.292   20.288
     47.290  420.758   76.297   92.031   45.811  110.415   19.689   19.915
     47.300  417.650   75.276   92.440   44.954  110.290   19.409   19.759
     47.310  414.768   76.349   90.624   45.136  108.849   18.771   19.818
     47.320  416.799   76.573   90.992   44.647  108.869   19.845   20.645
     47.330  414.443   75.237   91.324   45.031  108.673   19.156   19.596
     47.340  417.929   76.424   92.204   45.402  109.218   19.171   20.211
     47.350  420.672   75.742   92.814   46.320  110.145   18.595   20.425
     47.360  419.776   76.307   92.533   45.087  109.321   19.299   20.745
     47.370  419.761   76.377   91.166   45.371  111.089   19.642   20.501
     47.380  423.512   79.302   92.102   44.596  110.224   19.757   20.544
     47.390  418.648   77.183   91.874   45.097  109.748   18.502   20.380
     47.400  422.355   77.455   92.065   45.914  110.407   18.868   20.597
     47.410  419.822   78.103   91.477   44.784  110.037   18.797   19.649
     47.420  418.947   77.158   90.668   45.613  108.417   19.335   20.656
     47.430  421.538   76.140   91.403   45.170  111.493   19.380   20.278
     47.440  415.547   76.218   90.687   45.255  107.992   18.973   19.628
     47.450  419.214   77.058   90.286   44.822  110.889   20.152   19.333
     47.460  419.555   77.120   89.329   45.771  111.050   19.033   19.948
     47.470  419.153   77.474   90.292   45.383  109.057   19.574   20.175
     47.480  416.205   77.133   90.380   44.104  108.931   19.306   19.469
     47.490  420.228   77.255   91.415   45.287  108.987   19.609   20.238
     47.500  416.171   76.670   89.856   44.299  108.565   19.250   20.589
     47.510  420.111   76.900   90.841   45.369  108.974   19.069   21.265
     47.520  416.332   76.184   90.776   44.832  109.949   18.691   20.070
     47.530  418.275   75.976   92.277   44.087  109.524   19.502   20.530
     47.540  417.641   76.400   89.628   45.236  111.277   18.853   19.645
     47.550  417.004   76.464   90.488   44.277  109.236   18.682   21.540
     47.560  415.799   74.516   91.567   44.431  107.737   19.603   20.422
     47.570  415.225   76.403   90.350   45.070  108.727   18.863   20.512
     47.580  418.586   75.959   91.471   44.370  109.450   19.621   21.139
     47.590  417.514   75.219   91.320   44.762  110.228   18.881   20.186
     47.600  415.558   75.624   93.117   44.465  107.660   18.338   20.205
     47.610  417.821   75.762   92.347   45.134  109.653   19.156   19.388
     47.620  416.804   77.028   92.547   44.193  108.197   19.257   19.749
     47.630  419.537   75.851   92.457   44.570  110.043   19.446   19.843
     47.640  419.573   74.787   93.429   44.689  111.298   19.208   19.372
     47.650  419.417   75.601   92.938   45.048  109.946   18.535   20.307
     47.660  413.547   73.759   91.383   43.145  109.854   18.278   20.181
     47.670  416.072   74.640   90.621   43.366  110.467   19.428   20.566
     47.680  418.198   75.598   92.064   44.544  107.892   18.961   20.321
     47.690  418.716   76.966   91.537   45.527  107.478   19.305   19.833
     47.700  418.246   77.032   91.347   45.407  108.208   19.068   19.386
     47.710  417.927   77.257   91.023   44.425  107.051   19.414   20.280
     47.720  421.155   77.801   91.943   44.119  110.244   20.003   19.294
     47.730  419.929   77.729   89.967   44.694  110.015   19.131   19.780
     47.740  417.691   76.813   91.583   44.023  108.290   19.734   20.869
     47.750  422.768   77.089   91.488   45.035  110.009   19.116   21.135
     47.760  415.482   76.291   90.032   45.113  107.366   18.367   20.499
     47.770  422.150   76.732   92.593   46.010  109.419   18.742   20.568
     47.780  417.435   77.899   90.614   44.462  108.522   19.421   20.954
     47.790  415.702   75.977   91.398   43.302  108.148   19.817   20.534
     47.800  417.623   76.501   92.030   44.254  109.076   19.498   20.337
     47.810  416.471   75.732   92.837   44.126  108.088   19.650   20.509
     47.820  411.186   75.585   91.142   44.038  106.415   18.927   20.479
     47.830  419.875   76.939   91.607   44.452  109.030   19.529   21.259
     47.840  419.125   78.396   90.741   43.514  108.535   19.870   21.020
     47.850  418.587   76.656   91.477   43.647  108.291   19.506   20.728
     47.860  418.316   77.346   91.344   42.406  109.294   19.382   21.831
     47.870  417.486   76.046   89.450   44.754  108.233   20.058   20.759
     47.880  420.555   77.664   90.947   44.379  109.660   18.611   20.893
     47.890  414.102   76.325   91.659   43.492  105.653   19.434   20.086
     47.900  417.412   75.128   91.670   43.956  108.986   19.643   20.473
     47.910  418.658   78.564   89.523   43.942  106.997   19.810   21.057
     47.920  416.145   77.520   89.051   44.733  106.655   18.727   20.098
     47.930  417.730   76.293   90.709   44.146  109.174   18.142   20.843
     47.940  418.443   77.125   90.880   43.636  108.148   19.470   20.611
     47.950  416.748   75.158   91.152   45.011  106.901   19.239   21.135
     47.960  418.912   77.784   89.494   45.029  109.316   18.760   20.742
     47.970  418.330   77.717   89.745   44.569  108.570   18.706   20.490
     47.980  415.302   75.926   88.553   44.667  108.551   18.699   20.250
     47.990  415.079   76.115   88.872   45.572  107.728   20.093   21.014
     48.000  415.244   76.244   89.423   46.284  109.097   18.229   20.465
     48.010  418.990   77.737   90.403   44.193  110.268   18.642   20.634
     48.020  418.622   76.775   88.920   44.998  111.216   18.275   21.337
     48.030  411.519   75.851   87.941   45.103  107.862   18.440   20.663
     48.040  413.669   77.282   88.395   44.727  108.630   19.112   21.597
     48.050  414.222   75.738   89.476   44.138  107.185   19.199   21.411
     48.060  415.039   76.921   88.568   44.541  108.873   19.128   21.664
     48.070  415.602   76.486   89.959   43.706  106.729   18.858   21.427
     48.080  416.187   75.895   89.136   44.515  108.870   19.847   21.780
     48.090  413.408   76.537   88.463   43.884  107.460   19.438   20.825
     48.100  414.983   74.805   89.413   44.166  109.436   18.671   21.858
     48.110  413.963   75.399   90.076   43.486  108.866   18.711   21.374
     48.120  413.631   75.141   89.162   43.455  109.099   19.651   20.443
     48.130  413.404   76.063   88.762   43.229  109.413   19.139   20.195
     48.140  412.624   73.917   89.581   42.913  109.823   19.302   20.379
     48.150  414.887   76.162   90.435   44.363  108.866   17.969   20.057
     48.160  416.669   75.681   90.697   43.071  109.111   19.663   21.648
     48.170  414.243   75.340   89.278   44.232  110.169   18.817   20.661
     48.180  417.801   76.430   91.397   43.204  110.225   18.817   21.311
     48.190  414.602   75.842   88.102   44.580  109.225   18.921   20.829
     48.200  413.798   75.464   88.320   45.509  108.094   19.548   21.238
     48.210  412.630   75.528   89.592   44.450  106.989   19.492   21.146
     48.220  412.302   76.868   89.087   43.711  106.045   19.289   21.428
     48.230  418.861   78.062   92.654   45.773  107.005   18.689   21.153
     48.240  418.116   77.022   90.769   45.089  107.209   20.375   20.954
     48.250  418.172   77.458   89.795   44.762  108.961   19.525   21.371
     48.260  414.966   77.903   88.453   46.989  105.878   18.840   21.316
     48.270  413.874   76.777   90.263   45.419  105.514   19.129   21.448
     48.280  412.446   76.769   89.967   43.992  106.018   19.731   20.113
     48.290  406.165   75.380   86.996   44.101  103.520   19.875   21.171
     48.300  409.083   77.724   86.171   44.745  103.739   19.072   20.568
     48.310  410.667   76.433   89.745   43.741  105.710   19.040   20.755
     48.320  408.421   78.198   88.118   44.427  103.697   19.137   20.068
     48.330  410.320   77.953   87.886   44.256  106.174   18.592   21.295
     48.340  409.421   75.854   88.418   43.835  104.650   19.458   21.793
     48.350  409.836   76.396   88.349   43.625  105.847   18.796   20.529
     48.360  410.332   77.307   88.665   44.437  104.399   18.892   20.704
     48.370  414.333   76.966   90.602   44.744  106.236   19.282   20.671
     48.380  414.060   78.185   89.656   44.381  106.648   18.522   21.173
     48.390  411.583   77.701   87.110   44.683  107.422   18.579   20.528
     48.400  411.325   75.659   88.822   44.424  107.204   19.136   20.079
     48.410  411.805   77.155   86.931   45.569  106.920   19.309   20.621
     48.420  410.051   76.430   86.980   44.999  105.806   18.857   20.543
     48.430  415.615   76.249   88.450   45.294  108.039   19.755   21.330
     48.440  412.402   76.470   88.098   44.924  108.363   18.994   20.306
     48.450  412.658   76.210   88.145   45.195  106.549   19.273   20.197
     48.460  411.679   75.197   89.034   45.424  107.290   18.444   20.106
     48.470  414.214   76.987   89.035   45.506  107.613   19.016   21.465
     48.480  416.554   75.466   88.510   45.979  108.279   19.758   22.209
     48.490  416.478   76.077   89.287   45.457  108.098   19.717   21.599
     48.500  418.256   75.826   91.583   45.122  108.260   19.369   21.410
     48.510  419.292   75.583   89.768   46.258  109.628   19.493   21.118
     48.520  413.139   74.059   89.499   44.875  107.077   19.365   21.593
     48.530  413.869   75.376   88.344   45.144  108.128   19.255   20.541
     48.540  418.191   73.792   89.557   46.319  109.263   20.427   19.914
     48.550  415.395   76.712   88.161   45.191  107.293   19.090   20.747
     48.560  414.275   74.346   89.589   44.597  107.388   19.518   20.736
     48.570  418.551   75.472   89.035   44.938  109.850   19.862   20.746
     48.580  413.279   73.327   89.327   45.786  106.994   19.646   20.424
     48.590  414.337   73.729   89.017   44.589  109.421   19.616   20.344
     48.600  416.099   74.435   88.668   45.435  109.401   19.694   20.499
     48.610  417.184   74.703   88.607   46.108  108.960   19.202   20.747
     48.620  421.000   76.204   90.230   46.561  108.429   19.349   20.677
     48.630  417.713   73.993   88.894   46.368  108.817   19.520   20.853
     48.640  415.297   74.496   89.453   46.407  107.510   18.910   20.147
     48.650  413.759   74.781   89.276   45.631  107.322   18.441   20.594
     48.660  417.291   75.346   88.898   44.636  108.537   18.870   20.802
     48.670  418.979   74.712   90.556   44.765  107.920   18.903   21.400
     48.680  415.175   76.838   88.509   43.729  106.858   19.079   21.151
     48.690  415.573   76.493   89.747   44.081  105.666   18.714   20.574
     48.700  419.829   76.269   90.020   44.802  109.106   18.683   21.334
     48.710  424.087   77.553   91.301   45.496  108.458   19.583   21.210
     48.720  418.540   76.838   89.319   44.865  108.174   18.789   21.691
     48.730  415.967   77.993   89.454   44.695  107.289   18.746   20.412
     48.740  415.030   75.581   89.944   44.341  106.633   18.755   20.854
     48.750  415.497   75.093   89.418   45.618  107.026   18.621   21.286
     48.760  413.611   75.238   89.306   44.272  107.574   18.847   20.462
     48.770  417.437   76.032   89.350   46.429  109.268   18.756   19.975
     48.780  415.894   76.381   89.488   45.187  107.076   18.793   20.478
     48.790  415.694   76.512   89.807   44.353  107.515   19.169   19.489
     48.800  419.243   76.117   90.417   45.165  109.839   19.122   20.629
     48.810  414.589   74.543   90.089   45.113  107.292   18.464   20.696
     48.820  421.627   76.701   91.523   45.028  110.307   18.873   20.217
     48.830  415.277   75.952   90.315   44.214  108.314   18.382   20.579
     48.840  415.314   74.941   89.435   45.047  107.156   19.191   21.332
     48.850  410.817   75.383   87.939   44.024  105.324   18.500   21.427
     48.860  414.902   76.551   89.470   44.331  107.230   18.328   21.021
     48.870  417.934   76.252   90.770   45.131  106.790   19.428   20.917
     48.880  411.063   75.774   89.317   44.684  106.139   18.335   20.862
     48.890  412.013   75.736   89.430   44.940  106.516   17.984   20.554
     48.900  415.977   76.074   90.398   44.982  108.124   18.238   20.505
     48.910  417.253   75.286   90.995   44.974  110.050   18.577   20.373
     48.920  416.237   75.249   89.649   44.931  110.308   18.435   20.162
     48.930  414.871   76.227   88.944   44.676  108.591   18.190   20.535
     48.940  415.536   75.154   88.885   44.566  109.670   18.803   20.922
     48.950  418.677   76.778   91.629   44.730  111.347   18.043   20.180
     48.960  413.577   76.045   90.882   44.551  107.184   18.192   20.261
     48.970  415.466   75.868   90.415   44.711  108.937   18.722   20.647
     48.980  418.844   76.060   91.224   44.686  110.392   18.702   21.513
     48.990  414.364   76.504   87.405   44.275  109.194   18.212   20.844
     49.000  415.394   75.918   89.744   44.640  107.671   18.509   21.059
     49.010  415.603   76.639   89.528   44.324  109.141   18.387   19.864
     49.020  416.700   76.263   89.827   45.805  109.503   18.343   20.469
     49.030  414.762   76.340   91.587   45.300  106.391   18.294   19.886
     49.040  415.828   75.672   89.845   45.256  107.854   19.268   20.909
     49.050  414.071   75.404   91.447   44.888  106.825   18.539   20.238
     49.060  414.679   74.840   90.590   46.430  107.384   18.523   19.778
     49.070  413.269   75.143   89.939   45.459  107.690   19.107   20.045
     49.080  418.364   75.694   90.430   45.603  108.290   18.533   21.502
     49.090  418.526   76.364   90.070   44.293  110.252   19.018   20.802
     49.100  417.105   76.372   90.963   44.426  108.207   19.354   20.596
     49.110  414.772   76.548   91.916   44.263  106.282   18.750   20.403
     49.120  417.558   76.543   92.500   44.935  106.880   19.270   20.297
     49.130  414.301   75.291   90.630   44.731  106.966   19.747   20.392
     49.140  417.074   75.567   90.159   44.307  109.888   19.125   20.133
     49.150  414.017   75.917   90.699   44.357  107.703   18.967   20.451
     49.160  415.534   75.617   91.979   44.372  108.050   17.879   20.067
     49.170  416.775   76.548   90.127   44.546  108.803   18.605   19.875
     49.180  417.844   75.486   91.057   43.984  109.668   18.877   19.893
     49.190  412.591   73.489   90.472   44.119  109.439   18.483   19.757
     49.200  412.534   74.559   90.003   43.573  108.005   18.814   19.965
     49.210  414.614   74.164   90.239   45.349  108.315   18.540   20.072
     49.220  415.966   76.268   89.871   43.470  109.922   18.850   20.967
     49.230  414.681   75.472   90.035   44.307  110.109   17.672   19.954
     49.240  410.424   74.646   89.500   43.642  107.857   18.142   20.365
     49.250  412.564   74.922   89.228   43.954  108.725   17.876   20.947
     49.260  411.786   73.989   88.978   43.594  109.163   18.491   20.401
     49.270  411.459   74.993   89.781   45.129  106.497   18.499   19.938
     49.280  415.922   75.548   88.958   44.866  109.290   18.422   20.264
     49.290  413.754   76.286   89.213   44.644  107.062   18.408   20.378
     49.300  411.758   75.615   88.729   43.455  107.465   19.053   20.322
     49.310  409.539   73.819   87.804   44.712  107.896   18.230   20.145
     49.320  412.219   75.312   87.936   44.880  107.896   16.894   21.491
     49.330  414.891   76.083   89.171   43.802  109.599   17.872   21.320
     49.340  411.322   75.120   90.511   44.619  106.309   17.376   20.272
     49.350  412.400   73.555   89.153   45.475  108.548   17.209   20.106
     49.360  416.472   73.573   90.357   45.589  109.678   17.772   20.499
     49.370  409.361   74.487   90.211   43.912  104.841   17.805   20.503
     49.380  416.052   76.483   90.838   43.780  107.829   17.184   21.003
     49.390  412.750   74.157   90.853   43.564  108.147   18.005   20.641
     49.400  412.483   74.447   90.329   44.250  106.483   18.091   20.710
     49.410  413.345   73.190   90.590   45.472  106.758   18.336   21.090
     49.420  413.064   73.467   89.799   44.923  106.664   18.384   21.177
     49.430  416.887   74.961   90.749   45.104  109.830   17.418   20.920
     49.440  412.567   74.444   89.435   44.331  107.042   17.482   21.970
     49.450  414.490   74.461   92.135   43.335  108.262   16.846   21.277
     49.460  413.100   75.241   89.502   44.151  107.697   18.320   20.239
     49.470  413.895   76.273   91.548   44.170  107.178   17.757   20.085
     49.480  412.364   75.658   90.185   44.518  106.827   17.301   21.143
     49.490  415.022   77.265   89.442   43.762  108.285   17.588   21.059
     49.500  412.990   75.908   89.362   43.228  107.069   18.350   21.942
     49.510  417.685   77.267   91.667   44.049  108.316   17.328   20.840
     49.520  414.157   76.611   90.992   44.444  107.276   17.031   19.689
     49.530  413.966   75.900   88.239   44.599  108.172   17.220   20.198
     49.540  414.252   75.394   90.468   43.817  107.945   17.331   20.567
     49.550  418.629   75.432   92.730   43.663  109.462   17.266   20.375
     49.560  416.248   75.337   92.446   44.109  108.126   16.924   20.563
     49.570  418.588   75.417   93.521   42.998  108.037   18.524   21.453
     49.580  412.537   75.373   91.780   42.785  106.243   17.013   20.216
     49.590  414.534   75.698   90.908   42.690  108.493   17.539   20.236
     49.600  415.032   75.031   90.157   43.783  109.557   17.939   20.745
     49.610  414.274   74.690   92.035   43.805  107.898   17.547   20.202
     49.620  410.738   74.430   91.244   43.266  106.759   18.014   21.073
     49.630  412.411   74.615   90.385   43.646  108.838   17.881   21.097
     49.640  412.317   77.132   89.405   44.334  107.973   17.037   20.188
     49.650  413.089   76.697   89.983   44.449  107.725   18.182   21.167
     49.660  415.151   77.566   91.427   42.743  108.337   17.712   20.335
     49.670  414.377   76.012   90.401   44.039  109.067   17.915   20.623
     49.680  415.019   76.128   92.065   44.376  109.394   17.270   20.902
     49.690  409.939   75.775   89.596   44.450  107.337   18.165   20.243
     49.700  411.577   76.631   89.778   43.821  108.057   18.501   20.105
     49.710  415.667   74.028   92.274   44.860  107.982   18.427   21.643
     49.720  414.604   75.663   90.103   44.742  108.020   17.875   20.782
     49.730  414.739   75.006   90.979   45.265  107.825   18.015   20.401
     49.740  410.458   73.719   89.795   44.375  106.266   18.238   19.673
     49.750  412.919   76.469   90.123   44.953  106.298   18.005   20.289
     49.760  409.828   77.443   89.208   43.821  105.660   17.711   19.195
     49.770  412.467   75.039   89.821   45.602  107.228   18.535   20.759
     49.780  415.203   75.234   90.271   45.324  107.770   18.138   20.788
     49.790  414.166   76.680   89.641   44.751  108.212   18.332   19.940
     49.800  413.185   77.093   88.628   44.294  107.291   17.583   20.690
     49.810  414.625   76.699   89.971   44.308  108.005   18.064   20.553
     49.820  411.865   78.084   88.402   43.105  106.426   18.414   20.188
     49.830  415.210   76.858   89.663   45.393  107.671   17.651   19.910
     49.840  413.901   76.288   89.648   44.567  106.444   18.561   20.613
     49.850  408.924   74.962   90.305   43.647  105.473   17.473   19.842
     49.860  412.641   76.166   90.416   45.071  106.369   17.734   20.108
     49.870  411.933   74.864   89.271   43.961  107.240   18.798   20.805
     49.880  410.265   73.582   92.317   44.618  106.229   18.220   20.340
     49.890  413.062   75.980   90.797   44.813  106.433   18.636   20.121
     49.900  414.403   76.850   90.635   45.635  106.298   17.462   19.669
     49.910  410.699   74.972   91.653   43.555  105.481   17.187   20.206
     49.920  409.693   74.451   90.981   43.813  105.024   18.286   19.843
     49.930  412.013   75.310   91.292   43.811  105.725   17.821   20.350
     49.940  412.887   77.349   90.288   44.140  106.067   17.424   20.274
     49.950  413.183   75.082   90.952   45.243  107.032   17.514   19.284
     49.960  411.711   76.572   91.232   44.035  104.587   17.454   20.192
     49.970  412.912   75.363   92.467   44.635  105.242   17.730   20.510
     49.980  413.324   74.713   92.454   44.855  105.500   17.755   20.418
     49.990  413.502   75.895   93.213   44.220  104.800   18.369   20.177
     50.000  413.481   73.631   93.188   44.622  106.770   17.538   20.786
     50.010  414.790   76.548   92.848   45.564  106.239   17.427   19.560
     50.020  415.080   75.598   92.469   45.168  107.197   17.234   20.187
     50.030  416.087   77.224   92.454   45.661  106.840   17.500   19.832
     50.040  416.816   75.950   92.993   44.718  108.008   17.791   19.743
     50.050  412.394   74.538   90.823   45.028  106.699   18.474   19.691
     50.060  418.347   76.956   94.258   45.422  106.298   17.861   20.165
     50.070  417.605   75.925   94.508   45.884  108.069   17.256   19.742
     50.080  418.428   75.884   93.945   46.027  107.368   17.759   19.783
     50.090  418.450   75.827   92.778   45.785  106.442   17.465   19.623
     50.100  413.470   75.586   91.520   45.502  103.972   17.755   20.507
     50.110  415.633   74.954   94.230   45.269  106.150   17.312   20.656
     50.120  414.239   74.923   91.931   45.190  106.486   17.899   19.822
     50.130  414.830   75.672   91.779   45.715  107.786   17.628   19.377
     50.140  410.846   74.343   93.679   43.618  106.360   16.896   19.303
     50.150  414.364   75.636   90.640   44.667  107.304   18.597   19.913
     50.160  414.654   75.365   92.226   46.456  106.000   18.040   18.993
     50.170  416.089   76.442   92.416   44.738  107.686   18.309   20.435
     50.180  414.894   76.054   91.928   46.431  106.052   17.700   19.313
     50.190  413.252   75.893   92.113   45.606  106.306   17.053   19.460
     50.200  414.918   75.601   91.811   46.502  105.657   17.111   20.195
     50.210  416.149   76.422   92.855   45.721  106.440   17.942   19.338
     50.220  416.537   76.422   92.591   45.449  106.122   17.466   20.176
     50.230  417.146   77.918   93.520   44.877  107.493   17.879   18.969
     50.240  418.569   77.423   92.885   45.721  106.013   18.241   20.911
     50.250  415.041   76.211   93.748   45.530  106.204   17.316   19.236
     50.260  410.149   74.938   92.506   44.513  105.061   17.997   19.594
     50.270  415.185   75.327   93.469   46.060  105.508   17.643   20.010
     50.280  413.380   74.735   92.782   45.713  105.142   17.432   19.848
     50.290  417.711   75.439   93.614   46.070  109.171   18.232   19.400
     50.300  416.824   75.648   93.008   46.739  108.468   17.655   20.531
     50.310  415.796   76.125   93.394   44.633  107.215   18.142   19.578
     50.320  422.768   76.894   95.172   46.214  109.071   17.950   20.525
     50.330  412.449   75.756   91.955   44.932  105.396   16.714   20.665
     50.340  416.922   75.621   93.783   46.239  107.011   17.011   20.160
     50.350  415.437   74.933   93.501   44.232  107.529   17.467   19.791
     50.360  419.568   75.767   92.722   46.326  109.174   17.752   20.569
     50.370  420.401   77.067   93.862   45.115  108.485   18.216   19.698
     50.380  418.722   77.929   92.546   45.670  107.762   18.220   20.205
     50.390  420.020   77.682   94.880   44.804  105.971   18.238   19.920
     50.400  418.121   77.284   93.599   45.139  106.508   18.356   20.025
     50.410  418.141   76.250   94.264   44.775  108.007   17.622   20.817
     50.420  420.034   76.850   93.718   44.551  107.968   17.899   19.817
     50.430  419.157   76.470   94.593   44.463  108.045   18.151   19.737
     50.440  419.600   78.095   94.009   45.464  105.447   18.668   20.584
     50.450  419.501   76.658   93.666   45.236  107.389   18.697   20.231
     50.460  420.624   77.344   93.888   45.235  107.138   18.498   20.830
     50.470  424.197   77.698   95.161   45.489  107.878   17.552   21.154
     50.480  422.384   78.248   93.081   45.868  108.774   17.135   20.533
     50.490  422.197   77.691   94.088   44.816  108.039   18.330   20.134
     50.500  421.211   76.413   94.589   46.861  106.480   18.231   20.840
     50.510  422.611   75.497   94.573   45.098  109.676   17.849   20.711
     50.520  418.658   77.018   92.689   44.682  107.641   18.470   20.367
     50.530  418.031   77.114   91.905   44.461  108.001   18.515   20.892
     50.540  419.583   76.461   92.505   44.598  108.593   18.907   21.086
     50.550  416.833   78.495   92.526   43.831  105.527   18.589   20.433
     50.560  417.906   76.250   93.764   45.856  107.122   18.402   19.682
     50.570  418.411   75.083   94.716   46.874  106.935   17.607   20.364
     50.580  418.779   76.994   95.026   45.245  107.354   18.585   19.220
     50.590  419.347   76.758   93.728   45.267  108.017   18.740   20.147
     50.600  418.424   76.670   94.276   45.770  106.928   18.642   19.788
     50.610  418.019   76.703   92.331   45.334  107.475   18.920   19.241
     50.620  420.160   79.181   92.888   45.676  105.992   18.092   20.694
     50.630  421.117   78.432   94.292   47.008  105.232   18.762   19.717
     50.640  420.871   76.439   94.761   46.675  106.781   18.773   19.974
     50.650  415.203   76.916   93.115   45.490  103.760   18.536   19.903
     50.660  422.728   77.193   94.440   47.397  107.463   18.249   20.232
     50.670  420.813   79.459   93.798   46.650  105.543   17.661   20.193
     50.680  419.433   78.084   92.781   44.983  107.267   18.521   20.604
     50.690  411.942   76.484   90.186   46.322  105.252   17.974   21.087
     50.700  414.972   75.651   92.153   46.354  106.381   17.996   19.743
     50.710  414.436   77.499   91.273   44.805  108.323   17.595   20.194
     50.720  411.823   74.953   91.238   45.109  107.008   17.811   20.731
     50.730  418.317   77.872   91.107   45.952  108.267   17.726   21.223
     50.740  412.896   75.405   90.180   45.419  107.535   18.176   20.432
     50.750  416.197   75.757   91.300   45.588  108.681   18.476   21.199
     50.760  416.497   75.233   90.416   45.435  109.296   18.304   21.186
     50.770  417.932   77.304   91.820   45.477  108.205   17.966   21.116
     50.780  417.566   76.388   91.496   45.017  109.031   18.377   20.649
     50.790  417.551   76.365   91.995   44.672  108.039   18.344   21.545
     50.800  413.730   74.823   91.315   45.703  106.925   17.813   21.161
     50.810  416.246   75.627   92.576   44.604  108.108   17.879   20.562
     50.820  415.265   75.993   93.227   44.025  108.130   18.004   20.224
     50.830  414.859   76.724   92.447   44.527  106.987   18.480   20.061
     50.840  413.207   75.867   91.377   44.735  106.512   18.491   19.785
     50.850  413.500   75.120   93.521   45.386  105.207   17.647   20.953
     50.860  417.278   76.372   92.105   45.535  108.366   17.398   20.842
     50.870  415.610   75.432   92.253   44.777  108.458   16.930   20.300
     50.880  418.020   76.195   92.465   44.093  108.360   18.001   21.813
     50.890  415.844   76.296   91.785   45.962  106.260   18.341   20.945
     50.900  416.567   75.866   93.467   46.144  106.270   17.780   20.254
     50.910  417.661   75.664   92.423   46.664  107.937   17.894   20.188
     50.920  416.647   75.226   93.983   46.681  106.410   17.665   20.923
     50.930  424.986   76.937   95.575   45.576  110.465   18.301   20.328
     50.940  421.885   75.104   94.197   45.743  109.442   18.122   21.252
     50.950  415.149   73.604   93.160   45.407  108.085   17.193   20.708
     50.960  420.003   75.090   92.737   45.314  109.380   18.140   20.902
     50.970  414.660   74.770   91.540   44.593  108.356   18.095   20.150
     50.980  420.390   74.625   93.493   46.004  110.706   17.987   20.460
     50.990  415.978   75.500   92.670   44.306  108.982   17.760   19.289
     51.000  414.818   76.224   92.490   44.245  107.992   17.923   19.215
     51.010  419.955   73.826   93.689   45.432  110.303   18.479   20.662
     51.020  420.662   76.225   91.324   46.034  111.045   18.376   20.257
     51.030  415.677   76.054   93.065   43.567  106.714   17.985   20.617
     51.040  417.731   75.182   92.851   44.361  109.858   17.922   20.913
     51.050  418.295   75.694   91.720   44.280  109.661   17.917   21.259
     51.060  414.457   77.271   89.928   43.611  109.081   17.325   20.916
     51.070  418.541   76.911   93.515   42.730  110.536   17.655   20.028
     51.080  417.664   76.678   92.017   45.140  108.335   17.588   20.370
     51.090  416.644   76.020   91.691   44.757  110.651   17.164   19.874
     51.100  415.628   76.305   91.762   45.629  106.709   18.102   19.786
     51.110  420.423   74.897   94.619   44.322  110.358   18.484   19.886
     51.120  417.440   75.608   92.541   45.451  109.373   17.011   19.977
     51.130  418.504   76.425   92.738   44.424  109.256   17.507   19.485
     51.140  418.682   76.363   92.610   46.552  108.941   17.686   19.561
     51.150  415.882   76.345   92.922   44.387  108.255   18.356   19.366
     51.160  418.338   75.704   93.052   44.326  109.414   17.679   21.445
     51.170  414.837   74.525   95.116   43.297  108.102   17.637   19.800
     51.180  416.863   75.486   92.811   44.305  109.296   17.452   20.518
     51.190  418.410   76.607   92.287   45.484  108.831   17.814   20.473
     51.200  421.551   74.298   94.126   46.188  109.733   18.494   21.114
     51.210  417.241   75.689   91.035   45.864  110.312   17.663   19.242
     51.220  420.342   74.394   92.893   44.165  112.674   17.925   19.851
     51.230  419.486   75.771   93.316   44.493  110.722   18.415   20.222
     51.240  418.447   75.989   93.793   44.482  110.084   16.796   20.025
     51.250  416.459   76.433   92.999   44.650  108.159   17.160   19.972
     51.260  415.676   76.407   94.060   43.282  106.960   17.533   19.793
     51.270  418.524   75.269   94.243   45.393  109.722   17.338   19.705
     51.280  418.517   74.897   93.221   46.139  108.883   17.798   20.466
     51.290  417.500   77.361   94.378   44.624  108.324   17.034   19.823
     51.300  412.829   73.921   92.776   46.093  106.656   17.610   19.967
     51.310  417.133   76.435   94.294   44.255  107.364   17.167   20.254
     51.320  416.314   76.188   92.034   43.832  109.299   17.387   19.829
     51.330  417.266   76.532   91.905   45.255  106.667   17.729   21.205
     51.340  418.974   76.635   93.108   44.776  108.355   17.671   19.967
     51.350  418.033   76.940   91.844   45.947  108.943   17.722   19.357
     51.360  415.074   75.870   93.066   44.568  107.729   17.261   19.496
     51.370  415.048   75.756   93.845   44.899  106.331   16.661   19.864
     51.380  413.505   76.489   94.273   44.244  106.677   16.649   19.414
     51.390  416.055   77.805   93.732   43.521  106.149   16.712   20.268
     51.400  417.477   76.866   94.133   45.033  107.940   18.508   19.655
     51.410  418.281   75.932   94.796   44.418  108.111   18.198   20.169
     51.420  421.638   76.008   94.241   44.645  108.190   18.319   21.774
     51.430  419.081   76.600   93.634   45.615  105.151   18.092   21.359
     51.440  423.182   78.779   94.256   45.552  106.687   18.163   21.193
     51.450  417.396   76.695   93.088   44.290  106.132   18.066   20.701
     51.460  414.184   74.785   93.414   43.849  105.412   17.305   21.202
     51.470  413.615   75.265   90.792   45.685  106.373   17.388   20.263
     51.480  418.554   76.446   93.001   44.558  106.270   18.267   20.988
     51.490  415.325   77.269   90.356   44.578  106.642   17.530   20.623
     51.500  412.686   75.300   91.776   42.836  107.369   17.697   20.471
     51.510  418.225   77.158   90.965   43.595  108.326   18.292   20.853
     51.520  414.521   76.374   91.199   43.117  108.380   17.326   20.033
     51.530  417.008   77.657   90.734   44.788  107.498   18.127   20.751
     51.540  415.532   76.835   92.228   44.740  105.231   18.315   20.033
     51.550  414.985   76.243   90.902   44.454  107.565   18.315   20.890
     51.560  415.314   76.018   92.779   44.703  105.174   18.416   20.524
     51.570  413.959   76.594   91.133   45.088  107.522   17.091   20.711
     51.580  416.198   75.906   93.695   45.582  106.494   17.817   19.967
     51.590  410.285   75.426   91.033   45.628  104.368   17.421   19.481
     51.600  414.126   73.595   92.301   45.715  108.140   17.433   20.558
     51.610  413.647   73.639   92.063   44.600  107.377   17.541   21.500
     51.620  416.355   75.214   93.113   45.160  108.387   17.613   21.452
     51.630  412.761   74.995   93.203   44.641  106.090   18.124   20.673
     51.640  405.675   72.431   89.719   44.463  105.626   18.751   20.414
     51.650  411.258   74.826   92.439   44.955  106.608   17.102   20.807
     51.660  412.127   75.063   90.585   45.345  107.143   18.102   20.876
     51.670  415.378   76.231   91.990   44.193  107.928   17.622   20.979
     51.680  411.613   73.463   91.562   44.507  106.982   18.191   21.205
     51.690  410.126   74.515   91.573   44.307  107.411   17.949   20.168
     51.700  414.660   77.281   91.183   45.986  106.526   17.398   20.171
     51.710  412.121   76.174   90.093   44.603  107.042   17.545   20.871
     51.720  415.233   76.131   92.390   45.281  108.840   17.405   20.967
     51.730  410.879   73.921   91.674   43.577  108.326   18.067   20.841
     51.740  413.666   74.641   91.502   45.858  106.632   17.876   20.888
     51.750  412.617   75.225   91.627   46.127  107.903   17.783   20.201
     51.760  410.195   76.162   90.387   44.637  107.762   17.307   20.187
     51.770  406.275   74.817   90.438   45.055  105.341   17.185   19.907
     51.780  413.852   75.673   92.160   45.794  107.517   18.053   19.971
     51.790  409.472   76.208   90.129   44.282  107.341   17.521   20.302
     51.800  407.027   74.226   91.373   44.758  105.554   17.379   20.484
     51.810  407.935   75.602   89.627   44.642  106.872   17.505   19.895
     51.820  410.063   76.359   91.635   44.917  105.237   17.957   20.059
     51.830  407.398   75.020   91.853   45.501  103.980   17.411   19.403
     51.840  411.797   75.282   92.374   44.668  106.451   17.786   20.373
     51.850  411.127   75.849   92.572   45.727  104.208   17.464   20.235
     51.860  411.636   76.611   91.362   45.265  106.043   17.445   19.705
     51.870  410.860   77.222   90.355   46.018  106.462   17.299   19.400
     51.880  407.796   75.306   89.386   45.485  106.036   18.486   20.148
     51.890  412.719   75.382   91.595   45.032  107.029   17.936   20.496
     51.900  410.070   75.398   91.240   44.903  107.190   17.410   19.962
     51.910  411.071   76.014   92.560   44.064  105.856   17.612   20.814
     51.920  410.832   75.423   93.301   45.090  106.448   17.620   20.196
     51.930  413.376   75.626   92.195   45.061  108.620   17.472   20.233
     51.940  412.921   76.301   92.120   45.314  108.386   17.840   19.299
     51.950  414.624   75.934   92.978   45.832  107.642   17.358   19.999
     51.960  409.994   73.691   92.504   44.558  107.044   17.330   19.797
     51.970  408.859   75.678   92.263   45.526  104.762   17.487   19.825
     51.980  412.314   75.336   93.222   45.516  105.734   17.543   20.921
     51.990  412.675   75.813   92.686   45.126  108.082   17.154   19.911
     52.000  413.819   73.949   93.952   45.546  109.179   18.363   19.753
     52.010  410.829   73.974   93.861   44.527  106.784   17.409   19.480
     52.020  410.295   74.795   92.842   43.283  106.950   17.963   21.030
     52.030  412.910   74.630   92.294   43.627  109.574   18.531   19.994
     52.040  413.407   75.277   92.873   45.355  109.281   17.407   19.539
     52.050  410.464   73.336   91.167   45.251  108.258   17.799   20.394
     52.060  412.944   75.068   92.046   44.278  109.060   17.571   20.282
     52.070  412.196   74.157   93.417   43.849  108.540   17.512   19.799
     52.080  414.897   74.276   93.332   43.797  110.443   17.651   20.586
     52.090  413.113   74.448   91.934   44.744  109.621   17.399   20.699
     52.100  410.397   74.638   90.892   44.874  106.994   18.044   20.001
     52.110  411.407   74.312   92.760   43.022  108.694   17.810   19.581
     52.120  411.640   74.163   93.838   44.407  107.955   17.728   18.950
     52.130  409.420   74.206   91.799   45.093  107.368   17.593   18.905
     52.140  413.428   73.603   92.726   45.399  110.374   18.466   19.543
     52.150  411.415   73.925   93.114   44.805  108.064   17.981   19.870
     52.160  409.153   72.655   91.729   44.129  106.371   18.626   20.403
     52.170  407.225   73.254   90.676   44.737  106.634   17.666   20.478
     52.180  409.038   73.258   93.981   42.705  106.912   17.822   20.902
     52.190  408.064   72.509   91.515   43.979  107.640   18.189   19.795
     52.200  405.244   72.875   92.916   43.230  105.589   17.640   19.327
     52.210  404.274   72.725   90.888   43.270  106.460   17.321   19.534
     52.220  408.717   71.494   92.968   44.210  109.227   17.638   19.966
     52.230  408.706   73.457   93.632   43.799  107.672   17.462   19.485
     52.240  406.935   74.090   90.343   44.567  107.911   17.453   18.857
     52.250  406.106   73.234   91.083   43.848  106.236   17.099   19.745
     52.260  408.935   72.345   92.520   43.520  109.106   17.221   19.899
     52.270  403.782   71.604   90.936   43.989  106.679   17.414   19.781
     52.280  410.136   73.136   91.764   43.522  109.281   18.198   19.724
     52.290  409.797   73.635   92.404   43.578  107.974   17.629   20.579
     52.300  403.887   72.499   90.614   42.787  107.540   17.384   19.371
     52.310  405.348   72.873   91.813   42.707  107.097   18.091   19.160
     52.320  409.487   73.352   92.390   44.123  107.838   18.016   20.565
     52.330  407.798   73.822   92.039   43.045  106.358   17.797   19.848
     52.340  409.436   73.861   91.463   42.976  109.302   17.362   20.176
     52.350  407.680   72.950   91.770   43.544  108.549   16.448   19.978
     52.360  408.464   73.759   90.422   43.108  107.690   17.443   20.855
     52.370  409.827   73.570   92.312   44.044  107.161   17.552   20.369
     52.380  411.358   74.245   90.912   46.026  108.006   17.605   20.584
     52.390  411.244   73.640   93.117   45.458  108.425   17.257   20.110
     52.400  409.618   73.706   92.617   44.559  105.306   17.216   20.934
     52.410  413.300   74.105   92.392   45.239  107.758   17.641   21.786
     52.420  412.119   73.755   94.379   45.137  106.814   17.343   20.260
     52.430  409.202   72.185   90.918   44.903  109.308   17.618   20.454
     52.440  412.403   74.503   93.747   45.432  106.530   18.114   20.577
     52.450  413.178   74.057   93.804   44.536  108.691   17.702   20.012
     52.460  413.748   74.203   94.365   45.662  108.606   17.658   20.713
     52.470  415.858   73.990   94.438   46.688  107.951   17.842   20.551
     52.480  408.602   71.796   91.959   44.207  107.516   17.415   20.705
     52.490  413.805   71.647   94.042   45.423  108.452   18.049   20.428
     52.500  417.973   73.346   94.462   44.865  110.516   17.770   20.852
     52.510  411.072   72.532   92.126   45.054  108.393   17.829   20.471
     52.520  410.017   73.228   91.809   45.791  108.588   17.337   20.256
     52.530  410.402   73.816   93.470   44.699  107.932   16.665   20.503
     52.540  411.840   73.013   91.887   45.052  108.133   18.373   20.582
     52.550  409.591   73.628   92.719   45.009  108.000   17.297   19.646
     52.560  410.687   73.275   91.165   46.426  108.686   17.921   19.363
     52.570  407.405   74.501   92.370   44.442  106.245   17.432   19.609
     52.580  407.318   72.195   91.712   46.593  106.277   17.441   19.664
     52.590  408.979   73.035   90.830   44.694  106.953   18.475   20.948
     52.600  409.717   73.546   92.003   44.632  106.798   18.148   19.824
     52.610  412.588   75.209   92.110   45.776  106.278   17.819   20.871
     52.620  410.344   73.213   93.662   45.339  107.549   17.047   20.893
     52.630  410.200   72.503   93.077   46.071  107.811   17.803   20.134
     52.640  412.032   74.600   92.429   45.674  109.195   17.712   19.987
     52.650  411.411   73.033   92.510   46.298  107.745   17.704   20.748
     52.660  412.774   74.373   95.081   46.889  105.496   17.933   20.280
     52.670  410.231   73.651   92.536   46.888  105.962   17.034   20.667
     52.680  411.041   72.378   93.016   45.925  106.191   19.187   20.848
     52.690  411.751   74.836   93.406   46.148  107.189   17.631   20.187
     52.700  412.567   74.559   95.153   45.225  106.887   17.482   21.212
     52.710  411.047   74.820   92.282   45.506  107.628   17.478   20.451
     52.720  414.003   76.027   93.282   44.811  109.077   17.189   20.990
     52.730  413.174   76.408   94.154   45.898  105.741   17.937   20.630
     52.740  414.279   77.656   92.428   44.804  107.743   17.891   20.976
     52.750  415.611   76.345   94.325   45.511  106.383   17.552   21.438
     52.760  414.749   76.317   94.118   45.567  107.661   17.493   20.611
     52.770  413.301   77.826   93.279   44.967  104.682   17.949   21.076
     52.780  412.279   75.792   93.201   44.072  107.976   18.231   20.046
     52.790  411.538   75.611   94.570   45.141  106.827   17.282   20.087
     52.800  414.887   75.486   93.953   45.534  108.574   18.125   19.882
     52.810  411.515   73.631   93.966   45.155  107.678   17.676   19.991
     52.820  416.209   73.011   93.961   45.947  109.369   17.927   20.581
     52.830  413.446   73.884   92.455   44.210  110.017   17.614   20.220
     52.840  418.658   76.908   94.078   46.269  108.631   17.850   20.739
     52.850  414.619   76.270   92.405   45.697  108.548   17.493   20.059
     52.860  414.114   75.140   93.315   46.091  107.652   17.560   20.779
     52.870  410.913   74.884   93.481   44.735  108.510   17.401   19.714
     52.880  415.585   76.136   93.994   45.287  107.873   18.199   20.728
     52.890  413.513   75.303   93.300   45.640  107.296   17.901   20.796
     52.900  410.557   75.491   91.957   45.934  104.741   18.374   20.430
     52.910  414.297   75.460   94.105   45.885  105.870   16.749   21.182
     52.920  412.372   74.555   92.956   44.861  105.586   18.729   21.623
     52.930  416.445   74.646   94.873   44.719  108.045   18.027   21.266
     52.940  415.260   75.237   92.491   44.156  109.352   18.120   21.141
     52.950  415.683   76.798   92.007   44.635  107.733   17.412   21.021
     52.960  411.990   73.935   93.210   44.483  108.021   18.304   21.111
     52.970  413.979   75.700   93.343   44.060  106.618   18.378   21.016
     52.980  411.267   74.286   93.543   44.236  107.199   17.984   19.981
     52.990  410.515   73.578   94.464   43.985  106.201   18.110   20.377
     53.000  406.831   73.867   91.717   44.247  105.640   17.769   20.514
     53.010  410.529   74.208   92.561   44.991  106.194   18.410   20.983
     53.020  414.176   75.027   93.289   45.461  108.334   18.907   20.324
     53.030  412.972   75.203   95.121   45.717  107.534   17.632   19.234
     53.040  411.469   75.807   93.929   44.219  105.175   18.142   19.942
     53.050  414.704   74.974   93.898   44.461  106.699   18.054   20.569
     53.060  410.182   73.560   93.485   44.722  107.444   17.353   20.877
     53.070  407.745   72.665   92.337   43.791  107.165   18.299   20.804
     53.080  412.488   73.299   95.141   45.496  107.142   17.462   21.008
     53.090  409.360   74.201   93.260   43.651  106.487   17.518   20.524
     53.100  411.217   73.631   92.592   44.879  107.816   18.369   20.261
     53.110  409.723   74.205   92.265   44.664  107.754   18.192   20.561
     53.120  408.482   74.405   92.742   43.932  104.837   18.133   20.651
     53.130  407.343   74.399   92.195   43.113  106.075   18.556   19.806
     53.140  406.921   72.788   90.974   43.675  107.679   18.567   19.632
     53.150  408.907   74.562   92.230   46.209  105.460   18.125   20.399
     53.160  408.723   72.246   94.204   45.499  105.805   18.474   19.679
     53.170  411.407   74.528   91.804   45.827  106.930   18.966   19.517
     53.180  414.184   75.312   92.744   45.257  108.222   18.964   19.874
     53.190  410.006   73.409   94.529   46.757  104.744   18.435   19.307
     53.200  408.235   74.109   91.778   45.237  106.450   19.301   19.667
[truncated: 7,251,001 more chars]
