# Supplementary material for: Comparative structural insights and functional analysis for the distinct unbound states of Human AGO proteins
Source: Sci Rep. 2025 Mar 19;15:9432. doi: 10.1038/s41598-025-91849-5 (PMC11923369; doi:10.1038/s41598-025-91849-5)
Supplement: Supplementary file 4 — Supplementary Information 4. [file 41598_2025_91849_MOESM4_ESM.zip › global_and_domains/AGO2/r2/area.xvg]

# This file was created Thu Jul 13 12:02:35 2023
# Created by:
#                        :-) GROMACS - gmx sasa, 2021 (-:
# 
# Executable:   /home/panos/programs/bin/gmx
# Data prefix:  /home/panos/programs
# Working dir:  /media/panos/206c1b5a-e5c5-4016-9bdd-177d61394396/sim/AGO2-WT/production
# Command line:
#   gmx sasa -f prod_center.xtc -s prod.tpr -n all_domains.ndx -o area.xvg -tu ns -surface 1 -output 10 11 12 13 14 15
# gmx sasa is part of G R O M A C S:
#
# S  C  A  M  O  R  G
#
@    title "Solvent Accessible Surface"
@    xaxis  label "Time (ns)"
@    yaxis  label "Area (nm\S2\N)"
@TYPE xy
@ view 0.15, 0.15, 0.75, 0.85
@ legend on
@ legend box on
@ legend loctype view
@ legend 0.78, 0.8
@ legend length 2
@ s0 legend "Total"
@ s1 legend "r_15-145"
@ s2 legend "r_214-349"
@ s3 legend "r_408-489"
@ s4 legend "r_496-797"
@ s5 legend "r_154-206"
@ s6 legend "r_353-399"
      0.000  407.190   68.947   87.053   47.100  109.575   20.052   21.228
      0.010  405.364   68.140   86.911   45.812  109.885   18.911   20.467
      0.020  406.074   69.248   86.937   47.302  111.844   18.995   19.709
      0.030  408.567   69.932   87.153   48.350  110.007   18.227   20.779
      0.040  413.473   71.503   86.928   47.682  112.083   20.153   20.825
      0.050  408.631   69.825   85.377   48.677  111.397   19.571   20.650
      0.060  408.247   68.804   85.682   47.972  111.081   19.775   20.710
      0.070  409.909   70.879   86.025   47.586  110.902   18.760   21.913
      0.080  410.042   71.015   85.893   47.373  111.774   18.693   20.974
      0.090  407.758   69.499   84.087   47.844  112.367   19.073   21.197
      0.100  408.071   70.843   84.643   48.257  111.084   18.270   20.531
      0.110  412.099   70.866   85.662   46.079  112.294   19.436   21.201
      0.120  408.025   68.991   86.754   46.173  111.544   18.595   20.413
      0.130  409.021   69.350   86.042   46.230  113.123   18.734   19.960
      0.140  405.162   69.245   85.805   45.349  111.000   19.771   19.504
      0.150  412.383   69.542   86.113   48.124  114.050   19.213   20.284
      0.160  406.821   66.974   86.728   48.031  110.288   19.650   20.137
      0.170  406.290   68.260   85.452   47.294  111.415   18.932   19.914
      0.180  407.557   68.986   86.222   48.439  109.552   18.779   20.368
      0.190  408.997   69.073   87.105   48.079  110.918   18.862   20.416
      0.200  407.330   68.293   86.653   48.057  110.639   19.643   19.809
      0.210  406.251   68.630   85.288   45.974  111.407   19.787   20.418
      0.220  406.491   68.781   85.265   46.984  110.767   19.934   19.732
      0.230  410.536   68.413   87.362   48.370  111.435   19.469   20.828
      0.240  408.320   68.027   85.632   48.674  113.160   19.165   20.490
      0.250  413.370   71.142   86.093   47.315  112.300   19.298   20.595
      0.260  414.797   69.276   89.349   48.030  111.377   19.778   21.098
      0.270  413.143   69.125   86.906   48.043  112.636   20.150   21.040
      0.280  413.179   69.191   88.596   48.689  110.803   20.453   21.074
      0.290  410.916   68.471   87.673   48.145  111.855   20.056   20.560
      0.300  410.136   67.440   87.129   48.475  111.892   20.057   20.677
      0.310  407.667   68.947   86.799   47.404  109.554   20.109   21.387
      0.320  412.512   69.205   88.180   48.337  110.519   19.621   20.491
      0.330  411.363   69.033   86.962   47.678  111.525   20.213   21.166
      0.340  408.235   69.074   87.299   47.793  108.109   19.377   21.369
      0.350  408.141   68.786   87.539   47.805  108.991   19.653   20.773
      0.360  406.231   67.773   86.485   47.562  109.059   19.872   20.543
      0.370  408.844   70.815   87.304   47.413  108.479   18.967   20.510
      0.380  409.992   67.756   87.061   48.433  111.967   20.289   20.371
      0.390  411.311   69.002   87.385   49.448  110.308   19.307   21.012
      0.400  411.965   69.574   86.570   47.866  113.171   19.685   20.790
      0.410  407.678   71.033   87.518   46.980  109.294   19.167   20.324
      0.420  409.417   69.698   87.501   47.907  111.276   19.292   19.808
      0.430  413.965   69.701   87.034   48.412  114.136   18.653   21.321
      0.440  411.346   69.124   87.004   48.683  111.544   18.884   20.493
      0.450  413.163   69.692   87.190   46.884  112.608   19.892   21.363
      0.460  410.378   68.157   87.431   49.146  110.012   18.893   20.756
      0.470  408.936   69.760   86.680   47.048  110.828   19.302   20.639
      0.480  411.882   70.944   86.318   47.753  112.312   19.226   20.875
      0.490  411.477   69.385   88.108   48.024  112.430   18.321   21.198
      0.500  412.564   69.360   88.696   46.101  112.205   19.859   22.040
      0.510  411.991   69.234   87.126   46.273  113.248   20.130   22.129
      0.520  414.304   70.831   86.889   46.628  114.263   18.922   21.394
      0.530  411.537   70.180   87.137   48.092  110.949   20.008   20.863
      0.540  414.187   70.881   87.841   46.865  111.191   21.160   21.565
      0.550  410.808   70.287   85.697   48.019  112.532   19.166   21.263
      0.560  414.666   70.412   87.991   48.186  111.802   19.768   20.707
      0.570  411.754   70.942   86.813   48.005  108.984   19.476   20.780
      0.580  409.966   71.229   88.287   46.485  109.787   19.077   20.125
      0.590  410.786   70.489   87.527   46.790  112.269   18.842   21.607
      0.600  412.700   70.777   87.217   49.725  111.248   18.768   20.471
      0.610  413.897   72.748   86.512   47.480  112.090   18.905   21.000
      0.620  413.452   70.805   88.236   45.546  112.850   19.556   20.814
      0.630  414.226   72.324   86.392   46.559  113.194   18.933   21.597
      0.640  410.604   70.571   86.463   46.391  113.144   20.019   20.696
      0.650  405.659   69.723   84.482   46.375  110.467   19.424   20.373
      0.660  411.247   70.361   87.623   47.824  111.246   19.930   21.372
      0.670  408.759   71.328   86.050   45.976  110.354   19.722   20.692
      0.680  410.472   70.012   85.963   47.596  112.339   19.613   20.383
      0.690  411.333   70.844   85.860   48.152  110.349   19.705   20.835
      0.700  410.988   70.228   87.728   47.243  110.187   19.456   20.491
      0.710  411.003   69.909   86.575   47.497  111.464   19.617   21.183
      0.720  415.053   71.321   88.418   45.025  112.376   20.541   21.536
      0.730  413.030   69.530   88.542   46.024  111.737   20.151   22.386
      0.740  412.065   69.068   88.073   45.640  112.351   19.666   21.567
      0.750  410.737   68.463   87.862   46.293  112.039   20.090   21.089
      0.760  407.543   68.635   87.324   46.374  110.823   19.023   20.355
      0.770  414.722   70.007   88.460   46.420  113.447   19.405   21.544
      0.780  411.079   69.144   88.054   46.604  111.257   19.251   20.688
      0.790  410.492   69.896   87.021   46.824  110.978   19.676   20.576
      0.800  410.648   70.144   88.021   47.448  108.403   19.387   20.811
      0.810  411.227   70.399   88.986   47.629  109.156   19.477   19.630
      0.820  410.038   69.713   87.598   47.712  109.374   19.490   20.307
      0.830  411.250   69.932   88.009   48.511  110.473   18.626   20.058
      0.840  412.948   69.359   89.246   48.543  108.972   19.656   20.907
      0.850  411.623   70.155   86.878   47.859  112.470   19.042   20.178
      0.860  412.397   70.421   87.531   48.186  110.353   19.164   20.753
      0.870  408.817   69.689   86.981   46.907  110.792   18.649   20.129
      0.880  409.962   70.019   87.119   47.351  109.869   18.385   20.638
      0.890  409.557   69.510   85.854   48.245  109.545   18.804   20.603
      0.900  411.512   70.161   87.850   48.049  109.577   19.580   20.252
      0.910  409.188   71.575   86.715   47.656  108.930   18.592   20.049
      0.920  407.870   69.585   87.457   47.499  109.486   18.290   20.507
      0.930  407.889   70.525   86.726   47.798  110.465   18.806   19.497
      0.940  406.278   67.714   85.289   48.111  110.710   19.343   20.097
      0.950  408.505   70.213   86.562   47.550  109.292   19.894   20.913
      0.960  408.551   69.248   86.078   48.154  110.305   18.701   21.003
      0.970  405.701   67.799   86.559   47.646  110.041   19.255   20.618
      0.980  405.981   68.931   86.044   47.243  109.611   18.690   20.697
      0.990  403.902   67.024   85.188   47.221  111.122   18.725   20.910
      1.000  408.529   69.121   86.133   46.642  113.355   18.347   21.329
      1.010  408.244   67.761   86.811   47.418  112.451   19.564   19.845
      1.020  410.619   69.770   86.962   46.249  111.842   20.423   21.292
      1.030  406.381   68.443   84.666   47.434  112.389   19.046   20.634
      1.040  404.776   70.142   85.072   47.263  109.720   17.662   20.793
      1.050  411.389   69.617   86.595   48.621  111.975   19.042   20.636
      1.060  410.033   70.867   86.772   47.239  111.439   19.295   20.446
      1.070  404.831   69.703   86.259   45.740  109.974   19.132   20.544
      1.080  409.335   69.780   88.534   46.604  112.061   18.939   19.884
      1.090  411.578   70.863   86.152   47.105  113.958   18.935   20.189
      1.100  408.786   71.127   86.790   47.283  111.968   18.351   20.004
      1.110  411.349   70.713   86.733   47.143  113.662   19.211   19.691
      1.120  410.481   70.300   86.198   48.181  113.806   18.760   19.486
      1.130  406.888   68.723   86.985   47.465  111.123   18.375   19.887
      1.140  408.014   69.799   88.405   46.691  110.899   18.953   20.051
      1.150  411.908   70.222   87.497   47.994  112.205   18.554   20.631
      1.160  410.767   69.829   88.077   46.669  110.900   18.804   21.638
      1.170  412.009   70.857   86.853   47.229  112.534   19.411   20.809
      1.180  410.332   70.587   88.653   46.610  111.502   19.846   20.485
      1.190  409.677   69.890   86.912   46.542  112.530   18.897   21.054
      1.200  411.693   69.900   88.290   47.005  111.428   19.509   20.357
      1.210  409.348   69.589   90.217   47.437  108.913   19.533   20.515
      1.220  409.489   69.571   88.584   46.470  110.646   19.569   20.891
      1.230  411.304   70.134   87.199   46.690  110.932   20.231   20.892
      1.240  408.604   70.268   87.891   47.768  108.037   19.263   20.968
      1.250  407.253   71.048   87.305   46.607  107.682   20.020   19.740
      1.260  408.077   68.742   87.486   47.184  110.243   19.220   21.295
      1.270  407.088   69.780   85.505   47.085  110.593   19.646   21.046
      1.280  408.784   69.549   85.162   46.848  111.114   19.866   21.019
      1.290  412.350   70.857   87.257   46.298  112.905   19.914   21.457
      1.300  413.101   70.880   87.544   47.437  110.724   20.220   21.738
      1.310  411.934   70.040   86.641   46.555  111.942   20.907   21.193
      1.320  408.700   68.450   87.255   46.364  112.011   19.548   20.910
      1.330  407.777   68.197   86.476   47.344  110.731   19.520   20.695
      1.340  413.193   69.983   87.899   47.823  111.639   20.471   19.709
      1.350  412.582   70.933   86.766   46.940  110.230   20.351   20.769
      1.360  411.653   69.364   88.392   46.867  110.309   20.798   20.774
      1.370  412.561   69.869   88.924   47.264  111.206   20.157   20.523
      1.380  410.021   68.643   88.063   47.474  111.026   19.808   20.261
      1.390  410.053   68.540   87.574   47.103  110.684   20.279   20.548
      1.400  412.469   68.890   86.979   47.743  110.031   21.522   21.595
      1.410  416.147   68.860   87.982   47.982  113.402   20.716   20.839
      1.420  411.745   68.240   88.098   47.924  111.615   20.187   20.467
      1.430  413.344   71.073   87.248   48.402  111.550   20.218   20.650
      1.440  412.345   69.114   86.080   48.811  111.434   20.044   20.803
      1.450  414.852   69.906   87.191   48.864  112.764   20.142   21.061
      1.460  409.440   69.627   85.202   48.017  111.574   20.212   20.567
      1.470  414.271   70.819   86.414   49.321  110.880   20.816   20.455
      1.480  413.421   69.558   87.997   48.338  112.476   19.528   20.182
      1.490  414.233   69.902   88.254   49.017  109.508   20.165   20.883
      1.500  409.967   68.568   86.773   48.269  109.972   20.893   20.205
      1.510  415.856   69.757   87.973   48.571  111.817   20.771   21.740
      1.520  413.344   69.393   87.031   48.750  111.068   20.046   21.099
      1.530  411.157   69.606   87.176   47.767  110.281   20.558   20.851
      1.540  411.038   70.451   89.126   47.420  108.980   19.554   20.886
      1.550  411.251   69.806   87.552   47.376  109.830   20.082   21.609
      1.560  408.074   69.101   87.337   46.653  109.266   19.503   20.916
      1.570  411.493   70.502   87.238   46.414  110.808   20.357   20.435
      1.580  408.166   68.857   86.617   46.749  110.319   19.836   19.869
      1.590  409.806   71.260   86.943   46.257  110.346   20.165   19.942
      1.600  407.445   68.889   87.311   46.298  111.236   19.525   19.531
      1.610  410.408   68.092   86.823   46.641  111.280   20.710   21.364
      1.620  414.161   68.394   88.598   47.623  113.924   19.865   20.885
      1.630  409.627   68.378   87.772   45.790  110.770   20.596   20.900
      1.640  411.967   69.182   88.677   47.317  110.024   20.446   20.079
      1.650  410.615   70.235   86.726   47.235  110.020   20.242   20.852
      1.660  410.116   69.008   88.870   47.430  109.932   20.214   20.169
      1.670  411.048   68.109   87.656   46.737  112.175   20.775   21.263
      1.680  414.112   69.997   87.670   46.825  111.865   21.084   20.439
      1.690  414.002   68.077   86.896   46.922  114.281   20.874   20.986
      1.700  410.872   68.796   88.301   47.238  110.167   19.821   20.890
      1.710  410.570   69.422   87.823   45.456  110.696   20.521   21.108
      1.720  410.050   69.690   86.254   46.300  108.902   20.232   21.087
      1.730  414.096   70.007   86.862   47.341  112.144   19.798   21.117
      1.740  415.708   69.150   89.624   47.265  111.478   20.266   21.906
      1.750  414.391   70.141   88.771   47.927  110.386   20.077   21.669
      1.760  410.998   69.309   88.511   46.495  108.657   21.256   20.695
      1.770  412.905   70.116   86.802   48.771  110.140   20.485   20.797
      1.780  412.695   71.058   86.737   47.623  109.544   20.828   20.760
      1.790  415.393   69.456   87.346   47.061  110.652   21.133   22.161
      1.800  414.677   71.071   87.486   47.671  109.946   20.726   20.813
      1.810  411.531   69.104   87.357   47.882  108.125   21.405   21.437
      1.820  410.397   70.214   86.283   46.957  109.064   19.986   21.821
      1.830  409.375   69.880   86.990   48.386  108.500   20.336   20.874
      1.840  406.504   70.264   84.874   47.322  108.346   19.771   21.526
      1.850  411.186   68.856   88.398   46.434  111.080   20.484   21.037
      1.860  411.203   70.423   87.957   46.893  110.963   20.361   20.496
      1.870  413.233   69.583   87.443   46.863  111.057   21.115   22.304
      1.880  415.038   69.236   88.438   47.619  110.013   21.198   22.049
      1.890  412.582   70.992   88.077   47.432  108.456   20.818   20.613
      1.900  412.115   70.431   87.998   46.475  109.981   20.929   21.308
      1.910  407.919   68.075   87.973   46.533  109.061   20.145   20.791
      1.920  409.389   70.338   87.612   45.383  109.336   19.960   21.565
      1.930  414.314   70.619   87.676   47.038  110.714   21.358   21.088
      1.940  408.945   68.934   87.822   45.915  110.912   20.102   20.292
      1.950  415.313   69.680   89.317   47.533  110.420   20.978   21.592
      1.960  409.119   68.715   87.502   48.090  108.838   20.213   21.706
      1.970  413.511   68.648   88.808   48.067  110.933   20.367   21.277
      1.980  412.173   68.822   88.619   47.362  110.477   20.382   21.954
      1.990  413.571   69.847   87.840   47.965  110.682   20.203   20.881
      2.000  410.317   70.186   86.791   47.481  109.562   19.859   21.243
      2.010  409.478   69.796   86.486   47.201  110.208   19.804   21.336
      2.020  413.513   70.786   88.882   48.356  108.535   20.403   21.588
      2.030  407.808   70.004   85.360   47.745  109.569   20.041   20.397
      2.040  410.483   68.508   86.930   46.193  111.036   21.178   21.313
      2.050  411.625   69.567   86.250   47.328  109.926   20.873   22.117
      2.060  412.193   69.772   88.024   47.236  110.810   20.500   21.690
      2.070  409.729   70.437   86.537   47.446  110.072   19.868   21.182
      2.080  409.123   70.114   85.739   48.218  109.451   20.380   20.525
      2.090  407.572   70.055   84.714   46.195  110.245   20.566   20.887
      2.100  409.390   69.289   85.865   47.892  109.553   19.897   21.062
      2.110  412.419   70.831   85.140   47.261  112.296   20.073   21.543
      2.120  413.190   70.562   86.925   47.867  110.285   20.159   21.675
      2.130  412.966   70.856   86.294   47.522  110.765   20.042   21.512
      2.140  409.731   68.202   87.356   47.662  110.972   20.211   20.958
      2.150  413.992   69.416   88.337   47.899  109.527   20.859   22.103
      2.160  413.590   70.612   87.142   48.166  111.376   20.206   20.546
      2.170  412.659   70.222   86.744   48.405  111.588   19.606   21.152
      2.180  412.686   69.563   86.486   48.130  111.865   20.220   21.469
      2.190  410.573   69.828   86.054   48.006  110.523   20.007   21.306
      2.200  412.917   70.036   87.379   47.268  111.039   20.447   21.420
      2.210  415.052   69.951   88.397   48.596  111.711   20.371   21.567
      2.220  412.288   69.935   87.674   47.633  109.915   20.524   21.224
      2.230  410.430   68.941   86.298   47.623  111.011   20.438   21.310
      2.240  412.408   69.986   86.437   48.802  111.513   19.707   20.413
      2.250  409.324   69.559   86.431   47.690  111.563   19.888   21.215
      2.260  411.463   69.381   87.172   47.164  110.627   20.024   21.968
      2.270  410.233   70.070   88.208   46.653  110.287   19.432   22.116
      2.280  413.805   69.359   88.337   47.614  112.720   20.026   21.737
      2.290  411.090   71.589   88.249   47.717  109.059   19.585   20.823
      2.300  410.104   70.624   88.006   46.424  110.206   19.867   20.855
      2.310  412.175   70.397   88.121   47.860  109.038   19.504   21.636
      2.320  408.230   69.244   85.998   46.431  110.837   19.414   20.680
      2.330  410.931   68.754   87.336   47.995  110.215   19.717   21.537
      2.340  413.310   70.633   88.310   48.084  111.125   19.369   21.190
      2.350  412.520   69.734   87.383   48.677  111.031   18.341   21.439
      2.360  412.191   69.491   86.770   46.784  111.493   19.954   21.394
      2.370  409.304   68.362   87.520   46.924  110.906   19.370   20.381
      2.380  407.379   68.202   86.303   47.244  110.882   18.625   21.167
      2.390  408.149   68.441   85.629   48.151  110.574   18.804   21.758
      2.400  408.546   69.455   86.278   48.743  108.257   19.413   21.809
      2.410  411.595   69.485   86.371   48.064  112.260   19.400   21.520
      2.420  404.327   67.941   86.330   46.855  108.128   18.786   21.346
      2.430  406.473   68.773   84.312   46.548  109.895   20.155   21.832
      2.440  406.209   66.981   86.774   47.052  111.232   18.578   20.858
      2.450  410.632   69.494   87.223   46.287  112.325   19.526   21.259
      2.460  407.287   68.205   86.826   46.974  110.586   19.242   20.635
      2.470  407.427   68.545   85.409   48.135  111.973   18.867   21.029
      2.480  411.465   69.978   86.631   47.855  112.323   19.566   20.790
      2.490  408.619   69.099   86.492   47.591  112.153   18.841   20.959
      2.500  411.163   67.932   88.074   47.884  111.960   18.780   21.199
      2.510  406.223   68.828   85.745   46.347  112.582   18.668   20.316
      2.520  411.785   69.123   87.661   48.412  111.840   19.388   20.362
      2.530  412.780   69.731   88.182   46.644  112.156   19.633   20.675
      2.540  414.091   71.848   85.792   48.185  112.786   19.855   21.035
      2.550  410.387   69.920   87.868   45.471  112.333   20.598   20.322
      2.560  413.351   69.152   88.720   46.613  112.973   19.334   20.243
      2.570  410.372   69.627   86.540   47.690  110.902   19.939   20.108
      2.580  408.505   69.408   86.447   46.415  111.946   18.888   20.766
      2.590  407.389   69.244   86.032   47.675  109.761   19.575   20.483
      2.600  408.854   69.357   86.760   49.174  109.120   19.589   20.469
      2.610  411.490   71.112   88.366   47.868  110.102   20.253   20.498
      2.620  406.105   68.570   86.425   48.204  107.899   19.499   20.955
      2.630  408.728   69.409   86.462   46.912  110.203   20.107   21.861
      2.640  409.070   69.496   86.697   46.449  110.593   19.780   21.158
      2.650  410.855   68.413   87.583   47.941  111.981   18.703   21.050
      2.660  410.865   69.077   88.425   46.169  110.600   19.666   20.621
      2.670  406.314   69.096   88.304   46.935  108.739   18.631   20.470
      2.680  409.097   69.585   88.321   46.517  109.498   19.500   20.797
      2.690  406.072   70.468   87.019   46.593  107.512   19.880   19.843
      2.700  407.857   70.399   87.149   48.319  107.788   19.479   20.377
      2.710  404.609   69.329   87.036   47.135  107.153   18.781   20.531
      2.720  407.199   68.224   88.083   46.976  108.740   19.470   20.777
      2.730  409.453   70.047   87.509   46.438  109.559   19.724   20.700
      2.740  411.735   70.036   88.191   48.254  109.061   19.696   20.595
      2.750  409.721   68.692   86.762   47.983  110.200   19.425   20.390
      2.760  412.086   70.653   86.865   47.691  110.880   19.332   21.111
      2.770  412.541   70.445   86.646   47.397  111.338   19.985   21.048
      2.780  409.160   71.328   87.739   46.139  108.419   19.580   20.851
      2.790  413.731   70.559   89.646   46.698  108.732   19.967   21.141
      2.800  411.777   70.164   87.948   46.766  110.889   19.625   21.068
      2.810  412.546   71.608   87.190   47.299  110.684   19.479   19.883
      2.820  413.187   70.056   87.717   46.704  112.217   20.058   21.322
      2.830  415.643   72.301   86.929   47.729  112.110   18.870   21.565
      2.840  410.947   69.840   87.931   47.812  109.347   19.260   21.076
      2.850  408.447   71.000   84.957   47.794  110.931   19.444   20.002
      2.860  412.232   70.475   88.109   46.341  110.839   20.034   20.763
      2.870  411.102   69.962   86.443   47.943  109.736   20.108   21.250
      2.880  409.634   69.868   87.314   48.303  109.934   19.612   20.377
      2.890  406.440   66.879   85.579   47.883  109.878   20.208   20.727
      2.900  411.972   69.566   87.991   47.308  108.709   20.781   20.985
      2.910  413.686   70.743   88.634   47.809  111.585   21.136   19.903
      2.920  414.483   70.512   87.537   47.813  112.431   20.438   20.195
      2.930  411.789   69.325   86.991   46.776  110.919   20.439   21.670
      2.940  410.374   69.245   87.080   46.329  111.108   20.063   20.431
      2.950  409.427   67.769   87.257   47.036  111.041   20.095   20.112
      2.960  403.947   66.583   87.509   46.183  108.721   19.207   19.856
      2.970  405.499   69.447   87.336   45.147  108.701   20.385   19.426
      2.980  408.255   69.010   86.242   45.990  110.008   20.887   20.268
      2.990  407.215   68.516   88.208   44.591  109.471   20.725   19.720
      3.000  408.681   70.412   86.735   44.983  112.016   20.520   19.741
      3.010  409.336   68.308   88.140   47.802  110.499   19.138   20.121
      3.020  409.801   68.699   87.731   47.105  108.952   20.428   20.595
      3.030  408.776   68.916   87.236   46.054  110.114   19.738   20.648
      3.040  408.587   68.560   88.385   46.207  109.246   20.590   20.138
      3.050  410.337   69.954   87.930   45.775  109.777   21.145   20.416
      3.060  409.609   69.928   87.328   45.828  110.764   20.850   19.776
      3.070  405.537   69.728   86.769   46.177  105.478   21.124   19.995
      3.080  407.512   69.048   86.426   46.344  109.851   21.058   20.157
      3.090  408.125   69.243   87.752   47.585  107.586   20.124   20.840
      3.100  409.606   69.226   88.051   47.218  108.972   20.292   20.515
      3.110  406.380   70.348   87.254   45.144  108.523   20.011   20.703
      3.120  407.628   68.466   89.145   46.371  108.188   19.734   20.328
      3.130  409.362   68.103   88.796   45.601  108.657   20.864   21.341
      3.140  410.103   69.143   88.680   46.389  109.423   20.440   20.338
      3.150  407.330   68.283   88.381   44.964  108.689   20.652   21.263
      3.160  410.472   68.686   88.414   45.462  110.300   19.858   22.034
      3.170  407.785   68.179   87.692   45.967  109.297   20.645   20.553
      3.180  409.275   68.169   88.576   46.512  109.185   20.169   20.957
      3.190  411.624   68.564   88.496   46.419  110.225   20.283   21.156
      3.200  407.559   68.152   88.425   45.967  109.046   20.203   20.431
      3.210  407.104   69.674   87.632   45.391  110.223   19.433   20.090
      3.220  403.942   68.128   87.573   45.387  107.768   18.944   20.151
      3.230  403.782   67.655   87.260   47.408  106.242   18.685   20.378
      3.240  406.909   67.947   89.186   46.974  107.971   19.356   20.446
      3.250  403.007   69.350   87.704   45.835  105.220   18.805   21.276
      3.260  408.316   69.683   88.997   47.321  106.936   19.198   20.707
      3.270  407.622   70.185   88.578   45.895  107.505   19.326   21.377
      3.280  406.969   68.915   88.537   46.371  107.638   19.447   21.329
      3.290  405.390   66.973   88.404   47.372  106.732   18.890   21.003
      3.300  404.388   68.770   87.457   46.835  107.226   18.678   21.122
      3.310  408.346   69.834   88.340   46.352  107.628   20.126   20.856
      3.320  410.019   70.033   90.327   47.304  108.754   19.072   20.415
      3.330  406.933   70.117   89.990   45.643  108.259   19.234   20.157
      3.340  406.623   69.807   87.991   46.868  107.706   19.336   20.202
      3.350  406.907   68.836   89.000   46.468  108.362   19.226   20.503
      3.360  404.050   68.711   87.960   45.876  108.270   19.227   20.248
      3.370  407.817   69.410   89.206   46.794  107.809   19.323   20.541
      3.380  407.008   68.543   88.589   46.945  109.410   18.982   20.847
      3.390  407.163   69.114   88.146   46.609  109.133   19.620   20.693
      3.400  411.522   70.674   87.920   47.986  110.517   19.580   20.498
      3.410  404.310   70.959   87.861   46.603  105.147   19.883   20.063
      3.420  403.048   69.722   87.748   44.534  106.845   19.874   20.849
      3.430  408.500   68.206   89.487   46.640  108.341   19.657   21.710
      3.440  404.526   68.830   88.998   46.539  105.223   19.476   20.188
      3.450  405.489   67.969   89.274   46.733  106.357   19.321   20.404
      3.460  405.146   69.732   89.130   46.289  106.683   19.026   20.394
      3.470  405.921   68.852   88.154   45.034  107.707   20.501   20.240
      3.480  404.797   70.132   88.087   44.974  106.346   20.053   21.165
      3.490  407.216   70.049   88.899   47.069  106.904   19.272   19.856
      3.500  410.486   69.630   90.230   47.281  107.609   20.380   20.225
      3.510  408.411   70.615   88.901   46.746  107.628   20.208   19.896
      3.520  408.997   70.090   89.376   45.833  108.253   20.178   20.161
      3.530  408.655   70.312   87.321   46.830  108.929   19.509   20.845
      3.540  403.012   69.392   87.021   46.532  106.748   19.246   21.154
      3.550  409.376   68.363   88.757   46.490  108.787   20.357   21.247
      3.560  404.984   69.581   85.579   45.818  108.513   20.087   20.921
      3.570  407.903   69.461   88.181   47.247  108.232   19.580   21.094
      3.580  408.644   70.897   88.293   45.895  108.689   20.278   20.884
      3.590  407.110   70.386   87.445   45.714  108.032   20.488   21.316
      3.600  405.972   68.523   87.387   46.910  107.313   20.184   21.906
      3.610  406.889   69.978   88.986   46.006  106.945   20.220   20.758
      3.620  410.858   69.877   87.228   47.531  110.486   20.042   21.574
      3.630  406.833   69.050   89.418   46.459  106.941   19.544   20.000
      3.640  410.478   70.110   87.112   46.379  110.138   20.162   20.665
      3.650  412.598   69.933   90.264   45.636  108.879   21.017   20.820
      3.660  408.565   68.709   87.935   47.482  108.210   20.413   21.042
      3.670  415.140   71.627   92.402   45.838  108.583   19.861   20.988
      3.680  412.021   70.048   89.696   45.865  108.812   21.595   20.680
      3.690  408.974   68.711   88.446   45.475  109.110   21.138   20.640
      3.700  408.384   69.254   87.620   45.155  110.249   19.280   19.781
      3.710  409.669   70.072   88.164   46.501  109.127   19.668   20.236
      3.720  412.069   69.646   89.651   47.239  109.020   19.989   21.081
      3.730  410.133   70.915   88.686   45.345  108.315   19.991   20.982
      3.740  411.484   68.986   90.291   46.041  109.762   20.312   19.362
      3.750  413.294   69.805   89.602   46.999  109.870   19.562   20.577
      3.760  411.062   68.984   89.148   46.458  108.237   20.679   20.492
      3.770  407.535   67.979   89.038   45.361  107.906   20.931   20.389
      3.780  411.046   71.048   88.411   45.422  108.519   20.334   21.013
      3.790  406.238   69.724   86.650   45.756  108.462   20.022   20.150
      3.800  406.963   69.307   89.022   45.111  107.379   19.538   20.486
      3.810  408.554   70.646   88.394   46.139  107.086   20.484   20.609
      3.820  412.202   70.560   89.282   46.675  109.175   20.693   20.880
      3.830  403.546   69.641   87.339   45.508  106.547   19.242   20.453
      3.840  405.600   69.680   86.612   46.524  106.039   20.153   21.227
      3.850  409.197   67.974   88.185   46.018  108.002   20.461   21.958
      3.860  409.741   68.430   88.557   46.618  109.051   20.281   21.326
      3.870  410.481   68.822   89.918   46.538  109.142   19.848   20.671
      3.880  405.890   70.204   89.650   46.126  107.391   18.850   20.024
      3.890  409.544   68.942   88.322   47.173  108.728   19.855   20.715
      3.900  409.113   68.981   89.290   45.844  108.715   19.338   21.644
      3.910  410.877   69.619   90.345   45.673  108.447   20.359   21.514
      3.920  407.425   69.039   87.996   46.691  107.419   21.289   20.788
      3.930  413.959   69.252   91.843   45.899  109.133   19.650   21.840
      3.940  410.214   68.308   90.688   46.328  108.141   20.506   21.206
      3.950  410.506   70.542   88.635   46.735  107.357   20.921   21.293
      3.960  411.190   71.411   89.797   46.444  107.718   20.115   21.474
      3.970  409.833   71.089   90.051   45.924  107.198   19.950   21.001
      3.980  411.970   69.861   89.179   48.252  107.680   19.727   22.172
      3.990  414.258   70.181   90.331   47.933  108.133   20.865   20.793
      4.000  407.415   68.488   89.632   46.695  105.755   20.466   21.176
      4.010  410.940   69.810   89.050   46.959  108.563   20.121   20.891
      4.020  407.674   70.738   87.472   46.936  106.509   19.644   21.781
      4.030  408.241   70.436   88.948   45.849  107.081   19.808   21.013
      4.040  409.319   70.514   88.939   45.116  109.599   19.995   20.418
      4.050  409.721   70.035   88.576   44.645  109.057   20.034   21.788
      4.060  410.552   70.983   88.191   45.395  109.782   20.292   21.546
      4.070  413.562   70.720   89.972   45.228  110.595   19.225   21.257
      4.080  413.276   69.363   90.734   45.317  111.027   20.426   21.198
      4.090  413.494   69.857   90.256   45.926  111.048   20.299   21.753
      4.100  412.666   70.479   89.385   46.912  110.663   20.545   20.725
      4.110  410.962   70.773   89.088   46.725  108.784   19.971   21.099
      4.120  409.254   69.507   87.658   46.958  109.394   19.956   21.367
      4.130  410.559   68.782   88.505   46.940  110.618   20.300   21.251
      4.140  408.962   68.671   88.197   45.488  110.516   20.394   21.237
      4.150  407.729   68.680   87.603   46.618  109.595   20.026   20.617
      4.160  411.929   69.261   87.814   47.044  111.001   19.804   21.134
      4.170  408.775   67.843   88.597   46.352  111.687   19.529   21.053
      4.180  406.732   68.480   86.393   45.927  110.318   18.849   21.730
      4.190  411.431   69.920   87.495   46.500  111.304   19.806   21.168
      4.200  409.237   68.203   87.935   46.174  111.384   19.446   20.760
      4.210  411.236   70.728   88.074   45.974  111.158   20.440   20.991
      4.220  408.926   69.662   87.455   45.898  110.136   20.500   21.303
      4.230  408.919   68.379   88.775   44.525  111.760   19.948   21.091
      4.240  409.737   68.902   89.489   45.494  109.078   20.591   21.456
      4.250  410.363   70.465   87.905   45.797  109.898   20.824   21.485
      4.260  413.641   70.670   89.466   46.134  110.740   20.508   20.883
      4.270  408.522   69.091   88.130   46.988  108.794   20.320   20.311
      4.280  409.808   68.631   89.721   44.676  110.340   20.355   21.676
      4.290  406.687   68.502   88.360   46.003  109.654   20.826   20.153
      4.300  411.213   69.613   90.534   45.574  108.317   20.532   20.967
      4.310  412.161   69.395   88.518   47.055  109.489   21.656   20.617
      4.320  409.004   67.720   88.858   46.192  108.472   19.952   21.273
      4.330  411.548   68.886   89.481   46.929  109.689   21.330   20.337
      4.340  409.570   67.585   87.603   46.703  110.186   20.215   20.802
      4.350  406.697   66.163   87.462   45.695  110.033   20.636   20.519
      4.360  409.056   68.575   87.143   47.500  108.069   20.463   21.691
      4.370  412.990   69.843   87.627   46.421  110.695   21.066   21.446
      4.380  411.227   67.683   89.033   47.279  110.463   21.078   20.777
      4.390  409.919   69.443   88.782   45.048  109.350   21.185   20.767
      4.400  407.690   68.090   87.659   45.751  108.926   21.257   21.426
      4.410  410.447   69.867   87.622   46.574  108.137   21.254   21.626
      4.420  410.933   68.831   88.510   46.517  110.965   21.000   21.232
      4.430  407.736   68.544   87.633   44.325  108.943   21.195   21.724
      4.440  412.997   68.511   88.392   45.655  109.888   21.603   22.576
      4.450  410.773   69.404   89.062   45.644  109.283   20.810   21.893
      4.460  409.458   67.423   89.309   46.225  109.132   20.596   21.909
      4.470  413.638   69.628   89.224   46.272  109.348   20.788   22.286
      4.480  414.432   69.122   89.229   46.891  110.548   21.298   21.410
      4.490  410.902   68.296   89.062   47.366  109.306   20.871   20.485
      4.500  413.970   68.583   90.295   46.394  109.806   20.978   20.993
      4.510  411.691   69.160   89.321   45.719  109.663   20.962   21.354
      4.520  412.158   67.588   89.932   46.696  109.783   21.578   21.281
      4.530  415.158   68.078   90.108   45.863  110.408   22.413   22.214
      4.540  410.785   69.738   88.834   45.787  108.915   21.296   21.220
      4.550  408.186   69.136   87.160   47.553  108.478   21.564   20.418
      4.560  407.263   68.354   87.073   46.528  108.318   21.576   21.002
      4.570  407.036   68.254   87.443   46.514  108.001   21.002   21.315
      4.580  408.082   68.135   88.556   47.237  108.514   21.155   20.350
      4.590  410.613   68.724   88.266   46.443  108.244   22.651   20.724
      4.600  412.860   69.051   88.701   47.717  109.129   21.867   20.578
      4.610  411.238   68.879   89.450   46.013  108.416   21.238   21.005
      4.620  410.820   68.393   88.087   45.125  110.740   21.492   21.133
      4.630  408.154   67.697   87.676   46.281  109.343   20.344   21.710
      4.640  409.272   67.673   88.976   46.344  108.702   20.299   21.923
      4.650  409.196   68.267   87.587   45.093  109.182   20.982   21.638
      4.660  408.073   67.874   88.025   46.081  109.183   20.516   21.330
      4.670  412.061   69.830   89.446   45.561  110.769   21.142   21.162
      4.680  411.445   68.780   88.256   45.657  111.116   20.419   22.517
      4.690  413.037   69.480   87.949   45.352  109.278   21.470   22.355
      4.700  409.094   68.848   87.805   45.037  108.427   21.047   21.949
      4.710  411.558   70.658   88.047   45.316  110.019   21.700   20.983
      4.720  412.372   68.256   89.376   45.497  110.289   21.708   22.260
      4.730  410.493   68.092   88.588   46.556  108.904   20.852   22.136
      4.740  414.527   68.458   87.202   47.662  110.872   21.819   21.639
      4.750  406.275   68.195   87.522   45.817  107.656   21.076   21.045
      4.760  410.639   67.965   86.332   47.330  110.369   22.200   20.745
      4.770  412.326   68.623   89.253   45.258  110.663   21.548   21.384
      4.780  408.911   68.154   88.920   45.909  106.929   21.974   21.534
      4.790  411.632   67.500   88.905   47.094  109.623   21.626   21.541
      4.800  410.344   68.328   89.064   45.509  109.354   21.140   22.334
      4.810  408.856   67.826   89.493   46.077  107.958   21.015   21.641
      4.820  410.449   68.124   88.734   45.707  109.177   19.781   22.594
      4.830  408.475   68.568   88.186   46.114  107.479   20.600   21.024
      4.840  410.293   68.317   89.084   45.806  108.492   20.739   21.852
      4.850  409.676   69.797   87.169   46.482  108.889   20.763   21.590
      4.860  408.977   68.761   88.214   44.632  108.123   21.176   22.073
      4.870  412.894   68.547   87.289   45.535  110.095   21.525   22.690
      4.880  409.993   68.336   88.865   45.781  108.663   19.974   21.710
      4.890  408.746   67.655   88.429   46.101  108.803   20.994   21.868
      4.900  406.707   66.495   87.137   46.540  108.897   21.511   21.446
      4.910  405.730   68.432   87.991   44.863  107.314   20.430   20.968
      4.920  404.656   68.075   88.095   44.855  106.093   20.423   21.206
      4.930  402.073   67.184   86.574   45.178  106.900   21.003   20.893
      4.940  406.203   66.674   89.346   44.748  107.505   20.690   21.626
      4.950  406.852   67.792   86.644   44.778  109.053   20.837   21.707
      4.960  407.076   68.809   87.769   44.253  107.737   21.375   21.179
      4.970  406.645   68.075   88.669   43.974  108.517   20.793   20.904
      4.980  406.320   68.386   87.630   44.521  109.163   20.808   20.832
      4.990  407.447   69.406   86.430   44.575  108.917   21.332   21.292
      5.000  406.488   68.558   85.913   45.213  108.883   20.889   21.085
      5.010  405.521   68.507   85.482   45.017  108.929   19.577   21.159
      5.020  406.542   68.801   86.148   44.674  110.414   20.662   20.820
      5.030  413.543   69.709   87.592   46.717  109.985   21.012   21.617
      5.040  410.938   67.890   86.300   46.964  110.163   20.132   21.823
      5.050  413.234   68.966   86.511   46.535  110.756   20.894   22.716
      5.060  411.394   68.524   86.664   46.026  110.221   20.587   22.630
      5.070  409.383   67.572   85.210   46.421  111.597   19.988   22.525
      5.080  407.948   68.712   85.924   46.064  109.771   19.082   22.333
      5.090  409.867   69.274   85.513   44.993  110.362   20.867   22.839
      5.100  411.883   68.949   85.079   46.278  111.561   21.152   22.346
      5.110  410.181   70.544   86.084   45.669  108.842   21.107   21.544
      5.120  409.310   68.308   87.023   45.858  109.773   20.463   22.296
      5.130  408.293   69.195   86.390   46.141  110.515   20.201   21.811
      5.140  408.121   69.054   86.153   45.759  108.063   20.186   21.923
      5.150  412.178   70.300   86.882   45.506  110.533   20.544   22.113
      5.160  407.961   69.789   86.974   44.824  108.197   20.065   22.192
      5.170  406.634   68.654   87.068   43.768  108.692   20.980   21.829
      5.180  406.319   67.711   88.031   45.138  108.288   20.114   21.957
      5.190  411.195   69.826   87.229   44.989  110.899   20.033   22.178
      5.200  411.700   70.670   86.828   44.059  111.012   19.988   22.932
      5.210  409.173   69.596   88.561   44.480  107.489   19.056   22.708
      5.220  409.314   68.804   87.640   45.050  109.048   19.510   21.902
      5.230  411.648   69.030   86.678   46.841  110.232   19.955   23.080
      5.240  406.552   70.440   88.562   44.478  106.614   19.841   20.924
      5.250  411.372   68.741   89.169   45.760  109.603   19.705   21.961
      5.260  410.406   69.473   88.020   45.486  110.298   19.531   22.188
      5.270  406.970   68.192   88.854   44.547  108.199   19.349   21.550
      5.280  404.312   66.671   88.352   46.500  106.712   19.648   21.776
      5.290  407.760   67.292   88.888   46.917  107.728   19.901   21.975
      5.300  406.708   67.269   88.719   44.851  108.449   18.952   22.088
      5.310  407.142   67.888   88.897   46.372  108.015   19.574   22.075
      5.320  408.434   68.092   88.250   45.568  109.436   18.626   23.169
      5.330  407.536   68.834   88.632   44.985  109.275   19.147   21.532
      5.340  405.454   68.866   88.941   44.357  108.773   19.200   21.741
      5.350  408.163   68.645   88.664   44.889  108.313   19.728   22.114
      5.360  410.009   69.195   88.607   45.979  108.380   20.280   22.645
      5.370  406.616   67.304   88.529   44.280  108.678   20.213   22.366
      5.380  408.954   68.985   90.018   45.176  108.266   19.093   22.274
      5.390  409.601   69.735   89.203   46.405  107.178   19.108   21.574
      5.400  406.663   67.955   88.459   44.305  107.691   19.515   22.217
      5.410  409.342   67.274   88.943   45.914  108.558   19.362   23.436
      5.420  410.433   67.760   89.818   46.453  108.463   19.333   21.926
      5.430  409.237   68.928   89.616   45.349  107.796   19.179   21.574
      5.440  408.131   68.404   89.603   45.766  106.679   19.411   21.698
      5.450  408.383   68.733   87.892   45.802  108.161   19.339   22.279
      5.460  404.051   69.161   85.706   43.942  107.833   18.641   22.089
      5.470  410.750   70.112   87.900   46.537  108.945   18.917   21.954
      5.480  405.643   68.398   88.076   45.082  108.087   18.621   21.951
      5.490  405.669   67.484   86.757   46.030  107.916   18.486   22.009
      5.500  406.911   69.609   88.373   44.546  105.378   20.581   22.172
      5.510  413.403   70.648   88.638   46.145  110.498   19.903   22.409
      5.520  406.985   68.031   89.252   44.731  108.819   18.995   21.962
      5.530  408.304   67.132   87.606   46.512  109.106   19.804   22.265
      5.540  404.174   68.838   88.444   44.234  105.214   19.985   22.484
      5.550  409.951   69.527   88.649   45.240  108.477   19.615   22.426
      5.560  409.903   69.159   87.463   45.243  109.525   20.760   22.166
      5.570  410.449   69.056   88.509   45.639  108.442   20.957   22.084
      5.580  407.598   69.100   88.516   45.698  108.220   19.610   21.605
      5.590  406.089   68.492   88.532   45.293  107.767   19.756   20.248
      5.600  409.613   69.079   87.530   47.333  107.651   19.401   22.065
      5.610  409.576   69.814   89.795   45.262  107.760   19.648   21.148
      5.620  411.772   70.646   89.356   45.668  106.525   20.295   22.542
      5.630  407.520   68.521   89.249   45.705  108.264   19.596   21.515
      5.640  410.431   69.527   88.162   46.645  108.787   19.291   21.764
      5.650  412.300   70.322   86.499   46.077  110.353   20.425   22.093
      5.660  413.384   70.237   87.461   47.174  110.184   19.630   22.591
      5.670  411.682   70.856   88.992   47.303  107.651   19.088   22.144
      5.680  408.258   68.466   87.575   45.637  108.195   18.349   22.506
      5.690  409.326   69.655   87.648   47.243  108.420   19.895   21.458
      5.700  412.165   69.560   87.171   47.188  110.533   19.508   22.228
      5.710  412.490   70.928   86.800   47.302  109.571   18.931   21.985
      5.720  412.624   69.840   88.042   47.007  111.038   19.450   22.150
      5.730  415.053   69.749   87.834   46.828  112.074   19.689   22.740
      5.740  413.364   70.179   87.349   46.066  111.032   19.674   22.504
      5.750  413.908   70.802   88.205   46.707  111.457   19.404   21.762
      5.760  414.562   71.174   87.485   46.017  112.827   19.741   22.047
      5.770  411.512   71.231   88.269   46.151  111.009   19.216   20.379
      5.780  410.111   70.719   86.325   47.137  110.449   18.660   21.659
      5.790  407.110   67.748   86.257   47.001  110.283   20.138   20.912
      5.800  411.404   71.349   85.955   46.740  110.598   19.357   20.342
      5.810  413.596   70.647   87.216   47.850  111.769   19.490   20.304
      5.820  410.978   68.949   86.735   47.735  110.616   19.699   21.427
      5.830  411.539   71.025   85.308   46.793  112.064   19.448   20.851
      5.840  411.558   70.790   86.019   46.629  111.692   19.645   20.059
      5.850  409.889   69.499   87.711   47.776  109.903   18.645   20.429
      5.860  412.875   68.851   88.071   47.694  112.025   19.697   20.800
      5.870  408.660   69.245   87.998   46.431  110.834   18.750   21.519
      5.880  409.760   70.719   86.114   48.089  109.299   18.624   21.573
      5.890  411.639   70.132   86.075   48.174  111.536   19.579   21.785
      5.900  409.086   70.411   86.613   47.240  109.591   19.449   21.461
      5.910  409.910   69.875   86.179   47.635  110.526   19.607   21.001
      5.920  407.900   70.387   87.810   46.409  107.224   19.448   21.087
      5.930  408.414   70.124   85.692   47.495  109.405   19.927   20.746
      5.940  415.894   71.719   90.276   47.140  110.381   19.874   20.593
      5.950  411.453   71.548   88.282   48.516  108.179   19.585   20.962
      5.960  413.344   72.320   87.430   48.941  107.652   19.763   21.347
      5.970  411.619   71.383   86.178   48.098  110.341   19.989   20.523
      5.980  416.239   70.760   87.801   48.507  111.640   20.029   20.617
      5.990  414.673   72.337   87.128   47.606  110.799   19.185   21.736
      6.000  413.846   72.543   86.522   47.081  111.881   19.637   21.649
      6.010  412.786   71.050   89.235   48.101  108.541   19.871   21.350
      6.020  413.133   72.109   88.651   46.732  110.404   19.448   20.664
      6.030  413.182   71.153   88.598   48.264  109.083   19.573   20.305
      6.040  415.235   72.857   88.423   48.478  110.292   19.737   20.483
      6.050  410.699   70.100   87.360   46.309  111.436   19.777   20.616
      6.060  411.423   69.845   88.792   47.511  109.285   20.290   20.563
      6.070  414.130   71.945   88.365   45.618  112.053   19.350   21.035
      6.080  415.441   72.145   88.965   47.465  109.546   20.058   20.926
      6.090  413.321   71.785   89.237   47.860  110.285   19.124   21.229
      6.100  414.490   71.196   89.575   46.268  108.321   20.116   22.185
      6.110  415.039   69.254   88.201   46.909  113.263   19.519   21.999
      6.120  413.588   70.308   86.134   47.505  112.691   19.811   21.401
      6.130  414.410   68.350   86.679   47.674  112.195   20.603   22.105
      6.140  415.417   69.513   86.901   47.516  112.533   20.022   22.268
      6.150  415.399   69.010   87.788   47.680  112.755   19.687   21.221
      6.160  413.468   69.558   88.522   46.046  111.057   19.023   21.857
      6.170  411.566   68.759   86.861   47.338  109.378   19.956   22.264
      6.180  416.520   70.661   88.586   47.594  110.386   19.771   21.554
      6.190  416.131   72.086   87.547   47.981  111.879   19.544   20.677
      6.200  413.916   70.324   88.360   47.800  110.085   19.872   21.143
      6.210  407.890   69.324   86.902   46.796  108.869   19.117   20.312
      6.220  407.025   69.603   85.180   47.365  108.664   19.196   21.395
      6.230  410.513   69.291   87.423   46.847  109.542   18.909   21.553
      6.240  416.758   71.712   89.516   47.018  111.414   19.015   21.791
      6.250  407.117   70.690   86.559   46.117  109.744   18.648   20.629
      6.260  411.406   70.761   88.095   47.544  110.464   18.922   20.671
      6.270  410.265   70.928   87.801   47.037  110.151   18.559   20.682
      6.280  410.289   70.000   88.749   46.259  109.520   19.055   19.768
      6.290  410.481   71.486   89.387   45.812  109.212   18.174   20.794
      6.300  411.898   70.905   87.368   47.112  109.219   19.180   20.965
      6.310  408.821   70.454   86.752   46.018  108.552   20.003   20.549
      6.320  411.722   70.690   88.294   47.886  109.430   18.699   21.461
      6.330  409.006   69.881   85.942   47.312  109.612   19.272   20.758
      6.340  409.949   69.828   84.345   47.601  111.567   19.016   20.528
      6.350  413.894   70.420   85.867   49.380  110.949   20.061   20.531
      6.360  416.228   71.379   87.069   48.146  112.738   20.535   20.885
      6.370  411.528   70.262   86.689   46.811  111.486   19.952   20.255
      6.380  411.313   70.918   86.995   48.856  110.100   19.625   20.732
      6.390  412.910   70.406   86.548   48.503  110.975   19.813   20.820
      6.400  410.764   70.980   87.580   47.697  108.781   19.405   20.784
      6.410  409.304   70.492   87.340   46.218  109.032   19.706   21.579
      6.420  411.320   70.984   87.631   47.148  110.478   19.191   20.872
      6.430  409.043   70.489   86.700   45.811  109.912   18.772   21.056
      6.440  411.505   72.042   88.677   45.867  108.745   19.173   20.435
      6.450  410.853   70.826   87.759   46.624  108.722   19.815   20.641
      6.460  409.731   71.200   87.080   46.672  109.476   19.322   21.437
      6.470  409.044   72.034   86.271   47.568  108.349   19.579   21.155
      6.480  412.155   71.575   87.423   46.801  110.023   18.607   20.874
      6.490  409.759   69.330   88.312   46.520  109.039   19.390   20.899
      6.500  409.132   71.795   86.598   46.850  108.865   19.221   20.291
      6.510  414.082   71.744   88.470   46.920  110.728   20.009   20.427
      6.520  412.969   69.718   88.150   47.463  111.645   19.883   20.781
      6.530  409.730   69.935   87.137   46.756  110.784   19.384   20.912
      6.540  408.794   69.616   87.643   47.810  110.212   19.149   20.276
      6.550  411.649   69.591   88.990   47.239  108.806   19.780   21.204
      6.560  412.160   70.875   86.962   47.858  109.937   20.230   20.819
      6.570  411.963   68.662   88.847   48.264  110.335   19.812   21.274
      6.580  414.981   71.514   87.969   47.627  110.283   20.830   20.523
      6.590  412.261   70.846   88.420   47.771  109.513   20.217   21.179
      6.600  413.286   72.728   88.094   47.375  109.656   20.020   21.183
      6.610  411.661   71.443   89.093   45.857  109.298   20.353   20.702
      6.620  411.130   70.082   88.265   47.306  109.870   19.831   20.502
      6.630  412.038   69.117   89.182   47.365  109.038   20.375   20.608
      6.640  416.461   71.012   91.765   46.104  109.756   20.474   21.303
      6.650  413.033   71.752   89.177   47.491  108.090   20.164   21.159
      6.660  417.829   72.610   90.226   48.339  109.666   20.509   21.433
      6.670  413.305   71.221   90.420   48.337  107.289   19.913   20.789
      6.680  414.950   70.811   90.710   46.731  110.396   19.803   21.317
      6.690  413.295   69.299   90.695   47.185  109.579   19.608   21.528
      6.700  416.402   73.051   91.794   47.686  110.655   19.573   19.731
      6.710  410.095   71.821   90.108   46.914  107.349   18.888   20.367
      6.720  412.182   69.951   91.391   48.152  107.784   19.802   20.497
      6.730  414.949   70.387   90.202   48.500  109.467   19.735   20.824
      6.740  415.638   71.276   89.102   49.706  108.627   20.135   20.968
      6.750  415.436   72.993   89.286   49.443  107.658   19.341   22.040
      6.760  419.297   71.222   89.855   50.086  110.358   20.236   21.072
      6.770  419.467   71.956   91.357   48.847  108.389   20.435   22.172
      6.780  412.756   71.065   88.945   48.615  106.976   20.436   22.012
      6.790  414.646   69.267   89.972   48.119  109.135   20.167   21.763
      6.800  414.763   71.355   90.227   47.373  109.173   19.203   21.552
      6.810  414.257   72.357   90.080   48.611  107.813   19.326   20.600
      6.820  411.980   69.644   91.030   47.460  107.210   19.990   20.052
      6.830  415.621   70.519   88.943   47.812  109.855   20.100   21.468
      6.840  413.580   68.867   88.606   49.016  109.631   19.880   21.505
      6.850  413.094   69.925   89.110   49.298  109.366   20.261   20.157
      6.860  414.336   66.652   89.547   49.435  109.934   20.502   21.100
      6.870  410.467   67.567   88.765   48.618  109.192   19.835   19.379
      6.880  410.838   66.569   90.053   48.448  109.774   19.472   20.581
      6.890  414.028   68.529   89.442   49.597  111.115   19.746   20.305
      6.900  416.174   68.972   90.419   50.178  110.535   19.950   21.203
      6.910  416.947   70.630   90.274   49.933  110.285   19.797   21.954
      6.920  413.654   68.341   90.750   49.216  108.936   19.715   20.344
      6.930  419.634   69.151   89.726   49.989  111.924   19.931   21.681
      6.940  412.257   68.763   89.999   49.148  107.288   20.297   21.520
      6.950  414.061   68.230   89.363   48.927  108.589   19.908   21.977
      6.960  413.111   68.611   88.870   48.989  106.945   20.710   22.061
      6.970  415.468   68.862   88.915   49.549  108.956   21.376   21.469
      6.980  410.234   68.507   90.555   48.151  108.070   19.548   21.148
      6.990  414.249   70.389   90.372   47.321  110.177   19.805   20.632
      7.000  415.363   70.764   88.958   49.351  108.655   21.135   21.041
      7.010  413.761   68.760   90.184   48.655  107.998   20.534   20.432
      7.020  412.335   68.940   90.396   47.618  108.155   19.694   21.524
      7.030  418.792   70.589   90.901   48.235  108.899   21.408   21.528
      7.040  414.848   70.118   89.921   48.899  106.703   20.889   21.257
      7.050  417.696   69.518   90.018   49.426  109.163   21.016   22.094
      7.060  415.210   70.346   89.187   48.594  110.114   19.981   21.359
      7.070  417.401   69.490   89.655   50.563  109.727   20.982   21.175
      7.080  414.212   70.841   88.529   48.740  108.214   19.829   21.027
      7.090  415.620   70.614   87.816   49.934  107.218   20.413   21.667
      7.100  413.061   68.720   87.060   50.126  109.272   20.186   22.079
      7.110  414.318   70.621   88.921   49.410  108.116   19.300   21.894
      7.120  416.025   70.828   89.205   48.299  108.348   21.047   21.124
      7.130  417.339   71.546   89.259   48.320  107.450   21.472   21.503
      7.140  417.667   71.781   89.602   49.671  107.873   20.468   21.508
      7.150  412.025   70.108   89.125   47.483  105.853   21.256   21.034
      7.160  414.200   70.476   90.697   47.032  108.045   19.983   21.787
      7.170  416.510   70.908   87.286   49.770  108.502   21.016   21.186
      7.180  410.431   70.130   87.271   47.819  108.255   20.292   20.789
      7.190  411.340   70.012   88.781   48.059  107.315   20.011   19.978
      7.200  410.558   69.860   88.685   47.237  107.526   20.415   20.365
      7.210  416.134   70.807   88.346   48.559  110.629   20.391   20.809
      7.220  416.767   71.840   88.639   48.365  109.314   20.107   20.280
      7.230  417.224   71.132   89.486   48.307  108.916   20.335   20.491
      7.240  419.805   72.565   89.982   47.631  110.521   20.797   20.392
      7.250  412.703   70.234   87.362   48.578  108.556   19.843   20.632
      7.260  413.489   70.483   87.163   46.758  108.429   20.314   21.537
      7.270  415.456   71.677   89.712   46.607  108.869   20.786   20.784
      7.280  415.248   72.315   87.607   46.986  109.221   19.682   20.602
      7.290  416.268   71.503   86.777   46.854  110.365   19.858   20.959
      7.300  414.807   70.524   87.768   47.964  109.009   20.153   21.326
      7.310  417.395   72.608   88.327   48.111  110.236   19.913   20.406
      7.320  416.041   70.000   89.328   47.398  110.310   19.778   20.346
      7.330  415.389   70.634   88.770   47.762  109.190   20.148   21.403
      7.340  418.024   71.605   87.935   48.204  111.329   20.050   20.422
      7.350  417.584   73.142   88.679   46.741  109.321   20.151   20.747
      7.360  415.004   71.352   88.934   46.683  108.876   20.028   20.890
      7.370  412.280   70.617   88.997   46.958  108.249   19.078   20.254
      7.380  413.359   73.110   88.525   45.702  107.448   19.181   20.880
      7.390  413.414   72.874   88.561   47.068  108.424   20.022   20.150
      7.400  413.259   72.579   88.778   47.290  109.073   20.049   20.996
      7.410  414.676   71.192   87.439   48.760  109.147   19.148   21.540
      7.420  413.310   73.495   87.930   48.286  108.430   19.129   19.899
      7.430  415.313   74.750   88.638   47.888  108.713   19.212   20.072
      7.440  417.892   73.877   88.699   47.465  109.987   19.017   21.072
      7.450  412.737   74.187   87.529   46.936  106.046   20.283   19.694
      7.460  411.335   72.419   87.756   47.505  107.366   18.891   20.303
      7.470  408.725   71.565   85.817   46.880  107.306   19.244   20.414
      7.480  413.065   72.746   87.853   47.614  107.297   19.461   20.753
      7.490  414.891   74.533   88.915   47.767  106.325   18.734   20.028
      7.500  409.800   72.118   87.962   46.832  105.874   18.480   21.227
      7.510  406.017   72.116   86.544   46.530  105.351   18.758   20.855
      7.520  412.550   73.233   87.242   48.312  107.896   19.098   21.028
      7.530  406.880   70.200   86.544   47.378  106.697   19.600   20.601
      7.540  410.399   73.501   86.534   46.902  107.132   18.820   20.330
      7.550  412.022   72.732   88.570   48.645  106.307   18.991   20.023
      7.560  408.116   72.352   86.298   47.549  106.700   18.519   20.869
      7.570  412.382   71.471   87.443   48.180  108.809   18.730   20.387
      7.580  413.212   72.481   88.345   47.565  107.011   19.121   20.158
      7.590  412.442   72.457   88.165   47.072  109.043   18.230   19.525
      7.600  410.505   72.746   85.690   47.358  106.915   19.025   20.193
      7.610  412.619   73.719   86.479   47.005  107.192   18.908   20.497
      7.620  414.758   75.537   86.316   46.903  108.665   18.984   20.453
      7.630  413.673   74.398   86.204   47.249  107.151   18.980   20.711
      7.640  413.660   75.520   85.699   47.537  107.897   18.537   20.886
      7.650  412.541   74.742   86.732   47.513  107.424   18.368   19.962
      7.660  415.265   76.892   85.651   47.809  108.353   19.086   20.868
      7.670  419.906   76.186   88.389   47.369  110.306   19.151   20.387
      7.680  415.106   75.187   87.159   46.738  107.301   20.390   21.445
      7.690  415.978   74.840   85.786   47.421  110.525   18.630   20.766
      7.700  416.270   75.251   86.062   46.899  109.103   19.967   20.993
      7.710  411.769   73.701   87.151   46.078  108.476   18.954   21.193
      7.720  414.748   74.990   87.062   47.226  106.297   18.891   20.353
      7.730  414.985   73.890   87.274   46.132  109.881   19.347   20.429
      7.740  414.298   73.212   87.045   46.725  110.390   19.057   20.801
      7.750  414.900   74.016   87.773   47.591  107.760   19.340   20.938
      7.760  414.381   74.900   88.067   46.963  107.033   18.797   20.885
      7.770  413.847   73.836   87.226   46.320  109.162   18.614   19.933
      7.780  417.076   74.184   87.729   48.059  109.096   19.294   20.734
      7.790  416.916   73.463   88.840   47.714  109.493   19.664   19.946
      7.800  413.626   75.087   87.303   46.835  109.401   19.041   20.217
      7.810  417.897   75.205   88.011   48.476  108.413   19.657   20.480
      7.820  416.280   73.955   87.700   47.429  109.793   18.620   20.509
      7.830  409.675   73.132   85.671   46.945  106.540   18.617   19.792
      7.840  417.836   72.952   87.910   47.390  111.040   19.633   20.024
      7.850  412.051   72.896   87.679   46.145  107.514   19.313   19.959
      7.860  412.957   73.901   86.241   47.230  108.276   18.803   20.153
      7.870  411.596   74.152   86.719   47.580  107.039   17.935   19.923
      7.880  413.010   73.607   86.615   48.091  106.670   18.562   20.082
      7.890  416.276   73.626   88.375   47.125  109.795   19.026   20.366
      7.900  417.503   74.923   86.981   47.619  108.982   19.923   20.107
      7.910  413.197   74.794   86.189   47.531  108.027   19.253   19.671
      7.920  417.778   75.783   85.597   47.250  109.250   19.592   20.013
      7.930  420.074   74.832   87.338   47.963  110.249   19.023   21.137
      7.940  418.967   74.866   87.795   47.722  108.595   19.650   21.171
      7.950  416.264   73.961   86.513   47.799  109.705   18.752   21.235
      7.960  413.970   73.962   87.357   48.121  106.903   18.701   20.305
      7.970  414.704   74.683   85.891   46.920  108.784   19.308   20.418
      7.980  418.433   73.098   87.026   48.040  111.122   19.055   21.475
      7.990  416.643   74.832   87.495   49.779  107.711   18.608   20.243
      8.000  412.625   71.092   85.992   49.495  107.175   18.955   20.921
      8.010  413.603   72.183   86.500   47.003  107.944   19.372   20.774
      8.020  414.344   73.599   86.961   47.633  107.271   19.331   20.095
      8.030  416.933   73.855   88.588   48.546  107.365   18.586   20.604
      8.040  415.314   74.971   87.080   47.265  110.432   18.490   20.014
      8.050  420.040   74.668   87.998   49.843  110.452   19.396   20.006
      8.060  413.706   72.860   85.316   49.359  108.650   18.547   20.483
      8.070  415.696   72.330   87.380   48.457  110.124   19.102   20.431
      8.080  419.711   74.500   87.581   48.976  111.280   19.382   20.207
      8.090  414.990   72.596   86.446   48.281  109.972   18.376   21.420
      8.100  414.659   74.607   85.657   47.587  109.144   18.663   19.840
      8.110  414.219   72.667   86.964   47.593  111.002   19.223   20.566
      8.120  414.150   73.980   85.452   48.222  109.039   18.761   20.493
      8.130  419.423   73.913   88.138   47.845  112.101   18.493   20.532
      8.140  416.146   74.446   87.544   48.674  106.364   19.971   20.021
      8.150  411.783   73.523   86.018   48.137  108.052   18.394   19.594
      8.160  411.479   73.121   86.638   47.847  107.247   18.487   20.282
      8.170  417.371   73.494   88.126   49.112  108.835   19.137   20.077
      8.180  417.906   74.298   88.385   48.606  108.073   18.856   20.207
      8.190  418.705   73.441   87.913   50.364  110.838   18.791   19.924
      8.200  415.785   73.335   87.007   48.511  110.801   18.804   19.456
      8.210  414.868   72.772   87.888   47.557  109.704   18.861   20.228
      8.220  412.148   72.305   87.644   47.404  108.490   19.065   19.214
      8.230  414.901   72.577   86.791   49.108  110.375   19.217   19.887
      8.240  417.614   73.946   87.594   49.324  110.268   18.516   19.662
      8.250  417.097   73.118   87.870   49.305  109.403   19.085   20.238
      8.260  417.912   73.677   87.120   49.680  110.776   19.083   20.456
      8.270  415.451   73.297   87.478   48.276  111.657   18.888   19.664
      8.280  418.965   73.110   88.349   50.709  109.559   20.619   19.750
      8.290  418.224   73.229   87.961   48.791  110.852   19.883   19.135
      8.300  413.955   72.445   87.263   48.855  109.567   19.528   19.598
      8.310  413.975   72.734   87.754   49.249  108.845   19.197   19.844
      8.320  415.736   72.732   87.504   47.719  110.556   19.463   20.560
      8.330  420.121   73.205   88.723   49.178  109.139   20.802   20.959
      8.340  418.543   72.029   88.797   47.890  110.253   20.002   21.509
      8.350  420.591   72.468   88.915   50.124  109.286   19.833   21.117
      8.360  418.445   71.912   87.247   49.926  109.379   20.272   21.160
      8.370  417.840   72.491   87.304   50.022  110.073   20.776   20.628
      8.380  417.916   73.453   87.689   48.898  110.019   20.495   20.192
      8.390  415.862   72.771   86.848   49.560  110.843   19.638   20.191
      8.400  412.821   73.094   86.265   49.376  107.925   19.717   20.120
      8.410  410.529   71.321   86.056   49.955  108.024   19.339   19.830
      8.420  417.211   73.635   86.430   49.800  109.504   20.128   20.189
      8.430  414.174   71.095   87.325   48.432  109.845   20.368   20.088
      8.440  411.316   71.134   86.304   48.835  108.328   19.270   20.445
      8.450  412.965   72.241   85.837   49.629  108.307   20.229   20.404
      8.460  413.444   71.969   85.601   50.065  109.023   20.067   19.983
      8.470  419.161   72.311   87.339   50.933  110.816   20.685   20.610
      8.480  415.634   71.809   87.175   49.250  108.486   20.612   21.807
      8.490  415.476   72.943   87.116   48.608  110.871   20.395   20.571
      8.500  413.516   71.280   86.807   48.850  111.987   19.103   20.280
      8.510  414.181   71.788   87.213   48.512  109.944   20.543   20.867
      8.520  418.887   72.360   87.758   48.927  111.067   20.565   21.265
      8.530  413.129   71.099   88.523   48.067  108.481   20.645   20.012
      8.540  413.523   71.537   87.983   47.560  108.827   20.144   20.877
      8.550  414.189   73.150   87.378   48.560  107.497   20.517   20.398
      8.560  414.719   71.701   87.793   48.241  110.145   20.001   20.472
      8.570  414.329   71.983   86.117   49.755  110.044   20.845   20.291
      8.580  412.030   70.985   87.890   48.155  111.229   19.675   19.823
      8.590  413.217   72.681   86.250   49.103  109.071   20.091   20.407
      8.600  414.676   71.310   87.312   48.356  110.977   19.915   20.259
      8.610  417.849   72.888   87.866   48.040  112.286   20.910   20.371
      8.620  417.971   72.101   88.829   48.969  110.952   20.472   20.973
      8.630  417.870   72.252   87.969   48.685  112.144   20.756   20.348
      8.640  415.750   71.423   88.899   47.578  110.297   20.034   20.711
      8.650  412.563   71.561   88.371   47.282  108.925   20.918   20.453
      8.660  418.671   73.725   87.071   47.386  112.667   19.900   21.104
      8.670  414.912   73.420   87.300   47.780  109.345   20.085   20.398
      8.680  413.509   71.969   87.816   48.594  107.513   19.650   21.255
      8.690  415.322   72.523   87.125   48.710  108.766   21.061   21.084
      8.700  415.456   71.799   89.794   48.722  108.090   19.803   20.944
      8.710  412.534   71.082   88.583   48.113  108.489   20.300   20.557
      8.720  412.575   70.341   89.143   47.693  107.926   20.005   21.127
      8.730  410.599   69.839   88.549   47.020  109.685   19.738   19.576
      8.740  415.334   71.850   88.229   48.782  108.709   20.339   19.672
      8.750  412.660   71.585   88.517   48.743  107.633   19.606   20.259
      8.760  415.544   72.150   88.187   49.221  107.998   20.270   19.725
      8.770  411.705   70.984   86.927   48.136  109.320   19.095   20.223
      8.780  412.064   70.603   89.815   48.958  107.381   19.674   20.693
      8.790  412.327   70.598   88.551   48.516  108.761   19.528   20.592
      8.800  410.653   69.669   87.771   49.342  108.625   18.927   20.432
      8.810  411.064   70.796   87.606   48.125  108.266   20.581   20.734
      8.820  415.738   74.188   86.305   47.228  109.392   20.389   20.917
      8.830  413.073   73.119   87.105   48.130  108.060   20.240   20.882
      8.840  416.883   73.174   89.148   48.104  108.219   20.369   20.929
      8.850  417.008   71.634   88.397   47.771  111.026   20.324   21.309
      8.860  411.691   70.865   87.760   48.267  107.603   20.133   20.584
      8.870  407.090   69.910   85.517   47.200  106.940   20.300   20.260
      8.880  416.710   71.950   88.840   48.547  109.314   19.367   21.137
      8.890  412.726   70.897   87.595   47.995  108.330   20.145   21.830
      8.900  411.762   70.241   85.974   48.582  109.295   19.757   20.106
      8.910  412.132   70.357   87.339   48.776  106.196   20.882   20.825
      8.920  411.788   71.521   87.400   47.958  106.691   21.473   19.979
      8.930  412.705   69.964   88.155   47.823  106.917   20.863   20.762
      8.940  412.261   70.221   88.251   47.891  105.942   20.807   21.086
      8.950  412.303   71.379   87.168   46.919  108.969   20.017   20.176
      8.960  416.623   72.184   88.064   47.721  109.047   20.489   21.549
      8.970  415.109   72.084   88.465   47.913  108.425   19.545   20.807
      8.980  418.569   71.966   87.231   48.871  110.695   20.104   21.787
      8.990  412.983   72.009   86.493   47.916  107.634   20.551   21.794
      9.000  419.812   71.476   88.077   49.245  108.818   22.007   21.442
      9.010  419.528   70.074   88.853   48.591  111.391   21.076   21.392
      9.020  418.130   70.613   87.395   49.123  109.555   21.448   21.124
      9.030  416.171   71.794   87.824   47.777  108.420   21.031   22.049
      9.040  414.936   71.608   86.169   47.605  109.219   21.326   21.469
      9.050  416.705   72.265   86.204   49.400  108.840   21.705   21.887
      9.060  418.321   71.574   88.274   48.691  109.245   20.848   22.547
      9.070  412.878   70.729   87.164   48.779  107.881   20.660   21.046
      9.080  411.834   71.255   85.953   47.801  107.611   20.411   21.637
      9.090  416.702   73.461   87.593   48.999  108.566   19.552   21.546
      9.100  411.644   70.407   86.918   48.503  107.437   20.934   21.770
      9.110  412.515   71.570   86.288   48.479  107.512   20.596   21.303
      9.120  412.321   70.642   88.897   48.112  106.522   19.839   21.664
      9.130  413.505   70.775   87.361   49.802  108.465   20.365   21.629
      9.140  414.223   70.599   88.098   47.879  111.066   19.308   20.919
      9.150  411.710   71.430   87.152   48.497  106.999   20.261   21.321
      9.160  408.377   68.951   87.494   47.430  107.148   19.952   20.726
      9.170  412.869   70.554   87.898   49.472  107.599   20.243   21.184
      9.180  410.778   71.298   86.527   48.749  106.235   19.920   21.098
      9.190  407.982   68.985   86.709   48.672  106.917   20.028   20.290
      9.200  408.428   69.133   87.403   48.535  107.181   19.786   20.416
      9.210  411.319   70.609   87.769   48.867  106.459   19.365   20.826
      9.220  408.956   70.927   86.832   48.194  105.732   19.723   20.898
      9.230  412.929   71.420   87.599   49.944  107.989   19.033   20.739
      9.240  408.619   69.689   86.573   48.359  107.379   19.536   19.980
      9.250  412.950   70.361   86.569   49.117  109.038   18.995   20.875
      9.260  410.646   72.093   85.889   48.112  107.878   20.119   21.118
      9.270  408.734   70.430   86.345   48.423  108.540   19.710   19.480
      9.280  410.935   70.169   87.071   48.328  108.701   20.092   20.948
      9.290  410.682   71.470   85.907   48.544  109.313   19.515   20.733
      9.300  411.008   71.070   86.872   48.500  109.230   19.598   21.502
      9.310  411.013   70.882   87.563   48.328  108.925   19.669   20.272
      9.320  412.632   70.675   88.229   47.958  109.886   18.832   20.700
      9.330  413.068   71.866   86.223   48.244  109.859   20.100   21.107
      9.340  411.950   71.936   86.808   48.289  107.659   19.148   21.558
      9.350  407.635   69.986   86.062   47.800  107.231   20.068   20.314
      9.360  409.889   72.264   87.222   48.316  106.702   18.659   21.220
      9.370  407.963   70.663   86.953   47.117  106.709   19.946   20.479
      9.380  413.864   71.725   88.202   48.864  110.084   18.154   20.516
      9.390  409.962   71.259   86.253   47.349  108.998   20.101   20.478
      9.400  412.237   72.056   85.681   47.763  109.330   20.040   20.192
      9.410  411.249   71.007   86.364   47.444  109.791   19.772   20.013
      9.420  414.583   70.989   86.554   49.100  109.166   19.666   20.760
      9.430  410.268   71.596   85.020   47.396  108.590   19.850   20.297
      9.440  413.482   71.881   86.199   49.054  108.564   19.233   20.706
      9.450  413.628   70.541   85.956   48.334  109.153   20.451   20.787
      9.460  413.744   71.363   85.929   48.203  110.545   19.234   20.965
      9.470  412.623   71.858   85.920   48.631  108.983   19.271   20.317
      9.480  413.946   70.661   86.555   47.664  111.306   20.155   20.987
      9.490  408.728   69.732   86.724   48.137  108.227   18.557   20.583
      9.500  411.196   70.419   85.603   48.311  109.351   19.284   20.183
      9.510  413.044   69.714   86.750   48.028  110.116   18.991   21.340
      9.520  412.294   72.052   86.652   49.046  109.219   17.911   20.103
      9.530  412.230   70.120   86.762   47.695  110.774   18.749   21.134
      9.540  413.508   71.831   87.175   48.003  109.039   19.265   20.886
      9.550  413.144   71.415   87.515   48.885  109.819   19.300   19.747
      9.560  413.916   70.458   85.982   49.078  110.424   19.241   20.951
      9.570  413.717   71.857   85.827   49.012  109.376   20.398   20.241
      9.580  415.342   71.175   88.312   48.113  110.440   20.094   20.700
      9.590  409.660   68.995   85.718   48.680  110.046   19.279   20.100
      9.600  411.021   70.425   86.565   49.195  109.514   20.288   19.711
      9.610  414.216   70.133   85.905   48.450  111.408   19.697   21.201
      9.620  412.538   71.158   85.624   47.866  111.150   19.697   20.239
      9.630  417.339   72.524   85.974   49.118  111.934   20.663   20.744
      9.640  412.868   71.209   86.461   48.213  110.792   19.341   21.152
      9.650  412.523   70.651   85.050   48.107  112.403   19.775   20.310
      9.660  414.069   71.155   85.713   48.586  109.444   20.134   21.109
      9.670  416.274   72.733   85.254   48.923  111.989   19.510   22.024
      9.680  412.971   71.505   85.590   48.981  111.214   19.105   20.613
      9.690  412.856   71.051   85.395   49.200  110.859   19.604   20.911
      9.700  410.413   71.400   84.417   47.770  110.142   19.929   20.450
      9.710  413.941   72.686   83.662   49.696  110.900   20.381   21.093
      9.720  408.935   71.372   84.854   48.010  110.183   19.584   20.455
      9.730  412.027   71.695   85.860   49.271  109.251   19.754   20.132
      9.740  410.190   70.443   85.008   48.715  109.728   19.700   21.311
      9.750  413.399   69.980   86.037   50.076  111.002   19.316   20.600
      9.760  409.467   70.637   84.417   49.705  108.976   19.278   21.297
      9.770  411.611   71.135   86.056   49.566  108.916   19.931   21.154
      9.780  410.281   70.916   84.589   49.708  111.345   18.375   21.201
      9.790  410.036   71.314   84.558   48.135  110.220   19.745   20.741
      9.800  410.862   71.167   84.582   49.677  109.277   18.985   21.423
      9.810  409.161   71.314   83.804   49.934  108.204   19.651   21.073
      9.820  409.742   70.414   84.906   50.460  108.353   18.905   21.208
      9.830  410.378   70.844   84.561   51.028  107.242   18.970   21.896
      9.840  409.037   69.379   85.671   50.236  107.744   18.137   20.946
      9.850  412.319   69.221   86.837   50.666  111.516   18.784   20.573
      9.860  408.076   68.849   85.906   50.045  107.957   18.738   20.968
      9.870  414.700   71.125   86.220   49.136  110.202   19.401   21.797
      9.880  415.601   70.367   85.608   49.866  110.213   19.473   21.207
      9.890  408.202   68.114   84.416   49.203  109.905   19.281   20.604
      9.900  409.916   70.439   85.268   49.690  108.308   19.082   20.962
      9.910  410.471   70.350   84.610   48.618  110.288   19.389   20.255
      9.920  414.124   71.146   84.597   48.749  111.381   18.781   21.899
      9.930  413.728   70.780   87.742   48.724  107.649   19.917   21.525
      9.940  413.962   71.470   86.264   48.779  111.970   18.556   20.246
      9.950  414.689   71.577   86.155   48.698  110.213   19.270   21.306
      9.960  408.238   69.630   84.482   47.472  109.838   18.490   20.941
      9.970  412.495   71.228   85.880   49.009  110.880   18.344   20.385
      9.980  417.492   71.702   87.414   49.874  110.784   19.069   20.991
      9.990  412.714   72.039   87.126   47.736  107.788   18.374   21.833
     10.000  411.398   70.737   86.621   48.093  108.545   19.391   21.270
     10.010  413.012   72.283   87.783   48.509  109.750   18.787   20.865
     10.020  412.439   70.925   86.973   47.626  108.907   19.161   20.835
     10.030  414.195   71.956   88.819   46.669  108.750   19.658   20.071
     10.040  413.972   70.488   87.508   47.775  109.724   19.853   20.978
     10.050  416.292   71.939   88.622   48.304  110.218   19.615   20.423
     10.060  413.361   71.469   86.615   48.961  108.097   18.908   20.680
     10.070  415.677   69.502   88.410   47.384  110.899   20.439   20.922
     10.080  411.535   70.877   85.669   46.849  110.451   19.611   20.312
     10.090  418.283   71.931   86.638   47.165  114.681   19.698   20.748
     10.100  411.551   69.632   86.198   46.584  110.506   19.085   20.758
     10.110  415.169   72.292   87.183   48.149  109.180   19.050   21.454
     10.120  413.265   71.167   84.619   48.061  110.253   18.961   21.125
     10.130  412.141   71.459   87.174   47.037  109.816   19.861   21.034
     10.140  410.549   70.534   86.081   47.482  109.350   18.918   20.340
     10.150  406.700   69.459   84.702   46.044  110.167   18.488   20.790
     10.160  408.980   69.743   86.538   46.610  108.586   19.099   20.763
     10.170  410.970   71.502   84.588   45.413  110.559   18.927   21.062
     10.180  407.973   71.219   84.655   45.956  110.052   19.031   19.861
     10.190  411.491   71.631   85.390   48.865  108.343   19.180   19.762
     10.200  408.701   71.090   85.220   48.394  107.206   19.399   20.762
     10.210  409.436   70.812   85.347   47.244  109.094   18.621   21.403
     10.220  411.012   71.475   86.157   47.963  110.140   18.687   20.853
     10.230  409.265   69.766   85.993   47.852  109.469   18.962   20.131
     10.240  408.372   71.138   85.421   47.888  108.937   19.127   19.975
     10.250  413.854   71.967   85.958   47.503  111.276   19.908   20.585
     10.260  412.181   70.482   86.228   48.240  110.034   19.258   21.298
     10.270  413.363   71.186   86.990   48.337  109.797   18.249   21.094
     10.280  412.869   71.220   86.721   47.834  109.532   18.285   21.558
     10.290  410.728   69.694   85.947   47.407  109.939   18.437   22.587
     10.300  412.905   71.795   85.311   48.776  110.112   18.761   21.595
     10.310  413.546   70.511   86.222   47.938  109.425   19.223   22.297
     10.320  410.615   71.250   84.417   47.529  108.708   19.268   22.174
     10.330  412.028   71.884   85.436   46.583  109.875   19.091   20.788
     10.340  413.470   71.363   85.250   47.907  110.574   19.674   20.327
     10.350  410.224   70.837   85.361   46.366  110.416   18.718   21.823
     10.360  409.660   71.016   85.527   47.579  108.109   18.761   20.739
     10.370  410.048   70.377   86.077   46.317  110.017   19.246   21.127
     10.380  408.965   70.677   85.357   46.329  109.327   18.095   21.684
     10.390  409.654   71.290   84.387   48.257  110.440   18.273   19.320
     10.400  406.479   70.739   84.714   46.524  109.020   18.451   20.313
     10.410  410.249   71.592   84.900   48.693  108.403   18.707   21.243
     10.420  408.992   70.759   83.796   46.630  109.194   18.400   22.012
     10.430  406.675   70.513   84.161   46.834  107.758   18.512   21.815
     10.440  406.404   69.709   85.121   46.114  107.167   19.108   20.615
     10.450  405.547   69.751   83.658   47.775  107.659   17.994   21.282
     10.460  407.755   70.234   83.932   46.553  108.785   19.167   21.079
     10.470  405.934   69.997   83.467   47.383  107.545   19.314   21.665
     10.480  407.870   70.483   84.454   46.944  108.065   19.188   21.306
     10.490  406.863   70.125   84.496   47.069  108.977   18.947   20.828
     10.500  406.332   71.790   84.063   46.116  107.486   18.606   20.731
     10.510  406.342   70.588   84.336   47.816  108.032   18.161   19.841
     10.520  410.401   70.904   86.387   46.665  110.089   19.146   21.052
     10.530  408.287   69.621   84.678   48.397  109.595   19.735   21.164
     10.540  413.294   70.294   85.617   48.561  110.111   19.230   21.848
     10.550  410.423   70.573   85.326   48.624  108.808   19.691   20.637
     10.560  405.299   70.521   85.069   48.233  107.190   18.393   21.189
     10.570  412.931   71.111   85.475   48.534  109.078   19.455   21.445
     10.580  409.288   72.355   86.171   47.561  106.366   19.416   20.315
     10.590  412.182   72.048   86.583   48.667  107.389   19.250   20.522
     10.600  414.177   72.093   85.399   49.065  108.971   20.364   21.256
     10.610  412.027   72.572   85.951   47.789  108.767   19.914   19.984
     10.620  410.446   69.767   85.830   47.287  110.394   19.070   21.430
     10.630  410.170   71.831   85.963   48.178  108.826   19.027   20.493
     10.640  414.452   71.673   86.273   49.465  109.311   18.071   21.443
     10.650  414.060   73.503   86.518   49.965  107.448   17.991   21.017
     10.660  406.287   71.209   83.392   47.920  107.281   18.896   21.157
     10.670  411.010   70.838   84.993   49.158  109.414   18.852   21.439
     10.680  413.242   72.807   85.775   47.421  110.020   18.907   21.305
     10.690  411.920   71.270   84.796   48.773  110.602   19.592   19.620
     10.700  411.776   71.908   84.794   47.764  108.841   19.786   21.398
     10.710  414.640   72.204   86.531   49.166  110.008   18.826   21.837
     10.720  411.442   70.946   86.042   48.951  108.320   18.783   21.007
     10.730  411.701   70.507   85.593   48.294  108.995   18.993   21.085
     10.740  408.687   70.688   85.534   46.976  108.344   18.409   21.141
     10.750  415.812   71.058   88.532   48.708  111.483   18.647   20.738
     10.760  413.848   71.155   86.085   48.128  109.751   19.500   21.360
     10.770  415.374   71.152   86.279   48.646  110.991   19.020   21.749
     10.780  414.327   71.611   85.542   47.615  111.576   19.027   21.004
     10.790  413.572   71.674   86.507   49.686  108.052   20.003   21.122
     10.800  415.524   70.969   87.500   48.169  109.781   19.969   21.034
     10.810  416.271   72.211   86.060   47.509  111.184   19.927   21.309
     10.820  411.357   71.331   86.040   47.263  108.652   19.986   21.350
     10.830  411.918   70.147   86.662   47.084  109.676   19.929   21.333
     10.840  412.284   69.979   85.380   48.055  110.024   20.144   22.688
     10.850  412.060   71.799   86.654   48.195  107.953   19.654   21.354
     10.860  410.865   69.828   85.112   47.975  110.012   20.204   21.227
     10.870  413.650   70.732   86.953   48.706  109.487   19.558   21.384
     10.880  414.853   70.538   87.646   48.075  110.601   19.603   21.359
     10.890  415.391   71.703   86.657   48.336  110.842   19.648   21.959
     10.900  416.379   71.676   86.791   49.159  109.819   19.520   22.448
     10.910  418.310   71.445   87.695   48.992  111.547   19.427   21.044
     10.920  418.372   72.645   87.315   48.895  111.249   20.063   20.935
     10.930  415.906   71.215   88.525   48.399  108.602   20.491   21.262
     10.940  413.730   71.025   87.953   48.492  108.853   19.636   21.293
     10.950  419.660   72.204   88.451   50.155  111.206   20.544   20.193
     10.960  410.670   70.514   85.315   50.080  108.123   19.249   20.545
     10.970  414.054   72.062   86.388   49.232  109.594   20.355   19.282
     10.980  414.496   73.018   85.757   48.635  108.765   19.205   21.130
     10.990  413.055   71.453   87.884   49.145  107.865   19.150   20.644
     11.000  410.233   71.778   87.689   47.031  107.302   19.896   20.295
     11.010  408.215   70.075   85.708   46.925  109.252   19.492   20.781
     11.020  414.146   71.890   87.580   47.651  109.744   19.065   20.813
     11.030  409.264   71.645   86.781   47.098  107.921   19.979   21.179
     11.040  414.634   73.077   88.063   47.849  106.992   20.926   21.460
     11.050  413.870   71.777   88.545   47.926  107.971   19.952   22.093
     11.060  417.889   72.559   88.848   48.275  108.805   21.044   20.922
     11.070  416.520   71.635   88.523   48.127  109.030   20.401   22.140
     11.080  412.897   71.974   88.159   48.367  107.119   20.894   20.929
     11.090  412.388   72.792   88.635   46.499  107.899   21.113   20.850
     11.100  412.868   70.814   89.257   47.538  107.491   21.497   21.087
     11.110  415.188   71.736   87.072   48.053  109.508   21.326   21.366
     11.120  413.080   71.744   87.225   46.794  107.944   20.915   21.788
     11.130  411.096   72.010   87.749   46.465  107.444   20.412   21.601
     11.140  411.475   70.341   87.792   47.436  107.994   20.233   21.241
     11.150  410.626   71.248   88.679   48.137  105.719   20.148   21.508
     11.160  414.564   72.833   89.568   46.643  106.345   20.427   22.124
     11.170  413.897   72.092   90.562   47.033  105.455   20.631   21.431
     11.180  411.848   70.085   90.161   49.185  104.697   19.622   21.130
     11.190  411.623   71.439   89.730   46.735  106.504   18.105   21.519
     11.200  411.248   71.762   89.166   46.520  107.150   18.578   21.305
     11.210  412.134   71.667   88.260   49.926  104.809   19.259   21.511
     11.220  416.091   73.968   89.814   48.613  106.244   19.404   20.971
     11.230  409.939   73.030   87.627   47.707  103.626   19.447   20.825
     11.240  409.604   73.063   87.634   47.293  103.511   19.779   21.202
     11.250  411.933   71.814   88.885   47.084  105.252   19.555   20.925
     11.260  408.615   70.518   87.785   47.204  104.630   19.489   21.197
     11.270  407.490   69.584   88.802   47.102  104.954   19.572   20.102
     11.280  410.289   71.019   89.727   46.560  104.802   19.543   20.708
     11.290  412.310   72.548   90.317   46.880  104.535   20.362   20.894
     11.300  411.055   72.773   89.173   47.076  105.000   19.013   20.718
     11.310  409.261   71.023   89.639   47.811  103.300   19.337   20.823
     11.320  409.295   71.327   88.615   48.349  103.933   20.345   20.180
     11.330  411.354   70.039   87.198   48.631  107.566   20.521   20.358
     11.340  410.800   69.326   89.450   47.137  106.984   19.376   20.913
     11.350  410.699   70.738   86.942   47.982  107.988   19.084   20.811
     11.360  406.446   69.859   87.323   47.541  105.194   18.653   21.093
     11.370  409.927   69.542   88.536   47.512  105.326   19.430   21.534
     11.380  406.015   69.746   87.850   45.547  105.621   18.721   21.219
     11.390  411.350   72.043   88.933   45.490  106.235   19.946   21.879
     11.400  409.245   71.818   87.827   47.637  105.294   18.646   20.757
     11.410  410.404   71.826   88.660   46.987  106.006   18.461   20.983
     11.420  410.372   71.289   88.855   47.525  105.951   19.862   20.597
     11.430  409.056   73.260   88.197   46.958  105.039   19.914   20.094
     11.440  414.390   73.853   90.286   46.064  108.029   18.227   21.457
     11.450  411.760   70.447   91.607   46.910  105.958   19.600   21.381
     11.460  410.329   70.705   91.834   46.358  105.169   19.288   19.831
     11.470  406.931   72.800   89.776   46.399  103.275   18.798   20.330
     11.480  412.912   72.405   90.343   47.580  107.476   18.832   20.324
     11.490  409.216   73.099   90.664   46.622  104.705   19.138   19.923
     11.500  409.128   72.625   89.302   47.888  104.222   19.584   20.094
     11.510  409.672   71.680   88.918   46.868  106.030   19.506   20.419
     11.520  410.852   71.625   90.717   48.395  104.639   19.199   20.445
     11.530  411.279   73.378   90.165   47.256  104.950   18.920   20.294
     11.540  409.712   73.035   89.190   47.148  105.855   19.114   19.998
     11.550  411.659   70.499   90.827   48.217  107.237   19.279   19.985
     11.560  414.052   73.714   90.737   46.241  106.789   19.464   19.920
     11.570  411.186   72.098   88.928   47.710  106.970   19.826   19.383
     11.580  415.592   73.573   88.666   48.198  107.719   20.301   20.129
     11.590  416.926   72.755   89.943   48.244  107.073   19.775   20.162
     11.600  413.075   72.180   90.331   47.751  106.600   19.712   20.045
     11.610  412.689   72.746   88.874   48.253  106.899   19.364   20.050
     11.620  413.778   72.202   88.724   48.504  108.008   19.313   21.012
     11.630  411.289   71.105   87.722   48.344  109.389   19.027   19.190
     11.640  411.676   72.378   87.940   47.308  108.366   19.503   20.818
     11.650  417.223   73.402   90.720   47.486  110.215   19.386   20.414
     11.660  414.818   73.996   89.136   47.354  109.276   20.236   20.010
     11.670  408.213   71.996   88.623   46.410  107.707   18.510   20.723
     11.680  411.856   73.445   88.484   46.179  108.378   19.261   19.784
     11.690  412.803   73.420   89.793   46.159  107.210   19.923   20.375
     11.700  409.684   72.439   89.063   46.137  107.957   18.738   19.679
     11.710  410.521   73.163   89.368   45.234  107.672   19.505   20.755
     11.720  409.896   72.270   89.273   45.416  107.240   19.640   21.221
     11.730  415.113   73.951   89.002   46.952  107.920   20.343   21.116
     11.740  413.830   72.532   90.616   46.481  108.065   20.170   20.692
     11.750  408.733   71.104   89.153   47.174  106.058   19.872   19.584
     11.760  410.947   72.094   89.890   46.491  105.594   20.901   20.712
     11.770  413.422   70.738   89.358   47.433  109.080   20.201   21.116
     11.780  414.900   72.242   90.320   47.188  108.400   19.907   20.851
     11.790  408.744   71.341   89.126   46.000  105.718   19.466   21.487
     11.800  412.040   71.730   89.116   47.678  107.297   19.628   20.351
     11.810  412.223   71.055   89.667   47.530  107.812   19.508   21.012
     11.820  412.989   71.793   90.686   46.508  107.353   20.079   20.263
     11.830  420.076   74.125   91.039   47.884  108.931   20.181   21.314
     11.840  416.399   73.404   90.357   47.117  106.893   20.118   21.115
     11.850  415.051   72.188   89.885   46.203  110.367   19.539   20.353
     11.860  413.770   73.211   88.130   45.780  109.475   20.363   20.345
     11.870  414.851   74.494   89.314   45.665  108.267   19.951   20.497
     11.880  413.337   72.713   87.685   46.433  110.508   19.596   20.683
     11.890  414.038   72.775   89.553   46.570  108.476   19.703   20.791
     11.900  414.966   71.364   90.046   47.820  107.546   20.059   20.750
     11.910  414.448   71.445   90.011   46.830  108.525   20.299   21.080
     11.920  415.728   72.275   89.599   46.440  108.461   20.824   21.345
     11.930  411.892   73.412   87.789   46.970  107.402   19.629   19.854
     11.940  417.308   72.905   89.791   47.042  110.055   19.811   20.688
     11.950  421.039   74.009   90.804   46.967  109.459   20.827   20.417
     11.960  411.638   72.417   89.056   46.960  107.139   19.606   19.062
     11.970  415.123   71.671   88.112   47.284  109.790   20.381   20.462
     11.980  420.316   72.958   89.653   48.624  109.142   20.999   20.036
     11.990  412.062   72.328   88.885   46.691  106.743   19.582   19.724
     12.000  412.764   72.010   88.393   47.496  108.407   19.766   20.204
     12.010  413.874   72.579   90.214   46.568  106.766   20.408   19.613
     12.020  413.567   73.179   90.077   46.300  108.155   19.865   19.387
     12.030  415.810   73.965   89.631   46.181  108.268   20.336   19.459
     12.040  415.958   73.250   90.055   47.678  107.725   19.060   19.545
     12.050  410.202   73.038   90.675   44.706  105.001   19.712   19.317
     12.060  410.979   72.725   89.972   44.737  106.696   20.276   20.087
     12.070  409.887   73.407   88.799   46.787  105.841   20.102   19.175
     12.080  413.315   73.296   90.685   47.104  105.886   19.910   20.132
     12.090  412.858   72.476   90.190   46.706  106.851   19.616   20.987
     12.100  413.179   74.871   88.945   46.423  105.755   20.452   19.908
     12.110  411.675   71.314   89.953   47.237  106.528   20.135   20.591
     12.120  414.704   72.824   88.091   47.320  107.739   20.777   19.942
     12.130  412.313   72.917   89.449   47.802  107.046   19.636   19.127
     12.140  411.524   73.555   88.296   48.193  105.086   19.510   20.259
     12.150  408.721   73.318   87.988   46.800  105.063   20.405   20.247
     12.160  411.080   74.128   88.040   47.656  104.192   20.091   20.652
     12.170  408.275   72.417   87.082   46.792  105.748   20.070   19.892
     12.180  408.228   74.825   86.794   46.886  105.405   19.981   19.470
     12.190  411.602   72.372   88.210   47.094  107.132   20.079   20.616
     12.200  411.789   74.808   86.150   46.999  107.977   19.773   20.182
     12.210  411.151   73.680   87.922   46.407  107.373   19.443   19.608
     12.220  411.121   74.784   86.715   47.348  107.357   19.432   19.606
     12.230  412.050   74.043   87.647   47.488  107.449   19.685   20.256
     12.240  414.174   73.776   89.841   45.953  108.650   19.559   20.228
     12.250  410.851   73.769   87.956   46.428  107.255   19.475   20.414
     12.260  414.444   73.862   89.007   47.106  107.996   20.986   20.746
     12.270  411.390   73.765   86.938   46.369  108.585   19.414   20.566
     12.280  413.981   72.503   89.566   47.968  108.278   19.644   20.161
     12.290  412.346   74.132   86.845   46.312  107.189   20.561   20.441
     12.300  410.728   73.562   87.606   46.140  108.381   19.852   18.936
     12.310  413.022   72.531   87.549   47.628  108.774   20.285   20.032
     12.320  415.263   73.262   89.107   48.181  108.956   20.457   19.196
     12.330  413.952   74.065   89.769   47.216  109.053   19.335   19.599
     12.340  414.059   72.705   90.486   47.852  108.564   18.750   19.764
     12.350  413.332   74.293   89.331   46.699  108.421   18.906   20.242
     12.360  414.370   72.630   88.930   48.681  109.581   18.575   19.713
     12.370  410.878   74.499   87.937   46.873  107.697   18.961   20.059
     12.380  413.206   73.418   88.646   47.414  108.792   18.640   20.142
     12.390  416.824   72.643   89.609   47.985  109.264   19.165   20.479
     12.400  413.935   71.814   90.971   47.640  106.767   19.364   20.518
     12.410  415.057   73.923   89.122   47.405  108.083   19.913   20.161
     12.420  419.060   74.482   89.617   48.467  109.911   19.591   20.943
     12.430  418.728   74.110   91.361   47.598  110.118   19.421   20.248
     12.440  415.791   73.858   89.158   47.160  109.221   20.367   20.542
     12.450  414.646   74.268   89.965   47.645  108.523   19.163   19.515
     12.460  413.605   74.022   88.253   47.463  109.680   19.048   19.988
     12.470  418.115   74.564   89.758   49.092  109.788   19.328   20.047
     12.480  414.113   73.623   88.942   48.859  107.242   19.817   20.574
     12.490  418.299   75.226   88.941   47.853  109.152   19.604   20.547
     12.500  415.789   73.642   88.803   48.749  107.174   20.420   20.241
     12.510  412.988   73.335   89.503   48.636  106.751   19.413   20.339
     12.520  412.734   71.879   88.609   48.264  108.046   19.384   19.358
     12.530  416.085   73.300   87.647   49.783  107.308   19.606   20.449
     12.540  416.355   74.678   90.659   49.229  106.767   19.054   20.037
     12.550  412.342   73.061   88.203   47.797  108.474   17.977   20.130
     12.560  410.050   72.711   87.029   49.146  106.178   18.889   19.440
     12.570  414.852   71.966   89.955   49.470  109.306   17.494   19.730
     12.580  413.177   72.118   89.555   49.453  108.295   19.103   19.708
     12.590  413.423   72.525   90.024   49.193  107.579   18.854   19.728
     12.600  419.571   74.126   90.403   48.869  109.785   19.784   20.777
     12.610  412.786   72.035   90.610   47.910  106.961   19.072   20.409
     12.620  412.071   72.855   90.215   47.427  107.910   18.672   19.660
     12.630  415.874   74.167   89.940   48.789  107.851   19.071   20.094
     12.640  414.285   72.994   90.314   47.616  107.805   18.774   19.843
     12.650  414.101   72.583   88.616   48.684  107.226   20.008   20.347
     12.660  413.172   71.192   89.596   49.095  106.566   19.574   20.774
     12.670  413.550   72.213   89.018   49.380  107.283   19.415   20.148
     12.680  417.492   74.258   89.973   48.245  109.380   19.854   19.607
     12.690  415.671   72.906   89.660   47.920  108.264   19.051   20.435
     12.700  421.364   74.581   90.969   48.329  108.923   20.228   20.487
     12.710  416.287   72.136   90.660   47.819  107.535   20.555   20.465
     12.720  415.807   72.529   88.960   49.985  108.715   19.517   19.248
     12.730  416.999   72.707   89.586   49.516  108.519   19.453   19.452
     12.740  412.996   72.518   87.268   48.606  108.230   20.035   19.508
     12.750  415.813   72.101   89.494   48.191  107.306   19.881   19.500
     12.760  416.487   74.502   90.526   48.831  106.656   20.124   19.543
     12.770  415.586   74.163   86.407   47.940  108.665   20.082   20.112
     12.780  417.214   72.140   88.187   49.167  108.306   20.817   20.022
     12.790  415.414   72.097   88.191   48.925  109.253   19.164   20.004
     12.800  415.040   72.982   89.552   47.596  108.284   19.451   20.223
     12.810  417.068   74.280   90.093   47.672  110.047   20.239   19.122
     12.820  417.883   73.518   90.422   48.182  108.775   20.275   19.304
     12.830  418.140   73.672   88.845   49.055  108.928   19.695   19.513
     12.840  416.264   70.919   88.481   49.536  109.512   19.891   20.136
     12.850  415.969   73.766   86.002   48.215  110.180   20.316   19.897
     12.860  413.268   73.533   88.363   48.492  106.735   19.410   19.273
     12.870  416.398   73.852   88.841   48.968  109.246   19.601   19.073
     12.880  410.610   70.814   86.435   48.976  108.109   19.003   19.676
     12.890  416.814   73.973   89.237   48.432  108.006   20.103   19.744
     12.900  419.106   72.939   88.968   49.277  108.961   20.327   19.877
     12.910  413.514   72.248   86.395   49.200  108.018   19.579   20.158
     12.920  411.504   72.473   87.369   47.499  106.746   20.141   19.029
     12.930  410.535   71.803   87.459   47.875  105.348   20.299   20.683
     12.940  413.583   72.002   88.804   49.004  107.078   19.207   19.709
     12.950  417.039   74.635   89.950   48.599  107.593   19.685   19.594
     12.960  414.788   73.688   88.369   47.958  107.923   19.374   19.619
     12.970  419.034   72.813   87.490   50.366  109.379   19.389   20.089
     12.980  419.430   73.213   87.772   49.306  109.794   19.917   21.007
     12.990  415.145   72.196   88.269   48.273  107.768   19.696   20.435
     13.000  413.854   74.217   86.160   48.832  107.335   19.497   19.843
     13.010  410.916   72.013   85.765   48.586  107.870   19.478   20.729
     13.020  412.520   73.038   85.182   49.034  107.635   19.319   19.711
     13.030  417.172   74.291   87.190   49.482  108.745   19.830   20.184
     13.040  414.542   71.951   87.502   50.607  108.420   18.797   20.176
     13.050  413.413   70.156   86.701   50.620  109.981   18.731   19.944
     13.060  412.842   71.418   88.388   48.470  108.093   18.990   20.230
     13.070  415.120   72.176   88.470   50.852  107.840   19.378   19.331
     13.080  416.831   72.392   89.664   48.804  109.561   19.179   20.262
     13.090  414.181   72.186   88.801   49.597  107.813   19.292   19.258
     13.100  411.128   72.612   87.609   49.415  107.608   18.923   19.408
     13.110  413.568   71.609   87.738   48.772  107.887   20.171   19.519
     13.120  418.372   72.518   88.840   48.996  110.428   19.489   19.676
     13.130  417.186   72.681   87.701   49.761  111.059   19.147   20.162
     13.140  419.194   72.459   87.505   50.050  109.862   20.284   20.260
     13.150  416.078   72.617   86.951   49.997  110.805   19.410   19.782
     13.160  413.826   72.247   88.364   49.824  110.339   18.074   18.946
     13.170  411.718   72.682   88.641   49.915  108.345   18.949   19.289
     13.180  413.160   72.835   88.294   49.094  107.382   19.336   20.334
     13.190  414.989   71.715   88.969   48.375  107.443   19.684   21.265
     13.200  416.762   71.977   89.966   49.674  109.007   19.913   19.830
     13.210  415.384   70.174   88.975   51.562  110.231   19.486   19.934
     13.220  413.968   70.351   89.566   49.148  110.460   18.863   19.589
     13.230  416.115   71.114   88.652   49.756  111.909   17.815   19.773
     13.240  417.424   71.467   88.821   51.232  109.340   19.218   19.874
     13.250  417.627   70.287   90.589   49.594  111.818   19.011   20.064
     13.260  414.819   70.537   88.863   49.881  110.965   18.826   20.116
     13.270  412.615   71.110   87.804   49.456  107.947   19.438   20.413
     13.280  411.776   72.026   86.471   49.092  109.791   19.012   19.234
     13.290  409.771   70.417   87.008   48.805  108.346   18.792   20.356
     13.300  415.843   71.214   88.245   47.791  111.625   18.888   20.828
     13.310  413.758   71.363   88.283   48.747  107.846   19.913   20.242
     13.320  415.242   71.971   89.525   48.094  109.522   19.518   20.660
     13.330  413.827   72.346   88.666   48.443  108.316   19.309   19.672
     13.340  412.582   70.685   88.441   48.165  110.509   18.388   20.139
     13.350  414.456   70.633   88.389   47.823  110.775   18.560   20.986
     13.360  415.774   70.734   89.901   49.116  110.161   18.256   20.799
     13.370  415.722   72.883   88.612   48.973  108.283   18.938   20.207
     13.380  412.728   71.508   88.144   48.894  107.171   19.391   19.965
     13.390  413.347   70.835   88.065   48.719  109.495   18.962   20.656
     13.400  412.068   73.457   87.661   47.763  106.937   19.357   19.663
     13.410  415.221   71.457   89.066   49.389  108.142   19.163   19.826
     13.420  412.068   72.034   88.150   48.716  106.789   19.738   19.893
     13.430  410.200   70.869   89.333   49.020  106.233   18.890   20.286
     13.440  412.035   71.534   87.870   48.265  107.651   19.691   19.915
     13.450  410.701   71.594   88.513   47.715  106.623   19.030   20.613
     13.460  412.945   70.612   88.172   48.891  109.277   19.670   20.522
     13.470  412.400   72.459   89.088   48.897  106.354   20.306   20.397
     13.480  413.450   70.307   90.835   48.424  107.718   20.036   20.433
     13.490  415.156   71.269   90.716   50.722  106.389   20.134   20.202
     13.500  411.535   70.496   89.345   49.864  106.603   19.374   20.290
     13.510  411.588   72.021   89.488   48.815  104.427   19.251   19.856
     13.520  413.773   72.610   90.486   50.280  106.433   19.442   19.574
     13.530  417.167   71.568   91.192   50.042  107.601   20.632   19.994
     13.540  412.479   73.118   90.201   50.324  106.711   20.160   19.023
     13.550  413.847   72.355   90.853   48.772  105.647   19.671   20.272
     13.560  410.893   72.284   87.631   49.373  107.179   19.865   19.358
     13.570  416.191   71.166   90.879   48.260  109.154   21.160   20.097
     13.580  411.211   70.299   88.792   50.484  105.885   19.755   20.716
     13.590  410.672   69.456   87.246   52.438  106.033   20.342   20.475
     13.600  410.199   71.259   88.706   49.293  106.257   20.061   20.128
     13.610  413.926   71.000   89.701   50.041  108.079   20.706   20.373
     13.620  412.148   72.678   90.498   48.516  107.062   19.155   20.399
     13.630  409.528   71.064   89.386   48.826  106.933   19.652   19.746
     13.640  410.360   71.181   89.720   47.683  108.054   19.425   20.491
     13.650  409.523   70.990   90.994   49.344  105.010   19.081   19.754
     13.660  407.997   71.707   88.673   49.849  103.929   20.144   20.110
     13.670  412.233   71.525   89.549   49.898  107.017   20.020   19.542
     13.680  415.946   71.506   91.219   49.466  108.990   20.353   19.913
     13.690  414.071   71.601   90.494   49.449  106.504   20.590   19.267
     13.700  412.873   72.537   88.771   48.842  107.987   19.964   20.333
     13.710  406.219   69.429   89.452   48.461  103.942   19.545   20.017
     13.720  411.584   70.700   90.811   48.926  106.088   20.518   20.231
     13.730  409.348   70.460   90.495   49.411  104.323   19.649   20.013
     13.740  409.290   71.282   90.639   49.011  104.515   19.859   19.816
     13.750  411.667   71.784   90.989   48.126  106.943   20.004   18.906
     13.760  410.787   68.798   90.513   47.641  106.926   20.857   19.935
     13.770  410.038   69.673   91.291   47.579  106.230   21.090   19.424
     13.780  409.620   68.371   89.233   48.876  107.390   20.775   19.690
     13.790  408.599   71.038   89.038   48.239  107.732   20.090   19.722
     13.800  411.159   69.287   90.359   48.232  108.441   21.218   20.400
     13.810  410.578   70.714   89.574   49.367  108.155   20.127   19.522
     13.820  408.781   72.230   89.548   48.364  105.931   19.452   20.054
     13.830  405.685   69.753   87.732   48.728  105.554   19.998   20.001
     13.840  411.032   70.485   89.976   47.636  107.312   20.250   20.107
     13.850  407.839   70.895   89.175   48.909  104.422   19.577   19.743
     13.860  411.334   70.728   88.550   49.911  107.300   20.610   20.240
     13.870  412.726   70.740   90.501   48.725  107.559   20.680   20.241
     13.880  410.043   70.053   90.113   48.356  107.761   20.424   19.581
     13.890  409.324   70.332   89.624   49.670  105.335   20.005   20.648
     13.900  409.113   70.005   89.488   48.279  107.684   19.846   20.163
     13.910  411.625   70.613   88.966   48.266  108.404   20.385   20.552
     13.920  411.069   70.083   90.008   48.857  107.625   20.297   19.504
     13.930  409.502   70.251   89.339   48.125  106.471   20.549   20.418
     13.940  407.110   70.537   87.927   47.010  108.014   19.543   20.220
     13.950  411.762   69.962   89.896   48.365  108.541   20.250   19.063
     13.960  406.454   69.445   89.580   47.533  105.396   19.525   20.086
     13.970  409.852   71.567   88.560   48.192  108.476   19.629   20.438
     13.980  411.097   70.186   91.305   48.316  107.307   19.943   19.499
     13.990  409.651   69.993   89.786   48.450  107.070   19.569   19.848
     14.000  410.195   69.466   89.668   47.644  107.703   20.150   20.692
     14.010  411.719   70.207   88.631   48.698  108.739   19.522   20.117
     14.020  409.379   70.227   88.443   48.346  109.668   19.690   19.500
     14.030  411.660   70.462   89.075   49.285  109.833   20.243   19.083
     14.040  409.400   69.950   89.920   46.734  108.484   20.140   19.025
     14.050  411.778   70.144   89.865   48.392  107.843   20.424   20.343
     14.060  412.229   70.967   90.876   47.089  108.483   19.199   20.102
     14.070  412.704   70.909   91.018   47.512  107.402   19.414   20.622
     14.080  413.260   69.292   91.569   47.763  109.833   19.358   20.965
     14.090  411.205   69.766   89.723   48.096  109.059   20.225   20.441
     14.100  419.470   70.450   94.304   47.996  109.727   20.895   20.593
     14.110  411.280   69.437   89.559   47.458  110.201   19.551   19.784
     14.120  408.944   70.063   89.553   46.586  108.375   19.293   20.903
     14.130  408.680   68.887   88.507   47.236  108.631   20.705   20.765
     14.140  412.665   69.830   91.000   48.020  109.352   20.058   20.510
     14.150  410.665   70.753   91.576   47.765  105.981   20.786   19.891
     14.160  413.020   70.522   90.951   47.189  109.222   20.160   20.193
     14.170  407.667   69.273   90.289   48.891  105.476   19.626   19.741
     14.180  410.991   70.662   91.147   47.905  106.368   19.324   20.976
     14.190  411.330   70.505   90.063   47.727  108.801   19.896   19.723
     14.200  411.710   70.951   90.959   46.649  107.636   20.182   20.229
     14.210  408.942   70.450   90.564   45.805  108.198   19.990   20.472
     14.220  411.600   71.768   90.353   45.438  109.169   19.877   20.199
     14.230  409.176   70.089   90.761   46.268  108.730   19.651   19.654
     14.240  409.931   69.780   91.395   46.761  107.705   19.534   19.833
     14.250  408.714   71.082   89.590   45.600  107.979   19.760   19.828
     14.260  410.033   71.595   89.587   47.303  108.573   19.295   19.652
     14.270  411.557   70.323   92.200   47.645  107.368   20.269   20.090
     14.280  411.814   69.906   90.241   48.562  109.428   19.867   19.739
     14.290  408.218   69.136   88.834   48.739  107.324   19.754   20.131
     14.300  412.678   71.556   91.075   48.047  107.580   20.722   20.226
     14.310  410.395   69.780   89.592   48.613  107.698   19.880   20.747
     14.320  411.990   70.814   90.183   46.602  110.487   19.579   20.778
     14.330  409.060   70.089   90.957   47.748  107.271   19.223   20.290
     14.340  412.690   70.231   89.742   48.240  109.781   19.297   20.304
     14.350  412.438   71.311   91.444   48.425  108.810   18.231   19.627
     14.360  407.615   71.213   89.903   47.640  106.480   19.282   20.197
     14.370  407.004   70.574   89.887   47.749  104.936   19.066   20.775
     14.380  409.928   69.997   90.757   48.828  106.117   19.914   19.366
     14.390  408.264   69.989   91.137   48.398  106.018   18.897   20.120
     14.400  412.623   71.746   91.197   47.982  108.125   19.227   20.663
     14.410  412.081   71.684   91.617   48.014  107.048   19.229   20.377
     14.420  408.459   69.914   90.398   47.173  107.266   19.638   19.580
     14.430  414.544   72.432   91.487   47.645  107.228   20.388   20.470
     14.440  410.296   70.454   89.167   48.330  108.469   20.196   20.135
     14.450  409.613   71.344   89.279   47.567  107.276   19.902   19.770
     14.460  411.140   71.089   89.917   48.797  107.687   19.568   20.472
     14.470  411.388   71.854   89.825   48.026  108.437   19.242   19.762
     14.480  409.773   69.932   91.184   47.969  108.355   19.657   19.073
     14.490  408.788   70.845   90.971   48.197  106.679   19.536   19.171
     14.500  412.787   71.125   90.621   48.458  108.405   19.758   19.433
     14.510  411.757   70.009   91.930   47.182  109.811   19.929   19.106
     14.520  412.065   70.529   89.618   47.794  109.977   20.273   20.050
     14.530  410.556   69.611   89.395   47.828  109.610   19.793   19.697
     14.540  411.185   69.901   89.713   48.515  108.383   20.222   19.727
     14.550  413.324   70.896   89.840   48.487  109.471   19.989   19.977
     14.560  412.036   69.763   89.252   48.741  109.129   19.897   19.806
     14.570  411.428   70.027   88.899   48.930  108.168   20.361   20.041
     14.580  410.140   70.008   88.921   49.463  108.665   20.133   19.716
     14.590  416.545   70.089   90.120   49.796  111.616   20.203   20.131
     14.600  414.861   70.615   91.172   49.502  111.171   19.574   18.388
     14.610  415.628   71.275   90.260   48.974  109.739   20.244   20.918
     14.620  415.194   70.901   91.005   48.806  110.505   20.226   19.707
     14.630  414.098   71.576   89.845   48.758  110.505   19.611   18.986
     14.640  412.976   70.479   90.696   47.755  110.544   20.786   19.842
     14.650  415.316   71.831   91.787   49.032  107.751   19.986   20.523
     14.660  411.061   71.155   90.210   49.079  107.418   20.406   19.629
     14.670  409.188   70.230   89.399   48.079  108.058   20.075   19.933
     14.680  412.064   70.022   89.426   49.016  108.698   19.925   20.200
     14.690  412.474   69.641   89.404   49.325  109.881   19.904   20.670
     14.700  412.134   71.349   88.614   49.066  108.194   19.375   20.880
     14.710  415.132   71.157   90.034   49.185  109.409   19.763   21.049
     14.720  415.499   71.701   89.842   49.069  109.434   20.006   20.739
     14.730  413.147   70.259   87.919   49.759  110.600   20.471   20.489
     14.740  408.338   70.440   88.402   48.066  107.457   19.370   20.918
     14.750  413.188   71.703   88.913   48.457  107.100   20.879   21.681
     14.760  411.131   69.956   88.473   48.092  109.796   20.303   21.111
     14.770  412.414   72.284   88.767   47.676  108.167   20.342   21.014
     14.780  410.267   71.076   88.350   47.876  108.343   20.180   20.622
     14.790  412.429   70.533   89.936   48.253  110.406   19.381   20.334
     14.800  410.873   70.866   88.806   49.060  107.521   20.123   20.035
     14.810  411.810   70.686   91.529   48.369  107.878   20.468   20.293
     14.820  409.117   70.576   88.727   47.993  108.950   19.925   20.073
     14.830  413.894   70.821   89.454   48.276  110.561   20.639   19.771
     14.840  413.508   70.913   89.362   49.185  107.874   20.574   20.612
     14.850  408.502   70.820   89.146   49.312  106.084   20.500   19.923
     14.860  410.960   69.679   90.487   48.087  107.838   21.054   20.428
     14.870  413.406   71.467   89.012   49.515  107.599   21.336   19.845
     14.880  415.029   70.483   89.948   49.126  110.007   21.223   20.160
     14.890  411.067   70.660   89.362   49.000  107.418   19.794   19.711
     14.900  411.469   71.305   90.727   48.593  107.481   20.299   19.576
     14.910  413.387   72.568   89.550   49.925  108.015   21.183   19.871
     14.920  411.317   71.404   89.095   49.239  108.297   20.287   18.979
     14.930  409.204   71.050   89.171   49.114  107.288   20.722   19.581
     14.940  408.800   71.002   88.695   49.584  105.305   19.864   20.547
     14.950  407.510   72.113   88.225   47.701  105.894   20.304   20.111
     14.960  407.795   70.976   89.292   48.814  104.952   20.525   19.506
     14.970  408.098   70.118   89.386   48.677  107.046   19.092   19.733
     14.980  409.998   72.376   88.147   47.798  108.718   20.066   20.035
     14.990  409.153   70.476   90.076   49.189  106.999   20.145   19.068
     15.000  406.579   70.932   88.240   48.992  106.497   19.587   19.896
     15.010  411.424   71.298   89.598   49.956  106.191   20.245   19.912
     15.020  409.458   71.005   89.627   48.026  105.750   21.397   20.384
     15.030  406.668   69.917   89.759   49.151  105.641   19.552   19.415
     15.040  405.845   69.843   88.202   49.178  103.939   19.798   20.330
     15.050  411.187   70.200   89.306   48.389  108.726   19.919   20.169
     15.060  408.908   70.346   89.896   48.570  106.879   18.885   20.018
     15.070  406.880   69.859   86.251   48.677  107.838   20.276   20.039
     15.080  403.574   69.347   88.310   47.970  106.523   19.273   19.358
     15.090  407.688   70.001   89.651   48.581  108.348   18.317   19.580
     15.100  408.403   71.056   89.224   49.547  106.066   19.998   20.355
     15.110  406.453   72.600   88.218   48.587  105.204   19.154   19.405
     15.120  408.827   71.598   89.084   48.386  106.586   20.440   19.269
     15.130  408.784   73.316   88.881   47.876  105.520   18.911   19.922
     15.140  403.780   69.787   88.667   47.243  107.187   18.311   18.390
     15.150  404.680   71.267   87.351   47.277  107.340   19.314   18.758
     15.160  408.288   70.949   89.429   49.469  107.304   19.138   19.086
     15.170  410.891   71.826   91.054   49.752  106.844   19.068   19.281
     15.180  408.385   71.465   88.970   49.890  106.858   19.759   18.637
     15.190  413.057   71.231   91.864   50.533  106.572   19.884   19.399
     15.200  406.646   70.918   88.942   49.626  105.615   19.888   19.079
     15.210  409.081   72.594   90.540   47.793  106.753   19.595   20.482
     15.220  407.354   72.241   89.379   48.741  105.559   19.361   20.445
     15.230  405.800   70.729   87.997   48.725  106.048   19.531   19.984
     15.240  408.592   71.053   88.860   49.789  107.479   19.432   20.109
     15.250  414.539   73.439   90.753   48.107  109.934   19.583   20.114
     15.260  413.103   72.367   90.904   48.386  106.593   20.188   20.472
     15.270  410.876   71.186   90.409   47.939  109.511   19.834   19.426
     15.280  408.685   70.579   89.595   48.592  108.079   19.818   18.968
     15.290  405.151   70.435   87.049   48.027  106.986   19.322   19.840
     15.300  407.681   70.033   89.574   48.139  107.081   19.676   19.722
     15.310  413.350   71.628   93.173   48.369  108.097   19.271   19.611
     15.320  407.856   71.399   92.317   46.849  106.300   20.168   18.358
     15.330  405.359   71.173   90.460   47.213  105.546   18.928   19.690
     15.340  404.834   70.583   90.439   47.757  106.779   18.965   18.742
     15.350  410.193   71.071   89.759   48.581  108.357   19.661   19.695
     15.360  412.750   71.256   89.532   48.966  110.577   19.814   19.284
     15.370  410.587   70.252   90.794   48.815  109.738   18.275   19.698
     15.380  406.302   71.928   90.212   47.507  106.829   18.910   19.361
     15.390  410.901   70.930   88.997   48.481  109.729   19.884   20.090
     15.400  411.071   71.405   90.490   47.152  109.191   19.831   20.651
     15.410  411.193   72.160   89.717   46.627  108.473   20.021   20.641
     15.420  410.582   69.757   90.591   49.421  108.865   19.846   19.860
     15.430  410.435   70.793   89.510   48.876  107.381   19.313   20.523
     15.440  414.006   71.277   89.810   48.095  111.731   19.682   20.451
     15.450  409.557   69.870   88.426   49.668  108.755   19.148   19.963
     15.460  414.139   70.735   90.677   48.882  109.266   19.819   20.595
     15.470  407.451   69.699   89.430   47.161  109.419   18.473   19.355
     15.480  409.539   71.196   90.337   48.569  107.802   19.725   20.093
     15.490  410.752   70.130   89.672   46.919  110.780   20.246   19.816
     15.500  406.026   69.765   88.339   47.537  107.176   19.280   20.316
     15.510  406.252   71.611   88.939   47.156  105.810   19.824   19.062
     15.520  408.279   71.530   90.459   47.073  107.952   19.659   19.281
     15.530  408.380   71.843   90.528   47.598  106.940   18.885   20.079
     15.540  410.921   72.349   88.921   48.575  107.921   19.576   20.405
     15.550  408.214   71.703   88.388   47.580  107.469   20.451   19.633
     15.560  409.648   70.360   89.821   49.238  107.196   19.142   19.248
     15.570  409.534   69.296   91.688   47.685  107.168   20.477   19.642
     15.580  409.688   71.642   89.283   48.955  107.832   19.539   19.119
     15.590  409.146   71.152   88.270   48.004  107.288   19.987   20.339
     15.600  409.977   72.183   89.179   48.188  108.192   19.571   19.231
     15.610  414.132   72.376   91.660   47.472  108.757   19.509   19.519
     15.620  411.064   72.494   89.494   48.183  109.600   19.374   18.992
     15.630  408.418   69.999   89.375   47.706  109.024   19.099   20.184
     15.640  409.099   69.363   90.010   46.725  109.433   19.806   19.812
     15.650  411.013   70.354   89.651   47.849  110.454   19.770   19.462
     15.660  410.592   70.647   88.576   47.778  109.756   20.289   19.115
     15.670  403.461   69.000   86.577   48.240  108.178   19.243   19.430
     15.680  407.400   69.443   88.530   47.903  109.337   19.454   19.688
     15.690  409.563   70.390   88.708   48.381  108.466   19.303   19.684
     15.700  407.382   69.838   89.194   49.557  106.458   18.874   18.898
     15.710  410.740   70.158   91.176   47.277  109.126   19.532   19.594
     15.720  411.691   69.838   89.485   47.640  110.055   19.534   20.396
     15.730  408.858   68.827   89.315   48.255  108.696   19.357   19.458
     15.740  409.181   70.194   89.076   48.786  107.423   19.630   19.610
     15.750  408.843   69.968   87.507   48.571  107.688   19.578   19.950
     15.760  407.658   69.642   87.915   48.404  108.083   19.982   19.759
     15.770  408.738   69.610   88.249   46.288  108.496   20.034   19.974
     15.780  409.420   69.973   89.971   47.194  108.455   19.376   19.865
     15.790  412.092   71.234   90.134   47.028  108.796   19.387   20.307
     15.800  410.550   68.743   89.605   48.812  109.042   19.599   20.271
     15.810  411.629   69.709   88.680   49.377  109.507   19.157   19.984
     15.820  409.577   70.309   88.486   46.978  109.244   20.079   19.506
     15.830  409.602   70.027   88.031   48.188  108.714   19.397   21.190
     15.840  411.551   70.491   88.692   48.174  109.530   19.250   20.534
     15.850  410.677   73.423   88.193   47.340  107.308   19.306   20.060
     15.860  413.703   72.512   89.411   47.649  109.320   20.228   20.191
     15.870  409.967   70.297   87.885   47.223  109.889   20.330   19.951
     15.880  412.477   71.445   89.545   49.287  107.449   20.197   20.522
     15.890  412.307   70.939   89.858   48.822  109.497   19.100   19.354
     15.900  412.478   69.934   89.600   50.176  107.996   19.341   20.759
     15.910  413.201   69.283   90.639   48.270  109.444   19.750   20.790
     15.920  413.091   70.287   90.545   48.195  109.161   19.874   20.489
     15.930  412.577   69.147   90.191   49.054  110.022   19.261   20.286
     15.940  408.941   69.515   90.786   48.362  106.541   20.491   19.397
     15.950  412.554   71.095   90.911   48.947  107.498   19.762   20.257
     15.960  410.622   69.022   90.154   48.511  109.551   19.365   19.404
     15.970  414.824   71.135   90.889   49.571  109.388   18.846   19.348
     15.980  411.091   70.384   90.374   48.705  106.136   18.879   20.032
     15.990  416.717   70.499   89.965   49.628  109.759   19.653   20.673
     16.000  412.228   70.808   90.336   47.685  108.449   18.990   20.179
     16.010  410.314   68.893   90.302   47.610  109.999   19.210   19.234
     16.020  409.309   68.430   89.670   47.438  109.217   19.826   20.024
     16.030  409.000   68.148   91.315   47.975  107.735   19.013   19.505
     16.040  408.320   68.577   89.248   48.119  107.816   19.807   19.404
     16.050  411.276   70.841   90.566   47.157  108.056   19.325   19.922
     16.060  415.002   69.965   93.557   47.537  108.846   20.050   19.715
     16.070  414.666   71.165   91.555   48.643  107.898   20.364   19.806
     16.080  410.674   69.244   91.453   47.636  108.388   19.309   19.572
     16.090  410.765   69.311   89.851   48.395  108.390   19.147   20.254
     16.100  410.968   70.142   89.821   48.430  107.824   19.290   19.675
     16.110  411.294   69.987   90.484   46.987  108.699   19.740   19.241
     16.120  414.594   72.039   91.740   47.759  107.595   20.058   19.807
     16.130  407.901   70.010   89.816   48.402  105.476   19.390   19.673
     16.140  409.433   70.903   90.318   46.480  108.641   19.817   18.030
     16.150  410.429   70.846   90.871   46.471  107.670   19.843   19.059
     16.160  411.758   71.375   90.331   47.708  108.238   19.192   19.017
     16.170  411.621   71.605   89.774   47.448  108.295   19.747   18.434
     16.180  406.715   70.184   90.139   44.932  106.728   19.337   20.304
     16.190  407.595   70.933   88.830   46.809  106.826   19.238   20.437
     16.200  408.031   70.214   89.746   46.813  106.141   19.433   20.016
     16.210  409.540   69.946   88.958   46.929  108.620   19.989   20.622
     16.220  408.022   70.635   88.052   46.413  106.628   19.813   20.599
     16.230  407.797   70.348   88.347   45.956  107.322   19.250   19.654
     16.240  410.192   70.063   89.040   46.733  108.061   20.178   20.319
     16.250  405.126   68.845   87.654   46.021  106.029   19.707   20.438
     16.260  407.348   70.671   88.875   47.272  105.957   18.670   20.163
     16.270  404.770   68.271   88.068   45.202  106.558   20.015   20.961
     16.280  406.199   69.889   86.887   45.992  108.022   19.768   20.252
     16.290  410.362   69.788   89.839   46.292  107.209   19.163   20.492
     16.300  408.503   70.355   88.398   46.572  107.586   18.966   20.483
     16.310  408.758   69.372   88.704   47.260  108.788   18.941   20.085
     16.320  409.633   70.564   88.347   46.442  107.280   19.860   20.413
     16.330  409.748   69.402   89.500   47.105  107.165   20.668   20.057
     16.340  412.116   68.718   91.755   46.833  108.676   19.555   20.306
     16.350  411.009   68.957   90.299   47.299  107.270   20.060   20.460
     16.360  411.703   68.090   88.718   47.417  109.428   19.654   21.373
     16.370  409.330   69.638   89.097   47.073  108.573   18.871   20.528
     16.380  409.197   70.253   89.049   46.436  107.803   19.627   20.616
     16.390  410.132   68.788   89.622   48.334  107.423   19.626   20.682
     16.400  409.315   68.851   89.205   46.501  108.206   19.781   21.463
     16.410  414.319   70.269   89.679   47.555  110.303   19.936   20.656
     16.420  407.571   69.165   87.163   47.948  107.513   19.249   20.521
     16.430  408.930   68.780   87.334   47.763  107.630   20.714   20.391
     16.440  410.277   68.380   87.671   48.289  106.873   20.934   20.537
     16.450  410.926   68.972   90.263   47.544  106.976   20.335   21.535
     16.460  415.560   69.496   89.912   48.408  108.624   20.376   21.392
     16.470  410.424   68.436   89.047   46.947  108.792   19.811   20.964
     16.480  411.601   69.264   90.205   47.610  108.832   19.260   20.541
     16.490  417.228   69.598   90.721   47.917  111.509   19.863   21.160
     16.500  406.499   68.521   87.962   47.712  108.657   18.957   19.756
     16.510  410.877   70.311   87.720   47.110  108.825   20.574   20.072
     16.520  410.810   70.135   85.810   47.432  110.774   20.637   20.240
     16.530  409.502   70.458   88.852   47.367  106.783   19.546   20.820
     16.540  408.263   69.337   85.542   47.879  110.180   19.134   20.216
     16.550  409.231   69.369   88.234   47.578  108.427   19.711   20.087
     16.560  408.818   69.391   88.553   47.679  107.924   19.107   20.607
     16.570  409.499   69.934   87.597   47.844  108.617   19.438   20.114
     16.580  410.184   69.852   88.322   47.217  109.201   19.621   20.587
     16.590  415.991   71.064   90.348   48.152  110.772   18.460   20.324
     16.600  406.325   69.436   86.282   46.515  108.937   19.185   20.842
     16.610  408.459   71.401   87.705   45.400  108.337   19.158   20.406
     16.620  408.349   71.499   87.841   45.753  108.225   19.267   20.742
     16.630  411.300   69.589   87.081   47.607  108.609   20.679   21.022
     16.640  412.233   71.244   89.213   47.018  108.448   19.717   20.636
     16.650  414.605   72.006   89.734   47.444  108.640   19.726   22.231
     16.660  412.023   69.970   89.188   48.598  108.765   19.349   20.860
     16.670  407.958   68.139   87.872   47.491  108.998   20.003   20.866
     16.680  408.410   68.892   89.976   46.418  107.490   19.423   20.937
     16.690  415.910   71.293   89.386   47.202  111.537   19.633   20.433
     16.700  412.746   71.248   88.381   47.698  109.713   19.540   20.347
     16.710  411.141   70.169   89.065   46.673  108.746   19.641   20.707
     16.720  409.457   71.192   88.163   45.993  108.725   19.346   20.403
     16.730  407.732   69.006   88.804   46.806  108.552   19.598   19.379
     16.740  411.512   70.692   89.188   46.308  108.582   19.905   20.816
     16.750  413.628   68.950   91.084   47.890  110.539   19.163   21.414
     16.760  406.947   68.763   88.168   46.198  109.213   19.281   19.324
     16.770  407.507   68.456   90.021   45.384  108.591   20.008   19.849
     16.780  409.018   69.393   89.163   46.635  109.034   19.778   20.384
     16.790  408.311   69.581   87.777   46.330  108.656   19.393   21.048
     16.800  405.036   68.377   88.554   46.132  108.609   18.795   19.752
     16.810  406.463   68.133   88.687   45.700  109.919   18.807   20.345
     16.820  405.532   69.331   86.929   45.964  107.513   19.885   20.111
     16.830  408.880   70.316   88.327   46.933  107.660   19.280   20.832
     16.840  406.879   69.164   88.097   48.511  107.390   18.895   20.440
     16.850  413.454   70.161   89.760   47.359  109.656   19.923   21.301
     16.860  407.179   71.062   87.872   46.998  106.962   20.071   20.487
     16.870  408.164   70.110   88.307   46.473  108.162   20.141   21.281
     16.880  412.252   70.043   87.668   48.854  109.503   20.523   20.823
     16.890  407.668   70.106   88.153   48.622  108.239   18.528   19.846
     16.900  408.205   68.583   88.895   47.684  107.744   19.639   20.344
     16.910  410.580   71.547   89.594   46.219  108.440   19.960   20.341
     16.920  412.757   71.105   88.594   47.824  109.192   20.161   20.872
     16.930  410.780   68.913   90.025   47.931  108.167   20.677   20.338
     16.940  410.224   69.344   88.518   47.199  108.918   20.961   20.210
     16.950  406.748   69.201   87.582   47.804  108.307   19.201   20.889
     16.960  409.838   69.524   89.630   47.522  108.008   19.133   20.781
     16.970  404.350   70.077   88.069   47.411  107.528   19.685   19.803
     16.980  410.748   69.850   89.126   48.960  109.238   18.996   20.249
     16.990  410.504   68.345   89.014   47.418  110.411   19.346   20.364
     17.000  409.262   69.478   88.519   48.520  108.783   19.470   20.118
     17.010  412.621   70.220   89.448   49.156  108.013   20.633   20.581
     17.020  406.199   69.558   88.827   47.283  106.050   19.343   20.091
     17.030  411.448   69.871   88.022   48.622  109.342   19.677   20.004
     17.040  412.920   70.433   87.691   48.457  109.287   19.832   20.415
     17.050  409.738   69.829   86.670   47.336  109.673   20.423   20.126
     17.060  409.466   69.939   88.468   46.526  109.990   19.479   20.280
     17.070  409.444   69.751   87.801   47.524  107.841   19.782   20.093
     17.080  408.054   70.473   87.272   45.423  110.243   19.637   19.965
     17.090  409.951   70.576   89.022   47.734  108.610   19.309   19.559
     17.100  407.804   69.694   88.002   46.358  109.257   19.656   19.471
     17.110  408.609   70.481   88.408   45.976  109.545   19.905   19.697
     17.120  408.109   69.073   89.125   47.228  108.714   19.908   19.796
     17.130  408.080   69.581   88.472   46.279  110.510   18.840   19.902
     17.140  409.234   68.697   90.598   45.792  109.111   20.120   19.887
     17.150  407.305   69.318   89.422   46.865  107.406   19.976   19.984
     17.160  406.870   69.857   88.760   45.934  106.829   20.543   20.766
     17.170  408.354   69.775   89.653   47.515  108.210   19.855   19.155
     17.180  407.168   69.605   88.157   47.104  108.322   19.963   19.492
     17.190  404.294   70.126   87.497   46.763  105.703   19.399   19.477
     17.200  410.376   70.051   89.995   47.153  107.137   20.666   19.531
     17.210  408.488   70.665   88.533   46.796  107.607   19.443   19.134
     17.220  411.980   70.606   89.651   45.601  109.383   20.487   19.469
     17.230  407.641   69.673   86.958   47.739  109.303   19.586   18.694
     17.240  407.432   70.384   87.573   46.696  106.579   20.678   18.903
     17.250  411.277   70.782   88.128   47.503  109.287   20.497   19.077
     17.260  408.407   68.874   89.499   48.016  107.690   19.201   18.697
     17.270  412.596   70.869   89.498   47.903  108.665   20.012   20.017
     17.280  409.541   69.535   89.189   48.291  107.249   19.002   18.904
     17.290  406.762   69.702   89.931   46.279  107.533   18.989   19.149
     17.300  409.373   69.937   87.493   46.986  109.811   19.691   19.063
     17.310  409.401   70.399   90.075   46.317  108.261   19.143   19.176
     17.320  410.620   68.941   90.904   47.689  107.718   19.530   19.284
     17.330  410.448   70.599   90.485   46.656  107.899   18.489   19.860
     17.340  410.808   71.125   89.058   46.705  108.353   19.036   19.493
     17.350  412.146   69.857   89.625   47.714  108.386   19.011   19.460
     17.360  412.804   70.602   89.770   47.400  109.629   18.745   19.935
     17.370  411.598   69.416   89.332   48.727  109.731   19.118   19.347
     17.380  408.121   70.135   88.587   47.791  107.576   19.611   18.506
     17.390  410.489   69.536   89.973   48.087  110.387   18.465   18.617
     17.400  410.314   69.281   89.006   48.289  109.298   18.572   19.439
     17.410  408.740   69.254   86.498   50.461  108.982   18.495   19.334
     17.420  407.160   69.689   87.454   48.886  107.774   18.585   19.859
     17.430  407.159   68.632   88.754   48.501  108.441   18.205   19.444
     17.440  408.731   69.724   90.440   47.703  106.431   19.523   19.447
     17.450  409.586   69.295   89.622   47.928  107.865   19.215   18.978
     17.460  407.231   70.288   88.675   47.277  107.829   18.502   19.958
     17.470  407.283   69.853   89.762   47.437  108.231   18.850   19.250
     17.480  407.800   70.210   89.585   47.764  107.472   18.522   20.159
     17.490  407.768   69.298   88.685   48.522  108.499   18.888   19.454
     17.500  408.996   69.078   90.733   47.817  108.767   18.229   19.904
     17.510  408.707   71.861   87.857   48.001  110.696   18.313   18.738
     17.520  406.347   70.193   88.648   48.178  108.325   18.314   19.167
     17.530  408.601   70.513   89.517   46.914  108.611   18.976   19.577
     17.540  409.397   70.647   89.437   47.493  107.632   18.381   19.255
     17.550  410.119   69.857   88.691   47.345  109.637   18.609   19.812
     17.560  407.501   68.841   88.682   47.764  109.005   18.692   20.667
     17.570  413.385   70.461   89.419   47.951  108.979   19.476   20.984
     17.580  405.280   71.009   86.736   45.987  107.613   19.118   20.204
     17.590  408.576   69.905   87.684   47.428  108.257   18.516   20.089
     17.600  405.307   70.087   88.584   46.308  106.064   18.661   20.159
     17.610  404.976   68.811   87.798   47.116  108.392   18.031   20.077
     17.620  406.117   69.833   87.509   47.373  107.709   18.593   20.343
     17.630  408.737   70.842   90.164   46.673  108.259   18.353   19.659
     17.640  407.766   68.931   90.487   48.000  107.514   18.631   20.299
     17.650  403.659   70.556   89.573   46.810  104.030   19.433   19.966
     17.660  405.884   70.189   89.392   45.197  107.921   19.584   19.528
     17.670  405.345   69.616   89.427   46.230  106.722   18.924   20.130
     17.680  410.114   70.174   90.474   48.384  107.670   18.649   20.969
     17.690  407.002   69.957   89.803   47.116  106.444   18.824   20.363
     17.700  405.555   70.468   89.635   45.548  105.663   19.557   20.591
     17.710  406.121   69.338   89.642   46.269  106.465   18.932   20.834
     17.720  408.054   70.414   88.771   47.428  107.940   18.214   19.512
     17.730  408.571   70.615   89.692   46.814  108.471   18.801   19.887
     17.740  405.269   69.657   88.314   45.934  107.656   18.923   20.604
     17.750  406.502   69.461   89.083   46.316  107.951   18.621   20.124
     17.760  406.800   70.856   88.319   46.834  106.971   18.673   19.726
     17.770  403.284   69.838   89.152   46.825  104.970   18.719   19.949
     17.780  404.191   70.002   87.838   46.618  107.784   19.054   20.232
     17.790  407.846   70.389   88.617   48.394  106.950   19.151   20.093
     17.800  403.889   69.905   88.727   46.871  104.916   18.541   20.525
     17.810  405.615   68.832   88.644   47.154  107.149   18.861   21.014
     17.820  407.212   69.059   87.201   48.200  107.843   19.671   20.097
     17.830  405.080   69.585   87.888   45.886  107.431   19.042   20.778
     17.840  404.548   69.201   88.302   45.899  108.449   19.231   20.260
     17.850  407.723   69.905   88.877   46.273  109.851   17.990   20.824
     17.860  405.000   69.497   87.840   46.896  108.420   18.049   20.257
     17.870  407.223   68.822   87.213   47.963  109.315   19.376   19.847
     17.880  406.288   69.034   87.470   46.734  108.650   18.681   20.724
     17.890  403.762   68.475   86.918   47.681  106.520   19.063   20.539
     17.900  409.358   69.532   87.952   46.964  109.763   18.859   20.650
     17.910  404.282   67.990   88.726   46.995  106.991   19.697   20.662
     17.920  406.325   68.609   86.516   48.963  108.401   18.730   20.208
     17.930  409.592   70.377   87.739   48.185  108.972   19.820   20.572
     17.940  406.632   69.943   89.137   47.856  107.506   19.108   19.648
     17.950  409.445   70.866   88.274   48.211  107.414   19.129   20.368
     17.960  405.017   70.393   87.078   46.835  107.088   19.480   19.935
     17.970  406.952   69.134   87.471   48.224  108.455   19.517   20.630
     17.980  404.414   67.295   86.773   47.076  108.963   19.486   20.514
     17.990  409.251   70.144   88.161   47.261  110.019   20.183   19.738
     18.000  409.287   68.832   86.551   46.977  110.980   20.270   20.674
     18.010  408.396   70.180   86.984   47.736  108.671   20.200   20.569
     18.020  406.640   69.103   87.474   48.500  108.430   19.962   20.350
     18.030  406.652   67.955   87.259   47.926  108.138   19.928   20.588
     18.040  405.928   68.047   87.095   47.744  108.169   19.653   20.236
     18.050  404.892   68.598   86.000   47.654  109.646   19.766   19.464
     18.060  407.225   68.392   89.180   46.701  109.026   19.603   20.907
     18.070  406.697   70.252   87.951   47.770  108.059   18.868   20.797
     18.080  404.653   69.172   87.732   48.743  106.229   19.641   20.188
     18.090  405.761   69.719   87.665   48.061  107.804   18.939   20.264
     18.100  406.291   69.160   87.378   48.767  105.737   20.077   20.606
     18.110  407.358   69.131   89.157   49.275  105.411   19.468   20.870
     18.120  407.911   68.991   87.545   48.177  107.870   20.012   20.910
     18.130  407.403   67.950   88.984   49.186  106.624   20.431   20.643
     18.140  406.493   68.349   89.019   47.696  105.565   20.523   20.515
     18.150  412.524   70.187   89.539   48.814  108.568   19.486   20.969
     18.160  409.519   68.554   88.937   47.931  108.185   19.457   21.192
     18.170  409.909   70.592   89.234   47.549  108.391   19.534   20.078
     18.180  407.074   68.663   89.406   47.396  108.736   19.946   20.145
     18.190  407.258   69.056   88.488   47.025  108.177   20.045   20.356
     18.200  412.758   69.756   90.004   47.517  109.100   20.630   20.719
     18.210  407.370   69.420   89.228   47.458  106.740   19.940   20.306
     18.220  405.507   67.888   90.324   48.040  107.303   18.882   19.920
     18.230  406.458   68.664   88.932   48.165  107.651   19.014   19.149
     18.240  408.296   68.809   89.629   48.283  107.657   19.026   20.752
     18.250  407.471   69.190   87.949   48.727  107.828   18.969   20.745
     18.260  405.501   69.009   88.093   48.516  108.648   18.064   19.816
     18.270  405.014   68.994   88.086   49.081  106.444   18.305   19.697
     18.280  405.566   69.600   87.653   48.142  108.376   19.244   18.904
     18.290  407.932   68.692   87.329   49.147  109.795   19.003   20.330
     18.300  405.896   68.472   88.366   47.912  106.041   20.223   19.769
     18.310  411.636   69.028   88.782   48.985  108.087   19.432   21.921
     18.320  403.119   67.667   87.433   48.595  107.028   19.449   20.075
     18.330  405.397   68.712   88.711   46.968  108.569   19.395   19.483
     18.340  407.136   69.028   88.827   47.551  109.057   19.164   20.009
     18.350  407.423   68.743   87.705   48.067  108.573   19.881   20.412
     18.360  407.181   69.270   87.543   48.780  108.468   19.653   19.207
     18.370  407.009   68.311   87.873   48.811  108.245   19.439   20.311
     18.380  404.506   69.157   86.922   47.242  109.280   19.028   19.967
     18.390  407.303   69.386   88.274   48.203  107.411   19.449   20.258
     18.400  400.224   68.559   86.554   47.815  106.085   19.373   18.823
     18.410  402.116   67.712   87.205   48.567  107.819   18.152   20.449
     18.420  400.086   67.366   85.110   47.098  106.830   19.557   21.303
     18.430  403.219   68.242   86.938   47.919  105.809   19.176   20.708
     18.440  403.627   67.887   86.138   48.033  107.348   18.894   21.479
     18.450  403.658   68.615   86.087   47.552  107.579   19.832   20.114
     18.460  402.343   69.586   86.524   46.011  105.883   18.746   21.642
     18.470  404.264   68.283   87.084   46.869  106.340   18.810   21.438
     18.480  404.643   70.720   86.558   46.575  105.934   19.185   21.316
     18.490  405.453   70.192   86.058   48.172  107.185   19.045   21.299
     18.500  406.195   70.239   87.554   47.560  106.648   18.977   21.333
     18.510  405.539   68.524   87.718   47.876  107.661   18.851   21.323
     18.520  406.717   70.185   86.295   46.254  107.449   19.486   21.535
     18.530  408.095   69.858   88.618   47.911  107.150   18.841   21.290
     18.540  409.538   70.774   88.728   47.636  107.133   19.322   20.323
     18.550  408.988   70.925   87.633   48.229  106.296   19.641   21.486
     18.560  408.780   70.873   88.322   47.925  104.325   19.378   21.755
     18.570  409.502   72.336   88.349   46.107  106.661   19.734   20.806
     18.580  410.384   71.445   87.140   46.715  107.482   20.263   21.581
     18.590  406.157   71.250   87.183   45.399  106.096   19.470   20.762
     18.600  405.901   72.404   86.540   46.410  106.430   18.897   21.425
     18.610  408.355   71.714   89.560   46.220  106.136   19.533   21.339
     18.620  405.904   69.582   87.509   46.347  105.610   21.082   21.395
     18.630  399.990   68.507   88.966   45.438  102.967   19.679   20.637
     18.640  400.939   68.576   87.772   45.600  105.033   19.698   20.120
     18.650  401.169   69.080   88.036   46.477  104.128   19.237   21.357
     18.660  403.189   70.610   86.689   46.156  105.499   19.897   20.564
     18.670  401.747   69.634   87.752   46.634  104.441   19.512   20.973
     18.680  402.665   70.674   87.654   46.469  105.060   19.961   20.519
     18.690  403.476   70.769   87.493   46.653  105.194   19.411   20.831
     18.700  409.416   72.341   87.159   45.995  109.935   19.409   21.278
     18.710  405.165   69.859   88.001   46.925  106.511   19.466   21.238
     18.720  399.870   69.482   86.011   46.301  106.576   19.224   21.027
     18.730  397.403   67.895   87.505   46.720  102.718   19.755   20.804
     18.740  407.274   71.459   87.957   46.180  108.944   19.431   20.319
     18.750  403.111   70.106   85.411   45.999  108.838   20.320   20.350
     18.760  401.871   70.086   85.848   46.604  105.848   20.079   21.094
     18.770  407.084   71.567   87.055   45.896  108.316   20.005   20.845
     18.780  407.599   69.721   88.757   46.663  107.236   20.998   21.109
     18.790  405.746   70.558   87.963   45.631  106.687   19.404   20.688
     18.800  405.654   70.776   88.521   47.156  105.414   19.633   20.893
     18.810  405.565   70.838   87.790   45.541  106.773   19.710   20.933
     18.820  400.313   70.561   85.963   44.071  105.681   19.991   20.773
     18.830  407.593   70.952   86.917   45.487  107.464   20.418   21.684
     18.840  402.004   71.141   87.482   44.206  107.099   19.113   20.787
     18.850  402.718   70.451   87.841   44.268  107.333   20.416   20.509
     18.860  404.681   70.017   86.749   47.138  106.666   20.364   20.861
     18.870  399.137   68.933   85.382   45.243  104.920   19.973   21.193
     18.880  403.044   68.020   87.397   46.377  108.340   20.351   19.647
     18.890  406.118   69.546   86.533   47.571  107.578   21.008   20.394
     18.900  405.812   69.903   87.837   46.682  107.702   20.514   19.864
     18.910  409.287   69.390   89.795   46.638  107.820   20.766   19.906
     18.920  404.732   69.108   88.680   47.142  107.141   19.383   20.120
     18.930  404.643   68.421   88.804   45.648  109.145   18.852   20.860
     18.940  403.196   68.675   88.239   46.623  106.493   19.566   19.946
     18.950  405.031   69.724   88.584   47.213  107.096   19.312   19.900
     18.960  403.687   70.652   88.859   45.555  108.127   19.477   19.815
     18.970  407.290   70.051   90.060   45.843  108.172   19.803   20.651
     18.980  408.409   70.672   90.886   45.771  107.784   19.348   20.614
     18.990  406.569   69.579   90.199   45.689  108.267   19.501   21.038
     19.000  406.436   69.545   89.990   46.571  108.224   18.858   20.685
     19.010  407.528   69.963   89.205   47.190  107.646   20.125   20.144
     19.020  404.544   69.594   89.277   46.657  105.949   19.345   20.290
     19.030  411.185   68.776   91.827   47.562  108.425   19.459   19.811
     19.040  404.115   69.357   89.527   46.057  106.870   18.750   20.665
     19.050  406.751   70.251   89.738   46.904  107.520   19.018   19.937
     19.060  406.069   70.050   89.438   45.593  107.921   19.176   20.233
     19.070  407.005   69.031   87.447   46.802  109.227   20.193   19.704
     19.080  406.708   70.449   86.134   46.594  109.132   20.150   20.149
     19.090  406.008   70.947   88.863   46.343  107.452   19.430   19.036
     19.100  406.135   69.590   87.276   46.395  109.800   18.794   21.086
     19.110  412.994   70.449   89.800   47.761  110.667   19.207   20.420
     19.120  407.134   70.373   87.915   45.410  108.699   19.063   21.106
     19.130  407.838   69.071   88.970   45.679  109.431   19.412   21.032
     19.140  405.695   68.028   88.889   45.698  109.728   19.404   19.652
     19.150  406.557   68.916   88.726   47.082  108.475   20.483   20.050
     19.160  403.716   69.563   87.661   46.238  108.145   19.293   19.272
     19.170  404.016   70.284   86.281   45.814  108.590   19.928   20.276
     19.180  406.688   69.432   88.341   46.704  109.565   19.997   19.900
     19.190  405.142   70.336   86.965   46.564  108.736   19.792   20.042
     19.200  400.802   70.027   84.108   45.980  110.023   19.812   19.210
     19.210  404.553   68.758   88.394   47.328  107.213   19.607   19.694
     19.220  405.739   69.896   86.808   47.697  108.693   19.789   19.484
     19.230  404.224   68.566   86.313   46.959  108.679   20.048   20.034
     19.240  400.519   67.222   86.220   45.823  106.761   19.980   20.003
     19.250  402.132   68.626   86.508   46.007  108.334   19.902   20.057
     19.260  404.428   69.789   87.246   46.868  107.229   19.811   19.931
     19.270  406.168   67.907   87.935   48.304  108.352   19.291   20.111
     19.280  407.096   70.251   88.365   47.492  106.931   18.794   20.098
     19.290  405.337   68.630   86.947   46.591  108.270   20.415   19.822
     19.300  402.790   67.853   87.829   46.815  106.118   20.422   20.144
     19.310  403.276   67.917   88.226   46.651  107.774   19.635   20.077
     19.320  404.654   68.903   88.264   47.178  107.817   18.936   19.846
     19.330  404.945   68.412   86.718   47.022  107.614   20.029   20.632
     19.340  407.546   69.154   86.613   45.474  110.042   20.258   21.362
     19.350  404.289   67.829   87.386   45.599  108.797   19.966   21.481
     19.360  403.674   66.713   88.495   47.294  107.108   19.160   20.683
     19.370  406.663   70.114   88.886   46.905  108.306   18.755   19.768
     19.380  404.724   70.788   87.863   47.298  106.937   19.210   19.750
     19.390  401.954   69.981   88.235   45.448  105.993   19.896   19.618
     19.400  406.606   70.619   90.103   45.329  107.412   20.453   19.086
     19.410  403.612   69.556   88.002   45.942  106.951   19.472   19.773
     19.420  403.718   68.651   86.058   48.361  107.563   19.833   19.998
     19.430  406.009   68.888   88.205   47.338  108.797   19.297   19.866
     19.440  407.778   69.283   88.555   46.900  109.087   19.623   20.106
     19.450  405.043   69.262   87.319   47.193  108.035   19.281   20.455
     19.460  405.809   70.453   86.648   47.677  106.869   20.055   19.857
     19.470  403.759   69.645   86.798   47.181  107.508   19.713   19.207
     19.480  405.848   69.599   87.512   46.750  106.801   19.602   19.992
     19.490  405.088   68.395   88.696   46.622  108.171   19.560   19.908
     19.500  403.144   69.207   88.436   45.671  106.195   19.573   20.296
     19.510  404.396   69.093   88.135   47.411  106.316   20.157   20.697
     19.520  402.172   69.586   86.557   46.150  105.534   19.708   20.573
     19.530  407.402   68.721   89.448   47.282  108.238   19.457   19.612
     19.540  404.890   69.375   88.337   46.024  107.787   20.098   19.877
     19.550  408.514   69.767   88.477   46.464  108.234   20.245   20.538
     19.560  406.904   70.328   88.100   47.857  108.047   19.008   19.886
     19.570  409.595   70.703   88.343   47.115  108.496   20.171   20.517
     19.580  406.268   70.833   89.380   45.572  107.702   19.434   19.259
     19.590  407.352   71.665   89.003   47.243  106.969   19.526   19.641
     19.600  405.651   70.890   90.583   46.009  106.584   19.097   19.926
     19.610  405.007   69.934   88.531   47.319  106.493   19.565   18.561
     19.620  409.437   70.443   89.195   47.323  108.837   19.961   19.568
     19.630  406.836   70.283   87.747   47.644  107.661   20.006   19.524
     19.640  405.990   70.746   87.728   46.121  107.930   19.517   19.683
     19.650  406.680   69.604   89.464   46.492  106.770   19.827   19.266
     19.660  403.171   68.933   87.837   47.403  105.651   19.471   19.712
     19.670  407.022   69.079   88.777   46.590  109.253   19.034   19.194
     19.680  408.154   69.059   90.688   46.131  108.377   19.482   20.173
     19.690  404.841   69.560   87.795   46.561  106.705   19.684   20.422
     19.700  404.370   69.509   87.195   46.795  107.462   19.398   19.518
     19.710  405.942   70.476   90.189   45.871  105.366   20.085   19.677
     19.720  405.710   68.503   86.610   47.646  108.766   19.215   19.589
     19.730  406.664   70.251   87.598   47.311  107.826   19.461   19.395
     19.740  407.114   70.305   89.923   47.252  108.406   18.404   18.563
     19.750  410.049   70.641   87.903   46.955  109.450   19.302   19.760
     19.760  405.928   71.090   87.597   46.042  107.958   19.632   19.461
     19.770  407.438   70.013   88.616   46.744  107.944   19.230   20.418
     19.780  406.317   70.472   87.592   46.171  107.670   19.434   19.707
     19.790  409.802   70.513   88.476   47.067  107.316   20.603   20.314
     19.800  411.690   72.059   87.141   46.845  108.884   21.032   21.301
     19.810  411.308   71.431   89.040   46.611  108.670   19.606   19.388
     19.820  410.809   71.697   89.023   46.551  107.532   18.995   20.367
     19.830  408.405   71.258   87.331   47.477  106.386   19.255   20.039
     19.840  408.520   71.810   88.620   46.400  106.811   18.962   19.390
     19.850  410.800   71.728   89.184   46.016  108.262   19.311   20.487
     19.860  409.522   70.968   89.755   46.292  108.560   18.593   19.326
     19.870  416.981   72.353   90.373   46.850  111.007   19.488   19.985
     19.880  413.630   71.991   91.052   45.469  109.564   20.290   19.403
     19.890  410.691   70.917   88.819   46.615  107.919   18.786   20.515
     19.900  412.125   71.945   90.245   45.757  108.785   19.601   19.882
     19.910  409.289   69.580   89.253   45.906  108.081   20.298   20.403
     19.920  410.900   70.991   88.886   46.495  108.711   19.915   20.358
     19.930  409.839   69.936   89.849   47.078  108.144   18.702   19.904
     19.940  406.891   70.384   87.252   46.495  107.792   19.707   20.000
     19.950  403.879   70.279   86.897   46.481  104.780   19.723   19.998
     19.960  409.413   71.613   87.101   46.803  107.590   19.723   21.251
     19.970  410.429   71.597   88.371   46.975  107.483   18.772   21.617
     19.980  405.375   70.523   87.500   46.083  106.210   19.699   20.257
     19.990  407.418   70.333   88.594   45.961  106.537   19.820   19.726
     20.000  401.212   71.158   86.555   45.877  104.158   19.192   19.536
     20.010  404.767   70.180   88.459   45.301  106.919   19.633   19.636
     20.020  404.695   71.026   88.985   45.717  106.056   19.160   19.318
     20.030  405.753   70.556   88.150   45.489  107.493   19.624   19.402
     20.040  401.788   70.274   86.700   45.968  106.887   18.884   19.672
     20.050  402.964   69.309   87.258   45.508  106.824   19.935   18.713
     20.060  404.384   68.711   87.943   47.109  107.752   19.685   19.358
     20.070  405.267   70.607   88.608   46.855  106.808   19.358   19.792
     20.080  403.381   69.986   87.165   47.212  106.867   19.475   19.800
     20.090  402.776   69.025   85.543   46.165  108.772   18.849   19.641
     20.100  402.126   69.352   87.290   44.925  108.407   18.922   20.399
     20.110  406.433   69.498   88.048   46.799  108.715   18.762   19.901
     20.120  404.854   69.738   88.506   46.611  107.033   19.274   19.735
     20.130  407.584   70.622   88.468   47.023  106.973   18.981   20.338
     20.140  406.186   70.515   89.053   45.823  108.332   18.966   19.688
     20.150  409.333   71.787   87.421   44.973  109.458   20.012   20.446
     20.160  402.378   69.549   88.847   45.894  105.511   19.510   20.069
     20.170  404.226   70.319   87.832   45.486  107.396   20.642   19.464
     20.180  404.202   71.706   88.764   44.885  107.088   19.139   19.936
     20.190  407.779   70.937   88.276   45.013  108.308   20.232   20.371
     20.200  404.854   69.804   88.380   45.313  107.267   20.515   19.138
     20.210  406.737   70.992   88.714   46.980  107.072   19.568   19.855
     20.220  409.742   70.763   89.798   46.586  108.017   19.870   20.114
     20.230  408.577   71.590   90.035   45.726  108.969   19.879   19.795
     20.240  408.299   71.107   87.416   47.250  108.856   20.533   20.040
     20.250  407.514   70.824   90.926   44.962  107.174   20.297   20.080
     20.260  404.828   68.394   88.608   45.658  108.850   19.834   19.674
     20.270  403.811   70.875   89.168   44.635  104.605   20.119   19.628
     20.280  406.296   71.342   89.195   45.104  107.072   19.488   20.172
     20.290  408.417   71.850   88.612   46.203  107.368   19.986   20.436
     20.300  406.725   71.111   88.020   44.968  109.044   19.963   19.431
     20.310  404.367   70.978   87.038   46.047  107.156   19.682   20.497
     20.320  403.360   69.966   87.607   45.204  107.193   20.468   20.396
     20.330  408.744   69.709   91.359   46.240  107.564   20.016   20.393
     20.340  405.078   72.152   87.558   46.647  106.711   19.156   19.767
     20.350  406.460   71.655   89.243   46.004  106.205   19.933   19.772
     20.360  406.112   69.874   88.918   46.172  107.061   19.974   19.436
     20.370  406.798   70.805   88.039   47.074  106.839   20.596   20.357
     20.380  404.328   68.854   89.320   46.532  104.865   20.724   20.120
     20.390  404.796   69.029   89.370   46.675  106.807   20.062   19.701
     20.400  406.833   70.335   89.967   45.337  107.769   20.536   20.564
     20.410  406.073   68.625   89.756   46.602  107.545   20.579   19.787
     20.420  406.149   68.354   90.545   46.472  107.479   20.072   20.394
     20.430  405.243   70.200   87.898   46.847  107.894   20.126   19.759
     20.440  404.913   69.668   89.100   45.460  106.841   20.689   19.880
     20.450  406.001   69.459   89.625   46.755  107.066   18.985   19.375
     20.460  407.299   69.326   90.061   46.361  108.002   20.105   20.010
     20.470  402.116   68.191   89.217   45.820  106.529   19.626   20.124
     20.480  403.008   68.451   89.677   45.833  106.930   19.161   20.050
     20.490  402.811   68.899   89.287   47.056  107.080   19.082   18.506
     20.500  401.912   67.987   88.395   46.222  107.592   19.336   19.516
     20.510  403.130   68.771   88.970   45.780  106.347   19.728   20.290
     20.520  401.182   69.138   87.510   45.936  106.801   19.459   19.665
     20.530  402.256   69.363   86.327   46.549  105.955   19.338   19.996
     20.540  410.875   69.711   89.994   47.220  109.920   20.332   19.845
     20.550  404.891   70.726   88.977   46.459  104.937   20.144   20.028
     20.560  404.991   68.003   88.928   46.761  107.580   20.001   20.309
     20.570  406.942   70.503   87.780   47.392  108.506   19.468   19.565
     20.580  405.983   68.856   87.629   47.428  107.982   19.876   20.531
     20.590  403.109   69.695   87.217   46.566  106.583   20.329   20.467
     20.600  404.512   69.460   88.565   47.219  106.054   19.445   19.632
     20.610  409.968   69.204   88.372   49.247  108.036   20.246   20.438
     20.620  403.741   68.677   87.516   46.572  107.678   20.611   19.699
     20.630  406.040   69.840   88.457   47.395  106.430   18.787   20.651
     20.640  406.932   68.935   89.698   47.544  106.553   19.954   19.792
     20.650  409.470   69.657   88.249   47.122  109.799   20.823   20.109
     20.660  405.373   69.662   88.955   46.307  107.530   19.491   19.713
     20.670  405.218   69.231   89.572   47.143  106.728   20.060   19.893
     20.680  403.276   69.836   87.846   47.580  106.936   18.477   20.102
     20.690  405.536   68.863   88.336   46.222  105.793   20.610   20.500
     20.700  402.333   69.188   86.654   46.547  106.182   19.133   19.799
     20.710  407.671   69.463   89.830   47.671  107.675   19.073   20.088
     20.720  404.007   69.484   86.647   46.384  107.421   19.288   19.825
     20.730  403.553   68.480   88.741   46.009  108.022   19.199   20.108
     20.740  405.339   68.845   87.971   45.739  109.218   19.398   20.545
     20.750  406.272   70.787   88.221   46.563  106.721   20.367   19.395
     20.760  406.833   70.165   89.188   45.801  108.131   20.114   19.778
     20.770  403.382   69.079   89.969   44.872  107.498   18.740   19.133
     20.780  399.408   69.184   87.033   44.215  107.099   19.074   19.848
     20.790  404.918   69.078   88.579   45.748  108.583   19.940   18.647
     20.800  406.783   69.650   90.815   45.307  106.823   19.772   19.394
     20.810  403.565   69.385   89.360   44.469  107.647   19.517   18.761
     20.820  408.719   72.082   90.539   45.028  107.518   19.185   19.098
     20.830  408.876   69.263   90.209   45.556  110.673   19.513   19.264
     20.840  405.687   70.914   87.925   44.806  108.104   19.887   19.452
     20.850  407.171   70.810   88.748   45.519  107.937   19.568   20.298
     20.860  408.374   70.059   89.915   45.599  108.994   19.998   19.491
     20.870  411.806   70.116   90.597   45.390  110.929   20.548   20.121
     20.880  409.512   70.023   91.075   45.412  108.679   19.973   19.310
     20.890  409.974   69.948   91.014   45.371  108.711   19.771   19.749
     20.900  409.846   70.408   91.706   45.920  107.345   20.536   19.834
     20.910  407.417   70.352   89.974   46.624  107.123   19.889   19.553
     20.920  408.943   70.177   91.124   46.740  107.760   20.217   19.724
     20.930  405.516   69.691   90.068   45.568  105.413   20.737   19.758
     20.940  405.798   71.086   89.225   44.977  106.713   20.369   19.238
     20.950  403.615   69.250   88.649   45.579  107.205   19.599   18.893
     20.960  405.831   70.511   89.970   44.431  108.513   18.967   18.976
     20.970  408.479   70.531   92.868   44.229  108.058   19.433   18.851
     20.980  403.483   70.057   90.129   43.817  106.376   19.334   19.397
     20.990  402.157   69.976   90.409   43.281  106.622   19.759   18.733
     21.000  402.525   69.945   89.605   43.607  106.739   19.513   19.536
     21.010  404.628   69.722   89.674   43.883  107.681   19.903   19.457
     21.020  408.521   71.337   88.297   45.497  109.983   20.059   19.472
     21.030  402.625   70.819   87.741   44.715  106.491   19.827   19.424
     21.040  404.186   70.945   88.978   44.631  105.912   19.902   19.787
     21.050  404.161   70.040   89.032   44.396  107.738   19.956   19.135
     21.060  404.063   70.707   89.387   44.186  108.139   19.552   17.839
     21.070  403.493   68.744   91.155   43.842  106.038   19.706   20.273
     21.080  408.289   70.803   90.222   44.454  107.788   20.297   20.135
     21.090  405.302   70.559   90.055   46.027  106.544   19.316   19.680
     21.100  401.513   71.497   88.891   44.082  105.119   19.600   19.952
     21.110  403.555   69.439   90.443   44.775  106.408   19.566   19.363
     21.120  405.995   69.695   89.602   44.545  108.195   19.841   19.784
     21.130  402.785   69.700   89.660   43.994  105.912   20.314   20.092
     21.140  405.853   70.224   92.771   43.685  105.723   20.152   20.009
     21.150  407.358   70.481   90.767   45.111  107.205   20.671   20.027
     21.160  406.128   68.878   91.276   45.057  107.467   20.325   20.070
     21.170  407.726   70.181   91.585   44.883  107.775   19.382   19.528
     21.180  407.421   70.151   90.418   44.688  109.588   21.139   19.172
     21.190  409.768   69.607   90.998   45.975  108.252   21.042   19.530
     21.200  407.290   69.536   90.679   44.804  107.897   21.471   19.846
     21.210  409.097   70.345   91.596   45.878  106.882   20.862   20.167
     21.220  411.547   70.631   90.906   46.418  108.861   20.790   20.099
     21.230  410.729   71.494   92.731   45.135  106.365   21.619   19.264
     21.240  410.879   69.385   93.040   44.812  109.651   20.948   19.008
     21.250  408.691   70.784   92.052   45.165  105.546   21.627   19.455
     21.260  404.867   68.253   91.466   43.635  106.957   20.280   20.792
     21.270  408.224   71.024   92.076   43.939  107.281   20.627   20.044
     21.280  407.469   69.575   92.154   45.432  106.026   19.301   21.055
     21.290  404.713   70.205   90.963   44.182  105.833   19.902   20.095
     21.300  405.903   69.748   93.231   43.723  106.196   19.424   19.906
     21.310  404.316   69.678   91.951   44.721  105.425   20.293   19.673
     21.320  403.182   68.326   91.712   44.573  104.783   19.425   19.953
     21.330  405.079   68.318   91.393   45.751  105.530   18.729   20.413
     21.340  403.019   69.649   91.550   44.124  105.815   18.286   20.077
     21.350  406.641   70.407   90.940   44.576  106.859   20.270   20.034
     21.360  409.309   71.884   93.016   44.988  106.604   19.502   20.307
     21.370  408.052   71.783   92.482   45.351  105.190   19.505   20.220
     21.380  408.861   70.421   92.601   44.477  106.152   20.076   20.453
     21.390  408.778   71.476   92.153   45.133  105.573   20.728   20.728
     21.400  409.457   71.426   91.416   46.321  105.466   21.768   19.960
     21.410  406.543   70.169   90.617   44.758  105.494   21.649   20.501
     21.420  407.397   69.669   90.570   45.562  105.024   22.736   19.372
     21.430  410.054   72.083   90.120   44.924  105.985   21.751   19.565
     21.440  406.958   70.344   90.595   45.976  104.105   21.255   20.226
     21.450  407.616   69.120   90.770   44.928  106.605   20.406   20.224
     21.460  403.296   69.456   91.089   45.142  104.296   19.784   19.379
     21.470  406.508   70.692   90.757   45.513  105.154   19.923   19.616
     21.480  403.463   70.152   90.513   45.450  103.530   19.517   19.700
     21.490  405.735   69.774   91.939   45.989  104.596   20.138   19.822
     21.500  410.112   69.926   93.481   46.486  104.878   20.012   20.000
     21.510  405.316   68.597   91.088   44.419  105.665   20.293   20.357
     21.520  408.961   69.924   91.931   45.100  106.704   20.943   20.298
     21.530  407.698   71.044   91.850   45.586  106.274   19.808   20.318
     21.540  407.395   70.165   92.082   44.700  105.358   20.487   19.448
     21.550  409.789   71.201   92.319   46.317  105.293   20.317   19.413
     21.560  405.088   71.471   90.591   45.499  103.841   21.195   19.067
     21.570  408.380   70.514   90.059   46.283  107.055   20.796   19.466
     21.580  404.022   69.129   89.438   44.761  104.596   21.250   19.524
     21.590  406.932   70.225   90.498   46.708  103.994   20.872   19.744
     21.600  403.834   69.106   90.020   45.169  104.723   20.850   20.085
     21.610  407.301   69.295   91.491   45.179  106.628   21.393   19.971
     21.620  399.636   68.545   88.096   45.077  105.422   18.716   19.978
     21.630  405.471   70.972   89.250   44.739  106.347   19.895   21.117
     21.640  405.106   72.182   88.276   45.855  106.259   20.267   19.798
     21.650  407.724   69.982   91.330   45.520  106.978   19.655   19.558
     21.660  405.780   68.797   89.773   45.097  105.575   21.026   21.362
     21.670  407.047   71.655   89.682   44.532  106.163   20.301   20.191
     21.680  403.467   69.712   88.545   44.838  106.430   18.849   20.107
     21.690  403.779   71.030   88.154   46.109  104.657   18.892   19.927
     21.700  404.587   69.308   89.086   46.189  105.459   19.285   20.884
     21.710  411.130   70.100   91.426   46.788  107.649   19.909   19.712
     21.720  407.471   69.520   91.045   46.866  105.488   20.171   19.645
     21.730  409.021   71.204   91.117   46.463  105.723   19.733   19.778
     21.740  405.729   69.909   92.118   46.832  104.311   19.168   19.502
     21.750  409.053   69.061   92.073   47.459  104.989   21.168   19.516
     21.760  412.326   70.701   90.304   48.085  106.998   21.054   19.873
     21.770  410.154   71.605   90.818   47.470  106.073   19.753   20.342
     21.780  408.278   71.730   89.427   47.044  106.092   19.781   19.808
     21.790  409.259   69.900   90.155   46.166  106.057   20.274   20.921
     21.800  410.028   70.501   90.170   46.973  106.564   20.180   20.071
     21.810  408.775   69.681   90.912   46.156  106.363   20.397   19.486
     21.820  406.313   70.979   89.595   46.642  104.737   19.505   19.797
     21.830  407.668   69.091   91.720   47.103  105.919   18.615   19.926
     21.840  412.021   70.400   90.815   46.645  108.482   19.470   20.166
     21.850  408.991   70.536   90.792   47.330  105.309   20.014   19.361
     21.860  413.170   70.557   94.178   47.118  107.434   19.952   19.398
     21.870  409.871   69.650   92.712   46.194  106.482   20.030   20.615
     21.880  409.907   67.441   92.065   46.618  108.325   19.336   20.101
     21.890  409.846   68.046   91.350   48.025  108.199   19.565   20.274
     21.900  411.790   69.708   92.517   46.636  107.078   20.127   19.848
     21.910  412.829   70.006   92.132   47.961  107.317   19.764   19.591
     21.920  407.961   68.635   90.430   46.989  105.145   19.148   20.615
     21.930  406.762   70.929   89.344   46.208  106.900   19.535   19.740
     21.940  408.045   69.741   91.405   46.304  106.900   19.397   20.214
     21.950  410.214   69.660   91.530   45.634  107.818   18.648   20.751
     21.960  412.482   69.811   92.539   47.217  107.763   19.924   19.812
     21.970  409.279   70.124   90.535   47.745  105.544   19.619   20.116
     21.980  405.578   68.553   91.106   46.784  105.508   19.558   20.049
     21.990  404.758   67.358   90.661   46.254  105.968   19.419   19.903
     22.000  413.762   71.180   93.189   46.481  106.608   20.470   19.774
     22.010  412.063   70.101   89.035   48.129  107.220   20.286   20.804
     22.020  410.268   68.816   91.291   47.622  107.622   19.462   19.892
     22.030  405.636   69.559   90.718   47.951  105.391   18.844   19.595
     22.040  408.001   69.113   90.496   46.649  106.484   19.444   19.911
     22.050  406.338   69.769   88.720   47.313  106.825   19.008   19.503
     22.060  407.271   68.978   89.029   47.904  106.480   19.997   19.879
     22.070  405.586   70.018   86.627   47.329  107.725   18.710   20.403
     22.080  408.057   69.681   87.910   48.089  108.557   18.508   19.709
     22.090  406.587   68.816   88.138   47.246  108.358   18.641   19.894
     22.100  407.532   69.852   89.482   47.355  107.839   18.231   19.471
     22.110  411.138   71.224   90.430   46.707  108.548   18.658   20.154
     22.120  407.185   70.139   88.328   46.371  106.724   19.618   20.138
     22.130  410.050   69.809   87.640   48.444  108.458   19.640   19.633
     22.140  406.297   68.992   89.300   45.998  107.957   18.900   19.402
     22.150  409.993   70.179   90.081   46.474  108.405   19.621   19.852
     22.160  409.930   70.614   88.517   46.700  110.041   18.761   19.708
     22.170  408.807   68.283   90.416   47.034  109.319   18.987   19.745
     22.180  404.104   68.965   88.766   45.634  109.350   17.992   19.112
     22.190  406.554   69.996   87.192   47.347  108.299   18.847   19.861
     22.200  406.954   69.903   88.380   46.833  108.179   19.029   18.828
     22.210  404.393   71.302   86.459   46.256  108.925   17.859   19.042
     22.220  407.004   70.351   88.704   46.884  108.572   18.606   19.320
     22.230  408.038   69.576   87.908   46.728  108.540   19.972   19.152
     22.240  404.438   69.919   86.788   45.715  107.891   18.477   20.198
     22.250  406.623   69.430   87.337   46.485  109.753   19.308   19.437
     22.260  403.674   70.700   86.885   45.364  106.931   18.318   18.727
     22.270  406.292   71.127   85.502   47.072  108.945   18.867   18.783
     22.280  406.691   72.199   87.018   46.954  109.210   17.496   19.209
     22.290  405.506   70.541   87.877   45.821  108.626   18.470   19.539
     22.300  403.676   69.895   87.711   45.712  108.753   18.803   19.098
     22.310  408.160   69.289   88.165   47.354  108.899   18.630   19.881
     22.320  408.256   69.628   88.498   46.688  109.583   18.066   19.748
     22.330  405.390   69.268   88.947   46.255  107.617   18.506   19.200
     22.340  410.101   70.796   88.274   47.651  107.714   18.751   19.554
     22.350  406.337   70.273   88.869   46.066  107.122   18.508   20.242
     22.360  407.306   70.594   88.842   47.006  105.750   17.696   20.536
     22.370  405.325   70.400   87.935   46.872  106.961   17.726   19.479
     22.380  406.324   70.537   89.774   46.836  106.410   17.193   19.764
     22.390  404.668   71.169   88.386   46.390  106.808   18.263   19.095
     22.400  404.660   68.464   87.900   47.989  106.732   17.490   20.122
     22.410  407.952   70.168   89.676   48.891  105.713   18.354   19.903
     22.420  410.128   69.103   87.580   47.811  108.613   19.516   20.209
     22.430  404.661   69.165   88.669   46.513  106.196   18.910   19.279
     22.440  405.444   68.728   88.233   47.692  107.167   19.082   19.826
     22.450  409.005   70.877   89.053   48.214  106.780   19.492   20.436
     22.460  410.734   70.825   88.771   47.773  106.139   19.817   20.380
     22.470  404.487   68.482   88.377   46.569  108.051   19.414   19.712
     22.480  405.982   69.875   88.835   47.586  106.662   18.740   19.178
     22.490  407.008   70.189   88.676   47.774  106.503   19.986   19.728
     22.500  407.520   70.824   87.700   47.477  106.254   19.968   20.716
     22.510  405.214   68.123   90.575   46.538  104.724   19.248   20.704
     22.520  404.154   70.640   87.721   46.730  105.274   18.856   20.280
     22.530  406.319   70.230   88.014   47.045  105.690   19.022   20.571
     22.540  404.872   70.852   87.350   47.555  105.318   19.131   19.667
     22.550  401.832   69.291   86.359   47.705  103.612   19.184   20.899
     22.560  407.239   69.588   89.246   45.620  105.326   19.120   21.996
     22.570  407.725   71.196   88.983   45.469  106.289   19.875   20.755
     22.580  405.739   70.204   88.416   46.495  105.192   19.725   20.954
     22.590  405.274   70.862   88.427   46.300  106.656   18.509   20.504
     22.600  407.956   70.006   90.135   44.772  106.850   19.382   21.034
     22.610  400.159   69.334   87.187   45.569  103.496   19.076   20.834
     22.620  405.495   69.281   91.337   46.816  103.293   18.758   20.952
     22.630  403.308   69.618   89.551   46.122  103.156   19.448   20.442
     22.640  402.847   69.231   89.449   45.236  103.757   19.715   20.378
     22.650  407.184   70.824   89.430   45.613  104.414   19.494   22.130
     22.660  408.322   71.108   91.495   47.139  103.732   19.410   19.896
     22.670  408.552   70.917   90.737   46.998  104.387   19.728   20.902
     22.680  404.176   68.859   88.144   45.510  105.337   19.150   20.830
     22.690  404.816   69.695   87.850   46.096  107.002   18.761   20.387
     22.700  408.745   69.747   91.000   45.879  108.193   18.803   20.271
     22.710  402.888   69.044   88.019   46.552  105.871   19.619   19.864
     22.720  408.089   70.064   89.841   44.989  108.601   18.881   20.661
     22.730  405.772   70.321   88.991   45.739  105.323   18.887   20.417
     22.740  404.208   69.579   90.464   45.984  104.598   18.293   19.813
     22.750  408.804   70.511   89.434   47.449  106.933   19.668   19.862
     22.760  404.601   70.478   88.654   45.452  103.625   18.967   20.615
     22.770  406.296   70.949   88.625   45.623  106.514   19.404   20.042
     22.780  401.977   69.665   87.609   45.235  104.966   19.807   19.843
     22.790  408.190   69.578   88.643   47.767  106.280   19.568   19.425
     22.800  402.489   69.375   88.622   46.217  104.245   18.141   19.914
     22.810  403.102   69.074   86.517   46.729  105.681   19.170   20.183
     22.820  404.704   70.790   88.455   46.542  104.824   18.594   20.534
     22.830  401.896   70.292   86.407   46.863  103.684   18.943   19.762
     22.840  409.006   71.916   89.180   45.840  106.310   18.873   19.393
     22.850  408.754   72.897   88.290   45.981  105.863   18.356   20.430
     22.860  407.650   70.875   89.866   45.222  106.057   18.946   21.069
     22.870  407.862   70.473   88.257   46.115  107.762   18.000   20.149
     22.880  405.911   70.851   87.842   45.372  106.774   18.231   20.714
     22.890  406.450   72.014   87.901   44.399  106.237   19.223   20.257
     22.900  407.151   70.812   87.809   45.018  107.019   19.373   20.708
     22.910  408.200   70.697   88.457   46.260  106.901   18.697   20.143
     22.920  403.431   69.659   86.994   45.735  104.265   19.555   20.623
     22.930  403.198   70.643   85.612   47.533  105.815   19.076   19.477
     22.940  399.695   68.500   87.308   45.898  102.759   18.602   20.416
     22.950  403.128   70.015   87.195   46.642  105.232   18.034   20.232
     22.960  407.275   69.333   89.009   47.307  105.938   18.987   20.581
     22.970  405.661   68.928   86.558   47.982  107.534   18.647   20.484
     22.980  407.492   70.981   87.655   47.981  104.796   19.104   20.737
     22.990  404.123   70.501   88.545   46.823  101.745   18.840   21.225
     23.000  406.306   72.083   87.542   45.944  105.335   18.530   20.307
     23.010  405.647   69.762   87.668   45.636  105.666   19.291   20.673
     23.020  403.994   69.990   87.267   46.527  105.096   18.573   20.780
     23.030  402.231   69.226   86.949   46.508  105.275   18.213   20.786
     23.040  403.842   69.717   88.037   45.593  105.134   18.572   20.069
     23.050  404.674   71.760   88.514   46.988  104.505   17.468   19.129
     23.060  404.508   69.820   88.200   46.897  105.175   18.541   19.881
     23.070  404.358   69.766   87.698   48.965  104.374   18.025   19.652
     23.080  404.939   71.262   87.049   46.901  105.980   18.866   19.758
     23.090  403.706   70.893   87.304   46.803  105.333   18.893   19.208
     23.100  406.622   70.262   88.074   47.598  106.072   18.462   20.056
     23.110  404.683   69.981   87.706   46.971  104.544   19.499   19.716
     23.120  403.701   68.693   87.900   46.891  105.418   18.925   20.453
     23.130  404.514   68.882   88.839   46.945  104.762   19.068   20.442
     23.140  403.084   69.318   88.047   45.849  105.377   18.601   19.808
     23.150  405.542   69.928   88.376   46.264  105.314   19.296   20.330
     23.160  404.971   68.429   87.436   46.969  105.910   18.960   20.063
     23.170  406.388   70.199   87.651   46.084  106.223   18.760   20.817
     23.180  407.626   71.025   87.139   46.446  105.067   19.588   20.696
     23.190  407.183   70.498   87.441   47.930  103.582   20.089   20.404
     23.200  407.381   71.969   87.140   48.526  103.344   18.845   20.687
     23.210  407.148   71.008   86.958   47.634  105.246   19.909   20.149
     23.220  410.037   69.135   89.150   47.567  107.053   20.116   19.750
     23.230  407.311   68.615   88.048   49.660  104.472   19.490   20.442
     23.240  403.997   69.688   85.966   46.718  104.642   19.810   20.205
     23.250  406.944   70.642   87.806   48.359  104.134   19.467   20.078
     23.260  406.855   70.450   86.439   47.940  105.456   19.433   20.433
     23.270  411.840   71.680   87.771   49.649  105.160   19.847   20.633
     23.280  409.539   70.185   87.985   48.768  106.380   19.245   20.465
     23.290  408.449   69.065   87.893   48.975  105.193   19.670   20.731
     23.300  408.375   69.656   87.249   48.340  106.347   19.309   20.477
     23.310  409.477   69.910   90.334   48.809  105.797   19.027   20.394
     23.320  407.969   69.267   89.921   47.710  105.323   19.927   20.073
     23.330  403.558   69.670   88.343   48.380  102.533   20.144   20.240
     23.340  403.259   69.674   87.053   48.395  103.956   18.489   20.257
     23.350  404.832   69.153   87.217   48.178  103.739   19.938   21.386
     23.360  404.433   69.894   88.093   47.924  103.818   19.164   19.871
     23.370  406.714   69.352   87.288   48.127  104.965   19.835   20.933
     23.380  406.779   70.989   86.988   48.054  104.288   19.905   20.799
     23.390  405.357   70.997   87.150   47.401  102.642   20.226   20.439
     23.400  402.839   71.518   87.552   45.345  102.863   19.463   20.158
     23.410  402.673   72.710   85.905   47.269  101.612   20.201   19.611
     23.420  404.896   71.938   87.296   48.029  102.086   20.491   20.070
     23.430  405.549   73.339   86.736   47.878  103.189   20.000   20.250
     23.440  404.944   71.724   86.354   47.092  104.043   20.070   19.818
     23.450  407.482   71.309   86.486   49.570  101.654   21.222   20.761
     23.460  407.260   72.005   85.472   49.162  103.553   20.906   20.221
     23.470  404.107   71.206   86.502   48.274  103.065   20.279   19.556
     23.480  406.943   72.388   86.086   49.360  102.126   20.568   20.965
     23.490  409.027   73.009   86.337   48.580  104.933   20.166   20.411
     23.500  404.498   71.314   86.052   47.922  102.658   20.021   20.856
     23.510  407.506   71.841   85.459   48.390  105.458   21.167   20.604
     23.520  407.635   72.358   88.053   48.413  103.004   19.790   19.988
     23.530  407.992   70.743   87.380   48.620  103.543   19.559   21.677
     23.540  407.164   71.359   86.923   48.376  104.216   20.038   20.356
     23.550  404.103   71.435   86.501   47.538  102.524   19.955   20.626
     23.560  402.445   71.456   86.394   48.900  100.345   19.856   20.562
     23.570  403.438   69.837   85.832   47.163  104.380   19.561   19.998
     23.580  407.232   72.616   86.592   46.360  105.618   20.321   20.916
     23.590  403.589   71.805   87.144   45.227  104.285   19.208   20.370
     23.600  404.065   71.783   85.914   47.611  102.939   19.926   20.088
     23.610  400.768   71.164   84.561   45.416  104.365   19.905   20.298
     23.620  404.682   72.063   86.543   46.722  103.231   21.080   19.997
     23.630  405.218   70.773   88.121   47.136  102.601   20.287   21.257
     23.640  401.315   68.903   86.214   48.005  102.982   19.502   20.697
     23.650  401.157   69.855   86.780   47.922  102.555   19.854   20.382
     23.660  399.809   69.476   86.608   46.549  101.776   20.370   19.803
     23.670  400.008   69.829   85.830   47.205  103.582   19.715   20.301
     23.680  403.292   70.733   86.464   48.005  102.094   20.045   20.936
     23.690  401.934   69.046   86.698   45.343  104.085   20.391   21.095
     23.700  403.342   70.021   87.164   46.559  104.275   19.620   21.253
     23.710  400.971   71.136   87.082   45.224  103.037   19.675   20.754
     23.720  403.086   70.373   88.146   47.661  102.239   19.883   20.613
     23.730  403.494   71.539   86.137   46.743  104.918   19.695   20.887
     23.740  401.490   70.258   87.169   46.398  104.326   20.050   20.291
     23.750  398.266   69.921   85.294   45.239  103.304   19.943   20.144
     23.760  402.636   70.870   85.907   46.324  104.750   18.903   20.812
     23.770  401.240   70.104   85.291   46.008  104.845   19.870   20.166
     23.780  400.464   70.070   85.927   46.935  103.885   18.627   21.080
     23.790  399.404   70.888   87.102   46.282  102.476   19.216   20.347
     23.800  401.294   70.982   84.851   48.539  103.517   19.371   21.050
     23.810  399.993   70.352   86.840   47.066  101.925   19.674   20.341
     23.820  400.889   68.979   86.175   46.570  104.643   19.962   20.548
     23.830  401.583   71.077   87.641   46.750  102.504   19.004   20.454
     23.840  400.241   71.064   85.428   47.437  102.747   19.288   20.193
     23.850  403.145   71.292   85.286   47.600  105.184   19.208   20.899
     23.860  404.345   70.243   86.285   47.932  104.031   19.945   20.091
     23.870  404.258   70.452   87.043   47.913  103.907   19.328   20.896
     23.880  398.724   68.922   86.166   48.500  102.140   18.653   20.484
     23.890  400.935   70.011   86.568   47.738  101.771   19.989   20.215
     23.900  398.640   68.416   86.113   47.160  103.189   19.676   20.076
     23.910  400.223   69.429   86.533   45.844  102.520   19.461   20.798
     23.920  402.641   68.895   87.685   48.318  103.558   18.412   20.318
     23.930  405.812   70.863   86.364   47.376  105.298   19.584   21.146
     23.940  404.581   69.808   87.489   46.811  105.742   19.032   20.496
     23.950  403.548   70.700   87.120   47.924  103.790   18.837   20.434
     23.960  404.911   71.148   87.381   46.610  105.070   19.099   21.074
     23.970  401.822   70.616   87.339   46.173  103.920   18.489   20.668
     23.980  406.592   70.059   88.027   45.992  105.677   20.016   21.248
     23.990  401.791   70.082   85.549   46.548  104.276   18.729   21.090
     24.000  402.115   70.509   84.802   47.396  105.053   18.933   21.289
     24.010  405.886   69.927   86.750   47.889  105.559   20.027   21.072
     24.020  399.857   70.067   84.574   46.477  104.698   19.451   20.527
     24.030  400.633   69.896   87.534   46.599  104.390   18.770   20.212
     24.040  399.586   68.854   85.524   47.744  103.274   19.047   21.211
     24.050  405.778   71.733   87.081   47.181  106.099   18.762   20.630
     24.060  402.166   71.381   86.825   47.275  103.286   17.553   21.386
     24.070  405.229   71.398   87.533   47.403  105.679   18.122   20.885
     24.080  405.890   70.754   88.576   48.070  104.881   18.444   20.288
     24.090  405.078   70.133   88.952   47.524  105.723   18.463   19.951
     24.100  401.430   71.238   88.042   46.765  103.258   18.852   19.937
     24.110  400.795   70.034   86.482   47.115  103.071   18.393   20.051
     24.120  403.125   70.166   86.387   46.474  104.880   19.015   20.860
     24.130  402.517   69.727   86.515   46.863  104.807   18.767   21.174
     24.140  400.819   69.080   86.615   46.220  106.173   18.323   20.326
     24.150  401.482   70.154   87.717   45.428  104.520   18.206   20.391
     24.160  405.288   70.590   88.104   44.801  105.938   18.567   21.580
     24.170  401.741   68.687   86.445   47.190  105.605   17.979   21.115
     24.180  401.131   68.717   87.551   45.803  103.540   18.884   20.469
     24.190  403.323   69.568   87.866   46.753  104.995   18.879   20.717
     24.200  398.545   68.697   88.107   46.057  102.118   18.495   20.810
     24.210  402.481   69.166   86.787   46.000  104.096   19.009   20.852
     24.220  404.392   70.789   85.727   46.501  104.713   18.943   20.276
     24.230  400.123   68.870   87.785   45.292  104.352   18.823   20.809
     24.240  401.120   70.628   87.177   47.245  103.379   17.906   19.808
     24.250  406.179   70.090   88.658   46.850  105.647   18.618   20.312
     24.260  403.524   69.976   89.036   46.428  103.660   18.132   20.747
     24.270  403.250   69.634   88.950   47.473  102.774   18.184   21.109
     24.280  399.516   68.484   87.370   46.032  104.056   18.205   20.405
     24.290  402.984   68.771   88.704   46.303  103.496   18.292   20.909
     24.300  401.904   69.050   89.711   45.713  102.398   17.965   21.262
     24.310  401.570   69.371   89.468   45.770  104.818   18.339   20.645
     24.320  400.699   69.161   89.235   45.370  104.073   17.632   20.566
     24.330  400.543   69.661   87.246   46.078  104.186   18.666   20.253
     24.340  403.517   69.800   89.764   46.215  104.736   18.624   20.579
     24.350  403.942   69.722   89.813   46.205  105.620   18.398   20.004
     24.360  406.691   71.281   90.621   45.104  104.825   19.133   20.795
     24.370  405.730   69.673   88.178   46.918  106.213   19.645   20.859
     24.380  402.801   70.414   89.409   45.109  105.588   17.965   20.058
     24.390  406.897   70.033   90.053   45.215  106.995   19.296   20.717
     24.400  403.983   71.024   88.570   46.331  104.280   18.936   20.622
     24.410  401.167   70.166   87.963   45.139  103.302   18.952   20.282
     24.420  403.141   70.864   86.762   45.464  105.530   19.410   20.199
     24.430  404.269   70.566   89.277   46.106  104.475   18.889   20.566
     24.440  402.431   69.024   88.029   45.984  106.189   18.711   20.048
     24.450  401.209   69.836   87.137   46.194  104.820   18.335   20.576
     24.460  403.648   69.525   87.318   45.981  105.427   18.286   20.927
     24.470  401.416   68.965   87.078   45.623  105.465   18.467   19.944
     24.480  403.447   67.808   89.440   46.577  105.026   19.358   20.108
     24.490  404.025   68.511   89.026   44.993  106.077   19.136   20.697
     24.500  403.728   69.399   88.898   46.198  105.953   17.772   20.432
     24.510  404.840   69.164   89.196   45.746  106.357   19.119   21.112
     24.520  405.753   69.835   88.402   46.808  105.905   18.357   20.610
     24.530  404.516   69.024   89.686   45.152  105.698   18.368   21.307
     24.540  403.096   69.097   87.634   45.211  105.885   19.533   21.727
     24.550  403.280   67.798   87.919   45.102  106.562   18.430   21.614
     24.560  406.192   68.843   87.940   47.263  106.510   18.530   21.453
     24.570  402.732   69.192   88.437   45.338  104.979   18.075   20.430
     24.580  406.662   69.618   89.673   47.298  104.532   18.156   21.020
     24.590  403.345   70.006   87.534   46.811  104.181   17.969   21.216
     24.600  402.963   69.601   88.942   46.404  103.636   17.942   20.731
     24.610  405.866   70.714   88.635   46.710  104.236   18.949   20.622
     24.620  406.833   69.221   89.009   46.015  106.723   18.874   20.801
     24.630  402.292   69.035   88.366   44.360  106.293   18.560   19.773
     24.640  404.552   70.333   86.536   47.224  106.956   16.785   20.737
     24.650  406.435   69.819   89.099   45.639  105.882   18.098   21.305
     24.660  402.585   70.018   86.027   46.357  104.566   18.354   20.974
     24.670  405.414   70.090   87.147   47.667  105.658   18.879   21.592
     24.680  406.032   70.828   88.003   46.848  103.903   18.277   21.065
     24.690  405.328   69.631   88.703   46.092  105.179   18.965   20.743
     24.700  401.111   70.306   87.229   45.257  103.477   18.970   20.870
     24.710  401.721   70.583   87.556   44.984  103.409   18.656   21.231
     24.720  404.799   70.165   87.733   45.147  105.391   19.919   21.835
     24.730  404.288   70.556   87.901   45.726  104.431   18.804   21.499
     24.740  401.512   69.269   87.590   46.477  104.469   18.291   20.490
     24.750  407.345   70.383   86.884   45.984  105.093   19.778   21.541
     24.760  403.748   72.157   87.289   44.618  104.182   19.363   20.574
     24.770  401.379   69.115   87.569   46.924  102.823   19.140   21.679
     24.780  404.400   69.442   86.733   46.687  105.148   19.359   22.033
     24.790  408.224   71.956   87.079   46.201  105.783   19.544   22.117
     24.800  402.611   70.222   86.633   46.360  103.505   19.762   21.582
     24.810  404.733   69.464   87.471   46.301  104.835   19.847   21.655
     24.820  407.048   69.865   88.049   46.218  105.725   19.542   22.591
     24.830  403.373   68.420   86.704   45.960  105.382   19.458   21.880
     24.840  405.860   69.534   86.116   47.533  105.882   20.053   21.747
     24.850  403.442   68.309   87.429   46.674  104.252   19.667   20.941
     24.860  406.572   71.185   86.850   46.116  105.423   19.085   21.588
     24.870  400.133   68.578   85.070   46.089  103.833   19.449   22.255
     24.880  407.659   71.511   88.545   45.363  105.836   19.759   21.293
     24.890  406.039   70.400   86.490   46.325  105.193   20.103   21.830
     24.900  403.017   70.982   85.907   45.844  103.728   19.402   21.554
     24.910  407.831   71.550   87.563   47.005  105.288   19.391   20.689
     24.920  408.626   71.648   86.852   45.789  106.552   19.805   21.051
     24.930  403.543   70.264   85.746   46.843  104.358   20.043   20.618
     24.940  403.188   70.092   85.515   45.914  106.287   18.134   21.413
     24.950  402.956   69.050   86.149   47.106  104.577   18.127   21.617
     24.960  403.798   70.700   86.154   46.530  104.205   18.053   21.688
     24.970  399.800   69.758   84.458   47.384  102.441   19.325   21.417
     24.980  406.009   71.369   87.755   46.043  104.390   18.881   22.284
     24.990  400.533   68.952   85.791   46.535  104.025   18.298   22.578
     25.000  405.468   70.688   87.290   46.295  105.740   19.022   22.146
     25.010  403.826   69.945   85.584   46.298  104.857   19.131   22.255
     25.020  402.909   70.487   85.537   45.646  104.155   18.794   22.015
     25.030  405.608   69.772   87.431   45.732  106.143   18.900   21.179
     25.040  401.632   70.700   86.864   44.382  104.383   18.682   20.936
     25.050  402.417   69.653   85.223   46.568  106.042   19.017   20.791
     25.060  403.778   69.384   86.156   45.325  106.446   18.966   21.388
     25.070  400.430   68.794   85.020   45.624  105.919   18.609   20.968
     25.080  402.067   70.039   85.452   44.798  105.697   19.005   21.214
     25.090  404.011   70.855   87.512   45.900  104.862   19.511   19.977
     25.100  406.487   69.339   88.802   44.865  107.661   19.195   20.825
     25.110  406.440   71.496   86.847   45.403  106.123   19.727   21.887
     25.120  409.548   69.832   87.783   46.696  108.117   18.996   21.140
     25.130  407.041   69.269   86.715   46.818  106.175   20.170   21.071
     25.140  405.745   69.735   86.928   47.274  106.450   19.297   20.605
     25.150  406.163   69.045   87.689   46.267  106.850   19.940   20.879
     25.160  402.982   70.106   85.675   46.494  104.973   20.301   21.245
     25.170  406.730   68.360   87.024   46.583  108.221   19.629   20.424
     25.180  407.084   70.908   86.189   46.872  105.859   19.244   20.486
     25.190  407.675   70.738   88.040   47.606  104.970   19.052   20.018
     25.200  404.884   70.305   87.153   47.659  105.812   18.639   19.890
     25.210  406.904   69.097   86.385   48.912  105.641   19.998   20.841
     25.220  408.357   69.382   87.083   47.394  108.692   20.560   19.955
     25.230  410.523   70.360   86.987   47.168  107.056   20.292   20.792
     25.240  407.596   70.534   85.824   47.782  106.942   19.421   20.551
     25.250  410.117   69.837   86.580   49.220  108.002   20.091   20.468
     25.260  410.101   70.206   87.309   48.383  106.799   20.382   20.852
     25.270  407.847   69.565   84.889   47.799  108.176   19.703   20.476
     25.280  402.418   68.859   85.888   47.844  105.408   18.951   20.886
     25.290  407.013   69.530   86.706   47.139  105.339   19.638   20.972
     25.300  406.451   68.350   87.506   48.144  107.488   19.546   20.305
     25.310  407.548   69.704   86.659   48.713  105.379   20.432   20.424
     25.320  406.210   69.977   86.378   48.483  104.436   19.550   20.702
     25.330  408.069   69.464   86.032   48.183  108.018   19.665   20.813
     25.340  408.542   69.000   88.445   47.826  106.233   20.037   20.543
     25.350  407.462   69.502   87.426   47.193  108.089   20.343   20.287
     25.360  403.057   69.172   87.724   46.965  104.958   18.854   19.826
     25.370  408.098   69.060   87.639   48.428  107.483   19.683   19.685
     25.380  408.170   70.148   87.570   47.703  107.863   19.181   20.130
     25.390  403.796   69.643   86.770   48.198  104.639   19.290   19.810
     25.400  409.707   69.838   88.889   47.836  108.257   19.213   20.304
     25.410  407.158   70.110   88.216   46.838  107.632   19.537   19.531
     25.420  406.406   68.896   87.454   45.794  108.982   19.957   19.441
     25.430  404.025   69.740   86.141   46.100  106.816   19.118   20.723
     25.440  401.174   68.216   86.108   44.910  106.659   19.611   20.378
     25.450  405.327   69.409   86.779   46.278  107.215   20.309   19.851
     25.460  407.084   70.125   85.451   46.879  107.602   20.785   20.451
     25.470  404.406   68.283   87.849   45.722  107.371   19.981   19.200
     25.480  404.886   69.883   87.926   45.875  107.144   19.801   19.556
     25.490  405.794   68.760   87.473   45.942  109.370   19.570   19.719
     25.500  407.315   72.156   86.326   45.748  107.462   20.356   19.698
     25.510  404.696   69.977   85.954   45.030  108.730   20.368   20.069
     25.520  405.783   69.943   85.934   45.093  110.647   20.263   20.705
     25.530  405.879   70.182   85.905   45.301  108.285   20.086   20.577
     25.540  403.914   70.154   85.084   45.297  107.104   20.205   21.063
     25.550  405.605   69.897   85.329   46.591  107.085   19.833   21.196
     25.560  405.470   69.281   85.147   45.931  109.287   19.663   20.281
     25.570  407.979   69.477   86.321   46.852  109.487   20.815   21.238
     25.580  405.355   68.586   85.790   48.315  107.748   20.728   21.249
     25.590  406.010   68.621   86.995   47.303  107.841   19.305   21.170
     25.600  407.144   70.571   85.810   46.302  108.188   20.698   21.146
     25.610  402.854   68.099   87.908   47.511  106.655   18.948   19.633
     25.620  408.794   70.894   86.009   46.742  107.390   20.697   22.080
     25.630  411.358   69.163   87.226   48.627  109.059   20.165   21.142
     25.640  407.870   70.223   88.184   46.835  106.346   20.627   20.867
     25.650  407.927   69.486   87.478   45.965  108.215   20.824   21.533
     25.660  404.736   69.131   85.031   45.749  109.161   20.576   20.480
     25.670  413.299   71.369   87.251   47.114  110.918   21.202   21.334
     25.680  406.518   70.082   85.366   46.528  108.259   20.719   20.643
     25.690  406.716   71.172   87.102   47.189  106.788   19.272   19.464
     25.700  405.747   71.178   85.299   46.917  107.596   20.537   20.870
     25.710  404.533   69.626   85.790   47.517  107.604   20.505   20.555
     25.720  406.317   69.586   85.095   47.627  108.433   19.410   21.360
     25.730  403.681   71.196   85.522   46.018  105.455   20.977   19.965
     25.740  401.711   68.519   84.991   45.503  107.321   19.948   20.096
     25.750  403.418   68.827   83.297   46.730  108.193   20.586   20.610
     25.760  402.872   69.080   84.557   46.484  108.258   20.293   20.293
     25.770  403.906   69.744   85.908   46.973  107.049   19.732   20.140
     25.780  404.464   69.779   85.664   46.433  108.116   19.799   20.543
     25.790  399.357   68.568   83.653   46.251  107.237   20.431   21.067
     25.800  401.218   70.279   84.816   46.200  106.283   19.403   21.528
     25.810  403.867   69.245   84.630   46.217  106.731   21.361   21.146
     25.820  401.023   70.032   84.256   44.801  106.707   20.693   21.569
     25.830  405.196   70.288   84.110   46.343  107.857   20.809   22.330
     25.840  400.126   68.556   85.894   47.419  104.606   19.422   21.764
     25.850  401.497   69.858   85.856   46.271  105.718   19.940   21.541
     25.860  403.426   70.721   86.010   47.036  105.592   20.069   20.628
     25.870  402.673   68.969   86.159   46.949  107.160   19.692   21.030
     25.880  402.867   70.157   86.235   46.841  106.329   19.297   21.416
     25.890  401.671   70.609   85.715   46.959  105.470   19.873   21.118
     25.900  400.503   68.659   85.335   45.419  107.514   19.916   20.646
     25.910  402.573   70.594   85.635   46.951  106.945   20.351   20.193
     25.920  403.445   69.129   88.321   47.588  107.062   18.967   20.449
     25.930  401.539   68.775   84.544   47.698  107.641   20.545   20.945
     25.940  406.280   67.148   87.136   46.656  109.524   21.294   21.340
     25.950  404.546   69.230   86.771   45.621  108.209   21.505   20.547
     25.960  405.636   68.683   86.104   46.574  110.161   20.346   20.644
     25.970  404.721   71.203   86.951   47.231  107.372   19.212   20.431
     25.980  405.690   68.917   87.982   45.913  108.504   19.724   21.330
     25.990  404.823   69.234   88.790   45.513  107.652   20.413   20.465
     26.000  403.597   69.838   86.786   46.581  106.905   19.988   21.191
     26.010  405.460   69.924   88.151   47.042  107.818   19.425   20.233
     26.020  403.920   69.362   87.470   46.962  107.947   19.432   20.789
     26.030  404.232   68.430   86.763   46.719  108.167   19.978   20.986
     26.040  407.401   68.616   89.538   47.045  106.447   19.441   21.398
     26.050  403.485   69.307   87.824   47.109  106.417   19.320   20.380
     26.060  406.286   70.130   88.395   47.206  107.513   19.409   21.133
     26.070  408.236   68.921   88.234   48.034  109.045   20.580   20.217
     26.080  404.539   69.884   87.333   46.886  106.546   20.247   20.562
     26.090  406.562   70.693   88.281   45.679  107.529   20.586   20.860
     26.100  405.456   69.493   86.210   46.741  108.402   20.965   20.587
     26.110  400.309   68.777   87.070   45.615  106.841   20.143   19.896
     26.120  405.319   69.518   88.498   46.263  108.192   19.754   20.702
     26.130  407.089   69.419   89.164   46.816  108.277   20.049   20.202
     26.140  403.441   69.036   86.975   46.594  107.131   19.412   21.369
     26.150  406.005   69.424   87.361   47.334  107.204   20.026   20.078
     26.160  404.655   70.057   86.452   45.671  108.674   20.979   20.455
     26.170  404.763   68.860   88.818   46.403  107.144   19.587   20.579
     26.180  403.173   68.487   86.499   47.133  106.703   20.223   20.916
     26.190  403.546   69.418   87.809   45.888  106.487   20.581   20.510
     26.200  411.362   70.930   88.695   46.523  109.185   20.610   20.656
     26.210  408.286   70.186   87.202   47.647  107.562   20.367   21.191
     26.220  405.483   70.360   86.270   47.158  106.983   21.122   20.431
     26.230  407.454   70.397   86.617   47.792  106.910   20.678   20.971
     26.240  409.565   70.106   87.180   46.610  108.270   20.676   21.067
     26.250  405.518   69.911   86.708   46.594  105.612   21.102   20.577
     26.260  402.617   68.232   86.780   46.339  106.368   20.145   20.672
     26.270  405.604   70.707   88.584   45.737  106.355   20.344   20.802
     26.280  405.758   68.926   89.562   45.847  106.274   19.931   21.397
     26.290  402.364   68.278   88.156   46.038  105.748   20.147   19.802
     26.300  406.386   68.074   88.930   46.350  106.453   20.568   20.960
     26.310  402.323   69.200   87.211   45.258  106.267   20.601   20.635
     26.320  404.314   68.897   87.468   45.464  106.373   21.065   20.874
     26.330  403.166   68.341   85.655   47.313  106.912   19.441   20.852
     26.340  408.315   70.972   88.059   46.005  105.624   20.413   21.972
     26.350  400.315   68.477   86.106   45.910  106.810   19.617   20.513
     26.360  400.156   68.566   87.925   45.288  104.664   19.734   21.119
     26.370  402.562   68.987   89.074   45.422  104.915   20.994   20.513
     26.380  402.313   68.082   86.951   46.217  105.843   21.037   20.799
     26.390  405.848   68.469   88.048   46.719  106.582   20.979   20.213
     26.400  405.654   69.543   87.569   48.145  103.998   20.552   20.928
     26.410  403.268   69.324   86.802   46.554  105.665   19.818   20.622
     26.420  402.377   68.479   86.849   47.436  105.573   19.173   20.659
     26.430  402.160   68.940   86.473   47.113  105.026   19.747   21.229
     26.440  406.325   69.647   86.020   47.988  106.501   19.607   21.396
     26.450  403.868   70.110   86.408   48.237  105.284   19.592   21.547
     26.460  406.833   70.039   87.805   46.203  107.988   19.200   22.070
     26.470  408.322   69.960   88.651   48.919  105.329   19.743   20.537
     26.480  406.507   70.634   87.801   47.925  107.006   19.043   20.307
     26.490  406.037   71.031   87.054   47.872  105.782   20.452   19.904
     26.500  402.376   69.067   86.011   47.443  106.415   19.327   20.559
     26.510  403.524   70.152   85.167   47.977  106.361   19.640   20.426
     26.520  405.529   69.133   86.497   48.771  105.976   19.524   21.133
     26.530  404.289   69.621   86.443   47.983  106.125   18.419   20.244
     26.540  403.511   69.969   86.474   47.234  105.599   18.820   20.990
     26.550  407.790   69.262   87.272   48.016  106.605   19.134   21.954
     26.560  410.261   70.778   86.535   48.686  107.908   19.808   20.793
     26.570  408.029   70.187   88.485   49.022  105.815   19.762   21.288
     26.580  404.660   70.265   86.717   46.915  105.520   19.559   21.285
     26.590  407.689   69.515   85.248   47.903  107.997   20.674   20.637
     26.600  407.382   71.411   87.386   46.297  106.683   19.392   20.859
     26.610  406.151   71.160   86.558   48.313  106.694   18.180   20.611
     26.620  404.899   69.519   85.634   47.829  106.808   19.170   20.312
     26.630  407.855   70.832   86.303   47.112  107.661   20.397   20.703
     26.640  406.574   70.758   86.521   46.675  105.057   19.793   21.495
     26.650  404.337   68.869   85.823   47.535  105.349   19.531   21.223
     26.660  406.603   69.842   88.123   47.386  105.764   19.536   20.745
     26.670  409.039   71.095   87.963   48.332  106.482   20.688   20.329
     26.680  409.456   70.274   86.388   48.387  108.645   19.096   20.673
     26.690  408.370   69.785   87.362   46.871  107.207   19.721   20.172
     26.700  408.426   68.557   86.119   48.291  106.906   19.738   21.643
     26.710  405.237   67.583   86.572   47.540  106.005   20.434   21.052
     26.720  406.128   70.169   86.378   46.809  105.142   19.783   20.599
     26.730  405.049   70.183   86.146   47.050  104.934   20.474   20.443
     26.740  402.841   68.619   87.796   47.002  103.730   20.096   20.779
     26.750  402.183   69.619   85.526   48.541  103.833   20.748   20.307
     26.760  405.131   69.235   86.833   47.303  105.919   19.791   21.085
     26.770  405.776   69.440   87.192   46.985  105.950   21.153   21.322
     26.780  406.631   69.799   86.297   46.898  106.043   20.602   22.172
     26.790  404.794   69.611   87.880   46.710  104.453   21.513   19.954
     26.800  407.112   67.507   87.883   47.677  108.082   20.568   19.933
     26.810  408.339   69.468   88.140   48.276  105.549   20.881   20.589
     26.820  407.362   70.326   88.296   47.241  104.810   20.993   20.847
     26.830  409.515   70.802   88.604   46.818  105.577   21.057   21.008
     26.840  410.568   69.710   88.237   47.730  106.829   21.389   20.610
     26.850  406.452   70.622   87.653   48.732  104.908   20.943   19.237
     26.860  405.546   71.922   88.137   47.221  102.892   20.075   20.240
     26.870  407.205   70.491   87.582   46.551  106.390   20.269   19.796
     26.880  408.050   70.803   88.782   47.064  104.557   20.650   20.185
     26.890  407.461   69.978   88.215   46.964  106.318   20.373   20.641
     26.900  410.622   71.568   88.392   47.186  106.556   21.171   21.017
     26.910  407.472   70.676   89.669   46.512  104.807   20.789   20.153
     26.920  405.425   70.783   87.583   46.205  106.155   20.756   20.384
     26.930  405.704   70.567   86.267   47.539  105.485   19.895   21.021
     26.940  407.788   71.551   86.845   47.271  105.697   21.103   20.483
     26.950  408.155   70.186   87.543   48.913  105.706   20.479   20.474
     26.960  403.261   70.764   85.654   46.713  105.321   20.301   20.714
     26.970  408.085   71.230   86.937   48.167  105.748   20.320   20.020
     26.980  411.665   74.325   88.152   47.516  105.488   20.474   20.579
     26.990  408.793   71.381   87.103   47.038  105.505   21.783   19.754
     27.000  411.987   71.973   88.507   48.748  105.424   20.953   19.550
     27.010  408.094   71.750   86.290   48.193  104.987   20.941   20.627
     27.020  406.027   71.224   86.643   47.642  104.999   20.116   20.483
     27.030  408.982   70.937   88.733   48.337  106.267   19.281   20.297
     27.040  408.595   70.901   87.833   46.721  106.908   20.399   20.881
     27.050  408.121   70.885   87.270   45.667  107.959   20.564   20.011
     27.060  409.595   69.820   87.981   48.317  107.013   20.143   19.780
     27.070  410.548   69.609   88.212   47.791  108.240   20.228   20.467
     27.080  409.547   70.781   88.780   47.827  105.687   19.678   20.935
     27.090  407.093   69.970   85.030   48.661  106.998   19.988   20.642
     27.100  412.313   70.500   88.114   49.924  106.890   21.282   20.728
     27.110  409.379   71.173   86.369   47.676  108.121   20.691   20.479
     27.120  408.867   70.596   88.478   48.077  107.061   20.192   20.686
     27.130  405.375   70.895   87.428   47.377  104.900   20.756   20.681
     27.140  412.033   70.362   89.343   46.197  107.924   21.248   20.478
     27.150  406.665   69.269   87.735   47.356  107.768   20.696   20.064
     27.160  409.354   69.982   87.508   46.864  107.536   21.329   19.986
     27.170  411.909   69.897   89.915   46.929  106.823   21.396   21.190
     27.180  412.416   70.122   90.308   47.485  108.650   20.711   20.846
     27.190  413.105   70.954   90.541   47.690  106.613   21.180   20.740
     27.200  417.262   71.817   90.730   48.024  109.476   20.712   20.968
     27.210  405.330   67.789   88.048   47.067  106.486   20.488   20.381
     27.220  407.636   69.947   87.470   47.517  105.793   20.845   20.881
     27.230  411.908   70.510   89.388   46.911  107.238   20.747   20.611
     27.240  410.827   70.421   89.847   46.964  105.074   21.320   21.166
     27.250  410.994   70.270   88.995   47.034  105.380   22.084   21.520
     27.260  410.813   70.138   90.226   47.920  106.282   20.786   20.281
     27.270  409.231   71.671   88.245   48.804  104.226   20.733   20.928
     27.280  411.105   71.806   89.323   48.443  106.049   20.913   19.823
     27.290  409.784   71.483   88.675   47.350  105.787   20.711   20.217
     27.300  409.092   70.325   88.615   46.397  105.945   21.460   20.754
     27.310  407.865   70.332   88.945   47.010  106.643   20.472   19.903
     27.320  406.723   69.174   89.814   46.167  105.737   21.073   20.370
     27.330  409.696   71.021   88.497   46.431  107.880   21.127   21.003
     27.340  410.029   69.589   88.741   47.236  106.511   21.234   20.754
     27.350  405.293   68.671   89.511   47.334  105.260   20.194   19.936
     27.360  406.954   69.582   88.237   46.854  107.069   20.628   20.344
     27.370  407.424   70.582   88.714   47.844  105.846   19.806   20.376
     27.380  410.137   70.202   88.773   48.360  107.287   20.661   20.720
     27.390  409.406   69.379   89.595   47.549  107.392   20.673   19.525
     27.400  410.334   69.414   88.787   46.958  108.740   20.868   19.850
     27.410  408.214   69.636   88.557   46.456  106.261   20.483   20.652
     27.420  407.468   70.310   88.501   45.903  107.713   20.457   20.544
     27.430  414.509   71.329   88.664   46.586  109.193   21.043   21.816
     27.440  411.238   69.511   89.039   46.176  107.514   21.234   20.867
     27.450  407.395   69.159   88.021   47.456  106.889   21.146   20.268
     27.460  405.380   67.870   88.974   47.856  106.427   20.973   20.660
     27.470  408.184   69.738   88.448   47.623  105.753   20.670   21.136
     27.480  406.375   69.025   88.833   47.164  107.729   20.301   20.091
     27.490  406.342   70.115   88.050   48.061  106.921   19.670   21.333
     27.500  407.681   69.833   88.556   47.631  107.454   20.204   20.436
     27.510  409.079   71.609   89.367   46.679  105.145   20.202   20.823
     27.520  406.225   70.944   89.025   46.329  105.538   19.635   20.055
     27.530  408.462   69.976   88.856   48.555  107.279   19.905   19.636
     27.540  409.287   70.527   88.220   47.090  108.506   19.383   20.132
     27.550  407.699   70.415   89.382   46.390  106.781   19.865   20.074
     27.560  412.218   70.521   90.530   47.481  109.149   20.006   20.267
     27.570  413.807   70.122   92.143   48.334  109.156   20.373   20.270
     27.580  410.853   68.966   91.385   47.707  108.290   20.070   19.489
     27.590  412.360   73.138   88.673   48.395  109.375   19.486   19.968
     27.600  412.017   71.528   89.940   48.254  107.830   19.533   20.895
     27.610  410.713   70.161   91.223   46.943  108.588   20.035   19.237
     27.620  411.883   71.955   91.276   46.574  107.788   19.398   20.593
     27.630  410.393   71.249   89.775   47.802  106.598   20.678   19.865
     27.640  406.023   71.777   88.877   47.543  105.350   20.100   19.969
     27.650  415.875   71.390   89.724   47.642  111.007   21.184   20.587
     27.660  410.251   71.547   91.698   46.576  104.599   19.881   20.695
     27.670  403.616   70.086   87.270   46.185  105.612   19.605   20.570
     27.680  411.250   70.255   88.996   48.324  107.155   20.661   21.497
     27.690  408.799   71.843   86.231   48.788  108.261   20.468   19.972
     27.700  407.698   71.762   87.203   48.606  105.573   20.258   20.547
     27.710  408.627   69.809   88.058   47.369  106.919   20.982   20.954
     27.720  409.573   70.264   89.773   48.112  105.693   20.793   20.445
     27.730  410.756   69.363   88.593   49.105  107.370   21.233   20.518
     27.740  410.921   70.024   90.333   47.779  107.044   20.526   20.594
     27.750  411.059   70.463   88.484   49.210  108.011   20.455   20.646
     27.760  412.312   72.263   89.663   47.524  106.820   20.758   20.730
     27.770  413.799   70.438   90.833   48.684  107.243   21.006   20.599
     27.780  413.939   70.349   89.097   48.643  107.418   21.246   21.916
     27.790  415.078   72.415   89.844   48.580  107.794   21.149   20.699
     27.800  409.177   71.283   87.222   48.477  105.391   21.490   20.669
     27.810  411.093   69.449   89.416   48.399  107.267   21.190   20.906
     27.820  412.019   71.634   89.338   48.884  106.297   21.146   20.322
     27.830  410.016   69.976   88.027   49.465  107.625   20.809   20.097
     27.840  411.420   70.559   89.482   47.911  106.015   21.099   21.907
     27.850  412.300   70.397   88.979   48.757  107.550   21.321   20.454
     27.860  408.684   70.099   88.956   48.462  106.870   20.440   19.951
     27.870  408.807   69.810   88.355   47.617  108.086   19.634   21.315
     27.880  407.604   72.123   87.606   47.961  107.638   18.997   20.445
     27.890  407.763   69.728   88.350   47.935  108.051   19.903   20.173
     27.900  412.407   70.644   88.297   47.796  109.775   20.834   21.317
     27.910  415.448   72.911   88.571   48.858  110.177   20.466   20.585
     27.920  409.474   69.545   87.457   47.944  108.803   19.495   21.284
     27.930  409.888   71.725   87.293   47.992  107.596   19.621   20.231
     27.940  410.192   72.130   87.332   47.814  107.692   20.223   20.593
     27.950  408.843   69.188   88.689   47.352  106.913   19.856   20.871
     27.960  408.940   69.216   89.383   47.653  107.322   20.391   20.851
     27.970  408.265   68.253   89.536   47.069  108.498   20.263   20.528
     27.980  406.064   68.245   88.245   48.232  107.091   19.850   20.625
     27.990  410.641   70.438   88.820   47.026  108.511   20.585   21.304
     28.000  403.549   68.921   86.613   48.246  104.763   19.469   20.815
     28.010  409.238   71.264   89.263   48.117  106.383   19.896   20.737
     28.020  408.453   68.857   88.799   47.069  107.877   20.737   20.337
     28.030  407.646   68.942   88.747   46.929  106.290   19.586   21.786
     28.040  406.813   68.032   86.456   48.558  108.710   20.495   20.474
     28.050  405.395   67.869   86.809   47.457  106.917   20.428   20.906
     28.060  406.191   69.618   86.869   47.473  108.340   18.936   20.569
     28.070  408.848   68.753   86.769   49.010  109.450   19.877   20.638
     28.080  408.060   68.945   87.229   47.866  108.920   19.681   21.056
     28.090  406.003   70.238   86.958   48.318  106.334   20.198   20.535
     28.100  407.594   69.839   87.413   47.728  107.620   20.222   21.154
     28.110  405.274   69.302   86.715   48.154  106.109   20.291   20.328
     28.120  411.317   70.407   87.927   48.442  109.095   19.902   20.986
     28.130  405.493   67.380   87.006   48.270  108.344   20.327   20.754
     28.140  404.732   68.231   87.450   47.931  107.190   19.968   19.851
     28.150  405.175   67.568   87.578   48.048  106.597   21.393   20.668
     28.160  406.567   69.330   87.491   48.040  106.168   20.523   20.053
     28.170  405.635   69.755   87.408   45.895  106.754   20.979   20.018
     28.180  408.940   69.916   87.121   47.651  106.636   21.105   20.549
     28.190  407.424   69.048   87.933   46.933  105.738   21.122   20.628
     28.200  403.420   69.038   86.739   45.715  107.762   21.517   20.058
     28.210  404.471   69.757   87.032   47.100  104.945   21.037   20.596
     28.220  409.069   70.372   88.365   48.860  105.053   21.539   20.195
     28.230  406.622   69.655   87.699   46.810  106.476   21.553   20.407
     28.240  406.423   68.888   88.883   46.301  105.209   21.522   20.538
     28.250  407.725   69.081   87.942   48.246  104.671   22.151   20.621
     28.260  406.803   67.437   88.864   46.860  106.102   21.852   20.166
     28.270  407.189   70.129   87.834   48.108  105.127   21.639   21.644
     28.280  408.888   69.304   88.860   47.753  105.640   22.644   20.975
     28.290  409.293   70.077   89.584   46.722  107.408   20.702   20.471
     28.300  407.898   69.430   88.456   46.781  108.116   20.192   20.249
     28.310  407.990   68.821   89.164   48.214  106.702   20.590   20.281
     28.320  411.566   69.258   89.869   47.670  108.791   20.183   21.178
     28.330  409.454   69.574   90.147   47.654  106.655   21.363   20.191
     28.340  408.653   69.538   89.676   47.498  106.075   21.420   20.742
     28.350  409.173   69.975   90.029   48.476  105.074   21.563   19.882
     28.360  410.999   69.501   90.970   46.723  107.609   20.408   21.445
     28.370  411.865   70.911   89.133   46.640  108.534   20.530   21.062
     28.380  408.654   70.379   87.608   47.337  109.044   19.787   21.306
     28.390  409.900   70.144   89.473   47.562  108.487   20.109   19.952
     28.400  406.118   70.576   87.885   47.981  106.259   18.608   20.868
     28.410  405.983   70.409   86.629   47.537  106.674   20.655   19.796
     28.420  403.193   68.141   87.221   47.290  105.587   19.050   20.482
     28.430  405.690   69.879   87.057   45.974  108.065   19.611   20.250
     28.440  408.021   69.628   88.462   46.703  108.589   19.134   20.600
     28.450  402.172   68.648   86.149   46.765  107.463   19.152   20.273
     28.460  404.545   69.450   87.604   47.409  105.341   19.304   21.105
     28.470  406.615   68.682   89.178   46.543  109.016   19.527   20.413
     28.480  404.173   69.448   87.161   46.355  106.752   19.220   20.337
     28.490  406.948   68.893   88.117   48.163  108.048   19.078   20.855
     28.500  406.303   69.286   88.870   46.283  108.024   19.697   20.742
     28.510  407.634   70.540   87.655   46.211  107.647   19.619   21.298
     28.520  403.487   69.556   87.618   46.774  106.712   18.805   20.418
     28.530  407.908   69.139   87.916   48.482  106.548   19.817   21.772
     28.540  408.939   69.502   88.261   48.593  107.877   19.006   20.862
     28.550  406.716   70.314   87.773   47.728  105.102   20.199   22.003
     28.560  406.021   69.444   88.438   47.353  105.989   19.153   21.166
     28.570  406.222   69.753   86.506   47.287  107.356   19.816   20.816
     28.580  408.704   70.353   88.212   47.028  108.253   19.193   21.322
     28.590  406.964   70.730   89.233   46.266  106.947   19.090   20.741
     28.600  405.343   69.676   87.011   47.494  107.208   19.091   20.311
     28.610  409.620   70.702   88.847   47.443  107.863   19.466   21.034
     28.620  409.001   70.559   87.974   46.954  108.443   18.310   21.898
     28.630  405.161   68.472   86.861   47.265  107.358   19.729   20.402
     28.640  411.781   72.197   87.897   48.012  107.800   20.305   21.198
     28.650  411.793   71.812   87.945   47.441  108.325   20.309   21.200
     28.660  408.526   69.444   87.651   47.150  108.437   20.428   21.160
     28.670  412.301   70.822   87.966   46.680  110.011   20.443   20.772
     28.680  408.463   70.700   87.332   46.848  107.200   20.767   21.222
     28.690  405.531   69.866   87.780   46.568  104.692   21.101   20.916
     28.700  406.721   71.078   87.884   47.645  106.148   20.614   20.291
     28.710  408.709   71.999   88.544   45.698  105.952   21.187   20.923
     28.720  410.102   71.613   88.368   46.671  108.592   19.161   21.300
     28.730  410.444   71.475   88.104   47.117  108.004   20.302   20.825
     28.740  411.645   70.969   88.249   47.376  109.183   20.224   21.238
     28.750  410.736   71.826   88.669   46.106  108.515   20.858   20.492
     28.760  408.466   71.576   86.976   46.931  109.578   19.709   20.343
     28.770  408.925   72.052   86.659   46.665  107.479   20.273   20.876
     28.780  407.571   71.478   87.335   47.837  106.255   20.151   20.832
     28.790  410.467   72.105   89.256   47.341  106.653   20.286   21.084
     28.800  407.672   72.197   88.032   47.037  104.945   20.640   21.169
     28.810  406.049   72.102   88.126   46.596  106.096   20.248   20.685
     28.820  410.534   72.945   88.091   46.797  107.611   20.405   20.800
     28.830  411.422   71.789   87.513   46.542  107.852   21.679   21.087
     28.840  408.319   70.550   87.985   48.292  105.856   21.006   20.707
     28.850  411.412   71.593   87.749   48.424  107.363   21.492   20.895
     28.860  405.509   69.906   88.307   47.897  103.856   21.258   20.821
     28.870  410.580   70.749   89.554   48.451  105.631   20.635   21.107
     28.880  406.955   70.187   89.167   47.523  104.267   22.232   20.432
     28.890  410.800   71.107   89.087   46.963  108.597   21.462   20.237
     28.900  408.964   71.567   87.769   46.904  106.944   21.012   20.711
     28.910  406.660   70.577   88.206   46.843  104.912   20.634   20.188
     28.920  406.652   70.364   88.277   47.339  105.680   21.385   20.555
     28.930  408.378   69.827   88.036   47.933  107.371   21.377   20.265
     28.940  413.207   72.481   88.900   47.872  107.001   21.831   20.432
     28.950  412.728   71.194   89.266   48.638  108.761   20.600   19.885
     28.960  410.295   70.392   88.378   48.212  108.634   20.787   20.301
     28.970  408.928   71.233   87.810   48.487  106.517   20.321   20.302
     28.980  409.583   72.141   88.199   47.376  106.796   21.086   20.021
     28.990  409.959   70.827   87.969   47.507  106.490   21.713   21.065
     29.000  411.584   69.959   89.799   47.525  107.496   21.474   21.335
     29.010  408.234   69.186   87.014   46.940  108.751   21.639   20.334
     29.020  407.306   70.381   86.440   47.662  107.665   21.611   20.113
     29.030  409.568   71.351   88.570   48.097  106.345   21.085   20.407
     29.040  413.221   72.212   88.768   48.229  107.993   20.836   20.142
     29.050  413.110   70.864   89.387   47.851  109.347   20.773   19.729
     29.060  410.408   70.467   88.002   47.755  107.780   20.867   20.814
     29.070  412.632   71.210   88.860   46.773  109.647   22.001   20.388
     29.080  411.436   71.373   87.706   46.829  107.567   22.878   20.426
     29.090  409.470   71.338   86.545   46.377  108.163   21.640   20.991
     29.100  416.080   72.945   90.167   48.588  107.287   21.225   20.253
     29.110  413.593   70.721   90.206   47.940  108.969   21.038   20.116
     29.120  410.543   70.970   89.251   47.276  107.011   21.747   20.431
     29.130  415.620   73.310   90.077   47.277  108.871   22.542   20.039
     29.140  412.976   73.451   89.123   47.622  107.603   20.897   20.316
     29.150  409.466   70.846   87.561   47.353  108.277   20.650   20.352
     29.160  410.793   70.296   88.428   48.404  108.214   20.040   20.904
     29.170  410.398   71.419   88.217   47.303  109.106   21.053   20.417
     29.180  413.624   70.196   91.188   47.082  107.488   21.990   20.373
     29.190  414.438   70.962   90.064   48.252  107.209   21.834   20.281
     29.200  410.665   72.410   87.913   46.841  107.539   21.598   19.359
     29.210  411.108   71.421   88.026   47.332  107.073   21.971   19.940
     29.220  411.149   70.865   87.432   47.342  107.803   23.025   20.133
     29.230  411.116   70.059   88.917   47.322  107.697   22.579   19.958
     29.240  409.350   71.366   88.337   45.504  107.766   22.557   19.436
     29.250  408.446   70.907   87.427   47.527  105.545   22.229   19.659
     29.260  411.201   71.445   87.385   46.874  108.124   22.242   19.813
     29.270  411.562   70.237   88.649   48.046  107.497   21.823   20.351
     29.280  411.675   71.086   88.338   47.761  107.661   22.337   19.102
     29.290  412.019   70.231   87.860   47.596  111.016   21.607   19.676
     29.300  410.926   70.292   87.774   47.467  109.582   21.859   20.308
     29.310  410.372   71.577   89.117   47.276  107.856   20.174   20.309
     29.320  413.067   72.456   89.368   46.824  108.532   21.348   19.671
     29.330  413.611   72.782   88.341   48.255  107.764   21.466   20.218
     29.340  415.494   73.143   88.348   48.114  108.469   20.956   20.611
     29.350  412.693   72.554   88.416   46.923  108.245   20.875   21.265
     29.360  412.023   71.751   89.077   47.285  108.655   20.889   20.398
     29.370  415.664   71.605   90.141   47.200  109.061   21.234   20.764
     29.380  412.890   70.642   89.238   48.147  108.528   21.419   20.837
     29.390  414.776   70.849   88.886   48.953  109.177   21.616   20.379
     29.400  412.745   70.254   89.270   47.333  109.502   22.470   20.396
     29.410  411.513   71.250   89.915   46.411  107.121   21.406   20.445
     29.420  410.025   71.184   87.572   47.328  107.997   21.161   20.692
     29.430  411.468   71.890   86.909   47.906  109.523   20.164   20.247
     29.440  413.466   71.248   88.290   47.549  108.723   20.603   21.181
     29.450  410.052   73.541   85.572   46.793  107.080   21.188   20.518
     29.460  409.861   69.890   86.822   48.080  107.588   20.882   20.519
     29.470  414.536   71.908   88.882   47.949  108.382   21.366   20.512
     29.480  413.270   71.829   88.194   47.458  108.567   20.548   21.140
     29.490  414.079   71.358   89.470   46.410  110.027   20.671   20.575
     29.500  413.134   71.434   88.480   48.496  107.513   20.934   20.105
     29.510  413.296   71.755   88.548   47.392  108.745   19.874   20.336
     29.520  412.823   72.525   89.047   47.170  107.742   21.139   20.291
     29.530  413.042   71.525   87.630   49.009  108.457   21.147   20.661
     29.540  407.929   70.700   88.520   47.822  106.887   19.849   19.573
     29.550  406.545   69.322   87.053   46.631  107.865   20.743   20.113
     29.560  408.927   70.168   88.852   47.776  107.216   20.996   20.040
     29.570  412.884   72.582   89.124   47.417  107.445   20.064   20.285
     29.580  406.928   70.359   86.627   46.353  108.402   20.440   19.942
     29.590  409.582   70.761   87.482   46.850  108.897   20.849   20.037
     29.600  410.512   71.334   87.844   48.404  108.000   20.629   19.987
     29.610  412.156   70.920   87.684   47.501  109.878   20.851   20.588
     29.620  410.201   71.704   87.805   47.102  107.936   20.652   20.113
     29.630  409.273   70.483   87.805   47.355  108.893   20.172   20.195
     29.640  411.282   71.027   88.256   47.558  108.518   20.719   20.405
     29.650  407.523   70.281   88.114   46.395  108.367   20.144   19.565
     29.660  408.328   69.373   88.751   46.503  108.702   20.278   19.700
     29.670  406.367   70.198   87.763   46.165  108.699   20.866   19.182
     29.680  409.614   70.623   89.119   46.458  108.677   20.621   19.108
     29.690  410.579   69.124   86.968   48.204  109.163   20.785   20.270
     29.700  408.475   70.088   87.294   47.625  108.433   21.280   18.594
     29.710  409.703   71.480   87.890   46.076  109.875   21.113   19.224
     29.720  411.725   70.466   89.112   46.873  109.927   20.370   18.778
     29.730  408.818   70.871   87.449   45.659  109.292   20.276   20.309
     29.740  407.370   71.113   87.547   47.258  107.854   19.446   19.538
     29.750  411.863   70.897   89.714   47.309  110.131   20.596   19.016
     29.760  407.143   70.278   88.696   46.498  108.351   19.482   20.531
     29.770  406.319   70.874   87.415   46.459  108.187   19.816   19.473
     29.780  408.418   70.313   88.246   47.294  111.073   19.619   19.000
     29.790  411.303   71.906   87.851   48.373  109.870   21.047   19.873
     29.800  408.650   71.068   87.932   46.741  108.856   20.504   19.796
     29.810  408.230   72.095   87.304   48.036  108.638   20.477   20.605
     29.820  409.021   70.808   88.260   47.060  110.066   20.152   20.117
     29.830  408.215   71.309   88.544   46.701  108.310   20.161   20.227
     29.840  408.461   70.048   87.769   46.804  109.998   20.803   20.656
     29.850  410.431   70.984   87.303   46.768  111.388   20.346   21.048
     29.860  409.093   71.340   85.700   47.489  109.269   19.816   21.444
     29.870  405.860   69.507   86.512   47.323  109.252   20.169   20.108
     29.880  408.901   69.863   87.130   47.245  109.463   20.655   19.880
     29.890  411.970   69.438   88.518   47.538  109.607   21.043   19.789
     29.900  410.139   69.661   88.038   46.518  109.357   21.346   19.769
     29.910  405.310   69.445   87.489   45.868  106.121   20.694   20.435
     29.920  412.351   71.279   87.883   48.139  108.427   20.666   20.805
     29.930  408.253   70.566   88.068   46.257  108.383   20.653   20.039
     29.940  406.307   69.082   89.515   45.684  108.027   19.961   20.378
     29.950  407.618   69.783   88.767   46.526  107.258   20.064   19.948
     29.960  409.239   70.842   86.872   46.207  108.738   21.033   20.508
     29.970  405.052   69.123   88.117   46.346  105.467   20.430   20.555
     29.980  409.180   69.007   89.541   46.560  109.105   20.527   19.385
     29.990  407.831   70.051   88.956   46.696  107.866   20.543   19.987
     30.000  409.577   71.078   89.512   46.390  106.870   20.466   19.781
     30.010  410.871   70.189   91.351   45.835  108.522   19.776   20.212
     30.020  411.654   70.858   89.158   47.657  108.772   20.297   20.004
     30.030  413.956   70.822   89.820   47.698  110.160   19.503   20.070
     30.040  409.442   70.492   87.139   47.521  109.672   20.061   19.351
     30.050  408.239   70.088   88.031   47.553  107.950   19.779   20.602
     30.060  409.139   69.735   88.226   47.983  108.663   20.663   19.560
     30.070  412.054   69.820   86.982   47.403  110.183   20.823   20.497
     30.080  405.268   68.613   87.128   46.679  108.566   19.310   19.738
     30.090  404.704   68.331   86.892   46.172  107.760   20.123   20.271
     30.100  407.768   68.986   86.291   48.048  110.366   19.292   20.008
     30.110  406.238   69.905   85.861   46.839  108.735   19.499   20.453
     30.120  406.204   70.224   85.736   47.162  109.494   19.408   20.194
     30.130  407.994   69.649   86.061   47.866  109.750   19.976   19.876
     30.140  410.452   70.368   89.646   47.051  111.124   19.755   19.322
     30.150  408.543   70.937   87.496   47.121  108.439   19.825   19.659
     30.160  406.381   68.187   87.547   48.595  109.088   19.794   19.060
     30.170  406.882   70.777   88.081   46.398  109.069   20.191   19.608
     30.180  409.116   69.028   88.163   48.999  110.036   21.060   19.404
     30.190  406.476   69.576   88.057   48.807  107.826   20.443   19.792
     30.200  411.586   69.032   88.920   47.567  109.732   21.303   20.612
     30.210  408.773   70.604   87.163   46.681  109.438   19.861   20.755
     30.220  409.046   71.413   87.788   46.769  109.473   20.185   20.263
     30.230  413.163   71.785   88.399   46.779  109.802   20.052   20.265
     30.240  406.722   69.630   87.357   46.420  107.759   20.079   20.213
     30.250  410.407   69.287   89.131   46.761  109.314   20.002   20.959
     30.260  411.240   70.528   90.444   47.061  109.126   20.538   20.302
     30.270  412.230   69.952   88.037   47.696  111.466   20.546   20.922
     30.280  411.713   71.186   89.721   46.183  109.229   20.513   19.815
     30.290  413.606   70.601   91.028   47.497  108.249   20.245   20.579
     30.300  409.996   69.163   90.780   45.832  108.730   19.920   20.974
     30.310  411.936   71.089   90.041   47.169  107.890   20.727   20.128
     30.320  412.383   70.595   89.381   46.327  107.759   21.372   20.498
     30.330  411.949   71.060   90.874   46.368  107.325   19.882   20.923
     30.340  411.764   69.790   90.860   44.945  109.960   20.586   20.120
     30.350  408.096   69.261   89.386   45.380  107.191   20.680   21.103
     30.360  409.723   69.899   89.952   46.537  106.087   20.804   20.815
     30.370  407.941   68.329   90.650   46.782  105.499   19.942   20.293
     30.380  410.042   68.417   90.266   46.261  107.803   20.679   21.233
     30.390  408.856   68.737   91.267   46.633  105.810   20.932   20.857
     30.400  409.511   69.727   90.595   47.424  104.928   20.957   21.570
     30.410  409.037   69.676   91.834   47.085  104.730   20.439   20.205
     30.420  410.199   69.100   90.372   47.058  108.200   20.976   20.229
     30.430  411.668   69.370   92.804   46.844  107.697   19.494   20.385
     30.440  407.983   68.620   91.113   45.564  107.611   20.345   20.684
     30.450  412.533   69.607   91.811   46.905  110.068   20.826   20.213
     30.460  408.862   70.264   90.188   46.610  107.124   20.515   20.631
     30.470  410.956   71.885   90.012   47.359  106.395   20.692   21.016
     30.480  411.031   71.360   88.753   46.078  109.287   19.730   21.546
     30.490  410.377   69.768   88.845   45.938  109.857   20.920   21.230
     30.500  407.749   69.902   89.124   46.426  107.630   19.659   21.172
     30.510  405.487   68.695   88.824   45.738  107.783   20.441   20.885
     30.520  406.808   70.145   89.850   44.393  109.095   19.207   20.687
     30.530  411.066   69.650   88.745   46.630  110.457   20.053   20.234
     30.540  407.139   67.382   88.204   46.929  108.384   21.149   20.982
     30.550  401.862   69.237   86.362   45.015  107.293   20.024   20.660
     30.560  407.332   69.178   88.327   45.481  108.667   20.867   21.356
     30.570  410.050   69.252   90.995   43.406  111.328   20.597   20.848
     30.580  408.974   69.896   88.860   45.434  109.690   20.489   20.057
     30.590  411.040   70.808   89.536   44.691  109.748   19.992   21.039
     30.600  409.828   69.571   90.523   45.487  108.327   20.854   20.433
     30.610  409.574   69.891   89.048   46.075  108.675   21.625   20.332
     30.620  409.004   68.216   91.378   45.129  109.073   20.580   20.974
     30.630  409.528   69.666   90.475   46.030  107.640   20.617   20.505
     30.640  406.215   69.030   88.928   44.897  108.314   20.895   20.044
     30.650  410.607   70.834   91.420   44.330  108.182   20.708   20.691
     30.660  415.534   73.062   89.787   45.179  109.977   21.308   21.723
     30.670  413.184   70.736   91.570   45.455  110.583   20.422   20.064
     30.680  413.188   70.341   91.370   46.165  109.632   19.810   20.290
     30.690  409.337   69.865   90.703   46.449  108.205   19.977   20.480
     30.700  412.194   72.198   90.599   46.178  107.701   20.360   20.074
     30.710  411.744   69.617   91.688   46.230  108.711   19.668   21.522
     30.720  408.466   67.936   89.857   47.265  109.911   18.658   21.461
     30.730  413.705   68.664   91.095   47.601  110.275   20.574   20.495
     30.740  413.069   69.742   91.376   47.553  109.570   19.780   20.796
     30.750  412.263   70.418   89.286   47.423  109.154   19.963   20.469
     30.760  408.090   69.050   89.560   45.987  107.781   20.390   20.846
     30.770  412.213   70.340   90.557   46.027  109.817   19.608   20.456
     30.780  410.138   70.819   90.839   45.155  107.578   19.617   20.710
     30.790  410.213   67.210   88.393   47.844  109.863   21.142   20.450
     30.800  413.837   68.988   90.871   47.202  109.811   20.558   20.589
     30.810  411.165   67.906   91.295   46.893  108.237   21.054   20.651
     30.820  409.340   68.735   89.918   46.603  108.213   20.005   20.203
     30.830  406.350   67.462   88.579   46.430  107.645   19.659   20.412
     30.840  411.801   68.061   90.452   47.110  109.130   19.891   20.565
     30.850  406.906   68.076   90.971   47.130  106.166   19.197   20.891
     30.860  408.740   69.371   90.822   46.607  106.527   20.477   20.255
     30.870  408.340   68.587   90.966   46.311  108.172   19.551   20.021
     30.880  409.197   69.524   90.517   45.706  108.417   19.471   20.884
     30.890  405.642   66.929   89.106   47.029  107.664   19.953   21.317
     30.900  408.156   68.865   91.402   47.116  108.090   20.160   20.418
     30.910  409.886   68.496   90.835   46.504  107.822   19.560   21.237
     30.920  410.588   67.923   91.578   47.863  107.084   20.114   21.148
     30.930  414.961   70.012   92.460   47.550  108.454   20.942   19.814
     30.940  414.294   70.032   92.417   46.669  109.201   20.148   20.726
     30.950  411.710   69.634   89.797   46.371  108.134   20.190   21.256
     30.960  409.776   69.963   90.349   45.986  107.696   19.852   20.221
     30.970  409.764   70.395   89.885   46.616  108.327   20.408   20.002
     30.980  412.743   69.505   90.354   47.463  106.920   20.715   21.505
     30.990  411.449   69.116   90.407   47.827  107.607   19.539   21.662
     31.000  412.091   68.801   89.646   48.005  108.548   20.827   20.570
     31.010  413.336   69.098   90.485   46.918  109.025   20.791   21.093
     31.020  409.690   67.288   90.994   46.331  108.270   20.516   20.900
     31.030  410.751   67.233   91.659   47.467  108.765   19.940   20.724
     31.040  409.229   68.348   89.049   46.425  108.738   20.274   20.714
     31.050  414.111   70.037   89.921   47.942  110.499   19.586   20.695
     31.060  408.623   69.301   89.247   45.657  109.059   19.225   21.048
     31.070  412.643   70.587   89.553   46.225  109.232   20.618   20.900
     31.080  415.069   69.146   90.442   47.226  109.239   20.852   20.824
     31.090  414.397   68.159   92.968   46.041  108.289   20.542   21.500
     31.100  414.980   70.293   90.790   46.924  109.168   21.302   21.048
     31.110  416.225   70.394   92.498   46.695  110.119   19.554   21.518
     31.120  416.006   70.104   90.368   46.155  111.367   19.733   21.829
     31.130  414.367   70.666   91.064   46.831  109.895   19.603   21.057
     31.140  418.441   72.522   92.364   45.792  110.855   19.585   21.723
     31.150  414.826   69.912   91.727   47.207  108.571   19.799   21.467
     31.160  414.247   70.786   90.628   46.030  110.879   19.540   20.966
     31.170  417.850   70.811   93.266   45.963  109.864   20.210   21.471
     31.180  412.648   69.281   91.231   45.294  108.687   20.045   20.578
     31.190  414.961   69.085   91.242   47.205  110.093   19.418   20.416
     31.200  417.630   70.808   92.343   46.886  109.515   19.661   21.052
     31.210  413.724   70.333   89.568   46.737  108.094   20.479   20.944
     31.220  415.240   70.687   89.398   47.076  109.600   20.555   20.959
     31.230  414.077   69.447   89.220   47.930  108.370   20.513   21.443
     31.240  411.520   69.603   90.088   47.385  108.334   19.117   20.333
     31.250  414.763   71.070   90.063   47.565  109.700   18.945   21.545
     31.260  414.529   70.915   90.648   47.303  108.704   18.528   21.089
     31.270  415.827   72.239   90.261   47.286  107.065   20.635   21.454
     31.280  416.682   71.132   91.091   47.739  110.467   19.220   21.378
     31.290  414.089   71.184   91.423   45.249  108.309   19.319   20.825
     31.300  417.302   71.881   91.313   47.155  109.538   19.130   20.528
     31.310  416.202   72.587   90.950   45.577  108.742   19.331   21.057
     31.320  416.614   71.786   91.360   46.164  110.739   20.297   20.358
     31.330  419.719   71.935   91.973   46.193  110.861   20.011   20.578
     31.340  419.027   71.978   91.656   47.103  109.474   19.934   22.048
     31.350  419.052   72.295   90.195   46.711  111.674   20.192   21.178
     31.360  413.882   71.174   90.119   46.201  110.218   20.665   20.326
     31.370  417.161   70.845   89.490   47.159  111.166   19.364   21.597
     31.380  417.572   70.941   91.578   46.785  109.523   20.228   21.183
     31.390  419.644   72.932   89.889   47.351  110.495   19.948   21.217
     31.400  414.377   69.392   90.664   47.623  108.972   19.669   21.673
     31.410  419.774   71.879   92.207   47.451  110.230   19.641   21.570
     31.420  417.055   71.735   89.669   47.236  110.733   19.226   21.972
     31.430  416.889   69.137   90.377   46.766  111.579   19.908   21.309
     31.440  417.470   70.858   90.758   48.350  110.000   19.345   21.109
     31.450  417.209   69.830   92.446   49.335  108.252   19.621   20.952
     31.460  418.377   72.346   91.124   47.656  107.744   19.820   21.492
     31.470  418.043   72.013   90.328   48.947  108.773   19.365   20.450
     31.480  420.166   70.784   91.769   47.791  109.094   19.055   22.006
     31.490  417.638   71.922   90.974   47.069  109.717   19.194   21.586
     31.500  414.510   72.615   90.843   48.831  105.490   19.427   20.643
     31.510  415.587   71.205   91.900   47.799  106.301   19.204   20.847
     31.520  420.124   72.655   90.399   48.268  109.667   19.978   22.112
     31.530  415.566   71.245   91.378   47.112  107.292   20.589   20.915
     31.540  421.938   72.992   92.745   47.122  109.577   20.935   21.426
     31.550  418.236   70.982   92.880   46.282  110.207   19.702   21.137
     31.560  413.388   69.791   90.322   47.228  109.452   19.260   20.633
     31.570  415.649   70.022   92.453   46.747  109.133   19.842   20.269
     31.580  416.342   69.754   91.903   46.948  109.535   20.072   20.819
     31.590  417.806   70.260   91.120   48.448  110.203   19.165   20.814
     31.600  417.629   69.625   92.200   48.660  108.995   19.634   20.084
     31.610  416.454   70.715   91.161   48.004  109.444   19.691   20.533
     31.620  416.770   70.799   90.037   47.945  108.559   20.209   20.934
     31.630  417.543   71.797   91.121   47.673  108.220   19.864   20.332
     31.640  413.993   70.080   90.504   47.259  107.701   20.391   20.432
     31.650  412.952   71.352   89.989   46.888  109.202   19.261   19.989
     31.660  410.577   70.103   88.831   46.851  109.989   19.556   19.963
     31.670  413.378   71.175   89.968   47.442  108.333   19.904   20.761
     31.680  416.998   70.960   89.820   47.416  110.444   20.069   20.175
     31.690  415.022   70.036   89.997   47.365  110.379   19.710   20.739
     31.700  414.462   70.734   89.537   48.435  107.191   20.022   20.380
     31.710  411.263   71.000   89.400   47.204  107.184   19.648   20.413
     31.720  411.592   70.447   90.428   47.773  106.962   19.971   20.264
     31.730  412.821   70.929   89.324   46.901  108.465   20.008   20.211
     31.740  414.169   70.851   91.020   47.558  107.650   19.711   20.188
     31.750  412.287   70.500   88.348   47.187  107.324   20.897   20.780
     31.760  416.067   72.013   91.710   47.247  107.847   20.546   19.933
     31.770  417.778   72.072   90.875   48.949  107.216   20.526   20.776
     31.780  414.480   70.557   92.391   48.131  107.636   20.288   18.834
     31.790  414.293   70.682   90.159   46.982  108.591   20.001   20.172
     31.800  413.631   69.857   90.052   47.187  107.904   19.960   21.003
     31.810  416.196   71.324   92.398   47.867  108.147   19.410   20.342
     31.820  416.193   71.445   88.700   47.194  109.271   20.510   20.983
     31.830  413.642   71.566   89.685   48.021  107.169   19.575   21.028
     31.840  412.999   70.112   90.398   47.163  107.841   19.636   20.252
     31.850  412.565   69.658   90.099   47.096  109.812   19.246   20.280
     31.860  418.224   69.195   89.110   47.977  112.877   19.780   21.363
     31.870  416.388   71.358   91.002   47.599  108.222   20.228   20.804
     31.880  417.042   71.519   90.264   47.445  109.950   19.599   21.515
     31.890  415.119   69.890   90.743   48.580  107.071   20.070   21.016
     31.900  413.618   71.093   90.407   46.886  108.212   19.734   20.286
     31.910  412.729   69.321   90.860   48.102  108.003   19.351   20.597
     31.920  414.399   69.444   89.920   47.619  108.253   20.703   21.037
     31.930  414.871   69.225   89.642   47.806  109.006   20.211   21.115
     31.940  412.803   68.600   88.005   48.992  109.284   20.374   20.620
     31.950  410.555   69.055   88.805   48.028  106.687   19.965   20.483
     31.960  414.717   69.280   90.033   48.417  107.683   21.473   20.568
     31.970  411.414   70.060   90.161   46.986  106.503   20.769   20.902
     31.980  414.314   70.037   89.911   47.382  108.427   20.608   20.930
     31.990  411.187   67.598   89.559   47.635  108.571   20.690   20.666
     32.000  417.036   70.114   89.233   47.384  109.685   20.935   21.210
     32.010  414.843   69.217   90.767   47.178  109.634   20.544   19.962
     32.020  415.503   69.242   91.964   46.900  108.688   20.175   20.416
     32.030  413.214   69.474   90.591   48.006  107.615   20.071   20.183
     32.040  414.658   69.818   90.670   48.944  107.277   21.094   19.379
     32.050  413.554   71.685   89.926   46.992  107.234   19.675   20.667
     32.060  413.489   69.211   90.334   47.031  107.655   19.362   21.672
     32.070  413.455   69.575   90.261   47.062  107.456   20.396   20.649
     32.080  415.237   68.384   90.701   47.096  109.390   20.189   21.301
     32.090  414.538   70.325   89.676   48.302  107.850   20.951   20.308
     32.100  412.836   71.724   88.867   46.603  107.738   20.581   20.850
     32.110  414.542   70.196   90.500   47.133  108.802   20.940   20.423
     32.120  411.593   71.380   89.562   46.348  106.937   19.980   20.746
     32.130  415.460   72.043   89.865   47.118  108.536   19.978   20.717
     32.140  416.751   71.997   91.381   46.509  108.583   20.948   20.584
     32.150  416.150   70.729   90.385   48.029  109.326   20.470   20.624
     32.160  415.756   70.086   89.979   48.400  108.790   19.822   21.909
     32.170  415.545   69.375   90.836   47.346  108.853   20.808   20.812
     32.180  414.901   69.717   89.962   46.791  109.132   21.102   20.768
     32.190  415.837   69.384   90.277   47.529  108.691   20.575   21.885
     32.200  415.358   69.989   89.932   47.033  110.033   20.527   20.939
     32.210  415.711   69.718   89.192   47.364  109.171   20.789   21.164
     32.220  417.335   70.715   91.283   46.759  108.062   21.182   20.899
     32.230  412.434   70.103   89.544   48.082  106.309   20.702   20.618
     32.240  413.597   69.873   90.454   47.814  107.332   19.987   20.715
     32.250  412.125   68.322   91.064   47.773  107.569   19.082   21.574
     32.260  414.888   68.285   89.249   48.043  109.587   20.263   21.726
     32.270  415.391   69.923   89.971   47.335  108.603   20.245   20.859
     32.280  413.265   69.972   89.667   48.021  107.540   19.595   20.680
     32.290  414.651   68.735   90.845   47.096  109.433   19.597   21.211
     32.300  416.258   70.822   89.843   47.625  109.452   19.692   21.179
     32.310  413.783   71.246   85.619   48.420  110.249   19.812   21.375
     32.320  409.513   69.017   88.040   47.298  107.347   20.178   20.824
     32.330  411.723   69.704   88.182   47.378  107.077   20.511   21.951
     32.340  412.575   69.864   89.027   46.531  108.189   19.934   21.197
     32.350  414.325   69.935   90.162   45.887  107.894   20.248   21.775
     32.360  413.801   69.409   88.605   46.625  108.885   20.443   21.504
     32.370  418.800   71.482   90.186   46.885  108.988   20.751   21.827
     32.380  418.020   70.174   89.340   47.965  109.129   20.934   21.216
     32.390  416.430   70.866   88.829   47.075  110.405   20.926   20.317
     32.400  417.095   69.551   89.258   46.606  109.846   21.079   22.014
     32.410  419.107   70.864   89.482   47.342  110.593   20.855   21.810
     32.420  417.471   71.243   87.838   48.109  110.465   20.354   21.443
     32.430  415.676   70.356   89.455   47.694  110.116   20.229   20.554
     32.440  413.925   69.692   89.197   47.008  108.653   20.762   20.828
     32.450  416.539   70.810   88.995   47.828  108.349   20.938   21.919
     32.460  418.772   69.905   89.410   48.272  111.218   20.026   21.079
     32.470  418.898   72.343   88.032   47.939  110.616   20.730   20.335
     32.480  413.265   70.790   89.472   47.091  107.479   20.231   20.739
     32.490  413.055   69.863   88.284   47.190  108.246   20.333   20.063
     32.500  414.276   69.595   90.170   47.845  107.791   20.430   21.049
     32.510  417.750   69.907   90.139   49.111  109.245   20.366   20.368
     32.520  413.291   69.905   88.167   47.366  108.390   21.194   20.439
     32.530  415.495   72.394   88.532   48.177  107.515   20.185   20.111
     32.540  416.537   71.458   90.294   47.407  108.029   20.995   20.424
     32.550  414.032   71.264   88.953   47.967  108.711   19.656   19.958
     32.560  409.345   69.118   89.153   47.576  106.912   20.411   19.892
     32.570  411.829   70.334   87.588   47.970  108.040   20.979   20.526
     32.580  413.048   70.893   89.191   47.811  106.821   19.755   20.717
     32.590  411.084   71.116   88.997   47.133  106.677   20.019   21.294
     32.600  412.297   70.493   88.071   48.334  107.243   20.278   21.079
     32.610  415.774   70.604   90.078   48.100  107.842   19.867   21.275
     32.620  417.642   71.371   90.897   49.166  110.644   19.123   20.216
     32.630  413.995   70.792   88.212   47.572  108.275   21.036   20.776
     32.640  413.798   70.221   90.340   47.424  107.623   20.422   20.863
     32.650  410.937   70.779   88.084   46.583  108.414   20.217   20.243
     32.660  411.200   70.419   89.359   47.847  107.099   20.460   20.532
     32.670  412.359   71.210   88.244   46.446  109.422   19.207   20.632
     32.680  409.856   70.246   88.292   48.685  107.825   19.842   20.092
     32.690  408.508   71.441   87.614   47.312  105.533   20.252   19.954
     32.700  410.862   68.302   88.718   46.563  109.301   21.165   20.400
     32.710  410.288   70.369   88.664   46.112  107.891   20.280   20.961
     32.720  412.324   69.324   88.040   48.502  108.170   20.118   21.371
     32.730  409.605   69.563   87.733   47.063  108.816   20.667   21.052
     32.740  412.685   70.896   88.040   48.578  107.713   20.515   21.129
     32.750  415.168   71.726   88.326   49.117  108.174   20.143   20.721
     32.760  413.840   70.435   88.811   48.459  107.560   19.829   20.520
     32.770  412.169   69.960   87.358   48.668  108.975   20.616   20.593
     32.780  413.022   70.320   86.989   48.293  108.567   20.033   20.217
     32.790  410.398   69.034   87.033   49.134  109.317   19.743   19.991
     32.800  412.420   70.307   89.089   48.196  108.223   19.923   20.052
     32.810  411.180   70.687   86.443   47.290  108.960   20.480   20.420
     32.820  413.744   71.830   87.067   48.106  108.584   21.093   19.941
     32.830  414.236   71.572   90.168   47.673  107.255   20.115   20.373
     32.840  412.619   70.852   88.939   47.406  107.749   20.181   19.782
     32.850  418.216   70.668   89.272   48.322  110.074   20.528   20.534
     32.860  413.601   70.434   87.371   48.753  108.826   20.175   19.835
     32.870  412.765   70.237   88.059   48.574  109.055   19.664   20.067
     32.880  412.758   72.569   87.622   46.411  108.716   20.223   19.887
     32.890  410.744   69.390   88.542   47.662  107.879   20.783   20.580
     32.900  415.985   70.293   91.409   48.857  107.725   20.369   19.371
     32.910  414.813   70.815   90.392   46.678  108.755   20.645   20.539
     32.920  415.930   70.636   92.082   46.861  109.024   20.475   20.256
     32.930  415.831   69.731   90.887   48.177  109.666   20.440   19.633
     32.940  415.099   72.102   89.706   48.084  108.543   20.630   20.708
     32.950  418.283   71.918   91.466   48.611  107.674   20.551   20.388
     32.960  415.749   71.809   90.618   48.251  108.379   19.694   20.427
     32.970  412.602   71.116   87.942   48.534  108.724   19.354   19.828
     32.980  410.879   69.216   88.576   48.838  107.206   20.519   19.709
     32.990  411.303   70.252   88.840   48.369  107.485   20.062   20.022
     33.000  413.985   70.822   87.923   48.853  110.297   20.031   20.716
     33.010  417.507   72.251   89.183   49.052  109.553   19.784   20.996
     33.020  417.970   70.715   89.206   48.817  111.208   20.787   21.041
     33.030  415.035   70.880   90.124   48.225  108.426   20.701   20.293
     33.040  414.000   71.089   89.686   49.323  109.047   19.351   19.437
     33.050  415.719   69.869   91.322   49.272  109.237   19.908   20.099
     33.060  414.606   71.287   89.422   49.188  109.165   19.786   20.685
     33.070  413.742   71.726   88.988   48.828  109.634   19.383   20.482
     33.080  410.147   69.990   87.839   47.540  107.420   20.297   21.680
     33.090  406.498   69.601   88.232   47.804  106.175   20.247   19.771
     33.100  412.856   70.223   89.117   49.195  108.873   20.090   20.574
     33.110  414.062   71.189   88.468   48.717  109.354   19.981   21.252
     33.120  408.608   69.579   87.497   48.492  108.588   19.927   20.471
     33.130  410.290   69.807   88.518   48.202  108.749   20.073   20.669
     33.140  410.028   68.342   88.434   48.945  108.219   20.420   20.823
     33.150  407.868   69.910   87.810   48.300  106.440   20.018   20.210
     33.160  407.617   69.720   87.940   47.501  106.494   20.040   20.546
     33.170  410.815   71.191   88.467   47.638  108.510   19.788   20.488
     33.180  412.164   70.580   87.544   47.933  109.790   20.047   20.689
     33.190  410.259   69.853   88.219   48.252  108.279   20.392   20.853
     33.200  412.681   68.643   88.603   47.998  111.258   20.244   20.897
     33.210  413.799   71.253   87.919   47.757  109.395   19.529   22.029
     33.220  413.401   71.388   86.872   48.819  108.970   21.194   20.814
     33.230  413.858   69.804   89.265   48.002  108.123   21.038   21.188
     33.240  419.195   69.998   91.036   49.025  109.900   20.757   21.707
     33.250  413.700   69.427   88.603   48.627  108.525   20.349   20.892
     33.260  414.060   69.372   89.102   48.509  110.195   20.379   20.635
     33.270  411.631   70.460   88.827   49.494  106.678   20.846   20.229
     33.280  415.214   71.347   89.782   48.775  109.073   19.022   21.021
     33.290  415.194   72.708   87.850   49.073  109.349   19.097   20.866
     33.300  411.493   72.168   88.453   48.306  106.714   19.025   20.883
     33.310  408.431   70.284   88.382   49.090  105.855   19.341   20.799
     33.320  412.500   71.565   87.283   47.826  109.811   20.157   20.953
     33.330  412.252   71.386   86.449   47.819  111.093   19.530   20.954
     33.340  410.515   69.794   88.153   48.318  108.830   19.489   21.033
     33.350  410.198   69.614   86.836   48.071  108.496   20.774   21.385
     33.360  412.477   71.083   88.533   47.792  108.644   20.022   21.120
     33.370  413.770   69.912   89.532   48.467  108.575   19.995   20.789
     33.380  414.834   70.696   90.174   47.688  108.918   20.055   20.459
     33.390  409.336   69.304   88.237   47.320  108.288   18.967   19.976
     33.400  411.274   70.442   88.047   47.910  107.923   20.314   20.104
     33.410  412.970   71.069   87.943   47.614  109.476   20.808   19.649
     33.420  411.337   71.684   89.214   47.673  106.115   20.272   19.955
     33.430  415.479   72.838   89.028   48.542  109.115   19.569   20.287
     33.440  412.565   71.130   88.578   48.030  110.205   18.801   19.962
     33.450  413.745   71.160   88.669   49.177  108.898   19.863   20.068
     33.460  412.424   72.087   89.689   47.546  106.343   19.367   20.411
     33.470  412.430   69.976   90.091   48.784  107.435   19.484   19.863
     33.480  417.069   70.412   89.079   48.451  110.550   20.197   20.907
     33.490  414.610   70.785   90.177   48.964  108.588   18.999   20.011
     33.500  414.971   70.309   89.123   48.158  108.989   19.856   21.071
     33.510  412.392   69.593   88.454   47.876  109.070   19.893   20.981
     33.520  410.475   69.880   87.128   49.095  108.501   19.393   20.776
     33.530  416.706   71.439   88.820   49.511  109.788   19.401   20.602
     33.540  414.678   71.249   88.517   49.021  108.544   19.334   20.813
     33.550  414.325   72.511   88.630   49.097  108.092   19.722   20.502
     33.560  412.678   70.332   88.444   49.512  107.810   20.040   20.696
     33.570  414.259   70.567   89.711   48.621  107.882   19.427   20.042
     33.580  413.079   70.580   87.905   48.568  108.880   18.923   20.576
     33.590  408.516   68.958   89.372   47.743  105.334   19.333   20.411
     33.600  414.789   70.008   89.467   48.782  108.160   19.589   20.388
     33.610  413.745   68.813   89.843   49.017  109.235   19.284   19.498
     33.620  411.972   70.576   88.138   48.490  107.761   19.112   20.321
     33.630  414.427   69.799   88.575   48.386  109.304   19.483   20.654
     33.640  414.153   69.710   89.867   47.234  108.114   19.877   20.756
     33.650  417.502   71.989   91.023   47.979  107.293   19.484   20.560
     33.660  412.954   71.230   88.657   47.276  107.432   19.607   20.790
     33.670  414.574   69.999   90.951   47.234  107.775   19.552   20.769
     33.680  412.287   70.164   89.907   48.200  107.849   18.818   20.456
     33.690  415.464   69.735   89.459   47.706  109.388   19.656   20.664
     33.700  410.867   69.882   88.961   47.994  107.459   19.518   21.044
     33.710  411.276   68.085   89.814   49.238  106.349   19.707   20.743
     33.720  412.124   69.695   89.102   47.208  106.424   19.849   21.338
     33.730  412.434   69.195   89.021   47.136  106.224   20.131   21.214
     33.740  415.202   71.362   89.274   48.506  107.623   18.844   21.077
     33.750  413.247   70.431   87.548   47.619  108.754   19.768   20.160
     33.760  413.029   70.502   88.002   48.586  106.389   19.854   21.054
     33.770  415.299   71.824   86.804   48.451  108.085   19.459   21.094
     33.780  413.403   71.693   86.671   46.786  109.084   19.936   20.529
     33.790  414.780   69.295   87.614   47.432  111.278   19.615   20.153
     33.800  410.610   68.978   87.564   47.174  107.266   19.984   20.809
     33.810  410.250   69.739   87.152   48.457  108.325   19.651   20.012
     33.820  416.367   69.857   88.344   48.813  109.462   20.022   20.907
     33.830  416.432   71.900   89.109   48.416  109.041   20.042   21.266
     33.840  417.294   69.687   90.432   47.153  110.139   20.035   20.692
     33.850  416.146   71.813   88.950   46.986  109.327   19.166   21.615
     33.860  415.057   69.762   88.457   47.117  109.275   20.196   21.425
     33.870  418.683   71.063   89.970   46.839  110.950   20.581   21.466
     33.880  416.952   71.067   89.167   48.220  107.942   20.267   21.088
     33.890  418.037   70.815   89.006   47.852  111.261   19.678   20.993
     33.900  417.604   71.277   90.837   46.610  110.178   19.127   20.476
     33.910  413.725   69.676   88.640   45.922  109.700   19.505   20.758
     33.920  410.931   70.088   89.376   46.687  108.793   18.825   19.930
     33.930  415.559   70.338   88.463   46.620  110.512   19.528   20.796
     33.940  412.536   70.515   89.883   48.543  106.768   18.730   20.668
     33.950  414.226   71.492   88.864   45.854  110.123   19.721   20.594
     33.960  416.659   71.214   89.758   46.886  110.022   19.906   20.695
     33.970  414.332   71.255   87.955   47.247  110.157   19.248   20.695
     33.980  414.942   70.111   90.580   46.567  109.750   19.036   20.324
     33.990  412.756   70.526   88.652   47.762  109.533   18.489   19.508
     34.000  412.927   69.736   89.354   47.545  107.929   20.527   19.725
     34.010  418.670   70.814   89.665   48.816  110.450   19.763   20.637
     34.020  418.412   71.682   90.103   49.128  109.719   19.523   19.357
     34.030  416.998   69.526   90.788   48.232  110.342   18.003   20.728
     34.040  414.926   69.233   90.448   48.636  108.931   18.925   18.993
     34.050  417.709   67.295   90.596   49.504  110.223   19.308   19.748
     34.060  416.381   69.197   89.594   49.271  109.995   18.834   20.138
     34.070  421.002   70.263   90.426   50.195  110.531   19.207   19.890
     34.080  417.380   68.564   89.068   49.340  112.104   19.503   19.778
     34.090  418.464   68.392   90.656   49.312  112.257   19.007   19.340
     34.100  416.268   69.210   90.107   49.066  109.628   18.580   19.790
     34.110  416.802   70.472   89.634   48.517  111.188   18.948   20.215
     34.120  414.539   68.981   89.179   48.015  111.392   18.348   19.631
     34.130  413.370   70.137   88.623   48.066  108.738   18.898   19.628
     34.140  411.097   68.602   90.122   49.238  105.861   19.348   19.213
     34.150  413.163   69.121   88.174   47.655  109.824   19.834   19.636
     34.160  413.548   70.706   88.413   49.540  108.666   18.102   19.219
     34.170  411.461   69.401   89.333   49.174  107.078   19.523   18.907
     34.180  413.703   69.239   89.221   48.850  108.975   19.301   20.296
     34.190  414.370   70.143   88.484   48.949  108.167   19.571   19.279
     34.200  411.032   68.627   88.986   48.388  106.852   19.902   19.089
     34.210  411.505   69.777   87.886   47.415  108.575   20.064   19.263
     34.220  414.236   68.782   88.880   47.419  110.929   19.830   19.668
     34.230  410.926   67.891   89.035   47.612  107.252   19.709   19.310
     34.240  411.852   68.992   88.444   46.763  108.528   19.917   20.233
     34.250  414.277   69.695   88.906   48.069  108.485   19.822   20.183
     34.260  414.045   69.221   88.544   46.977  110.416   20.030   19.558
     34.270  412.622   69.119   89.573   47.583  106.565   19.572   20.702
     34.280  412.794   70.242   86.900   47.729  107.671   19.599   20.153
     34.290  413.738   70.081   88.341   48.200  109.465   20.156   19.144
     34.300  414.388   70.770   87.136   48.510  110.414   19.372   19.735
     34.310  411.615   69.406   86.685   47.372  108.996   19.678   20.423
     34.320  420.510   70.534   89.717   48.038  112.308   20.605   20.362
     34.330  413.554   69.486   86.753   48.040  111.398   20.254   19.448
     34.340  417.632   69.686   90.593   46.904  109.669   20.561   20.192
     34.350  417.901   71.136   88.998   49.033  109.200   20.144   20.407
     34.360  414.031   69.854   86.828   46.748  110.571   19.584   20.281
     34.370  413.609   71.697   88.072   46.096  109.583   19.700   19.926
     34.380  415.689   69.806   89.271   47.574  109.413   20.530   19.666
     34.390  417.202   70.752   88.521   47.519  110.235   19.333   20.884
     34.400  420.500   70.781   90.143   47.672  111.564   19.746   20.630
     34.410  418.918   69.927   90.486   47.723  110.922   19.683   20.336
     34.420  419.918   70.044   91.642   48.221  109.757   19.324   19.946
     34.430  419.217   70.705   90.726   48.954  108.519   19.361   20.179
     34.440  415.170   69.264   90.405   48.353  109.250   18.990   19.017
     34.450  414.575   69.618   89.509   47.703  108.314   19.026   20.085
     34.460  419.393   70.324   91.225   50.271  109.410   19.244   19.541
     34.470  417.330   70.530   89.469   48.115  109.757   19.650   19.626
     34.480  417.181   70.075   90.759   48.670  109.884   19.640   19.836
     34.490  415.133   68.269   91.088   48.657  108.857   18.957   19.111
     34.500  417.490   69.196   90.169   48.890  109.415   19.745   19.996
     34.510  415.355   70.313   88.713   48.461  109.025   19.772   19.466
     34.520  418.023   69.386   91.457   48.383  109.752   19.783   19.491
     34.530  416.449   71.627   89.886   48.001  107.736   19.773   20.295
     34.540  413.082   69.758   88.952   48.873  107.554   19.198   19.694
     34.550  413.637   69.968   88.914   47.698  108.564   18.988   19.987
     34.560  414.711   68.705   89.871   47.158  108.676   20.427   20.188
     34.570  413.569   69.798   88.479   46.282  109.615   20.010   19.840
     34.580  411.781   69.806   86.928   47.343  109.357   18.552   19.742
     34.590  414.714   70.266   89.991   47.351  108.940   18.330   21.041
     34.600  415.359   70.116   91.201   47.712  109.174   20.176   19.883
     34.610  417.533   70.325   90.169   48.544  110.869   18.500   20.295
     34.620  408.931   69.477   88.515   47.398  107.582   17.928   19.954
     34.630  412.874   68.974   89.482   46.747  108.831   19.414   20.319
     34.640  417.531   69.848   91.619   46.740  110.852   18.998   20.237
     34.650  413.557   69.508   87.901   46.885  109.979   19.114   20.165
     34.660  416.791   70.324   87.103   48.742  110.971   19.499   20.533
     34.670  413.068   69.772   90.254   46.681  106.482   19.611   20.478
     34.680  409.082   68.820   87.414   47.503  107.852   19.190   19.464
     34.690  411.553   69.707   88.055   47.878  107.801   20.084   20.058
     34.700  411.859   69.280   89.024   46.688  107.268   19.664   20.878
     34.710  410.249   70.725   87.890   46.970  105.260   19.388   20.295
     34.720  409.224   71.375   88.152   47.072  105.795   19.511   19.793
     34.730  409.867   69.206   88.617   46.073  106.703   19.710   20.923
     34.740  407.680   69.382   88.028   47.146  105.820   19.035   20.081
     34.750  413.191   69.523   90.546   47.394  107.730   19.208   19.947
     34.760  409.803   70.279   87.848   46.750  107.665   20.230   20.100
     34.770  415.928   70.601   90.162   46.771  109.307   18.863   19.695
     34.780  415.060   70.673   89.483   47.512  109.045   19.290   20.617
     34.790  413.051   68.411   88.387   47.337  110.207   18.853   21.012
     34.800  409.950   69.158   88.827   45.866  108.306   18.307   20.276
     34.810  416.262   69.160   90.382   47.206  110.169   19.459   21.523
     34.820  415.816   69.628   90.939   47.466  109.304   19.921   20.704
     34.830  414.918   70.514   88.489   47.136  109.986   19.714   20.642
     34.840  416.172   70.862   89.686   46.474  109.261   19.394   20.931
     34.850  410.255   69.490   88.150   45.934  109.945   18.575   20.155
     34.860  411.112   70.150   87.510   46.751  109.783   19.245   20.866
     34.870  414.972   70.170   89.020   46.591  108.621   20.814   20.642
     34.880  414.988   70.093   88.810   47.608  109.638   19.193   20.119
     34.890  411.517   70.203   87.418   46.280  108.934   19.881   20.508
     34.900  414.010   69.721   89.155   47.223  109.210   19.554   20.724
     34.910  414.109   69.581   88.650   47.481  109.233   19.824   20.702
     34.920  413.386   69.670   88.479   47.462  110.184   18.986   21.521
     34.930  414.493   70.451   89.504   47.132  109.255   18.866   21.231
     34.940  413.307   69.057   87.628   47.071  109.607   19.645   21.193
     34.950  408.125   70.729   89.257   45.809  104.337   18.973   20.702
     34.960  414.078   69.913   92.431   46.916  108.735   17.717   20.183
     34.970  415.399   69.282   90.848   47.479  109.415   18.836   21.389
     34.980  411.615   69.856   88.700   47.277  108.073   19.008   21.140
     34.990  410.058   69.425   86.846   47.054  107.282   20.058   21.003
     35.000  414.413   70.203   89.054   46.472  108.947   18.711   21.101
     35.010  415.534   69.196   88.381   47.700  110.226   19.489   20.642
     35.020  413.579   68.693   90.916   46.286  108.747   18.568   20.974
     35.030  411.507   67.602   89.673   47.413  108.766   19.347   21.700
     35.040  417.692   70.474   89.307   47.540  110.838   19.321   20.825
     35.050  412.172   69.820   88.062   46.523  109.983   18.628   19.900
     35.060  410.823   69.714   88.129   45.980  108.725   18.890   19.515
     35.070  413.191   69.733   89.416   46.711  108.997   18.865   20.169
     35.080  410.880   68.917   88.155   46.160  107.736   19.538   19.866
     35.090  409.614   69.680   87.364   46.818  107.321   19.416   20.364
     35.100  413.998   70.483   88.479   47.654  109.286   18.357   21.238
     35.110  411.055   68.208   88.593   49.102  109.223   18.383   20.359
     35.120  409.914   68.919   86.558   46.896  108.602   19.446   21.334
     35.130  414.422   69.217   88.742   48.011  109.654   19.081   21.641
     35.140  412.763   68.263   89.348   46.334  110.425   18.654   21.034
     35.150  411.826   66.265   89.703   48.045  109.475   18.780   21.917
     35.160  411.392   67.376   88.275   48.324  109.459   18.971   20.934
     35.170  413.133   68.169   90.274   46.699  110.167   18.802   21.164
     35.180  415.115   68.284   90.896   46.359  110.114   18.811   20.691
     35.190  414.720   69.541   89.559   46.732  109.340   19.691   21.316
     35.200  413.526   67.656   89.596   47.238  108.940   19.845   21.056
     35.210  416.428   68.903   90.736   46.679  109.617   20.549   20.967
     35.220  413.751   68.705   90.448   47.285  107.152   19.318   21.315
     35.230  412.808   67.972   89.562   47.360  107.568   19.166   20.925
     35.240  415.690   69.405   91.228   46.477  109.756   19.021   20.968
     35.250  415.639   70.342   91.946   45.932  109.563   19.470   20.272
     35.260  409.978   68.468   91.190   45.070  107.123   19.136   20.935
     35.270  411.640   69.070   91.184   46.706  109.280   18.723   19.983
     35.280  412.256   67.544   89.791   46.552  110.885   18.926   20.403
     35.290  413.517   68.232   91.024   46.368  109.664   19.675   20.952
     35.300  410.425   68.408   89.290   47.596  109.313   18.221   20.060
     35.310  413.266   69.931   90.893   46.113  108.420   18.576   20.491
     35.320  415.374   68.547   90.895   47.256  110.917   18.215   21.339
     35.330  414.637   69.309   90.521   46.390  109.524   19.653   20.920
     35.340  412.665   69.828   90.028   46.079  109.251   18.057   20.325
     35.350  409.244   67.920   89.389   45.209  108.611   18.061   20.373
     35.360  411.202   68.600   89.790   46.006  108.479   18.287   20.819
     35.370  407.716   68.431   88.648   45.290  107.365   18.693   20.503
     35.380  408.506   68.007   89.099   46.491  110.049   17.398   20.343
     35.390  408.506   68.029   89.087   46.501  108.323   18.096   19.645
     35.400  407.681   67.444   88.433   44.976  108.858   18.657   20.097
     35.410  406.402   66.636   88.840   45.737  107.151   19.248   20.281
     35.420  410.134   68.146   89.760   45.760  109.314   19.221   20.897
     35.430  411.609   69.066   89.676   46.238  108.038   19.372   20.641
     35.440  409.996   69.866   88.140   46.426  107.423   18.754   20.791
     35.450  411.246   68.380   90.645   45.781  106.904   19.235   21.369
     35.460  413.419   70.040   89.700   46.060  109.979   18.287   20.283
     35.470  412.395   69.398   89.749   46.296  108.910   19.429   20.283
     35.480  411.805   69.106   89.354   46.838  108.910   19.859   19.816
     35.490  414.048   69.170   89.608   46.843  109.686   20.004   20.121
     35.500  411.601   69.851   89.758   47.271  106.954   19.151   20.808
     35.510  410.721   69.800   87.585   48.160  107.967   18.977   20.717
     35.520  407.462   68.087   89.867   45.632  107.204   19.362   20.480
     35.530  408.175   68.620   88.953   45.851  107.348   18.747   20.329
     35.540  413.612   69.197   92.325   47.876  108.883   18.795   20.366
     35.550  410.449   69.849   90.397   46.388  106.624   19.510   20.383
     35.560  407.984   70.375   87.341   47.691  106.397   19.489   19.609
     35.570  411.523   70.166   89.177   46.096  109.088   18.991   20.388
     35.580  406.865   68.404   89.198   45.863  107.841   19.224   19.990
     35.590  410.022   69.753   89.632   46.437  107.870   19.878   19.879
     35.600  411.579   70.107   87.960   47.112  109.880   19.346   20.671
     35.610  412.194   69.859   89.469   46.923  108.618   19.174   20.986
     35.620  409.676   70.242   89.325   46.727  107.728   20.168   20.434
     35.630  408.057   69.614   89.581   46.708  105.570   19.842   20.682
     35.640  410.318   69.261   88.338   46.965  109.845   19.110   20.637
     35.650  411.401   69.833   88.348   46.795  107.675   19.943   21.303
     35.660  408.617   68.585   86.466   47.079  108.104   19.082   21.730
     35.670  407.319   70.613   87.362   46.459  105.350   18.630   21.654
     35.680  409.429   70.533   88.594   46.959  106.176   19.474   20.789
     35.690  409.751   70.608   87.658   47.567  107.138   19.127   20.731
     35.700  407.943   68.329   87.816   47.343  107.617   18.842   21.110
     35.710  405.833   69.193   86.579   46.237  106.969   19.085   21.255
     35.720  408.690   68.742   88.026   47.690  107.561   18.969   20.749
     35.730  407.157   69.751   87.043   46.346  107.050   18.553   20.887
     35.740  406.784   69.549   88.686   46.262  106.208   18.578   21.384
     35.750  408.103   71.002   89.252   46.510  106.131   18.688   20.325
     35.760  411.142   69.324   90.368   46.987  107.046   18.604   21.257
     35.770  406.418   69.528   88.207   45.570  107.307   17.993   21.001
     35.780  411.232   69.310   90.937   46.817  107.654   18.287   20.802
     35.790  410.033   67.756   89.760   47.102  106.432   19.517   21.398
     35.800  407.913   69.256   87.535   46.769  107.748   18.809   20.224
     35.810  405.706   68.608   89.617   46.231  106.293   18.593   20.350
     35.820  406.893   68.700   88.403   46.327  105.920   19.412   20.596
     35.830  405.356   68.548   88.389   46.254  106.201   18.937   20.418
     35.840  408.213   69.746   89.625   44.977  106.081   19.493   20.619
     35.850  409.017   68.892   88.534   46.027  107.214   19.862   21.119
     35.860  408.077   69.711   88.493   46.244  106.351   19.062   20.840
     35.870  408.102   69.783   87.966   46.759  105.024   20.047   21.737
     35.880  407.029   70.734   89.709   44.840  106.054   19.235   20.620
     35.890  409.060   70.309   87.448   46.990  105.589   18.995   21.123
     35.900  410.924   69.640   90.154   47.596  105.034   19.100   20.381
     35.910  410.573   69.387   88.519   46.922  105.926   19.744   20.626
     35.920  412.749   69.575   88.850   46.450  107.281   20.197   21.373
     35.930  405.595   67.397   87.442   46.588  105.950   19.841   21.474
     35.940  409.932   69.802   87.608   46.745  105.356   19.613   21.397
     35.950  407.159   67.131   88.878   46.592  105.916   19.035   21.191
     35.960  406.334   68.134   89.913   45.792  103.856   19.262   20.901
     35.970  408.080   68.766   87.948   46.578  105.890   19.821   21.025
     35.980  411.473   68.895   89.113   47.043  106.206   19.423   21.072
     35.990  404.638   69.184   87.351   46.767  103.115   19.148   21.163
     36.000  410.641   70.536   88.221   46.364  105.615   19.872   21.803
     36.010  406.848   68.536   88.112   45.497  106.084   19.517   21.514
     36.020  408.986   69.911   87.009   46.424  106.043   19.359   21.578
     36.030  408.603   68.737   87.762   46.320  106.563   19.662   21.182
     36.040  412.468   69.589   88.819   45.646  109.982   18.918   21.299
     36.050  411.473   69.964   89.192   46.272  106.700   20.561   21.955
     36.060  408.197   68.164   88.506   46.592  106.096   18.916   21.760
     36.070  407.362   69.731   88.079   45.495  105.671   19.066   20.977
     36.080  409.300   68.829   88.285   45.762  105.702   20.101   20.830
     36.090  408.596   69.295   88.379   46.508  107.033   19.381   20.262
     36.100  410.382   70.074   87.503   46.003  106.772   19.498   20.640
     36.110  414.736   69.440   88.848   46.396  108.549   20.270   21.076
     36.120  408.608   69.205   88.669   46.066  105.326   20.368   20.530
     36.130  413.507   69.752   90.929   46.732  106.875   18.992   21.258
     36.140  410.574   67.805   89.344   46.605  108.609   18.989   20.892
     36.150  409.431   68.459   88.651   47.469  107.349   18.441   20.290
     36.160  410.680   68.358   88.726   47.502  106.557   20.818   21.045
     36.170  411.622   70.240   88.132   47.407  106.487   19.950   20.131
     36.180  411.947   70.174   87.990   48.786  106.076   18.945   20.663
     36.190  407.863   70.006   86.503   47.538  105.908   19.210   19.711
     36.200  407.436   67.706   88.354   46.956  106.135   18.942   21.557
     36.210  412.168   69.558   89.490   47.076  107.715   18.698   20.237
     36.220  409.644   69.286   89.104   47.616  105.753   19.179   20.385
     36.230  409.686   70.234   88.887   47.650  106.960   18.272   19.869
     36.240  409.194   68.992   89.376   47.554  105.800   18.607   20.381
     36.250  409.187   68.692   88.407   47.508  107.768   18.007   20.551
     36.260  409.346   67.921   88.880   47.544  107.598   18.933   20.092
     36.270  410.093   68.075   88.573   46.787  108.987   19.245   20.287
     36.280  409.754   68.530   87.596   47.976  108.697   19.039   20.383
     36.290  410.782   68.273   88.384   47.971  107.904   18.501   19.642
     36.300  409.703   69.079   88.635   47.694  106.445   18.425   21.146
     36.310  410.161   69.142   88.876   48.353  106.954   18.469   19.446
     36.320  410.755   68.208   87.401   48.221  108.251   18.941   20.455
     36.330  405.443   68.571   87.261   47.708  106.472   17.738   19.423
     36.340  410.817   70.760   89.203   47.438  105.689   18.610   20.025
     36.350  410.883   70.315   86.199   46.942  108.759   18.663   20.831
     36.360  410.293   70.185   89.422   46.743  106.737   19.177   20.125
     36.370  408.120   68.769   88.898   48.205  106.478   18.215   19.805
     36.380  408.700   70.032   86.846   47.289  107.220   18.698   20.083
     36.390  404.453   67.698   87.547   45.888  107.413   17.558   20.624
     36.400  409.298   68.302   87.493   46.618  108.933   18.852   20.566
     36.410  405.571   68.126   87.352   46.657  106.676   18.884   19.650
     36.420  405.317   67.246   87.665   47.371  105.750   18.323   20.200
     36.430  406.854   68.500   86.747   46.468  107.891   17.757   20.692
     36.440  407.824   67.943   86.785   49.117  107.440   18.844   20.442
     36.450  408.592   68.311   88.198   48.059  107.515   18.116   20.781
     36.460  406.929   67.188   89.351   47.380  107.164   17.619   21.125
     36.470  413.475   69.654   88.345   47.904  109.400   18.130   21.015
     36.480  409.612   69.600   88.917   47.701  105.864   17.982   20.978
     36.490  406.620   67.522   89.688   46.796  106.675   17.813   20.237
     36.500  402.785   67.465   87.181   46.336  105.551   18.584   20.156
     36.510  404.441   67.783   88.587   47.641  106.964   16.992   20.391
     36.520  407.708   69.210   87.150   48.851  106.686   17.272   20.961
     36.530  410.703   68.025   90.603   48.773  107.793   17.733   19.761
     36.540  408.371   67.978   89.498   46.947  108.390   18.632   20.594
     36.550  409.713   69.658   90.265   47.683  106.618   17.463   20.817
     36.560  411.289   68.747   88.351   48.800  108.204   19.119   20.961
     36.570  408.699   70.548   89.269   47.847  105.518   18.812   20.090
     36.580  408.632   69.002   90.039   47.465  106.060   18.379   20.745
     36.590  406.120   68.355   89.675   47.415  104.531   18.024   20.756
     36.600  406.066   70.119   88.109   46.573  104.016   19.280   19.928
     36.610  406.597   68.779   88.520   46.209  107.620   18.516   20.093
     36.620  404.163   69.218   86.707   46.221  106.264   18.324   20.319
     36.630  404.864   68.419   88.002   46.563  107.124   18.608   20.083
     36.640  406.527   69.253   88.095   45.901  108.139   18.379   20.721
     36.650  408.568   69.593   88.966   46.377  108.530   18.602   19.983
     36.660  409.377   68.895   87.723   47.803  108.060   19.536   20.796
     36.670  406.946   67.837   88.884   46.816  107.564   18.465   21.117
     36.680  413.028   70.471   88.446   46.979  109.236   18.374   21.139
     36.690  407.930   68.361   89.020   47.240  107.070   19.634   20.098
     36.700  409.544   70.118   89.853   48.216  106.759   19.564   20.329
     36.710  410.812   69.957   88.294   46.722  108.351   19.212   21.109
     36.720  414.269   69.988   90.227   48.282  107.166   19.669   21.154
     36.730  409.007   69.331   88.822   47.182  106.480   18.908   20.690
     36.740  412.512   69.545   87.321   47.950  109.795   19.508   20.375
     36.750  409.923   70.249   87.737   47.879  109.052   18.663   20.053
     36.760  404.986   68.661   86.927   47.374  106.613   18.947   19.709
     36.770  411.702   70.061   88.328   48.264  108.128   18.958   21.093
     36.780  405.551   68.575   87.560   47.068  106.253   19.075   19.326
     36.790  405.619   69.337   87.894   46.732  105.124   18.774   20.266
     36.800  406.338   67.752   89.445   48.060  105.584   18.602   20.254
     36.810  405.342   66.580   88.242   47.663  105.014   19.482   20.652
     36.820  405.322   67.808   88.223   48.055  104.120   19.435   20.504
     36.830  405.721   69.052   87.262   46.992  106.434   19.064   20.392
     36.840  402.559   66.770   87.854   47.085  106.136   18.472   20.811
     36.850  408.198   68.144   90.693   48.345  105.003   19.530   20.587
     36.860  404.825   67.282   88.893   47.679  105.985   19.176   20.027
     36.870  405.842   69.682   89.943   46.832  105.282   19.196   19.195
     36.880  410.186   70.160   90.609   48.126  106.113   19.123   20.073
     36.890  406.834   68.205   90.323   49.952  103.803   18.467   19.476
     36.900  403.568   66.801   88.261   47.300  104.326   20.054   19.751
     36.910  402.765   68.247   87.109   47.321  105.856   18.513   19.179
     36.920  404.336   68.753   89.144   47.260  105.743   18.712   19.449
     36.930  410.143   69.561   90.498   47.841  107.021   18.835   19.314
     36.940  407.213   68.420   89.362   47.680  105.590   18.690   20.322
     36.950  405.933   68.264   87.627   48.337  104.383   19.070   20.995
     36.960  409.326   68.258   91.061   47.958  105.362   18.580   20.048
     36.970  404.278   66.923   89.720   47.166  104.404   18.863   20.522
     36.980  405.545   67.981   90.312   47.697  104.810   18.534   20.562
     36.990  408.514   68.314   91.258   47.203  106.844   18.076   19.866
     37.000  408.447   68.074   89.029   47.313  107.534   18.747   19.931
     37.010  408.836   69.370   89.462   47.301  106.976   18.437   20.096
     37.020  409.744   69.375   90.072   48.956  104.918   18.539   19.859
     37.030  407.662   68.802   89.119   47.736  105.789   18.751   19.618
     37.040  409.572   69.909   89.315   47.593  105.840   18.917   19.683
     37.050  410.025   68.861   89.958   47.461  106.254   18.906   20.461
     37.060  411.763   69.994   88.581   48.928  106.822   18.650   20.177
     37.070  407.290   70.113   89.040   47.457  105.776   18.834   20.343
     37.080  410.758   69.239   88.938   47.802  108.917   18.437   19.781
     37.090  409.568   68.225   89.237   47.511  108.154   19.100   19.644
     37.100  404.551   66.714   89.117   48.422  104.450   18.104   19.927
     37.110  408.933   68.657   88.854   47.176  106.806   19.494   18.860
     37.120  409.285   69.280   88.996   47.227  107.734   18.883   18.835
     37.130  409.852   68.698   89.589   47.670  106.948   19.045   18.908
     37.140  405.728   68.462   89.465   46.018  107.096   18.656   19.039
     37.150  410.015   69.015   89.992   46.995  107.103   19.538   19.714
     37.160  409.657   68.108   89.945   46.765  106.677   19.595   19.767
     37.170  409.005   69.280   91.024   46.549  105.599   19.301   18.732
     37.180  412.468   69.193   90.634   47.171  108.568   19.060   19.194
     37.190  410.368   68.439   89.105   47.724  108.041   19.402   19.206
     37.200  406.813   69.349   88.116   45.748  106.687   19.155   19.583
     37.210  409.271   67.873   88.721   47.488  107.463   18.489   20.242
     37.220  405.863   67.314   89.170   45.898  107.291   19.423   19.459
     37.230  408.935   68.590   88.650   46.973  106.562   18.985   21.001
     37.240  407.739   67.743   89.623   47.429  106.641   19.441   18.741
     37.250  410.487   68.757   89.807   47.485  107.698   19.282   19.370
     37.260  410.389   68.966   88.610   47.715  107.993   19.207   19.504
     37.270  405.426   67.410   88.326   46.361  107.687   18.657   19.653
     37.280  402.297   67.712   87.306   46.220  106.410   18.683   19.353
     37.290  405.909   68.650   87.370   47.475  106.146   19.304   19.068
     37.300  402.040   66.658   86.968   46.729  106.971   18.413   19.611
     37.310  404.923   66.910   87.573   48.029  108.095   18.506   19.464
     37.320  406.333   68.942   87.693   46.525  106.916   18.641   19.735
     37.330  409.971   69.945   88.007   46.776  108.796   18.550   20.225
     37.340  409.136   68.858   87.892   46.571  108.906   19.056   20.098
     37.350  408.252   68.820   87.559   46.896  109.353   19.071   20.127
     37.360  412.192   68.978   89.544   48.373  108.049   19.233   19.885
     37.370  409.173   68.291   87.699   47.273  107.507   19.317   19.867
     37.380  409.601   69.079   88.667   47.336  108.298   20.082   19.221
     37.390  409.020   68.158   89.085   48.209  108.749   18.653   19.090
     37.400  407.980   68.156   88.421   47.387  109.156   19.147   19.894
     37.410  413.081   69.141   88.635   49.291  109.976   18.670   19.926
     37.420  409.427   69.481   88.835   47.564  108.834   19.100   18.939
     37.430  411.680   69.744   88.665   48.096  109.539   18.885   19.005
     37.440  405.444   68.091   87.841   46.564  107.183   19.184   18.802
     37.450  405.832   69.776   87.627   45.444  108.188   18.518   19.144
     37.460  409.571   70.477   88.551   47.139  107.580   18.932   18.572
     37.470  410.487   70.190   87.951   46.763  108.387   19.205   19.404
     37.480  410.071   69.439   88.285   47.054  107.747   19.697   19.097
     37.490  407.938   69.091   89.744   47.483  106.922   18.511   18.433
     37.500  412.846   70.446   88.704   47.526  108.612   19.465   18.928
     37.510  406.278   68.223   89.113   46.906  104.942   19.375   18.821
     37.520  409.533   70.150   87.256   47.408  109.028   19.637   19.101
     37.530  405.155   68.760   87.570   46.984  105.311   19.161   19.682
     37.540  405.501   67.821   87.519   46.336  106.318   19.882   19.827
     37.550  410.936   70.554   89.778   45.459  109.137   19.265   19.170
     37.560  410.921   69.168   88.454   46.138  109.702   19.747   19.821
     37.570  408.308   68.260   87.368   46.362  109.357   20.119   19.509
     37.580  409.539   70.006   88.623   46.260  107.860   20.428   19.810
     37.590  406.701   69.751   89.474   45.525  106.066   19.882   19.214
     37.600  407.220   69.556   87.981   45.564  109.230   19.558   18.889
     37.610  409.778   68.586   88.494   46.560  110.101   19.290   18.977
     37.620  411.167   68.027   91.181   46.749  108.282   19.675   19.403
     37.630  409.950   68.554   89.869   46.186  108.577   19.632   19.621
     37.640  407.848   69.185   88.805   45.773  108.405   18.615   19.273
     37.650  410.193   68.241   89.195   46.904  109.182   18.859   19.449
     37.660  408.642   69.460   89.130   46.607  108.074   19.700   18.188
     37.670  409.760   67.338   89.910   46.509  108.578   18.644   19.938
     37.680  406.016   68.010   89.024   46.262  106.231   19.044   19.600
     37.690  407.739   67.682   89.118   46.382  106.736   19.248   19.974
     37.700  408.309   68.814   88.038   46.241  107.393   19.826   20.190
     37.710  408.703   69.142   87.998   45.431  109.310   18.975   19.398
     37.720  406.757   67.115   89.499   45.581  107.847   19.157   19.903
     37.730  407.790   69.450   87.604   44.855  107.911   19.604   19.674
     37.740  410.127   68.156   90.925   45.475  107.759   19.654   19.514
     37.750  409.370   68.961   89.583   45.800  108.009   19.322   19.976
     37.760  405.941   68.765   87.027   45.516  106.919   19.361   20.216
     37.770  407.120   69.012   88.569   45.107  107.404   18.752   19.317
     37.780  406.950   68.900   88.694   45.948  108.110   18.686   19.473
     37.790  410.146   70.351   87.689   46.062  109.940   19.261   18.891
     37.800  407.431   68.404   89.054   45.402  106.401   18.688   19.996
     37.810  408.557   70.324   89.268   46.652  105.752   18.993   18.809
     37.820  407.965   69.823   88.495   45.438  107.118   18.725   19.885
     37.830  408.260   70.667   88.620   45.357  106.447   20.220   18.781
     37.840  409.872   70.254   89.085   45.706  107.423   18.610   18.753
     37.850  409.467   71.636   88.818   44.274  105.452   18.742   18.982
     37.860  409.685   69.742   88.988   45.705  106.093   19.479   19.516
     37.870  410.494   70.200   88.993   45.151  107.595   19.324   19.808
     37.880  409.787   71.112   88.285   46.470  106.875   18.594   19.369
     37.890  408.660   70.458   87.745   44.998  107.215   19.129   20.203
     37.900  405.282   69.951   87.195   44.325  107.398   19.057   19.783
     37.910  410.500   71.086   88.399   45.644  107.421   19.008   19.972
     37.920  411.114   69.715   88.842   45.952  108.382   19.632   20.748
     37.930  407.244   69.296   88.233   45.592  107.368   19.239   21.377
     37.940  409.534   70.762   88.397   45.703  106.217   19.528   21.057
     37.950  410.457   70.860   89.693   46.202  106.627   18.689   20.363
     37.960  405.562   68.996   87.326   46.488  105.092   18.043   20.497
     37.970  404.729   70.971   88.489   46.285  103.418   19.970   18.715
     37.980  405.473   70.979   88.003   45.086  105.387   18.579   19.587
     37.990  407.855   71.432   89.616   44.457  106.899   19.641   19.455
     38.000  410.673   71.428   89.658   45.550  106.814   19.199   19.905
     38.010  410.898   71.221   89.632   44.927  108.869   18.811   20.325
     38.020  412.190   70.101   89.621   45.135  108.469   19.053   21.797
     38.030  403.905   68.408   88.337   44.201  107.200   17.978   20.442
     38.040  405.736   68.641   87.501   44.218  108.101   18.705   20.190
     38.050  406.801   68.696   87.918   44.183  107.849   19.157   21.047
     38.060  409.921   71.447   89.322   45.069  108.109   18.376   20.140
     38.070  407.891   69.926   88.859   44.214  108.704   18.883   20.649
     38.080  409.205   69.886   90.673   45.917  107.119   18.673   20.049
     38.090  406.681   70.842   87.687   44.564  107.057   19.825   19.684
     38.100  406.934   68.845   87.899   45.449  108.834   19.091   18.988
     38.110  409.268   71.263   89.687   46.539  106.238   19.054   19.925
     38.120  402.989   68.995   88.697   44.639  106.028   19.360   19.668
     38.130  408.770   70.133   88.295   46.435  108.323   19.140   19.677
     38.140  403.546   68.842   88.410   45.362  105.932   20.305   19.581
     38.150  407.610   70.502   88.189   45.193  107.538   20.326   19.197
     38.160  409.780   70.415   89.369   45.948  107.122   18.751   20.556
     38.170  409.285   70.387   89.407   45.568  107.143   20.422   19.717
     38.180  408.769   71.079   89.289   46.097  106.449   19.347   18.664
     38.190  407.443   69.300   88.862   45.666  106.715   19.846   19.060
     38.200  409.108   70.687   89.441   46.160  107.358   19.200   18.940
     38.210  405.977   71.598   88.477   44.593  106.428   19.198   19.845
     38.220  406.496   69.803   88.450   44.416  106.827   19.248   19.822
     38.230  406.966   70.816   88.847   45.358  106.297   20.013   19.590
     38.240  409.146   70.379   88.978   45.659  108.727   19.173   19.461
     38.250  409.931   70.143   88.372   46.512  109.371   18.815   20.920
     38.260  407.650   69.063   88.493   45.931  107.525   19.295   20.339
     38.270  409.138   70.105   90.343   46.009  108.585   18.693   19.522
     38.280  407.175   71.502   88.716   46.239  106.044   19.824   19.035
     38.290  407.248   71.818   88.313   43.949  105.969   19.501   20.594
     38.300  412.748   70.877   89.010   46.244  108.081   20.193   20.829
     38.310  410.728   71.016   89.911   46.994  105.364   20.118   20.147
     38.320  410.919   71.229   88.887   46.205  106.822   19.692   20.583
     38.330  407.668   70.347   87.944   45.816  108.193   18.647   21.229
     38.340  408.218   69.798   87.633   46.330  107.628   18.698   20.923
     38.350  408.802   68.468   88.802   44.671  110.030   19.000   20.850
     38.360  411.207   70.948   88.125   46.699  107.240   18.776   21.176
     38.370  408.295   68.458   89.830   44.928  107.416   19.266   19.664
     38.380  407.691   68.771   88.600   46.190  107.766   19.189   19.887
     38.390  407.713   70.489   87.725   44.876  107.150   19.713   20.385
     38.400  405.886   69.595   86.809   45.328  106.378   19.815   20.031
     38.410  403.721   69.546   88.416   45.168  106.174   18.601   18.306
     38.420  405.028   69.813   87.266   44.910  105.941   19.207   20.450
     38.430  407.032   71.333   88.967   45.596  103.861   18.995   19.903
     38.440  405.097   69.937   88.042   44.491  105.620   19.788   19.945
     38.450  408.206   70.077   87.354   44.527  107.581   19.735   21.083
     38.460  404.531   69.132   87.240   44.407  106.122   18.857   20.245
     38.470  403.561   69.192   88.419   44.317  106.538   18.706   19.841
     38.480  408.094   70.240   88.352   44.992  105.617   19.985   20.162
     38.490  406.960   69.824   89.287   45.111  104.993   18.467   20.935
     38.500  409.562   69.385   89.013   45.107  108.019   18.690   20.449
     38.510  407.630   70.830   90.028   44.731  106.784   19.512   20.512
     38.520  403.128   69.540   87.811   45.588  107.097   18.183   20.045
     38.530  404.965   70.255   88.041   45.706  106.590   18.601   19.319
     38.540  404.361   69.636   88.458   45.286  106.320   18.529   20.363
     38.550  411.024   70.960   88.842   45.172  108.590   19.709   20.379
     38.560  412.696   71.184   88.826   45.726  108.403   19.581   19.692
     38.570  408.115   70.110   89.137   44.641  107.873   18.406   19.704
     38.580  406.817   67.674   89.343   45.082  108.468   18.553   19.754
     38.590  407.154   70.741   88.344   45.660  105.693   18.811   20.051
     38.600  405.826   70.848   89.411   44.738  105.968   19.452   19.905
     38.610  409.177   70.235   89.853   46.489  107.696   18.921   19.939
     38.620  405.130   69.786   89.839   45.582  105.269   18.890   19.350
     38.630  404.917   69.052   89.414   44.353  107.879   18.936   20.073
     38.640  403.794   68.214   88.271   43.832  107.521   19.270   20.251
     38.650  405.697   69.563   88.578   44.861  107.268   19.219   20.084
     38.660  407.321   69.659   90.623   44.891  106.578   19.156   20.523
     38.670  405.210   68.353   89.065   43.472  107.821   19.563   19.836
     38.680  408.749   70.234   90.100   44.455  107.640   19.096   20.064
     38.690  409.341   70.541   91.525   43.864  108.066   19.785   19.907
     38.700  409.748   72.575   89.793   44.461  107.282   18.568   20.720
     38.710  412.177   69.427   90.245   44.798  109.970   19.536   21.053
     38.720  409.843   70.206   90.552   44.317  108.362   19.053   20.609
     38.730  404.036   67.968   89.325   43.771  106.131   19.493   20.808
     38.740  407.579   69.568   90.285   44.757  108.004   18.528   21.417
     38.750  404.478   69.345   90.922   43.499  104.877   19.435   21.373
     38.760  406.480   68.297   89.609   44.643  107.615   19.442   20.497
     38.770  407.436   69.876   89.549   45.968  108.070   19.392   20.095
     38.780  405.267   68.515   90.712   44.320  108.599   18.722   19.731
     38.790  406.601   68.561   90.409   44.682  106.738   19.229   20.154
     38.800  407.522   70.078   91.554   44.671  107.883   19.162   20.009
     38.810  408.542   70.153   89.422   45.460  108.392   19.311   20.541
     38.820  411.202   69.804   91.724   46.347  107.282   18.955   20.953
     38.830  408.071   69.038   90.438   46.001  107.355   19.490   20.106
     38.840  408.876   68.983   89.523   46.073  107.786   19.034   20.751
     38.850  411.417   69.010   92.120   47.361  107.597   19.083   20.650
     38.860  414.337   71.533   91.534   46.973  107.444   19.687   21.697
     38.870  409.811   68.969   91.066   46.770  107.836   19.700   21.341
     38.880  411.162   70.577   92.630   46.231  104.486   20.294   21.327
     38.890  408.995   69.025   92.975   45.723  105.611   19.626   20.170
     38.900  409.456   70.480   91.657   45.947  105.630   19.203   21.517
     38.910  411.650   70.428   90.932   46.897  106.191   18.751   21.048
     38.920  408.687   69.756   91.460   45.648  106.264   18.707   20.816
     38.930  408.622   69.840   91.075   46.736  105.281   18.577   20.561
     38.940  405.831   69.636   90.530   46.679  103.608   19.696   19.553
     38.950  407.409   70.467   89.916   46.387  104.836   19.497   19.802
     38.960  407.706   69.144   90.637   46.407  105.501   19.600   19.968
     38.970  407.860   70.356   90.157   46.481  106.923   18.702   19.549
     38.980  408.521   69.591   91.703   45.579  105.356   18.957   21.025
     38.990  408.122   68.831   92.563   46.647  105.697   18.662   19.899
     39.000  403.668   68.565   90.110   45.115  103.654   18.832   20.664
     39.010  406.653   70.824   89.972   45.007  105.124   18.711   20.577
     39.020  410.965   70.193   91.714   45.900  107.493   18.704   20.455
     39.030  405.856   68.639   91.393   45.371  106.295   19.236   19.660
     39.040  407.108   68.146   90.965   46.233  104.566   19.674   20.645
     39.050  406.803   69.168   93.662   44.946  103.509   19.034   20.504
     39.060  405.187   68.289   90.128   44.946  105.628   19.778   20.373
     39.070  406.048   69.562   91.813   45.237  103.800   19.075   20.411
     39.080  407.169   70.012   91.256   45.521  103.778   19.141   20.716
     39.090  406.283   70.539   91.054   45.644  103.655   19.074   20.524
     39.100  406.056   71.431   91.832   45.735  103.167   18.860   20.328
     39.110  405.243   70.665   89.977   45.117  105.113   18.695   20.270
     39.120  404.665   69.443   89.605   45.771  105.164   18.543   20.021
     39.130  407.436   70.706   91.513   46.164  104.012   19.220   20.528
     39.140  406.622   70.554   90.535   45.370  104.019   19.492   20.788
     39.150  407.389   70.469   90.748   46.677  105.145   18.281   20.241
     39.160  405.148   69.362   89.202   45.649  107.797   18.775   19.857
     39.170  406.615   70.462   88.610   45.574  105.883   19.049   20.850
     39.180  406.055   70.413   88.868   45.914  105.945   18.423   20.519
     39.190  411.335   70.353   91.158   45.807  107.383   19.207   20.598
     39.200  410.652   71.873   91.622   45.179  105.625   19.120   20.475
     39.210  409.280   70.239   91.676   46.572  106.447   18.842   20.163
     39.220  410.241   70.955   91.049   46.269  107.263   19.273   20.349
     39.230  411.252   71.691   91.927   45.595  106.807   19.402   19.720
     39.240  406.535   69.442   89.460   46.075  105.976   19.488   20.031
     39.250  406.328   68.914   91.227   46.288  104.457   19.433   20.067
     39.260  412.603   69.157   91.783   46.581  108.699   19.590   20.341
     39.270  406.576   69.481   93.183   45.425  104.879   19.053   20.188
     39.280  405.025   68.419   91.034   45.101  105.644   19.018   20.156
     39.290  407.331   68.861   91.452   46.534  106.585   19.324   19.347
     39.300  407.267   70.576   92.435   46.281  105.131   19.491   19.114
     39.310  407.816   69.464   91.833   46.154  106.076   19.762   19.545
     39.320  403.827   67.484   90.367   46.034  105.036   19.665   19.159
     39.330  407.954   69.735   92.644   46.650  104.786   19.794   19.797
     39.340  408.250   69.163   91.428   46.031  107.115   19.439   19.927
     39.350  408.563   69.229   91.909   44.707  108.826   19.171   19.758
     39.360  410.279   69.832   93.396   46.299  105.404   19.429   20.020
     39.370  412.680   70.059   93.361   47.573  108.813   19.876   19.444
     39.380  408.864   68.286   92.361   46.526  107.213   20.217   19.312
     39.390  407.646   67.371   91.575   46.164  109.010   19.504   19.538
     39.400  410.679   69.923   91.766   46.871  106.777   20.376   19.165
     39.410  413.679   68.903   93.595   46.403  109.083   19.892   20.868
     39.420  407.634   69.869   90.248   46.113  107.870   19.577   18.627
     39.430  407.733   69.437   91.114   44.595  108.988   18.942   18.801
     39.440  407.079   69.065   91.957   46.331  106.484   19.412   19.252
     39.450  409.122   68.425   91.015   47.201  108.575   19.484   17.999
     39.460  407.040   69.591   91.097   46.017  106.228   20.055   18.670
     39.470  407.468   68.438   92.070   46.775  106.349   18.935   18.140
     39.480  405.155   68.159   93.341   44.876  106.158   18.740   18.328
     39.490  408.309   68.673   92.045   45.375  106.754   18.985   19.113
     39.500  407.437   68.271   91.690   45.511  108.722   19.322   18.546
     39.510  409.585   69.752   91.138   46.000  107.243   19.000   18.448
     39.520  411.677   70.881   92.131   46.724  106.382   19.394   19.238
     39.530  407.027   69.173   91.263   45.777  105.986   19.544   19.684
     39.540  409.911   68.279   90.388   47.487  110.044   19.137   19.392
     39.550  409.661   70.392   90.157   45.704  107.405   18.551   20.481
     39.560  408.694   69.700   90.720   46.421  108.103   18.437   19.208
     39.570  408.756   69.286   90.945   45.343  107.905   19.382   18.906
     39.580  411.046   71.114   91.912   46.347  108.048   18.064   18.503
     39.590  408.050   69.726   89.900   45.421  107.682   18.435   19.424
     39.600  408.250   69.685   90.520   45.300  108.721   18.567   19.103
     39.610  412.592   70.045   90.733   44.755  109.726   19.315   19.875
     39.620  411.107   69.791   91.544   45.591  109.649   18.537   18.950
     39.630  411.006   71.247   91.142   44.194  108.228   19.077   19.687
     39.640  413.129   71.359   91.581   44.867  109.429   19.310   19.905
     39.650  407.277   71.267   89.794   45.603  107.142   18.227   19.158
     39.660  408.731   70.066   89.429   45.016  109.497   18.721   19.874
     39.670  411.008   72.278   90.101   45.773  107.258   18.805   19.743
     39.680  411.037   70.319   88.832   45.181  109.843   18.580   20.421
     39.690  412.379   70.983   91.164   46.377  107.396   18.797   21.057
     39.700  411.224   71.291   90.580   44.762  108.110   19.108   19.930
     39.710  412.147   71.156   91.106   45.825  107.046   18.771   20.390
     39.720  410.235   71.538   90.708   45.763  106.778   18.583   19.825
     39.730  407.784   70.410   89.415   45.683  106.283   18.940   20.107
     39.740  414.034   71.332   91.024   45.991  107.408   18.669   20.106
     39.750  413.962   70.671   91.270   48.045  107.655   18.720   20.005
     39.760  412.605   71.129   92.425   45.889  107.792   19.466   19.838
     39.770  408.119   70.961   89.031   45.478  106.496   19.268   20.497
     39.780  410.369   69.914   90.106   46.420  107.351   18.708   20.139
     39.790  408.931   70.565   89.415   46.173  106.417   18.767   19.645
     39.800  414.372   71.327   90.878   46.622  107.568   19.606   20.258
     39.810  405.541   69.524   88.927   45.029  105.998   19.416   19.219
     39.820  411.567   70.538   90.571   45.800  106.748   19.298   20.014
     39.830  408.262   70.424   88.569   45.251  106.169   19.296   20.562
     39.840  411.637   71.118   89.659   46.965  106.814   19.870   19.900
     39.850  411.021   71.124   90.248   45.986  105.918   19.209   20.035
     39.860  411.393   71.332   89.459   46.852  106.293   18.442   19.489
     39.870  407.655   72.265   88.329   46.227  104.246   19.035   19.421
     39.880  409.698   70.866   89.152   45.251  106.530   19.174   20.649
     39.890  408.490   71.051   89.501   45.525  104.205   18.658   19.898
     39.900  408.874   71.966   89.604   45.258  105.130   18.935   20.294
     39.910  408.000   71.778   87.603   46.541  105.129   18.885   19.615
     39.920  408.467   70.079   89.266   46.838  106.198   19.106   19.776
     39.930  408.525   71.003   90.116   46.752  105.457   18.189   19.602
     39.940  409.890   70.788   88.381   47.388  105.200   19.014   19.507
     39.950  413.374   72.998   90.190   45.320  106.926   18.852   20.278
     39.960  410.808   71.675   89.795   45.865  107.814   18.243   18.715
     39.970  410.845   70.352   89.000   46.754  106.994   18.894   20.010
     39.980  411.456   72.188   89.302   47.456  105.981   18.912   19.399
     39.990  413.910   72.421   90.843   46.864  106.330   19.034   19.812
     40.000  409.375   70.379   89.387   46.439  105.454   19.211   19.626
     40.010  409.274   71.271   88.709   46.355  104.361   19.377   18.834
     40.020  408.556   70.981   88.988   45.903  105.480   19.650   19.521
     40.030  409.974   69.763   89.370   46.606  105.307   19.290   19.900
     40.040  411.309   70.819   89.243   47.417  105.961   19.753   19.344
     40.050  413.742   72.070   90.035   46.873  105.982   18.941   19.644
     40.060  409.340   70.995   88.471   46.196  106.042   19.601   18.821
     40.070  413.976   72.806   88.258   46.969  107.860   18.764   19.971
     40.080  411.808   72.345   87.145   47.020  107.758   18.730   19.442
     40.090  412.180   71.598   88.021   46.405  107.733   19.637   20.603
     40.100  412.633   72.080   90.945   45.213  106.349   19.482   20.037
     40.110  412.530   69.503   90.073   45.969  107.662   20.162   19.953
     40.120  411.315   71.751   89.880   46.098  105.274   20.121   19.677
     40.130  410.567   70.804   89.627   45.987  107.634   19.883   19.236
     40.140  414.447   72.669   89.971   46.511  106.947   20.515   18.777
     40.150  415.438   71.235   89.414   46.978  108.667   19.339   19.035
     40.160  414.943   72.895   89.752   47.045  106.177   19.766   19.859
     40.170  416.065   70.186   90.540   47.325  107.989   19.485   20.313
     40.180  418.800   72.728   90.603   47.417  107.549   20.458   19.806
     40.190  414.881   72.734   90.962   46.846  106.744   20.303   19.745
     40.200  412.898   71.428   89.722   47.749  106.082   20.184   19.478
     40.210  413.931   72.487   90.243   47.490  105.242   19.688   19.328
     40.220  411.804   70.497   89.342   47.249  106.922   20.750   19.499
     40.230  411.959   71.254   89.198   47.472  106.126   19.653   19.146
     40.240  409.618   70.935   89.409   47.226  104.354   19.340   20.352
     40.250  411.101   71.131   89.968   47.169  105.467   20.041   19.144
     40.260  406.216   70.683   89.000   46.787  102.554   19.933   19.660
     40.270  404.151   70.012   87.141   46.919  104.480   19.297   19.237
     40.280  408.923   72.427   88.337   47.050  105.355   18.666   19.693
     40.290  410.625   71.274   89.284   47.036  105.264   19.727   19.010
     40.300  407.937   69.637   88.976   47.386  105.217   18.538   19.822
     40.310  404.754   69.438   89.894   46.005  102.631   19.426   19.285
     40.320  413.039   71.393   89.667   48.058  106.638   19.800   18.937
     40.330  412.230   70.286   91.047   47.778  105.707   19.622   19.435
     40.340  411.684   72.182   88.840   47.754  105.270   20.031   19.331
     40.350  410.338   71.701   89.278   46.727  108.539   18.917   19.197
     40.360  406.026   71.584   88.632   46.310  105.393   19.073   19.368
     40.370  409.323   70.387   88.909   46.472  106.003   19.515   19.196
     40.380  411.750   70.772   90.286   46.439  106.687   19.472   19.649
     40.390  407.425   71.347   90.082   46.087  103.741   18.954   18.899
     40.400  411.415   71.211   90.830   46.022  105.066   18.424   20.182
     40.410  408.854   70.494   90.405   45.138  105.346   20.136   19.249
     40.420  409.241   70.646   89.493   46.510  104.768   19.738   20.496
     40.430  411.170   71.925   89.283   46.288  104.893   19.570   20.181
     40.440  409.933   70.380   89.704   46.864  103.839   19.396   20.004
     40.450  403.583   69.654   90.454   45.054  102.926   19.290   18.766
     40.460  407.812   69.745   88.595   47.074  105.835   19.288   19.892
     40.470  403.713   69.818   88.919   45.612  104.088   19.010   19.494
     40.480  404.964   70.147   86.683   46.412  105.598   18.570   20.030
     40.490  409.450   72.399   89.086   46.154  104.436   18.662   19.405
     40.500  411.549   72.416   88.962   45.562  105.935   19.191   19.512
     40.510  408.483   71.861   88.553   45.426  105.583   19.229   19.471
     40.520  407.804   72.280   87.493   46.067  105.809   19.176   18.961
     40.530  412.743   71.338   90.879   44.728  106.932   19.868   20.067
     40.540  410.274   71.584   89.194   46.033  105.653   19.648   20.070
     40.550  414.085   71.396   90.262   45.996  108.797   19.518   19.664
     40.560  410.529   70.757   88.597   45.653  106.821   19.574   20.868
     40.570  411.266   71.433   88.873   46.286  107.475   18.831   20.743
     40.580  412.533   73.095   89.402   45.657  106.976   18.437   20.122
     40.590  414.482   70.701   90.905   45.648  109.603   19.516   19.876
     40.600  414.178   72.591   90.180   45.423  108.518   19.940   20.027
     40.610  412.710   70.002   90.780   46.913  106.388   19.516   20.776
     40.620  412.632   71.265   88.692   47.323  108.146   18.785   20.878
     40.630  410.044   72.155   87.568   46.123  104.606   20.401   20.738
     40.640  412.277   70.223   91.605   45.906  106.886   20.218   20.411
     40.650  412.339   72.523   88.973   45.843  106.853   20.822   19.525
     40.660  409.886   73.756   87.657   46.279  104.988   19.363   19.874
     40.670  411.226   72.268   87.625   47.016  106.367   19.951   19.914
     40.680  411.221   70.992   88.042   47.922  107.019   19.651   19.328
     40.690  407.834   71.352   89.290   46.583  104.204   19.786   19.370
     40.700  410.695   72.626   88.181   47.234  105.254   19.818   20.575
     40.710  413.803   73.060   89.043   47.603  105.791   19.552   21.355
     40.720  407.974   71.751   88.146   47.082  104.703   19.745   20.893
     40.730  406.538   69.863   88.223   45.582  105.234   19.955   21.177
     40.740  407.001   70.222   88.890   46.568  104.997   19.323   20.061
     40.750  409.356   71.436   88.422   44.675  107.773   19.862   20.200
     40.760  409.021   72.172   88.582   46.608  107.167   18.643   19.268
     40.770  405.953   70.983   88.871   45.656  105.619   18.290   19.572
     40.780  407.136   69.315   89.038   45.819  108.093   17.892   19.585
     40.790  408.589   71.552   88.427   45.235  107.862   18.524   19.286
     40.800  410.522   70.714   88.869   45.256  108.681   19.275   19.993
     40.810  407.139   70.689   89.069   46.337  106.940   17.799   18.682
     40.820  406.882   69.547   89.124   44.457  106.990   18.274   20.308
     40.830  408.407   71.393   88.874   46.197  106.624   18.857   18.932
     40.840  411.952   68.905   90.535   46.838  108.570   19.001   19.273
     40.850  408.842   70.125   90.305   46.262  106.265   19.308   19.362
     40.860  405.954   69.342   88.911   46.119  105.979   18.462   19.799
     40.870  407.276   69.472   88.370   47.429  106.859   19.099   18.755
     40.880  411.059   71.047   88.957   46.453  107.287   19.073   19.892
     40.890  406.689   71.527   87.515   47.415  105.311   19.505   19.006
     40.900  408.375   70.032   88.725   46.316  106.107   19.752   19.155
     40.910  405.316   69.447   89.461   46.481  105.634   18.602   19.145
     40.920  410.337   70.998   90.733   46.781  105.006   20.273   19.467
     40.930  409.294   70.389   90.458   47.178  105.538   19.679   19.352
     40.940  409.042   71.620   88.850   47.290  105.479   20.250   19.279
     40.950  412.345   70.280   90.405   48.028  106.548   19.613   19.490
     40.960  407.525   71.026   88.890   47.487  104.186   19.684   19.052
     40.970  408.464   71.209   89.490   46.823  103.596   19.842   20.245
     40.980  409.020   70.656   89.276   46.452  104.060   20.354   20.527
     40.990  411.644   71.205   88.798   46.832  106.120   19.900   21.457
     41.000  408.258   70.363   89.732   47.124  104.382   19.852   19.868
     41.010  410.322   72.029   89.613   47.075  104.583   19.509   20.441
     41.020  410.930   72.359   89.443   47.468  104.323   21.288   19.857
     41.030  410.021   72.244   90.525   46.459  104.342   19.949   20.202
     41.040  410.738   70.618   89.199   46.847  107.693   19.905   20.051
     41.050  408.705   72.241   89.620   46.779  105.746   20.302   19.793
     41.060  408.090   71.170   89.338   47.214  103.861   20.330   19.760
     41.070  406.104   71.215   87.800   46.397  105.932   19.424   19.283
     41.080  405.423   70.558   88.239   47.002  104.982   19.792   19.780
     41.090  404.952   70.597   88.666   47.584  104.234   19.121   19.463
     41.100  410.300   71.529   90.309   47.807  105.174   19.282   19.759
     41.110  408.923   72.611   88.923   46.724  104.399   19.491   21.035
     41.120  409.920   71.765   89.996   46.045  105.701   19.950   20.661
     41.130  414.029   72.611   88.780   47.580  105.545   20.083   20.628
     41.140  410.655   70.507   89.390   48.262  105.709   20.332   20.037
     41.150  411.290   71.624   88.771   47.932  105.481   20.237   20.194
     41.160  408.222   71.893   88.411   46.351  105.199   20.158   20.623
     41.170  408.619   72.000   89.135   47.047  105.646   19.340   19.553
     41.180  412.104   73.770   88.190   45.497  108.216   19.411   19.891
     41.190  411.210   70.728   89.754   47.875  105.001   19.436   21.138
     41.200  406.749   71.283   88.423   46.571  104.544   20.857   19.273
     41.210  404.911   69.867   88.974   47.045  101.702   19.498   20.300
     41.220  406.306   71.551   88.073   47.211  104.422   18.642   20.245
     41.230  411.183   72.740   90.165   45.858  105.860   19.844   20.342
     41.240  407.137   70.322   89.894   47.237  103.300   19.875   19.856
     41.250  408.253   71.189   91.798   46.352  103.774   20.087   19.931
     41.260  405.972   69.938   90.026   47.939  103.820   18.914   20.170
     41.270  406.556   71.713   89.225   46.527  103.878   20.481   20.084
     41.280  405.652   70.633   90.173   46.485  103.660   19.784   19.909
     41.290  407.593   69.500   90.591   46.401  106.050   18.863   20.469
     41.300  408.565   70.113   90.803   47.944  104.750   18.865   19.585
     41.310  410.038   70.631   90.516   46.654  106.520   19.892   20.018
     41.320  406.336   68.977   89.017   46.572  105.530   19.688   20.255
     41.330  406.826   69.427   89.492   47.698  105.442   19.904   20.769
     41.340  405.341   69.462   88.667   47.365  104.233   19.729   19.536
     41.350  408.435   69.535   90.605   47.183  105.523   20.383   19.976
     41.360  408.974   69.378   90.349   46.980  106.015   20.241   20.096
     41.370  407.562   69.676   91.238   47.129  105.675   19.823   19.665
     41.380  410.736   70.103   90.757   48.188  105.442   20.189   20.386
     41.390  414.555   71.378   91.756   49.077  105.885   20.386   20.165
     41.400  410.711   71.453   90.328   48.919  104.630   20.720   19.625
     41.410  414.268   71.328   90.579   49.501  104.654   21.028   21.155
     41.420  409.029   71.233   90.126   48.880  102.193   21.061   19.931
     41.430  409.622   70.875   89.391   48.033  105.547   20.232   20.548
     41.440  407.255   69.497   90.077   45.799  104.911   20.547   21.216
     41.450  404.245   71.248   88.543   45.617  102.971   19.960   20.508
     41.460  410.503   70.836   88.430   48.001  106.979   20.122   20.206
     41.470  407.828   70.860   89.347   45.851  105.340   19.606   20.487
     41.480  407.716   72.163   88.914   47.168  103.415   19.810   19.698
     41.490  407.006   70.462   89.732   46.370  104.133   19.742   20.278
     41.500  411.424   71.538   88.188   48.567  106.253   19.718   20.837
     41.510  410.528   69.905   90.691   48.112  106.215   19.943   19.812
     41.520  413.871   72.479   91.625   46.990  106.410   19.772   20.221
     41.530  412.127   72.242   89.774   48.239  106.245   19.896   20.173
     41.540  412.177   71.736   90.373   48.300  105.976   20.205   19.404
     41.550  413.051   70.478   91.851   48.749  106.967   19.663   19.006
     41.560  409.913   71.024   90.900   47.469  105.400   19.637   19.171
     41.570  416.986   73.103   91.044   47.541  107.418   19.934   20.648
     41.580  409.802   71.298   89.579   47.689  105.866   18.776   19.967
     41.590  411.456   71.469   91.801   48.130  105.150   19.740   18.763
     41.600  408.594   71.663   88.731   48.550  106.102   18.847   18.893
     41.610  411.638   70.827   89.088   48.112  106.160   18.945   20.025
     41.620  410.191   70.192   89.926   47.950  106.737   18.233   19.976
     41.630  406.736   70.347   87.694   47.027  106.154   18.363   19.843
     41.640  413.210   71.104   89.642   48.686  107.750   19.256   19.494
     41.650  414.632   71.560   91.419   47.375  106.901   18.581   20.125
     41.660  410.599   71.192   90.013   48.582  105.795   19.130   19.500
     41.670  413.854   73.456   90.375   49.079  106.459   18.963   19.165
     41.680  411.984   72.072   90.200   47.706  104.995   19.638   20.058
     41.690  410.569   72.418   88.720   47.571  105.279   19.517   20.179
     41.700  412.965   71.871   89.258   47.575  107.763   19.942   19.966
     41.710  411.833   72.579   88.872   46.597  106.621   19.609   20.287
     41.720  408.200   70.603   89.015   47.678  105.928   19.855   19.672
     41.730  409.823   70.687   89.174   47.811  104.925   19.628   19.599
     41.740  409.769   70.813   88.185   47.465  106.171   19.677   20.365
     41.750  410.249   71.706   87.517   46.921  107.094   19.522   20.612
     41.760  408.213   70.516   89.190   46.231  105.813   18.976   20.287
     41.770  408.044   70.553   90.348   45.868  105.835   18.951   19.997
     41.780  407.564   70.087   87.857   46.091  108.256   18.678   19.269
     41.790  407.892   70.094   89.858   46.177  106.120   19.110   19.011
     41.800  406.382   70.590   89.172   45.190  104.840   19.328   19.499
     41.810  408.336   69.418   89.661   45.622  107.239   19.394   20.693
     41.820  408.451   70.908   88.830   46.437  106.520   18.997   20.444
     41.830  411.774   71.520   92.221   46.241  106.888   19.126   19.910
     41.840  404.702   69.871   89.189   45.127  105.693   18.466   20.157
     41.850  410.077   71.256   89.079   45.658  107.958   19.879   19.894
     41.860  408.653   71.278   88.876   46.824  108.417   18.291   19.291
     41.870  406.568   71.565   87.935   46.849  106.764   18.639   19.438
     41.880  410.213   70.837   87.189   46.050  110.176   18.394   20.116
     41.890  413.450   71.115   88.767   48.992  110.349   17.821   18.846
     41.900  409.454   70.950   90.178   46.397  105.933   19.148   20.246
     41.910  410.189   72.497   88.561   47.979  105.787   18.939   19.783
     41.920  409.657   71.318   87.586   45.970  107.793   19.618   19.412
     41.930  411.188   70.460   89.410   47.258  107.793   19.104   19.371
     41.940  408.190   70.544   87.689   47.473  107.538   18.451   19.717
     41.950  409.191   70.158   89.302   46.754  106.990   19.586   20.680
     41.960  413.270   71.072   88.856   46.514  108.700   19.924   20.590
     41.970  407.602   71.654   87.845   45.832  106.409   18.918   20.703
     41.980  409.319   69.958   91.428   46.202  107.085   17.981   20.010
     41.990  410.319   71.385   89.106   47.676  108.331   18.462   20.010
     42.000  408.046   70.164   89.042   47.188  106.532   18.586   20.181
     42.010  410.083   70.950   89.684   47.318  105.429   18.601   20.246
     42.020  409.345   71.763   89.887   46.098  106.031   18.925   19.971
     42.030  407.775   70.190   89.649   46.664  106.062   18.638   19.780
     42.040  408.652   70.041   88.753   48.862  105.213   19.189   20.228
     42.050  410.970   70.311   89.404   47.429  108.164   18.920   20.232
     42.060  410.736   69.952   90.733   46.549  107.459   18.681   20.233
     42.070  407.772   71.540   90.195   46.203  105.289   18.802   20.075
     42.080  404.244   71.885   87.318   45.873  105.020   19.661   19.309
     42.090  411.939   72.525   89.100   46.070  108.305   19.336   19.741
     42.100  409.378   72.639   89.169   46.157  106.520   19.276   19.823
     42.110  410.218   71.648   88.447   46.993  106.640   18.618   20.293
     42.120  410.310   71.837   88.404   46.865  107.220   19.715   20.241
     42.130  408.133   71.626   88.562   47.327  105.012   19.921   19.193
     42.140  406.774   70.441   88.653   47.210  106.984   18.816   18.549
     42.150  407.483   68.650   89.393   47.173  106.393   19.174   19.167
     42.160  406.979   70.323   90.216   46.633  105.743   18.626   19.652
     42.170  405.036   68.977   90.547   47.361  104.418   19.370   19.404
     42.180  405.900   69.057   90.675   45.901  106.232   18.221   19.484
     42.190  404.778   69.293   89.617   46.124  105.093   19.429   19.915
     42.200  408.145   70.728   88.647   46.637  105.248   20.267   19.833
     42.210  408.725   72.142   88.958   46.323  106.137   19.800   19.120
     42.220  405.813   69.917   87.506   46.745  105.198   19.908   19.730
     42.230  409.076   70.006   89.969   46.129  107.077   20.161   19.735
     42.240  407.356   69.358   89.510   46.571  106.302   19.739   20.381
     42.250  406.380   69.308   89.180   45.452  107.282   19.953   19.247
     42.260  406.283   68.965   88.213   46.311  106.804   19.823   20.338
     42.270  406.064   69.061   87.867   46.895  106.472   20.110   20.051
     42.280  407.473   70.808   88.841   45.832  107.107   19.539   19.392
     42.290  404.870   70.771   87.905   44.777  104.434   19.792   20.620
     42.300  403.349   69.525   85.812   46.558  106.949   19.297   19.899
     42.310  407.499   68.967   89.296   47.126  107.106   19.216   19.566
     42.320  401.416   68.670   87.775   45.939  105.375   19.040   19.578
     42.330  405.630   71.171   88.330   46.079  104.766   18.712   20.271
     42.340  401.960   68.730   87.576   45.296  104.403   19.452   19.339
     42.350  402.827   70.429   87.982   44.240  104.070   18.488   20.440
     42.360  405.925   71.556   87.669   45.589  105.438   18.870   19.555
     42.370  408.168   71.553   89.424   44.890  105.260   19.363   19.966
     42.380  405.833   70.638   89.605   45.302  105.189   18.172   19.751
     42.390  405.779   70.854   88.479   46.096  103.489   19.067   20.058
     42.400  407.115   69.195   89.431   47.699  104.360   18.717   20.523
     42.410  405.035   70.588   88.970   45.735  103.933   19.197   19.955
     42.420  407.014   69.697   89.262   47.616  104.103   18.507   19.799
     42.430  404.031   70.994   88.548   45.834  103.510   17.915   20.379
     42.440  409.662   70.501   90.536   47.247  104.801   19.232   19.432
     42.450  403.648   70.000   88.642   46.867  104.449   18.492   19.040
     42.460  405.197   69.797   88.778   45.948  104.230   19.321   19.617
     42.470  406.147   70.106   87.873   47.836  104.599   19.399   19.502
     42.480  406.472   70.239   87.839   46.576  105.573   19.126   20.358
     42.490  412.767   70.616   89.988   46.501  107.608   19.660   20.096
     42.500  408.348   69.610   88.672   46.727  106.397   19.106   20.133
     42.510  409.497   70.943   87.749   46.765  107.144   19.167   20.151
     42.520  404.938   71.363   87.023   46.902  103.571   19.787   20.082
     42.530  407.378   71.939   88.295   46.013  104.636   20.096   20.137
     42.540  410.968   71.021   90.151   47.551  105.685   19.818   20.115
     42.550  407.789   70.541   86.929   47.069  107.206   19.884   19.706
     42.560  406.522   69.517   88.066   46.621  106.073   19.044   19.211
     42.570  412.600   70.099   89.696   47.598  106.318   19.587   20.926
     42.580  406.588   69.349   88.362   46.305  107.077   19.064   19.906
     42.590  407.714   70.334   89.128   45.905  105.318   19.596   19.961
     42.600  406.300   69.888   89.186   45.404  105.922   19.026   20.224
     42.610  405.589   69.003   88.523   46.801  105.720   19.098   19.635
     42.620  409.320   71.536   88.910   47.103  105.515   19.281   19.736
     42.630  409.129   70.245   90.035   45.804  107.727   19.917   19.783
     42.640  407.492   69.011   89.967   46.103  106.046   20.106   20.164
     42.650  404.324   68.624   89.599   45.643  104.422   18.972   19.879
     42.660  407.182   69.747   90.115   46.666  105.087   19.504   19.992
     42.670  403.849   68.820   88.866   45.849  105.967   19.597   18.456
     42.680  409.596   70.619   89.745   46.029  106.528   20.367   19.562
     42.690  404.540   70.116   89.299   44.985  105.195   19.638   19.090
     42.700  403.246   68.927   87.596   47.231  104.247   19.660   18.804
     42.710  406.228   69.311   88.883   45.227  104.953   21.140   18.890
     42.720  401.991   69.085   88.430   45.342  103.363   19.793   19.102
     42.730  404.530   69.900   86.654   45.015  106.877   20.621   19.381
     42.740  405.065   69.619   88.002   46.377  104.559   19.748   20.489
     42.750  409.570   68.943   90.706   46.485  106.592   19.670   19.989
     42.760  407.040   70.330   88.030   46.028  105.755   19.151   20.911
     42.770  405.251   70.450   86.999   45.355  107.164   19.875   19.773
     42.780  403.635   68.881   87.496   45.610  105.625   19.720   19.480
     42.790  408.193   69.097   88.320   46.856  106.794   19.886   19.959
     42.800  403.703   69.291   87.570   45.906  104.599   19.964   19.724
     42.810  405.718   69.646   89.699   46.594  104.903   19.215   19.702
     42.820  406.942   69.881   89.581   45.765  105.513   20.042   20.243
     42.830  403.725   69.647   88.313   48.173  103.416   19.801   19.392
     42.840  401.754   67.807   87.441   46.460  103.915   19.890   20.069
     42.850  404.820   68.675   88.370   45.544  106.322   19.849   20.167
     42.860  404.162   66.454   89.385   46.129  105.901   19.937   19.508
     42.870  404.964   67.152   89.459   46.275  105.194   19.554   20.126
     42.880  404.612   68.029   89.092   46.019  105.504   19.911   20.015
     42.890  406.247   67.884   89.837   45.264  105.984   19.884   19.502
     42.900  404.291   69.355   87.946   45.495  107.117   19.068   19.586
     42.910  406.187   70.121   89.250   45.781  105.936   19.269   19.490
     42.920  403.935   68.832   89.366   46.806  103.661   19.616   19.993
     42.930  409.923   68.957   91.567   45.804  107.062   18.840   19.574
     42.940  405.797   68.713   89.631   47.243  104.674   20.353   18.663
     42.950  407.651   69.418   90.761   45.719  105.647   20.358   19.042
     42.960  405.837   68.631   87.888   46.639  106.041   19.893   19.792
     42.970  401.840   68.975   86.486   46.366  105.686   20.051   19.050
     42.980  403.223   69.865   86.916   46.072  106.304   19.444   19.576
     42.990  403.029   67.259   87.840   45.814  106.453   19.734   20.001
     43.000  407.831   67.989   88.158   46.493  107.498   19.613   20.264
     43.010  405.062   68.382   88.670   46.049  105.837   19.221   20.358
     43.020  405.571   68.475   88.602   45.726  107.965   18.655   19.661
     43.030  403.844   67.735   88.758   46.267  105.735   19.076   20.065
     43.040  409.392   68.590   89.519   48.567  107.100   19.249   20.279
     43.050  402.788   67.671   89.022   46.160  104.754   18.787   19.599
     43.060  407.171   69.384   90.412   47.120  104.953   19.952   19.493
     43.070  406.597   68.448   89.471   46.634  106.281   19.618   21.233
     43.080  408.232   68.463   88.926   47.144  106.192   19.726   20.479
     43.090  405.377   69.378   88.859   47.189  103.618   19.023   20.385
     43.100  406.131   67.619   89.469   47.175  106.027   19.831   20.562
     43.110  404.140   67.987   88.495   47.330  103.901   19.265   21.117
     43.120  404.598   67.753   89.363   45.595  106.169   19.631   20.026
     43.130  404.765   69.215   88.293   47.631  104.446   20.283   20.349
     43.140  404.896   67.950   88.622   47.491  103.798   19.852   21.910
     43.150  407.023   68.485   89.663   47.744  103.833   20.255   20.080
     43.160  405.506   67.858   87.644   46.679  106.026   20.423   21.444
     43.170  409.727   69.165   90.298   47.069  105.515   19.573   20.624
     43.180  409.015   68.506   89.815   47.624  105.393   20.013   21.898
     43.190  408.180   68.049   89.478   47.367  106.467   20.340   21.443
     43.200  405.070   68.920   89.088   47.839  103.859   19.434   20.848
     43.210  407.231   69.476   89.090   47.124  106.554   19.365   20.699
     43.220  406.356   68.364   89.706   46.223  104.584   20.879   21.718
     43.230  404.498   68.664   88.486   45.644  105.005   20.014   20.155
     43.240  404.020   68.461   88.645   46.407  104.008   20.196   20.814
     43.250  407.576   69.841   89.557   47.011  104.669   19.943   20.141
     43.260  406.392   67.899   88.826   47.191  106.629   20.040   20.335
     43.270  401.918   68.714   87.241   45.920  104.520   20.178   20.559
     43.280  407.907   70.208   89.063   46.955  105.406   20.277   21.622
     43.290  405.672   69.014   88.036   46.355  104.710   20.750   21.471
     43.300  401.052   67.784   88.280   45.836  103.725   20.186   21.302
     43.310  407.260   68.742   90.042   46.219  106.656   20.326   20.996
     43.320  406.829   69.173   89.824   46.135  106.647   19.708   21.037
     43.330  407.127   69.555   89.287   47.266  106.009   20.014   20.524
     43.340  403.023   69.655   87.511   45.373  104.863   20.010   21.682
     43.350  410.097   71.810   89.646   46.357  104.735   21.442   21.203
     43.360  408.817   69.788   89.307   45.572  108.030   19.834   20.730
     43.370  407.842   70.981   87.953   46.384  105.430   20.503   21.447
     43.380  409.486   69.010   89.870   46.697  105.944   20.499   21.560
     43.390  406.705   70.168   88.497   45.127  106.799   19.938   21.275
     43.400  404.868   69.176   89.020   46.010  104.564   20.371   20.785
     43.410  407.188   70.926   88.239   46.790  106.090   20.224   20.902
     43.420  405.810   70.750   89.022   46.398  103.575   20.182   21.556
     43.430  406.634   69.590   87.968   47.893  106.436   18.905   20.987
     43.440  405.902   69.255   89.602   46.208  104.539   19.972   20.716
     43.450  403.993   68.323   87.430   47.419  105.469   20.290   20.842
     43.460  403.886   68.256   88.212   47.610  104.689   19.245   20.385
     43.470  405.641   68.170   89.389   47.815  105.251   19.616   20.358
     43.480  404.475   68.781   87.996   47.306  106.130   19.951   20.047
     43.490  406.507   69.025   88.334   47.013  106.303   19.408   21.476
     43.500  407.234   69.172   89.452   46.535  104.550   20.340   21.017
     43.510  402.961   69.018   86.697   47.013  103.716   20.642   20.976
     43.520  406.065   68.647   89.180   45.492  106.317   20.816   20.493
     43.530  412.855   69.194   90.486   47.057  109.124   19.850   21.629
     43.540  406.652   70.091   90.191   46.215  105.581   19.694   21.104
     43.550  408.264   70.087   90.087   46.391  105.327   19.861   21.208
     43.560  409.499   69.500   89.811   46.547  107.239   20.322   20.535
     43.570  407.099   69.890   88.913   45.855  104.882   20.414   21.185
     43.580  403.707   68.547   89.090   45.556  104.004   20.460   20.893
     43.590  406.409   69.425   90.460   46.169  104.699   19.921   20.764
     43.600  404.120   70.378   88.775   45.729  103.317   20.249   20.741
     43.610  405.510   69.954   89.294   45.972  103.943   19.904   21.153
     43.620  406.723   68.993   90.489   46.977  103.824   20.312   20.526
     43.630  405.050   69.562   90.580   45.691  104.594   19.497   20.277
     43.640  407.235   69.805   90.336   45.411  105.996   19.426   20.921
     43.650  406.365   70.642   89.849   46.075  105.556   19.161   21.009
     43.660  406.092   69.930   89.183   45.799  105.084   19.335   21.404
     43.670  404.292   70.030   89.696   46.177  104.563   18.700   20.379
     43.680  405.506   71.310   87.201   44.835  106.702   18.986   20.804
     43.690  402.790   71.243   88.133   45.258  104.266   18.186   20.761
     43.700  408.458   70.636   89.982   46.229  107.106   17.879   20.466
     43.710  404.513   68.684   88.239   45.953  106.483   18.961   21.206
     43.720  406.132   69.471   88.475   46.671  106.360   19.473   20.527
     43.730  404.811   69.749   88.123   46.533  105.658   19.450   20.658
     43.740  406.719   69.542   89.403   46.372  105.816   19.151   21.474
     43.750  404.641   69.534   90.369   45.483  105.396   18.468   20.837
     43.760  409.030   71.748   89.798   45.866  105.673   20.203   20.682
     43.770  406.352   69.768   89.005   46.954  104.769   20.514   21.343
     43.780  404.599   71.007   88.178   46.248  104.215   19.223   21.225
     43.790  404.833   71.359   88.049   45.066  104.889   19.295   21.849
     43.800  406.632   73.401   88.831   45.109  104.281   19.054   21.437
     43.810  406.633   72.736   87.421   45.432  105.856   18.628   20.833
     43.820  404.854   73.198   86.556   45.604  104.619   19.163   20.427
     43.830  409.511   72.676   88.518   45.964  106.330   18.923   21.701
     43.840  407.962   71.314   87.750   45.317  104.770   20.045   22.403
     43.850  406.399   70.392   87.546   45.185  105.925   19.849   21.308
     43.860  406.260   70.007   86.372   45.650  106.740   19.965   21.483
     43.870  412.349   71.542   88.914   47.500  107.665   20.268   21.419
     43.880  406.485   69.432   88.389   45.946  104.950   19.826   21.915
     43.890  404.847   71.017   86.527   45.011  105.873   20.028   21.161
     43.900  407.266   70.451   87.438   46.899  105.964   19.372   20.973
     43.910  408.329   70.820   88.114   46.465  107.213   19.169   20.764
     43.920  403.732   71.114   87.088   45.285  104.844   18.762   20.764
     43.930  406.780   71.204   87.357   46.240  105.977   19.845   21.248
     43.940  407.110   71.009   89.035   46.695  105.595   18.341   20.777
     43.950  407.070   72.444   87.746   45.035  105.412   19.188   21.116
     43.960  405.057   70.349   87.595   46.164  105.089   18.829   20.934
     43.970  402.149   69.941   85.981   45.984  104.257   19.925   20.380
     43.980  405.564   70.863   89.565   45.822  104.001   19.643   20.884
     43.990  407.711   70.775   89.147   45.956  107.143   18.569   20.900
     44.000  406.893   70.360   88.977   45.685  106.599   19.300   20.884
     44.010  404.038   71.828   89.017   44.456  104.673   19.210   20.363
     44.020  404.277   71.424   87.705   45.475  105.703   18.756   20.183
     44.030  400.333   72.011   86.615   44.112  105.359   18.177   19.589
     44.040  400.101   71.231   86.621   44.335  104.248   18.179   20.656
     44.050  403.952   71.700   87.586   45.768  106.239   18.397   20.124
     44.060  405.489   71.983   87.545   44.395  107.277   18.072   20.043
     44.070  407.254   72.671   88.142   45.390  106.330   18.870   20.181
     44.080  406.594   72.076   87.438   46.252  105.104   19.238   20.765
     44.090  402.548   70.314   87.017   45.017  105.132   18.445   21.061
     44.100  401.267   70.377   87.705   44.513  103.267   18.531   20.281
     44.110  401.686   71.590   87.701   44.757  103.870   18.310   20.113
     44.120  400.864   69.971   88.240   44.394  103.842   18.332   20.777
     44.130  403.070   69.692   87.684   45.452  105.089   18.773   20.499
     44.140  402.360   69.511   87.631   46.385  105.517   18.466   20.031
     44.150  406.066   70.895   87.125   45.969  106.957   19.533   20.693
     44.160  398.750   70.272   84.898   45.300  105.284   18.830   19.735
     44.170  402.529   69.040   86.678   44.872  105.485   20.810   20.297
     44.180  402.476   70.847   86.583   44.345  105.470   20.169   20.722
     44.190  402.364   70.841   86.575   46.241  104.338   19.821   19.637
     44.200  409.667   71.716   87.130   45.053  108.296   20.968   20.337
     44.210  403.386   71.599   83.641   45.344  105.487   20.291   21.041
     44.220  408.966   70.680   86.730   47.368  108.972   20.726   19.569
     44.230  407.970   70.740   87.585   47.139  107.513   20.342   20.664
     44.240  403.919   69.631   86.865   46.027  105.364   19.460   21.120
     44.250  406.225   70.257   87.272   47.661  103.945   19.520   21.044
     44.260  399.949   70.164   84.963   47.362  104.485   19.119   20.848
     44.270  407.249   70.042   87.527   47.542  106.259   18.792   21.942
     44.280  403.504   70.127   85.762   47.362  105.406   19.150   20.732
     44.290  401.435   70.158   86.920   46.461  103.797   19.070   20.337
     44.300  406.182   71.289   88.061   46.296  106.991   19.187   19.746
     44.310  404.031   71.043   88.411   44.793  105.650   19.362   19.491
     44.320  400.866   71.026   86.883   46.074  104.177   18.310   20.578
     44.330  404.225   70.790   88.860   45.281  105.556   19.530   19.641
     44.340  403.994   70.564   86.796   47.318  105.911   18.977   20.326
     44.350  406.122   70.833   88.840   47.919  103.805   19.700   20.481
     44.360  406.906   71.647   89.726   47.444  103.954   20.048   19.862
     44.370  405.840   70.968   87.666   47.572  106.273   18.732   20.484
     44.380  403.603   70.643   86.090   46.198  106.647   20.063   21.073
     44.390  404.100   71.835   85.715   46.926  106.961   19.165   20.026
     44.400  405.137   71.321   84.862   46.640  107.454   19.097   21.248
     44.410  406.416   72.078   85.932   46.647  107.401   19.900   20.783
     44.420  404.098   69.261   86.483   46.688  106.993   20.145   19.950
     44.430  405.612   71.149   86.007   46.447  107.123   20.407   19.963
     44.440  404.574   69.623   86.037   47.418  107.102   20.177   19.696
     44.450  404.311   69.933   86.367   47.660  104.921   20.061   19.837
     44.460  405.905   71.419   88.287   46.932  105.046   19.572   19.484
     44.470  404.382   70.870   86.775   46.162  104.562   21.028   18.722
     44.480  411.911   73.119   85.554   49.214  106.993   21.353   19.559
     44.490  406.738   71.186   86.461   46.086  107.542   20.933   19.656
     44.500  405.483   73.248   88.454   46.123  105.272   18.507   20.200
     44.510  410.591   72.315   87.248   46.421  108.409   20.551   20.339
     44.520  408.799   71.366   87.002   45.780  108.700   20.560   20.366
     44.530  405.699   72.340   88.627   45.485  106.424   18.918   20.165
     44.540  412.824   72.176   89.526   47.627  108.568   18.882   20.724
     44.550  407.544   71.969   87.107   45.504  107.582   20.032   22.012
     44.560  409.056   72.142   87.514   46.426  106.994   20.272   20.717
     44.570  407.761   72.000   89.071   45.490  106.036   19.416   21.579
     44.580  407.761   71.611   87.886   47.461  106.212   19.635   20.569
     44.590  405.859   71.206   87.646   47.582  104.485   18.825   21.169
     44.600  410.678   73.345   89.721   46.176  105.596   19.251   20.726
     44.610  410.223   72.877   88.764   46.379  105.564   19.708   21.660
     44.620  409.305   74.125   87.006   46.804  106.311   20.528   20.554
     44.630  406.957   72.437   87.287   44.898  105.782   19.936   20.804
     44.640  409.478   74.976   87.593   45.202  106.641   19.096   20.988
     44.650  410.156   73.811   90.245   45.480  106.308   19.620   20.847
     44.660  411.964   73.212   88.285   45.610  108.933   20.233   21.170
     44.670  410.794   73.243   88.994   45.478  106.956   19.367   20.746
     44.680  406.504   72.689   88.744   45.834  103.762   20.005   20.628
     44.690  409.894   73.415   88.952   45.067  106.839   19.980   20.652
     44.700  410.718   72.571   88.779   45.305  108.016   19.591   20.635
     44.710  410.326   74.103   90.532   43.825  105.630   19.668   21.071
     44.720  408.646   71.945   89.345   44.955  107.910   20.401   20.429
     44.730  411.446   73.060   87.435   45.841  108.017   20.450   20.021
     44.740  411.358   72.409   87.592   46.857  108.198   18.889   21.394
     44.750  409.190   72.098   87.737   46.058  107.936   19.821   20.147
     44.760  405.742   71.988   86.657   47.179  105.524   19.512   20.402
     44.770  406.698   71.533   87.930   45.596  107.358   19.224   20.411
     44.780  411.044   72.465   88.762   46.878  106.730   20.130   21.239
     44.790  408.043   72.896   86.445   45.734  106.996   19.618   21.155
     44.800  411.424   73.122   87.455   46.759  108.375   19.499   20.199
     44.810  409.313   72.341   87.993   45.682  107.558   20.086   21.204
     44.820  405.515   71.985   87.429   45.968  105.783   19.382   20.516
     44.830  403.267   70.625   85.664   45.862  106.562   20.059   20.362
     44.840  408.901   72.284   89.036   45.925  107.550   19.422   20.152
     44.850  409.311   71.926   89.056   46.788  107.229   19.205   21.104
     44.860  406.125   71.682   88.109   46.255  105.620   18.767   20.404
     44.870  404.673   68.993   89.504   46.531  105.821   18.608   19.824
     44.880  406.099   70.668   87.027   46.620  106.459   19.057   20.611
     44.890  407.491   71.739   87.638   46.812  106.170   19.439   20.688
     44.900  408.135   71.280   88.813   46.929  106.130   18.872   20.939
     44.910  408.526   72.118   88.068   46.783  104.840   19.557   21.849
     44.920  407.752   70.855   87.200   46.185  106.695   19.473   21.685
     44.930  405.028   71.012   86.319   45.998  106.670   19.023   21.230
     44.940  405.169   71.612   87.040   46.569  104.459   20.061   21.349
     44.950  405.056   70.485   87.210   45.742  104.659   19.742   21.556
     44.960  405.911   71.376   87.517   45.098  106.483   19.971   20.446
     44.970  408.156   70.009   86.421   46.702  107.746   20.392   21.401
     44.980  405.750   70.677   87.908   46.317  107.049   18.656   20.632
     44.990  406.558   69.832   87.020   45.886  108.578   19.063   20.876
     45.000  406.106   70.104   88.425   45.172  106.806   19.818   20.526
     45.010  410.169   70.556   88.642   45.622  109.950   19.947   20.669
     45.020  408.244   70.824   87.567   45.561  108.543   20.437   19.904
     45.030  405.407   71.008   86.566   45.501  107.574   19.577   20.389
     45.040  409.571   72.228   87.526   45.829  108.330   20.010   20.535
     45.050  407.378   70.980   87.025   46.616  107.089   20.026   19.220
     45.060  405.639   71.271   86.838   45.360  107.663   19.699   20.565
     45.070  406.394   69.851   86.877   46.468  106.991   20.058   20.444
     45.080  404.011   69.368   87.199   46.992  107.697   19.601   18.434
     45.090  405.481   69.991   87.356   46.252  107.288   19.665   20.457
     45.100  405.074   69.161   86.273   46.861  106.692   19.798   21.185
     45.110  405.886   68.878   86.837   47.602  108.689   19.525   20.150
     45.120  402.992   71.862   85.550   47.294  106.466   18.352   20.127
     45.130  401.818   69.948   85.450   46.078  107.323   19.831   19.453
     45.140  405.711   70.080   87.835   46.477  107.254   18.483   20.378
     45.150  407.437   70.025   86.684   45.557  108.839   19.431   20.841
     45.160  405.166   70.735   87.458   45.922  106.919   17.936   20.198
     45.170  407.160   70.522   88.053   45.437  107.560   19.076   21.751
     45.180  406.259   69.637   87.971   46.952  107.163   19.171   20.592
     45.190  406.615   68.620   87.458   48.519  108.266   18.524   20.370
     45.200  405.643   68.866   86.971   46.526  107.458   18.744   21.627
     45.210  401.544   69.721   86.622   47.033  105.135   18.552   20.142
     45.220  404.161   70.472   86.941   46.929  106.904   18.409   20.663
     45.230  408.374   70.301   87.258   47.387  109.830   18.355   20.456
     45.240  408.972   70.658   87.235   47.735  109.055   18.345   21.727
     45.250  405.977   69.350   88.253   47.388  108.353   17.901   20.472
     45.260  408.313   69.587   88.587   46.363  109.309   19.750   20.802
     45.270  410.025   71.531   87.727   48.020  109.363   19.169   19.886
     45.280  407.420   68.940   88.702   47.669  108.447   19.370   20.536
     45.290  408.269   69.579   87.127   47.398  109.704   18.629   20.963
     45.300  407.973   70.473   87.836   46.980  110.110   18.254   20.571
     45.310  406.719   69.222   87.757   46.864  108.758   19.811   20.887
     45.320  407.918   68.651   87.105   46.599  109.902   19.473   21.429
     45.330  411.421   69.951   88.843   47.036  111.204   19.336   20.977
     45.340  408.585   68.962   87.633   46.046  109.907   20.419   20.608
     45.350  409.654   69.554   89.107   46.829  109.860   19.576   20.900
     45.360  413.263   69.436   88.196   47.724  109.576   19.697   21.776
     45.370  414.427   70.691   88.510   48.158  110.672   19.993   21.176
     45.380  412.410   70.158   89.606   46.725  110.908   19.449   21.269
     45.390  407.342   69.729   87.974   46.992  107.866   20.270   20.767
     45.400  408.798   68.583   90.792   46.815  106.733   19.643   21.065
     45.410  411.758   71.017   88.639   46.637  109.887   19.146   20.630
     45.420  412.478   70.916   88.886   46.550  110.233   19.389   20.133
     45.430  409.976   69.693   89.168   47.249  109.123   18.917   20.154
     45.440  407.793   68.976   88.686   46.334  107.421   19.390   20.808
     45.450  408.472   69.391   89.223   45.692  108.933   19.870   20.665
     45.460  409.229   71.123   88.303   46.673  107.503   19.579   20.737
     45.470  409.609   70.619   89.223   45.002  107.162   19.693   21.256
     45.480  407.701   69.641   89.068   46.645  107.944   19.606   19.590
     45.490  412.086   72.076   90.089   45.466  109.160   19.063   20.286
     45.500  404.950   70.407   87.178   46.722  106.005   20.005   19.865
     45.510  408.678   70.571   88.360   46.731  108.292   18.995   20.189
     45.520  408.453   70.471   90.539   46.210  106.084   19.337   20.230
     45.530  409.736   70.746   88.767   46.724  106.741   19.548   20.677
     45.540  410.097   71.666   89.141   47.293  106.461   19.052   20.663
     45.550  409.415   70.560   89.140   46.710  108.144   19.693   20.642
     45.560  410.831   70.449   90.478   46.914  106.400   19.546   20.015
     45.570  412.506   72.848   90.409   45.871  108.985   19.819   19.983
     45.580  412.227   71.159   89.296   46.784  109.864   19.009   20.457
     45.590  414.190   71.887   89.400   46.777  109.221   19.957   21.051
     45.600  414.345   70.777   90.508   46.731  110.485   18.820   20.722
     45.610  410.868   71.995   88.415   46.815  107.645   19.530   20.232
     45.620  412.292   71.886   86.510   47.389  108.586   19.483   20.614
     45.630  413.180   71.144   89.507   46.750  107.849   20.029   21.058
     45.640  413.768   71.275   88.610   48.211  108.133   19.174   22.181
     45.650  411.000   71.955   87.854   45.982  107.024   20.928   21.253
     45.660  406.321   71.856   85.510   47.373  106.039   19.164   20.897
     45.670  410.428   71.086   88.853   45.863  108.039   19.311   21.775
     45.680  412.801   71.454   89.046   46.646  109.712   18.765   21.521
     45.690  412.884   72.791   88.216   46.154  108.770   19.677   21.604
     45.700  411.056   71.564   89.038   45.842  109.150   19.063   21.596
     45.710  413.366   72.051   87.928   45.083  111.323   19.564   21.968
     45.720  412.043   72.000   86.634   46.711  110.355   19.646   21.959
     45.730  413.262   71.132   87.886   45.263  111.062   20.299   21.861
     45.740  412.127   73.099   87.533   46.042  110.225   20.037   20.655
     45.750  408.559   70.011   88.006   45.832  109.448   19.712   21.736
     45.760  410.806   70.731   87.924   44.943  109.576   20.282   21.399
     45.770  411.608   72.169   88.448   45.923  109.763   20.188   21.004
     45.780  413.045   72.518   88.693   47.033  109.596   20.133   20.301
     45.790  413.702   72.319   89.555   47.527  108.335   19.904   21.498
     45.800  412.831   72.150   88.608   46.493  108.569   21.051   20.249
     45.810  410.434   70.995   87.365   46.497  110.034   20.482   20.525
     45.820  410.809   70.626   88.507   46.363  109.808   19.897   20.363
     45.830  414.102   73.123   87.689   46.739  110.578   20.371   20.727
     45.840  411.027   71.887   87.310   48.591  109.101   19.328   20.444
     45.850  411.642   71.841   87.142   46.480  110.216   20.117   21.244
     45.860  407.391   70.293   86.621   47.268  108.334   19.791   21.148
     45.870  413.352   71.735   86.760   47.510  111.323   19.279   21.247
     45.880  409.020   70.962   88.110   45.981  108.612   19.027   21.321
     45.890  410.338   71.403   87.850   46.432  108.462   20.773   20.483
     45.900  411.705   71.371   87.980   46.310  109.061   19.550   20.841
     45.910  409.708   71.094   87.814   46.749  108.688   19.696   20.574
     45.920  408.539   71.225   85.502   45.987  110.768   19.779   20.680
     45.930  406.929   70.478   86.860   46.723  108.927   19.739   20.142
     45.940  411.939   72.028   87.979   48.050  107.906   19.697   20.883
     45.950  412.712   70.985   88.289   48.483  110.276   19.178   19.733
     45.960  409.854   69.597   88.299   47.692  109.684   19.470   20.453
     45.970  409.580   70.306   87.631   47.133  109.594   19.232   20.609
     45.980  411.848   70.889   86.693   47.583  109.487   20.418   20.543
     45.990  409.989   71.836   87.165   46.391  109.480   18.572   21.786
     46.000  413.265   70.871   89.204   47.885  110.449   19.655   20.503
     46.010  411.031   71.216   88.599   47.696  109.638   19.123   20.501
     46.020  410.192   70.630   89.050   48.939  109.252   19.229   20.339
     46.030  412.958   70.561   89.257   46.560  110.806   18.845   21.892
     46.040  411.132   71.522   88.377   47.646  109.047   18.957   21.812
     46.050  410.123   71.607   87.201   46.021  107.673   19.779   21.292
     46.060  407.030   69.331   86.870   47.487  107.117   19.315   21.954
     46.070  408.685   69.370   86.681   46.922  108.147   20.088   21.955
     46.080  408.482   69.856   87.392   47.146  107.912   19.937   21.820
     46.090  409.659   70.333   87.276   46.336  108.830   19.765   21.102
     46.100  402.160   69.110   85.741   47.796  105.288   18.991   21.305
     46.110  404.918   68.471   85.942   47.215  107.378   19.726   21.100
     46.120  408.980   71.058   86.541   49.103  106.642   19.317   21.607
     46.130  406.660   68.692   85.830   48.978  108.320   20.161   20.413
     46.140  408.332   70.508   86.413   48.607  106.856   19.489   21.074
     46.150  409.588   70.988   85.489   48.786  107.117   20.030   21.628
     46.160  406.831   69.008   86.628   46.701  108.370   20.036   20.633
     46.170  411.456   70.169   88.248   48.543  107.413   20.116   20.688
     46.180  406.244   69.239   87.169   46.866  107.268   19.274   21.380
     46.190  409.428   70.608   87.459   45.171  107.929   19.913   20.828
     46.200  403.474   69.411   86.781   45.458  105.664   19.536   21.095
     46.210  404.931   68.954   86.235   46.361  106.966   19.437   21.648
     46.220  405.369   70.557   86.690   45.629  105.864   19.887   21.057
     46.230  403.756   68.760   87.449   46.035  105.340   19.741   20.758
     46.240  409.391   69.846   89.991   46.387  105.811   20.249   21.428
     46.250  404.877   70.029   86.727   46.247  106.040   19.929   20.137
     46.260  402.964   68.342   86.789   46.429  105.998   19.129   20.865
     46.270  408.328   69.675   89.142   46.774  106.886   19.858   20.856
     46.280  410.611   70.279   89.030   45.851  107.437   19.955   21.562
     46.290  403.121   68.740   86.349   46.855  104.719   19.446   21.171
     46.300  404.613   70.372   85.763   47.942  105.123   19.229   21.863
     46.310  405.278   68.659   88.517   46.270  106.791   18.749   21.128
     46.320  405.948   70.990   85.865   46.392  106.249   19.482   20.940
     46.330  405.375   69.109   87.248   47.042  106.365   19.594   20.973
     46.340  401.622   69.806   85.932   45.947  105.486   18.572   21.005
     46.350  409.531   71.373   89.446   47.433  104.890   18.814   21.231
     46.360  406.772   71.437   87.903   45.981  105.448   19.166   21.150
     46.370  403.536   69.170   87.384   46.793  104.535   19.323   20.440
     46.380  403.265   71.841   86.356   46.238  102.373   19.126   20.772
     46.390  408.960   70.424   86.687   47.228  106.767   19.203   21.597
     46.400  407.028   69.701   87.189   47.519  104.230   19.969   21.611
     46.410  404.450   69.719   85.317   47.778  104.927   18.455   21.975
     46.420  402.293   69.899   85.160   46.036  104.980   18.915   21.213
     46.430  406.687   68.964   88.149   46.654  105.497   18.505   21.879
     46.440  405.623   69.734   87.894   47.505  105.681   19.258   20.862
     46.450  403.123   68.083   86.701   46.074  105.496   19.230   21.535
     46.460  409.429   71.336   89.918   46.730  105.346   18.641   20.923
     46.470  409.917   70.996   89.064   48.371  105.076   19.637   21.650
     46.480  411.675   69.710   89.427   48.014  104.339   20.863   21.847
     46.490  409.150   71.307   88.397   46.604  105.870   20.121   20.930
     46.500  415.266   72.305   88.487   48.420  107.799   20.111   21.872
     46.510  409.976   73.032   87.665   46.053  106.262   19.829   21.496
     46.520  410.889   73.059   87.999   47.768  105.269   19.760   21.187
     46.530  411.643   71.208   88.458   46.934  108.632   19.113   21.264
     46.540  406.455   72.921   86.232   46.515  106.093   18.319   20.407
     46.550  409.231   71.968   86.758   47.427  105.774   19.167   21.100
     46.560  410.305   71.951   87.559   47.015  108.008   18.603   21.203
     46.570  411.180   71.776   88.725   47.311  108.265   19.140   21.140
     46.580  410.204   71.352   88.024   46.897  108.388   18.873   21.430
     46.590  412.888   71.987   88.909   47.331  107.841   19.629   20.892
     46.600  412.211   71.017   90.196   47.137  106.533   19.306   21.632
     46.610  409.676   71.877   88.207   48.215  105.506   18.485   21.001
     46.620  410.786   70.877   89.836   47.537  105.213   19.061   21.826
     46.630  412.120   72.581   86.412   48.158  107.923   18.661   21.634
     46.640  411.806   72.911   88.824   46.277  106.880   19.216   21.276
     46.650  414.773   73.402   88.564   47.737  106.501   19.472   21.925
     46.660  409.892   72.399   88.278   46.758  106.268   18.603   21.304
     46.670  410.944   72.940   87.546   47.069  107.551   18.556   21.623
     46.680  409.122   72.242   87.301   46.868  105.858   18.744   20.941
     46.690  410.377   70.074   87.167   48.349  108.530   18.910   21.222
     46.700  408.667   70.646   87.961   48.124  106.854   19.027   20.686
     46.710  406.044   70.525   87.591   46.301  108.630   19.447   19.303
     46.720  408.180   70.287   86.876   47.155  108.221   19.432   20.618
     46.730  412.291   71.525   88.654   49.258  107.955   18.711   21.210
     46.740  411.340   73.156   87.169   47.675  108.511   18.925   20.907
     46.750  414.555   72.761   87.208   48.331  109.029   19.930   21.457
     46.760  407.301   70.538   87.113   48.703  105.465   18.734   21.367
     46.770  414.807   72.765   87.860   50.029  109.095   18.766   20.714
     46.780  412.257   72.933   86.947   48.192  105.934   19.620   21.336
     46.790  408.192   70.741   88.930   47.177  105.659   18.659   20.253
     46.800  408.769   71.229   88.129   48.071  106.204   20.043   19.851
     46.810  412.943   70.381   90.448   47.928  106.386   20.255   20.112
     46.820  409.329   72.780   87.877   47.812  106.013   18.683   20.536
     46.830  408.065   70.894   87.744   47.234  107.077   18.449   20.279
     46.840  406.816   70.686   87.481   47.417  106.281   18.027   20.999
     46.850  408.045   70.468   86.130   48.101  107.652   19.349   20.564
     46.860  409.944   71.971   87.539   46.478  108.046   19.113   20.734
     46.870  407.468   71.371   87.492   46.526  107.467   18.642   19.812
     46.880  408.686   69.993   88.123   46.361  106.606   19.303   21.613
     46.890  412.533   70.502   87.778   47.207  108.800   19.460   20.753
     46.900  410.425   68.904   87.314   47.379  109.016   19.859   20.159
     46.910  409.580   71.770   88.189   47.103  105.867   19.067   20.768
     46.920  415.031   71.195   88.615   48.729  109.400   19.473   21.143
     46.930  409.282   72.161   86.908   47.101  107.442   19.454   20.807
     46.940  408.246   72.338   86.272   47.244  106.113   19.311   20.157
     46.950  406.125   71.024   86.990   46.484  106.328   19.303   20.658
     46.960  411.625   71.746   89.191   48.288  107.214   19.512   20.235
     46.970  414.642   70.572   90.167   48.106  110.332   19.442   20.347
     46.980  408.128   70.483   88.632   45.897  109.459   18.721   20.352
     46.990  410.764   70.092   89.125   46.011  108.632   18.579   20.825
     47.000  412.216   69.996   89.045   47.794  108.740   18.651   21.274
     47.010  408.062   70.458   87.953   46.327  108.361   18.343   20.666
     47.020  408.177   70.329   88.600   46.327  107.010   19.588   19.878
     47.030  408.668   70.862   88.874   47.479  107.585   18.430   20.157
     47.040  407.010   70.944   87.194   47.624  105.651   19.064   21.070
     47.050  405.890   70.303   87.393   47.570  106.700   18.209   20.185
     47.060  410.658   70.858   87.728   48.161  108.169   19.834   19.919
     47.070  407.443   71.254   88.304   45.882  107.495   18.497   20.125
     47.080  409.493   69.860   90.694   48.168  107.178   18.686   20.023
     47.090  407.529   71.210   86.720   47.213  108.054   19.174   20.880
     47.100  410.146   71.074   89.711   47.476  106.704   19.072   20.469
     47.110  409.352   71.171   90.526   47.485  106.880   18.263   20.255
     47.120  412.136   71.483   89.553   46.743  109.100   19.436   20.812
     47.130  411.256   72.168   89.573   47.416  108.905   18.525   20.321
     47.140  411.512   71.714   90.184   46.876  107.667   19.435   20.778
     47.150  415.195   70.612   92.027   47.059  108.966   19.988   21.136
     47.160  409.061   70.764   89.963   47.208  107.841   18.581   20.642
     47.170  409.119   68.800   89.863   47.114  108.995   18.638   20.468
     47.180  412.785   71.700   90.848   48.368  107.085   18.963   20.301
     47.190  412.023   70.514   91.212   46.633  110.604   18.674   20.015
     47.200  413.404   70.119   91.022   46.971  110.135   19.051   20.743
     47.210  409.949   70.869   88.662   47.897  107.772   18.469   19.720
     47.220  411.771   71.265   88.121   47.780  109.095   19.628   20.293
     47.230  409.246   71.883   89.049   46.928  107.836   19.420   19.678
     47.240  410.718   70.293   88.951   48.950  107.856   18.705   20.885
     47.250  414.079   72.434   90.209   47.771  109.502   19.340   20.267
     47.260  416.090   72.064   90.697   48.597  108.772   19.966   20.196
     47.270  413.009   71.562   88.821   48.410  108.181   19.531   21.218
     47.280  406.719   71.090   87.153   47.821  106.714   18.967   19.487
     47.290  401.778   70.492   87.552   45.869  105.335   18.934   19.914
     47.300  407.408   71.359   88.237   47.769  104.971   19.809   20.668
     47.310  409.341   70.522   89.204   46.758  107.443   18.918   20.598
     47.320  407.269   71.473   86.034   47.435  106.269   18.863   20.832
     47.330  411.001   70.934   88.347   47.343  109.358   18.273   20.526
     47.340  410.932   70.779   90.027   47.597  107.055   18.600   21.369
     47.350  412.760   70.495   89.768   48.367  108.439   18.348   20.832
     47.360  408.408   69.729   86.820   48.063  108.085   18.170   20.555
     47.370  413.736   70.934   89.905   47.643  109.377   19.130   20.871
     47.380  407.931   70.498   88.344   47.693  107.627   18.681   21.085
     47.390  413.635   70.870   92.080   47.858  108.628   19.475   20.226
     47.400  409.890   71.229   90.088   48.181  107.218   18.624   19.251
     47.410  413.298   71.668   89.775   47.969  109.157   18.915   21.023
     47.420  409.475   70.211   87.679   48.802  107.140   18.773   21.237
     47.430  407.218   69.140   89.432   46.755  106.436   19.068   20.130
     47.440  408.602   68.792   89.493   48.326  107.032   19.420   20.689
     47.450  410.502   68.160   89.287   48.000  109.626   19.553   20.881
     47.460  412.598   70.078   89.681   48.110  109.643   19.914   20.001
     47.470  411.690   71.133   88.184   47.754  108.421   19.913   20.669
     47.480  409.535   71.079   87.793   47.038  108.168   19.878   21.279
     47.490  409.310   69.823   90.174   46.824  107.835   18.912   19.870
     47.500  407.665   69.849   89.711   45.858  107.871   18.960   20.698
     47.510  411.028   70.547   87.374   47.725  109.720   18.735   21.003
     47.520  412.699   72.766   87.234   48.218  108.539   19.418   20.754
     47.530  408.297   70.824   87.662   47.360  109.283   19.758   20.067
     47.540  413.121   69.908   88.409   47.697  109.984   19.167   21.673
     47.550  414.236   70.157   88.188   47.590  109.907   19.872   21.914
     47.560  413.188   70.534   88.592   48.053  108.583   18.825   21.673
     47.570  411.251   69.648   89.302   48.645  106.450   20.387   21.773
     47.580  412.157   71.017   87.533   48.354  107.401   19.877   20.792
     47.590  410.952   69.899   90.481   47.774  108.629   19.456   20.029
     47.600  412.252   70.996   88.886   47.881  108.292   19.700   21.227
     47.610  412.326   69.412   90.994   46.976  108.478   19.500   20.688
     47.620  413.172   71.286   90.108   48.750  108.027   19.022   20.258
     47.630  413.204   71.037   89.745   48.255  109.328   19.716   20.549
     47.640  410.962   71.474   87.873   47.968  108.840   19.767   21.043
     47.650  412.954   70.348   88.751   48.457  108.404   20.345   20.624
     47.660  412.591   70.483   88.913   47.211  109.516   19.764   20.519
     47.670  411.779   70.868   88.906   47.897  107.797   19.910   20.449
     47.680  412.120   72.422   90.531   47.143  107.387   19.750   20.777
     47.690  413.994   71.208   89.450   47.682  108.836   20.271   20.595
     47.700  410.805   69.965   89.348   46.702  107.360   20.629   21.758
     47.710  408.302   71.544   88.301   46.680  107.791   19.457   20.031
     47.720  406.989   71.482   88.752   47.386  106.137   19.315   20.637
     47.730  405.969   70.488   88.608   47.622  106.321   19.513   20.283
     47.740  405.636   71.735   87.737   46.723  106.198   18.777   20.905
     47.750  403.295   71.443   87.399   46.470  104.095   19.374   20.540
     47.760  406.287   70.970   88.065   45.784  107.000   19.304   21.241
     47.770  411.731   71.868   90.897   47.265  107.412   19.491   20.567
     47.780  407.637   71.440   88.469   47.548  106.825   18.610   20.728
     47.790  413.005   72.807   89.499   47.580  107.841   19.949   21.019
     47.800  413.971   71.924   89.221   48.028  109.841   18.794   21.583
     47.810  409.920   71.876   89.864   45.891  108.149   19.174   21.196
     47.820  409.693   71.007   89.835   45.684  108.651   19.519   20.998
     47.830  412.461   71.703   89.503   46.220  110.548   20.269   21.212
     47.840  409.482   71.480   89.831   46.651  107.876   18.946   20.012
     47.850  412.393   72.056   88.296   46.564  109.521   19.921   21.312
     47.860  412.565   71.254   89.313   47.008  108.612   19.923   21.457
     47.870  410.078   72.624   88.969   45.808  107.856   19.229   21.411
     47.880  409.596   72.121   88.294   46.627  107.165   18.896   21.750
     47.890  406.355   70.365   87.988   46.691  106.414   19.407   21.484
     47.900  408.038   71.155   87.968   46.635  106.650   19.008   21.664
     47.910  409.555   70.820   89.627   46.489  106.297   20.188   21.512
     47.920  414.853   71.339   90.489   47.220  109.451   20.058   21.187
     47.930  409.435   70.603   88.013   46.924  107.817   20.018   21.607
     47.940  411.507   70.303   87.961   46.835  109.197   19.515   21.662
     47.950  412.579   71.586   88.348   46.071  109.645   19.558   20.901
     47.960  408.049   70.099   88.047   44.969  107.950   19.735   21.168
     47.970  412.724   71.232   88.973   46.132  107.261   19.794   21.906
     47.980  412.598   70.059   90.295   45.781  108.722   19.440   20.991
     47.990  417.923   70.486   90.266   47.274  112.586   20.427   20.261
     48.000  412.624   70.939   89.377   47.254  108.421   19.325   21.062
     48.010  413.717   71.097   88.298   47.315  110.829   18.956   20.814
     48.020  409.977   70.485   88.586   47.285  106.782   18.781   20.824
     48.030  408.309   70.317   88.511   46.473  106.220   19.373   20.801
     48.040  407.190   69.746   85.704   46.699  108.557   19.444   21.110
     48.050  413.299   70.307   89.055   46.550  109.789   19.156   21.039
     48.060  414.286   69.921   88.990   46.672  111.633   18.650   21.254
     48.070  410.198   69.533   87.516   46.644  109.465   19.141   21.329
     48.080  409.851   71.388   89.534   45.556  109.150   19.755   19.303
     48.090  412.923   71.298   88.786   46.915  109.409   19.217   21.868
     48.100  408.720   69.954   88.706   45.810  107.341   19.513   21.281
     48.110  413.073   71.955   89.227   46.553  108.383   19.933   21.434
     48.120  407.303   71.239   89.401   46.324  106.069   19.539   20.417
     48.130  411.159   70.031   88.955   46.571  108.891   19.313   21.041
     48.140  411.366   70.025   90.416   46.644  109.722   20.191   20.678
     48.150  407.673   69.718   89.142   45.816  109.027   20.432   20.302
     48.160  410.454   71.553   88.961   47.221  108.337   19.778   20.922
     48.170  409.820   68.971   89.636   45.695  108.534   20.623   21.236
     48.180  410.158   71.466   90.140   45.640  108.492   19.988   20.708
     48.190  409.394   69.966   89.062   44.625  107.338   20.416   21.301
     48.200  408.396   70.407   90.521   45.110  107.026   20.324   20.785
     48.210  410.094   69.142   90.046   46.016  107.214   20.510   20.827
     48.220  412.246   71.401   91.217   45.147  108.054   20.214   20.953
     48.230  408.750   69.306   90.128   45.123  107.835   19.813   21.260
     48.240  413.098   72.847   89.654   45.194  107.993   20.145   21.372
     48.250  410.457   69.708   88.119   45.532  110.668   20.417   21.588
     48.260  410.429   70.890   90.475   45.892  106.981   19.975   21.523
     48.270  410.107   71.459   89.674   45.495  106.195   20.187   22.431
     48.280  407.826   72.267   89.643   45.458  104.891   19.589   21.615
     48.290  409.651   71.350   88.189   45.345  106.986   19.622   22.412
     48.300  407.117   71.341   88.675   44.631  107.118   20.072   21.173
     48.310  405.144   71.257   88.984   45.348  105.590   19.006   20.635
     48.320  409.098   71.857   88.923   45.324  108.539   19.259   21.089
     48.330  406.849   70.235   87.427   45.610  106.755   20.153   21.623
     48.340  409.509   70.541   88.617   44.609  109.554   19.815   21.038
     48.350  405.645   70.606   89.046   43.872  106.816   19.156   20.970
     48.360  408.305   70.721   89.616   46.023  107.094   19.462   20.893
     48.370  414.035   70.771   90.690   45.951  110.426   19.731   21.074
     48.380  408.110   70.227   89.225   45.650  108.440   18.880   21.528
     48.390  405.064   69.973   89.257   45.611  105.245   19.792   21.801
     48.400  410.135   69.538   90.149   45.864  109.437   19.920   20.621
     48.410  410.576   70.165   89.432   44.727  107.905   19.627   21.586
     48.420  408.875   69.837   90.233   46.123  107.454   19.332   20.794
     48.430  412.314   70.544   90.619   45.405  107.429   20.269   21.708
     48.440  411.641   70.133   90.116   45.560  108.736   18.972   21.908
     48.450  408.918   70.278   89.576   46.464  107.337   19.465   21.122
     48.460  410.507   71.590   90.378   45.409  107.586   19.875   20.841
     48.470  411.485   69.792   89.746   47.155  107.831   18.894   21.995
     48.480  403.838   69.519   89.447   45.465  107.224   18.746   20.019
     48.490  408.222   71.218   89.060   46.006  108.104   19.507   20.207
     48.500  409.350   71.099   89.834   46.050  108.307   19.173   20.297
     48.510  409.318   71.373   90.056   47.339  106.761   18.723   20.014
     48.520  406.535   69.745   89.313   46.267  107.659   19.245   19.231
     48.530  405.465   69.020   89.704   45.804  106.116   19.822   20.723
     48.540  404.192   70.280   88.768   45.671  105.549   18.363   20.543
     48.550  400.481   69.355   87.592   44.395  105.042   19.215   20.764
     48.560  401.335   68.826   90.031   44.317  103.817   19.765   19.794
     48.570  402.045   69.671   88.492   45.337  105.547   19.408   19.725
     48.580  410.278   70.998   91.203   44.636  107.022   21.227   19.888
     48.590  408.293   70.215   90.441   45.581  106.967   19.864   20.034
     48.600  405.383   67.965   89.137   45.912  106.546   19.464   20.422
     48.610  406.126   69.919   90.318   45.482  106.301   18.514   20.419
     48.620  402.026   69.250   88.534   45.193  104.804   19.180   20.675
     48.630  404.588   68.819   89.700   45.153  106.264   19.593   21.001
     48.640  400.426   68.686   89.560   45.545  103.795   19.041   20.317
     48.650  403.029   68.416   88.993   46.426  103.780   19.700   20.574
     48.660  402.830   69.778   88.645   45.612  106.365   18.799   20.565
     48.670  405.381   69.636   89.376   46.101  104.954   20.503   20.799
     48.680  406.399   71.090   88.357   47.250  104.173   20.616   20.954
     48.690  407.741   70.717   89.469   46.511  106.091   19.336   21.025
     48.700  405.182   68.559   89.110   45.627  107.682   19.247   20.997
     48.710  403.708   68.047   89.223   46.590  106.564   19.305   19.829
     48.720  403.574   68.406   89.692   46.643  104.563   19.954   20.630
     48.730  401.992   70.021   88.111   46.095  104.070   19.244   20.867
     48.740  403.184   69.455   87.300   46.671  105.696   19.517   21.097
     48.750  410.948   70.988   89.786   46.399  107.991   20.454   21.133
     48.760  402.296   69.319   88.344   45.534  105.342   20.340   20.259
     48.770  399.763   68.331   87.044   46.378  104.338   19.971   20.373
     48.780  403.396   69.392   87.107   45.711  105.656   19.726   20.900
     48.790  404.936   70.395   87.302   45.795  105.716   19.730   21.345
     48.800  404.857   69.586   88.632   45.651  106.333   19.557   20.199
     48.810  403.257   69.239   87.728   46.357  106.129   19.471   20.622
     48.820  405.105   68.734   89.170   46.227  105.619   19.922   20.060
     48.830  405.383   70.087   89.071   44.811  105.507   20.209   20.413
     48.840  406.249   69.218   88.513   46.591  106.347   19.492   20.259
     48.850  402.086   69.616   87.808   45.503  105.933   20.018   20.518
     48.860  406.656   71.220   88.503   48.224  104.214   20.130   19.571
     48.870  404.768   71.591   87.413   46.167  104.560   18.789   20.690
     48.880  404.637   71.517   86.378   46.637  104.675   19.398   20.975
     48.890  407.135   71.433   88.287   45.909  105.985   20.058   20.381
     48.900  401.953   68.710   87.248   45.861  104.350   19.369   20.833
     48.910  403.971   69.723   85.787   46.167  105.592   20.541   19.841
     48.920  403.965   69.984   87.408   46.291  104.088   20.473   20.147
     48.930  403.009   69.328   86.419   47.230  105.211   20.665   19.237
     48.940  400.529   68.829   86.522   46.257  104.943   20.223   19.385
     48.950  407.566   69.873   87.502   47.124  106.908   19.953   20.203
     48.960  401.088   70.152   86.350   45.851  103.145   20.867   19.385
     48.970  405.865   69.675   88.534   46.810  105.926   20.081   20.427
     48.980  405.392   70.348   86.588   46.542  106.333   20.795   19.770
     48.990  408.261   71.619   88.271   47.078  105.999   21.133   19.924
     49.000  405.943   69.419   87.975   47.121  104.756   21.154   20.208
     49.010  407.448   70.182   89.210   45.975  106.512   20.740   20.145
     49.020  406.822   71.465   87.221   47.229  105.796   19.365   20.198
     49.030  410.939   70.161   89.858   45.950  108.938   20.500   20.323
     49.040  406.284   69.750   89.451   46.138  107.133   20.366   20.136
     49.050  405.714   69.901   89.227   45.305  106.606   21.038   19.880
     49.060  407.023   70.678   89.043   46.058  105.781   20.590   20.077
     49.070  405.316   69.385   89.500   45.385  105.706   20.627   19.640
     49.080  407.351   70.512   88.920   45.447  105.401   20.550   20.792
     49.090  410.046   69.401   89.017   47.220  107.057   20.538   20.726
     49.100  409.975   69.795   89.810   46.177  106.415   20.284   20.894
     49.110  403.314   69.541   86.867   45.153  104.743   20.145   20.957
     49.120  402.911   68.333   88.733   45.325  105.395   18.852   21.086
     49.130  408.305   70.313   88.178   44.953  107.020   20.469   21.531
     49.140  409.254   71.345   87.929   46.309  105.798   20.605   20.816
     49.150  406.735   71.141   87.624   45.237  106.405   19.406   20.561
     49.160  406.635   70.156   88.768   45.936  106.052   19.833   20.502
     49.170  405.701   69.395   87.041   45.699  106.130   20.220   20.406
     49.180  407.416   69.740   88.801   45.446  106.847   19.699   20.263
     49.190  407.685   71.652   87.581   45.341  107.454   19.221   19.966
     49.200  409.666   70.024   87.664   46.246  108.621   18.876   20.192
     49.210  407.981   72.390   86.950   45.052  105.799   19.662   20.446
     49.220  405.402   69.630   87.221   45.497  106.859   19.517   20.295
     49.230  406.691   69.918   86.204   46.266  107.576   19.188   20.743
     49.240  406.863   70.870   86.944   45.610  106.285   19.515   20.978
     49.250  406.392   69.259   89.021   45.238  106.682   18.065   20.454
     49.260  409.078   69.772   88.440   45.000  107.539   19.923   20.839
     49.270  407.846   69.993   88.230   45.179  109.705   19.327   21.130
     49.280  407.492   69.791   87.588   45.088  108.288   19.580   20.832
     49.290  404.183   68.780   87.457   45.036  106.796   19.313   21.125
     49.300  406.999   68.936   88.802   45.213  106.760   19.759   20.925
     49.310  404.521   68.744   87.655   45.812  105.787   19.096   20.739
     49.320  408.908   71.251   88.739   45.423  107.423   19.132   20.961
     49.330  408.358   68.486   89.451   45.835  108.247   18.878   20.692
     49.340  405.739   69.635   89.810   46.405  105.797   18.564   20.773
     49.350  408.159   68.438   90.754   45.652  107.976   19.576   20.328
     49.360  407.373   68.597   88.775   46.134  107.838   18.818   20.871
     49.370  411.452   70.091   91.061   46.494  106.250   19.112   20.961
     49.380  412.081   70.153   91.279   46.048  106.958   19.604   20.962
     49.390  407.998   69.334   89.698   45.668  108.050   19.601   19.807
     49.400  408.103   69.613   88.171   46.179  108.292   19.977   19.929
     49.410  410.962   70.486   89.844   45.592  109.295   19.031   20.118
     49.420  410.152   69.786   91.030   45.350  108.641   19.101   20.042
     49.430  407.336   69.990   88.959   46.006  106.584   19.520   20.665
     49.440  408.275   70.129   88.926   45.462  107.144   19.997   20.039
     49.450  407.911   69.358   88.701   45.391  107.277   19.810   20.842
     49.460  407.616   69.704   89.992   45.048  105.985   19.959   20.633
     49.470  407.628   69.602   89.619   45.558  105.623   20.179   20.752
     49.480  409.339   71.040   88.533   45.751  107.630   19.249   20.767
     49.490  405.073   69.931   86.521   46.248  104.813   20.385   20.455
     49.500  407.632   70.407   87.681   45.757  106.857   20.125   21.196
     49.510  409.754   71.517   88.990   45.482  106.343   19.882   20.352
     49.520  404.982   69.778   87.890   46.206  105.496   19.286   20.238
     49.530  404.000   69.382   88.061   44.449  105.882   19.158   20.762
     49.540  406.323   70.082   89.033   46.169  105.744   19.033   20.036
     49.550  409.204   69.809   88.303   46.111  108.108   19.359   21.037
     49.560  404.923   68.301   88.404   45.200  107.197   19.737   20.735
     49.570  404.977   68.707   88.725   44.782  106.140   19.340   21.192
     49.580  405.462   69.169   87.347   45.195  106.688   19.214   20.795
     49.590  406.384   69.013   88.616   45.744  106.996   19.014   20.009
     49.600  407.079   70.156   89.027   45.424  107.126   18.468   20.093
     49.610  410.793   69.585   87.650   47.257  108.958   19.553   20.474
     49.620  411.292   70.110   89.780   47.094  108.831   19.690   19.853
     49.630  409.026   69.560   88.353   45.812  107.289   19.710   21.675
     49.640  413.459   70.886   88.256   45.880  108.995   19.938   21.310
     49.650  406.031   68.336   87.899   46.271  107.679   19.463   20.210
     49.660  409.361   69.855   88.871   46.281  106.975   19.455   21.070
     49.670  405.656   69.721   87.814   46.930  105.584   19.181   20.428
     49.680  410.308   68.349   89.550   45.156  108.948   19.859   21.241
     49.690  408.365   70.002   87.512   46.575  107.768   19.263   20.659
     49.700  409.014   70.029   89.366   45.168  106.650   20.041   20.815
     49.710  406.965   68.027   88.824   45.875  107.126   20.094   19.810
     49.720  405.419   68.172   89.334   46.213  105.911   19.242   20.036
     49.730  408.322   69.976   90.133   45.250  106.588   18.754   20.677
     49.740  403.834   69.100   89.518   45.208  105.828   18.426   20.475
     49.750  411.635   69.687   90.536   47.045  108.259   18.577   21.093
     49.760  407.983   67.854   90.984   45.820  107.736   19.012   20.078
     49.770  403.065   67.759   88.754   45.510  105.702   18.713   20.481
     49.780  404.177   69.385   87.757   45.806  106.986   19.263   19.956
     49.790  406.663   69.761   88.670   45.540  107.561   19.134   20.467
     49.800  406.702   66.735   88.472   45.294  107.952   19.280   21.065
     49.810  406.696   67.520   88.103   44.930  108.249   18.922   21.553
     49.820  405.252   68.210   88.434   45.554  107.812   19.086   21.169
     49.830  406.869   68.846   87.930   45.082  109.994   19.513   20.563
     49.840  406.350   68.023   87.974   45.763  107.903   19.777   20.661
     49.850  408.151   69.849   88.433   45.792  108.102   18.809   20.764
     49.860  410.410   70.071   87.542   46.339  109.772   19.933   20.757
     49.870  408.451   69.280   86.644   44.530  110.770   19.441   21.604
     49.880  409.635   67.858   86.642   44.532  112.144   19.276   22.172
     49.890  407.037   67.957   87.964   45.091  109.443   19.697   21.134
     49.900  405.025   67.789   86.908   44.763  110.036   19.406   20.950
     49.910  399.691   67.418   86.253   43.407  107.866   20.018   20.648
     49.920  401.998   66.166   86.968   44.204  109.360   19.081   20.138
     49.930  406.855   66.677   87.323   46.496  109.960   20.290   21.056
     49.940  405.194   66.199   86.605   45.616  110.797   20.291   20.053
     49.950  401.020   68.110   85.909   44.173  107.842   20.106   21.079
     49.960  402.605   67.615   87.158   45.085  108.620   19.577   19.719
     49.970  399.332   66.396   86.822   44.369  108.064   19.305   20.147
     49.980  401.891   67.825   87.151   45.456  106.796   19.815   19.788
     49.990  403.124   67.733   86.230   45.304  106.776   20.642   20.033
     50.000  403.065   68.692   88.750   45.783  105.640   19.312   19.640
     50.010  410.928   70.058   88.106   46.513  108.463   20.621   20.547
     50.020  406.379   69.716   88.447   46.296  105.963   19.564   20.269
     50.030  408.267   69.717   88.086   45.839  108.383   19.395   20.980
     50.040  409.860   69.546   87.007   45.419  108.289   20.193   21.283
     50.050  406.520   67.986   87.734   44.500  107.961   21.005   20.464
     50.060  405.662   68.096   85.517   44.266  109.407   21.479   20.491
     50.070  401.702   67.416   85.987   43.937  107.230   21.189   19.953
     50.080  402.980   68.160   85.963   43.067  108.441   20.828   20.377
     50.090  405.585   68.082   87.166   45.651  108.557   19.823   21.142
     50.100  411.965   69.665   87.704   46.204  111.198   19.396   21.473
     50.110  405.794   66.852   87.329   45.793  108.874   19.406   21.254
     50.120  408.368   67.904   87.812   45.552  110.819   18.972   20.603
     50.130  408.369   68.233   88.926   44.827  109.933   19.885   20.313
     50.140  403.209   67.468   86.132   45.681  106.370   20.680   20.569
     50.150  406.201   68.962   86.856   44.920  108.722   19.303   21.009
     50.160  405.994   67.680   87.312   44.823  108.713   20.385   20.794
     50.170  409.072   68.554   89.192   45.211  108.319   19.388   22.364
     50.180  409.700   69.074   88.862   46.794  107.244   19.688   21.512
     50.190  405.602   67.263   88.340   45.826  106.653   20.549   21.714
     50.200  409.854   68.428   88.993   45.806  106.805   20.481   21.848
     50.210  410.133   68.213   89.964   45.330  108.470   20.222   21.715
     50.220  405.739   67.140   87.737   45.889  106.502   20.212   20.860
     50.230  409.178   68.744   90.059   46.897  107.296   19.745   20.482
     50.240  411.647   70.560   89.265   45.759  107.706   19.094   22.096
     50.250  405.805   68.050   90.156   44.965  106.691   19.100   21.479
     50.260  404.654   68.638   88.237   45.471  105.549   20.631   20.920
     50.270  406.840   71.249   88.647   46.656  105.245   19.812   20.882
     50.280  406.818   69.370   89.213   45.332  105.025   21.011   21.412
     50.290  403.152   68.227   88.149   44.646  103.913   19.659   22.196
     50.300  401.922   69.437   89.687   44.702  103.305   18.952   21.579
     50.310  404.754   68.293   89.415   44.839  106.176   19.876   21.842
     50.320  405.244   70.282   87.897   45.020  106.794   19.647   19.579
     50.330  404.889   71.178   89.008   45.501  103.063   20.083   20.636
     50.340  409.101   70.253   92.314   45.712  104.579   20.510   20.396
     50.350  408.696   70.638   91.054   45.371  104.533   20.128   20.647
     50.360  410.532   70.823   90.194   45.263  105.618   20.673   21.592
     50.370  410.018   70.121   90.526   44.986  106.771   20.685   20.690
     50.380  405.903   70.212   90.820   45.257  105.306   19.420   19.296
     50.390  407.584   70.352   89.331   45.896  105.693   19.516   20.403
     50.400  405.544   69.225   90.633   45.715  105.146   19.471   20.500
     50.410  404.659   70.747   90.170   44.854  105.536   18.010   20.577
     50.420  407.537   69.070   89.772   46.573  105.916   19.642   20.162
     50.430  407.854   67.319   91.633   45.883  105.747   20.250   20.666
     50.440  409.141   68.293   90.969   44.928  107.174   20.688   21.031
     50.450  405.475   68.656   90.366   45.730  106.295   20.352   20.211
     50.460  406.882   69.976   90.321   44.979  105.188   20.112   21.292
     50.470  407.950   68.082   89.188   45.024  108.552   19.926   21.061
     50.480  406.027   68.180   89.418   44.972  106.786   20.038   21.247
     50.490  406.352   68.528   89.341   45.048  107.512   19.617   21.261
     50.500  403.615   67.906   88.892   43.905  108.258   19.640   20.340
     50.510  406.253   67.926   89.720   45.447  107.436   20.080   21.284
     50.520  404.684   68.536   89.885   45.317  107.269   18.947   20.973
     50.530  408.499   67.324   91.481   45.650  109.088   19.342   21.310
     50.540  406.580   69.039   90.251   45.902  107.049   19.173   20.314
     50.550  407.815   69.085   89.721   45.695  106.598   19.633   20.975
     50.560  408.417   70.229   89.707   45.502  106.504   19.365   21.163
     50.570  410.178   69.961   88.957   46.612  108.147   18.883   21.028
     50.580  408.991   69.900   89.956   45.018  108.678   18.777   21.277
     50.590  405.950   68.660   86.883   45.140  108.494   19.289   20.901
     50.600  406.228   69.575   87.488   46.112  107.191   19.265   20.448
     50.610  406.792   70.475   87.382   45.241  108.151   19.672   20.291
     50.620  404.571   68.198   88.942   45.546  107.140   20.289   19.775
     50.630  404.518   68.599   88.411   46.176  106.291   19.906   20.919
     50.640  405.224   68.620   87.247   45.848  106.242   20.680   21.153
     50.650  404.599   68.746   87.332   46.652  105.187   20.202   20.828
     50.660  406.710   69.635   88.582   45.895  104.521   20.630   21.587
     50.670  408.586   70.264   87.985   45.848  106.971   21.093   21.566
     50.680  409.231   69.438   88.408   46.948  105.189   21.118   21.565
     50.690  405.763   68.936   87.114   47.025  105.203   20.171   20.877
     50.700  402.402   67.454   87.017   44.016  106.196   20.283   20.804
     50.710  406.670   69.879   88.006   45.961  105.329   19.705   21.232
     50.720  405.300   68.555   87.086   44.938  106.002   20.483   21.257
     50.730  411.615   71.448   87.952   45.738  108.339   19.897   21.320
     50.740  410.373   70.017   88.406   46.073  107.597   20.303   21.110
     50.750  412.301   69.049   85.854   47.380  109.302   20.187   22.387
     50.760  407.601   69.949   85.994   46.091  107.969   20.283   20.343
     50.770  407.126   71.500   86.794   46.334  105.768   18.934   21.314
     50.780  410.037   70.176   88.566   46.392  106.939   20.584   21.055
     50.790  407.438   69.660   87.490   47.262  107.319   20.232   20.198
     50.800  406.588   69.267   87.321   45.877  106.747   20.410   20.495
     50.810  409.783   70.593   88.609   46.495  105.942   20.571   21.280
     50.820  407.653   69.573   89.619   45.795  106.208   19.796   21.096
     50.830  407.705   69.811   87.671   46.757  105.427   20.186   20.749
     50.840  409.264   69.024   87.498   47.173  108.652   20.410   20.505
     50.850  411.421   69.637   87.709   46.264  108.131   20.182   21.274
     50.860  412.508   69.479   87.109   47.404  108.540   20.917   21.155
     50.870  411.345   69.421   87.720   45.929  108.905   20.173   21.548
     50.880  415.276   70.758   88.576   46.289  109.314   21.021   21.469
     50.890  413.643   71.322   89.077   46.380  108.565   20.898   20.556
     50.900  413.341   71.285   89.619   44.582  110.027   19.942   21.597
     50.910  411.860   69.035   87.510   46.602  109.765   21.474   20.927
     50.920  410.902   69.022   87.794   46.362  108.976   19.937   21.064
     50.930  409.484   70.776   86.375   45.135  109.201   21.178   20.617
     50.940  411.345   69.833   87.065   45.269  110.142   20.768   21.607
     50.950  411.016   71.229   88.073   45.038  108.799   20.143   20.856
     50.960  410.939   72.264   86.308   45.871  108.978   20.286   21.141
     50.970  410.448   70.893   87.212   45.244  109.927   19.799   20.624
     50.980  406.835   71.286   85.614   44.793  109.200   19.395   20.873
     50.990  406.288   69.949   86.538   44.997  107.818   19.277   21.313
     51.000  403.930   70.061   86.276   44.186  106.674   19.082   20.619
     51.010  406.634   68.860   86.887   44.527  110.035   19.420   20.319
     51.020  406.178   72.232   85.803   45.113  108.118   19.104   19.527
     51.030  409.489   71.653   87.302   44.772  107.727   20.666   20.876
     51.040  413.067   73.558   85.672   46.833  109.045   20.632   20.581
     51.050  407.951   72.626   84.645   45.406  108.503   20.603   20.713
     51.060  405.197   71.631   84.140   44.606  107.767   19.693   21.180
     51.070  407.970   69.673   86.147   44.364  110.359   20.418   20.982
     51.080  405.770   69.593   86.221   44.988  110.037   19.773   20.838
     51.090  404.503   69.562   85.230   46.000  108.782   19.989   20.532
     51.100  409.477   70.589   86.409   46.232  109.308   21.107   20.549
     51.110  410.338   69.765   87.923   46.799  109.205   20.513   21.553
     51.120  406.433   70.411   87.113   45.035  107.995   20.528   20.864
     51.130  406.896   71.082   88.741   44.750  107.910   20.076   20.021
     51.140  405.153   70.528   87.662   44.418  107.846   19.907   20.535
     51.150  407.804   71.381   87.564   45.376  108.430   20.357   19.775
     51.160  408.842   70.345   86.757   45.427  110.310   20.027   20.711
     51.170  407.384   70.050   87.864   45.040  107.475   20.986   22.089
     51.180  408.231   71.858   87.586   45.271  107.664   20.610   20.194
     51.190  405.992   69.576   86.033   46.914  105.652   20.257   21.320
     51.200  407.599   69.680   86.200   46.232  108.975   20.710   20.486
     51.210  404.451   70.481   84.903   46.236  106.202   20.588   20.388
     51.220  406.324   70.662   85.711   45.997  107.271   19.705   20.410
     51.230  408.044   71.760   85.758   46.060  108.846   19.520   20.866
     51.240  409.496   71.036   86.518   46.752  106.742   19.793   21.975
     51.250  408.438   69.431   87.983   45.442  107.880   19.872   21.267
     51.260  408.757   70.458   86.900   46.692  108.007   19.374   21.229
     51.270  407.571   70.842   86.688   46.132  107.487   19.918   20.976
     51.280  408.105   71.934   87.374   45.887  107.444   19.444   21.309
     51.290  409.566   70.995   88.742   46.543  108.197   19.370   20.768
     51.300  404.885   69.407   86.866   47.192  104.282   19.562   21.765
     51.310  407.382   70.430   87.405   46.227  107.558   20.119   20.418
     51.320  412.534   70.305   88.664   46.879  109.315   20.255   20.817
     51.330  406.225   70.281   86.490   47.682  105.078   20.283   20.154
     51.340  407.428   69.707   86.704   46.065  106.436   20.200   21.713
     51.350  408.809   71.643   86.483   46.175  107.502   19.593   21.772
     51.360  408.060   71.513   87.390   46.289  106.051   20.970   20.609
     51.370  407.397   70.410   86.355   46.060  107.843   19.724   21.425
     51.380  405.234   69.924   85.882   45.336  109.235   19.212   22.245
     51.390  407.405   70.844   85.775   46.267  107.247   20.143   20.667
     51.400  408.198   70.619   87.410   45.887  107.387   20.255   21.251
     51.410  411.267   71.579   87.967   45.584  107.964   20.104   21.787
     51.420  406.278   72.418   86.929   44.479  106.453   19.315   21.625
     51.430  409.226   72.679   86.310   45.848  107.962   19.788   21.370
     51.440  409.577   73.372   87.390   44.355  108.210   20.074   21.005
     51.450  410.976   71.235   88.275   45.606  107.546   19.812   22.198
     51.460  409.298   73.103   87.425   44.493  107.288   19.683   21.782
     51.470  409.592   71.188   87.315   45.421  106.478   20.306   21.906
     51.480  410.350   71.861   88.342   44.353  108.609   20.375   21.231
     51.490  408.144   71.975   87.468   44.534  108.022   20.230   20.459
     51.500  408.247   72.601   86.561   44.715  108.232   20.556   21.169
     51.510  409.855   71.909   89.751   45.912  106.465   20.665   21.072
     51.520  409.569   73.325   88.394   46.894  106.093   20.298   20.164
     51.530  407.748   71.843   87.879   45.277  106.513   19.838   21.354
     51.540  406.178   71.362   86.652   45.724  106.394   20.732   21.208
     51.550  408.904   71.300   88.823   45.740  107.009   20.069   21.065
     51.560  413.467   72.769   89.160   45.139  109.470   21.418   20.260
     51.570  409.265   71.300   88.609   45.373  108.702   19.672   21.202
     51.580  407.208   70.809   88.149   45.796  105.712   20.337   20.697
     51.590  408.040   72.557   87.501   45.791  105.620   20.681   20.586
     51.600  410.836   72.573   88.406   46.415  106.731   19.614   20.736
     51.610  409.289   71.591   87.252   45.587  107.620   20.568   21.493
     51.620  409.352   71.044   86.814   46.518  107.403   20.124   21.355
     51.630  411.332   73.215   87.873   46.339  105.785   20.793   21.767
     51.640  412.841   73.068   89.696   47.202  107.499   19.430   21.566
     51.650  408.460   71.543   87.343   47.711  104.942   20.316   21.536
     51.660  407.913   71.149   86.376   47.673  105.582   19.812   21.780
     51.670  407.156   70.020   86.836   45.906  108.027   20.193   21.467
     51.680  408.182   69.975   88.441   45.050  107.591   19.492   20.732
     51.690  409.339   70.685   87.414   46.308  107.685   19.739   21.674
     51.700  408.545   70.080   87.584   45.724  108.279   20.327   20.210
     51.710  409.969   70.878   87.875   47.031  106.908   19.770   20.722
     51.720  408.689   70.977   85.705   46.085  108.089   20.433   21.232
     51.730  405.153   70.048   88.056   45.140  105.606   20.041   20.798
     51.740  407.490   70.197   86.404   46.597  106.709   20.861   20.537
     51.750  410.567   70.102   87.777   46.341  109.833   20.453   20.129
     51.760  409.928   70.815   87.057   46.434  108.109   20.444   21.852
     51.770  407.221   70.728   88.608   44.950  107.129   20.658   20.394
     51.780  410.247   70.719   87.246   45.750  109.411   20.488   20.903
     51.790  408.171   68.879   86.896   46.615  108.028   20.807   20.933
     51.800  410.200   70.211   88.035   46.578  109.684   20.099   20.487
     51.810  405.750   70.449   87.753   45.130  106.663   19.980   20.318
     51.820  410.782   71.122   88.377   46.537  108.893   20.169   20.096
     51.830  407.406   71.329   85.511   45.861  108.744   19.242   20.637
     51.840  409.991   69.908   87.372   46.393  109.615   20.970   19.960
     51.850  408.641   70.080   87.932   45.714  107.193   21.108   21.556
     51.860  411.058   69.399   88.451   45.901  109.116   21.626   20.736
     51.870  404.613   69.578   86.783   45.328  107.292   20.103   19.642
     51.880  409.167   70.388   89.404   44.796  107.881   20.118   19.905
     51.890  409.265   70.951   86.815   46.911  106.795   21.060   21.065
     51.900  409.629   71.663   88.182   44.810  108.353   20.150   20.938
     51.910  410.161   69.959   87.277   46.301  110.164   20.310   20.134
     51.920  410.317   70.818   89.527   46.337  106.632   20.346   20.347
     51.930  406.916   71.070   86.123   46.664  107.730   19.901   20.369
     51.940  413.014   70.146   88.615   47.270  107.568   20.991   22.410
     51.950  410.662   72.258   88.245   44.999  106.873   20.808   21.415
     51.960  407.277   70.139   89.703   45.520  105.399   20.332   21.506
     51.970  410.197   70.680   89.806   45.970  106.152   20.620   21.345
     51.980  411.020   70.726   88.348   45.571  107.972   20.106   21.473
     51.990  413.132   72.191   89.597   47.070  107.440   20.330   20.253
     52.000  407.486   70.797   89.519   45.520  104.329   20.000   21.301
     52.010  408.788   70.220   90.288   45.187  107.009   19.261   21.446
     52.020  409.140   70.882   90.126   45.998  105.343   19.521   21.708
     52.030  410.989   71.095   89.168   46.065  107.512   20.146   20.713
     52.040  410.279   68.962   89.667   46.813  107.962   20.143   22.123
     52.050  411.075   70.316   88.468   47.662  108.670   19.859   20.891
     52.060  411.973   70.098   89.816   46.539  107.774   20.678   21.878
     52.070  413.729   69.296   89.101   47.283  108.888   20.719   22.631
     52.080  413.041   71.074   89.066   46.975  108.333   20.597   20.995
     52.090  411.107   70.176   87.254   46.837  109.332   20.920   21.051
     52.100  412.738   70.689   87.891   47.781  108.032   20.477   21.670
     52.110  408.661   69.843   88.276   47.048  107.447   20.299   21.379
     52.120  411.140   69.875   88.975   48.200  108.491   20.355   21.739
     52.130  411.858   70.095   88.004   47.520  108.931   21.619   21.973
     52.140  412.729   70.389   87.941   46.762  108.972   20.921   22.047
     52.150  411.838   69.771   90.126   47.121  107.307   20.088   22.160
     52.160  409.756   69.314   88.384   45.779  108.387   21.133   21.436
     52.170  412.429   70.505   87.995   47.863  108.513   20.618   21.165
     52.180  408.055   69.481   88.531   46.424  108.210   19.736   20.844
     52.190  408.748   68.950   89.244   46.355  107.758   19.684   22.279
     52.200  413.793   69.527   90.114   47.513  109.510   20.591   21.601
     52.210  410.784   70.102   88.753   46.155  107.936   20.908   21.912
     52.220  407.094   68.995   88.382   45.940  107.787   20.539   21.091
     52.230  411.135   70.573   89.528   46.807  108.409   20.177   22.278
     52.240  413.383   69.139   91.147   47.616  108.866   19.929   22.010
     52.250  412.499   71.150   89.149   46.628  108.430   20.482   21.433
     52.260  412.286   71.286   91.075   46.990  106.705   20.525   21.037
     52.270  409.260   69.266   89.228   46.706  107.535   20.949   21.077
     52.280  411.097   70.535   89.137   46.378  108.806   19.848   21.853
     52.290  406.420   68.998   90.316   45.917  106.305   20.727   21.567
     52.300  407.516   68.095   91.360   46.828  104.582   20.618   21.213
     52.310  409.506   71.087   88.863   46.171  107.056   20.071   21.860
     52.320  408.840   69.284   91.137   46.225  104.908   20.248   21.384
     52.330  408.936   69.868   87.519   48.294  107.416   20.315   21.405
     52.340  407.229   69.909   90.410   47.331  104.547   20.254   21.154
     52.350  413.720   71.035   89.893   47.061  106.281   21.404   23.215
     52.360  413.161   71.509   90.186   46.628  107.104   20.554   21.774
     52.370  416.539   72.084   91.355   46.026  108.336   20.607   22.035
     52.380  414.753   71.322   91.532   46.580  107.779   21.277   21.265
     52.390  417.338   72.521   91.396   48.213  108.448   21.116   21.227
     52.400  412.933   70.620   90.148   46.968  106.580   21.005   22.389
     52.410  412.464   71.627   89.321   45.274  105.782   21.624   22.615
     52.420  416.401   73.458   90.452   47.453  107.205   20.964   22.431
     52.430  415.113   71.718   90.160   47.337  108.603   19.656   22.389
     52.440  413.149   71.340   90.150   47.680  104.863   21.760   21.820
     52.450  413.949   71.222   90.783   46.747  107.409   20.320   21.756
     52.460  412.859   70.923   90.169   47.424  106.622   19.681   21.812
     52.470  410.052   70.991   90.078   47.118  106.534   19.453   21.053
     52.480  413.897   70.338   91.251   46.810  105.818   20.445   21.477
     52.490  409.435   69.214   89.722   47.065  106.751   19.184   21.862
     52.500  409.522   70.825   89.232   45.514  106.734   20.070   21.577
     52.510  408.859   69.611   89.706   46.140  105.645   20.231   21.498
     52.520  411.290   70.669   90.182   46.226  107.719   19.433   21.691
     52.530  412.038   70.715   91.166   45.863  106.984   19.533   21.505
     52.540  409.891   70.272   91.102   45.400  107.859   18.878   20.923
     52.550  411.253   70.111   91.894   45.210  108.706   19.549   20.559
     52.560  410.482   70.000   90.979   46.025  107.652   20.549   21.523
     52.570  412.273   69.534   91.869   46.624  108.308   19.989   20.772
     52.580  412.498   70.254   89.538   45.767  109.304   19.531   21.096
     52.590  414.509   69.949   91.401   47.079  109.201   20.537   20.756
     52.600  411.673   69.529   90.535   47.507  108.722   19.181   21.707
     52.610  408.126   70.209   88.554   46.119  107.745   19.665   20.971
     52.620  411.366   70.435   90.806   47.269  107.475   19.875   21.301
     52.630  409.672   69.364   89.044   47.144  108.161   19.373   21.611
     52.640  409.117   70.159   88.722   47.331  106.427   19.320   21.815
     52.650  405.467   69.637   89.574   46.444  106.227   18.897   20.848
     52.660  410.876   72.121   89.021   47.073  107.077   19.673   21.283
     52.670  408.579   69.628   90.061   46.726  106.259   18.770   21.724
     52.680  409.359   70.270   89.307   48.120  105.214   20.366   20.729
     52.690  410.290   69.690   90.837   46.000  108.675   19.319   20.850
     52.700  411.590   70.732   90.259   47.216  107.978   18.941   21.450
     52.710  412.300   70.778   89.427   46.696  107.539   20.484   20.868
     52.720  412.856   72.127   89.082   46.847  108.104   19.700   21.377
     52.730  410.652   70.732   90.193   46.970  107.924   19.606   20.778
     52.740  409.170   70.870   90.509   47.057  105.499   20.052   21.407
     52.750  404.563   69.930   89.032   44.289  106.736   19.282   20.509
     52.760  406.105   69.642   89.638   46.705  105.463   18.134   20.637
     52.770  406.418   70.307   89.924   46.047  105.978   18.966   20.514
     52.780  407.689   70.179   89.929   46.144  106.041   19.438   20.642
     52.790  413.802   70.753   91.681   46.379  104.747   19.879   22.348
     52.800  411.239   70.398   89.144   46.960  107.097   19.983   21.419
     52.810  412.720   70.787   90.440   46.559  107.506   20.059   21.744
     52.820  410.392   70.577   89.556   46.739  106.104   19.289   21.455
     52.830  413.050   70.703   90.095   47.178  107.617   19.311   21.467
     52.840  409.202   70.824   87.420   46.344  108.131   18.921   21.473
     52.850  406.972   70.590   89.732   46.594  104.838   19.243   20.757
     52.860  411.144   71.511   88.429   47.004  107.661   19.635   21.268
     52.870  405.052   70.460   88.949   46.363  104.817   18.730   21.483
     52.880  407.600   68.795   89.102   47.885  105.494   19.558   21.830
     52.890  407.337   70.262   89.105   47.178  104.968   19.047   20.902
     52.900  409.389   69.982   90.240   46.606  106.446   18.984   21.126
     52.910  408.468   70.771   88.704   47.338  105.497   19.432   21.689
     52.920  410.092   69.719   89.668   47.925  107.434   20.052   20.912
     52.930  409.675   68.712   90.539   47.011  106.300   20.367   21.597
     52.940  408.146   69.763   90.418   46.207  105.758   20.741   20.621
     52.950  411.382   70.478   90.704   45.501  107.134   20.024   21.515
     52.960  411.174   70.937   89.952   46.563  106.735   19.379   21.266
     52.970  410.421   69.960   90.451   46.809  107.112   19.989   21.229
     52.980  412.900   70.782   89.868   46.895  108.394   20.452   21.248
     52.990  409.009   70.339   88.774   46.195  105.719   20.719   21.612
     53.000  410.407   69.728   89.282   46.764  105.650   20.831   21.739
     53.010  414.357   69.442   89.149   48.242  106.176   21.085   21.898
     53.020  408.206   69.134   88.998   47.341  103.859   21.006   21.565
     53.030  407.508   69.586   88.460   45.957  105.264   20.906   21.255
     53.040  411.551   68.116   89.880   48.711  108.650   20.195   21.060
     53.050  412.504   70.971   88.293   46.970  108.171   20.174   21.526
     53.060  410.817   69.527   89.059   48.488  107.430   19.691   22.039
     53.070  410.766   70.991   90.112   47.388  106.522   19.808   21.103
     53.080  409.730   71.411   88.023   46.906  105.738   20.948   21.920
     53.090  409.807   70.795   86.179   47.257  108.417   19.910   21.583
     53.100  408.039   70.403   86.478   46.719  108.488   19.260   21.004
     53.110  412.549   71.677   87.920   47.608  109.154   19.519   21.414
     53.120  410.858   70.487   87.678   47.710  109.183   20.356   21.549
     53.130  408.681   70.561   86.603   46.287  108.739   20.574   20.672
     53.140  410.284   70.402   87.378   45.415  110.036   20.812   20.646
     53.150  408.664   70.309   88.065   45.855  107.071   20.503   21.187
     53.160  407.684   69.978   86.375   46.478  108.974   20.654   21.131
     53.170  410.600   71.563   86.444   44.488  109.583   20.460   21.817
     53.180  406.107   69.201   86.496   44.833  107.765   20.086   21.368
     53.190  410.003   70.170   87.694   47.093  108.386   19.789   20.871
     53.200  407.550   69.782   87.117   46.334  107.031   19.299   21.625
[truncated: 7,251,001 more chars]
