# Supplementary material for: Comparative structural insights and functional analysis for the distinct unbound states of Human AGO proteins
Source: Sci Rep. 2025 Mar 19;15:9432. doi: 10.1038/s41598-025-91849-5 (PMC11923369; doi:10.1038/s41598-025-91849-5)
Supplement: Supplementary file 4 — Supplementary Information 4. [file 41598_2025_91849_MOESM4_ESM.zip › global_and_domains/AGO2/r3/area.xvg]

# This file was created Sun Jul 14 13:51:39 2024
# Created by:
#                       :-) GROMACS - gmx sasa, 2024.1 (-:
# 
# Executable:   /home/panos/gromacs2024_1/bin/gmx
# Data prefix:  /home/panos/gromacs2024_1
# Working dir:  /media/panos/206c1b5a-e5c5-4016-9bdd-177d61394396/ago_sim3/AGO2/production
# Command line:
#   gmx sasa -f prod_center.xtc -s prod.tpr -n all_domains.ndx -o area.xvg -tu ns -surface 1 -output 10 11 12 13 14 15
# gmx sasa is part of G R O M A C S:
#
# Good ROcking Metal Altar for Chronical Sinners
#
@    title "Solvent Accessible Surface"
@    xaxis  label "Time (ns)"
@    yaxis  label "Area (nm\S2\N)"
@TYPE xy
@ view 0.15, 0.15, 0.75, 0.85
@ legend on
@ legend box on
@ legend loctype view
@ legend 0.78, 0.8
@ legend length 2
@ s0 legend "Total"
@ s1 legend "r_15-145"
@ s2 legend "r_214-349"
@ s3 legend "r_408-489"
@ s4 legend "r_496-797"
@ s5 legend "r_154-206"
@ s6 legend "r_353-399"
      0.000  416.517   71.790   93.047   47.155  106.979   20.285   20.034
      0.010  416.201   69.877   93.421   47.133  108.615   20.544   20.299
      0.020  412.714   71.337   93.365   45.836  106.371   18.657   20.634
      0.030  414.825   71.503   95.077   47.259  106.430   19.208   19.478
      0.040  414.648   71.411   93.584   46.903  106.808   19.307   19.604
      0.050  414.215   71.071   93.325   46.356  106.314   18.924   20.048
      0.060  414.513   69.196   93.203   47.576  107.801   19.763   20.227
      0.070  410.617   71.531   92.325   45.819  106.023   19.304   19.844
      0.080  412.885   70.130   92.359   46.009  107.707   19.867   20.536
      0.090  413.884   71.231   91.978   47.097  106.816   19.772   20.532
      0.100  413.984   69.765   92.759   46.498  108.299   19.566   20.567
      0.110  414.458   71.425   92.176   46.864  106.469   20.015   20.533
      0.120  414.566   70.686   93.996   46.862  107.879   19.944   19.804
      0.130  415.196   71.434   93.588   47.902  107.461   19.858   20.083
      0.140  416.350   71.664   93.754   47.452  107.608   18.472   19.639
      0.150  411.897   71.764   90.819   47.168  106.122   19.514   19.823
      0.160  414.311   71.856   93.861   46.411  106.522   20.469   18.838
      0.170  408.527   70.300   91.409   45.399  105.862   19.402   18.906
      0.180  412.224   70.590   92.228   44.851  107.301   19.574   20.865
      0.190  410.687   69.374   93.226   45.937  106.227   19.299   20.295
      0.200  413.710   71.639   93.123   46.563  106.827   18.913   19.896
      0.210  410.403   70.950   93.229   45.732  105.820   18.738   19.720
      0.220  412.932   72.891   92.199   46.232  105.282   20.345   19.888
      0.230  410.113   70.415   92.545   47.704  106.959   18.101   20.074
      0.240  406.865   70.939   91.939   47.017  104.617   18.796   19.309
      0.250  408.930   70.721   92.888   46.145  105.250   19.226   19.377
      0.260  415.331   72.044   93.900   45.363  107.111   20.007   20.138
      0.270  414.930   72.096   94.758   46.410  105.910   19.782   19.938
      0.280  414.496   71.814   94.481   46.210  105.345   20.021   20.779
      0.290  410.058   70.130   93.281   46.245  106.222   19.042   20.126
      0.300  411.049   70.877   94.417   46.984  104.215   18.926   20.064
      0.310  413.388   70.639   94.786   46.677  106.654   18.994   19.149
      0.320  415.336   71.187   95.421   46.207  106.266   19.302   20.414
      0.330  412.294   71.821   95.929   46.175  104.739   18.568   19.022
      0.340  411.877   71.492   92.933   46.864  106.250   18.784   19.890
      0.350  411.344   71.506   93.825   45.858  104.995   19.158   20.046
      0.360  416.075   70.050   96.282   46.856  106.473   20.390   20.636
      0.370  412.070   70.176   92.608   48.669  105.181   19.756   19.411
      0.380  410.005   71.014   92.476   45.930  105.635   18.974   18.801
      0.390  411.100   70.264   91.624   46.366  105.817   19.689   19.549
      0.400  412.930   71.632   92.499   46.129  107.160   19.819   18.877
      0.410  414.199   71.684   93.328   46.770  107.716   19.179   19.979
      0.420  413.814   70.039   93.692   47.180  107.494   19.146   19.667
      0.430  413.336   71.322   93.869   45.159  107.149   19.495   20.175
      0.440  414.401   71.340   94.907   46.249  107.020   18.408   19.345
      0.450  411.182   71.770   93.606   45.749  106.209   19.031   18.830
      0.460  414.173   70.344   93.240   46.633  106.918   19.771   19.878
      0.470  415.861   70.756   93.537   46.704  108.458   19.265   20.043
      0.480  416.430   70.141   94.407   47.441  108.874   18.877   20.627
      0.490  418.379   69.348   93.840   48.197  109.325   19.730   20.709
      0.500  417.453   70.127   93.204   47.782  110.090   19.311   20.538
      0.510  411.647   69.839   93.242   46.650  106.570   19.646   19.354
      0.520  414.570   69.185   93.232   47.398  109.586   18.471   20.226
      0.530  416.180   69.798   93.683   47.120  108.674   19.445   20.534
      0.540  412.485   70.041   92.266   46.155  108.564   20.284   19.525
      0.550  415.767   69.629   93.906   45.775  108.668   19.618   20.358
      0.560  417.309   70.970   94.560   46.820  109.356   19.500   20.260
      0.570  414.639   72.510   93.106   46.021  107.372   19.370   20.085
      0.580  417.285   71.128   92.686   46.973  110.049   19.207   20.630
      0.590  416.848   71.481   94.619   48.170  107.532   19.264   19.700
      0.600  413.151   69.332   93.971   45.784  108.945   18.211   20.356
      0.610  415.576   70.370   93.561   46.881  109.189   18.424   20.967
      0.620  415.999   71.855   94.429   47.729  108.082   18.886   19.926
      0.630  412.310   69.959   94.369   46.784  107.598   18.628   20.229
      0.640  413.299   68.359   94.043   46.760  108.060   19.564   21.005
      0.650  413.740   71.678   92.243   46.083  108.869   18.812   20.113
      0.660  410.580   69.757   90.045   47.349  108.840   18.963   19.959
      0.670  412.909   70.104   93.762   47.277  107.442   18.913   20.173
      0.680  409.437   68.662   91.329   45.650  108.677   18.124   20.906
      0.690  411.650   69.956   93.957   45.399  107.343   19.349   20.256
      0.700  412.838   69.612   92.198   47.546  107.641   20.183   20.478
      0.710  411.849   68.698   91.703   47.484  108.215   18.697   20.672
      0.720  411.199   69.922   92.776   46.773  107.600   19.352   19.503
      0.730  410.703   70.062   91.531   46.374  107.805   19.721   19.951
      0.740  412.625   70.224   92.811   45.614  109.063   18.398   21.301
      0.750  414.614   71.604   92.913   47.057  108.999   19.404   20.399
      0.760  413.360   71.915   92.390   45.552  107.533   19.115   20.388
      0.770  412.346   69.982   92.829   46.487  108.476   18.994   21.404
      0.780  413.535   71.795   92.080   46.376  108.520   19.073   20.039
      0.790  415.544   69.773   92.430   47.283  110.122   18.773   21.521
      0.800  415.599   71.487   93.655   46.759  108.451   18.892   20.500
      0.810  413.904   70.995   92.469   46.709  109.394   18.444   20.664
      0.820  412.816   71.669   94.008   45.549  108.225   18.001   20.387
      0.830  411.948   70.490   94.277   45.617  107.200   18.877   20.358
      0.840  417.565   71.801   93.945   44.992  109.082   18.575   21.124
      0.850  417.844   73.142   93.035   46.449  109.101   18.407   20.516
      0.860  413.910   71.484   92.514   46.218  109.112   17.972   20.146
      0.870  418.078   72.207   93.111   47.431  108.460   18.852   20.766
      0.880  415.405   71.319   91.895   46.176  107.769   19.047   19.528
      0.890  417.310   70.501   93.937   46.179  109.203   19.308   20.243
      0.900  417.340   70.232   94.807   46.291  109.163   18.772   21.136
      0.910  417.722   70.946   92.970   46.520  110.013   19.055   20.745
      0.920  414.763   70.532   92.671   47.029  108.463   18.357   20.048
      0.930  418.181   72.888   92.493   46.819  110.949   18.629   19.140
      0.940  420.393   70.792   93.950   46.876  112.642   19.253   20.141
      0.950  417.829   70.548   92.865   47.947  111.468   19.116   19.575
      0.960  415.340   71.218   92.402   46.698  110.101   18.867   19.582
      0.970  412.235   69.958   91.653   47.202  109.259   19.575   18.803
      0.980  414.617   70.949   93.309   46.252  110.465   18.768   19.230
      0.990  413.194   69.798   92.191   45.047  109.221   19.456   20.282
      1.000  413.247   69.764   92.680   46.537  108.160   19.161   20.246
      1.010  416.266   71.448   92.752   45.848  110.443   19.397   19.775
      1.020  415.655   70.212   91.039   46.980  109.825   20.131   20.976
      1.030  411.969   69.940   92.438   46.268  106.547   19.947   20.803
      1.040  413.926   70.665   93.411   46.733  106.014   19.860   20.153
      1.050  413.614   68.861   92.733   47.178  108.502   18.878   20.427
      1.060  411.081   69.424   92.919   45.880  106.688   19.482   20.401
      1.070  411.743   69.432   93.044   45.336  108.061   18.901   19.847
      1.080  413.854   69.531   94.593   47.154  107.981   18.437   20.257
      1.090  411.544   69.775   92.558   46.925  106.047   19.471   21.110
      1.100  412.853   69.419   92.566   46.015  109.026   18.575   21.180
      1.110  417.320   69.108   92.749   48.333  110.181   19.532   21.500
      1.120  413.027   69.088   91.311   47.150  110.052   19.406   20.296
      1.130  411.381   67.705   91.205   48.272  109.941   18.688   20.370
      1.140  411.026   68.912   91.069   46.546  108.845   19.053   20.584
      1.150  414.391   70.925   91.378   47.684  111.138   18.652   20.026
      1.160  412.106   70.393   91.318   47.633  109.008   19.158   19.763
      1.170  413.971   69.969   91.974   47.762  107.411   19.695   20.429
      1.180  418.300   70.560   93.032   49.826  109.084   19.327   19.720
      1.190  416.347   70.269   92.819   47.645  109.180   19.271   20.468
      1.200  417.923   71.113   92.817   47.486  109.639   19.117   19.929
      1.210  412.356   69.639   91.574   47.342  107.704   19.220   20.138
      1.220  416.602   71.294   93.541   47.349  108.222   19.305   19.881
      1.230  412.281   70.113   91.287   47.825  107.599   19.639   19.334
      1.240  413.839   68.924   92.730   47.300  108.575   19.920   20.201
      1.250  412.590   70.189   91.824   47.485  108.436   19.058   19.680
      1.260  413.626   68.614   91.990   47.949  110.547   18.957   19.354
      1.270  409.380   69.626   90.456   47.254  107.661   18.992   19.665
      1.280  415.160   69.296   93.092   46.364  110.906   19.324   19.351
      1.290  413.807   69.577   90.918   47.234  108.733   19.521   19.530
      1.300  413.624   69.472   91.691   47.989  109.350   19.991   19.676
      1.310  414.925   70.029   91.145   47.897  111.269   19.634   19.520
      1.320  415.906   70.707   91.354   49.342  109.957   19.844   18.866
      1.330  414.634   69.378   91.631   49.493  110.251   19.476   19.278
      1.340  417.215   69.568   92.218   50.036  110.914   20.013   18.508
      1.350  413.859   69.882   92.182   48.013  109.962   19.297   19.958
      1.360  411.209   69.084   90.642   47.565  109.817   19.965   18.576
      1.370  415.887   69.840   90.403   48.276  112.669   20.084   19.238
      1.380  419.680   70.977   91.443   49.299  111.693   20.727   19.268
      1.390  414.656   69.764   92.757   48.730  109.659   20.183   18.682
      1.400  411.941   68.268   93.065   48.191  108.271   19.782   19.249
      1.410  413.151   69.308   92.193   49.191  108.740   19.423   19.243
      1.420  416.509   70.620   91.659   48.804  111.024   19.710   19.707
      1.430  417.951   70.285   92.730   48.347  110.164   18.983   20.731
      1.440  413.999   69.003   91.692   48.632  109.393   19.364   19.800
      1.450  411.709   69.349   90.965   48.158  109.952   18.497   19.414
      1.460  409.877   69.374   90.254   47.587  109.415   18.804   20.087
      1.470  411.729   69.294   91.957   48.516  109.001   17.842   19.571
      1.480  410.552   69.451   89.715   47.466  110.189   19.134   18.988
      1.490  414.159   68.992   91.885   48.031  109.684   19.699   19.671
      1.500  412.563   68.258   91.429   48.318  109.193   18.892   19.662
      1.510  411.901   68.422   90.912   48.896  108.489   19.376   19.705
      1.520  409.218   69.596   90.805   47.727  108.246   18.553   19.463
      1.530  413.554   69.400   91.487   47.924  111.039   19.375   19.722
      1.540  415.984   70.709   92.205   48.167  109.199   20.639   19.294
      1.550  414.407   68.297   93.126   48.538  110.816   19.813   19.058
      1.560  413.107   68.778   92.297   47.832  111.199   19.074   19.566
      1.570  415.010   68.212   92.429   49.786  108.869   20.133   19.945
      1.580  412.747   68.476   92.278   48.446  108.704   20.508   19.580
      1.590  415.211   69.589   93.385   49.285  109.120   19.067   19.035
      1.600  414.309   69.370   93.600   47.752  108.481   20.085   19.713
      1.610  413.150   69.113   92.560   47.236  109.946   19.968   19.494
      1.620  414.733   69.279   94.001   47.577  109.741   19.508   19.215
      1.630  412.510   71.861   93.111   47.181  106.103   20.159   18.677
      1.640  411.770   68.697   93.847   48.173  107.051   19.432   19.463
      1.650  411.068   70.300   93.369   47.129  106.757   19.287   19.600
      1.660  408.851   68.378   92.858   47.256  107.038   19.588   19.657
      1.670  410.840   70.586   91.578   46.940  108.375   19.723   19.556
      1.680  407.747   67.337   93.128   47.791  107.198   19.035   19.827
      1.690  414.403   69.835   93.250   48.202  109.045   19.080   19.949
      1.700  411.346   68.575   92.970   47.211  108.307   19.222   20.503
      1.710  413.030   70.852   91.072   48.168  108.097   19.197   20.399
      1.720  412.143   69.049   92.650   47.239  110.218   18.619   20.234
      1.730  411.363   68.197   92.356   48.175  109.729   18.885   19.574
      1.740  413.279   69.943   93.332   48.371  108.430   18.458   19.950
      1.750  411.765   70.289   93.709   48.324  106.893   19.650   19.369
      1.760  411.984   68.651   93.125   48.918  107.462   18.495   20.204
      1.770  412.275   69.395   93.276   47.603  109.679   19.036   20.144
      1.780  413.068   68.745   95.210   48.471  109.627   18.765   19.429
      1.790  414.883   70.705   93.332   48.223  110.469   18.942   19.981
      1.800  408.948   68.395   92.546   48.659  107.636   18.797   19.434
      1.810  411.380   69.311   93.158   48.429  107.530   18.632   20.747
      1.820  414.875   70.822   93.703   48.163  108.041   19.685   19.815
      1.830  415.746   69.522   92.672   50.109  108.824   19.219   20.447
      1.840  413.381   71.192   93.377   46.184  107.725   18.899   20.206
      1.850  413.132   69.317   92.752   47.747  108.162   18.992   20.577
      1.860  415.025   70.761   91.973   48.169  106.282   19.329   20.872
      1.870  407.620   68.359   90.817   47.128  105.919   19.872   20.277
      1.880  415.101   71.371   93.012   48.439  106.712   19.443   20.211
      1.890  412.526   69.066   92.330   47.042  110.199   18.467   20.436
      1.900  413.910   70.050   92.227   47.284  108.940   19.210   20.909
      1.910  408.577   69.213   92.193   47.181  107.436   19.072   19.393
      1.920  409.837   69.504   91.372   47.031  108.290   19.721   20.418
      1.930  411.182   70.642   92.609   47.034  107.522   19.000   20.876
      1.940  411.316   71.269   90.744   48.394  108.916   18.829   20.206
      1.950  410.004   68.304   91.301   48.794  107.899   19.148   20.467
      1.960  410.047   69.423   91.884   48.454  108.183   18.909   19.702
      1.970  413.797   69.414   93.017   48.897  109.431   19.031   20.092
      1.980  415.796   69.632   93.290   48.731  109.747   18.501   20.773
      1.990  409.555   70.414   90.915   49.392  108.266   17.486   20.642
      2.000  415.181   69.246   93.488   48.644  109.313   18.943   20.480
      2.010  410.936   70.426   92.099   46.369  109.235   18.786   20.418
      2.020  416.984   69.484   92.356   48.984  110.837   18.608   20.143
      2.030  414.135   70.856   93.191   47.621  108.415   18.970   20.250
      2.040  413.370   69.901   93.056   48.471  108.838   19.134   19.034
      2.050  414.812   70.509   94.538   47.655  107.570   18.126   20.487
      2.060  412.889   70.162   92.894   47.925  108.677   18.220   20.273
      2.070  413.580   69.953   92.532   48.086  108.644   18.306   20.107
      2.080  409.657   69.798   91.651   46.198  108.427   19.043   20.219
      2.090  411.891   70.218   93.370   47.131  107.637   18.677   19.505
      2.100  413.193   70.390   92.595   46.657  108.445   18.445   20.683
      2.110  415.634   70.401   91.340   47.275  110.545   18.626   20.131
      2.120  414.544   69.931   92.926   48.214  108.828   18.789   20.658
      2.130  412.364   69.067   91.494   48.956  108.711   18.745   20.537
      2.140  414.489   69.354   93.232   47.342  109.250   19.475   20.942
      2.150  414.913   70.456   92.932   47.352  109.410   18.919   20.804
      2.160  413.526   68.647   93.605   47.845  109.614   18.763   20.607
      2.170  414.997   69.835   92.830   47.122  109.494   18.581   21.172
      2.180  415.212   69.282   94.524   47.834  108.868   18.328   20.658
      2.190  411.487   68.826   91.325   48.274  107.877   18.962   21.354
      2.200  411.694   68.036   91.852   47.255  109.088   18.555   20.914
      2.210  410.552   67.963   93.707   48.604  107.522   17.580   19.571
      2.220  411.151   67.675   92.915   47.743  108.495   18.802   19.423
      2.230  413.573   69.812   91.612   48.659  109.756   18.003   20.427
      2.240  411.639   70.158   91.918   46.820  109.595   18.715   20.244
      2.250  411.601   69.310   91.290   48.007  110.098   18.250   20.107
      2.260  412.508   68.739   92.638   47.998  109.907   18.483   20.482
      2.270  411.967   68.971   93.619   46.647  107.993   18.963   20.337
      2.280  414.197   68.902   94.726   46.635  109.496   18.366   20.226
      2.290  417.192   70.667   94.594   47.484  108.778   19.501   20.223
      2.300  413.487   70.056   92.917   47.151  108.804   18.705   20.509
      2.310  414.481   69.150   92.803   47.523  109.796   18.197   20.832
      2.320  411.844   69.510   93.433   46.190  108.849   17.905   20.503
      2.330  408.821   67.741   93.791   45.242  107.936   17.938   20.209
      2.340  410.620   70.352   90.032   45.753  109.491   18.274   20.910
      2.350  414.310   70.465   92.540   46.323  108.243   19.411   20.636
      2.360  409.297   69.677   91.506   45.513  108.146   18.587   20.118
      2.370  414.788   69.203   94.335   47.056  110.518   18.490   20.603
      2.380  411.006   68.932   93.674   47.038  107.790   17.805   19.429
      2.390  412.483   70.205   92.807   47.410  108.503   18.022   19.736
      2.400  413.281   69.795   92.959   46.161  109.369   18.449   20.814
      2.410  413.185   71.846   93.279   47.092  108.198   18.467   19.635
      2.420  417.114   71.463   94.632   46.322  109.305   18.749   19.909
      2.430  411.184   69.798   92.702   45.624  108.415   19.040   19.829
      2.440  416.506   72.637   94.761   47.309  108.754   18.749   19.530
      2.450  418.026   72.529   94.749   47.608  107.600   18.870   19.994
      2.460  417.280   73.679   92.851   47.720  109.962   18.501   20.108
      2.470  418.078   72.019   94.711   47.680  109.520   18.843   19.424
      2.480  421.039   72.319   94.815   48.611  111.249   18.478   19.416
      2.490  416.552   71.507   94.039   47.752  110.051   18.241   19.966
      2.500  417.594   70.749   95.005   46.555  111.096   19.027   19.909
      2.510  415.905   71.732   92.788   47.336  109.868   19.540   19.697
      2.520  417.332   72.103   93.455   47.409  108.676   20.105   19.863
      2.530  413.953   70.523   93.524   47.411  108.195   19.061   20.109
      2.540  414.582   70.573   94.472   47.887  108.311   18.313   19.903
      2.550  414.237   70.376   93.995   46.805  107.945   19.228   20.537
      2.560  415.104   72.234   93.182   48.289  107.733   17.580   20.150
      2.570  415.429   71.990   93.656   47.624  108.279   18.745   20.160
      2.580  418.758   71.152   92.402   48.901  110.140   19.175   20.178
      2.590  414.252   70.482   92.993   48.007  109.056   18.412   19.868
      2.600  418.081   72.975   93.899   47.561  108.803   18.842   19.695
      2.610  421.113   73.230   95.078   47.971  110.429   18.787   19.847
      2.620  418.264   70.662   95.560   47.438  110.340   18.753   19.657
      2.630  419.238   70.892   96.336   47.343  110.495   18.881   19.451
      2.640  422.280   71.584   95.531   48.229  111.340   18.660   19.680
      2.650  418.978   70.836   94.844   47.389  111.038   19.030   19.198
      2.660  416.510   69.079   94.320   46.812  111.468   19.644   18.957
      2.670  419.267   70.839   95.076   48.349  110.474   19.132   19.302
      2.680  414.823   69.832   93.936   47.238  110.373   19.202   19.262
      2.690  417.378   69.946   94.509   48.263  110.628   19.917   19.615
      2.700  413.399   69.356   93.106   47.674  109.387   18.917   18.971
      2.710  414.076   70.003   93.852   47.113  109.828   19.076   18.816
      2.720  416.708   70.218   94.713   47.978  108.958   19.142   19.126
      2.730  416.416   68.700   94.381   48.113  110.562   19.238   19.463
      2.740  416.745   71.694   94.976   47.336  109.488   18.749   19.060
      2.750  412.466   69.951   90.856   46.851  110.959   18.293   19.301
      2.760  417.970   69.431   94.191   48.690  109.602   18.345   20.217
      2.770  412.514   68.157   93.463   47.557  109.881   18.489   19.915
      2.780  413.617   67.916   94.572   47.436  110.734   18.217   18.547
      2.790  415.880   70.355   94.969   46.514  111.489   18.212   19.517
      2.800  407.116   68.425   92.183   46.450  107.132   18.078   19.404
      2.810  415.346   70.617   93.740   48.584  108.112   18.357   19.380
      2.820  413.159   70.890   93.074   47.576  108.462   18.200   18.798
      2.830  417.841   72.419   93.590   47.349  108.883   17.920   19.698
      2.840  414.857   70.685   93.354   47.854  110.002   18.658   19.743
      2.850  417.556   70.811   94.314   46.922  111.477   18.404   19.957
      2.860  413.486   70.506   92.618   48.635  108.468   18.421   19.924
      2.870  415.511   71.120   93.378   46.829  109.665   18.710   20.216
      2.880  415.478   69.354   94.117   47.054  109.820   19.440   20.078
      2.890  414.495   69.766   93.332   48.068  110.668   18.388   19.491
      2.900  414.265   69.181   94.510   46.723  108.860   18.513   20.067
      2.910  419.890   71.756   95.881   47.240  110.736   18.784   19.931
      2.920  416.367   70.209   95.418   47.085  109.205   18.396   19.385
      2.930  416.087   70.965   94.462   46.151  110.443   18.437   20.048
      2.940  413.404   70.039   93.925   46.992  108.679   18.828   20.608
      2.950  420.480   71.429   94.323   48.544  111.169   18.609   20.091
      2.960  416.036   70.583   95.124   48.369  109.045   18.430   19.940
      2.970  418.574   71.665   93.688   48.609  109.319   18.787   20.001
      2.980  419.355   71.291   93.768   49.297  112.011   18.020   19.997
      2.990  416.236   70.686   92.855   50.497  109.349   17.587   19.351
      3.000  418.346   71.142   95.735   48.955  109.341   17.875   20.355
      3.010  420.963   72.064   96.356   49.168  111.021   18.485   19.610
      3.020  419.464   71.004   95.995   47.851  110.945   18.421   19.279
      3.030  419.253   70.951   94.502   49.434  109.620   18.914   19.398
      3.040  417.673   72.110   94.217   47.571  110.247   18.511   20.071
      3.050  416.620   72.231   95.001   47.615  110.540   17.602   19.499
      3.060  418.593   70.475   95.938   48.828  109.092   18.463   19.820
      3.070  418.147   71.186   95.595   47.811  109.261   18.753   19.997
      3.080  421.729   72.192   96.598   46.769  111.286   18.537   19.627
      3.090  417.570   69.665   95.017   47.909  110.034   19.041   20.838
      3.100  416.999   70.784   96.008   47.994  108.688   18.382   19.960
      3.110  419.645   71.302   96.095   49.331  108.919   17.978   20.551
      3.120  418.612   71.670   96.076   48.115  108.558   18.591   20.918
      3.130  418.811   71.198   96.117   46.708  110.600   19.054   19.642
      3.140  421.684   72.071   97.312   47.773  110.232   17.872   19.926
      3.150  420.431   72.613   95.079   48.249  109.912   18.260   19.917
      3.160  420.848   71.969   96.978   47.975  109.167   19.072   20.022
      3.170  420.406   71.887   97.182   48.229  108.700   17.916   20.052
      3.180  420.037   72.189   96.679   48.516  108.676   18.181   20.173
      3.190  415.848   71.227   95.591   48.977  107.995   17.866   19.986
      3.200  423.035   72.247   97.914   48.878  110.859   18.393   20.290
      3.210  421.454   71.023   96.400   47.269  112.095   18.816   19.913
      3.220  419.582   71.566   95.857   49.032  109.914   18.205   20.214
      3.230  419.948   71.361   96.560   48.443  108.925   19.039   20.447
      3.240  418.112   70.848   95.500   49.021  109.494   17.884   20.102
      3.250  418.643   71.222   93.947   50.048  109.981   17.656   19.931
      3.260  418.599   70.775   95.079   47.891  108.735   18.441   21.108
      3.270  422.601   72.376   96.192   49.027  108.813   18.838   20.906
      3.280  421.225   69.428   96.054   48.631  110.648   18.990   20.215
      3.290  419.525   70.834   95.968   48.278  109.150   19.246   20.717
      3.300  418.083   71.283   94.741   47.616  110.579   18.792   19.993
      3.310  418.019   71.034   94.767   48.308  109.617   18.239   20.652
      3.320  420.847   71.852   95.843   49.473  109.933   18.994   19.947
      3.330  420.039   71.037   96.290   47.515  110.658   19.286   20.654
      3.340  415.070   71.333   94.960   46.761  110.520   18.778   19.852
      3.350  417.405   72.194   94.349   48.520  110.174   19.408   19.937
      3.360  414.856   71.738   94.275   47.967  108.361   18.328   20.383
      3.370  414.115   71.633   93.552   47.996  109.096   18.497   19.863
      3.380  419.791   72.612   93.943   48.639  111.791   19.179   19.909
      3.390  417.160   73.239   93.833   48.473  109.038   18.819   19.413
      3.400  419.644   73.236   94.330   49.042  108.982   19.603   19.917
      3.410  421.782   72.016   93.942   49.225  110.943   19.255   20.993
      3.420  418.812   72.747   93.646   48.306  109.438   18.990   20.698
      3.430  413.943   72.468   92.723   47.719  108.580   18.247   19.783
      3.440  418.569   71.625   95.613   47.365  109.971   19.112   20.106
      3.450  419.218   73.248   94.066   47.336  110.084   18.651   20.008
      3.460  419.365   73.215   92.167   48.012  111.485   17.914   20.985
      3.470  417.824   69.997   94.041   47.904  111.809   18.404   20.139
      3.480  419.639   71.002   93.781   50.139  109.744   19.548   20.440
      3.490  417.226   71.589   94.967   48.783  108.165   18.488   20.049
      3.500  415.150   71.051   93.996   47.389  107.449   19.308   20.528
      3.510  416.357   70.115   95.453   47.717  109.227   18.784   19.862
      3.520  419.829   71.369   95.812   49.841  108.397   19.052   19.908
      3.530  411.645   71.317   92.601   47.310  107.751   17.563   19.930
      3.540  415.399   71.223   92.994   48.006  109.292   19.257   19.323
      3.550  416.208   71.662   92.414   47.597  109.900   18.682   19.749
      3.560  419.462   71.257   92.156   49.255  110.931   18.888   20.428
      3.570  416.114   71.005   92.191   47.866  110.069   19.038   20.553
      3.580  414.400   71.378   92.288   48.390  108.750   18.478   19.820
      3.590  417.035   71.116   92.554   48.693  110.365   18.634   19.701
      3.600  413.837   71.643   93.460   47.611  108.137   18.624   20.191
      3.610  419.197   72.129   94.704   49.623  108.607   18.364   20.606
      3.620  416.528   72.122   92.869   48.778  109.658   18.698   20.880
      3.630  411.011   70.687   91.681   48.227  107.741   18.843   19.784
      3.640  411.812   70.638   92.764   47.223  107.758   19.041   20.227
      3.650  415.384   71.225   92.520   48.537  109.072   18.633   20.555
      3.660  416.066   70.878   92.034   49.619  111.394   18.948   19.742
      3.670  410.959   72.306   91.102   47.957  107.874   18.604   19.186
      3.680  413.883   71.961   92.381   47.017  110.150   18.581   19.931
      3.690  414.505   71.220   94.483   47.789  108.557   18.677   20.309
      3.700  415.877   71.044   94.116   47.477  110.522   19.214   19.755
      3.710  415.735   71.045   93.112   49.386  108.361   18.374   20.034
      3.720  415.564   71.943   93.361   46.752  110.003   18.915   19.395
      3.730  416.975   72.629   95.014   46.742  108.797   18.725   19.793
      3.740  413.702   72.522   93.846   47.460  108.120   18.880   19.454
      3.750  415.942   71.104   93.546   46.462  109.803   19.423   20.107
      3.760  417.256   71.544   95.193   47.668  109.817   18.791   19.485
      3.770  416.366   73.555   92.706   47.344  108.882   19.292   20.456
      3.780  417.781   71.212   93.495   48.582  109.104   19.880   20.521
      3.790  418.941   71.579   92.833   47.250  112.394   19.333   20.540
      3.800  418.044   72.444   93.941   48.140  109.179   18.487   20.319
      3.810  415.608   72.515   93.228   47.997  109.371   19.721   19.807
      3.820  414.438   72.223   92.737   47.786  107.634   19.469   19.815
      3.830  413.087   70.937   91.785   47.533  110.732   18.915   19.990
      3.840  412.357   71.411   91.695   46.363  109.091   18.726   20.339
      3.850  414.424   70.494   93.389   46.471  110.412   19.178   20.357
      3.860  415.979   72.392   92.494   47.123  110.832   18.166   19.839
      3.870  416.461   72.971   93.169   46.280  110.757   18.489   19.885
      3.880  416.925   72.306   92.705   47.056  111.543   19.063   19.710
      3.890  415.410   72.238   91.170   46.830  110.319   18.914   20.697
      3.900  411.830   69.664   91.220   48.653  108.849   18.186   21.386
      3.910  416.376   72.131   93.121   47.977  108.436   19.110   21.041
      3.920  415.167   70.578   94.648   47.959  107.714   18.845   20.224
      3.930  414.657   72.192   93.396   47.731  107.650   18.176   19.779
      3.940  414.880   70.135   94.110   47.352  107.779   19.408   19.443
      3.950  416.423   72.082   93.623   46.702  108.685   19.202   19.325
      3.960  419.000   71.598   94.330   47.557  110.492   19.472   19.407
      3.970  417.363   70.731   93.449   47.233  110.036   19.383   20.326
      3.980  416.480   71.148   93.650   47.340  109.423   19.574   19.594
      3.990  415.834   71.824   91.176   47.706  110.005   19.610   19.327
      4.000  416.748   70.832   94.440   47.412  110.518   18.541   19.447
      4.010  414.955   71.145   92.599   47.404  109.206   19.212   20.367
      4.020  416.986   71.459   92.018   47.714  111.329   18.584   20.224
      4.030  414.413   71.413   93.042   47.514  109.395   18.597   18.728
      4.040  415.562   72.140   92.755   48.230  109.514   18.102   19.195
      4.050  420.853   71.687   92.973   47.781  111.085   19.229   19.665
      4.060  422.514   73.793   94.392   48.424  110.328   18.875   19.691
      4.070  419.845   75.099   93.867   46.614  109.721   18.917   20.029
      4.080  416.156   71.637   93.154   46.892  108.598   19.255   19.609
      4.090  417.078   72.532   93.442   47.604  108.490   19.298   20.208
      4.100  420.213   73.367   93.674   48.676  110.211   18.832   20.240
      4.110  417.363   73.336   94.187   46.766  108.162   18.804   19.819
      4.120  418.671   71.408   92.542   47.394  111.491   19.320   19.996
      4.130  417.259   70.909   92.950   47.656  110.853   18.871   19.433
      4.140  416.448   72.535   92.360   46.974  109.647   18.576   20.131
      4.150  416.864   70.831   93.703   47.814  110.009   18.848   19.794
      4.160  417.186   71.176   95.083   46.504  110.713   18.956   18.976
      4.170  414.456   69.434   95.401   47.886  108.681   18.665   19.311
      4.180  418.814   71.489   96.583   46.702  109.651   19.247   19.644
      4.190  416.787   71.482   95.389   47.537  107.352   19.063   19.384
      4.200  413.081   70.539   93.397   47.238  108.668   19.855   18.926
      4.210  414.684   70.875   95.232   46.966  107.702   19.336   19.562
      4.220  418.119   72.218   95.578   46.927  108.265   20.108   19.747
      4.230  416.876   72.035   94.565   46.440  107.515   20.044   19.968
      4.240  416.033   71.610   94.206   47.303  107.689   19.072   20.472
      4.250  417.590   71.782   94.226   47.214  110.527   19.570   19.549
      4.260  417.008   70.708   95.074   46.456  108.717   19.913   20.107
      4.270  416.809   71.237   94.417   48.064  108.453   19.571   19.242
      4.280  416.345   71.967   94.596   47.684  107.890   19.786   19.488
      4.290  419.200   72.731   95.043   47.534  108.359   19.239   19.732
      4.300  418.276   72.246   94.398   47.434  107.860   19.844   20.534
      4.310  417.715   72.873   96.462   47.068  106.504   19.354   19.902
      4.320  420.996   71.908   95.688   47.178  108.945   19.495   20.731
      4.330  416.212   71.286   95.318   47.259  106.959   19.777   19.796
      4.340  418.646   72.586   95.188   46.187  108.131   18.850   20.597
      4.350  420.772   73.106   94.057   46.780  108.870   18.862   20.565
      4.360  420.020   71.915   93.932   48.694  109.661   18.459   19.785
      4.370  415.091   69.824   94.588   47.345  108.516   18.246   20.138
      4.380  413.040   69.862   94.402   47.546  105.012   18.899   20.496
      4.390  420.952   72.109   97.224   46.717  109.566   18.964   19.644
      4.400  417.277   70.300   96.792   46.512  107.567   18.853   20.545
      4.410  417.717   71.168   95.654   47.419  107.939   18.826   20.770
      4.420  418.760   71.796   94.684   47.041  109.331   18.728   20.323
      4.430  418.871   69.908   95.168   48.379  109.588   18.127   19.789
      4.440  416.490   70.461   94.351   47.111  109.097   18.303   20.027
      4.450  418.242   70.483   95.167   46.357  109.272   19.361   21.128
      4.460  415.864   71.502   94.373   46.047  107.551   19.167   21.145
      4.470  420.273   70.490   95.979   47.129  108.879   19.049   20.440
      4.480  418.946   70.368   95.077   48.609  108.756   18.350   20.319
      4.490  418.012   70.756   95.393   46.219  106.501   18.907   21.825
      4.500  419.971   70.304   95.083   47.671  108.216   19.454   21.201
      4.510  417.150   70.864   94.557   48.320  106.260   18.993   20.954
      4.520  414.834   71.024   95.704   46.455  106.534   17.892   20.834
      4.530  419.106   70.634   96.090   46.147  108.171   19.519   20.807
      4.540  418.596   71.038   94.647   46.989  110.143   18.056   20.311
      4.550  415.710   72.287   94.917   46.408  105.753   19.604   19.591
      4.560  414.425   70.787   93.763   47.270  106.122   19.216   19.741
      4.570  415.217   70.483   93.851   47.484  107.506   18.154   20.629
      4.580  417.554   72.687   95.320   45.970  106.608   18.901   19.679
      4.590  415.371   71.738   94.955   46.295  105.971   19.176   19.706
      4.600  412.252   69.836   94.332   46.416  106.175   19.444   19.127
      4.610  417.385   70.278   95.167   45.648  107.863   19.539   20.850
      4.620  415.071   70.281   93.421   46.919  108.361   19.191   20.498
      4.630  417.613   69.877   95.320   47.836  108.577   19.509   19.523
      4.640  418.971   71.714   93.954   47.557  109.169   18.556   20.096
      4.650  418.055   71.424   94.162   46.168  108.176   19.124   20.631
      4.660  421.127   71.898   95.714   46.502  108.370   19.346   19.815
      4.670  421.289   72.725   93.675   46.712  110.358   19.065   20.308
      4.680  420.191   71.058   93.534   48.034  109.477   19.051   20.361
      4.690  421.237   70.666   94.330   46.498  110.839   19.083   20.226
      4.700  419.780   72.453   93.699   45.794  108.685   19.639   19.665
      4.710  415.088   69.693   93.226   45.288  108.452   19.399   19.534
      4.720  417.548   69.803   93.544   46.665  109.573   18.800   20.307
      4.730  412.102   69.846   93.017   45.703  106.289   19.602   19.937
      4.740  415.475   69.854   94.286   46.125  109.112   19.643   19.613
      4.750  414.026   69.940   92.649   45.541  108.169   19.674   19.240
      4.760  417.257   71.421   92.673   46.600  107.716   19.594   19.572
      4.770  413.776   69.129   93.347   46.843  107.305   18.928   20.174
      4.780  416.195   69.792   93.531   47.369  107.708   19.794   20.771
      4.790  414.725   69.595   93.959   45.756  107.576   18.898   19.793
      4.800  416.784   69.773   94.264   46.736  107.279   20.305   20.322
      4.810  417.897   70.313   94.463   45.604  109.431   19.706   19.969
      4.820  416.869   69.916   92.622   46.790  107.890   19.565   20.683
      4.830  419.371   70.894   95.655   45.905  108.476   18.876   19.876
      4.840  420.086   69.857   94.574   46.313  107.867   20.431   20.257
      4.850  418.674   69.834   96.512   46.075  106.891   18.977   20.275
      4.860  420.899   70.902   95.674   45.663  109.520   19.119   19.857
      4.870  422.587   71.905   95.712   47.187  109.202   19.780   19.956
      4.880  419.884   71.408   95.475   46.717  109.005   18.358   20.164
      4.890  418.097   72.682   94.949   47.485  106.562   18.525   20.025
      4.900  414.212   70.376   95.934   46.353  105.057   18.441   19.121
      4.910  415.081   70.801   93.871   47.215  106.153   18.796   19.779
      4.920  413.704   70.385   94.390   46.735  105.879   18.791   19.345
      4.930  414.016   70.849   94.966   46.568  105.599   18.026   20.221
      4.940  415.694   71.334   93.245   46.580  106.867   19.173   20.071
      4.950  413.598   71.735   93.019   46.537  107.101   18.463   19.242
      4.960  416.510   71.200   94.299   46.476  109.566   17.929   20.144
      4.970  413.900   70.666   93.012   46.754  107.689   18.382   19.872
      4.980  415.923   69.435   96.512   45.818  108.499   18.402   19.720
      4.990  412.658   70.439   94.419   45.370  106.353   18.514   19.694
      5.000  415.660   70.216   94.173   46.975  107.873   19.078   19.468
      5.010  413.560   70.390   92.462   46.104  107.161   18.489   20.310
      5.020  418.149   71.433   94.100   45.745  108.618   19.148   20.356
      5.030  416.275   72.058   93.599   45.927  106.632   19.200   19.979
      5.040  417.902   70.658   94.360   46.653  108.806   18.893   21.181
      5.050  414.181   70.617   92.871   45.209  108.546   18.757   20.648
      5.060  415.973   71.838   92.791   46.220  107.927   17.546   20.951
      5.070  414.430   71.084   93.322   45.769  108.406   18.265   20.306
      5.080  410.864   72.174   91.001   45.160  107.851   18.900   20.342
      5.090  413.727   70.386   92.577   46.570  107.527   17.878   20.547
      5.100  412.336   70.970   91.534   45.397  107.226   18.537   21.063
      5.110  412.956   71.546   94.272   45.708  106.563   18.882   19.318
      5.120  414.470   70.994   92.832   46.140  107.787   18.551   20.712
      5.130  418.404   72.815   92.690   46.933  108.587   18.305   20.476
      5.140  419.939   73.106   93.718   46.731  109.048   18.326   20.432
      5.150  419.453   72.899   95.257   47.180  108.944   18.530   19.947
      5.160  415.798   70.657   94.990   47.380  107.127   18.513   20.645
      5.170  416.723   71.895   94.340   46.609  106.121   19.163   20.546
      5.180  419.860   71.470   95.031   46.267  110.000   18.724   20.545
      5.190  417.120   73.133   93.806   47.138  106.514   18.537   21.053
      5.200  419.802   71.623   94.886   45.509  108.936   19.624   20.876
      5.210  420.797   73.873   95.867   45.554  109.867   18.607   19.972
      5.220  418.541   73.172   94.397   46.873  106.332   19.025   20.001
      5.230  420.438   73.086   96.341   45.647  108.766   18.705   19.988
      5.240  414.443   72.433   92.090   46.618  107.880   18.381   19.850
      5.250  417.222   72.402   94.734   45.099  108.834   18.598   19.472
      5.260  415.925   71.370   94.429   45.649  107.608   19.169   20.029
      5.270  417.196   71.960   94.509   46.946  107.337   18.914   19.607
      5.280  419.064   71.584   93.843   47.418  107.976   19.143   19.767
      5.290  415.283   72.624   92.104   46.088  107.145   19.379   19.187
      5.300  417.303   72.381   93.112   47.159  106.774   19.376   20.487
      5.310  414.962   71.482   92.131   47.393  105.514   19.292   20.833
      5.320  417.344   72.843   92.873   46.826  106.584   19.942   20.029
      5.330  415.769   71.083   93.435   46.395  106.358   19.882   20.388
      5.340  414.442   72.748   91.511   45.567  107.933   19.309   20.019
      5.350  417.817   71.790   93.051   46.551  107.763   20.206   20.225
      5.360  418.446   70.970   93.389   47.325  108.212   18.892   20.712
      5.370  412.830   70.590   91.391   46.670  105.671   19.240   20.242
      5.380  416.875   72.113   94.308   46.379  107.014   18.779   20.689
      5.390  419.529   71.487   93.998   46.689  109.482   18.466   20.567
      5.400  418.016   72.441   94.577   47.248  106.117   18.438   20.635
      5.410  419.277   72.765   94.673   47.166  107.667   17.759   19.896
      5.420  416.636   70.109   94.156   47.321  106.878   18.790   19.911
      5.430  421.392   72.825   94.291   46.653  108.521   19.163   19.915
      5.440  413.808   71.781   92.696   46.559  105.341   18.745   19.777
      5.450  416.894   70.213   93.515   47.856  107.746   18.966   19.770
      5.460  412.939   71.288   91.575   47.217  106.552   17.951   19.918
      5.470  418.443   70.732   94.322   47.288  106.631   19.643   20.453
      5.480  415.679   71.229   93.289   47.696  105.939   18.451   20.427
      5.490  416.161   71.717   92.863   47.001  104.933   19.247   20.207
      5.500  414.438   70.711   91.729   48.129  105.228   18.807   20.346
      5.510  413.578   71.924   90.617   47.139  105.846   19.262   20.363
      5.520  413.485   70.753   93.392   45.410  106.515   18.182   20.356
      5.530  416.793   70.030   93.848   47.104  106.692   17.937   20.470
      5.540  414.893   69.413   93.334   48.887  105.356   19.532   20.805
      5.550  413.655   68.835   94.121   47.969  106.260   18.316   20.055
      5.560  411.681   68.825   92.515   47.301  106.460   18.327   20.898
      5.570  414.429   71.610   91.659   47.221  105.771   19.265   20.814
      5.580  412.462   70.083   92.031   48.357  105.242   18.542   20.110
      5.590  411.720   70.749   90.991   47.107  105.309   19.270   20.757
      5.600  409.597   69.632   92.187   47.494  104.630   18.012   20.021
      5.610  410.403   68.889   91.777   46.279  106.733   19.215   20.035
      5.620  412.877   69.547   92.605   46.770  106.507   19.396   20.416
      5.630  412.421   69.164   91.595   46.648  107.464   19.812   21.829
      5.640  413.274   71.146   91.864   46.984  106.506   18.956   20.434
      5.650  412.815   72.117   91.723   46.617  107.781   19.378   19.762
      5.660  415.558   73.300   90.850   45.907  107.086   20.012   20.164
      5.670  412.901   70.917   91.741   46.601  107.214   18.372   20.549
      5.680  413.107   71.395   92.150   46.612  105.960   18.943   20.526
      5.690  417.607   71.591   94.184   47.715  107.004   18.910   20.544
      5.700  412.446   71.053   93.062   46.799  105.241   19.095   20.675
      5.710  411.058   70.535   92.151   46.752  105.556   19.032   20.679
      5.720  409.097   70.773   91.133   45.531  105.823   18.999   19.884
      5.730  417.482   71.367   92.739   46.968  108.439   20.053   20.008
      5.740  414.777   71.008   92.666   46.813  106.157   20.130   20.596
      5.750  411.682   70.819   92.425   47.390  104.927   19.702   20.613
      5.760  412.856   68.565   93.262   45.936  104.802   19.741   21.185
      5.770  416.651   70.240   93.428   46.567  107.840   19.970   20.919
      5.780  414.716   69.277   91.889   47.868  107.437   20.080   20.480
      5.790  415.299   70.211   91.667   47.237  106.983   20.122   21.384
      5.800  410.447   69.105   92.053   47.587  105.354   18.854   20.399
      5.810  415.277   68.982   91.105   47.534  108.452   20.115   20.825
      5.820  413.522   69.482   90.780   48.064  107.953   19.898   20.562
      5.830  414.000   70.661   93.216   47.178  106.600   18.653   20.532
      5.840  416.052   70.667   92.888   47.228  108.003   18.491   20.648
      5.850  412.370   69.674   91.532   47.671  106.225   18.508   20.955
      5.860  414.191   71.656   91.388   47.707  106.611   18.395   20.115
      5.870  411.652   70.202   91.117   46.120  106.056   19.269   20.820
      5.880  411.175   71.164   91.077   48.117  106.228   18.576   19.370
      5.890  418.252   72.913   92.952   46.993  109.006   18.432   20.069
      5.900  417.065   72.240   92.668   47.432  107.959   18.780   20.558
      5.910  412.633   72.484   93.169   46.223  104.814   19.488   20.577
      5.920  414.357   72.671   91.912   47.829  107.269   18.204   20.421
      5.930  413.842   71.311   90.572   47.696  106.915   18.228   20.640
      5.940  411.818   71.788   91.885   47.615  105.035   18.278   20.777
      5.950  417.023   71.784   91.834   47.433  107.188   18.558   21.066
      5.960  413.965   70.431   91.497   46.911  107.870   18.657   20.988
      5.970  413.974   70.781   93.928   47.564  106.178   18.365   19.873
      5.980  417.600   72.307   91.951   48.740  105.887   19.637   20.394
      5.990  414.028   69.901   92.386   46.772  106.856   18.576   21.053
      6.000  415.786   71.966   92.393   47.307  105.907   19.493   20.761
      6.010  416.196   71.077   93.285   48.536  105.563   18.797   21.255
      6.020  413.439   70.295   91.560   47.149  106.931   17.773   20.973
      6.030  414.350   73.033   91.359   46.959  105.359   19.018   20.881
      6.040  412.998   70.929   89.540   48.343  107.081   18.702   20.541
      6.050  415.662   72.093   92.282   46.885  107.586   17.886   21.183
      6.060  413.039   72.132   91.724   48.254  104.171   18.035   21.006
      6.070  414.189   71.528   91.051   48.003  105.142   18.950   21.611
      6.080  414.326   71.146   91.138   48.616  106.667   18.982   20.490
      6.090  412.933   70.623   90.610   49.718  104.860   18.145   20.905
      6.100  414.500   72.025   91.094   48.381  106.766   17.851   20.678
      6.110  414.252   71.645   92.322   47.967  106.009   18.472   20.802
      6.120  414.352   71.311   90.439   48.679  105.740   19.037   20.616
      6.130  418.999   71.906   91.255   49.340  107.947   18.842   21.187
      6.140  412.253   69.399   90.351   47.879  107.510   18.988   21.452
      6.150  412.492   70.850   89.322   47.253  107.653   18.991   20.624
      6.160  414.486   69.245   91.091   48.133  108.085   18.337   20.065
      6.170  414.714   72.185   90.201   50.013  106.354   19.026   20.471
      6.180  414.269   70.547   90.273   49.209  106.317   18.875   20.940
      6.190  414.152   72.639   91.022   47.983  108.075   17.809   20.846
      6.200  414.995   70.411   91.954   49.269  107.120   18.384   21.154
      6.210  414.466   71.407   90.184   49.121  106.605   19.194   20.500
      6.220  416.732   71.189   92.277   49.332  107.195   19.339   19.933
      6.230  414.265   71.316   89.222   49.067  107.381   18.915   20.368
      6.240  415.441   71.537   91.081   47.719  107.369   19.043   20.633
      6.250  417.951   72.477   91.157   48.297  108.879   18.889   20.136
      6.260  412.421   70.113   89.434   49.645  106.702   19.245   20.290
      6.270  417.798   71.101   91.694   49.448  105.886   18.953   21.466
      6.280  411.676   70.286   90.185   47.882  105.462   18.838   20.971
      6.290  412.078   70.973   91.036   47.323  105.644   19.468   20.476
      6.300  412.993   70.316   89.747   48.506  106.280   19.567   21.676
      6.310  414.947   70.227   89.200   48.798  107.771   19.274   21.328
      6.320  417.299   71.419   90.842   48.442  106.925   19.616   21.515
      6.330  415.102   71.563   90.806   49.351  106.541   18.285   21.440
      6.340  418.882   71.788   90.632   48.875  107.840   19.001   20.829
      6.350  412.994   70.072   88.784   48.169  107.178   19.320   20.851
      6.360  415.285   71.444   91.193   49.826  104.916   19.300   19.744
      6.370  419.925   72.646   91.444   49.086  107.849   19.752   21.033
      6.380  414.614   71.881   91.439   48.973  105.941   18.306   20.489
      6.390  420.581   72.744   92.006   47.941  108.735   19.212   21.429
      6.400  415.246   71.332   91.647   47.652  107.238   18.955   21.088
      6.410  420.933   74.386   92.368   48.154  107.841   19.407   20.823
      6.420  416.812   72.133   90.154   49.467  106.227   19.048   20.778
      6.430  415.504   72.979   91.664   46.459  106.274   18.792   20.944
      6.440  416.675   73.646   90.380   46.625  108.597   18.775   20.592
      6.450  416.830   73.297   91.145   47.546  106.819   18.807   21.205
      6.460  417.904   72.425   90.307   47.242  110.179   19.811   20.712
      6.470  414.837   72.917   88.515   47.359  107.703   18.743   21.162
      6.480  415.679   71.333   91.578   47.912  106.837   19.349   20.666
      6.490  414.401   72.756   88.947   48.140  108.135   18.573   20.681
      6.500  413.653   70.472   89.665   47.319  107.816   18.876   20.934
      6.510  410.821   71.323   89.321   48.311  105.157   19.210   21.409
      6.520  414.387   72.159   92.065   47.865  106.035   18.585   20.897
      6.530  415.386   71.954   91.315   47.322  107.303   18.497   21.538
      6.540  414.156   72.432   90.915   46.445  106.595   18.289   21.499
      6.550  412.753   70.640   90.312   45.744  106.408   18.224   22.147
      6.560  415.274   71.954   89.358   47.225  108.369   18.150   21.416
      6.570  417.063   71.340   91.875   47.978  107.043   18.885   20.482
      6.580  412.941   70.633   91.162   48.385  105.187   18.366   21.003
      6.590  414.475   71.466   91.003   47.185  106.306   18.428   20.990
      6.600  414.552   71.047   91.976   47.824  107.326   18.583   20.100
      6.610  412.704   71.610   89.265   48.050  107.942   18.449   20.088
      6.620  413.828   72.107   90.777   48.152  106.784   18.209   19.487
      6.630  412.827   70.898   90.842   47.040  106.607   17.867   20.759
      6.640  412.445   70.494   89.673   48.501  105.840   18.824   21.067
      6.650  419.987   70.998   92.768   47.730  108.706   19.062   21.913
      6.660  413.658   69.419   92.120   47.415  108.301   18.562   20.690
      6.670  419.265   71.784   92.361   49.255  106.875   18.909   20.892
      6.680  416.135   70.504   91.218   48.437  109.305   17.689   20.686
      6.690  419.049   70.699   92.806   48.437  109.174   18.397   21.204
      6.700  418.350   71.793   92.799   49.223  106.606   18.909   20.132
      6.710  415.889   71.745   92.628   47.901  106.851   18.811   20.286
      6.720  415.868   71.556   92.499   48.338  105.775   18.404   21.427
      6.730  415.233   68.976   92.373   48.098  108.141   18.177   20.553
      6.740  413.746   71.498   91.115   48.370  106.259   19.038   19.947
      6.750  415.339   70.140   91.941   48.866  106.920   18.410   21.162
      6.760  415.640   71.654   92.674   48.197  106.719   18.279   20.955
      6.770  414.399   71.388   91.701   48.037  107.137   17.649   20.245
      6.780  414.726   70.610   91.213   46.930  108.673   18.158   20.904
      6.790  413.492   70.369   91.353   48.051  106.386   18.670   20.485
      6.800  413.831   71.399   91.186   48.216  106.073   18.848   20.232
      6.810  412.691   71.516   91.714   45.652  105.545   18.429   20.745
      6.820  414.354   71.510   92.296   46.678  108.097   17.544   19.845
      6.830  413.892   71.199   91.612   49.235  104.997   18.628   20.909
      6.840  415.103   71.031   90.865   47.461  108.191   18.736   20.945
      6.850  412.352   71.468   90.183   47.419  105.206   18.355   20.822
      6.860  415.637   71.800   92.854   47.618  107.138   17.545   21.108
      6.870  420.439   72.339   93.819   48.078  107.582   18.109   20.964
      6.880  413.056   70.133   90.896   47.690  105.826   19.038   20.767
      6.890  416.254   70.470   93.135   47.694  106.917   17.628   21.356
      6.900  414.324   71.080   90.067   47.789  106.447   18.454   21.662
      6.910  416.082   68.673   92.506   48.811  107.754   18.716   21.630
      6.920  413.653   70.067   93.623   49.118  104.235   18.648   21.711
      6.930  415.416   70.527   92.867   49.111  106.256   19.071   21.696
      6.940  414.786   70.697   93.136   48.405  106.768   18.083   21.194
      6.950  414.723   71.086   92.586   48.134  106.576   18.782   20.905
      6.960  412.993   70.864   91.813   47.874  106.081   18.931   21.004
      6.970  418.585   70.359   94.938   48.802  106.774   18.938   21.395
      6.980  412.912   69.117   93.590   46.884  107.046   19.096   20.484
      6.990  415.020   70.847   92.404   48.611  106.650   18.563   20.315
      7.000  413.611   70.273   93.103   46.956  109.208   18.428   20.147
      7.010  417.666   69.746   93.147   48.142  108.615   18.146   21.023
      7.020  415.425   70.031   93.041   48.633  108.371   18.162   20.342
      7.030  416.288   70.846   92.476   47.616  109.761   18.061   20.617
      7.040  412.864   70.043   92.251   47.874  107.719   18.799   20.259
      7.050  417.670   70.001   94.046   48.975  109.422   18.852   20.165
      7.060  417.808   70.700   93.741   48.218  108.665   18.257   21.164
      7.070  415.791   70.677   92.451   48.059  108.403   19.257   20.820
      7.080  415.816   71.079   91.949   47.855  109.150   18.789   20.542
      7.090  418.210   69.503   95.107   49.425  107.504   19.156   20.383
      7.100  417.757   70.892   93.203   49.415  109.604   18.641   20.398
      7.110  412.857   70.869   91.020   47.956  107.206   19.286   19.907
      7.120  416.523   70.614   92.584   49.433  108.441   18.738   20.916
      7.130  415.466   70.302   93.276   49.155  106.952   19.441   20.447
      7.140  416.234   69.405   92.933   49.478  108.765   18.665   20.589
      7.150  417.195   70.450   92.724   48.325  109.366   18.822   20.526
      7.160  410.475   70.848   93.417   46.506  104.939   19.122   19.255
      7.170  416.655   71.605   96.061   46.318  106.276   19.261   20.829
      7.180  417.667   72.333   92.936   48.508  108.605   19.051   20.184
      7.190  412.893   70.415   92.082   47.319  107.834   19.336   20.493
      7.200  418.916   70.928   93.892   47.360  108.101   19.413   21.132
      7.210  416.451   71.017   94.395   49.591  105.483   19.172   20.043
      7.220  416.608   72.434   94.455   46.814  105.737   18.296   19.884
      7.230  417.117   71.572   93.443   47.768  107.592   18.760   20.758
      7.240  416.174   71.408   93.565   48.196  106.714   19.376   20.275
      7.250  412.756   70.197   92.360   48.935  104.641   18.786   19.838
      7.260  418.614   72.456   94.206   48.377  106.099   18.523   20.203
      7.270  413.545   71.063   93.023   47.765  104.909   18.005   21.248
      7.280  416.003   72.262   92.738   47.265  106.403   18.260   21.069
      7.290  416.988   70.341   94.165   47.479  108.371   18.730   20.482
      7.300  415.677   72.532   92.705   47.414  107.191   19.009   20.238
      7.310  414.242   70.061   93.638   47.485  106.725   18.815   20.444
      7.320  412.924   69.962   95.069   48.610  105.286   18.985   19.810
      7.330  414.309   70.986   93.300   47.608  107.118   19.317   19.944
      7.340  413.113   71.490   92.847   46.559  106.643   18.472   20.109
      7.350  413.568   70.767   93.018   46.649  107.266   18.378   20.267
      7.360  412.940   72.237   90.630   47.235  106.058   18.761   20.464
      7.370  410.937   71.281   91.026   46.939  107.013   18.870   19.899
      7.380  415.003   71.360   91.193   47.243  109.304   18.174   20.538
      7.390  412.414   70.033   92.946   46.655  107.825   19.101   19.085
      7.400  414.922   70.908   92.715   48.305  106.190   19.436   19.694
      7.410  415.767   70.242   93.754   47.636  107.082   19.717   20.046
      7.420  413.268   72.665   91.545   45.901  107.551   18.630   20.367
      7.430  412.303   72.023   90.749   47.426  106.817   19.526   18.889
      7.440  412.194   70.891   91.494   45.818  109.221   19.306   19.928
      7.450  416.250   70.807   93.190   47.881  109.425   19.747   19.987
      7.460  411.388   71.401   92.444   47.386  106.645   18.683   19.699
      7.470  414.381   71.733   92.726   47.580  109.627   18.651   18.946
      7.480  419.945   70.962   94.821   48.286  109.521   18.716   20.664
      7.490  413.673   71.114   92.656   47.087  107.449   18.753   19.465
      7.500  407.180   69.573   92.600   46.607  105.599   18.265   20.170
      7.510  416.929   70.185   95.551   46.786  108.706   18.869   20.547
      7.520  412.331   70.225   92.792   46.806  106.696   19.382   20.307
      7.530  416.586   71.835   93.803   47.652  107.534   19.035   20.431
      7.540  417.231   71.119   94.198   46.355  108.573   19.081   20.178
      7.550  414.809   71.620   92.779   46.912  107.845   18.813   20.744
      7.560  414.469   71.286   90.775   47.251  107.997   19.382   20.325
      7.570  415.853   72.229   92.768   47.507  107.947   18.844   20.700
      7.580  413.953   71.533   93.892   45.863  105.782   19.183   20.984
      7.590  418.735   72.774   93.329   48.590  107.767   19.349   21.331
      7.600  414.960   71.542   93.259   46.886  107.290   19.234   20.573
      7.610  416.751   71.606   94.517   45.275  108.547   19.106   21.149
      7.620  415.134   72.199   93.828   45.662  107.286   18.343   20.243
      7.630  414.936   71.602   93.531   46.322  107.328   18.896   20.071
      7.640  413.798   72.758   92.791   46.493  107.011   18.402   19.895
      7.650  417.437   71.661   93.026   49.103  107.998   19.141   20.309
      7.660  418.365   73.120   93.963   47.610  107.820   18.813   20.324
      7.670  415.973   73.133   94.837   46.962  106.615   17.704   19.909
      7.680  412.190   71.498   92.038   47.512  107.195   18.329   19.450
      7.690  409.686   71.127   93.077   46.484  105.167   18.211   19.706
      7.700  410.107   72.862   92.698   45.799  105.768   18.359   19.258
      7.710  411.055   71.429   91.348   45.847  108.275   17.928   19.531
      7.720  409.945   71.996   91.048   45.640  106.648   19.534   20.046
      7.730  412.196   70.995   95.187   45.172  107.081   19.354   19.381
      7.740  414.427   72.291   93.458   46.479  108.540   18.788   19.147
      7.750  409.723   69.911   92.793   47.261  106.034   18.612   20.145
      7.760  412.966   72.297   92.935   44.874  107.962   18.877   20.217
      7.770  411.886   71.205   91.307   47.365  107.209   19.455   20.572
      7.780  411.661   71.405   92.714   46.164  107.973   18.814   20.650
      7.790  411.383   69.819   93.107   46.477  108.732   18.535   19.674
      7.800  413.123   69.693   91.876   46.823  109.515   19.075   20.130
      7.810  412.341   69.092   92.375   46.994  109.558   19.186   21.059
      7.820  413.462   70.909   93.964   46.548  108.986   18.902   19.417
      7.830  412.263   69.209   93.181   47.805  108.831   18.902   19.859
      7.840  414.333   71.671   92.334   46.950  108.609   19.412   19.965
      7.850  416.392   70.071   94.135   47.462  110.451   19.250   20.309
      7.860  412.999   71.200   93.002   47.455  107.520   19.287   20.130
      7.870  417.299   70.503   94.049   48.388  109.003   19.349   19.887
      7.880  412.123   70.814   91.484   47.891  108.789   18.614   19.552
      7.890  415.656   70.163   94.124   47.889  108.909   18.942   20.102
      7.900  411.475   71.196   92.527   47.679  106.625   19.620   19.594
      7.910  410.667   70.079   92.018   49.159  106.264   19.126   20.202
      7.920  413.319   69.392   93.587   48.351  108.990   19.070   19.634
      7.930  411.046   70.704   90.757   47.267  108.444   19.317   20.117
      7.940  411.731   70.407   91.560   46.694  108.421   19.219   20.183
      7.950  411.173   70.599   92.718   47.053  106.255   19.475   20.485
      7.960  410.199   71.054   91.783   47.927  105.471   18.914   20.831
      7.970  412.233   71.243   92.124   48.709  106.562   18.150   20.714
      7.980  412.097   70.143   91.546   48.372  108.305   19.359   20.698
      7.990  410.860   70.843   91.978   48.730  106.994   18.629   18.835
      8.000  411.171   70.128   92.863   47.932  106.701   18.909   20.067
      8.010  412.868   70.439   93.770   47.032  107.231   18.659   20.498
      8.020  411.086   69.289   93.545   48.724  107.687   18.575   19.687
      8.030  411.364   70.798   92.942   47.022  108.092   18.613   19.893
      8.040  412.483   71.774   93.359   46.689  107.185   18.836   20.773
      8.050  411.207   69.356   92.850   46.559  108.634   19.239   19.981
      8.060  417.827   72.333   92.906   46.821  110.045   19.192   20.921
      8.070  416.083   71.879   93.051   47.343  109.647   19.178   19.606
      8.080  413.602   70.713   92.624   49.054  109.414   19.329   19.096
      8.090  410.872   70.159   92.671   48.405  107.376   18.367   20.004
      8.100  411.009   69.301   93.139   47.381  108.306   19.649   19.999
      8.110  411.280   70.601   92.825   46.631  108.184   19.068   19.612
      8.120  416.599   70.934   94.375   47.638  110.943   19.211   19.178
      8.130  414.770   70.724   93.743   47.886  109.598   18.910   19.531
      8.140  412.531   69.788   93.762   47.572  107.104   19.020   20.031
      8.150  413.765   70.815   94.275   48.082  108.859   18.961   19.031
      8.160  413.134   70.780   93.393   46.894  107.588   19.332   20.144
      8.170  415.563   71.348   93.094   48.325  109.287   18.931   19.947
      8.180  412.832   71.185   92.287   48.573  105.991   19.387   20.122
      8.190  412.740   70.465   93.158   48.744  106.037   19.495   19.886
      8.200  411.460   71.813   93.096   48.086  105.978   18.340   20.197
      8.210  413.490   70.187   92.834   48.832  108.247   19.374   20.036
      8.220  413.150   73.033   90.706   47.856  107.544   19.623   20.292
      8.230  410.629   69.757   91.638   48.707  106.750   19.317   19.723
      8.240  410.984   70.770   91.481   47.073  106.426   19.355   21.249
      8.250  409.215   71.379   90.665   48.035  104.939   19.710   20.147
      8.260  410.263   72.503   90.892   48.203  105.223   18.562   19.606
      8.270  405.886   71.044   88.622   47.311  105.606   19.094   20.176
      8.280  413.174   71.673   91.220   49.680  105.704   18.972   20.760
      8.290  409.069   72.033   89.333   47.863  105.461   19.857   19.588
      8.300  410.921   71.855   89.779   49.340  106.586   18.079   19.887
      8.310  408.062   70.546   92.042   47.581  104.669   19.119   19.392
      8.320  411.360   72.455   91.163   48.424  105.182   18.991   20.069
      8.330  408.815   69.819   90.950   50.158  104.708   18.599   19.511
      8.340  408.729   71.058   90.223   47.955  105.673   19.628   19.990
      8.350  410.375   70.679   93.425   48.775  103.516   19.430   19.629
      8.360  411.404   72.337   91.471   49.530  105.191   19.728   19.749
      8.370  412.419   71.797   92.644   49.603  104.300   19.503   19.591
      8.380  412.939   73.566   91.087   47.840  106.667   18.452   20.412
      8.390  412.059   72.274   91.403   48.893  104.970   18.555   20.491
      8.400  413.981   72.428   92.466   48.731  106.094   18.592   20.251
      8.410  412.494   71.890   91.508   49.447  104.334   18.827   20.738
      8.420  411.094   71.625   89.420   49.255  104.865   19.017   20.914
      8.430  412.336   72.636   90.177   48.924  105.440   19.682   21.233
      8.440  415.360   72.290   92.395   48.401  108.089   19.005   20.461
      8.450  416.531   71.433   93.735   49.673  106.499   18.849   20.962
      8.460  414.072   71.175   93.368   48.810  106.171   18.830   21.279
      8.470  413.215   70.954   91.611   48.949  106.614   18.808   21.889
      8.480  414.007   72.662   92.369   49.128  106.400   18.348   20.197
      8.490  410.241   71.643   91.462   49.167  105.160   18.097   20.493
      8.500  412.898   72.408   90.163   49.255  107.324   18.466   20.609
      8.510  410.523   72.761   90.964   48.362  105.664   18.689   21.038
      8.520  408.908   72.880   91.391   48.356  103.771   17.287   21.540
      8.530  410.489   72.708   89.970   49.282  104.820   18.575   20.840
      8.540  408.015   70.613   88.996   48.517  106.093   17.700   21.733
      8.550  407.789   71.329   89.505   48.197  105.207   17.913   21.023
      8.560  408.619   71.083   89.809   48.317  104.448   18.643   20.855
      8.570  407.457   71.092   89.673   48.561  104.903   18.527   21.095
      8.580  408.552   71.262   89.647   48.621  105.539   18.099   21.220
      8.590  408.963   70.964   91.324   47.574  105.680   17.987   21.596
      8.600  410.076   71.553   91.180   48.590  104.124   18.376   20.809
      8.610  411.208   72.554   90.113   48.340  105.581   17.581   21.338
      8.620  411.918   73.547   89.619   49.608  105.354   17.929   20.296
      8.630  413.466   72.610   91.999   48.304  104.703   18.675   21.243
      8.640  408.315   72.302   90.693   48.135  104.000   18.080   21.003
      8.650  407.746   71.524   89.191   47.860  105.632   17.908   21.153
      8.660  414.505   71.359   94.186   48.576  106.708   18.801   20.824
      8.670  412.362   71.278   91.338   48.049  107.906   18.876   20.987
      8.680  413.903   73.530   93.627   46.582  108.226   18.802   20.313
      8.690  413.120   72.263   92.191   48.642  106.997   19.260   20.186
      8.700  413.605   72.770   90.972   47.659  109.192   18.327   20.262
      8.710  411.959   73.095   92.158   48.528  105.808   18.206   20.446
      8.720  413.678   72.810   92.847   48.802  105.508   18.539   20.921
      8.730  408.363   71.569   88.213   49.446  105.342   18.661   20.491
      8.740  413.327   73.078   90.727   48.404  104.900   18.851   20.718
      8.750  412.627   73.622   89.965   48.101  105.910   18.253   22.038
      8.760  413.725   73.097   91.495   48.523  105.965   17.840   20.711
      8.770  406.184   71.564   90.639   48.268  104.427   17.926   20.218
      8.780  410.616   72.845   90.778   47.963  105.807   17.645   21.687
      8.790  407.781   71.673   89.832   48.730  105.967   18.127   20.346
      8.800  409.881   71.480   89.679   48.788  106.650   18.198   20.558
      8.810  412.998   72.463   92.050   48.781  107.108   19.003   19.867
      8.820  414.112   72.421   91.928   49.850  106.733   19.221   20.893
      8.830  410.149   71.619   91.111   49.070  106.426   18.545   20.976
      8.840  409.313   71.535   90.844   50.243  105.050   17.735   20.751
      8.850  411.293   70.526   90.799   50.703  106.777   18.461   21.340
      8.860  409.261   70.869   90.994   49.534  105.766   18.085   20.255
      8.870  410.739   70.388   88.189   50.345  107.474   18.499   21.251
      8.880  409.348   70.021   90.236   48.411  107.418   18.835   20.721
      8.890  411.306   70.646   91.327   50.195  107.565   17.613   20.592
      8.900  411.954   72.370   90.502   50.028  106.804   18.077   20.725
      8.910  414.645   72.479   91.547   50.555  107.678   17.830   20.563
      8.920  415.236   71.136   90.139   49.995  110.139   18.070   20.925
      8.930  409.445   70.222   89.233   48.779  109.224   17.521   20.265
      8.940  413.429   69.718   91.084   50.357  108.985   17.759   21.241
      8.950  412.087   70.843   89.141   50.373  109.573   17.615   20.746
      8.960  414.170   72.429   91.705   49.395  108.776   18.987   20.124
      8.970  411.035   71.044   90.825   49.226  108.715   17.764   20.087
      8.980  409.238   70.985   89.887   49.135  106.452   18.498   19.575
      8.990  411.453   71.634   90.558   49.227  107.759   18.301   20.812
      9.000  413.238   71.832   91.492   48.820  107.265   17.565   21.050
      9.010  409.320   71.593   90.855   47.218  107.254   18.398   20.527
      9.020  410.969   71.034   90.230   49.405  109.545   18.536   20.159
      9.030  409.371   70.528   90.290   48.656  107.938   18.275   20.603
      9.040  408.030   70.345   89.986   48.640  106.988   18.974   20.351
      9.050  409.309   70.910   89.589   48.713  108.145   18.943   21.115
      9.060  412.108   70.816   88.641   49.000  110.301   18.526   20.889
      9.070  414.004   72.153   91.091   48.340  107.648   19.317   21.525
      9.080  414.662   72.569   90.192   49.984  108.080   19.687   20.847
      9.090  411.533   72.893   88.479   48.398  107.438   19.610   20.279
      9.100  408.746   72.011   89.011   47.879  107.364   19.393   19.685
      9.110  408.795   70.070   89.507   48.613  108.915   18.415   20.155
      9.120  410.310   70.767   90.492   48.067  107.705   18.338   20.284
      9.130  411.370   72.452   90.169   48.558  106.161   18.529   20.510
      9.140  408.766   70.307   89.554   47.691  107.168   19.071   20.693
      9.150  411.522   68.882   90.832   48.823  108.646   19.064   19.777
      9.160  409.216   69.176   89.228   49.201  107.326   19.718   20.572
      9.170  416.950   71.843   92.121   49.044  110.381   19.325   20.190
      9.180  415.165   70.746   90.070   50.368  110.261   19.109   20.913
      9.190  412.766   72.740   89.922   49.372  107.769   18.997   20.384
      9.200  411.250   71.724   91.341   50.482  104.630   18.778   19.823
      9.210  415.332   71.931   90.772   49.060  110.123   18.758   20.624
      9.220  411.255   72.235   90.010   48.980  106.970   17.918   20.627
      9.230  412.746   70.549   89.520   50.464  108.194   18.760   20.693
      9.240  411.552   70.331   90.055   49.479  108.971   18.238   20.420
      9.250  410.873   69.920   90.314   49.767  108.406   18.913   20.522
      9.260  410.767   69.180   89.700   49.376  109.108   18.619   21.110
      9.270  412.175   70.093   91.223   48.890  109.384   18.952   20.503
      9.280  410.909   70.215   90.826   49.096  106.233   18.739   21.347
      9.290  415.793   70.943   90.589   49.410  109.631   19.104   21.187
      9.300  408.392   70.424   89.834   48.005  106.540   18.811   20.461
      9.310  411.907   71.984   91.776   46.725  108.141   18.720   20.261
      9.320  414.043   70.562   92.024   47.927  109.215   18.409   21.104
      9.330  410.287   70.302   91.506   48.784  108.417   18.830   19.477
      9.340  411.904   72.961   90.785   48.247  107.624   18.825   19.876
      9.350  413.733   71.372   91.564   48.879  109.531   18.508   20.502
      9.360  416.267   72.162   91.488   47.869  110.805   19.512   20.452
      9.370  413.105   70.190   91.778   47.281  109.834   18.596   21.345
      9.380  412.248   72.830   93.195   45.714  107.613   18.112   20.583
      9.390  411.569   71.881   91.667   47.615  107.848   17.648   21.555
      9.400  413.928   71.032   91.390   47.794  109.973   18.558   20.827
      9.410  411.230   71.639   92.725   47.033  106.167   18.950   21.520
      9.420  407.837   70.239   90.262   47.519  105.693   19.494   20.212
      9.430  408.684   69.281   90.056   48.838  107.214   18.644   21.111
      9.440  410.190   70.831   90.030   49.414  106.594   18.370   21.158
      9.450  409.792   70.724   90.576   48.427  107.972   18.815   20.215
      9.460  410.295   71.194   89.956   47.999  107.622   19.000   20.902
      9.470  406.604   69.237   87.374   49.803  106.871   19.507   20.208
      9.480  406.772   69.308   89.832   48.563  105.694   18.808   20.579
      9.490  411.429   71.597   89.290   48.666  107.278   18.912   20.985
      9.500  410.254   71.358   89.353   48.585  106.296   18.740   21.212
      9.510  410.360   71.600   89.467   48.083  105.548   19.041   21.131
      9.520  409.287   71.061   90.714   48.364  106.849   19.046   20.003
      9.530  410.160   71.181   90.742   47.993  106.572   18.999   20.492
      9.540  408.936   71.076   89.466   48.321  107.075   18.513   20.532
      9.550  407.174   71.017   90.119   47.268  105.437   19.942   19.667
      9.560  411.325   71.631   90.836   47.662  108.980   18.714   19.999
      9.570  410.554   71.365   90.306   47.083  108.564   18.894   20.389
      9.580  412.043   71.939   90.418   47.839  108.752   18.762   20.241
      9.590  408.551   70.575   88.849   47.221  106.954   19.332   20.851
      9.600  410.151   70.623   89.557   47.503  106.165   18.929   21.502
      9.610  412.727   71.488   88.407   48.651  108.621   19.062   21.157
      9.620  410.337   72.460   88.412   48.705  106.029   19.317   21.029
      9.630  412.683   73.096   89.557   48.479  107.728   18.362   21.556
      9.640  414.044   72.538   89.641   48.517  108.422   19.242   20.699
      9.650  409.698   72.534   90.478   47.385  105.652   18.214   20.785
      9.660  413.781   72.060   91.604   48.107  107.786   18.453   20.900
      9.670  411.613   72.137   89.698   46.688  108.699   18.488   20.628
      9.680  414.773   71.985   93.159   48.215  106.672   18.471   21.343
      9.690  410.274   71.572   91.217   48.238  105.935   18.504   20.315
      9.700  409.242   70.088   90.958   48.534  106.493   18.403   20.025
      9.710  412.879   71.722   91.092   47.192  108.565   18.505   21.014
      9.720  411.041   70.175   90.375   48.518  108.308   17.703   21.182
      9.730  413.737   70.225   91.343   48.432  107.743   18.598   22.262
      9.740  415.674   71.135   90.771   48.009  109.994   18.790   21.409
      9.750  411.677   70.780   88.202   49.215  108.433   18.431   21.991
      9.760  412.051   71.766   89.385   47.366  109.081   18.865   21.200
      9.770  414.721   72.359   91.231   47.404  107.010   19.769   22.230
      9.780  413.345   71.722   90.330   47.271  108.468   19.026   21.573
      9.790  411.613   72.017   88.696   48.389  107.316   19.589   21.499
      9.800  413.528   70.389   89.466   49.063  110.212   18.985   20.717
      9.810  411.537   69.809   91.048   48.855  107.450   18.639   20.934
      9.820  409.759   72.324   88.916   46.736  107.862   18.866   20.887
      9.830  414.138   71.915   90.281   48.515  108.695   19.187   21.545
      9.840  416.680   71.562   91.116   49.388  108.093   19.365   21.997
      9.850  412.653   70.779   88.170   48.529  108.864   18.845   21.827
      9.860  408.531   70.450   88.755   47.173  107.786   18.853   22.091
      9.870  411.170   70.850   90.423   48.454  107.780   19.105   21.210
      9.880  411.328   71.281   90.093   47.566  109.413   18.709   20.281
      9.890  409.060   69.886   90.200   49.399  107.945   18.286   19.697
      9.900  412.107   70.998   89.388   48.642  107.706   19.343   21.154
      9.910  409.905   70.887   89.267   49.243  106.959   18.925   20.225
      9.920  409.394   71.557   90.020   48.220  104.114   19.180   21.372
      9.930  408.913   71.160   90.312   47.393  106.257   18.129   20.852
      9.940  403.787   70.226   89.160   46.851  105.282   18.007   20.389
      9.950  408.260   72.155   89.881   46.878  106.221   18.167   21.144
      9.960  410.174   71.705   90.344   47.104  106.458   18.575   20.804
      9.970  406.648   71.431   89.898   46.089  104.619   18.168   20.542
      9.980  408.275   71.537   89.346   46.095  107.299   18.605   20.414
      9.990  412.495   72.135   91.233   46.587  106.062   18.744   20.806
     10.000  407.571   70.976   89.900   46.051  105.729   17.568   20.371
     10.010  409.472   72.488   89.363   46.201  107.144   17.698   21.020
     10.020  412.697   70.533   90.945   47.187  109.911   18.889   20.322
     10.030  410.889   71.904   90.002   46.751  109.135   18.334   20.378
     10.040  411.324   71.664   90.007   48.144  107.425   17.647   20.444
     10.050  414.453   73.439   91.594   47.997  107.524   18.945   19.573
     10.060  410.290   72.096   91.132   47.667  107.145   18.120   19.609
     10.070  406.552   69.594   89.806   47.732  105.355   18.293   20.795
     10.080  410.981   73.270   91.268   46.990  105.048   18.228   20.198
     10.090  411.171   71.439   90.162   48.633  108.088   18.286   19.362
     10.100  410.333   71.428   90.824   47.143  107.565   19.269   19.932
     10.110  408.162   70.044   90.141   46.165  106.881   19.409   20.502
     10.120  412.098   72.058   90.778   47.532  107.408   19.470   19.907
     10.130  410.537   71.050   91.087   47.746  107.069   18.173   20.224
     10.140  409.456   72.322   88.853   47.244  107.411   18.606   20.385
     10.150  415.031   71.506   92.614   47.992  108.294   18.415   20.676
     10.160  409.066   72.033   89.912   47.256  106.791   18.811   20.236
     10.170  408.761   71.003   90.057   47.848  107.123   18.013   20.925
     10.180  416.050   71.074   90.631   47.622  109.758   19.152   20.993
     10.190  415.597   70.697   91.376   49.298  109.458   18.659   20.814
     10.200  411.204   71.285   91.113   48.382  107.504   18.675   20.516
     10.210  412.646   68.661   91.259   47.695  110.178   19.148   20.653
     10.220  412.310   71.459   92.376   49.116  105.301   18.202   20.749
     10.230  412.790   69.943   91.833   48.434  108.051   18.751   21.068
     10.240  408.009   69.556   90.419   46.315  108.321   18.373   21.335
     10.250  409.642   70.529   89.952   47.985  108.688   17.814   21.050
     10.260  413.558   70.043   92.150   48.403  108.956   18.764   20.632
     10.270  411.887   68.948   91.663   47.947  108.407   18.790   20.953
     10.280  410.546   69.560   90.030   47.961  107.289   18.408   21.655
     10.290  405.400   69.551   89.083   47.762  107.145   17.825   19.834
     10.300  411.983   69.172   92.259   48.504  107.378   19.126   20.082
     10.310  408.846   68.399   93.225   49.186  106.435   17.725   20.394
     10.320  410.162   69.667   90.208   48.467  106.587   18.177   21.235
     10.330  410.104   69.553   89.772   49.709  107.256   18.411   20.582
     10.340  411.696   69.543   92.166   47.776  105.596   18.811   22.522
     10.350  414.324   69.731   92.540   48.987  107.303   17.802   21.888
     10.360  413.872   70.041   91.445   48.481  108.454   18.141   21.755
     10.370  411.356   67.945   91.202   48.206  108.833   18.304   21.130
     10.380  412.609   68.697   91.378   48.657  107.691   19.223   20.987
     10.390  408.738   67.745   92.258   48.004  106.833   18.930   20.569
     10.400  407.875   67.057   90.814   48.369  108.562   17.839   21.017
     10.410  408.271   68.076   91.134   47.791  107.232   17.871   21.245
     10.420  413.796   68.229   93.109   48.490  108.226   19.002   21.722
     10.430  410.252   69.044   91.558   48.702  106.918   18.466   21.203
     10.440  411.146   68.007   92.076   48.647  106.379   18.686   21.643
     10.450  409.911   68.488   91.568   48.331  106.989   18.219   21.378
     10.460  406.308   67.137   89.832   48.491  107.770   18.113   20.730
     10.470  411.112   66.272   93.166   48.861  107.859   19.074   21.388
     10.480  413.068   69.937   91.811   47.934  107.714   18.845   21.262
     10.490  408.140   66.878   91.004   48.453  107.223   18.368   20.786
     10.500  411.538   66.135   92.265   48.550  109.303   18.244   21.978
     10.510  412.626   69.155   90.950   47.569  108.694   18.384   21.893
     10.520  411.889   67.761   91.070   49.117  108.781   18.995   21.063
     10.530  412.032   68.464   91.334   48.313  110.097   18.134   21.489
     10.540  406.558   68.921   91.125   47.380  107.795   18.599   20.239
     10.550  409.330   67.229   93.074   48.463  107.328   18.945   20.254
     10.560  410.831   68.026   92.381   48.203  108.231   18.085   20.491
     10.570  412.017   67.087   93.565   48.374  109.325   18.633   20.441
     10.580  413.876   69.153   93.878   48.702  107.581   18.074   21.933
     10.590  411.244   68.817   92.515   47.876  108.271   17.645   21.208
     10.600  413.522   68.044   91.915   47.442  108.719   19.204   21.589
     10.610  414.085   68.213   90.952   48.303  110.665   19.045   21.746
     10.620  413.900   68.638   92.385   46.941  110.756   18.190   21.593
     10.630  417.184   69.595   91.177   48.551  111.913   18.602   21.831
     10.640  413.782   68.062   91.096   48.302  110.812   18.777   21.760
     10.650  413.468   70.950   90.684   47.731  108.831   19.179   21.230
     10.660  415.864   70.280   92.123   47.845  110.503   18.552   21.108
     10.670  414.103   70.026   89.890   48.210  109.458   19.007   21.569
     10.680  413.924   69.137   90.239   49.083  110.430   19.424   20.590
     10.690  413.492   71.079   90.371   49.090  108.513   19.076   20.605
     10.700  412.443   69.337   89.176   47.852  109.692   19.109   21.828
     10.710  413.575   69.898   89.271   47.471  109.070   19.791   21.161
     10.720  417.732   71.559   91.777   49.073  110.757   18.941   21.190
     10.730  414.521   70.987   90.318   48.782  108.550   19.176   21.598
     10.740  416.759   72.216   90.460   47.853  109.161   18.835   22.567
     10.750  412.524   70.097   90.234   47.180  109.172   18.202   21.748
     10.760  413.924   68.925   91.204   46.893  111.146   18.633   21.042
     10.770  410.576   69.148   89.750   46.541  110.314   19.068   22.127
     10.780  414.957   70.025   91.806   48.317  109.054   18.490   21.452
     10.790  414.674   69.131   90.759   48.276  110.932   18.251   21.621
     10.800  414.610   70.783   93.745   47.998  108.117   18.493   20.457
     10.810  409.842   70.143   91.109   48.013  106.470   18.488   20.869
     10.820  412.647   69.040   90.423   47.817  110.015   19.104   21.417
     10.830  411.670   68.920   90.882   46.850  108.664   18.995   22.128
     10.840  407.575   69.310   89.966   47.379  105.740   18.933   21.424
     10.850  409.203   69.451   92.168   47.508  106.472   18.777   20.676
     10.860  407.934   68.552   89.170   47.432  107.505   18.533   21.249
     10.870  410.950   69.728   90.846   46.967  108.215   18.503   21.707
     10.880  415.393   69.924   91.719   47.920  109.957   18.322   21.903
     10.890  412.443   69.443   91.198   48.407  108.891   18.171   20.916
     10.900  411.924   69.314   89.742   47.218  109.227   18.595   21.797
     10.910  410.549   70.243   90.485   46.889  108.502   17.730   21.691
     10.920  414.223   69.267   90.566   47.114  109.216   19.550   21.399
     10.930  412.901   68.823   90.239   48.495  110.071   17.956   21.837
     10.940  412.200   68.095   90.821   48.460  108.286   18.367   21.751
     10.950  414.315   69.431   92.255   47.301  108.199   19.332   22.082
     10.960  413.760   69.888   90.881   48.054  109.610   18.553   21.858
     10.970  413.985   69.977   91.118   47.358  108.825   18.682   22.152
     10.980  413.190   70.432   91.765   47.866  108.373   17.985   21.776
     10.990  415.394   69.533   91.169   49.610  109.132   18.523   22.961
     11.000  412.669   69.761   90.593   48.258  108.428   18.278   22.577
     11.010  415.997   69.364   89.553   49.350  110.294   18.445   22.711
     11.020  415.572   69.871   90.201   49.298  108.669   18.588   23.151
     11.030  412.546   69.426   89.275   48.287  108.654   18.778   21.938
     11.040  408.811   69.607   87.923   49.155  105.879   18.227   22.519
     11.050  412.586   68.783   90.564   48.068  107.368   19.282   22.854
     11.060  415.341   69.133   90.387   49.281  110.431   18.797   22.412
     11.070  410.547   68.815   90.414   48.051  109.285   18.072   21.217
     11.080  409.599   69.616   88.586   46.850  109.329   18.426   21.535
     11.090  412.669   70.201   89.922   47.705  109.202   18.174   21.746
     11.100  411.060   70.181   91.209   47.865  105.823   18.664   22.381
     11.110  411.168   69.317   89.962   48.207  107.792   18.740   21.770
     11.120  409.243   69.143   89.713   46.978  107.408   19.324   21.847
     11.130  410.145   68.943   89.983   48.131  107.429   19.121   21.950
     11.140  410.581   70.657   89.459   47.980  106.807   18.413   22.177
     11.150  412.467   68.953   90.559   48.826  108.854   18.181   21.596
     11.160  410.281   69.733   89.999   48.776  107.224   18.509   20.415
     11.170  415.803   69.510   89.746   48.184  108.430   19.408   22.251
     11.180  409.015   70.445   89.956   48.027  104.690   18.173   21.767
     11.190  403.373   67.600   88.596   47.469  104.918   18.474   21.586
     11.200  410.158   68.748   90.764   46.496  107.935   18.609   21.522
     11.210  408.947   69.818   87.955   47.230  107.697   18.046   22.284
     11.220  407.114   70.174   88.729   47.314  105.193   17.526   22.257
     11.230  406.789   69.151   87.963   47.360  106.952   18.617   21.395
     11.240  407.077   68.991   89.855   47.042  104.962   18.567   21.603
     11.250  409.825   68.389   90.682   47.714  106.837   18.624   21.758
     11.260  406.936   68.763   88.996   47.904  104.898   18.528   21.698
     11.270  404.874   68.826   90.682   46.485  105.462   17.370   20.902
     11.280  408.408   68.629   91.308   47.428  106.799   17.845   21.055
     11.290  408.414   68.057   90.694   46.866  107.062   18.952   20.973
     11.300  407.855   69.763   89.663   46.499  107.124   19.553   20.474
     11.310  407.279   70.475   90.654   47.319  104.726   18.661   20.184
     11.320  409.122   69.936   89.665   47.577  106.434   19.136   20.710
     11.330  407.265   69.749   89.748   45.944  107.100   20.069   20.459
     11.340  407.036   68.901   90.185   46.705  105.544   19.998   20.516
     11.350  408.414   70.947   90.470   46.537  105.715   19.334   21.165
     11.360  409.018   70.104   89.465   46.827  107.291   19.202   21.239
     11.370  403.260   67.630   90.450   47.287  103.303   19.259   21.300
     11.380  407.823   69.512   90.332   47.609  106.467   18.884   20.984
     11.390  415.072   68.791   93.799   48.434  107.432   19.826   20.976
     11.400  415.231   68.837   91.342   49.804  109.134   19.143   21.714
     11.410  413.296   68.272   91.515   49.539  107.389   19.667   21.534
     11.420  413.953   69.716   91.423   47.368  108.238   19.300   22.207
     11.430  410.786   68.865   92.573   48.061  106.325   19.124   21.337
     11.440  408.976   67.802   91.847   46.951  108.127   19.071   21.226
     11.450  415.038   70.154   92.009   48.133  108.203   19.186   21.470
     11.460  415.945   70.273   93.072   48.343  108.512   18.737   21.390
     11.470  410.826   68.571   92.814   46.251  107.741   17.627   21.816
     11.480  411.444   69.564   90.800   46.816  109.068   18.248   21.140
     11.490  413.267   71.303   92.807   45.766  107.802   18.367   21.060
     11.500  417.137   70.428   92.334   47.998  108.805   18.488   21.231
     11.510  413.450   70.218   93.299   48.035  107.265   18.141   22.437
     11.520  413.292   69.503   93.393   47.243  106.502   18.582   21.325
     11.530  415.269   69.572   92.159   48.096  108.765   18.823   21.627
     11.540  411.062   69.283   91.300   46.727  108.391   18.632   20.979
     11.550  415.106   69.435   94.484   47.374  108.673   18.082   22.152
     11.560  414.068   69.660   94.506   48.059  105.964   19.056   21.896
     11.570  417.582   68.586   94.054   48.073  108.577   19.226   22.174
     11.580  414.134   68.217   93.465   48.464  107.182   18.885   21.130
     11.590  414.879   69.583   92.929   48.495  106.668   18.577   22.876
     11.600  414.355   68.932   93.131   47.698  107.176   19.196   22.204
     11.610  412.887   68.892   94.557   46.017  107.277   17.782   22.898
     11.620  411.762   70.434   93.009   46.653  105.486   18.613   21.905
     11.630  411.744   70.247   92.222   48.207  105.754   18.529   21.933
     11.640  410.938   69.198   92.303   48.312  106.200   19.193   20.826
     11.650  411.771   70.764   92.422   48.140  104.539   19.136   21.896
     11.660  408.567   70.501   90.605   47.162  105.471   18.780   21.402
     11.670  411.756   69.441   93.687   47.937  106.110   18.498   21.319
     11.680  411.833   70.360   92.676   48.707  104.815   18.328   21.200
     11.690  410.898   70.627   92.296   46.798  104.911   18.996   22.133
     11.700  411.949   69.953   91.658   48.674  105.454   18.266   22.482
     11.710  413.510   71.025   93.580   48.074  106.006   18.662   21.718
     11.720  411.808   71.818   94.568   47.007  104.603   18.639   20.842
     11.730  409.744   69.828   91.756   46.869  105.100   19.089   21.352
     11.740  413.393   70.920   93.413   48.215  106.550   18.507   21.513
     11.750  411.718   70.361   92.345   48.709  104.606   18.992   21.428
     11.760  411.454   71.941   92.975   47.556  104.823   18.547   21.275
     11.770  408.128   69.192   93.054   48.407  104.628   17.866   21.699
     11.780  411.157   70.491   92.297   48.667  105.033   18.861   21.812
     11.790  407.305   69.618   91.772   49.154  104.192   17.739   21.587
     11.800  412.073   70.719   92.216   49.722  105.990   18.540   20.790
     11.810  410.680   70.851   93.337   48.290  105.157   18.213   20.665
     11.820  413.264   70.664   94.395   49.307  106.674   18.461   20.686
     11.830  405.765   70.584   92.010   47.403  104.103   17.814   21.219
     11.840  413.301   71.185   94.903   48.564  105.819   17.867   21.517
     11.850  406.711   70.557   91.748   49.200  103.645   18.464   19.358
     11.860  410.389   70.327   91.864   48.240  107.743   18.232   20.301
     11.870  412.644   70.856   92.097   50.978  106.128   18.272   21.166
     11.880  411.998   73.048   91.877   47.656  106.150   18.685   21.346
     11.890  409.341   69.718   91.776   47.841  105.349   18.565   21.645
     11.900  412.325   71.953   92.871   47.515  107.070   18.515   20.790
     11.910  411.758   71.464   93.150   46.442  106.190   18.163   21.352
     11.920  411.431   71.629   93.282   47.253  105.707   17.739   22.188
     11.930  409.713   72.863   92.358   45.887  105.986   18.074   20.602
     11.940  411.277   69.615   93.268   48.132  107.031   18.124   20.955
     11.950  413.810   71.912   93.403   47.130  106.115   18.679   21.339
     11.960  411.380   70.935   91.279   48.062  107.881   18.349   21.351
     11.970  411.905   71.040   93.713   48.101  106.451   17.961   20.034
     11.980  413.321   70.272   93.489   48.702  106.808   18.829   21.158
     11.990  412.445   71.877   92.411   48.848  106.445   18.475   21.744
     12.000  414.657   71.234   93.252   48.953  107.669   18.898   21.459
     12.010  414.178   72.406   93.730   47.662  109.314   17.792   21.241
     12.020  412.443   69.925   93.331   47.799  106.801   18.641   22.006
     12.030  413.853   69.715   95.455   47.531  107.305   18.117   21.687
     12.040  411.120   72.187   92.637   47.168  106.280   17.799   21.360
     12.050  413.700   72.156   93.735   47.198  106.975   17.716   20.782
     12.060  412.329   70.155   93.545   47.339  107.105   18.181   21.300
     12.070  413.539   70.318   94.235   48.586  108.413   17.576   20.513
     12.080  409.424   68.810   94.246   47.151  106.260   17.973   20.494
     12.090  410.517   69.846   93.985   45.944  106.400   17.780   21.561
     12.100  411.623   69.867   94.409   47.128  107.072   18.550   20.927
     12.110  410.009   69.755   93.857   46.639  106.381   18.081   21.449
     12.120  405.592   70.143   90.929   46.732  105.730   18.584   20.995
     12.130  407.125   70.209   92.164   47.288  105.803   17.920   20.371
     12.140  410.462   70.026   94.555   45.719  107.182   18.497   20.692
     12.150  409.932   69.090   94.082   47.341  106.801   17.645   21.577
     12.160  413.099   69.516   92.822   48.370  108.290   18.210   21.078
     12.170  408.904   68.269   95.374   46.463  105.271   18.978   21.103
     12.180  410.636   69.476   93.496   47.682  106.253   18.323   22.344
     12.190  414.021   70.293   93.648   45.774  108.778   19.277   21.699
     12.200  413.564   70.141   93.728   46.921  107.312   18.096   21.887
     12.210  414.405   70.065   94.166   48.259  106.666   17.544   21.949
     12.220  416.020   69.770   94.199   46.314  110.195   17.567   22.238
     12.230  415.332   69.756   94.353   48.631  107.737   18.336   21.645
     12.240  409.857   68.698   92.091   47.262  108.383   17.741   21.985
     12.250  412.109   69.669   93.929   47.425  106.498   18.370   21.361
     12.260  411.519   69.505   93.073   45.399  108.772   17.923   21.975
     12.270  411.841   69.635   93.494   47.834  106.686   17.652   21.964
     12.280  411.260   68.072   93.526   47.803  107.683   18.059   21.615
     12.290  412.477   68.875   93.670   48.091  106.971   17.988   22.044
     12.300  413.588   67.712   93.852   48.452  107.300   17.770   22.195
     12.310  415.331   68.384   93.342   48.350  108.768   18.914   22.208
     12.320  411.682   70.002   91.637   47.695  106.107   19.428   21.638
     12.330  410.873   68.893   93.292   47.828  106.000   18.220   21.546
     12.340  412.571   69.928   91.514   47.642  109.295   17.748   21.226
     12.350  410.841   70.941   90.606   46.559  106.107   19.329   21.711
     12.360  413.761   69.993   93.927   47.084  108.406   18.335   21.430
     12.370  409.830   69.715   93.790   46.420  104.955   18.531   21.703
     12.380  407.205   68.988   92.405   48.232  102.562   18.373   21.738
     12.390  412.928   69.011   93.567   48.303  106.705   18.299   21.836
     12.400  410.559   68.761   93.977   47.619  105.730   18.113   21.578
     12.410  410.706   70.161   94.105   46.687  106.213   18.213   20.954
     12.420  410.249   69.243   92.726   47.571  106.662   17.663   21.549
     12.430  410.724   69.693   92.206   48.044  107.210   18.951   21.072
     12.440  411.953   68.641   93.206   47.347  106.137   18.865   21.762
     12.450  411.982   69.163   93.649   46.509  107.658   18.390   20.098
     12.460  415.516   69.592   93.908   47.658  107.309   18.738   21.673
     12.470  416.080   70.421   94.393   47.398  107.644   17.915   19.977
     12.480  412.371   68.392   93.923   46.920  105.718   18.527   21.107
     12.490  413.211   68.640   93.452   48.186  107.772   18.078   20.489
     12.500  412.498   68.543   94.724   47.522  106.616   17.844   20.412
     12.510  413.257   68.609   96.312   46.778  105.609   18.237   21.594
     12.520  417.126   67.757   95.274   47.513  108.522   18.095   22.036
     12.530  417.570   69.703   94.405   47.361  108.230   18.565   21.998
     12.540  415.134   68.666   95.182   47.423  108.489   18.350   20.897
     12.550  410.395   68.511   93.889   47.830  106.685   17.261   20.477
     12.560  414.119   69.164   94.928   46.112  106.899   18.888   20.834
     12.570  411.477   68.773   94.051   46.231  107.917   18.296   20.558
     12.580  415.363   69.968   94.739   46.870  107.410   19.587   20.657
     12.590  420.869   67.818   97.926   49.789  108.628   17.788   21.876
     12.600  413.445   68.214   95.080   49.021  108.688   18.134   20.039
     12.610  412.598   67.292   96.734   47.550  106.896   19.174   20.049
     12.620  415.237   66.723   96.518   48.346  109.658   18.733   19.999
     12.630  414.918   67.197   97.420   47.443  107.455   19.288   20.368
     12.640  414.726   67.777   96.991   46.865  108.765   18.805   20.322
     12.650  411.775   67.494   95.366   46.814  107.579   19.060   20.199
     12.660  409.681   67.697   95.001   45.940  106.563   19.244   20.053
     12.670  413.129   68.420   95.029   46.012  108.561   20.110   19.716
     12.680  409.401   65.588   94.943   47.813  108.086   18.725   20.249
     12.690  410.203   66.051   93.619   46.398  110.971   19.488   19.307
     12.700  412.138   67.837   94.646   46.244  108.528   18.508   20.247
     12.710  413.196   66.631   96.469   47.813  108.401   18.268   20.010
     12.720  412.855   68.827   93.865   47.104  107.188   18.913   20.175
     12.730  414.156   66.988   94.603   48.082  109.658   18.432   20.378
     12.740  417.141   68.838   96.582   46.024  109.357   18.477   21.208
     12.750  415.023   67.790   96.358   46.726  108.842   18.195   20.753
     12.760  413.224   67.879   95.003   45.644  110.282   17.760   20.980
     12.770  413.209   68.490   93.084   48.111  109.208   18.077   21.092
     12.780  408.734   67.522   92.381   46.221  107.777   18.680   20.593
     12.790  412.812   66.704   93.124   47.772  109.893   17.854   21.550
     12.800  412.565   67.248   93.597   47.265  109.959   18.464   19.888
     12.810  411.715   67.737   94.516   47.448  109.216   17.479   19.904
     12.820  415.394   68.881   93.991   46.731  111.661   18.679   20.785
     12.830  410.186   67.378   93.021   47.508  108.612   18.100   20.829
     12.840  412.907   67.277   94.275   47.115  109.013   18.673   20.850
     12.850  417.023   69.639   92.786   48.123  111.219   18.727   20.036
     12.860  413.210   67.436   92.754   48.261  111.413   18.812   20.751
     12.870  411.848   68.899   92.702   47.541  109.303   18.283   20.866
     12.880  414.259   69.031   92.340   46.859  110.277   19.327   20.697
     12.890  414.189   69.503   94.458   48.125  108.323   20.034   19.952
     12.900  411.776   68.548   94.464   47.729  106.448   18.564   20.796
     12.910  409.514   69.208   93.316   47.989  105.497   18.839   19.885
     12.920  413.650   69.002   93.387   47.464  108.666   18.290   21.193
     12.930  414.328   69.249   93.590   48.416  108.966   19.490   20.059
     12.940  411.207   70.166   93.290   48.471  106.192   18.673   19.461
     12.950  412.224   68.934   92.006   48.199  108.874   19.461   19.616
     12.960  411.352   69.543   93.588   47.902  106.748   19.277   19.390
     12.970  415.580   71.095   93.757   48.258  106.995   18.422   20.796
     12.980  418.838   70.274   96.452   48.722  109.161   19.469   20.519
     12.990  416.824   71.425   95.514   48.134  108.017   18.521   20.406
     13.000  418.567   70.943   95.797   47.838  109.057   19.553   20.716
     13.010  413.788   69.584   94.674   48.413  106.351   18.766   20.649
     13.020  414.851   70.735   95.518   49.217  106.575   19.163   19.944
     13.030  413.858   70.295   95.281   48.195  106.885   18.709   20.142
     13.040  415.549   68.099   95.848   48.595  105.838   19.020   21.576
     13.050  410.611   68.472   93.042   48.703  105.987   18.747   20.608
     13.060  411.460   67.363   94.694   49.178  106.774   18.588   20.424
     13.070  409.294   67.435   93.501   48.928  106.630   18.976   21.187
     13.080  406.455   67.050   93.577   48.873  105.199   17.951   20.661
     13.090  409.729   68.539   93.496   49.730  104.659   18.712   21.541
     13.100  407.521   66.690   92.965   47.857  107.138   18.080   20.968
     13.110  410.574   68.667   93.265   49.176  106.820   18.498   20.827
     13.120  414.619   68.860   92.467   49.343  109.023   18.781   21.189
     13.130  411.479   66.482   93.722   48.814  109.020   18.810   20.471
     13.140  412.424   68.387   94.303   46.730  108.552   19.422   20.845
     13.150  405.062   66.545   92.456   48.295  103.835   19.167   20.915
     13.160  409.484   68.439   91.603   48.175  105.697   18.454   21.373
     13.170  410.295   67.126   93.294   48.016  106.351   19.095   21.189
     13.180  410.804   67.645   94.106   49.097  106.605   18.960   21.321
     13.190  412.488   68.727   94.531   48.377  106.512   18.746   21.322
     13.200  409.160   67.967   92.600   48.098  107.982   18.669   20.925
     13.210  412.671   68.095   94.871   47.596  108.621   18.581   20.777
     13.220  409.619   68.677   92.346   47.178  106.041   20.216   20.981
     13.230  410.854   67.913   93.932   48.019  107.490   18.350   20.607
     13.240  411.876   67.949   93.545   46.711  108.945   18.726   21.266
     13.250  409.659   67.884   92.817   47.679  107.503   18.098   21.290
     13.260  406.949   67.297   91.875   47.797  108.253   18.467   20.023
     13.270  412.009   68.110   94.690   47.566  107.749   19.523   21.459
     13.280  411.913   67.561   92.597   48.962  109.394   18.453   21.334
     13.290  412.579   66.015   94.509   48.588  107.150   19.549   21.891
     13.300  408.877   67.409   93.240   48.009  106.703   19.368   21.210
     13.310  413.915   68.619   92.257   48.883  109.363   18.189   21.577
     13.320  409.395   68.945   93.286   47.999  106.210   18.659   21.830
     13.330  410.061   67.580   92.703   49.128  107.342   18.859   20.684
     13.340  412.765   68.648   94.663   47.881  107.286   18.698   21.076
     13.350  412.668   69.885   91.504   49.449  108.052   18.169   21.789
     13.360  413.811   69.181   92.953   47.775  108.216   18.800   21.631
     13.370  413.563   69.712   93.081   48.196  107.164   19.406   21.532
     13.380  411.230   70.045   91.914   48.670  106.638   19.033   20.913
     13.390  410.036   68.728   91.776   47.825  106.454   18.112   22.003
     13.400  411.197   69.262   92.076   48.316  107.587   17.730   20.953
     13.410  412.604   69.495   92.619   49.278  108.079   18.154   21.149
     13.420  408.907   68.478   92.218   48.888  106.969   18.163   20.543
     13.430  411.292   67.872   93.067   48.876  107.777   19.024   21.270
     13.440  413.076   68.011   95.132   49.440  107.791   18.367   20.192
     13.450  412.170   68.333   93.812   48.854  108.900   19.159   20.663
     13.460  409.984   69.216   92.535   48.290  107.795   18.982   20.665
     13.470  410.659   67.863   92.529   48.809  107.946   19.222   20.560
     13.480  410.236   68.186   93.496   48.828  108.031   19.243   20.728
     13.490  405.746   69.297   92.556   47.541  105.265   18.751   20.572
     13.500  407.453   67.182   93.268   48.128  106.261   19.023   20.562
     13.510  410.679   67.751   93.646   48.657  106.470   20.180   20.599
     13.520  412.002   69.043   92.814   48.889  106.214   19.634   21.015
     13.530  408.788   67.825   90.540   49.987  106.665   19.604   21.145
     13.540  409.112   68.224   92.293   48.736  106.721   18.917   20.852
     13.550  412.074   68.373   91.275   49.367  109.799   18.350   21.078
     13.560  416.303   70.137   93.343   49.099  107.725   19.700   21.154
     13.570  410.474   67.857   93.394   48.179  107.413   19.702   20.855
     13.580  411.474   68.531   92.525   48.359  108.577   18.610   21.252
     13.590  410.516   67.038   92.534   48.967  107.779   19.901   20.517
     13.600  414.279   67.752   94.369   49.785  107.911   19.245   19.941
     13.610  412.356   66.865   93.766   49.549  106.576   19.962   21.310
     13.620  410.753   66.744   94.799   47.904  107.011   19.111   21.303
     13.630  409.459   67.710   91.543   48.061  107.556   18.762   20.596
     13.640  409.992   68.397   92.284   48.414  105.845   18.592   21.218
     13.650  410.240   67.321   92.534   48.629  106.812   18.870   20.714
     13.660  409.159   67.451   92.541   48.826  106.312   18.675   21.883
     13.670  409.856   67.814   93.613   48.879  105.781   18.830   20.571
     13.680  410.684   68.842   93.406   48.083  105.210   18.923   21.652
     13.690  407.906   67.918   92.944   47.857  105.189   19.056   21.205
     13.700  407.891   66.147   92.430   49.127  106.034   18.746   21.514
     13.710  410.415   67.740   93.379   48.469  106.304   19.170   20.981
     13.720  406.388   66.979   91.987   48.614  106.833   18.433   20.942
     13.730  405.685   66.231   92.031   47.576  106.319   18.531   21.541
     13.740  404.812   68.299   91.288   47.200  105.342   18.656   20.945
     13.750  410.938   68.211   91.444   48.437  106.791   19.694   21.906
     13.760  408.848   68.259   91.477   49.249  105.700   18.145   21.267
     13.770  409.044   67.268   91.520   48.426  108.263   18.638   21.508
     13.780  407.716   68.191   91.547   49.110  106.182   18.344   20.710
     13.790  410.971   68.447   92.734   49.660  106.688   18.941   20.603
     13.800  409.420   67.668   91.703   49.096  106.313   18.660   20.505
     13.810  408.109   69.337   91.434   48.120  106.463   18.752   20.601
     13.820  408.383   68.771   92.605   48.333  105.481   19.180   20.109
     13.830  412.091   69.513   92.180   49.987  108.260   18.596   19.812
     13.840  411.411   69.329   91.663   49.536  108.365   19.072   20.398
     13.850  415.233   68.889   93.163   49.800  109.292   18.677   20.729
     13.860  411.486   67.210   92.957   49.121  108.148   18.441   20.559
     13.870  410.669   69.182   91.691   48.730  106.101   18.402   21.135
     13.880  411.803   68.065   91.001   50.736  108.191   18.255   20.901
     13.890  412.597   68.821   93.935   49.622  107.679   18.916   20.511
     13.900  410.334   67.616   92.621   47.886  109.028   18.859   20.734
     13.910  410.666   67.594   92.476   49.834  107.688   19.060   21.237
     13.920  408.892   68.487   93.153   47.801  107.392   18.668   20.534
     13.930  407.999   67.666   93.064   49.031  105.248   18.361   21.271
     13.940  406.493   68.526   92.301   48.187  104.663   19.295   20.624
     13.950  406.803   67.249   91.066   48.607  106.657   18.007   21.532
     13.960  411.734   67.749   91.565   48.610  107.731   18.794   21.582
     13.970  407.540   67.927   90.764   47.976  107.157   17.920   21.050
     13.980  404.943   66.695   91.215   48.133  105.943   18.369   20.746
     13.990  408.138   67.484   92.538   48.919  105.333   18.122   21.348
     14.000  412.287   68.374   92.707   47.895  107.607   18.930   21.225
     14.010  410.160   69.227   91.546   48.676  107.094   18.161   20.827
     14.020  406.914   66.531   92.395   47.427  106.672   18.615   21.265
     14.030  407.768   68.119   92.432   48.278  107.486   18.555   21.064
     14.040  411.685   67.715   92.066   49.830  108.289   18.409   21.659
     14.050  408.043   67.955   91.837   48.067  106.051   19.489   20.409
     14.060  415.317   69.061   93.761   48.775  107.472   18.923   20.385
     14.070  415.719   69.029   94.086   49.282  106.728   19.732   21.228
     14.080  418.374   69.618   93.162   50.171  108.600   20.085   21.579
     14.090  416.597   67.885   93.349   50.782  108.156   19.721   22.056
     14.100  412.109   66.948   92.811   48.393  108.941   19.084   20.856
     14.110  410.795   68.471   92.330   48.658  107.057   19.163   21.230
     14.120  407.673   66.749   92.645   48.238  107.574   18.360   20.578
     14.130  412.724   67.389   92.263   48.734  109.802   19.110   21.738
     14.140  413.159   67.985   93.444   48.054  110.431   18.925   21.111
     14.150  412.828   68.352   93.120   48.588  106.632   19.205   21.882
     14.160  413.442   67.296   93.014   48.506  108.005   19.531   21.652
     14.170  415.831   69.208   93.826   48.814  108.849   18.329   21.376
     14.180  408.198   67.337   92.149   47.556  105.079   19.820   22.240
     14.190  413.935   68.265   92.542   49.596  107.730   19.900   21.082
     14.200  415.717   68.808   94.194   47.521  107.613   20.250   21.498
     14.210  411.367   68.796   94.364   47.166  107.757   19.107   20.862
     14.220  412.562   68.135   93.059   48.441  108.688   19.554   20.897
     14.230  414.614   68.354   95.004   49.540  107.463   19.451   21.149
     14.240  411.472   68.198   92.262   47.897  107.151   18.700   21.871
     14.250  411.677   68.251   93.209   47.346  108.635   18.566   21.862
     14.260  413.912   66.887   94.437   47.992  108.157   19.144   21.767
     14.270  410.961   67.447   93.609   47.854  108.292   18.444   20.948
     14.280  411.533   66.681   94.388   47.987  108.239   18.926   20.795
     14.290  410.349   66.513   93.869   47.934  108.525   18.898   20.559
     14.300  411.960   66.541   94.282   48.487  108.831   19.486   20.908
     14.310  414.312   68.683   94.347   47.584  108.681   18.694   21.539
     14.320  413.171   68.097   93.426   49.163  108.487   18.797   21.390
     14.330  416.386   68.507   92.904   50.058  108.734   19.619   21.348
     14.340  415.807   68.117   91.716   49.056  111.216   19.698   20.828
     14.350  417.483   68.079   93.978   48.454  112.236   18.873   21.175
     14.360  418.301   69.150   94.653   48.232  109.912   19.854   21.968
     14.370  411.547   68.334   92.420   47.131  108.244   19.246   21.482
     14.380  413.805   67.905   92.691   48.730  110.128   19.402   20.804
     14.390  414.373   69.079   93.581   47.851  109.231   19.220   20.817
     14.400  413.020   67.935   93.249   47.172  109.890   18.221   21.635
     14.410  412.892   68.137   93.567   47.635  109.460   18.172   20.295
     14.420  416.160   68.918   95.497   46.833  109.510   18.713   21.094
     14.430  414.051   68.255   92.430   47.813  110.202   18.875   21.258
     14.440  415.018   69.894   92.077   48.832  107.976   19.030   20.966
     14.450  415.372   68.192   94.180   47.856  110.363   18.578   20.920
     14.460  413.789   68.414   93.748   48.856  109.627   18.571   20.346
     14.470  417.253   69.169   93.628   48.610  109.573   19.551   21.063
     14.480  415.298   68.772   93.187   48.266  109.521   19.062   21.234
     14.490  412.604   67.552   94.011   48.748  108.260   18.852   20.509
     14.500  413.287   67.984   92.638   48.234  110.474   18.130   20.857
     14.510  414.349   69.981   91.452   48.611  108.979   18.217   20.724
     14.520  416.239   68.995   92.671   49.028  110.167   18.788   20.606
     14.530  413.313   68.777   92.127   47.143  110.352   18.174   20.770
     14.540  411.633   67.566   91.352   48.760  110.377   18.392   20.975
     14.550  412.382   66.425   92.902   49.420  109.533   17.588   20.402
     14.560  414.162   66.630   91.224   48.733  111.154   19.383   21.039
     14.570  414.458   68.605   91.244   48.565  109.707   19.050   21.340
     14.580  413.810   68.452   93.027   47.281  110.397   18.967   20.355
     14.590  415.866   69.058   92.604   49.362  109.383   18.997   20.967
     14.600  415.368   69.494   93.897   47.674  109.610   19.291   20.839
     14.610  416.756   67.753   93.643   48.640  110.288   19.921   21.768
     14.620  417.658   69.324   93.278   48.783  110.519   19.795   20.976
     14.630  416.301   68.012   94.478   49.270  109.414   19.891   20.144
     14.640  411.840   68.233   92.314   48.481  109.366   18.541   21.145
     14.650  415.185   69.007   93.392   49.415  108.609   18.752   20.965
     14.660  414.174   67.543   92.689   47.881  110.833   18.621   21.649
     14.670  410.881   68.283   91.703   48.894  108.262   18.749   21.028
     14.680  411.953   66.783   91.813   49.032  110.296   18.053   22.185
     14.690  412.599   67.835   93.269   48.790  107.913   18.383   21.022
     14.700  413.609   67.088   93.355   49.192  108.389   18.900   21.579
     14.710  413.288   67.685   92.319   48.747  108.394   18.327   22.030
     14.720  414.278   68.113   89.488   50.005  108.635   19.036   23.063
     14.730  411.542   67.383   90.622   49.498  108.000   19.024   21.835
     14.740  408.688   66.993   90.464   49.397  107.479   18.947   21.418
     14.750  413.462   67.434   92.732   50.271  107.520   18.197   21.661
     14.760  409.979   66.222   92.345   47.775  106.949   18.785   22.307
     14.770  412.881   68.966   93.424   48.562  106.818   18.292   22.516
     14.780  411.234   67.678   92.627   48.708  107.195   19.121   21.825
     14.790  411.310   68.607   92.418   48.277  108.138   18.421   22.037
     14.800  408.225   66.688   91.082   47.917  108.176   18.985   22.177
     14.810  414.475   67.842   94.187   49.975  108.409   19.026   21.034
     14.820  408.906   65.871   93.408   48.367  107.780   18.277   21.339
     14.830  408.200   66.583   91.588   49.300  108.017   18.290   20.975
     14.840  409.602   68.289   93.374   48.875  108.058   18.060   20.691
     14.850  414.132   67.460   94.263   48.709  109.625   17.749   21.954
     14.860  412.634   67.777   94.217   47.898  109.042   18.673   21.525
     14.870  411.469   66.110   92.720   49.563  107.914   19.171   20.550
     14.880  410.815   65.915   95.063   49.021  108.063   18.483   20.978
     14.890  415.110   67.208   94.518   50.032  108.564   18.846   21.035
     14.900  412.240   68.240   90.280   49.252  109.989   19.102   21.029
     14.910  411.995   66.728   93.150   49.060  107.639   18.835   21.491
     14.920  412.502   67.216   90.522   49.523  109.392   18.600   21.259
     14.930  412.791   67.075   92.454   49.235  107.967   18.187   22.012
     14.940  411.105   66.811   90.652   49.345  109.024   18.253   22.067
     14.950  413.997   67.304   95.204   48.671  107.058   18.412   21.579
     14.960  414.265   67.473   92.574   48.850  109.229   18.767   21.747
     14.970  412.326   68.121   91.997   47.377  108.716   18.340   22.145
     14.980  411.280   66.915   92.152   47.920  109.306   17.965   21.050
     14.990  408.068   67.640   92.778   46.562  107.602   17.696   20.618
     15.000  412.671   68.417   92.187   47.845  108.215   18.098   20.771
     15.010  411.178   68.134   91.446   48.688  108.128   17.992   21.653
     15.020  414.660   67.399   93.400   48.936  109.591   18.948   20.330
     15.030  416.288   68.766   92.641   47.661  109.633   19.910   21.177
     15.040  410.707   67.047   92.389   47.951  107.874   19.186   21.155
     15.050  413.178   67.176   91.716   48.332  108.873   18.316   21.257
     15.060  409.613   67.755   91.081   46.558  107.014   18.036   20.831
     15.070  410.809   67.938   91.197   46.794  108.133   18.452   21.592
     15.080  409.125   66.773   92.126   46.044  107.331   18.155   21.753
     15.090  415.776   67.370   91.901   49.349  109.945   18.343   22.021
     15.100  408.991   66.782   91.249   48.343  106.986   17.891   21.310
     15.110  410.809   68.037   90.635   48.081  108.640   17.979   22.220
     15.120  410.667   69.521   89.949   49.560  108.597   17.464   21.128
     15.130  411.386   67.659   89.658   48.672  108.493   18.514   21.927
     15.140  414.056   70.426   91.046   48.948  106.886   18.005   22.159
     15.150  411.940   69.393   90.501   48.054  107.281   18.618   21.832
     15.160  411.871   67.981   89.285   50.135  109.898   18.014   21.782
     15.170  416.243   68.317   90.620   49.631  111.163   18.895   21.569
     15.180  409.451   67.397   91.427   48.672  107.816   18.174   21.735
     15.190  410.362   68.062   89.921   49.328  108.322   18.613   21.535
     15.200  406.906   67.941   89.793   48.368  107.251   19.047   20.873
     15.210  408.363   66.542   91.694   49.016  106.590   18.843   21.854
     15.220  409.172   68.325   90.944   49.340  106.963   19.069   20.615
     15.230  413.038   70.810   91.398   48.960  108.387   18.772   20.621
     15.240  413.096   68.330   91.267   49.308  108.667   18.665   22.229
     15.250  412.744   68.909   91.823   48.974  107.343   18.126   21.680
     15.260  409.320   68.833   90.328   48.410  106.771   18.180   22.424
     15.270  411.123   67.946   92.953   48.482  106.188   18.336   21.421
     15.280  413.282   68.180   92.856   49.052  105.928   18.491   21.550
     15.290  413.802   70.315   90.490   50.381  108.689   17.810   20.969
     15.300  412.023   69.183   91.117   48.637  107.765   17.451   21.953
     15.310  412.290   70.214   90.613   50.028  106.814   18.082   21.825
     15.320  413.064   68.461   92.672   48.816  107.553   17.751   21.635
     15.330  411.244   68.577   92.386   48.166  107.138   17.766   20.995
     15.340  411.368   69.736   92.319   49.309  105.281   18.727   22.007
     15.350  410.468   67.717   92.142   48.869  105.068   19.179   22.283
     15.360  414.151   69.243   92.224   48.318  108.142   18.782   22.615
     15.370  413.700   68.934   94.966   48.595  106.143   18.167   21.530
     15.380  411.740   69.255   93.719   48.958  105.087   18.546   20.897
     15.390  413.340   69.000   92.797   49.949  106.858   18.214   21.488
     15.400  414.316   69.203   93.934   49.158  107.562   18.350   21.357
     15.410  412.034   68.646   93.005   49.104  107.310   18.139   21.818
     15.420  414.615   70.479   92.408   48.815  106.366   18.917   21.711
     15.430  415.042   69.337   93.599   48.942  107.167   18.119   21.664
     15.440  414.095   70.482   92.810   48.069  106.758   19.131   21.019
     15.450  418.021   70.028   93.535   49.837  108.234   18.722   21.571
     15.460  412.299   69.713   93.413   48.756  105.367   18.688   20.735
     15.470  412.344   69.948   93.046   48.137  105.879   19.398   21.552
     15.480  417.349   70.073   94.069   49.986  107.675   18.973   20.921
     15.490  416.944   68.899   95.602   49.140  105.948   18.730   22.632
     15.500  414.009   69.517   92.568   47.793  106.756   19.129   22.064
     15.510  414.607   71.222   92.734   49.573  105.868   18.073   21.654
     15.520  413.111   68.964   92.344   48.975  107.610   18.569   20.886
     15.530  415.001   71.453   92.444   49.882  104.668   18.735   21.584
     15.540  417.986   70.012   93.561   48.649  108.477   18.874   21.365
     15.550  416.245   69.860   92.675   48.607  108.418   19.039   21.860
     15.560  414.316   69.357   92.656   47.800  107.246   18.934   21.214
     15.570  412.029   69.558   90.353   48.967  106.925   18.684   22.296
     15.580  416.966   70.730   92.428   49.170  108.131   19.065   21.239
     15.590  414.068   69.788   91.397   49.323  107.088   18.663   22.816
     15.600  413.108   70.943   91.033   49.444  106.249   18.643   21.813
     15.610  411.684   69.326   91.184   50.125  105.183   19.502   21.676
     15.620  416.128   70.266   93.262   49.115  108.471   18.449   21.951
     15.630  412.275   70.856   90.348   47.832  107.154   18.587   22.466
     15.640  410.673   69.691   90.812   49.226  106.907   17.774   21.996
     15.650  416.679   70.093   92.043   48.653  109.643   18.716   22.163
     15.660  410.543   69.692   90.887   47.905  108.500   17.895   21.350
     15.670  411.429   70.924   91.582   47.060  106.982   18.561   21.492
     15.680  411.172   69.321   92.026   46.726  107.933   18.050   21.858
     15.690  409.737   71.005   89.092   47.054  107.899   17.438   21.695
     15.700  411.302   70.904   91.197   49.028  106.598   17.902   20.362
     15.710  408.941   68.530   91.152   48.250  105.653   18.647   21.238
     15.720  410.731   70.374   91.473   47.041  106.625   18.210   21.559
     15.730  416.427   70.179   91.727   47.425  107.097   18.626   23.256
     15.740  411.454   70.873   91.740   47.734  105.795   18.006   21.212
     15.750  410.662   70.147   90.525   47.204  106.436   18.098   22.455
     15.760  412.222   69.421   89.473   49.206  106.556   19.109   21.612
     15.770  413.803   69.130   91.147   48.293  107.722   18.604   22.292
     15.780  415.047   70.239   90.973   49.761  106.796   18.349   22.304
     15.790  415.059   70.213   91.749   48.119  107.952   17.540   22.542
     15.800  414.630   70.646   90.466   48.561  107.978   18.500   22.181
     15.810  417.075   69.991   90.711   49.556  108.399   19.080   22.284
     15.820  416.382   70.048   91.865   48.259  108.913   18.748   22.442
     15.830  418.854   70.408   93.107   48.104  109.227   18.189   22.785
     15.840  416.209   70.335   92.839   47.880  109.421   18.054   22.110
     15.850  416.758   70.667   92.405   49.253  107.747   18.572   22.181
     15.860  421.730   71.101   92.939   50.069  109.934   19.585   22.411
     15.870  416.856   70.799   93.272   48.629  107.879   18.139   22.735
     15.880  417.217   69.638   91.888   48.196  109.583   19.294   21.218
     15.890  417.798   69.834   93.091   48.417  107.702   19.071   22.299
     15.900  411.687   67.124   92.004   48.103  106.782   18.605   22.085
     15.910  418.821   69.757   92.255   48.312  108.348   18.748   22.991
     15.920  423.045   71.765   93.219   49.162  110.649   18.434   22.225
     15.930  419.647   70.693   92.325   48.601  110.403   18.679   21.909
     15.940  419.902   70.078   93.508   48.039  110.129   18.416   22.704
     15.950  417.388   69.567   90.946   49.359  110.300   18.335   23.001
     15.960  420.371   69.832   93.233   48.895  110.644   18.732   22.731
     15.970  420.058   71.014   92.426   48.231  109.525   18.259   23.119
     15.980  421.577   68.029   94.006   48.631  110.372   18.793   23.311
     15.990  421.074   70.571   93.871   48.347  110.759   18.240   23.275
     16.000  419.371   69.702   92.620   49.109  109.553   18.573   23.234
     16.010  418.358   69.889   92.535   48.356  109.544   18.866   23.123
     16.020  417.574   69.500   93.281   48.489  109.069   18.360   22.582
     16.030  420.501   69.881   92.715   48.437  109.795   19.253   23.851
     16.040  418.166   68.849   92.128   48.841  109.801   19.088   23.351
     16.050  417.170   70.158   92.177   48.503  109.051   18.531   23.456
     16.060  420.090   69.906   92.826   48.785  109.932   19.498   22.984
     16.070  415.557   68.622   92.072   49.749  107.978   18.637   23.767
     16.080  416.306   69.516   92.031   49.105  108.226   18.184   23.624
     16.090  420.864   70.625   92.863   49.623  110.515   18.311   22.494
     16.100  421.665   68.312   94.505   50.166  109.438   19.114   23.851
     16.110  419.728   70.948   93.760   48.165  109.775   18.695   22.095
     16.120  416.767   71.624   93.302   49.099  106.171   18.623   22.455
     16.130  416.542   71.551   92.086   47.711  107.640   18.130   23.643
     16.140  421.111   73.450   92.150   48.745  109.592   18.652   22.758
     16.150  416.505   71.537   92.888   48.040  106.991   19.161   22.244
     16.160  416.679   71.394   92.143   49.737  107.044   18.096   22.501
     16.170  413.105   70.804   91.780   47.060  108.157   18.577   21.817
     16.180  413.025   70.464   93.704   48.108  106.327   18.524   21.588
     16.190  415.565   71.117   93.218   47.808  107.885   18.136   23.130
     16.200  418.287   71.184   94.643   47.223  109.160   18.955   21.656
     16.210  417.435   69.348   94.838   49.073  108.863   18.892   21.110
     16.220  415.064   70.087   92.674   48.782  108.148   18.559   21.841
     16.230  414.559   71.013   93.463   48.423  106.874   18.917   21.170
     16.240  415.426   70.752   94.541   47.644  108.049   17.943   22.290
     16.250  418.759   69.983   94.249   49.008  109.457   17.836   22.277
     16.260  413.382   70.490   93.366   47.119  106.575   18.588   21.324
     16.270  412.314   70.225   93.230   47.828  107.259   18.222   21.363
     16.280  417.886   73.212   93.711   46.279  109.377   18.635   20.629
     16.290  415.792   70.664   95.030   46.766  106.449   18.607   22.476
     16.300  414.344   69.810   91.759   47.816  108.810   18.136   21.456
     16.310  413.107   70.491   92.921   47.528  106.236   18.353   21.926
     16.320  415.755   71.038   92.532   47.786  108.720   18.082   21.751
     16.330  412.592   70.666   92.574   46.847  107.428   18.719   22.031
     16.340  412.066   70.662   92.005   46.886  107.676   18.567   21.701
     16.350  409.572   70.331   91.863   48.245  103.583   18.501   22.221
     16.360  411.250   68.760   92.004   48.399  106.545   18.128   22.632
     16.370  413.364   70.184   91.869   47.290  108.329   17.446   22.354
     16.380  414.189   69.408   92.862   49.533  107.951   17.846   22.045
     16.390  418.066   71.210   93.698   48.925  107.923   19.032   21.732
     16.400  414.373   70.212   92.909   46.136  109.286   17.810   22.102
     16.410  416.853   70.735   92.310   48.431  108.507   17.694   22.169
     16.420  416.591   71.475   93.508   47.267  108.316   17.932   22.754
     16.430  419.357   71.033   93.704   48.136  108.460   18.881   22.861
     16.440  415.306   71.133   93.562   47.469  108.265   18.599   21.278
     16.450  414.521   71.149   94.848   47.035  107.059   17.928   21.791
     16.460  417.196   70.474   93.775   47.933  109.342   17.310   22.044
     16.470  411.557   70.814   93.756   46.817  106.936   17.627   21.155
     16.480  415.575   70.380   93.123   46.658  109.641   17.522   21.909
     16.490  415.852   71.509   91.773   47.396  108.060   19.059   21.785
     16.500  416.133   70.583   92.116   48.584  110.357   17.450   20.951
     16.510  417.691   71.370   93.104   47.740  109.363   18.170   21.626
     16.520  416.939   72.187   92.761   47.278  108.234   18.299   21.607
     16.530  415.816   71.361   94.247   47.679  107.193   18.466   21.523
     16.540  416.748   71.143   93.718   49.038  105.464   19.053   22.222
     16.550  416.030   70.381   92.839   47.950  105.085   19.209   23.194
     16.560  418.826   72.750   94.480   48.767  106.316   18.457   22.029
     16.570  418.816   70.964   94.988   49.108  106.115   18.373   21.734
     16.580  419.338   70.465   93.601   48.821  108.868   19.307   22.028
     16.590  417.047   70.837   94.634   48.896  106.295   18.491   22.468
     16.600  414.470   69.613   91.807   49.163  107.576   18.947   22.405
     16.610  413.394   69.520   91.744   47.804  105.566   20.271   22.267
     16.620  414.486   70.864   90.852   47.730  106.385   19.154   22.351
     16.630  419.087   71.318   92.296   48.504  108.974   19.030   23.012
     16.640  419.333   70.203   93.922   47.950  108.509   19.062   22.292
     16.650  414.374   69.542   93.341   46.141  107.222   19.526   22.000
     16.660  415.614   70.392   93.516   48.806  104.864   18.508   22.936
     16.670  420.413   71.468   93.982   50.539  105.278   19.117   22.473
     16.680  420.588   71.135   95.213   49.214  106.108   19.372   23.634
     16.690  416.923   70.520   93.875   48.394  106.153   17.633   23.791
     16.700  420.853   71.503   92.995   49.261  106.929   18.984   23.321
     16.710  415.834   69.487   92.353   47.227  107.437   19.160   22.942
     16.720  420.485   71.387   93.763   47.660  106.925   19.220   23.548
     16.730  424.240   73.114   97.218   47.647  107.323   18.100   23.978
     16.740  417.875   71.006   92.938   47.935  106.906   18.545   24.437
     16.750  418.358   71.134   94.140   47.716  106.182   19.142   23.760
     16.760  414.301   71.535   92.350   46.699  105.679   19.930   23.305
     16.770  419.551   71.583   94.260   48.462  106.196   19.606   24.372
     16.780  416.105   71.812   93.181   48.226  105.837   18.921   22.523
     16.790  420.045   72.988   94.647   48.930  105.839   19.433   22.157
     16.800  418.771   71.602   94.320   49.151  106.243   18.777   23.029
     16.810  418.714   71.645   94.044   46.837  109.388   18.219   23.755
     16.820  417.410   70.917   92.842   48.017  110.194   18.470   23.399
     16.830  415.750   71.600   93.983   47.132  107.637   18.640   22.347
     16.840  416.550   70.378   92.717   48.225  107.836   18.805   22.849
     16.850  414.897   70.054   93.739   46.996  107.319   19.269   22.980
     16.860  413.886   69.649   93.691   47.913  107.116   18.587   21.936
     16.870  413.194   71.046   92.446   47.752  106.052   18.255   22.572
     16.880  415.024   70.095   92.477   47.092  110.171   18.326   22.798
     16.890  417.045   70.199   93.698   47.073  108.772   18.709   23.362
     16.900  416.560   71.273   94.185   47.742  107.256   17.624   24.101
     16.910  416.731   71.872   93.805   46.149  107.322   18.572   23.396
     16.920  413.763   70.155   95.357   48.192  104.920   18.309   22.713
     16.930  419.553   71.798   95.855   49.194  105.987   18.337   22.291
     16.940  415.620   70.398   94.286   47.853  105.162   19.508   22.662
     16.950  414.653   70.534   95.625   48.159  105.236   18.738   22.755
     16.960  413.043   71.118   93.439   48.626  104.472   18.693   23.486
     16.970  411.444   70.817   91.050   49.199  104.473   18.098   23.104
     16.980  412.247   70.325   94.298   48.597  104.496   17.373   22.925
     16.990  410.971   70.285   93.183   47.020  106.084   18.264   22.135
     17.000  416.582   71.553   93.326   49.607  105.977   18.094   22.988
     17.010  414.975   70.791   94.027   48.449  104.936   18.604   23.841
     17.020  413.783   70.855   93.800   47.268  106.141   17.712   22.722
     17.030  414.030   70.401   92.659   48.058  107.146   19.084   22.766
     17.040  417.591   72.101   94.544   47.288  106.998   18.711   22.636
     17.050  414.847   70.689   93.183   47.365  106.664   19.471   23.558
     17.060  416.063   71.163   94.203   48.318  104.382   18.717   24.183
     17.070  418.378   71.635   94.665   47.949  107.535   18.978   22.896
     17.080  419.630   71.317   94.611   48.129  108.118   18.302   23.410
     17.090  413.307   70.201   94.053   47.222  105.892   17.928   23.110
     17.100  417.217   71.764   93.742   48.723  105.810   18.042   23.083
     17.110  415.037   71.022   94.259   48.598  105.150   18.328   22.902
     17.120  414.675   72.148   91.971   47.902  106.137   18.353   23.792
     17.130  416.877   71.069   92.795   48.147  107.864   19.133   22.661
     17.140  415.546   70.209   94.475   49.119  107.274   18.334   22.847
     17.150  418.468   71.117   94.347   49.421  107.348   18.979   23.053
     17.160  418.321   72.012   93.895   48.232  107.528   18.698   22.499
     17.170  415.068   70.215   93.765   47.649  107.960   19.638   22.607
     17.180  420.172   70.526   94.204   48.078  110.849   19.366   22.698
     17.190  416.029   71.070   91.569   47.031  108.748   18.701   22.851
     17.200  416.549   71.548   93.470   48.337  107.634   19.203   22.483
     17.210  416.017   70.860   94.088   47.190  107.716   19.294   22.925
     17.220  415.939   71.857   93.604   46.515  107.352   18.666   23.722
     17.230  415.160   69.214   93.242   48.339  107.880   18.860   24.068
     17.240  414.509   70.426   90.861   49.003  108.496   19.608   22.078
     17.250  412.456   69.652   92.085   48.122  106.488   19.271   22.587
     17.260  410.018   70.633   92.632   46.966  105.498   18.501   22.659
     17.270  414.525   70.540   93.359   49.396  106.937   19.002   23.257
     17.280  415.185   70.152   93.650   48.219  107.447   19.332   21.983
     17.290  417.680   72.296   92.183   49.249  108.102   18.982   22.541
     17.300  414.559   68.043   94.068   47.508  109.795   18.985   22.637
     17.310  417.872   69.701   93.015   48.073  110.204   20.018   21.795
     17.320  415.488   70.874   91.555   48.754  107.574   19.229   22.695
     17.330  416.937   71.367   93.683   48.547  106.244   19.323   23.230
     17.340  417.252   71.115   90.651   48.924  109.044   19.133   23.220
     17.350  419.761   71.501   93.059   50.136  107.247   19.811   22.829
     17.360  417.448   69.650   93.019   48.768  108.567   20.143   22.881
     17.370  419.346   70.872   93.158   48.188  110.393   20.053   21.937
     17.380  417.070   71.209   93.087   48.239  106.919   19.319   22.750
     17.390  414.856   69.785   92.376   48.344  109.347   18.826   23.130
     17.400  416.322   69.971   92.555   50.822  107.622   19.908   22.248
     17.410  415.957   70.932   92.356   49.357  108.166   19.467   22.350
     17.420  416.847   70.140   93.645   49.939  107.339   19.953   22.664
     17.430  413.062   72.053   91.649   49.630  104.693   19.703   23.134
     17.440  416.225   70.367   91.490   48.751  109.003   19.994   23.150
     17.450  417.443   72.228   92.311   48.363  109.120   19.139   22.510
     17.460  416.392   69.899   93.033   48.663  108.447   19.759   22.741
     17.470  414.575   70.435   91.485   48.672  108.492   18.921   22.514
     17.480  413.618   69.137   91.978   49.339  107.628   19.438   21.973
     17.490  413.719   70.101   92.850   49.637  107.614   18.696   21.937
     17.500  415.924   71.255   93.819   48.593  107.807   18.771   22.834
     17.510  413.878   69.060   91.903   49.264  107.626   19.985   22.248
     17.520  415.631   70.071   92.681   48.711  107.165   18.994   22.656
     17.530  414.650   70.991   92.778   47.986  107.921   19.481   22.368
     17.540  417.968   70.939   93.496   47.853  109.181   20.126   22.521
     17.550  412.593   70.706   94.160   48.059  105.918   19.253   21.708
     17.560  414.480   70.447   94.078   48.752  104.990   19.779   22.257
     17.570  416.148   69.724   94.379   48.372  107.675   19.385   21.997
     17.580  416.112   70.692   93.876   47.661  107.732   19.688   22.161
     17.590  418.259   71.096   93.331   48.384  107.577   19.618   22.452
     17.600  416.785   68.924   95.255   48.819  107.962   18.865   23.430
     17.610  413.782   68.690   93.052   49.992  107.082   18.179   22.246
     17.620  417.320   69.435   95.099   48.549  107.600   18.380   23.364
     17.630  416.994   68.587   92.938   49.580  107.933   19.062   22.943
     17.640  419.431   68.863   94.583   48.042  109.429   19.000   23.355
     17.650  414.350   68.545   91.350   49.973  108.290   19.137   22.741
     17.660  419.218   69.461   93.037   49.004  109.929   19.357   23.038
     17.670  417.709   69.030   93.275   47.967  108.881   20.004   21.764
     17.680  414.101   69.867   91.935   48.905  108.204   18.025   22.597
     17.690  415.184   68.292   93.431   48.792  108.580   19.472   22.120
     17.700  416.520   69.340   93.937   50.182  105.849   18.168   22.360
     17.710  414.290   68.178   92.278   49.062  108.410   18.350   22.282
     17.720  415.079   68.090   94.854   47.357  108.008   18.462   22.756
     17.730  418.682   69.468   93.709   48.291  110.765   18.349   21.893
     17.740  413.984   68.193   91.700   48.567  108.605   19.700   22.221
     17.750  412.517   68.583   91.547   47.204  108.979   18.596   21.972
     17.760  410.868   69.065   90.912   47.327  106.940   18.301   22.514
     17.770  411.541   67.162   92.383   49.091  106.804   18.918   20.793
     17.780  416.849   67.764   94.931   49.784  107.494   19.315   23.331
     17.790  416.964   69.337   92.218   50.371  108.610   19.317   22.891
     17.800  411.974   67.922   91.534   48.946  106.904   18.701   22.849
     17.810  416.907   68.130   91.585   49.568  109.733   19.122   24.121
     17.820  416.436   69.310   92.121   48.216  109.049   19.848   23.464
     17.830  413.683   70.840   91.282   47.843  108.080   19.632   21.755
     17.840  416.446   69.985   92.565   49.200  107.961   19.229   22.890
     17.850  416.141   69.984   92.680   48.199  108.317   19.828   23.144
     17.860  417.523   69.419   92.140   49.629  109.491   18.754   23.221
     17.870  416.823   70.124   91.293   49.610  108.761   19.504   22.871
     17.880  414.897   68.962   89.599   50.057  109.631   19.690   23.140
     17.890  418.028   70.788   89.460   49.869  109.040   20.062   22.615
     17.900  417.060   70.671   91.525   47.964  110.040   19.624   22.864
     17.910  415.001   69.192   91.027   48.986  109.855   18.973   22.351
     17.920  417.582   71.089   91.262   48.830  110.331   18.785   23.549
     17.930  418.783   69.658   93.156   48.040  110.497   20.613   22.492
     17.940  416.519   69.573   92.064   49.070  109.713   19.409   22.560
     17.950  411.971   70.469   89.673   48.194  108.537   18.896   22.427
     17.960  410.531   68.308   91.783   47.435  108.070   18.757   22.049
     17.970  411.959   69.695   91.052   48.290  106.429   19.836   22.772
     17.980  412.029   70.017   92.071   48.705  106.092   18.994   22.143
     17.990  412.552   70.432   91.257   46.563  108.101   19.931   22.202
     18.000  412.068   69.971   90.321   47.738  106.722   18.384   23.423
     18.010  411.794   70.160   90.070   48.526  105.594   18.549   23.296
     18.020  410.527   69.840   91.620   47.940  105.396   19.002   22.674
     18.030  414.675   70.157   89.395   49.443  107.255   18.775   23.202
     18.040  411.695   69.490   91.607   46.870  108.535   18.631   21.922
     18.050  411.265   68.136   90.957   48.386  106.710   18.217   22.670
     18.060  412.170   68.803   91.911   48.355  106.790   18.384   22.348
     18.070  412.619   68.671   91.155   48.078  106.637   19.006   22.841
     18.080  410.309   69.368   89.748   49.138  106.513   18.264   22.132
     18.090  409.947   70.358   89.838   48.503  105.572   18.413   22.770
     18.100  415.404   70.641   90.143   49.839  107.873   19.293   21.771
     18.110  414.507   70.074   90.143   48.646  107.249   19.245   23.487
     18.120  412.539   71.278   90.228   47.986  105.503   19.436   22.491
     18.130  412.635   70.072   89.922   48.409  107.973   18.060   22.395
     18.140  412.192   69.456   92.020   47.457  105.738   19.262   22.921
     18.150  417.347   72.215   91.561   47.137  108.323   19.231   22.884
     18.160  414.407   70.134   93.014   47.557  106.514   18.898   22.433
     18.170  415.967   71.102   91.982   47.716  107.818   18.844   23.645
     18.180  408.345   68.878   92.483   47.157  104.249   17.746   22.747
     18.190  418.912   72.593   91.509   49.010  107.572   18.598   23.266
     18.200  417.873   71.109   92.280   48.086  107.801   18.694   22.600
     18.210  415.362   70.206   92.269   49.371  107.107   18.776   22.093
     18.220  416.836   70.336   90.852   49.049  107.713   18.674   22.964
     18.230  413.163   69.647   91.917   47.967  108.080   17.848   22.223
     18.240  419.813   70.365   94.831   49.611  108.085   18.454   21.554
     18.250  414.090   68.998   94.049   47.990  105.989   18.688   22.080
     18.260  411.346   68.453   91.754   47.213  106.723   19.040   21.923
     18.270  418.230   71.236   92.142   48.584  110.140   18.029   22.255
     18.280  407.138   69.024   91.317   46.755  103.522   18.696   22.936
     18.290  408.514   67.984   91.894   46.803  104.829   18.578   22.771
     18.300  411.429   69.426   91.484   48.480  104.723   18.088   23.163
     18.310  413.077   68.955   92.207   48.612  107.234   18.350   22.267
     18.320  411.621   69.314   91.135   47.675  106.333   18.688   22.639
     18.330  412.611   67.633   90.362   48.210  108.210   18.793   23.307
     18.340  407.477   68.194   90.456   48.129  106.248   18.641   21.773
     18.350  413.822   70.206   92.391   47.837  107.695   18.983   21.599
     18.360  412.599   69.719   92.583   46.362  107.511   18.636   22.768
     18.370  410.790   69.451   91.665   46.656  107.221   19.032   22.414
     18.380  409.380   68.605   90.851   47.940  106.050   19.036   22.386
     18.390  412.954   69.023   92.021   48.344  108.868   18.259   22.586
     18.400  411.790   69.633   91.380   48.374  106.372   18.654   22.235
     18.410  411.253   70.086   89.045   47.713  109.297   19.195   21.897
     18.420  410.995   69.806   90.900   45.857  107.597   19.115   22.313
     18.430  414.326   70.939   92.157   46.267  107.508   19.048   22.962
     18.440  410.246   69.355   92.881   46.505  106.792   19.398   21.870
     18.450  411.451   69.704   91.197   47.185  106.453   18.734   22.456
     18.460  413.555   69.654   90.943   47.290  108.259   18.907   22.459
     18.470  410.134   70.193   90.808   47.730  106.967   18.245   21.899
     18.480  413.327   69.061   91.682   48.543  107.954   17.964   22.787
     18.490  409.661   70.244   90.399   47.248  104.937   18.518   22.388
     18.500  409.292   68.609   89.796   47.715  107.610   18.360   22.251
     18.510  411.484   68.454   90.294   48.302  108.088   18.168   22.477
     18.520  409.734   68.719   91.650   47.595  106.105   19.126   22.547
     18.530  408.367   68.386   89.122   46.803  107.110   18.823   22.597
     18.540  409.024   69.090   90.643   47.602  107.294   18.468   22.279
     18.550  411.612   69.183   90.834   48.150  107.994   19.131   21.852
     18.560  409.121   69.304   89.508   47.096  106.218   18.349   22.738
     18.570  407.169   67.743   90.673   48.239  105.368   18.656   22.379
     18.580  410.648   68.878   90.676   47.184  108.305   18.715   22.348
     18.590  412.090   70.029   92.019   47.748  106.772   18.261   21.707
     18.600  415.068   70.142   92.784   48.659  108.644   19.294   20.883
     18.610  409.999   69.321   91.257   48.319  105.601   18.963   21.723
     18.620  409.124   68.180   90.337   47.652  107.328   18.741   22.153
     18.630  412.101   69.066   90.378   47.316  108.861   18.788   21.673
     18.640  410.226   69.535   91.483   47.584  107.590   18.998   21.659
     18.650  410.226   69.270   90.295   47.932  108.371   18.557   21.561
     18.660  411.528   69.166   91.095   47.907  108.921   18.362   21.579
     18.670  410.046   69.330   91.101   47.607  106.811   18.723   21.732
     18.680  410.686   68.940   90.935   47.364  108.383   18.718   21.475
     18.690  407.146   67.526   90.267   48.389  107.654   17.843   21.277
     18.700  411.925   68.904   90.708   48.420  109.180   18.978   20.870
     18.710  409.794   67.659   90.226   46.800  109.789   18.954   21.580
     18.720  411.189   68.117   91.349   49.120  107.072   18.538   21.548
     18.730  411.921   68.527   91.566   48.092  108.643   18.649   21.708
     18.740  412.171   68.322   91.768   47.222  108.982   18.935   21.302
     18.750  408.731   67.289   91.620   47.292  106.718   18.373   21.507
     18.760  412.045   66.454   92.712   47.680  107.868   19.529   21.376
     18.770  410.445   69.357   91.143   47.346  106.431   19.405   21.902
     18.780  408.788   68.084   91.835   47.036  106.576   18.874   20.729
     18.790  408.206   67.542   91.434   47.961  105.868   19.747   20.954
     18.800  410.410   68.139   92.131   46.998  107.736   19.342   21.850
     18.810  411.437   67.773   90.793   46.071  108.351   20.511   22.149
     18.820  412.125   67.203   89.905   48.111  108.508   19.841   21.808
     18.830  412.408   67.816   90.143   46.206  108.053   20.733   23.045
     18.840  405.820   67.535   89.076   43.903  108.986   19.168   22.189
     18.850  411.206   68.878   90.244   46.042  109.367   18.986   21.688
     18.860  407.994   68.067   90.107   46.445  108.659   19.278   21.350
     18.870  409.747   68.317   89.968   46.231  108.225   19.191   22.368
     18.880  408.314   68.645   89.334   47.833  106.798   19.434   22.282
     18.890  405.948   67.782   90.668   44.925  106.141   19.389   22.283
     18.900  410.520   66.329   90.310   47.624  109.225   19.508   21.900
     18.910  411.289   68.634   89.747   46.370  109.474   20.028   21.524
     18.920  406.272   68.296   89.041   45.817  106.451   19.227   21.796
     18.930  411.006   69.415   90.284   45.830  108.653   19.560   22.201
     18.940  414.674   68.470   91.764   47.252  108.428   20.190   21.333
     18.950  409.765   67.150   90.484   47.990  107.549   19.122   21.925
     18.960  413.721   69.316   91.166   47.560  108.553   18.816   21.509
     18.970  409.166   67.831   90.978   47.136  107.365   19.327   21.148
     18.980  412.176   68.111   91.639   48.262  108.320   19.154   21.552
     18.990  412.633   68.055   91.644   48.304  108.235   19.540   22.782
     19.000  406.691   67.864   89.057   47.212  107.776   18.663   22.547
     19.010  411.797   69.258   88.335   47.012  110.119   19.902   22.696
     19.020  410.878   69.757   89.866   47.188  107.962   19.107   21.754
     19.030  411.490   68.634   90.225   47.790  108.693   19.241   21.713
     19.040  410.819   68.052   90.734   48.921  107.463   19.623   21.420
     19.050  410.485   69.561   89.417   48.243  109.035   19.020   21.771
     19.060  412.163   69.529   91.598   48.210  107.037   19.631   22.529
     19.070  411.636   69.752   89.812   48.207  107.721   19.252   22.539
     19.080  409.832   70.486   90.773   46.757  106.326   18.260   22.484
     19.090  411.332   68.233   91.173   46.062  110.292   19.118   22.166
     19.100  411.848   69.928   89.577   47.395  108.549   19.268   22.007
     19.110  409.317   70.592   90.861   45.767  107.753   18.948   21.599
     19.120  412.054   70.357   91.911   47.251  106.944   18.978   21.834
     19.130  415.491   71.814   90.999   48.055  108.266   19.613   21.329
     19.140  410.475   71.854   89.558   46.722  106.880   19.388   21.698
     19.150  415.629   70.699   91.136   46.815  109.665   19.929   21.574
     19.160  410.715   69.704   90.032   47.101  108.672   19.278   20.797
     19.170  410.301   69.731   89.407   48.065  108.673   19.228   20.235
     19.180  411.802   68.939   89.093   47.490  109.939   18.593   21.841
     19.190  412.291   70.588   89.312   47.413  109.156   18.701   21.386
     19.200  409.480   68.117   90.391   46.883  109.176   19.026   21.626
     19.210  407.995   69.626   88.570   47.236  105.939   18.400   22.032
     19.220  411.151   69.156   88.548   47.822  108.929   19.259   22.070
     19.230  408.930   67.908   90.425   47.101  106.993   18.261   22.600
     19.240  411.254   68.680   90.260   47.516  110.086   18.781   21.695
     19.250  409.799   69.965   90.589   47.097  108.275   17.931   21.345
     19.260  410.120   70.107   90.375   47.257  106.174   18.871   21.528
     19.270  410.708   70.161   90.393   47.423  108.375   18.357   21.392
     19.280  410.873   69.382   89.827   47.440  108.346   19.000   21.197
     19.290  414.890   70.150   90.822   48.000  109.188   19.483   21.100
     19.300  416.688   70.200   89.985   48.534  111.106   18.880   21.864
     19.310  413.055   72.165   89.393   48.186  107.673   18.516   22.211
     19.320  410.523   70.768   90.808   46.269  107.547   18.450   20.923
     19.330  411.034   71.987   90.208   48.130  107.371   18.515   20.295
     19.340  410.954   72.128   90.497   47.926  105.222   18.543   21.059
     19.350  408.419   71.559   88.994   48.197  106.333   18.120   20.528
     19.360  410.078   70.868   90.925   46.881  107.563   18.275   20.439
     19.370  412.625   70.535   89.222   47.439  108.283   18.792   21.794
     19.380  416.933   71.105   90.503   47.660  109.297   19.069   22.421
     19.390  409.119   69.593   89.930   48.691  106.158   19.186   20.079
     19.400  409.381   69.235   90.259   47.592  108.166   18.630   20.646
     19.410  414.526   71.187   90.972   48.439  107.581   18.448   21.912
     19.420  410.787   69.314   91.954   47.644  105.844   19.024   21.996
     19.430  412.824   70.021   90.660   47.760  108.223   18.453   21.563
     19.440  407.847   69.939   88.872   47.316  107.014   17.560   21.532
     19.450  412.991   69.918   90.032   47.802  110.115   18.100   21.106
     19.460  410.059   68.832   90.421   46.993  107.469   18.623   21.744
     19.470  411.603   68.990   90.571   46.882  108.672   18.812   21.430
     19.480  412.608   70.114   89.842   47.385  106.895   18.894   22.338
     19.490  408.558   68.870   89.153   47.009  106.342   18.684   21.874
     19.500  409.616   69.896   90.101   46.383  106.931   18.956   20.840
     19.510  413.252   69.194   91.548   48.433  105.880   18.492   22.246
     19.520  406.606   68.441   89.830   45.883  106.211   18.599   22.144
     19.530  416.221   70.344   91.443   46.553  108.307   19.644   22.169
     19.540  409.562   69.213   90.208   46.093  107.890   18.913   22.165
     19.550  413.131   68.798   90.691   47.841  109.562   18.966   21.052
     19.560  409.104   69.818   90.220   45.816  108.410   19.046   21.236
     19.570  411.983   69.261   90.738   47.606  107.566   19.118   22.332
     19.580  407.066   69.237   90.014   47.133  106.563   18.558   21.352
     19.590  407.739   69.750   88.696   46.994  107.324   18.713   21.046
     19.600  411.629   71.761   91.183   47.278  105.797   18.887   21.042
     19.610  408.860   70.971   90.416   46.542  106.313   18.807   21.243
     19.620  414.391   70.709   91.847   45.944  108.852   19.456   21.493
     19.630  411.838   70.298   90.974   47.926  106.065   19.549   21.568
     19.640  413.672   69.795   92.286   48.214  108.034   19.578   21.531
     19.650  408.090   68.011   92.231   47.164  105.321   19.078   20.893
     19.660  413.619   69.313   91.630   48.020  107.830   20.023   21.116
     19.670  418.258   69.576   93.544   47.766  110.407   19.305   20.972
     19.680  414.283   68.898   93.649   46.942  109.180   18.669   21.158
     19.690  415.746   69.152   94.536   47.181  109.328   19.221   21.416
     19.700  411.802   68.166   94.180   48.376  107.376   18.646   21.170
     19.710  414.490   69.750   92.860   48.637  107.238   19.378   21.902
     19.720  416.224   70.325   93.286   47.489  108.487   19.568   21.807
     19.730  410.824   67.889   93.498   47.321  107.957   18.940   21.749
     19.740  410.422   68.689   92.014   47.512  106.529   18.583   22.023
     19.750  411.753   69.433   91.094   47.620  108.600   19.495   21.590
     19.760  412.750   70.139   91.539   48.618  107.084   18.866   20.869
     19.770  415.150   68.843   92.981   47.611  107.924   18.939   22.214
     19.780  413.566   69.955   93.134   47.762  107.082   18.425   22.276
     19.790  410.849   68.431   91.082   47.845  107.109   18.505   22.201
     19.800  410.966   69.748   91.182   48.195  106.802   17.608   22.462
     19.810  415.316   69.842   91.863   48.593  109.292   18.442   22.352
     19.820  408.478   69.439   91.470   48.208  104.981   18.978   21.311
     19.830  406.460   68.797   89.652   47.433  105.740   18.639   21.751
     19.840  413.003   70.530   90.944   47.255  108.422   19.145   20.430
     19.850  410.994   69.815   90.311   47.524  107.807   19.067   21.006
     19.860  410.192   68.588   91.674   46.543  109.221   18.696   20.701
     19.870  410.015   69.092   90.803   46.078  108.433   18.233   22.825
     19.880  408.409   69.284   92.075   46.660  106.260   18.670   21.492
     19.890  407.417   68.726   92.049   45.299  106.851   19.282   21.119
     19.900  406.260   68.550   90.466   45.616  107.232   19.533   21.424
     19.910  402.864   69.478   91.151   45.619  103.851   18.053   20.966
     19.920  411.084   70.577   93.328   45.360  106.596   18.611   22.081
     19.930  406.889   69.265   90.616   45.997  106.489   19.250   21.812
     19.940  410.828   69.972   91.694   45.596  106.691   19.324   22.127
     19.950  407.934   69.319   91.189   45.851  107.278   18.438   21.074
     19.960  409.717   68.849   91.770   46.946  107.198   18.895   21.846
     19.970  409.937   69.299   90.996   46.495  108.440   18.566   21.942
     19.980  412.762   71.133   91.066   46.705  108.398   18.997   22.311
     19.990  411.323   70.734   90.471   47.067  108.319   19.352   21.536
     20.000  408.250   68.504   91.334   46.267  106.552   18.629   22.099
     20.010  414.184   69.949   92.845   46.390  107.924   19.357   22.445
     20.020  414.072   69.572   93.901   47.259  106.588   18.715   22.079
     20.030  416.878   69.333   92.887   48.299  108.281   19.571   22.244
     20.040  412.759   69.039   92.317   47.300  107.655   19.723   21.525
     20.050  411.329   68.791   93.299   46.631  106.716   18.761   21.208
     20.060  410.596   69.975   92.901   47.368  104.406   19.256   20.813
     20.070  412.381   69.907   93.547   46.362  107.415   18.960   21.357
     20.080  412.180   70.756   91.931   47.625  106.129   19.196   22.032
     20.090  412.145   71.012   91.630   48.000  105.600   18.623   21.647
     20.100  411.302   68.977   90.747   47.226  107.891   19.385   21.768
     20.110  410.405   69.432   91.908   46.805  105.968   18.902   21.318
     20.120  416.524   69.577   93.775   47.337  108.651   18.813   21.028
     20.130  413.679   68.132   91.706   48.302  109.097   19.145   20.770
     20.140  415.689   68.629   91.484   48.397  110.867   18.631   20.945
     20.150  410.161   69.579   90.023   47.019  107.324   18.814   21.971
     20.160  410.223   68.235   92.242   47.894  107.964   18.675   20.648
     20.170  412.948   69.085   93.795   48.150  107.570   18.743   20.697
     20.180  415.827   68.747   92.407   49.269  110.227   19.460   21.340
     20.190  410.812   67.250   90.247   48.564  107.098   18.925   22.400
     20.200  406.473   65.910   89.036   48.305  107.125   19.122   21.634
     20.210  411.794   67.654   92.647   47.643  108.683   18.343   21.169
     20.220  411.598   68.756   91.852   48.550  106.715   18.653   21.391
     20.230  410.431   68.970   91.147   46.334  108.126   18.690   21.467
     20.240  408.732   68.152   90.921   47.905  107.115   18.919   20.343
     20.250  410.452   68.947   91.445   47.413  106.345   18.311   21.668
     20.260  410.971   67.908   92.800   46.433  107.401   19.273   20.751
     20.270  410.513   68.292   92.674   47.321  106.987   18.997   20.662
     20.280  410.257   69.119   91.464   47.971  108.413   18.160   20.561
     20.290  408.485   67.632   90.373   46.618  108.282   18.879   20.697
     20.300  406.760   68.477   90.750   46.408  107.841   17.694   20.997
     20.310  410.407   68.989   92.346   46.601  109.435   18.149   20.784
     20.320  409.692   67.811   92.428   47.304  108.896   18.894   20.791
     20.330  407.178   70.192   91.065   46.029  106.189   18.136   20.968
     20.340  407.235   69.252   91.562   46.776  106.406   18.057   20.608
     20.350  408.893   68.384   91.616   46.391  108.666   18.662   20.338
     20.360  408.374   69.224   90.831   46.945  108.482   18.149   20.746
     20.370  404.975   68.123   90.613   45.865  107.298   19.003   21.654
     20.380  408.715   67.634   91.155   47.925  107.803   18.470   19.833
     20.390  413.103   68.676   92.216   47.937  109.674   18.540   20.278
     20.400  406.524   68.524   91.391   46.722  107.408   18.528   19.354
     20.410  407.550   66.580   92.152   47.243  107.133   18.906   20.483
     20.420  409.355   68.075   91.321   48.471  107.770   18.139   20.183
     20.430  406.962   68.790   91.066   47.415  106.299   18.157   20.089
     20.440  406.387   67.769   91.146   46.526  107.668   17.884   20.234
     20.450  410.650   68.976   91.044   46.841  108.796   18.687   20.463
     20.460  410.876   69.749   90.822   46.963  107.504   18.746   20.948
     20.470  409.342   69.207   92.319   46.048  107.710   17.968   20.359
     20.480  412.212   69.162   92.361   47.347  107.472   18.728   21.008
     20.490  408.808   68.599   91.731   46.524  106.702   18.555   20.291
     20.500  414.141   70.104   91.400   46.697  108.117   18.628   21.736
     20.510  410.423   68.594   90.168   46.729  108.860   18.592   21.200
     20.520  412.151   68.696   90.418   47.124  109.013   19.020   21.061
     20.530  410.238   68.937   90.846   47.671  108.310   18.465   19.869
     20.540  407.493   68.387   91.875   45.315  107.440   18.230   20.745
     20.550  412.088   68.548   90.392   47.546  109.483   18.915   20.650
     20.560  408.589   67.190   90.929   47.792  106.850   19.230   20.469
     20.570  408.868   68.488   90.015   48.581  108.064   19.131   20.537
     20.580  410.037   69.955   91.473   47.478  108.547   18.171   19.466
     20.590  410.489   69.899   89.139   47.941  107.365   19.008   20.423
     20.600  406.469   69.703   90.299   46.690  105.610   18.651   20.161
     20.610  409.034   69.110   90.780   46.739  106.480   19.013   20.370
     20.620  405.537   68.985   90.073   47.273  105.910   18.516   19.820
     20.630  407.728   68.845   90.268   47.775  105.894   18.516   20.146
     20.640  408.961   69.647   90.382   46.153  107.939   19.182   20.679
     20.650  410.788   69.648   90.461   46.940  107.783   18.895   20.314
     20.660  409.449   68.670   90.767   47.626  108.860   18.529   20.194
     20.670  411.189   70.089   90.700   47.767  106.320   18.217   21.120
     20.680  408.985   69.790   89.944   46.464  107.378   18.835   20.091
     20.690  409.505   69.221   90.814   47.358  107.200   18.622   20.729
     20.700  408.541   69.302   91.066   45.572  105.510   19.104   21.189
     20.710  405.696   68.530   90.200   47.836  105.382   17.701   20.050
     20.720  409.354   70.038   91.158   46.367  105.662   18.332   21.348
     20.730  411.608   69.621   91.793   46.176  108.055   18.188   20.981
     20.740  408.289   70.195   92.410   44.656  106.650   18.631   20.893
     20.750  409.452   71.050   90.112   46.851  106.352   18.485   21.542
     20.760  409.127   69.707   91.017   46.599  106.272   19.017   21.036
     20.770  407.097   70.391   90.508   46.426  104.185   19.724   21.113
     20.780  407.439   69.955   90.567   47.285  104.456   18.450   20.614
     20.790  409.024   69.980   91.376   46.941  105.534   18.563   20.820
     20.800  408.669   69.461   90.101   47.600  106.589   18.860   19.860
     20.810  411.408   68.879   90.756   48.447  106.887   18.403   20.779
     20.820  405.491   67.314   89.104   48.055  105.530   18.620   20.503
     20.830  405.339   68.894   89.144   47.998  105.100   18.561   20.300
     20.840  409.806   67.979   91.469   48.411  105.747   18.116   20.522
     20.850  407.267   68.723   90.144   46.874  105.330   18.911   20.655
     20.860  409.529   69.806   89.165   47.492  106.993   18.547   21.259
     20.870  408.531   71.010   89.484   47.313  105.579   18.219   20.957
     20.880  409.260   70.155   90.814   47.524  105.015   18.762   21.226
     20.890  406.654   67.799   90.652   47.887  104.861   18.078   20.398
     20.900  412.869   69.677   91.065   48.212  106.780   18.135   22.003
     20.910  409.240   69.507   90.003   47.014  106.776   17.745   20.856
     20.920  411.723   69.520   91.467   46.787  106.492   18.444   20.751
     20.930  407.700   69.300   88.895   48.285  103.789   18.987   20.864
     20.940  412.505   71.066   89.241   47.381  105.632   19.255   21.278
     20.950  412.929   71.704   90.473   47.027  105.797   18.523   20.958
     20.960  406.874   69.792   90.672   46.009  104.601   17.670   20.654
     20.970  410.018   71.101   90.622   46.822  104.373   18.802   20.079
     20.980  409.253   68.120   91.208   46.522  105.184   19.194   21.305
     20.990  415.525   70.200   93.868   46.940  106.703   18.598   21.730
     21.000  409.754   70.773   92.034   46.718  105.191   17.774   20.863
     21.010  408.537   68.968   91.727   46.322  105.309   19.411   20.673
     21.020  412.995   70.464   92.567   46.884  105.945   18.912   21.287
     21.030  412.308   69.476   91.652   47.621  107.830   18.972   21.037
     21.040  409.508   69.255   90.071   46.188  109.062   19.203   20.781
     21.050  415.582   71.123   92.120   46.830  108.268   18.144   21.364
     21.060  410.991   70.209   91.693   48.567  106.068   17.822   20.606
     21.070  409.702   71.187   90.361   47.528  105.821   18.116   21.061
     21.080  412.772   69.533   91.135   47.395  106.187   18.540   21.198
     21.090  412.854   70.478   90.554   46.918  107.972   18.261   19.931
     21.100  416.024   69.877   93.510   48.678  106.568   17.888   20.855
     21.110  408.393   69.381   90.235   46.621  106.109   18.488   20.185
     21.120  410.409   68.972   89.556   47.970  107.036   18.615   21.404
     21.130  410.146   69.372   90.053   48.624  105.712   18.657   21.075
     21.140  412.131   69.218   90.842   48.045  107.358   18.000   21.125
     21.150  412.813   70.094   91.107   46.450  108.102   18.429   21.558
     21.160  410.116   70.247   89.710   47.170  106.105   18.671   20.460
     21.170  413.611   70.459   91.263   48.052  107.331   18.101   21.038
     21.180  410.262   69.816   90.688   47.157  105.253   18.812   20.796
     21.190  409.805   69.296   89.474   47.013  106.934   19.363   20.266
     21.200  412.966   69.158   90.997   48.481  107.419   18.357   19.960
     21.210  413.267   68.631   91.537   47.591  107.744   18.708   20.789
     21.220  413.462   71.996   89.314   47.845  106.605   18.738   20.823
     21.230  413.948   70.997   90.368   48.610  107.569   18.781   20.095
     21.240  412.146   70.127   91.344   48.155  106.133   18.709   21.021
     21.250  416.026   70.154   90.306   49.032  107.102   18.792   21.670
     21.260  409.478   69.719   89.063   48.134  105.857   18.135   20.875
     21.270  411.307   68.982   90.457   47.834  107.165   18.306   20.745
     21.280  409.458   69.489   90.403   47.545  107.046   18.231   20.179
     21.290  414.888   69.765   89.797   49.116  109.205   19.041   20.985
     21.300  407.515   69.136   89.169   46.767  107.474   18.505   20.684
     21.310  410.797   69.100   89.018   48.725  108.605   18.107   20.529
     21.320  410.079   68.619   89.695   47.553  109.348   17.510   20.456
     21.330  413.530   68.715   90.905   47.827  109.109   18.926   21.042
     21.340  413.052   68.698   91.642   47.715  107.826   18.156   21.636
     21.350  411.761   70.395   91.337   47.560  105.441   17.869   21.805
     21.360  413.378   69.463   92.292   47.585  105.255   19.353   21.212
     21.370  410.311   68.442   89.823   47.102  106.699   18.213   21.201
     21.380  413.708   69.299   90.720   47.107  106.530   18.745   22.095
     21.390  408.566   67.540   90.255   47.128  105.389   18.191   20.494
     21.400  413.959   68.457   90.945   49.182  107.477   18.587   21.530
     21.410  412.798   69.111   90.227   47.743  107.516   18.876   21.071
     21.420  412.739   69.136   90.463   46.642  107.534   18.904   21.489
     21.430  411.901   67.428   89.543   47.031  108.194   18.721   22.123
     21.440  413.381   68.149   91.022   47.701  107.936   18.584   21.019
     21.450  416.677   70.434   91.363   47.592  107.870   18.898   21.786
     21.460  412.154   69.064   90.754   46.696  105.964   18.485   21.693
     21.470  413.875   69.497   92.293   48.613  105.495   18.025   21.482
     21.480  411.558   70.255   91.322   47.287  104.745   19.193   21.620
     21.490  412.696   70.336   89.585   47.907  106.295   18.917   21.681
     21.500  410.007   69.181   88.853   46.690  106.637   18.868   23.039
     21.510  412.958   69.537   90.976   47.206  107.135   18.868   21.968
     21.520  414.707   71.149   91.083   47.689  105.597   19.500   21.853
     21.530  414.950   69.401   91.121   47.060  108.165   19.229   22.444
     21.540  414.176   71.013   91.569   47.086  106.124   18.985   21.967
     21.550  411.807   70.897   90.872   47.053  105.427   18.895   21.354
     21.560  415.878   70.125   92.556   46.413  107.057   19.628   22.883
     21.570  412.907   71.387   89.572   46.894  108.442   19.072   22.172
     21.580  411.567   69.947   91.267   46.267  105.269   19.821   21.492
     21.590  414.320   71.931   89.617   46.327  108.684   19.524   22.001
     21.600  414.864   71.215   90.290   47.148  107.560   19.758   22.463
     21.610  416.244   70.279   91.290   46.897  106.990   19.477   22.638
     21.620  414.909   71.444   92.770   47.153  105.493   19.737   22.394
     21.630  410.513   71.291   88.153   46.752  105.761   19.255   21.285
     21.640  417.053   70.865   90.847   48.284  109.528   19.489   20.605
     21.650  413.683   70.846   91.104   46.692  106.762   19.972   21.351
     21.660  419.579   71.468   92.538   48.010  108.939   19.118   21.790
     21.670  415.502   70.347   90.974   47.087  108.635   19.156   22.103
     21.680  411.071   70.470   89.695   46.347  108.118   18.981   20.824
     21.690  411.497   71.152   90.445   46.234  105.987   18.540   21.916
     21.700  416.222   71.774   91.597   47.515  106.515   19.351   21.827
     21.710  415.068   70.317   91.843   46.542  107.980   18.674   20.998
     21.720  416.487   72.180   91.067   46.329  109.037   18.330   21.188
     21.730  417.581   71.971   90.899   47.290  108.606   19.081   21.528
     21.740  417.754   70.473   92.154   47.950  109.493   18.829   21.532
     21.750  414.464   70.618   91.666   46.471  107.098   19.944   20.869
     21.760  413.122   70.879   91.798   46.780  106.824   19.558   20.642
     21.770  411.439   69.237   91.494   46.580  107.696   19.613   21.011
     21.780  414.904   69.336   90.797   48.994  108.381   19.447   21.053
     21.790  414.327   70.437   92.952   47.605  106.768   19.059   20.861
     21.800  415.857   72.181   91.247   47.684  107.487   18.883   21.491
     21.810  412.198   72.045   90.710   46.390  105.569   19.856   20.818
     21.820  415.443   70.932   91.379   46.266  106.724   18.998   21.581
     21.830  416.298   71.664   91.978   47.274  106.888   18.619   21.814
     21.840  410.691   70.037   91.206   47.292  104.128   19.490   21.123
     21.850  413.956   70.932   88.843   48.349  107.148   19.360   21.543
     21.860  414.626   69.894   91.961   47.155  108.167   19.278   21.657
     21.870  412.147   70.086   89.804   45.813  108.219   20.088   21.744
     21.880  411.663   69.829   90.295   45.761  107.727   19.062   21.898
     21.890  415.530   70.853   92.500   46.658  107.939   19.378   21.895
     21.900  415.172   70.144   92.191   46.510  108.218   18.811   21.570
     21.910  417.160   72.174   91.963   46.484  107.386   19.285   21.994
     21.920  415.697   70.203   92.671   46.596  107.983   19.659   21.910
     21.930  413.677   70.040   91.338   47.560  107.517   18.647   21.850
     21.940  416.268   69.925   91.506   45.887  108.513   19.376   21.795
     21.950  415.080   71.245   91.780   47.447  106.161   19.249   21.424
     21.960  415.874   71.527   92.691   45.838  106.487   18.725   21.673
     21.970  413.837   68.980   92.935   45.421  107.605   18.829   21.920
     21.980  414.382   69.080   89.935   46.863  109.753   18.948   21.231
     21.990  415.682   71.176   92.235   45.827  107.012   19.655   21.440
     22.000  412.841   69.767   91.679   46.802  108.116   19.918   20.365
     22.010  411.716   70.109   90.319   45.401  107.761   20.418   21.222
     22.020  410.325   68.405   91.841   46.685  106.267   19.238   21.408
     22.030  407.493   70.086   89.715   46.111  106.165   19.311   20.351
     22.040  409.949   70.944   93.275   45.309  105.538   19.389   20.958
     22.050  410.225   70.975   91.331   46.959  105.723   19.591   20.020
     22.060  412.408   70.213   92.079   45.217  106.950   19.822   20.818
     22.070  416.239   70.669   91.598   48.046  107.480   19.778   20.470
     22.080  413.963   70.827   91.246   46.224  107.735   19.564   20.019
     22.090  411.798   70.026   89.883   46.496  106.846   19.468   20.594
     22.100  413.786   71.012   91.419   46.513  106.616   19.595   21.268
     22.110  412.365   70.600   91.313   46.202  106.789   19.852   21.333
     22.120  408.751   69.858   91.778   43.823  106.663   19.155   21.823
     22.130  412.511   70.480   93.157   46.304  106.327   18.835   20.444
     22.140  410.079   70.502   90.689   45.655  108.849   18.867   20.241
     22.150  413.876   70.925   92.036   47.272  107.782   19.340   20.986
     22.160  410.172   70.985   92.838   45.833  105.691   18.600   20.617
     22.170  413.008   71.695   91.058   46.932  106.764   19.119   21.296
     22.180  412.401   71.751   88.775   47.502  109.446   18.107   21.108
     22.190  412.687   71.576   92.518   45.864  106.468   18.745   20.580
     22.200  416.533   72.480   92.852   46.163  108.070   19.232   21.170
     22.210  415.505   72.075   92.654   46.441  106.996   19.728   20.643
     22.220  416.028   72.083   91.941   46.474  107.165   18.850   21.222
     22.230  411.449   70.091   91.348   46.563  106.741   19.347   19.879
     22.240  419.038   69.606   94.548   47.174  109.587   20.064   20.611
     22.250  415.138   71.433   92.142   45.020  109.785   18.908   21.493
     22.260  417.422   72.082   92.129   46.536  109.400   19.230   21.404
     22.270  411.988   70.907   91.268   45.853  107.463   19.243   20.647
     22.280  410.820   70.674   90.291   46.576  107.167   19.879   20.872
     22.290  412.920   70.709   91.180   46.429  107.974   19.265   21.741
     22.300  414.089   70.199   92.030   45.832  107.780   19.582   22.745
     22.310  417.451   71.184   93.968   47.836  108.169   18.487   22.493
     22.320  413.380   70.804   91.897   46.876  106.292   18.913   22.038
     22.330  416.404   70.855   93.013   46.976  107.025   18.464   22.668
     22.340  412.487   69.947   92.334   46.056  107.672   18.084   22.341
     22.350  413.647   69.739   92.977   48.136  107.477   18.483   20.630
     22.360  413.882   69.704   92.620   46.184  107.332   18.955   21.712
     22.370  411.394   67.572   92.242   47.213  108.591   18.523   21.180
     22.380  413.811   69.196   91.741   46.321  108.140   19.581   22.114
     22.390  420.109   70.254   94.563   47.313  108.550   19.075   22.639
     22.400  411.196   68.994   91.564   47.384  106.815   18.562   21.038
     22.410  413.719   69.111   91.327   48.764  107.471   19.089   20.960
     22.420  411.665   68.122   92.563   47.163  107.354   18.643   21.941
     22.430  415.934   70.169   93.224   46.674  108.647   19.145   21.634
     22.440  411.679   70.123   92.510   45.381  106.483   19.477   22.240
     22.450  414.255   70.703   92.308   44.850  109.655   18.916   22.006
     22.460  409.905   69.593   90.857   46.084  106.458   18.855   21.765
     22.470  412.793   70.017   92.776   45.361  108.320   18.180   21.316
     22.480  411.495   69.281   93.205   46.567  104.940   19.521   21.964
     22.490  411.503   68.778   93.118   47.444  106.024   19.007   22.014
     22.500  414.399   68.559   94.091   45.996  106.817   19.456   22.893
     22.510  412.951   69.728   93.224   45.945  106.956   18.787   22.048
     22.520  413.234   67.868   94.045   47.012  107.911   18.926   21.284
     22.530  413.669   68.969   94.313   45.754  107.463   19.314   22.156
     22.540  410.735   67.161   94.448   44.694  107.518   19.267   22.070
     22.550  410.595   67.970   92.179   46.267  106.817   18.581   23.176
     22.560  410.820   69.433   91.960   46.150  105.946   19.496   22.218
     22.570  414.074   68.898   93.250   45.917  108.845   19.396   22.464
     22.580  408.350   67.002   91.837   45.402  107.120   18.544   22.291
     22.590  412.470   68.110   93.580   45.545  108.363   18.737   22.284
     22.600  409.275   67.816   92.593   47.293  105.437   19.364   21.744
     22.610  412.865   70.523   90.820   46.577  107.226   19.360   22.064
     22.620  411.641   68.020   92.196   46.522  107.380   19.754   22.282
     22.630  410.611   69.609   91.542   46.262  107.456   19.081   21.234
     22.640  414.394   69.251   92.958   46.560  107.897   19.467   21.740
     22.650  410.775   68.467   91.326   45.591  108.606   19.002   21.585
     22.660  408.169   67.876   91.459   46.755  107.041   18.413   20.449
     22.670  406.400   68.163   90.435   45.965  106.616   18.157   21.534
     22.680  414.487   70.621   92.724   45.853  109.104   18.421   22.204
     22.690  415.323   70.517   91.197   46.099  110.178   19.257   22.003
     22.700  413.325   70.370   92.066   44.903  109.921   18.724   21.757
     22.710  412.513   69.211   91.341   46.548  109.006   18.944   21.087
     22.720  409.236   68.310   92.308   45.112  108.276   18.644   21.333
     22.730  411.023   71.291   92.678   45.491  106.473   18.922   21.188
     22.740  406.226   68.626   90.999   44.637  106.210   18.321   21.201
     22.750  409.723   70.022   90.679   45.199  108.218   18.787   21.320
     22.760  406.956   68.106   91.178   44.443  107.484   18.869   21.909
     22.770  412.018   69.306   92.557   46.143  109.464   18.486   21.544
     22.780  412.473   68.094   94.007   46.005  108.572   19.559   21.672
     22.790  409.267   69.981   90.768   45.074  106.958   19.079   22.462
     22.800  410.369   68.394   93.265   46.938  107.213   18.773   21.182
     22.810  410.917   69.522   91.409   47.028  107.979   18.907   21.186
     22.820  407.923   69.191   90.480   46.292  107.002   19.009   21.192
     22.830  412.881   68.719   91.759   46.886  109.059   19.846   21.901
     22.840  412.301   69.027   91.010   46.991  108.377   19.299   21.231
     22.850  412.044   70.431   92.793   45.867  106.878   19.203   20.774
     22.860  411.929   69.614   91.996   46.320  107.016   18.940   21.299
     22.870  414.252   70.024   92.128   48.006  108.629   18.993   20.507
     22.880  406.347   67.942   90.904   46.795  107.993   18.701   21.272
     22.890  408.648   69.225   90.424   46.575  107.704   19.238   20.748
     22.900  412.355   68.927   92.596   47.096  106.989   19.553   21.391
     22.910  411.808   68.042   93.011   47.793  108.071   18.234   21.269
     22.920  413.705   69.313   93.752   47.368  107.599   18.589   21.323
     22.930  414.644   68.579   93.246   47.869  109.349   19.049   21.086
     22.940  416.293   69.204   94.314   47.344  109.673   18.483   21.367
     22.950  412.988   69.360   92.471   47.625  106.453   19.092   22.020
     22.960  410.446   69.657   90.771   47.561  106.117   19.256   21.307
     22.970  415.844   68.296   93.922   46.631  110.071   19.237   21.174
     22.980  415.661   70.143   93.076   46.239  109.303   19.474   20.895
     22.990  414.410   69.285   92.272   45.431  109.525   19.162   22.121
     23.000  411.771   69.523   92.652   45.554  108.432   18.833   20.989
     23.010  417.338   70.931   95.090   44.886  108.378   19.501   21.999
     23.020  418.120   69.350   94.833   46.706  110.077   18.682   22.097
     23.030  417.827   69.970   92.939   45.305  111.562   18.881   21.506
     23.040  418.160   68.860   94.360   45.964  111.222   18.696   21.553
     23.050  417.369   72.259   92.998   46.370  110.183   18.777   21.251
     23.060  416.688   71.384   93.595   45.886  109.613   18.697   21.554
     23.070  420.247   69.238   94.385   46.926  110.594   19.342   22.443
     23.080  416.269   70.133   93.533   46.312  110.963   19.015   20.874
     23.090  420.800   70.361   93.285   46.495  112.081   19.928   22.098
     23.100  417.443   70.621   91.879   45.472  112.188   18.525   21.841
     23.110  417.959   70.518   93.062   45.735  112.062   19.038   20.995
     23.120  415.893   68.935   93.121   45.646  112.658   18.508   20.358
     23.130  417.798   69.672   94.516   45.566  111.896   18.788   20.833
     23.140  417.381   71.378   92.743   47.308  110.135   18.848   19.797
     23.150  414.218   69.482   93.561   46.914  107.851   19.260   21.277
     23.160  420.622   70.105   93.915   46.587  110.722   19.792   21.731
     23.170  421.197   70.170   95.840   46.262  110.628   18.811   21.642
     23.180  418.900   68.927   95.417   46.808  109.485   19.065   21.239
     23.190  416.932   68.912   94.677   44.839  109.376   19.653   21.916
     23.200  418.903   71.560   92.746   45.607  111.087   18.579   21.583
     23.210  417.314   70.422   93.477   45.248  110.323   19.269   22.174
     23.220  418.698   70.129   93.404   46.229  110.664   18.672   21.515
     23.230  416.122   69.240   92.254   45.853  110.167   18.865   21.767
     23.240  415.666   67.375   92.928   45.318  111.172   18.562   22.204
     23.250  419.891   69.257   92.805   47.271  110.189   19.240   23.099
     23.260  418.202   69.361   93.831   47.199  111.008   18.703   20.543
     23.270  416.198   69.110   93.039   47.069  109.286   18.872   22.303
     23.280  414.390   68.509   92.886   46.218  108.987   19.014   21.185
     23.290  414.531   69.447   94.237   46.049  108.012   18.902   20.833
     23.300  413.459   69.737   92.382   45.721  107.598   19.333   21.505
     23.310  413.372   69.281   91.978   45.790  108.719   18.812   20.572
     23.320  413.873   69.093   92.386   45.099  108.352   19.186   21.737
     23.330  417.934   69.938   94.800   46.594  108.889   19.080   20.844
     23.340  418.225   71.536   92.923   46.762  108.943   19.892   21.112
     23.350  416.078   69.554   93.595   46.693  109.335   19.530   21.496
     23.360  417.921   70.591   93.640   48.362  108.734   18.761   21.577
     23.370  415.887   70.893   92.678   46.790  108.235   20.175   21.091
     23.380  418.835   71.640   94.226   47.243  108.689   19.749   21.681
     23.390  418.437   71.565   93.266   46.515  110.029   19.322   21.059
     23.400  419.331   72.230   95.002   46.269  108.132   19.257   21.133
     23.410  414.261   70.696   92.158   44.712  108.222   19.179   21.116
     23.420  413.384   71.114   93.601   46.161  106.320   18.842   20.780
     23.430  412.273   68.022   93.388   44.477  109.443   19.581   21.225
     23.440  416.623   71.291   92.565   46.322  108.591   19.272   21.870
     23.450  418.563   70.325   94.035   46.665  109.450   19.599   21.205
     23.460  415.387   70.965   92.299   46.199  107.942   19.754   20.654
     23.470  416.755   69.214   94.879   46.108  109.034   19.452   21.808
     23.480  417.789   70.676   95.155   44.695  110.693   19.404   21.555
     23.490  417.025   68.413   94.548   45.012  110.063   20.351   21.863
     23.500  418.808   71.602   91.743   45.426  111.339   19.342   22.032
     23.510  421.946   70.037   94.684   47.009  110.875   20.333   21.506
     23.520  419.217   69.394   92.886   45.761  110.744   19.266   21.428
     23.530  417.854   70.175   92.307   46.250  110.869   18.922   21.765
     23.540  419.517   70.388   93.193   45.940  110.870   20.174   21.246
     23.550  422.379   70.349   94.897   46.663  110.887   20.155   20.677
     23.560  418.827   69.835   95.298   45.558  109.770   19.382   21.228
     23.570  416.687   69.833   94.447   45.824  108.308   19.212   21.354
     23.580  414.831   68.851   94.670   46.103  106.899   19.577   20.401
     23.590  413.064   69.781   92.195   44.651  108.985   19.414   21.089
     23.600  415.292   71.370   92.913   46.162  107.206   19.624   22.176
     23.610  420.089   71.421   94.556   46.261  107.905   19.941   22.227
     23.620  417.668   69.265   93.648   47.171  108.789   20.387   22.343
     23.630  415.331   68.716   94.101   45.621  109.449   19.704   21.951
     23.640  418.564   68.893   95.807   45.911  109.917   19.586   21.822
     23.650  416.298   69.298   95.680   44.523  109.056   18.905   21.544
     23.660  414.431   69.951   93.936   45.222  108.752   18.976   21.212
     23.670  418.704   69.145   94.343   44.975  111.354   19.496   21.896
     23.680  417.965   68.833   94.841   45.663  109.416   19.829   22.027
     23.690  415.940   67.647   94.971   46.004  109.026   19.683   21.407
     23.700  416.518   67.079   95.476   44.770  109.362   20.649   21.635
     23.710  419.971   69.796   94.829   46.257  110.413   19.293   21.770
     23.720  419.947   68.420   94.833   45.619  109.713   20.476   22.684
     23.730  420.148   69.684   94.370   45.915  109.819   19.759   22.090
     23.740  419.013   69.418   93.474   44.866  110.019   20.125   22.522
     23.750  416.720   69.627   94.373   45.556  108.501   18.913   21.379
     23.760  417.169   68.925   93.917   45.052  109.832   19.662   21.610
     23.770  419.172   70.536   94.328   45.635  109.570   19.872   20.509
     23.780  420.999   70.737   93.891   46.306  111.207   19.352   21.720
     23.790  418.852   70.066   93.981   45.571  109.915   20.374   21.232
     23.800  418.132   68.934   95.474   45.426  109.022   20.564   21.409
     23.810  417.967   70.245   94.169   45.925  109.897   18.983   21.664
     23.820  417.098   69.549   94.281   46.302  109.049   19.707   21.666
     23.830  419.271   69.076   94.707   44.015  110.139   19.728   22.075
     23.840  415.355   69.082   93.444   46.089  108.774   18.400   21.700
     23.850  417.468   70.899   94.101   46.587  107.948   19.034   22.238
     23.860  413.009   69.061   93.602   45.966  107.018   19.209   21.781
     23.870  418.089   70.189   94.256   45.280  109.289   19.040   21.308
     23.880  415.678   69.660   95.591   45.888  107.108   19.850   21.769
     23.890  412.024   70.343   92.822   43.188  108.563   19.129   21.517
     23.900  413.929   70.751   92.983   44.601  109.035   18.620   21.619
     23.910  416.501   69.524   93.782   45.066  111.175   18.428   21.761
     23.920  413.878   69.823   92.594   44.032  109.405   19.022   21.641
     23.930  413.976   69.884   93.870   45.104  108.300   18.409   21.205
     23.940  416.539   70.791   92.366   44.745  109.470   19.232   20.865
     23.950  414.176   70.145   93.963   43.231  110.353   18.998   21.075
     23.960  415.165   69.882   93.546   44.445  109.638   19.901   20.822
     23.970  413.855   69.119   93.627   44.961  109.425   19.395   20.500
     23.980  416.517   68.598   93.700   44.866  110.905   19.786   21.372
     23.990  419.437   69.318   95.400   46.136  109.833   19.984   20.739
     24.000  420.428   68.877   94.965   44.788  111.578   19.787   21.705
     24.010  418.526   69.546   96.934   45.014  109.809   20.226   20.741
     24.020  417.432   69.976   95.072   45.216  109.175   19.697   21.230
     24.030  418.546   69.823   95.270   45.437  110.359   20.264   21.860
     24.040  421.996   70.801   95.628   46.662  109.004   20.398   21.832
     24.050  423.112   71.601   95.131   45.833  111.582   20.175   22.210
     24.060  421.487   69.910   94.696   46.380  110.916   20.790   21.978
     24.070  418.108   69.153   93.556   46.642  109.779   19.732   21.927
     24.080  416.631   68.822   93.289   45.373  110.225   19.255   22.140
     24.090  417.432   69.132   92.340   46.495  110.570   19.480   22.009
     24.100  417.068   68.150   93.184   45.053  111.610   20.503   21.844
     24.110  420.614   71.000   94.116   46.177  111.071   19.473   21.906
     24.120  417.532   69.909   94.059   45.567  109.839   19.949   21.026
     24.130  415.207   69.737   93.021   47.149  108.872   19.783   20.681
     24.140  421.913   70.405   94.573   47.300  111.862   19.609   20.893
     24.150  417.606   70.825   94.314   46.536  107.589   19.697   21.470
     24.160  418.924   71.192   93.523   45.934  110.061   18.689   22.123
     24.170  417.694   69.130   93.369   45.541  110.227   19.149   20.784
     24.180  420.647   70.760   94.976   45.352  110.118   19.264   21.599
     24.190  415.493   69.231   93.870   44.729  109.525   19.862   21.628
     24.200  417.843   70.803   93.506   45.144  108.935   18.856   21.734
     24.210  418.966   70.837   94.022   47.013  109.709   19.728   20.744
     24.220  419.823   71.240   93.375   45.291  111.181   19.286   21.188
     24.230  420.801   71.065   93.996   45.504  110.839   19.315   21.984
     24.240  421.886   69.687   93.652   46.242  112.298   19.163   22.404
     24.250  426.159   70.739   94.978   47.299  113.033   20.391   22.171
     24.260  421.497   70.105   94.815   45.727  113.156   20.287   22.139
     24.270  418.619   70.206   94.346   45.960  111.010   19.685   20.812
     24.280  419.119   70.956   93.560   45.837  109.905   19.834   20.989
     24.290  415.589   69.816   94.181   44.609  109.439   19.911   21.300
     24.300  415.791   70.007   93.722   45.247  109.554   19.521   21.125
     24.310  417.850   71.438   94.180   46.609  108.425   19.395   20.914
     24.320  415.349   71.071   95.905   44.147  107.349   20.177   21.365
     24.330  413.095   69.310   93.163   46.457  108.357   19.246   22.049
     24.340  415.384   70.777   93.432   45.756  109.306   19.223   20.572
     24.350  415.082   69.988   93.642   46.139  108.749   19.485   21.607
     24.360  414.591   70.341   92.386   45.885  109.019   20.210   20.688
     24.370  413.960   69.130   91.805   45.705  108.569   20.022   20.713
     24.380  416.168   70.443   93.562   45.970  108.527   20.350   20.665
     24.390  420.831   71.261   94.773   46.384  109.810   20.239   21.143
     24.400  417.241   72.177   93.506   45.572  108.017   20.311   20.824
     24.410  415.241   71.110   92.553   45.845  107.693   20.167   20.803
     24.420  415.358   70.606   92.523   46.133  108.729   20.382   20.442
     24.430  420.768   71.177   94.638   45.382  109.681   21.294   21.080
     24.440  417.714   71.221   91.921   45.834  109.895   20.645   21.579
     24.450  418.854   71.968   91.939   46.216  110.312   19.908   20.600
     24.460  416.216   69.809   93.382   47.015  110.126   20.657   20.265
     24.470  419.745   70.244   95.190   44.683  111.729   20.697   20.917
     24.480  415.628   68.873   92.037   46.847  110.438   19.939   20.662
     24.490  417.229   70.669   91.912   46.033  111.041   20.152   21.339
     24.500  413.307   69.316   91.424   45.992  110.730   20.176   20.316
     24.510  412.480   69.586   91.207   46.507  108.437   19.517   21.718
     24.520  414.273   70.946   91.065   46.067  108.438   20.144   20.684
     24.530  418.099   72.015   90.742   46.760  110.757   19.610   22.148
     24.540  418.887   71.963   91.364   47.106  108.977   19.738   22.135
     24.550  417.134   71.111   91.248   46.281  109.889   20.128   22.013
     24.560  413.697   71.759   92.461   45.627  106.976   19.611   21.054
     24.570  420.926   70.898   93.562   46.811  110.973   19.302   22.010
     24.580  417.866   72.085   90.848   46.075  110.715   20.050   20.882
     24.590  419.584   72.213   92.319   44.901  112.025   20.040   20.883
     24.600  417.134   71.371   91.026   45.700  112.704   20.345   21.428
     24.610  417.158   71.505   91.685   46.127  110.438   20.268   21.416
     24.620  420.432   72.763   91.063   47.427  110.292   19.638   21.646
     24.630  419.575   71.636   91.388   46.835  110.454   19.869   20.645
     24.640  414.627   71.016   89.609   45.800  111.898   20.658   20.089
     24.650  412.355   70.984   89.201   45.990  110.316   19.537   20.129
     24.660  417.633   71.478   91.531   46.743  110.870   20.340   21.486
     24.670  418.628   69.959   92.201   46.891  113.481   19.704   21.403
     24.680  416.184   69.263   90.828   46.744  111.917   20.211   20.972
     24.690  416.500   70.020   93.675   45.718  110.768   19.636   20.435
     24.700  414.913   70.093   92.216   45.671  110.758   20.265   21.217
     24.710  417.433   69.078   92.332   45.827  112.473   20.287   21.476
     24.720  412.116   70.737   90.452   45.970  109.462   19.444   21.197
     24.730  415.496   71.475   90.497   46.058  112.158   19.217   20.980
     24.740  411.044   70.214   91.013   45.031  110.249   18.673   20.892
     24.750  413.434   68.689   92.123   46.483  111.704   18.959   20.929
     24.760  413.048   71.046   91.270   45.911  110.521   18.996   20.933
     24.770  416.936   69.785   91.668   46.075  112.755   19.682   21.600
     24.780  415.162   71.111   91.219   45.428  110.424   19.552   21.770
     24.790  412.519   70.393   90.041   45.139  110.053   19.661   20.400
     24.800  415.373   70.820   91.415   45.008  109.687   20.197   21.193
     24.810  415.127   69.930   90.846   45.884  112.374   18.908   21.444
     24.820  418.217   69.956   93.282   45.880  111.018   19.608   21.284
     24.830  417.758   71.753   92.035   44.973  112.606   19.092   21.595
     24.840  416.447   70.057   91.890   46.631  112.701   18.106   20.900
     24.850  414.782   71.756   91.095   45.673  110.304   18.967   20.882
     24.860  418.664   71.196   92.323   45.726  111.491   18.870   22.411
     24.870  416.541   70.762   92.067   45.841  109.983   19.669   21.002
     24.880  416.463   70.991   92.494   45.700  110.039   18.846   21.155
     24.890  416.962   71.053   91.851   46.351  110.238   19.266   21.370
     24.900  418.980   71.189   92.257   45.599  111.456   19.430   21.723
     24.910  414.667   71.690   91.165   45.913  108.373   18.869   21.447
     24.920  412.603   70.869   90.982   45.216  108.933   19.711   20.112
     24.930  418.696   71.103   92.582   46.857  110.763   19.259   21.317
     24.940  415.416   69.625   92.109   45.703  111.421   19.300   20.771
     24.950  414.847   71.112   91.351   45.601  110.570   18.748   21.912
     24.960  416.173   70.398   92.420   45.424  111.307   19.128   21.829
     24.970  411.588   69.183   92.050   45.074  109.914   19.194   20.400
     24.980  415.879   71.005   92.359   45.650  110.557   19.384   20.689
     24.990  416.654   70.055   92.855   47.048  109.967   19.771   21.295
     25.000  416.854   71.123   93.095   45.264  111.295   19.406   20.423
     25.010  414.776   70.382   92.568   46.086  110.461   19.683   20.983
     25.020  413.903   68.853   92.706   46.319  108.314   20.057   20.635
     25.030  413.297   69.415   93.071   46.671  108.438   19.413   20.436
     25.040  414.148   70.629   92.006   44.531  110.285   18.876   21.772
     25.050  414.366   70.620   92.004   44.874  112.137   18.158   20.406
     25.060  416.921   71.459   92.690   44.710  111.711   19.423   21.732
     25.070  414.585   70.844   93.153   45.089  109.410   19.310   21.031
     25.080  417.272   72.648   90.974   45.042  110.418   19.649   21.399
     25.090  414.302   70.225   89.222   45.208  111.942   19.391   22.401
     25.100  420.900   72.656   91.074   46.355  112.100   19.865   21.883
     25.110  416.183   71.514   89.881   44.866  111.848   19.990   21.553
     25.120  418.427   71.697   91.706   46.455  112.256   19.235   21.360
     25.130  419.501   72.537   89.941   45.593  111.770   19.576   21.857
     25.140  416.718   70.270   92.103   45.136  111.320   19.206   21.939
     25.150  416.508   73.075   93.199   46.017  107.890   18.915   21.635
     25.160  414.247   70.491   91.332   45.854  109.020   19.762   21.096
     25.170  414.387   72.772   91.126   45.555  107.633   18.746   21.322
     25.180  421.071   72.251   92.242   45.374  112.197   20.076   21.556
     25.190  415.868   71.410   90.644   45.910  110.033   19.201   20.775
     25.200  415.267   71.251   91.679   46.627  108.544   19.645   20.795
     25.210  414.895   72.936   91.479   45.810  108.832   19.122   20.181
     25.220  415.450   70.888   91.520   46.607  107.806   20.182   21.418
     25.230  415.074   71.360   92.053   45.334  107.842   19.346   20.427
     25.240  415.905   71.312   90.225   45.873  109.393   20.613   19.984
     25.250  415.192   71.945   90.236   46.399  107.665   19.580   20.313
     25.260  418.963   71.568   90.726   46.092  110.397   19.950   21.369
     25.270  417.051   70.669   91.948   46.369  109.099   20.806   20.882
     25.280  415.972   71.035   92.214   45.310  108.205   20.617   20.576
     25.290  414.062   70.427   91.559   45.884  108.413   19.612   20.486
     25.300  416.793   72.983   91.441   46.674  107.406   19.357   21.446
     25.310  417.537   71.227   92.880   47.071  107.423   20.286   20.677
     25.320  412.841   70.644   91.893   45.893  106.519   19.029   20.245
     25.330  418.447   71.289   92.959   45.384  110.775   19.506   20.470
     25.340  414.501   68.890   91.458   46.155  109.303   19.631   21.370
     25.350  420.655   70.563   94.962   45.269  111.487   20.093   20.963
     25.360  419.289   70.901   94.615   46.025  109.318   20.070   21.544
     25.370  417.031   70.066   92.341   45.541  110.940   20.009   20.758
     25.380  415.478   70.469   92.507   45.459  108.734   19.796   20.630
     25.390  413.135   70.565   91.641   45.342  109.325   19.757   20.665
     25.400  414.411   69.468   92.120   45.514  109.331   20.124   20.754
     25.410  412.354   69.874   92.280   45.710  108.669   19.773   20.299
     25.420  416.757   70.998   93.895   45.885  108.104   19.975   20.919
     25.430  413.063   70.401   91.286   44.696  110.101   19.782   20.598
     25.440  416.854   69.437   94.426   47.208  108.488   19.411   21.265
     25.450  417.998   69.573   94.063   47.075  111.353   19.027   20.677
     25.460  415.299   70.518   93.721   46.687  108.819   19.073   20.888
     25.470  414.125   71.510   92.518   45.380  108.679   18.974   20.649
     25.480  411.910   69.844   93.410   45.139  107.874   18.699   21.101
     25.490  413.573   70.127   94.044   45.510  107.737   18.824   20.780
     25.500  415.587   69.912   95.855   46.901  106.207   19.046   21.367
     25.510  417.490   71.190   94.156   47.294  108.048   19.002   21.316
     25.520  414.646   70.168   92.313   45.384  109.889   19.903   20.772
     25.530  415.846   69.916   93.223   45.824  109.433   20.044   21.424
     25.540  417.011   69.134   93.413   46.259  110.135   20.244   21.455
     25.550  418.557   70.255   94.209   46.591  109.802   19.595   21.300
     25.560  415.564   71.115   91.878   46.154  109.599   19.379   20.535
     25.570  417.637   69.855   94.050   46.975  108.730   20.082   20.540
     25.580  418.209   71.981   93.364   46.764  108.566   19.226   21.178
     25.590  418.078   70.236   94.148   46.817  109.493   19.855   20.928
     25.600  414.281   69.748   93.373   44.874  109.407   19.141   20.732
     25.610  413.501   70.244   92.091   45.889  106.695   19.837   20.672
     25.620  415.103   70.826   93.086   45.942  107.907   19.730   21.368
     25.630  415.305   70.359   93.680   46.146  108.722   18.811   21.189
     25.640  415.961   69.643   93.492   46.143  109.706   20.657   20.162
     25.650  414.081   69.717   93.160   45.941  107.871   19.856   20.770
     25.660  417.835   71.222   93.822   46.246  108.598   19.267   20.923
     25.670  416.318   71.495   93.579   45.355  108.425   19.329   20.383
     25.680  418.501   69.984   94.244   45.816  108.832   19.427   22.171
     25.690  416.723   72.683   93.952   45.303  108.701   18.844   20.648
     25.700  413.751   70.739   93.235   45.292  107.797   19.586   20.640
     25.710  413.503   70.863   93.956   45.911  106.797   19.234   21.243
     25.720  416.928   71.425   93.379   45.663  108.540   19.824   21.615
     25.730  416.823   72.257   93.244   45.495  107.925   19.712   21.457
     25.740  413.579   69.367   93.483   46.186  108.152   20.614   21.104
     25.750  413.044   70.317   93.568   45.810  106.712   19.502   21.512
     25.760  414.856   70.866   94.703   46.138  107.967   19.184   20.502
     25.770  415.603   69.948   93.555   46.493  108.274   20.473   21.297
     25.780  416.132   70.904   94.184   47.001  107.582   19.417   20.948
     25.790  413.470   71.124   92.407   45.973  107.266   19.925   20.793
     25.800  414.158   71.982   92.420   45.396  108.079   19.635   20.130
     25.810  416.311   71.039   94.173   46.546  108.087   19.632   21.306
     25.820  413.265   71.012   94.767   45.105  106.721   18.971   20.840
     25.830  414.208   70.216   93.808   45.310  108.945   18.786   21.163
     25.840  415.904   70.305   94.379   45.889  108.915   19.705   20.856
     25.850  416.395   70.943   93.973   46.076  108.519   19.223   21.123
     25.860  420.977   71.420   95.238   46.621  109.982   19.000   22.387
     25.870  412.554   69.821   93.834   44.879  106.991   18.894   22.080
     25.880  417.547   69.877   93.882   45.461  109.309   19.581   21.885
     25.890  417.450   70.484   95.605   44.653  110.591   19.262   21.602
     25.900  414.162   70.225   94.291   44.452  107.967   19.797   21.297
     25.910  416.610   70.617   94.189   45.083  109.595   19.012   21.221
     25.920  416.420   72.204   94.365   45.406  107.116   18.638   21.514
     25.930  416.824   71.106   95.714   45.169  108.280   19.136   20.803
     25.940  418.053   71.971   95.083   45.174  109.000   19.256   20.955
     25.950  414.776   69.505   93.264   45.266  109.529   18.930   21.713
     25.960  417.259   72.199   94.886   45.795  108.383   19.934   21.310
     25.970  418.071   71.170   94.557   44.375  109.843   18.918   22.221
     25.980  417.404   71.922   93.903   44.350  111.363   19.827   20.684
     25.990  418.259   71.105   93.923   44.142  110.764   19.211   21.033
     26.000  416.378   70.233   92.563   45.551  111.312   19.691   20.704
     26.010  415.802   71.197   92.847   45.083  109.295   20.210   21.506
     26.020  415.882   73.281   91.339   46.313  107.973   19.680   20.710
     26.030  416.591   71.703   92.203   46.379  109.327   19.481   20.823
     26.040  415.996   71.431   92.245   45.793  108.253   19.977   21.248
     26.050  419.576   71.757   94.069   47.443  108.285   19.280   21.889
     26.060  416.953   70.793   94.319   45.746  110.105   17.972   20.913
     26.070  418.091   71.866   93.272   46.549  108.187   18.877   21.291
     26.080  414.528   70.055   90.644   46.726  110.409   19.484   20.963
     26.090  419.596   71.233   95.614   46.074  107.480   20.287   21.533
     26.100  415.209   69.818   93.671   46.336  108.091   19.044   20.860
     26.110  417.411   70.932   93.990   47.097  107.453   19.523   21.769
     26.120  414.284   69.758   93.879   45.627  107.987   19.250   21.495
     26.130  410.361   70.579   92.676   45.528  106.906   19.355   20.426
     26.140  411.949   71.057   93.310   45.807  106.726   18.738   20.747
     26.150  415.399   71.588   94.618   45.728  107.938   19.239   20.360
     26.160  415.557   70.305   95.037   45.921  108.251   19.102   20.537
     26.170  415.058   68.322   93.851   46.717  108.364   19.552   21.524
     26.180  417.666   70.031   95.113   46.233  108.124   19.410   21.764
     26.190  413.393   70.475   93.154   45.893  106.986   18.695   21.099
     26.200  410.446   68.549   92.861   46.641  106.483   19.292   21.125
     26.210  414.454   69.925   93.802   45.712  107.426   19.415   21.420
     26.220  411.526   69.890   92.436   46.089  106.176   20.088   20.864
     26.230  415.545   71.120   92.367   45.128  109.102   19.594   20.525
     26.240  415.905   71.126   93.966   46.002  108.803   19.462   20.893
     26.250  413.521   70.433   94.542   46.386  107.412   18.527   20.777
     26.260  413.885   71.014   92.972   46.182  107.101   19.154   20.684
     26.270  414.146   70.998   93.316   45.620  108.766   18.891   20.158
     26.280  417.848   72.954   94.672   46.659  107.375   18.900   20.871
     26.290  416.380   71.117   93.678   46.679  107.807   19.814   21.365
     26.300  419.014   70.948   94.456   48.512  107.676   19.634   21.394
     26.310  414.401   70.300   93.395   48.068  107.821   19.105   21.403
     26.320  415.889   70.385   94.641   46.134  107.516   18.977   21.006
     26.330  412.349   70.127   92.326   46.165  107.407   19.352   21.672
     26.340  409.455   69.208   91.766   46.669  107.061   19.175   20.228
     26.350  412.460   69.671   94.059   45.348  107.411   19.184   21.176
     26.360  413.325   69.010   92.688   46.781  108.304   19.840   21.402
     26.370  413.983   69.807   93.420   46.892  106.673   20.275   20.862
     26.380  407.492   69.391   93.109   44.978  105.322   19.370   20.290
     26.390  411.596   69.210   92.080   47.470  106.381   20.091   21.611
     26.400  410.238   68.509   93.439   46.171  107.042   20.427   20.863
     26.410  409.488   68.658   91.836   46.132  107.499   19.347   20.923
     26.420  413.856   67.946   93.356   46.976  108.159   19.677   21.629
     26.430  411.301   67.982   93.849   46.620  106.970   19.474   21.143
     26.440  411.404   68.368   92.077   48.278  105.735   19.075   21.542
     26.450  408.829   67.927   92.210   47.020  106.098   18.589   21.391
     26.460  410.673   68.969   92.253   46.962  106.308   19.908   21.058
     26.470  408.948   68.644   91.512   48.154  105.546   18.955   21.187
     26.480  408.903   69.743   90.946   45.696  106.167   18.823   20.669
     26.490  409.961   68.541   91.518   47.137  107.303   18.901   20.247
     26.500  409.939   69.707   91.618   46.082  107.259   19.926   19.991
     26.510  408.979   68.353   91.034   46.908  107.473   18.843   20.504
     26.520  406.727   68.971   90.639   46.610  105.870   19.150   20.522
     26.530  406.017   69.229   91.696   46.867  104.239   18.964   20.370
     26.540  408.742   69.879   90.557   47.083  107.430   19.156   20.482
     26.550  411.405   70.148   91.369   47.160  107.279   19.649   20.220
     26.560  411.109   68.973   91.644   46.392  108.544   19.639   20.577
     26.570  412.544   70.788   92.462   46.347  107.519   18.794   20.929
     26.580  412.264   70.342   91.617   46.945  106.921   19.947   20.495
     26.590  411.521   69.295   93.549   47.064  105.840   18.957   21.328
     26.600  414.597   70.769   93.262   45.674  108.933   19.572   21.228
     26.610  413.434   70.316   93.255   47.056  107.935   19.651   20.452
     26.620  406.681   68.634   91.680   46.103  108.011   18.825   19.390
     26.630  412.611   69.495   91.972   47.840  107.683   18.486   20.977
     26.640  413.310   69.698   92.091   47.753  107.204   19.262   21.546
     26.650  408.833   70.321   91.079   46.100  107.241   19.084   21.256
     26.660  409.925   69.137   93.559   47.098  106.311   19.195   19.598
     26.670  408.008   68.547   91.563   48.099  105.531   18.946   20.549
     26.680  410.543   69.549   90.837   48.076  107.317   18.628   20.869
     26.690  403.874   67.802   90.693   45.764  105.913   18.855   20.097
     26.700  411.210   69.051   94.038   47.150  107.247   18.768   20.733
     26.710  411.437   68.566   91.525   48.638  108.334   18.646   20.701
     26.720  408.359   68.340   91.783   46.531  107.666   19.933   20.897
     26.730  412.888   71.251   91.911   48.652  107.290   19.537   20.912
     26.740  405.324   69.012   92.658   46.326  105.463   19.015   19.924
     26.750  406.874   69.036   92.051   46.951  105.706   19.263   20.893
     26.760  402.120   69.185   92.685   45.675  103.633   18.881   19.643
     26.770  409.757   69.683   93.548   46.139  106.186   19.659   21.118
     26.780  407.483   70.185   90.739   45.856  106.096   20.430   20.969
     26.790  410.210   69.473   93.237   45.542  108.383   18.726   20.854
     26.800  407.159   69.072   92.251   46.304  105.959   19.834   21.163
     26.810  410.375   70.136   93.018   46.594  106.734   19.758   20.913
     26.820  412.233   69.886   94.212   46.477  106.848   19.375   21.137
     26.830  407.542   67.875   93.595   46.532  105.822   19.270   20.205
     26.840  407.005   67.896   91.292   46.454  105.391   19.394   21.158
     26.850  403.104   67.723   91.564   46.616  103.871   19.619   20.996
     26.860  404.217   69.564   92.422   47.149  103.810   18.443   20.465
     26.870  406.750   68.152   92.235   46.251  106.551   19.528   21.085
     26.880  407.172   68.081   94.439   45.253  104.931   19.844   21.834
     26.890  407.852   68.483   94.868   46.955  105.217   19.686   20.462
     26.900  410.301   69.075   93.991   46.217  106.495   19.267   21.208
     26.910  408.084   70.182   92.979   46.920  104.820   20.426   20.436
     26.920  408.367   69.320   92.835   47.009  105.113   19.401   20.051
     26.930  408.096   68.871   93.497   45.688  107.259   20.089   20.480
     26.940  406.862   67.525   91.337   46.970  106.276   19.703   20.934
     26.950  407.713   68.307   93.041   45.393  105.002   20.225   20.918
     26.960  408.484   68.123   92.310   45.983  106.127   20.626   20.713
     26.970  407.734   68.471   93.893   46.877  105.159   19.884   20.687
     26.980  405.251   68.314   92.264   45.159  104.076   19.669   20.718
     26.990  405.861   68.798   92.351   46.055  106.143   19.784   19.527
     27.000  404.888   68.513   90.369   45.709  106.928   19.976   20.160
     27.010  407.552   69.653   90.595   46.141  107.336   19.804   19.788
     27.020  403.359   68.958   91.199   45.703  104.759   20.060   20.102
     27.030  404.681   69.309   92.827   44.909  104.867   18.863   20.089
     27.040  407.230   70.385   94.183   46.920  102.739   19.113   21.244
     27.050  405.954   70.719   92.332   46.311  102.603   19.193   21.643
     27.060  402.207   68.065   93.323   45.752  103.378   18.874   20.498
     27.070  407.007   69.491   93.754   46.997  104.256   19.134   20.288
     27.080  406.129   69.587   93.301   45.419  105.444   18.501   19.871
     27.090  406.851   69.128   93.273   46.951  104.046   19.198   21.043
     27.100  406.483   69.744   93.625   46.233  103.150   19.158   20.732
     27.110  408.862   69.151   94.415   46.628  105.829   19.475   19.992
     27.120  409.231   70.185   93.760   45.991  105.248   19.376   20.937
     27.130  404.936   69.124   92.674   46.110  104.549   18.457   20.175
     27.140  412.089   69.104   94.066   47.055  107.003   19.689   21.378
     27.150  410.284   71.505   92.010   46.352  106.274   19.638   20.466
     27.160  403.827   67.909   91.478   46.553  104.643   18.727   20.826
     27.170  405.182   67.727   91.901   46.332  104.453   19.393   21.181
     27.180  404.871   68.822   93.315   47.069  103.588   18.799   19.666
     27.190  408.610   69.459   92.140   45.851  106.356   18.605   21.372
     27.200  407.789   67.756   91.721   46.945  106.078   18.760   21.050
     27.210  410.130   70.607   93.979   46.195  106.141   18.259   20.203
     27.220  412.537   70.154   92.765   45.529  107.690   19.806   20.912
     27.230  409.494   69.060   94.302   46.098  105.248   18.922   20.814
     27.240  408.564   69.844   92.291   46.077  105.828   18.729   20.682
     27.250  408.661   69.522   91.418   46.241  105.880   18.382   19.932
     27.260  407.439   69.738   90.824   44.807  107.007   19.842   20.810
     27.270  409.960   70.008   90.924   46.275  107.217   19.303   20.946
     27.280  404.775   68.864   88.949   46.730  104.819   19.501   20.964
     27.290  409.717   70.004   91.786   46.408  106.243   19.980   20.696
     27.300  406.154   69.324   90.966   46.255  105.188   19.304   20.062
     27.310  406.411   71.117   91.655   46.405  103.203   19.535   20.242
     27.320  406.819   69.728   91.938   46.562  103.940   18.733   20.664
     27.330  408.356   70.203   91.273   46.819  106.027   18.904   20.521
     27.340  408.370   70.551   91.407   47.149  103.807   19.391   20.408
     27.350  413.507   71.623   92.013   46.420  107.702   19.468   21.172
     27.360  409.579   70.415   91.287   46.194  104.578   19.947   21.268
     27.370  408.961   70.418   91.560   46.655  105.286   19.557   20.309
     27.380  405.979   70.508   90.006   45.181  104.791   19.432   21.313
     27.390  408.275   69.373   90.269   46.366  105.058   19.122   21.966
     27.400  410.840   69.054   92.406   46.580  104.256   19.675   22.202
     27.410  406.263   69.372   91.553   45.806  104.959   18.942   20.543
     27.420  410.260   69.245   92.740   45.877  106.266   20.180   20.355
     27.430  411.964   69.667   92.060   44.704  108.315   19.474   20.423
     27.440  409.606   69.163   91.841   46.039  108.080   19.001   20.917
     27.450  408.578   68.597   91.069   47.216  106.607   19.660   20.475
     27.460  409.687   69.130   92.681   45.412  105.827   19.103   20.902
     27.470  407.893   70.563   92.280   45.871  106.720   18.985   20.332
     27.480  408.058   69.775   92.332   46.255  106.424   18.772   20.004
     27.490  407.780   69.246   91.278   45.647  105.620   19.320   21.174
     27.500  408.293   69.198   92.198   43.875  106.763   19.353   20.936
     27.510  407.978   69.228   91.225   45.504  107.118   19.934   20.424
     27.520  410.165   69.395   94.141   45.564  105.443   19.706   20.913
     27.530  407.626   68.589   92.722   44.811  105.210   20.069   21.841
     27.540  408.729   68.967   90.577   46.006  106.883   19.495   21.313
     27.550  411.875   69.398   92.144   45.786  107.608   19.022   21.200
     27.560  408.181   68.786   91.026   46.065  106.572   18.647   21.511
     27.570  407.468   68.827   92.387   45.400  106.593   18.435   20.227
     27.580  413.364   67.712   92.606   46.369  109.473   19.673   20.791
     27.590  410.967   69.526   91.970   47.694  107.076   18.935   21.238
     27.600  407.854   67.249   91.918   46.187  106.819   18.784   21.220
     27.610  407.432   68.670   91.715   45.253  106.593   18.974   20.152
     27.620  407.670   68.175   93.000   44.672  105.188   19.613   21.068
     27.630  407.587   68.992   92.267   44.983  106.132   18.750   20.340
     27.640  407.130   67.475   94.108   45.336  104.426   19.219   20.951
     27.650  410.037   67.715   92.999   46.272  107.488   19.137   20.333
     27.660  409.503   68.487   92.333   44.311  107.544   20.502   20.787
     27.670  409.021   69.925   90.942   44.916  106.355   19.097   20.745
     27.680  410.417   70.438   90.562   44.956  107.254   19.586   20.640
     27.690  406.317   67.798   92.046   44.753  106.782   19.031   20.359
     27.700  408.607   69.250   93.332   45.072  105.991   19.229   19.812
     27.710  407.299   70.244   92.755   45.533  104.833   18.610   20.809
     27.720  406.509   69.092   92.685   45.397  104.774   18.802   20.781
     27.730  409.796   69.204   93.269   47.486  105.320   18.442   20.762
     27.740  410.189   68.266   94.880   46.175  105.425   18.728   20.850
     27.750  411.862   68.516   92.749   45.965  108.584   19.460   20.626
     27.760  413.045   70.050   94.126   45.821  106.881   19.385   21.012
     27.770  409.170   69.419   94.258   46.454  106.195   18.910   19.936
     27.780  407.488   68.316   92.774   44.974  106.384   18.957   21.409
     27.790  410.497   69.715   93.870   46.194  105.474   18.980   21.114
     27.800  411.622   69.976   94.227   46.023  106.066   19.042   20.971
     27.810  411.526   68.787   93.747   46.162  106.843   19.561   20.167
     27.820  409.953   67.936   93.042   47.713  105.295   19.716   20.894
     27.830  411.424   69.168   95.008   45.877  106.265   18.953   21.202
     27.840  408.623   67.643   93.207   47.059  105.156   18.374   21.821
     27.850  410.391   68.700   92.731   47.571  105.367   19.316   21.232
     27.860  412.192   69.374   91.975   46.850  106.397   18.711   22.154
     27.870  407.019   67.459   92.308   47.406  103.351   18.756   21.874
     27.880  411.131   68.814   92.580   46.194  105.843   19.412   21.766
     27.890  404.929   67.588   90.700   45.885  103.826   19.411   21.823
     27.900  411.284   69.285   92.278   47.427  105.720   19.970   21.315
     27.910  406.940   68.475   90.853   47.118  104.656   18.974   21.811
     27.920  410.669   67.630   93.683   47.586  105.447   19.640   21.722
     27.930  413.724   67.997   94.632   47.788  104.851   19.216   22.664
     27.940  408.292   67.753   92.635   48.565  104.082   18.714   21.410
     27.950  409.148   67.332   91.690   46.872  107.253   18.922   22.393
     27.960  409.290   68.093   92.980   47.540  104.320   18.325   22.390
     27.970  411.703   68.665   93.343   47.021  107.144   18.270   21.313
     27.980  412.515   68.901   92.722   47.703  106.567   18.202   22.924
     27.990  413.408   68.757   93.671   48.931  105.436   19.016   22.010
     28.000  413.823   69.234   94.611   47.299  105.707   18.883   22.543
     28.010  410.558   67.571   92.178   48.444  107.155   17.449   22.123
     28.020  413.739   69.464   93.661   46.241  107.306   19.603   21.358
     28.030  411.333   68.981   93.841   47.062  106.041   17.777   22.051
     28.040  407.356   67.252   93.457   46.667  104.790   18.337   20.802
     28.050  409.527   69.156   92.103   46.210  106.066   19.072   21.440
     28.060  408.512   69.419   92.508   47.101  105.005   18.614   20.451
     28.070  406.617   68.620   90.895   47.200  105.391   18.073   21.824
     28.080  412.783   69.672   92.513   46.936  106.443   19.504   21.784
     28.090  408.066   67.627   91.600   48.023  103.918   19.119   21.682
     28.100  407.784   67.952   92.368   46.563  105.625   19.557   21.174
     28.110  407.377   68.345   92.163   46.634  105.585   18.623   21.082
     28.120  411.254   69.436   92.466   48.671  106.162   18.825   21.009
     28.130  408.694   69.378   90.947   47.626  105.069   19.143   21.040
     28.140  414.210   68.940   93.800   47.720  107.220   19.280   20.908
     28.150  405.896   66.254   92.038   46.539  106.113   18.238   20.794
     28.160  406.493   66.959   91.758   46.567  107.354   18.304   20.968
     28.170  405.192   68.778   90.490   46.597  105.434   17.843   20.752
     28.180  409.804   69.403   92.756   46.720  106.262   18.236   20.657
     28.190  407.814   68.072   90.969   46.702  107.920   19.015   20.000
     28.200  407.168   67.011   91.613   47.684  105.825   18.565   20.524
     28.210  404.529   66.528   91.459   47.488  104.985   19.270   20.081
     28.220  411.477   68.786   93.313   47.812  106.021   18.682   21.244
     28.230  411.383   69.661   93.151   46.875  107.185   18.719   20.668
     28.240  409.186   67.965   94.513   45.891  103.989   18.751   21.050
     28.250  408.772   68.524   94.001   45.941  104.872   18.665   20.958
     28.260  406.732   66.606   92.289   47.161  104.377   19.681   20.744
     28.270  409.264   67.592   93.126   47.054  106.999   18.486   20.808
     28.280  409.690   67.144   94.623   47.236  104.883   19.009   21.192
     28.290  414.783   68.729   94.117   46.895  107.735   20.143   21.239
     28.300  410.252   68.089   93.042   46.341  106.914   17.914   21.080
     28.310  406.755   67.553   93.867   47.476  103.016   18.946   20.854
     28.320  411.776   68.184   94.551   47.012  106.945   18.591   21.050
     28.330  406.223   66.973   93.670   46.738  103.532   19.251   20.763
     28.340  409.283   67.517   92.947   47.364  105.899   18.431   21.138
     28.350  411.176   67.664   94.093   47.050  106.718   18.713   20.998
     28.360  408.021   67.257   95.447   45.153  104.293   19.484   21.431
     28.370  406.233   67.795   91.964   47.140  103.980   18.893   21.165
     28.380  408.731   68.356   93.834   46.232  105.777   18.531   20.241
     28.390  410.090   68.294   95.316   47.071  105.006   19.095   20.622
     28.400  404.775   66.188   94.147   46.013  105.629   17.875   20.703
     28.410  413.218   68.619   95.205   46.164  107.341   18.929   21.788
     28.420  412.257   67.404   95.784   45.838  106.458   18.935   21.196
     28.430  411.013   68.638   94.902   46.596  104.617   18.825   20.869
     28.440  408.738   68.125   92.879   47.004  105.412   18.399   21.129
     28.450  414.143   70.027   93.267   46.475  105.738   19.191   21.826
     28.460  407.857   67.196   93.237   46.360  104.134   19.514   21.280
     28.470  409.947   67.004   93.684   45.685  107.172   18.918   20.745
     28.480  408.831   66.710   92.896   45.629  106.398   19.022   21.549
     28.490  414.756   69.391   94.206   46.851  107.471   18.447   21.305
     28.500  411.102   67.023   92.932   46.775  106.269   19.130   21.488
     28.510  411.690   67.181   93.756   47.138  107.788   19.455   20.812
     28.520  415.233   68.522   94.722   48.665  105.956   19.758   21.456
     28.530  409.043   68.887   92.553   46.367  105.622   19.446   20.951
     28.540  407.484   68.439   90.386   47.359  104.176   18.465   22.897
     28.550  410.245   69.518   94.378   46.976  104.227   18.163   21.032
     28.560  408.393   70.474   93.000   47.671  103.170   18.677   21.022
     28.570  413.711   69.754   93.557   47.807  107.346   18.842   21.530
     28.580  412.927   70.301   95.076   46.268  107.337   18.975   20.451
     28.590  413.996   69.920   93.305   47.964  106.590   19.231   20.423
     28.600  407.671   68.254   91.172   47.628  106.813   18.734   19.882
     28.610  414.307   69.585   92.018   48.635  110.122   18.222   20.132
     28.620  413.969   68.150   94.495   48.037  108.513   18.874   20.539
     28.630  415.286   69.584   92.847   48.138  109.584   18.903   20.485
     28.640  409.969   68.840   93.960   48.359  107.127   17.883   20.681
     28.650  408.043   66.900   92.232   48.170  106.363   18.949   20.647
     28.660  413.305   69.527   94.176   49.356  106.751   18.177   19.976
     28.670  406.824   67.654   94.726   47.832  104.305   17.906   20.579
     28.680  412.535   69.126   92.268   49.761  106.099   18.307   21.218
     28.690  410.721   68.666   92.963   48.211  107.119   17.855   21.331
     28.700  408.739   67.626   91.380   48.641  107.109   18.146   20.257
     28.710  401.761   68.062   89.985   45.906  105.506   18.125   20.448
     28.720  408.297   66.708   92.845   48.001  107.308   18.210   20.661
     28.730  408.733   67.835   92.883   46.328  106.828   18.118   21.364
     28.740  406.892   66.632   92.771   48.207  104.633   18.766   20.525
     28.750  406.617   69.307   91.650   46.403  103.248   18.857   20.964
     28.760  409.647   69.826   92.896   46.828  106.369   17.947   20.588
     28.770  408.839   67.965   91.338   46.806  108.760   19.315   20.461
     28.780  401.975   67.812   90.440   48.356  103.674   18.051   19.289
     28.790  407.673   69.223   92.939   45.992  106.042   19.147   19.829
     28.800  406.849   68.535   91.050   46.791  107.301   18.752   19.363
     28.810  406.396   69.006   91.367   47.340  106.723   18.300   19.368
     28.820  410.447   68.896   91.894   47.648  107.044   18.255   20.544
     28.830  409.279   67.038   92.508   47.773  108.247   18.506   19.527
     28.840  408.446   68.088   92.467   46.149  108.307   18.449   18.489
     28.850  408.675   68.118   92.471   46.482  109.029   18.810   19.044
     28.860  407.681   67.942   90.881   46.444  108.065   19.557   19.360
     28.870  412.028   67.148   93.805   47.603  108.582   18.940   20.115
     28.880  410.809   67.674   94.087   46.966  106.346   19.388   20.495
     28.890  412.507   70.084   93.401   46.502  107.984   18.969   19.277
     28.900  408.263   66.602   93.895   47.285  106.540   17.549   20.126
     28.910  409.323   68.099   91.749   47.669  107.398   18.948   20.098
     28.920  410.478   69.393   91.760   47.326  105.660   20.056   20.646
     28.930  405.886   68.291   91.691   46.610  105.793   18.430   20.965
     28.940  414.207   69.298   93.663   48.119  107.061   18.747   21.401
     28.950  410.607   69.786   92.608   47.489  107.424   18.638   20.489
     28.960  410.468   68.678   92.717   46.688  107.955   17.954   20.300
     28.970  413.096   68.070   93.152   47.755  108.163   18.816   20.481
     28.980  411.022   67.409   92.275   47.301  108.127   18.519   20.058
     28.990  408.358   65.079   93.776   46.514  107.447   18.779   20.542
     29.000  409.065   67.929   92.525   46.150  106.692   18.432   20.728
     29.010  409.891   68.209   92.931   47.351  106.441   19.025   20.246
     29.020  413.942   69.552   94.060   46.636  108.166   18.348   20.530
     29.030  408.275   66.888   93.230   47.031  106.336   19.026   20.457
     29.040  410.287   67.586   94.684   47.633  106.705   18.839   20.623
     29.050  409.514   67.567   92.380   48.871  105.002   18.495   21.065
     29.060  403.845   66.211   91.372   46.278  104.659   19.114   20.611
     29.070  406.183   66.467   91.228   46.234  107.780   18.494   20.128
     29.080  409.181   69.244   93.333   46.715  106.987   18.390   20.580
     29.090  407.050   68.285   92.988   46.063  104.793   19.244   21.557
     29.100  410.286   68.536   91.834   47.178  108.006   18.917   20.663
     29.110  414.822   68.253   94.155   47.435  107.821   19.648   21.280
     29.120  411.920   70.344   93.257   46.832  106.029   19.085   21.305
     29.130  410.407   68.472   93.701   47.219  106.668   19.199   20.552
     29.140  410.491   69.143   93.513   46.912  107.628   19.172   19.460
     29.150  403.206   67.426   92.403   44.958  105.403   19.192   19.099
     29.160  412.212   69.578   94.846   47.816  106.613   18.857   19.513
     29.170  412.017   69.826   92.500   47.774  108.015   19.019   19.366
     29.180  413.517   69.879   93.501   47.464  109.628   19.486   19.081
     29.190  411.451   69.397   93.695   47.240  107.248   18.902   19.609
     29.200  406.606   66.439   92.783   46.570  108.024   19.411   19.117
     29.210  407.828   69.453   91.240   46.787  107.122   19.361   19.593
     29.220  407.260   67.919   92.224   46.502  106.467   18.931   20.067
     29.230  410.127   69.128   92.015   45.583  108.120   19.353   20.097
     29.240  410.174   70.069   92.530   46.161  107.247   19.293   19.287
     29.250  409.883   69.230   94.431   45.370  106.362   18.874   20.443
     29.260  411.682   70.937   92.911   46.060  109.028   18.864   19.512
     29.270  409.885   69.546   92.518   46.817  107.991   19.024   19.353
     29.280  410.840   70.177   91.048   46.980  108.384   19.311   19.956
     29.290  409.945   69.154   92.536   46.567  108.702   18.814   19.664
     29.300  409.080   68.850   91.494   48.193  107.482   18.463   19.878
     29.310  407.427   69.751   90.554   46.988  108.097   18.694   19.723
     29.320  409.068   70.025   91.491   46.440  107.913   19.044   20.083
     29.330  411.288   69.891   91.872   48.984  107.192   18.299   19.636
     29.340  408.434   70.063   92.650   46.996  106.930   18.824   19.029
     29.350  414.324   70.603   93.393   48.304  107.961   19.501   19.581
     29.360  412.171   69.390   93.046   47.506  108.853   18.510   20.180
     29.370  411.129   68.957   92.217   47.398  108.800   19.695   19.526
     29.380  413.442   68.256   92.975   49.002  109.616   18.814   20.247
     29.390  411.733   68.727   92.936   47.714  108.564   18.467   19.816
     29.400  409.594   70.042   92.931   47.152  107.485   18.272   19.954
     29.410  406.334   68.058   90.223   46.963  107.650   17.912   20.492
     29.420  405.760   66.766   91.392   48.173  107.874   18.135   19.382
     29.430  405.332   70.502   88.982   47.919  106.707   18.389   19.516
     29.440  408.319   68.067   90.914   48.600  108.054   18.961   19.431
     29.450  403.717   67.583   91.395   47.249  105.618   19.961   18.982
     29.460  411.539   69.139   91.092   48.600  109.142   19.318   19.628
     29.470  412.788   69.818   91.082   49.161  106.570   20.119   20.310
     29.480  413.485   69.053   93.154   48.727  108.123   19.843   20.031
     29.490  410.624   69.568   91.293   47.958  106.345   18.814   20.648
     29.500  410.588   69.988   92.259   48.281  106.879   19.266   19.553
     29.510  412.869   69.844   92.295   49.454  107.689   19.848   19.449
     29.520  411.540   68.753   92.647   48.996  106.746   19.640   19.719
     29.530  411.856   69.585   90.367   49.205  107.546   19.352   19.812
     29.540  410.542   70.506   90.366   48.393  107.378   19.247   19.699
     29.550  421.318   71.378   93.758   47.896  111.838   18.940   20.893
     29.560  409.985   69.274   91.298   48.459  108.466   19.431   19.444
     29.570  415.491   70.872   92.826   49.209  108.289   20.277   19.775
     29.580  418.102   71.158   93.176   48.654  108.312   20.589   19.647
     29.590  412.615   71.143   92.177   48.587  107.937   19.646   19.555
     29.600  415.318   70.135   93.160   48.043  109.807   19.771   20.204
     29.610  414.651   69.989   92.394   47.833  109.028   20.659   19.751
     29.620  415.805   69.428   90.909   48.825  111.083   19.641   21.034
     29.630  413.337   70.434   92.588   46.938  108.362   19.538   20.601
     29.640  410.190   69.465   91.414   47.529  108.304   19.873   19.530
     29.650  415.212   70.179   94.143   47.069  110.346   19.532   19.852
     29.660  413.003   69.330   92.788   46.534  109.938   18.397   20.729
     29.670  414.811   69.542   93.194   46.695  109.237   19.502   21.370
     29.680  415.952   69.912   91.552   47.202  110.138   18.915   22.279
     29.690  415.672   69.279   92.450   47.155  110.447   19.457   21.631
     29.700  414.935   68.351   92.680   48.203  110.687   19.694   20.521
     29.710  415.440   69.501   92.571   46.686  111.185   19.531   20.028
     29.720  413.104   69.707   92.862   48.015  107.598   18.923   20.603
     29.730  411.482   68.419   92.480   46.174  109.904   18.443   19.515
     29.740  410.535   68.666   91.640   46.101  109.195   19.477   20.225
     29.750  413.555   68.957   92.622   47.281  109.616   19.365   20.444
     29.760  413.974   69.791   92.489   48.463  108.273   18.909   19.760
     29.770  407.377   68.216   91.686   46.710  106.299   18.854   19.810
     29.780  412.284   68.712   92.954   47.021  107.759   19.794   20.987
     29.790  413.652   69.474   93.435   46.642  109.963   19.703   20.116
     29.800  410.059   69.063   90.714   47.500  108.073   19.623   20.032
     29.810  414.593   68.934   93.588   47.901  108.175   19.112   20.771
     29.820  409.672   69.536   90.827   49.067  106.838   19.353   19.891
     29.830  411.538   69.731   91.065   48.596  107.918   18.509   19.394
     29.840  410.746   70.359   90.970   46.630  108.494   19.300   20.331
     29.850  416.311   69.512   94.581   48.783  108.226   19.262   19.910
     29.860  414.835   69.499   93.761   49.322  107.845   18.773   19.689
     29.870  412.352   69.325   94.314   48.482  107.730   18.392   19.340
     29.880  413.653   69.611   93.347   48.533  108.271   19.068   19.311
     29.890  412.630   67.069   94.416   49.157  108.197   18.760   20.597
     29.900  414.474   68.998   94.804   48.990  108.099   18.290   19.702
     29.910  415.113   68.786   93.609   47.763  110.616   19.084   18.517
     29.920  418.688   69.054   94.399   49.892  110.726   19.056   20.151
     29.930  409.816   68.175   92.565   48.564  106.933   18.676   19.893
     29.940  414.205   68.861   94.762   47.996  107.163   18.866   20.306
     29.950  411.815   67.630   90.330   49.305  109.970   18.726   20.603
     29.960  410.964   67.173   91.546   48.894  107.988   18.801   19.950
     29.970  414.320   67.201   92.423   48.161  110.945   18.809   20.501
     29.980  413.876   67.223   93.284   49.374  108.838   19.602   20.212
     29.990  411.168   67.632   92.036   48.403  109.710   18.482   20.124
     30.000  410.426   67.507   93.339   48.045  106.332   18.797   19.835
     30.010  414.380   68.990   93.174   49.688  108.016   18.907   20.039
     30.020  414.402   67.276   91.939   49.423  108.743   19.464   20.368
     30.030  415.123   68.376   93.581   51.050  107.788   18.862   20.592
     30.040  410.513   67.965   93.646   48.744  107.387   18.846   19.471
     30.050  408.394   67.097   93.186   49.377  106.530   18.627   19.394
     30.060  412.456   68.192   92.672   48.096  109.912   18.627   19.132
     30.070  415.576   68.214   92.855   50.076  110.665   19.068   19.500
     30.080  413.002   67.844   92.394   49.771  109.415   18.691   19.163
     30.090  412.089   67.916   92.236   49.510  108.676   18.724   18.851
     30.100  412.641   68.343   91.511   48.581  108.920   18.601   19.969
     30.110  414.294   68.154   92.825   49.161  108.194   19.098   20.346
     30.120  414.178   68.899   91.671   48.901  107.700   19.264   20.552
     30.130  417.159   69.952   93.012   49.911  109.449   19.587   18.858
     30.140  412.788   67.581   91.535   50.686  107.518   20.050   19.832
     30.150  413.890   68.703   91.926   48.679  107.494   19.342   20.574
     30.160  413.087   67.348   91.948   48.846  108.655   19.584   19.997
     30.170  415.529   68.618   94.978   50.199  107.683   19.458   19.960
     30.180  416.955   69.011   93.436   48.710  109.380   19.426   20.984
     30.190  412.371   68.991   92.121   47.940  108.526   18.917   20.583
     30.200  413.710   67.743   93.671   48.256  108.782   18.553   20.578
     30.210  413.144   67.603   91.272   48.587  110.945   19.831   19.175
     30.220  413.135   66.787   91.734   48.554  109.433   19.514   20.343
     30.230  412.750   69.038   92.131   47.341  109.397   18.902   19.883
     30.240  418.030   69.025   93.658   48.773  108.864   19.854   20.975
     30.250  415.758   68.805   92.480   48.992  108.616   19.318   21.031
     30.260  414.101   68.277   92.795   47.277  109.607   19.487   20.390
     30.270  417.082   68.322   93.458   48.842  109.985   18.333   20.673
     30.280  411.355   67.599   91.794   49.158  107.843   18.052   19.834
     30.290  419.520   67.929   93.765   48.310  113.010   19.086   20.893
     30.300  413.450   67.767   92.391   49.814  110.002   18.215   19.442
     30.310  416.906   68.259   92.091   49.017  112.135   18.785   19.162
     30.320  413.230   68.215   92.081   48.055  110.924   18.493   18.829
     30.330  414.999   68.425   93.166   48.304  110.795   18.886   19.439
     30.340  415.217   67.720   93.330   49.266  110.272   18.332   20.022
     30.350  410.641   67.805   92.499   47.650  108.284   18.480   18.921
     30.360  411.907   67.789   92.703   48.169  108.474   18.458   20.027
     30.370  413.554   67.749   91.468   47.440  111.136   18.594   20.250
     30.380  415.514   69.359   91.492   48.340  110.162   18.692   19.790
     30.390  412.920   69.901   91.829   47.477  110.559   18.724   19.703
     30.400  414.055   67.233   93.877   47.362  110.685   18.468   20.235
     30.410  411.248   67.846   92.313   47.419  107.784   18.609   19.781
     30.420  413.234   69.868   93.835   48.054  106.851   18.495   19.814
     30.430  414.682   67.722   94.031   46.608  108.302   19.319   20.846
     30.440  412.838   67.441   91.300   47.968  109.763   19.240   20.796
     30.450  416.383   68.971   93.884   46.338  111.962   18.304   21.107
     30.460  411.530   69.088   93.294   46.715  109.021   18.562   19.681
     30.470  409.860   67.642   92.710   47.173  109.955   18.711   19.160
     30.480  411.713   68.330   91.540   46.624  110.961   17.930   20.151
     30.490  411.222   67.305   91.796   46.020  109.999   18.848   20.458
     30.500  413.049   67.213   92.436   46.593  110.339   19.234   20.377
     30.510  414.674   68.221   93.452   47.604  109.793   19.249   20.020
     30.520  416.684   67.899   93.741   47.554  110.615   18.424   21.990
     30.530  415.595   69.270   93.586   47.470  110.327   19.674   20.725
     30.540  416.305   70.291   93.110   47.670  109.806   19.424   20.668
     30.550  415.512   69.585   93.343   46.211  109.867   19.805   20.969
     30.560  414.663   68.262   93.919   46.696  110.517   20.041   20.358
     30.570  411.312   69.458   93.180   46.570  109.426   18.956   19.255
     30.580  411.638   69.451   92.159   47.050  110.130   19.263   20.061
     30.590  411.509   68.714   92.482   47.454  110.115   19.236   19.739
     30.600  409.043   68.508   91.189   47.052  108.318   18.808   20.733
     30.610  410.880   68.304   92.850   46.182  110.183   18.623   20.196
     30.620  410.899   70.324   92.731   46.260  107.265   18.577   20.152
     30.630  412.381   70.542   93.495   46.354  107.768   19.457   20.001
     30.640  411.047   69.052   94.288   46.485  107.036   19.021   19.639
     30.650  410.270   69.480   93.429   46.310  107.190   19.819   19.897
     30.660  407.291   69.834   91.752   46.471  105.757   18.917   19.534
     30.670  409.637   70.694   90.117   48.071  106.955   19.091   20.490
     30.680  409.185   70.841   92.978   46.704  107.936   18.183   19.562
     30.690  406.203   70.952   91.227   45.502  104.950   19.267   19.721
     30.700  407.407   70.118   91.610   47.645  105.681   18.779   19.959
     30.710  405.959   69.791   91.278   44.914  107.606   18.898   19.558
     30.720  407.540   69.490   93.097   45.409  106.698   18.725   20.467
     30.730  408.672   68.559   93.584   45.914  106.514   19.634   19.957
     30.740  408.402   68.523   92.181   47.663  105.514   19.247   20.321
     30.750  406.526   68.538   92.287   46.876  106.220   18.945   19.999
     30.760  408.510   68.618   92.720   46.577  107.990   18.682   20.211
     30.770  406.458   70.732   90.649   47.228  105.648   19.376   19.848
     30.780  406.634   69.821   91.196   46.130  106.451   20.443   20.100
     30.790  407.156   68.746   92.313   46.618  107.588   19.032   20.042
     30.800  408.139   68.388   93.196   46.569  106.948   19.296   20.911
     30.810  408.687   68.306   93.079   46.270  108.525   18.108   20.147
     30.820  404.931   69.666   92.734   45.406  106.856   18.242   19.956
     30.830  406.997   68.781   92.124   46.277  106.747   18.888   20.958
     30.840  407.320   67.840   93.007   46.578  107.397   19.222   19.881
     30.850  408.445   67.887   91.240   48.165  108.494   18.858   20.698
     30.860  410.093   70.678   91.117   47.751  107.428   18.662   19.825
     30.870  411.027   69.744   93.033   46.440  109.370   18.692   19.799
     30.880  409.380   70.788   91.094   46.561  107.290   19.321   20.606
     30.890  409.581   71.198   90.471   47.177  108.508   18.754   19.935
     30.900  409.979   70.688   91.347   47.261  108.150   19.145   20.204
     30.910  407.706   69.473   90.710   45.775  108.676   18.536   20.368
     30.920  408.231   69.618   91.955   45.510  108.216   18.784   20.726
     30.930  407.981   68.311   90.064   47.320  107.351   18.640   21.405
     30.940  407.993   67.860   93.303   48.140  107.106   18.644   21.237
     30.950  406.847   68.792   90.406   46.462  107.422   18.849   20.981
     30.960  408.461   69.509   91.510   45.951  109.411   18.983   21.229
     30.970  408.285   68.796   90.950   47.181  108.380   19.314   20.474
     30.980  406.181   67.443   90.340   47.191  107.607   19.565   21.141
     30.990  408.810   69.447   90.998   47.805  107.417   19.614   20.678
     31.000  405.457   67.495   92.368   44.956  108.386   18.334   20.922
     31.010  410.453   68.794   94.082   46.607  107.764   18.986   20.459
     31.020  410.925   67.954   93.979   47.744  108.341   19.199   21.109
     31.030  411.509   69.330   93.405   47.448  109.300   19.230   20.760
     31.040  410.867   68.641   94.108   46.495  109.395   19.216   20.407
     31.050  408.754   69.103   92.427   46.263  108.807   19.460   20.202
     31.060  410.715   69.877   93.510   48.508  105.184   19.338   19.975
     31.070  409.255   70.213   91.624   46.201  109.156   19.069   19.619
     31.080  408.814   68.134   92.227   47.254  109.090   19.040   20.593
     31.090  410.569   69.792   93.080   47.125  108.650   18.436   20.543
     31.100  411.122   69.002   93.705   45.365  109.800   19.464   19.914
     31.110  408.352   69.384   92.318   46.418  106.245   19.091   20.577
     31.120  407.163   68.969   91.377   45.245  108.069   19.316   20.632
     31.130  409.643   68.854   93.161   45.998  107.469   19.510   20.830
     31.140  407.279   68.666   91.455   46.588  108.047   18.786   20.939
     31.150  411.002   69.243   91.927   45.114  109.038   19.456   20.537
     31.160  406.313   68.097   91.569   45.800  107.118   18.959   19.882
     31.170  407.827   69.273   92.133   47.352  106.770   18.281   19.917
     31.180  408.003   68.612   92.851   47.205  106.843   18.946   19.864
     31.190  410.137   69.072   92.700   45.746  109.156   19.824   20.694
     31.200  412.271   68.423   94.773   46.809  108.345   19.180   20.227
     31.210  407.867   68.951   92.145   46.097  107.285   18.749   19.868
     31.220  410.608   68.577   94.357   46.713  108.620   18.611   20.468
     31.230  405.075   67.998   91.950   45.788  107.950   18.482   19.765
     31.240  408.497   68.684   92.558   45.208  107.619   19.038   20.926
     31.250  407.716   68.552   91.542   45.616  107.831   18.867   20.634
     31.260  411.774   67.756   93.534   46.197  109.640   19.243   20.909
     31.270  409.806   67.706   94.552   46.233  108.073   18.637   20.491
     31.280  405.018   67.458   91.198   45.020  107.319   18.342   20.944
     31.290  404.915   69.068   91.517   45.208  106.559   18.402   20.100
     31.300  405.466   68.308   92.092   44.240  106.276   19.580   20.943
     31.310  405.534   68.714   91.150   46.904  107.185   18.857   20.111
     31.320  406.940   69.206   92.109   45.998  106.170   19.130   19.800
     31.330  411.345   69.475   90.246   47.564  109.646   19.548   20.809
     31.340  409.535   69.633   90.476   46.442  110.023   19.098   19.467
     31.350  410.409   68.295   90.994   45.965  111.004   19.404   20.777
     31.360  409.207   67.965   91.408   47.079  109.366   18.350   20.536
     31.370  413.101   67.955   93.989   46.424  109.570   18.213   21.018
     31.380  414.429   67.526   94.021   47.226  109.569   19.412   20.848
     31.390  412.204   68.878   92.384   46.609  109.861   19.024   20.602
     31.400  409.978   68.784   94.105   45.443  108.262   19.139   21.036
     31.410  410.891   68.660   93.250   45.993  108.505   18.754   20.875
     31.420  409.502   69.225   92.964   46.231  106.225   18.495   21.276
     31.430  411.720   69.688   92.856   45.601  109.967   19.271   19.719
     31.440  413.681   70.319   93.994   45.207  109.893   19.230   20.501
     31.450  411.667   70.666   92.836   45.219  110.258   18.813   19.772
     31.460  410.598   71.324   92.813   46.959  107.958   18.413   19.770
     31.470  410.359   69.997   93.053   45.421  108.167   18.873   20.244
     31.480  409.494   68.833   91.725   47.016  109.078   18.640   20.493
     31.490  413.001   69.658   94.559   45.642  109.293   18.927   20.149
     31.500  411.381   70.754   94.108   45.207  107.454   19.004   19.434
     31.510  407.708   70.700   92.534   44.907  106.764   18.949   19.990
     31.520  409.226   71.152   91.589   44.436  110.090   18.477   19.661
     31.530  416.768   71.615   91.665   46.312  110.401   18.600   20.803
     31.540  412.319   69.903   92.738   45.246  108.862   17.903   21.140
     31.550  414.569   71.817   92.854   45.207  109.800   19.026   20.199
     31.560  414.231   69.629   92.431   46.926  111.071   18.502   20.428
     31.570  411.744   69.708   91.540   46.189  110.803   17.965   20.824
     31.580  416.570   71.913   93.245   46.419  109.114   18.855   21.280
     31.590  412.559   68.902   94.265   45.550  108.272   19.028   21.014
     31.600  413.187   69.596   92.423   45.975  109.714   19.455   20.889
     31.610  414.827   69.067   93.247   45.137  111.356   18.808   20.937
     31.620  418.562   71.513   93.832   47.017  110.637   19.461   21.487
     31.630  414.768   69.683   91.992   46.974  111.347   18.269   21.113
     31.640  411.631   69.623   94.129   45.188  107.979   18.395   21.164
     31.650  414.614   71.052   92.342   44.662  110.275   18.464   21.641
     31.660  414.722   68.833   93.907   45.997  110.370   17.644   21.458
     31.670  411.017   68.402   93.641   44.907  108.850   18.133   21.537
     31.680  414.239   68.596   94.757   45.059  109.547   19.341   21.631
     31.690  411.945   70.601   91.527   44.649  109.308   18.626   21.601
     31.700  412.382   69.485   93.976   45.597  106.828   19.410   20.863
     31.710  411.165   68.710   91.669   47.426  107.544   18.817   21.695
     31.720  414.160   69.685   90.981   47.806  109.532   19.107   20.426
     31.730  413.865   69.513   92.387   46.406  109.471   19.090   21.567
     31.740  415.269   69.290   93.071   47.071  109.633   18.908   21.390
     31.750  414.746   69.894   92.976   45.842  110.173   18.915   20.780
     31.760  412.646   69.507   91.876   46.572  108.572   18.212   21.365
     31.770  413.738   70.349   92.464   44.953  111.036   18.390   20.236
     31.780  410.571   67.856   91.911   45.591  109.348   19.068   20.956
     31.790  410.062   69.319   89.735   45.340  110.247   18.497   21.354
     31.800  408.468   69.496   90.341   45.064  108.589   18.351   21.264
     31.810  407.739   69.494   90.303   44.716  109.499   18.172   20.749
     31.820  411.701   70.036   91.090   44.021  110.597   18.795   21.094
     31.830  411.493   69.309   92.379   46.577  109.149   18.580   20.609
     31.840  410.484   69.345   90.293   45.631  108.791   18.003   21.122
     31.850  409.661   68.625   91.673   46.337  109.592   18.050   20.033
     31.860  406.434   68.722   89.726   46.533  107.189   18.334   20.552
     31.870  410.911   69.577   92.338   45.426  110.044   18.493   20.133
     31.880  408.855   70.290   90.414   45.188  108.764   18.637   19.980
     31.890  410.454   69.570   93.304   45.867  107.634   18.693   21.420
     31.900  412.044   69.600   92.580   46.671  108.727   19.787   20.661
     31.910  405.527   68.671   91.142   45.955  107.286   17.969   19.930
     31.920  410.822   70.035   90.150   46.676  108.596   18.533   20.307
     31.930  410.211   68.888   91.451   46.682  108.310   18.987   20.231
     31.940  409.668   68.423   92.210   47.216  108.158   18.420   20.670
     31.950  408.603   69.668   91.748   45.417  108.729   18.757   19.827
     31.960  407.973   69.563   90.367   46.846  107.568   18.648   19.543
     31.970  409.995   69.556   92.739   45.823  107.349   19.183   20.186
     31.980  407.327   70.212   91.851   46.185  107.961   18.233   18.883
     31.990  407.326   69.889   91.776   45.513  107.884   18.412   20.038
     32.000  417.297   71.328   92.281   46.963  111.355   19.091   21.095
     32.010  417.409   70.230   94.150   47.031  110.350   18.189   22.143
     32.020  409.585   68.999   90.224   46.883  109.076   18.681   21.031
     32.030  413.441   70.202   92.339   46.662  110.401   18.530   20.241
     32.040  412.972   70.824   91.904   45.342  110.033   18.978   20.698
     32.050  415.713   72.613   93.120   45.934  109.176   19.186   21.106
     32.060  411.749   71.250   93.174   46.286  107.473   18.410   20.919
     32.070  413.587   70.347   92.332   46.686  109.805   19.254   20.518
     32.080  413.391   71.886   92.371   45.974  108.770   19.794   20.719
     32.090  411.932   71.530   92.244   44.086  109.632   18.905   20.155
     32.100  409.183   70.977   90.282   45.820  109.130   18.970   20.253
     32.110  415.363   73.724   94.096   46.383  109.193   18.768   20.137
     32.120  410.238   72.754   91.665   44.672  109.454   18.652   19.911
     32.130  408.376   72.048   91.168   44.504  108.691   18.771   19.945
     32.140  411.576   71.608   93.368   46.567  108.164   18.639   19.232
     32.150  408.880   71.767   91.485   45.965  105.966   19.458   19.021
     32.160  411.874   69.960   93.884   46.949  107.484   19.199   19.929
     32.170  410.235   71.489   92.975   44.843  109.730   18.723   18.585
     32.180  411.989   70.643   91.502   44.550  111.211   18.789   20.175
     32.190  410.390   71.166   92.401   45.799  108.830   19.058   18.864
     32.200  408.543   72.089   90.367   46.190  109.594   18.235   19.059
     32.210  412.865   70.841   93.282   46.621  109.743   19.035   18.851
     32.220  409.916   72.043   90.396   45.583  110.772   18.227   20.361
     32.230  403.546   68.752   90.079   45.305  107.457   19.233   19.656
     32.240  409.738   71.587   90.722   45.746  111.189   18.242   19.166
     32.250  405.470   70.872   90.461   45.162  107.847   18.779   19.014
     32.260  408.741   70.507   90.882   46.085  109.277   19.449   20.171
     32.270  405.589   70.804   91.040   44.598  108.978   18.856   19.011
     32.280  406.205   69.902   90.863   44.467  109.049   18.762   19.026
     32.290  407.081   71.773   91.680   43.481  107.612   19.339   19.926
     32.300  407.512   70.344   91.670   44.405  109.427   18.884   19.376
     32.310  411.229   71.034   92.452   45.854  109.428   18.568   19.253
     32.320  411.679   70.996   91.459   45.198  109.603   19.065   20.556
     32.330  410.417   72.009   91.741   44.893  107.971   19.489   19.465
     32.340  412.786   72.442   91.616   45.440  110.791   18.792   19.684
     32.350  407.972   72.304   92.078   45.037  107.089   18.666   19.172
     32.360  409.547   73.356   91.289   45.917  105.368   18.810   19.453
     32.370  409.588   71.799   91.426   45.823  107.467   19.034   19.384
     32.380  408.419   70.626   91.253   46.207  105.346   18.077   19.370
     32.390  404.332   70.610   91.283   44.490  105.638   18.543   18.720
     32.400  405.237   72.304   91.822   43.739  105.113   18.645   18.468
     32.410  407.442   69.115   92.590   46.173  105.556   19.114   19.552
     32.420  411.312   72.783   92.556   45.727  106.673   19.192   19.351
     32.430  404.890   69.333   91.424   43.988  107.097   18.235   18.714
     32.440  407.730   70.893   89.692   45.314  108.159   19.242   19.174
     32.450  409.124   70.232   91.376   44.247  108.852   19.254   19.024
     32.460  407.807   69.112   91.145   45.111  109.461   18.413   18.763
     32.470  403.661   68.430   92.423   44.135  105.178   18.354   18.761
     32.480  408.483   69.517   90.542   44.635  110.275   19.115   18.619
     32.490  409.981   70.545   93.450   44.947  108.817   17.494   18.390
     32.500  406.022   68.873   91.734   44.967  107.840   18.111   18.709
     32.510  405.646   69.200   92.985   44.213  108.218   17.618   19.683
     32.520  405.751   68.984   91.090   45.013  109.025   18.236   18.747
     32.530  407.106   69.334   91.818   44.832  107.959   18.519   19.260
     32.540  407.071   69.750   91.625   44.658  109.485   18.454   19.031
     32.550  401.040   69.784   91.105   43.702  106.916   18.059   18.321
     32.560  405.573   69.773   91.057   44.875  108.829   18.689   18.886
     32.570  406.923   67.807   92.183   44.027  109.256   18.054   18.883
     32.580  410.358   69.962   91.333   45.994  108.176   18.563   19.996
     32.590  409.727   70.172   92.555   46.085  107.404   18.969   19.638
     32.600  412.719   69.002   93.959   46.066  109.099   17.740   19.654
     32.610  411.115   70.017   92.989   48.122  107.073   18.134   19.301
     32.620  412.428   70.801   92.193   47.658  107.537   17.959   19.099
     32.630  410.352   71.027   92.835   47.028  107.258   17.891   18.785
     32.640  412.171   69.101   93.161   47.854  107.354   18.733   19.709
     32.650  407.230   69.491   92.607   46.636  106.757   19.074   18.604
     32.660  410.819   69.165   92.772   47.305  108.101   18.522   19.421
     32.670  408.259   69.462   92.580   45.523  107.950   18.704   19.366
     32.680  409.236   69.204   92.256   47.474  106.909   18.817   18.973
     32.690  408.051   68.420   92.178   46.468  108.455   18.306   19.516
     32.700  407.215   67.590   91.612   45.474  108.619   19.215   18.981
     32.710  408.084   68.752   92.138   46.765  107.830   18.153   20.063
     32.720  409.947   68.326   92.802   46.917  110.594   18.775   18.838
     32.730  410.059   68.684   91.830   47.552  108.232   18.589   19.745
     32.740  409.059   69.745   91.692   46.855  106.590   18.819   19.473
     32.750  409.955   69.675   92.847   47.472  107.279   17.978   19.870
     32.760  407.418   69.224   90.960   46.211  107.154   17.892   20.112
     32.770  409.138   68.206   90.398   47.483  109.107   18.583   19.116
     32.780  410.120   69.089   89.921   48.583  110.335   17.932   18.913
     32.790  410.545   69.876   90.862   47.673  108.836   18.662   18.935
     32.800  411.418   68.984   93.646   46.300  110.363   18.227   19.156
     32.810  408.759   70.391   92.027   45.897  108.905   18.609   19.200
     32.820  411.041   70.034   93.575   45.379  108.699   18.604   18.585
     32.830  407.926   69.047   92.597   47.446  106.643   18.574   17.588
     32.840  407.543   70.106   91.328   46.530  107.409   17.729   19.459
     32.850  407.873   69.576   90.586   47.453  106.740   18.239   19.246
     32.860  407.583   68.990   92.817   47.212  106.863   18.691   17.980
     32.870  408.191   68.327   91.892   46.863  107.318   18.974   19.514
     32.880  413.355   70.849   91.591   47.554  108.233   18.861   19.717
     32.890  411.737   72.201   92.395   46.429  106.239   19.072   19.371
     32.900  407.242   70.279   90.462   46.616  106.645   18.331   18.830
     32.910  409.194   70.981   90.537   46.400  108.449   18.088   18.854
     32.920  407.819   69.583   92.421   46.441  106.105   18.571   19.151
     32.930  408.062   71.236   92.263   46.589  106.069   17.927   19.593
     32.940  405.262   68.520   91.000   47.012  106.645   18.784   19.039
     32.950  405.813   68.609   92.305   45.832  106.602   18.441   19.593
     32.960  410.428   70.148   91.553   46.692  108.864   17.812   18.820
     32.970  407.443   69.258   91.078   45.794  108.174   18.194   19.746
     32.980  407.072   68.899   93.199   47.231  108.271   17.008   18.045
     32.990  404.192   69.184   91.731   45.763  106.740   17.811   18.570
     33.000  408.293   71.095   92.510   46.392  107.465   18.072   18.545
     33.010  407.444   68.551   92.805   46.637  106.949   18.738   19.419
     33.020  410.642   69.694   93.571   46.606  107.765   19.277   18.882
     33.030  412.793   71.014   93.592   47.751  107.105   19.036   19.999
     33.040  411.958   70.332   93.982   46.641  107.931   19.359   19.335
     33.050  407.255   68.521   92.431   46.211  106.889   18.395   20.239
     33.060  408.092   68.810   91.640   45.503  107.022   18.836   20.930
     33.070  406.209   68.428   91.423   46.848  106.699   18.285   20.029
     33.080  405.547   67.029   90.997   46.244  108.416   18.549   19.685
     33.090  405.539   68.267   91.091   45.958  107.822   18.813   19.259
     33.100  403.359   67.520   89.354   46.063  106.632   18.860   19.766
     33.110  407.237   68.743   92.154   44.943  106.942   19.581   20.153
     33.120  409.336   70.270   90.593   44.797  109.598   18.916   20.100
     33.130  409.178   70.138   91.454   45.553  108.001   19.470   18.948
     33.140  411.669   68.815   92.148   45.749  107.707   20.245   20.417
     33.150  407.747   68.881   92.875   43.612  108.591   19.603   19.614
     33.160  410.390   70.039   93.441   45.572  107.985   18.711   19.543
     33.170  408.685   69.876   92.553   45.203  107.406   19.051   20.004
     33.180  411.740   70.367   91.220   46.274  109.089   19.651   19.989
     33.190  407.213   69.071   92.238   45.227  106.233   19.643   20.021
     33.200  410.468   69.542   93.690   44.285  107.876   19.452   19.901
     33.210  412.329   70.339   92.644   46.150  109.428   19.623   19.338
     33.220  409.124   70.814   91.275   44.868  107.281   19.849   19.790
     33.230  411.834   70.949   91.814   46.803  108.243   19.009   19.282
     33.240  413.072   70.168   93.354   46.341  108.120   18.728   20.119
     33.250  417.196   71.282   94.783   46.424  109.831   19.159   20.339
     33.260  410.892   69.755   91.414   46.492  108.689   18.602   19.448
     33.270  409.295   70.560   90.535   45.331  107.769   18.837   20.267
     33.280  411.514   70.040   93.290   45.513  108.044   19.204   19.675
     33.290  412.932   71.318   92.061   46.371  109.229   18.585   19.884
     33.300  411.666   72.360   91.200   44.747  108.813   18.646   20.335
     33.310  410.669   71.751   90.931   46.320  108.247   18.693   19.017
     33.320  410.493   71.838   91.437   46.274  106.771   19.522   19.699
     33.330  409.933   71.117   88.877   46.331  108.223   18.402   19.856
     33.340  411.760   70.924   90.380   47.918  108.008   18.764   19.177
     33.350  407.604   69.676   89.893   46.401  107.517   18.384   19.276
     33.360  410.228   72.639   90.955   46.711  106.762   18.592   19.265
     33.370  412.845   71.892   91.510   47.280  107.845   18.431   19.408
     33.380  409.909   71.832   91.960   45.995  106.691   18.777   18.708
     33.390  410.663   71.583   91.993   46.094  108.764   19.025   18.761
     33.400  408.354   69.961   90.137   45.834  106.083   19.398   20.221
     33.410  411.572   71.125   91.337   45.788  107.522   19.708   19.769
     33.420  413.242   73.001   90.631   46.637  107.522   19.113   20.249
     33.430  407.971   71.933   91.653   44.770  106.162   19.627   19.678
     33.440  409.550   71.651   90.708   47.443  105.087   19.969   19.702
     33.450  410.308   71.949   92.366   45.132  106.277   19.393   19.981
     33.460  410.952   70.713   91.634   45.403  106.633   19.819   21.263
     33.470  410.601   72.511   92.466   44.631  107.202   19.462   19.724
     33.480  415.332   71.617   94.154   45.857  108.975   19.150   20.902
     33.490  412.015   70.650   92.380   46.182  108.769   19.072   20.121
     33.500  413.209   70.969   93.924   45.250  108.500   18.848   20.279
     33.510  410.967   70.502   92.565   44.858  107.554   19.439   20.130
     33.520  412.895   70.605   93.872   45.606  107.280   18.889   20.263
     33.530  415.332   70.541   92.501   46.514  106.993   19.790   21.485
     33.540  413.261   71.692   92.783   45.878  107.888   18.651   20.958
     33.550  408.537   71.653   90.845   45.342  106.918   18.831   20.543
     33.560  409.731   70.568   90.782   45.855  106.277   19.397   20.719
     33.570  414.893   69.474   93.772   46.389  108.550   19.283   20.388
     33.580  413.244   70.929   94.109   45.737  108.139   18.557   19.792
     33.590  413.512   72.348   93.965   45.543  106.985   19.355   19.890
     33.600  412.426   70.872   93.497   46.094  106.470   19.518   19.930
     33.610  412.761   70.192   93.756   46.197  105.653   18.739   20.420
     33.620  412.829   70.808   94.209   46.264  107.865   19.806   19.286
     33.630  411.601   70.832   92.480   46.491  107.546   19.310   19.991
     33.640  410.419   71.240   92.190   46.181  107.203   18.499   19.946
     33.650  413.187   70.898   93.082   47.551  107.071   18.883   19.733
     33.660  412.320   70.162   92.319   46.698  107.271   19.317   19.763
     33.670  410.969   70.101   91.036   46.265  109.521   18.263   19.938
     33.680  413.351   71.259   92.478   46.594  107.483   19.191   20.213
     33.690  419.050   71.803   92.844   46.841  110.294   19.107   20.844
     33.700  415.784   72.202   92.638   45.461  108.879   18.762   21.285
     33.710  411.059   70.064   91.627   46.452  107.742   18.578   20.728
     33.720  413.580   71.592   92.435   46.381  109.096   18.074   19.901
     33.730  414.385   70.201   93.347   46.138  110.927   18.418   20.213
     33.740  415.450   70.386   91.882   46.286  110.684   19.113   21.010
     33.750  417.104   72.638   93.219   46.621  110.252   19.417   20.503
     33.760  416.539   72.829   90.662   46.993  110.574   19.135   20.223
     33.770  414.762   71.571   92.494   47.315  109.896   19.040   19.670
     33.780  412.247   71.386   91.024   47.056  109.915   18.901   19.696
     33.790  413.431   73.246   91.608   45.724  109.281   19.576   19.835
     33.800  406.894   72.638   89.669   45.708  108.338   17.960   19.535
     33.810  413.820   71.719   91.307   47.722  110.659   18.434   20.143
     33.820  416.775   71.596   91.109   48.695  108.884   19.004   21.010
     33.830  415.257   71.318   92.179   47.974  109.095   19.812   20.630
     33.840  413.282   71.173   92.080   47.619  107.970   19.459   21.036
     33.850  411.371   71.432   91.574   47.961  107.474   19.219   19.755
     33.860  414.763   72.354   92.589   47.831  110.570   18.934   20.015
     33.870  416.144   72.058   92.796   46.848  110.332   19.368   20.266
     33.880  415.709   70.856   93.238   46.580  110.170   19.801   20.818
     33.890  415.102   72.044   93.099   47.731  108.310   19.273   20.615
     33.900  415.245   71.264   92.701   46.552  110.450   19.253   20.157
     33.910  417.853   72.401   92.616   48.814  108.939   19.112   20.550
     33.920  416.755   72.334   94.089   47.173  108.568   19.228   20.163
     33.930  415.099   71.284   91.725   49.130  109.214   19.334   20.214
     33.940  411.832   70.326   91.914   47.582  108.315   19.417   19.804
     33.950  415.708   71.915   93.368   46.213  107.907   20.063   20.498
     33.960  411.772   72.126   90.798   47.328  108.243   18.733   20.386
     33.970  415.238   71.858   91.472   48.276  109.126   19.872   20.113
     33.980  416.005   71.650   90.887   47.981  110.329   20.223   20.230
     33.990  415.471   71.229   91.913   48.441  109.571   19.831   20.238
     34.000  414.935   70.869   92.327   47.253  108.429   20.121   20.883
     34.010  416.615   71.748   91.460   48.018  109.802   19.860   20.383
     34.020  418.884   72.353   92.013   47.909  110.097   20.317   20.632
     34.030  415.482   71.655   92.413   48.683  108.394   19.659   19.838
     34.040  415.563   72.825   91.018   47.309  108.682   19.415   20.579
     34.050  418.727   73.899   91.561   47.756  109.502   19.304   20.482
     34.060  419.256   71.781   93.317   46.447  110.515   18.983   20.561
     34.070  415.720   72.118   92.544   46.921  109.262   19.024   20.175
     34.080  417.195   72.317   91.350   46.858  110.038   19.854   20.349
     34.090  419.531   73.971   91.665   46.720  110.350   19.316   20.389
     34.100  416.508   72.670   91.410   46.391  109.396   18.899   20.888
     34.110  416.905   71.662   90.914   46.609  111.820   19.207   21.082
     34.120  417.394   71.961   93.009   46.211  111.421   19.922   20.535
     34.130  417.487   71.530   92.097   46.950  111.056   18.934   21.562
     34.140  418.418   73.554   92.456   45.526  112.018   19.543   19.914
     34.150  411.263   69.471   92.537   45.157  110.373   18.342   19.742
     34.160  413.076   71.721   91.263   45.637  111.318   18.203   20.354
     34.170  416.994   71.060   93.673   45.492  112.495   18.912   20.660
     34.180  414.640   70.117   90.067   46.497  112.527   19.121   20.191
     34.190  413.991   70.860   93.078   47.029  110.859   18.125   20.196
     34.200  413.118   69.813   93.526   46.752  110.212   18.386   19.362
     34.210  413.245   70.193   92.540   46.296  109.534   18.518   20.873
     34.220  414.900   69.904   91.110   47.559  110.624   19.255   20.327
     34.230  412.632   70.287   91.940   47.028  109.855   18.677   20.212
     34.240  415.154   70.961   93.238   46.699  110.262   18.576   20.433
     34.250  419.942   71.081   94.488   46.977  112.070   20.159   20.192
     34.260  414.829   69.781   93.063   46.452  109.168   20.145   20.491
     34.270  410.739   70.517   91.358   46.940  109.449   18.999   19.984
     34.280  414.414   69.957   94.505   46.317  110.120   18.915   20.436
     34.290  417.746   70.419   94.255   48.530  110.947   19.278   20.326
     34.300  410.224   69.156   92.662   46.288  109.220   18.879   20.566
     34.310  412.096   70.713   92.341   47.650  109.591   19.006   19.163
     34.320  416.459   73.042   93.761   47.759  108.440   18.957   20.009
     34.330  417.206   73.548   93.463   46.449  110.478   19.275   19.824
     34.340  413.444   70.449   92.653   47.977  109.325   18.452   19.950
     34.350  415.258   71.826   93.075   46.627  110.187   19.133   19.919
     34.360  416.226   72.127   93.055   47.083  110.980   18.798   20.685
     34.370  417.530   71.264   93.860   48.023  110.467   19.070   20.129
     34.380  414.320   71.035   93.623   46.310  110.744   18.057   19.712
     34.390  417.245   72.069   93.721   47.699  110.026   18.546   20.077
     34.400  417.631   70.884   91.376   47.877  112.151   18.910   20.328
     34.410  418.763   69.947   92.790   47.695  111.850   19.657   20.365
     34.420  417.123   71.748   91.907   46.826  112.235   18.160   20.407
     34.430  417.212   71.495   91.721   48.707  110.691   18.095   20.427
     34.440  419.010   71.760   92.594   47.236  112.398   18.354   20.096
     34.450  417.113   71.549   93.049   46.772  112.147   17.606   19.737
     34.460  418.966   70.764   93.571   48.800  111.177   19.005   19.672
     34.470  418.720   71.126   93.746   46.997  112.540   18.059   19.824
     34.480  417.612   70.638   93.200   47.765  111.482   17.710   20.242
     34.490  419.025   71.673   95.084   47.673  110.847   17.761   19.540
     34.500  418.252   71.376   93.526   47.703  110.476   17.639   20.282
     34.510  410.819   69.595   92.037   47.774  108.245   18.320   19.988
     34.520  413.423   69.282   91.993   48.154  109.714   18.429   19.889
     34.530  416.265   70.306   93.734   47.658  109.786   17.779   19.847
     34.540  420.747   71.981   94.230   46.972  111.392   19.080   19.692
     34.550  414.517   71.071   92.774   48.325  107.021   17.871   20.713
     34.560  413.913   70.241   92.619   47.175  109.213   18.363   19.761
     34.570  414.757   72.109   92.621   47.603  106.437   18.789   19.767
     34.580  417.817   72.565   92.459   48.227  108.978   19.411   20.065
     34.590  420.467   71.719   94.228   47.268  111.696   18.891   19.354
     34.600  418.978   70.721   94.922   48.217  108.975   19.419   20.641
     34.610  416.546   70.296   94.884   48.239  108.906   19.135   19.111
     34.620  420.225   71.792   94.745   47.919  110.501   19.656   18.997
     34.630  424.361   71.934   95.307   49.981  110.422   19.459   19.177
     34.640  414.197   68.955   94.568   47.500  110.182   18.734   18.923
     34.650  417.610   71.226   93.935   47.836  110.022   19.348   19.989
     34.660  415.628   70.335   93.482   47.769  108.904   19.377   20.680
     34.670  414.477   70.740   92.800   47.025  108.170   18.576   20.357
     34.680  412.592   68.941   92.685   47.878  108.379   19.289   18.933
     34.690  413.266   69.106   92.297   47.282  110.434   18.166   19.118
     34.700  418.323   70.244   93.210   48.651  110.979   18.276   20.191
     34.710  420.176   70.745   93.234   48.742  111.842   18.653   20.166
     34.720  411.047   69.724   91.690   47.269  107.973   18.241   19.418
     34.730  414.661   70.009   92.676   47.641  108.286   19.177   19.416
     34.740  418.385   69.775   93.298   48.731  110.196   18.715   20.152
     34.750  416.444   71.036   92.497   48.151  109.684   18.570   19.578
     34.760  414.271   69.096   93.145   47.307  110.209   18.438   19.428
     34.770  416.053   70.185   92.356   48.013  109.067   18.798   20.605
     34.780  415.874   69.525   92.932   48.024  109.308   18.527   20.360
     34.790  418.569   69.119   94.190   47.946  110.204   19.366   20.749
     34.800  418.154   70.527   93.927   46.558  110.222   19.332   20.124
     34.810  414.831   70.444   91.977   47.231  109.292   18.815   20.704
     34.820  412.586   69.731   93.415   45.624  108.304   18.956   20.232
     34.830  418.271   71.198   94.515   46.784  108.976   18.811   20.914
     34.840  413.620   70.559   91.305   47.132  108.404   18.506   21.448
     34.850  414.490   71.895   90.506   45.991  109.161   19.341   20.842
     34.860  414.452   71.595   91.651   46.807  108.315   19.250   20.796
     34.870  417.777   72.482   92.574   47.262  109.039   19.035   20.871
     34.880  415.385   71.774   91.780   45.903  109.291   19.053   21.031
     34.890  416.394   70.070   89.879   48.288  110.559   19.382   20.835
     34.900  413.207   71.077   91.223   48.505  107.598   18.748   20.498
     34.910  417.628   72.281   90.439   47.170  110.369   19.172   21.104
     34.920  415.538   72.861   92.794   46.001  107.235   19.789   20.938
     34.930  420.379   72.326   92.527   47.655  109.924   19.176   21.859
     34.940  416.185   71.151   92.500   46.089  110.242   19.760   20.981
     34.950  416.309   69.834   91.959   46.527  110.579   20.408   21.207
     34.960  417.389   70.053   93.080   47.640  110.423   19.128   21.638
     34.970  414.166   69.968   93.371   47.367  108.474   19.356   20.887
     34.980  411.207   69.322   92.928   46.206  108.251   18.576   20.001
     34.990  414.185   70.624   92.823   47.107  109.144   18.796   20.987
     35.000  413.471   70.714   92.238   47.392  109.238   19.460   20.860
     35.010  414.557   70.095   91.313   47.783  109.235   19.232   22.147
     35.020  412.873   71.194   92.415   46.716  107.972   18.842   21.095
     35.030  414.743   70.180   92.722   46.923  108.097   19.102   22.142
     35.040  415.625   69.478   92.124   48.475  109.009   19.369   21.625
     35.050  416.214   69.959   93.261   49.104  109.441   18.760   20.705
     35.060  421.404   71.407   94.706   47.642  111.881   18.620   21.793
     35.070  411.281   70.381   91.309   47.335  109.288   18.684   20.101
     35.080  412.870   70.254   92.224   47.978  109.751   18.431   21.004
     35.090  414.950   71.362   93.914   47.343  108.821   18.535   20.653
     35.100  416.185   71.460   92.138   47.884  111.072   18.732   21.251
     35.110  417.844   70.724   93.727   48.396  110.425   18.432   20.689
     35.120  415.803   70.737   91.479   47.375  111.436   18.788   20.541
     35.130  413.859   70.544   92.343   47.266  108.374   18.547   21.460
     35.140  415.894   70.118   92.638   48.286  107.287   18.803   22.453
     35.150  413.886   71.391   90.487   48.193  107.840   18.264   21.377
     35.160  416.100   70.263   93.849   48.333  108.657   18.561   20.897
     35.170  419.456   71.115   95.011   48.965  108.101   18.372   21.452
     35.180  416.495   69.509   91.880   48.491  109.360   18.477   22.499
     35.190  413.877   69.183   91.685   48.231  109.551   19.030   20.195
     35.200  411.410   69.417   92.253   48.422  107.504   18.831   20.369
     35.210  415.269   71.135   91.387   46.909  109.480   18.832   21.905
     35.220  414.282   72.457   90.177   49.276  108.274   18.230   22.156
     35.230  417.765   70.613   92.322   48.585  109.127   18.646   21.391
     35.240  416.081   70.596   92.229   48.252  108.205   19.217   21.577
     35.250  414.705   70.805   93.266   48.199  107.730   18.195   20.904
     35.260  414.894   69.791   92.704   47.353  109.003   19.481   20.748
     35.270  418.806   70.455   93.646   47.381  111.566   18.934   20.674
     35.280  415.064   71.337   90.914   47.557  109.085   18.274   21.102
     35.290  414.100   70.670   89.509   47.962  108.826   19.363   21.436
     35.300  412.246   70.102   89.811   47.341  109.671   19.038   21.138
     35.310  417.230   70.588   90.151   47.259  112.454   18.813   21.561
     35.320  413.385   71.309   90.473   47.960  107.749   18.871   20.674
     35.330  416.241   70.336   90.073   49.369  109.420   19.451   21.297
     35.340  412.825   70.752   90.320   48.036  108.217   18.497   20.976
     35.350  415.727   71.135   91.075   48.166  110.903   18.482   20.466
     35.360  411.493   70.931   91.061   47.775  107.149   17.996   21.080
     35.370  411.221   71.084   91.532   47.050  107.559   18.262   20.574
     35.380  416.822   71.795   90.404   48.486  110.539   18.050   21.292
     35.390  412.881   72.064   89.080   47.602  108.754   19.195   20.877
     35.400  411.482   72.228   90.327   47.450  107.773   18.743   19.814
     35.410  413.082   71.598   90.427   47.414  109.036   18.545   20.321
     35.420  415.802   71.323   88.558   48.913  109.728   18.866   20.913
     35.430  417.384   72.781   91.744   48.586  107.687   19.406   19.938
     35.440  416.775   70.021   92.012   47.700  109.639   19.032   19.791
     35.450  411.189   70.177   89.788   46.636  108.439   19.016   19.397
     35.460  416.033   71.206   89.740   48.321  109.294   19.118   20.314
     35.470  416.857   70.938   91.575   47.845  107.892   19.610   20.087
     35.480  415.516   72.248   91.767   47.845  106.661   18.797   19.967
     35.490  412.797   71.313   90.399   47.670  107.981   18.806   19.883
     35.500  413.146   70.554   90.576   47.053  108.862   19.214   19.489
     35.510  417.277   70.619   91.525   47.279  111.624   19.524   19.835
     35.520  416.672   71.207   92.258   47.848  108.966   19.585   20.494
     35.530  418.427   71.883   90.571   48.714  109.424   19.641   20.289
     35.540  416.813   72.260   90.655   47.218  110.482   18.510   19.656
     35.550  420.491   71.480   92.463   48.047  110.723   18.978   20.618
     35.560  420.169   72.513   91.355   48.321  110.537   18.728   20.572
     35.570  422.868   74.112   93.010   49.515  109.948   18.895   19.933
     35.580  422.880   73.249   91.425   48.282  112.478   19.754   20.232
     35.590  419.704   73.130   92.035   46.891  110.964   19.606   19.553
     35.600  418.022   71.558   90.820   47.664  110.573   19.649   20.124
     35.610  421.684   73.020   91.247   48.339  112.967   19.710   20.465
     35.620  421.071   73.023   90.846   46.080  113.601   19.471   20.181
     35.630  419.599   73.469   91.705   48.128  111.327   19.581   19.733
     35.640  423.127   73.629   89.772   48.487  113.166   19.381   20.701
     35.650  418.953   73.035   91.057   47.560  112.095   18.694   19.839
     35.660  419.856   73.835   88.528   47.515  111.404   19.405   20.612
     35.670  422.625   75.141   90.868   48.402  111.840   19.671   20.236
     35.680  421.040   73.077   91.046   49.153  111.264   19.487   20.406
     35.690  417.289   71.945   89.567   48.704  111.049   19.860   19.452
     35.700  419.674   71.617   89.769   49.100  112.652   19.796   21.193
     35.710  419.329   72.078   89.960   49.154  111.883   19.273   20.978
     35.720  417.179   71.822   90.213   48.364  111.345   19.458   19.659
     35.730  416.254   71.583   89.293   48.178  110.850   19.892   19.230
     35.740  422.462   72.678   92.105   50.322  112.227   18.905   20.310
     35.750  419.109   73.426   90.780   48.641  111.275   19.427   20.454
     35.760  421.878   71.898   92.103   48.506  113.684   19.179   20.880
     35.770  418.069   69.547   92.862   49.313  111.728   19.956   20.185
     35.780  419.924   71.215   93.914   48.881  112.636   19.074   19.790
     35.790  419.163   71.229   93.599   49.559  111.044   18.416   20.267
     35.800  417.312   70.941   93.109   48.526  111.288   18.584   20.160
     35.810  419.405   71.347   92.716   48.543  113.011   19.670   19.377
     35.820  418.293   72.916   93.194   49.279  111.533   19.084   19.124
     35.830  419.127   72.840   93.136   48.463  112.402   19.070   19.560
     35.840  416.679   71.153   92.108   49.111  112.201   19.207   18.729
     35.850  418.802   71.983   91.718   48.295  112.856   20.114   19.420
     35.860  417.960   72.588   92.069   48.326  110.785   19.806   19.830
     35.870  415.392   70.511   91.378   48.796  111.642   19.361   20.549
     35.880  417.479   71.104   92.465   47.338  112.138   19.664   19.837
     35.890  416.507   71.820   92.682   47.770  110.520   19.490   19.712
     35.900  420.371   73.327   92.391   49.489  111.495   19.162   19.243
     35.910  420.895   71.874   94.058   47.716  112.309   19.930   19.563
     35.920  420.991   72.099   93.771   47.920  112.128   19.779   19.681
     35.930  417.242   71.684   92.467   47.929  110.860   19.491   19.747
     35.940  420.993   70.613   93.311   48.585  112.569   20.620   20.642
     35.950  422.285   72.588   93.979   48.924  112.451   19.754   19.845
     35.960  417.817   71.720   92.500   48.846  111.473   19.165   19.388
     35.970  418.784   71.368   92.761   49.398  111.491   18.656   19.514
     35.980  421.861   69.788   92.706   48.532  112.797   19.278   21.565
     35.990  419.437   71.984   91.863   48.346  112.576   17.928   19.859
     36.000  419.102   72.168   93.216   48.645  110.765   19.042   19.743
     36.010  422.611   72.914   94.747   49.296  111.855   19.073   19.743
     36.020  422.733   73.283   94.911   48.903  112.335   18.774   19.217
     36.030  417.788   71.416   92.982   48.448  110.274   19.652   20.168
     36.040  421.517   71.505   94.322   48.278  110.301   20.137   19.948
     36.050  419.390   70.611   93.169   48.056  111.084   20.253   19.817
     36.060  416.968   70.719   91.870   48.832  110.489   19.425   20.255
     36.070  414.999   70.831   91.948   47.938  110.978   19.621   20.085
     36.080  416.507   72.266   91.519   47.887  110.584   19.382   20.132
     36.090  419.131   72.022   93.035   48.016  111.650   19.737   19.484
     36.100  415.603   69.919   92.137   48.326  112.163   19.518   19.320
     36.110  417.637   71.329   94.541   48.457  110.404   20.446   19.369
     36.120  419.143   72.248   93.072   47.284  110.798   19.289   20.881
     36.130  420.442   72.147   92.436   47.828  113.585   20.538   19.644
     36.140  421.232   71.561   94.928   48.003  110.502   19.933   20.242
     36.150  420.815   71.779   93.201   47.829  113.287   19.155   20.135
     36.160  423.356   70.954   94.790   49.949  111.387   20.694   19.354
     36.170  421.480   72.508   94.250   48.738  110.457   19.930   20.211
     36.180  421.831   71.293   94.885   48.744  112.393   20.732   19.595
     36.190  418.153   72.720   91.591   47.747  111.919   19.042   20.822
     36.200  418.624   72.534   93.260   47.679  111.744   18.818   21.556
     36.210  422.359   71.540   94.283   49.310  112.197   19.535   20.123
     36.220  420.745   71.754   93.346   49.548  112.014   19.456   19.848
     36.230  420.782   71.260   94.530   49.648  110.793   19.495   20.471
     36.240  420.994   73.201   92.563   49.125  111.742   20.152   20.460
     36.250  422.800   72.367   94.221   48.080  112.107   19.278   20.164
     36.260  421.367   71.384   94.356   47.259  113.753   19.593   20.386
     36.270  421.073   72.550   92.997   47.829  114.094   19.086   20.321
     36.280  421.349   72.063   93.148   48.320  113.683   20.394   19.572
     36.290  418.797   72.924   93.803   46.995  113.720   18.548   19.019
     36.300  419.854   72.622   93.989   48.538  111.852   19.024   19.716
     36.310  418.300   70.934   94.031   47.599  112.108   18.966   20.544
     36.320  419.007   71.369   93.563   47.856  113.744   19.132   19.543
     36.330  419.705   71.396   92.243   47.397  113.391   19.323   20.722
     36.340  421.964   71.940   93.914   48.868  114.155   19.171   19.691
     36.350  416.459   72.577   91.181   48.165  111.117   19.189   20.486
     36.360  414.253   71.095   93.068   49.103  108.354   18.800   20.531
     36.370  420.690   71.953   93.813   48.397  110.524   19.128   21.197
     36.380  415.510   70.740   93.241   47.631  109.677   19.112   20.167
     36.390  414.934   72.685   93.059   47.045  108.660   19.355   20.195
     36.400  419.515   73.775   93.906   46.423  111.931   19.245   19.879
     36.410  415.404   73.053   92.273   47.305  110.127   18.726   19.799
     36.420  412.114   71.749   93.626   46.508  108.079   18.655   19.844
     36.430  423.046   71.823   95.090   48.748  113.114   18.812   19.384
     36.440  416.549   72.022   92.503   46.913  110.335   18.613   19.757
     36.450  420.492   71.475   94.579   47.287  112.642   18.950   20.140
     36.460  419.897   72.306   94.866   48.231  112.957   18.801   19.156
     36.470  418.329   72.755   93.483   47.778  110.912   19.018   19.605
     36.480  421.087   71.383   94.971   47.546  114.507   18.684   20.449
     36.490  420.134   71.598   94.793   47.958  112.379   18.879   20.834
     36.500  420.497   72.522   93.912   47.080  112.181   18.629   20.114
     36.510  417.290   71.623   93.466   47.423  111.226   18.825   20.550
     36.520  413.658   69.742   94.153   47.698  109.144   19.394   20.652
     36.530  419.276   71.419   96.445   47.681  109.801   20.294   20.350
     36.540  413.194   71.353   93.382   46.353  110.557   19.213   19.596
     36.550  415.552   70.978   93.607   46.698  110.681   18.905   20.886
     36.560  415.020   71.593   91.475   47.004  110.616   20.153   19.557
     36.570  413.767   70.139   92.346   45.843  111.334   19.710   20.379
     36.580  416.813   70.523   94.325   47.258  111.641   19.202   19.955
     36.590  419.938   71.938   92.814   47.579  112.431   19.686   19.946
     36.600  418.245   70.692   94.570   46.753  111.819   18.553   21.030
     36.610  417.340   71.545   92.224   48.215  111.597   19.136   19.849
     36.620  418.108   70.545   94.256   46.948  111.581   20.323   20.204
     36.630  417.625   71.359   93.497   48.030  111.425   19.205   20.288
     36.640  414.162   70.954   93.154   45.119  111.647   19.206   19.096
     36.650  411.854   71.155   94.218   46.821  107.337   19.235   19.006
     36.660  414.053   70.808   93.862   46.038  111.125   18.618   20.219
     36.670  419.220   73.692   94.536   46.500  110.644   19.201   20.004
     36.680  413.806   70.178   93.664   47.581  109.107   19.413   19.299
     36.690  414.690   71.239   91.987   47.500  110.194   18.934   20.430
     36.700  413.992   69.910   93.028   46.857  109.955   19.166   20.422
     36.710  409.409   68.448   91.626   47.604  107.959   19.649   19.441
     36.720  410.065   68.818   92.234   47.520  108.537   19.037   19.195
     36.730  411.493   70.113   94.085   46.187  108.771   18.953   19.823
     36.740  411.007   71.246   93.589   46.285  107.312   18.996   19.874
     36.750  412.836   69.399   93.378   47.177  109.217   18.337   19.841
     36.760  410.383   70.851   92.189   47.195  108.316   18.015   19.447
     36.770  413.668   71.231   92.093   45.985  109.890   19.365   19.597
     36.780  409.072   69.376   91.918   46.488  108.788   18.043   20.747
     36.790  411.352   70.671   92.080   46.751  108.744   18.716   19.965
     36.800  414.717   70.298   93.841   46.970  108.643   19.496   20.292
     36.810  406.975   69.247   92.388   46.058  107.230   18.868   19.489
     36.820  413.684   70.017   94.230   45.619  110.737   19.512   20.097
     36.830  413.723   70.017   94.139   46.369  110.547   19.765   19.946
     36.840  410.190   71.023   92.450   45.324  108.973   19.154   19.233
     36.850  414.392   70.699   93.621   46.242  110.237   19.986   19.815
     36.860  415.776   69.991   94.115   46.192  110.612   20.077   19.702
     36.870  413.975   69.186   94.399   45.382  110.447   19.213   20.381
     36.880  416.222   69.712   94.890   46.458  110.822   18.479   20.217
     36.890  417.785   71.471   94.238   46.156  110.426   20.152   19.362
     36.900  415.588   69.149   93.484   46.414  111.592   19.251   20.812
     36.910  414.372   70.667   93.160   46.740  110.397   19.204   20.629
     36.920  414.650   69.655   94.517   46.297  109.530   19.288   20.049
     36.930  413.669   70.355   94.122   45.416  108.764   19.797   20.268
     36.940  412.974   68.771   95.040   46.046  110.588   19.646   19.024
     36.950  415.012   71.575   93.550   46.006  110.045   20.187   19.542
     36.960  413.489   70.769   93.512   46.793  110.866   19.917   18.961
     36.970  418.877   72.945   95.108   46.551  109.796   19.891   19.682
     36.980  413.866   71.507   94.376   45.720  110.533   19.869   19.425
     36.990  411.976   70.830   96.756   45.512  106.305   19.723   19.373
     37.000  416.082   71.055   93.683   46.345  110.705   20.002   19.710
     37.010  416.448   71.297   94.241   46.467  110.244   20.135   19.284
     37.020  412.193   69.560   95.350   45.509  109.396   19.267   19.875
     37.030  409.574   69.711   91.818   46.686  108.151   19.678   19.920
     37.040  412.394   69.717   93.013   45.440  110.023   19.538   20.364
     37.050  416.127   70.869   94.669   47.950  109.372   19.405   20.116
     37.060  413.985   69.103   94.989   48.093  108.886   19.468   20.033
     37.070  412.555   70.572   93.328   46.415  110.560   18.722   20.327
     37.080  413.730   70.998   93.202   46.782  109.999   18.560   20.188
     37.090  413.756   70.550   96.612   46.813  108.933   19.085   18.940
     37.100  416.444   71.746   93.780   46.871  110.048   19.536   20.327
     37.110  411.983   70.061   94.133   46.414  109.830   19.124   19.752
     37.120  413.578   71.118   94.033   47.028  108.703   19.962   19.880
     37.130  415.834   71.117   95.391   46.431  110.993   19.210   18.888
     37.140  418.527   72.482   94.017   46.861  112.138   19.072   20.806
     37.150  412.766   69.889   92.908   46.724  111.472   20.168   19.611
     37.160  414.084   71.524   93.288   46.462  110.185   19.923   19.469
     37.170  414.087   72.121   92.042   46.622  111.193   19.810   19.623
     37.180  414.125   70.828   93.755   46.046  110.714   20.517   20.083
     37.190  411.067   71.741   91.114   46.664  110.059   19.528   18.919
     37.200  412.619   71.164   92.206   47.723  110.814   19.742   19.416
     37.210  411.240   70.789   91.563   44.984  111.473   19.167   20.034
     37.220  410.570   70.550   93.900   46.095  109.139   19.891   18.481
     37.230  412.339   68.936   92.926   46.582  111.719   19.555   20.289
     37.240  408.919   68.653   92.721   45.206  109.212   18.901   20.626
     37.250  414.241   70.595   93.644   46.147  110.270   20.206   19.369
     37.260  414.405   70.070   93.964   47.233  109.560   19.916   20.367
     37.270  412.360   70.497   93.774   46.091  109.480   19.386   20.171
     37.280  411.593   70.117   93.408   46.666  108.587   19.562   19.337
     37.290  411.658   70.759   91.546   47.868  108.410   19.229   20.232
     37.300  412.659   71.020   92.773   46.920  107.619   19.468   20.903
     37.310  410.288   70.271   91.285   46.110  109.192   19.702   20.214
     37.320  412.676   71.802   93.838   47.421  107.900   18.759   20.004
     37.330  408.824   71.721   91.217   47.536  107.562   19.583   19.483
     37.340  409.331   70.152   92.127   46.774  109.223   19.071   19.460
     37.350  408.626   70.467   92.033   46.408  108.835   19.226   19.189
     37.360  411.168   71.486   91.473   47.153  109.120   19.326   19.642
     37.370  410.192   70.608   92.913   47.047  107.967   19.066   19.359
     37.380  410.597   70.910   91.720   46.659  108.704   19.345   20.128
     37.390  410.090   69.709   92.649   45.998  109.913   20.078   18.839
     37.400  408.528   70.446   90.811   46.496  109.606   19.340   18.975
     37.410  411.581   71.959   92.173   46.385  109.002   19.271   19.785
     37.420  413.126   70.436   91.339   45.979  110.900   20.117   20.197
     37.430  409.828   70.790   91.657   45.974  109.758   19.743   18.610
     37.440  406.999   69.230   91.254   45.913  108.492   20.036   19.293
     37.450  411.122   70.832   91.569   45.914  109.789   19.565   19.894
     37.460  410.683   69.229   92.251   46.008  110.429   19.377   19.781
     37.470  408.330   68.732   91.468   46.654  108.061   20.442   20.778
     37.480  412.645   70.335   92.573   46.186  110.565   19.259   19.883
     37.490  411.490   70.471   91.344   46.998  110.275   19.312   19.629
     37.500  410.058   70.162   91.331   46.937  108.784   19.584   19.736
     37.510  410.712   68.867   92.892   46.782  109.449   19.072   19.976
     37.520  415.069   72.262   93.104   46.729  108.717   19.479   20.825
     37.530  416.355   70.059   94.457   46.350  110.851   18.990   20.688
     37.540  413.665   71.359   93.361   46.649  110.344   19.222   19.980
     37.550  409.144   71.098   90.914   46.418  108.142   19.179   19.214
     37.560  410.927   71.549   91.302   46.153  107.925   19.815   20.091
     37.570  408.472   68.459   92.722   46.403  108.904   19.530   19.788
     37.580  409.244   70.297   91.940   45.357  108.882   18.854   20.574
     37.590  411.479   70.727   92.518   47.446  107.892   19.672   20.284
     37.600  412.550   71.365   93.014   45.487  108.518   20.167   20.199
     37.610  415.456   71.628   92.387   46.170  112.163   19.416   20.418
     37.620  413.779   71.995   91.703   46.581  111.649   18.827   19.908
     37.630  410.251   68.820   92.736   45.177  109.500   19.948   19.931
     37.640  411.318   71.279   91.447   47.101  108.838   19.436   19.842
     37.650  413.120   70.778   94.543   46.574  108.835   19.262   19.946
     37.660  414.078   70.307   93.494   45.588  109.640   20.326   20.086
     37.670  410.559   69.446   95.383   45.454  107.619   19.553   19.484
     37.680  410.293   68.057   92.409   47.471  108.512   20.424   19.628
     37.690  413.920   71.073   94.179   46.386  108.436   19.192   20.531
     37.700  410.345   69.511   93.425   46.232  107.633   19.723   19.812
     37.710  414.169   70.476   92.964   46.979  108.839   19.321   20.742
     37.720  412.720   68.871   93.654   47.615  109.508   20.064   20.406
     37.730  410.155   69.349   93.800   45.598  107.721   20.393   20.992
     37.740  409.354   68.684   92.280   45.959  110.603   20.690   18.939
     37.750  413.545   69.544   92.731   46.730  110.861   20.068   20.682
     37.760  409.864   69.212   91.290   45.920  109.251   20.910   20.354
     37.770  410.493   69.251   93.787   46.037  108.753   20.840   19.786
     37.780  407.829   69.961   91.374   45.697  108.809   20.539   19.837
     37.790  410.201   69.353   91.334   47.599  109.729   20.336   19.379
     37.800  412.432   69.752   91.993   47.491  108.667   20.639   20.075
     37.810  412.862   70.564   94.196   45.677  109.829   20.940   20.152
     37.820  412.389   69.639   93.430   46.342  109.990   20.124   19.255
     37.830  415.160   72.539   93.523   46.803  110.249   19.995   19.497
     37.840  416.932   72.731   94.418   47.369  109.324   20.094   19.990
     37.850  412.816   71.336   91.548   46.396  110.439   20.771   20.396
     37.860  412.258   71.798   91.019   46.530  110.082   20.659   20.212
     37.870  413.382   69.598   93.670   45.957  109.965   20.666   20.201
     37.880  411.101   69.038   92.784   45.877  109.921   19.837   20.306
     37.890  412.395   69.547   93.505   45.848  108.839   20.421   20.409
     37.900  410.986   69.032   90.944   46.092  108.797   21.359   20.891
     37.910  408.989   69.750   90.678   45.791  107.189   20.977   21.226
     37.920  413.512   69.881   92.446   45.810  108.682   20.659   21.554
     37.930  411.401   69.727   91.835   45.211  109.485   20.050   20.975
     37.940  408.807   68.476   92.476   44.309  110.247   20.518   20.881
     37.950  409.479   70.861   91.978   45.939  107.082   20.050   20.306
     37.960  414.338   70.213   92.189   46.776  110.147   20.585   21.062
     37.970  413.396   71.317   91.682   45.643  108.858   19.696   21.035
     37.980  414.184   71.167   91.250   46.466  109.802   19.971   20.400
     37.990  413.722   72.802   91.950   45.968  107.994   20.474   20.499
     38.000  417.472   72.932   93.557   46.828  109.667   20.127   20.543
     38.010  415.453   70.021   92.694   47.359  110.652   20.330   20.247
     38.020  413.433   70.473   93.041   47.053  110.939   19.884   18.385
     38.030  416.987   71.192   95.442   46.718  110.213   19.707   19.734
     38.040  409.548   71.855   92.769   46.188  107.925   18.993   19.021
     38.050  411.826   71.646   92.125   46.099  108.325   20.122   20.187
     38.060  410.063   71.216   92.828   46.382  107.224   19.886   19.586
     38.070  409.896   69.417   94.610   44.384  108.353   20.163   19.802
     38.080  409.853   69.672   92.748   46.462  107.920   19.924   19.093
     38.090  411.010   68.599   92.180   45.978  111.284   20.352   19.711
     38.100  413.198   70.858   94.640   45.653  108.313   20.068   20.650
     38.110  412.996   70.955   93.243   45.549  109.370   20.078   20.281
     38.120  410.468   70.048   93.454   46.138  109.174   19.558   19.811
     38.130  412.275   71.313   92.719   46.088  109.572   19.878   20.174
     38.140  410.055   72.427   93.013   45.499  107.981   19.704   20.055
     38.150  407.982   70.108   92.152   45.982  108.249   20.106   19.558
     38.160  409.923   70.652   92.229   44.621  110.256   19.653   20.372
     38.170  411.941   70.489   91.595   45.663  111.286   20.051   19.793
     38.180  408.398   69.242   90.817   45.098  110.342   20.282   20.132
     38.190  413.274   71.928   91.451   45.468  110.615   20.502   20.609
     38.200  413.745   70.655   93.479   45.304  111.156   19.489   20.164
     38.210  406.187   70.800   91.764   45.143  108.449   19.514   19.570
     38.220  413.378   71.079   92.655   46.024  110.888   19.811   20.365
     38.230  411.189   70.908   92.856   44.782  109.744   19.721   19.908
     38.240  414.254   71.762   93.396   46.030  108.920   19.910   19.669
     38.250  408.437   69.937   92.557   45.914  108.517   19.334   19.435
     38.260  407.898   70.468   92.933   46.734  107.389   19.349   18.923
     38.270  412.625   71.329   93.151   46.131  109.771   20.588   19.413
     38.280  415.653   72.427   93.247   45.979  110.384   19.891   19.874
     38.290  412.624   71.399   92.847   46.379  108.645   20.681   20.119
     38.300  416.437   72.293   94.160   45.531  110.765   21.061   20.056
     38.310  413.112   69.003   94.205   46.199  108.995   20.154   20.291
     38.320  413.838   70.286   93.493   46.247  109.298   19.913   20.862
     38.330  415.495   71.708   93.162   45.706  110.322   20.136   20.759
     38.340  410.922   70.556   92.643   45.787  109.003   20.076   20.518
     38.350  410.118   69.657   94.866   45.221  107.646   19.949   20.329
     38.360  414.346   70.951   95.074   44.790  108.935   20.921   20.081
     38.370  411.849   71.254   92.297   45.995  106.759   21.052   20.970
     38.380  409.793   69.609   93.025   44.463  107.627   20.657   21.270
     38.390  412.696   70.296   93.870   45.439  108.048   20.306   20.717
     38.400  408.490   70.351   93.089   44.196  106.580   20.731   20.540
     38.410  411.676   70.587   93.390   45.046  108.217   19.657   20.261
     38.420  412.200   70.561   94.635   45.834  106.675   19.286   20.940
     38.430  408.656   69.877   92.705   44.974  107.384   19.821   20.795
     38.440  411.202   71.406   93.057   45.836  105.752   20.604   20.935
     38.450  409.514   70.829   91.848   45.378  106.499   20.056   20.967
     38.460  413.435   70.625   92.674   44.941  109.386   20.257   20.737
     38.470  412.753   70.360   93.341   44.416  109.966   20.013   21.154
     38.480  417.411   70.236   94.591   45.282  110.551   20.311   21.835
     38.490  415.068   71.724   92.918   44.033  108.775   21.115   21.991
     38.500  414.939   71.370   93.640   45.049  108.584   20.606   21.107
     38.510  412.786   70.912   92.108   45.150  108.453   20.353   21.438
     38.520  412.591   69.972   93.075   45.173  107.716   20.018   22.630
     38.530  416.619   71.430   94.531   44.476  107.945   21.210   22.864
     38.540  409.961   69.886   92.701   44.516  106.134   19.366   22.351
     38.550  410.390   71.081   92.312   44.199  106.835   19.398   21.735
     38.560  409.552   70.821   92.650   44.068  105.548   19.979   22.146
     38.570  411.635   70.087   92.965   45.271  105.725   20.696   22.019
     38.580  409.718   69.637   92.382   44.700  105.288   20.830   22.107
     38.590  411.555   70.959   92.377   45.683  105.640   20.375   22.261
     38.600  407.750   69.353   94.188   45.336  102.818   19.997   22.753
     38.610  410.526   70.139   92.894   44.447  106.947   20.250   21.684
     38.620  408.608   70.557   93.220   45.126  105.123   20.053   22.255
     38.630  410.893   69.341   93.924   44.442  107.096   19.614   21.223
     38.640  411.470   70.882   93.067   44.761  106.561   19.533   21.165
     38.650  418.940   71.017   93.888   45.477  109.801   19.529   22.694
     38.660  413.933   70.378   93.605   45.489  107.072   20.613   21.975
     38.670  417.271   70.732   93.493   45.138  108.570   20.832   22.494
     38.680  419.387   69.995   93.113   45.926  110.488   21.070   22.996
     38.690  415.748   70.279   93.803   45.506  108.857   20.587   21.501
     38.700  415.147   70.732   93.491   46.356  108.728   20.955   21.079
     38.710  413.621   69.651   92.284   46.137  108.527   20.475   21.609
     38.720  415.746   69.871   93.416   45.324  108.990   20.184   21.815
     38.730  412.841   69.653   92.046   45.202  108.431   20.556   21.851
     38.740  412.586   70.342   93.770   45.040  106.899   20.104   21.769
     38.750  411.490   70.538   93.510   45.331  107.445   19.942   20.711
     38.760  413.175   69.879   90.884   46.564  108.474   20.475   22.385
     38.770  409.206   70.068   91.091   45.542  108.067   19.569   20.962
     38.780  407.096   69.011   90.956   44.730  107.913   18.695   21.129
     38.790  410.485   69.854   92.419   45.017  107.342   19.594   22.006
     38.800  415.121   70.900   92.058   45.902  109.400   20.202   21.972
     38.810  417.676   71.694   93.231   45.857  109.095   20.819   21.521
     38.820  411.208   70.639   91.503   45.232  108.162   20.010   21.614
     38.830  411.867   71.286   91.286   45.727  107.983   20.082   20.461
     38.840  411.604   70.673   91.458   45.663  107.356   20.117   20.916
     38.850  416.885   70.286   93.097   47.024  108.186   20.426   21.548
     38.860  413.452   69.925   91.701   45.195  110.822   19.883   21.342
     38.870  410.172   70.118   92.365   44.444  106.561   19.459   21.843
     38.880  412.988   69.926   92.322   46.307  107.766   19.687   20.945
     38.890  411.157   69.837   92.697   46.163  107.460   19.827   20.063
     38.900  409.313   68.568   93.761   44.890  106.595   19.563   21.118
     38.910  416.009   70.374   91.594   45.596  109.522   20.555   21.675
     38.920  412.556   70.277   91.419   45.331  107.302   21.018   22.011
     38.930  408.717   71.630   91.120   45.151  105.778   19.463   21.408
     38.940  411.785   69.768   92.728   46.446  106.708   19.648   21.165
     38.950  409.820   69.202   92.447   44.950  107.317   20.136   21.219
     38.960  413.350   69.484   94.455   45.802  108.801   19.554   21.233
     38.970  410.445   70.025   94.168   45.046  106.415   19.640   21.061
     38.980  412.912   69.643   93.101   46.330  108.645   19.315   20.860
     38.990  417.476   70.758   94.615   46.406  109.389   19.662   21.388
     39.000  414.309   69.581   94.051   46.019  108.945   19.784   21.669
     39.010  414.329   70.310   93.654   47.600  106.947   19.509   21.891
     39.020  410.957   70.371   92.908   46.247  105.780   19.696   21.594
     39.030  413.377   69.743   93.780   46.705  106.867   19.474   21.545
     39.040  409.038   70.618   93.713   46.061  106.799   19.206   19.669
     39.050  409.383   70.272   93.527   45.670  106.321   19.756   20.213
     39.060  413.448   71.912   91.088   47.682  109.636   19.077   20.690
     39.070  410.728   71.249   91.101   46.799  108.529   18.890   20.256
     39.080  412.752   70.961   93.054   46.867  109.511   19.125   19.936
     39.090  412.596   69.618   94.276   46.021  108.115   19.627   20.929
     39.100  412.736   69.714   93.767   46.847  107.731   20.065   20.862
     39.110  410.583   70.349   92.896   44.508  108.333   19.518   21.371
     39.120  410.337   70.310   93.568   45.065  108.844   18.471   20.856
     39.130  411.151   71.038   93.459   44.264  110.009   18.502   21.507
     39.140  408.470   69.286   92.344   46.490  108.622   18.389   20.767
     39.150  408.397   71.599   93.977   44.992  107.349   18.132   20.631
     39.160  410.677   70.924   95.344   45.478  107.204   17.896   21.141
     39.170  412.444   70.983   92.543   45.111  109.107   19.182   21.908
     39.180  411.904   71.664   91.864   46.467  109.772   18.791   21.213
     39.190  408.888   70.758   92.148   45.500  108.472   18.327   20.964
     39.200  410.986   70.199   92.394   45.693  108.025   19.104   21.681
     39.210  407.165   68.602   93.219   45.374  106.630   18.113   21.571
     39.220  412.757   71.363   93.920   44.379  108.280   19.079   21.576
     39.230  411.613   69.853   92.987   44.714  109.137   18.858   21.360
     39.240  413.276   70.127   92.932   43.582  109.245   19.482   22.565
     39.250  417.136   71.807   94.274   45.195  110.533   19.068   21.367
     39.260  409.543   69.268   91.961   44.374  109.067   19.153   21.763
     39.270  413.600   69.365   95.115   43.479  109.306   19.313   21.949
     39.280  414.799   69.947   95.438   44.353  109.467   19.351   20.595
     39.290  415.539   69.475   93.988   44.235  110.756   20.029   21.692
     39.300  413.372   69.183   95.057   44.477  109.390   19.480   20.947
     39.310  406.848   69.590   92.586   43.448  108.313   18.622   20.977
     39.320  409.702   67.658   92.940   46.410  109.112   19.095   20.893
     39.330  413.092   68.848   93.125   45.895  111.122   19.132   21.254
     39.340  413.278   71.489   92.417   45.960  110.377   18.807   20.818
     39.350  411.752   69.524   93.741   45.844  108.888   18.440   22.116
     39.360  409.798   69.132   93.225   46.272  108.944   18.291   20.556
     39.370  416.413   70.425   93.663   46.551  111.337   19.802   20.431
     39.380  406.115   68.026   91.143   45.322  108.903   18.437   20.473
     39.390  409.759   69.738   92.562   46.009  108.779   17.783   20.928
     39.400  417.418   70.788   93.720   46.954  111.418   19.101   19.565
     39.410  410.924   69.542   91.174   46.100  110.356   18.323   21.356
     39.420  412.570   69.267   92.317   45.512  112.561   18.558   20.685
     39.430  415.551   71.528   92.487   46.691  109.033   19.736   21.600
     39.440  411.532   69.171   93.372   45.823  110.626   19.537   20.589
     39.450  412.849   70.546   92.689   45.906  107.818   20.132   22.291
     39.460  413.693   69.944   92.128   47.861  109.693   20.027   21.212
     39.470  415.015   70.691   93.288   46.737  109.395   19.541   21.365
     39.480  410.045   70.184   91.985   45.961  108.618   19.295   20.730
     39.490  408.490   70.339   91.227   44.918  109.042   18.933   20.620
     39.500  412.363   68.920   93.071   46.449  108.399   20.241   20.803
     39.510  411.058   68.584   93.467   45.059  108.226   19.180   20.840
     39.520  413.350   69.875   91.813   45.032  109.913   19.602   21.755
     39.530  413.266   69.916   92.294   45.528  109.662   19.116   22.209
     39.540  412.077   70.634   91.445   45.049  108.758   18.450   22.357
     39.550  414.547   70.449   93.027   44.544  109.095   20.035   22.374
     39.560  417.314   70.527   92.478   46.684  109.449   20.349   21.971
     39.570  412.181   68.723   90.920   46.382  108.980   19.564   22.902
     39.580  414.632   69.386   92.346   46.092  110.757   19.152   21.769
     39.590  414.014   70.774   90.444   45.189  110.382   20.161   22.016
     39.600  412.245   69.297   92.831   45.841  108.266   19.553   21.468
     39.610  410.523   69.876   92.456   44.111  108.072   20.144   21.743
     39.620  411.059   69.693   92.903   45.537  107.986   18.883   21.246
     39.630  414.134   69.763   92.582   45.614  109.743   19.687   21.086
     39.640  411.517   71.371   90.877   45.594  107.743   18.905   21.530
     39.650  411.551   70.049   91.001   46.397  108.475   19.894   21.955
     39.660  411.249   70.681   91.574   44.503  108.267   19.622   22.184
     39.670  414.523   70.627   92.944   45.066  109.519   20.099   21.052
     39.680  411.243   70.428   91.332   45.453  107.431   20.526   20.799
     39.690  410.064   70.814   90.711   45.695  108.433   19.542   19.972
     39.700  406.937   69.615   91.535   44.926  106.607   19.219   20.784
     39.710  410.881   69.626   92.470   46.626  106.699   19.600   20.544
     39.720  412.046   69.072   92.904   43.793  109.941   20.275   20.774
     39.730  414.680   69.791   93.909   45.041  109.161   19.300   20.925
     39.740  412.711   71.748   93.201   45.705  107.926   19.698   20.338
     39.750  409.870   70.850   91.797   44.965  108.324   19.322   20.580
     39.760  411.060   70.760   92.815   44.412  107.913   19.176   21.493
     39.770  410.631   69.473   92.620   45.315  108.253   19.077   21.048
     39.780  412.449   69.841   92.033   45.013  110.770   19.575   21.016
     39.790  412.972   71.027   90.702   45.293  109.041   20.257   21.481
     39.800  408.600   69.577   92.733   46.242  105.824   19.096   21.072
     39.810  412.255   71.722   91.512   45.716  106.955   19.681   21.452
     39.820  417.745   72.053   93.521   46.104  108.700   18.615   22.792
     39.830  412.093   70.130   91.582   45.367  109.290   19.428   20.860
     39.840  413.162   71.521   92.149   46.025  109.535   18.367   21.066
     39.850  413.564   70.196   91.550   45.121  111.167   19.177   21.286
     39.860  408.930   68.984   90.535   45.036  108.938   19.565   21.004
     39.870  410.076   68.324   93.235   45.609  108.292   17.757   21.942
     39.880  412.644   70.660   92.775   45.664  108.148   18.619   21.412
     39.890  409.952   70.306   93.461   44.632  107.308   19.215   20.794
     39.900  407.941   70.907   91.855   44.209  107.087   19.497   21.026
     39.910  410.478   71.024   92.731   44.169  107.923   18.764   21.185
     39.920  411.131   69.731   93.975   44.961  108.377   18.795   20.961
     39.930  411.396   68.629   92.217   45.741  108.574   20.321   20.857
     39.940  412.065   70.248   93.107   45.304  108.188   20.213   21.616
     39.950  410.671   69.019   94.071   45.862  106.253   20.493   21.632
     39.960  413.698   70.812   94.862   45.358  107.467   19.715   20.797
     39.970  413.603   70.555   93.667   45.710  107.977   19.420   21.046
     39.980  408.764   69.151   91.757   47.154  107.040   18.681   20.930
     39.990  413.331   70.200   91.312   45.636  109.749   19.378   21.103
     40.000  412.315   70.293   91.282   44.548  110.125   19.428   21.650
     40.010  409.626   71.146   89.694   45.651  109.300   18.666   21.133
     40.020  410.870   71.680   90.510   46.439  108.054   18.855   21.868
     40.030  409.978   69.052   91.268   45.853  108.494   19.252   22.147
     40.040  414.311   70.054   90.235   46.447  108.843   20.078   22.297
     40.050  410.756   69.841   91.044   46.241  108.739   19.346   21.429
     40.060  414.744   70.276   93.045   46.028  109.500   18.942   22.490
     40.070  413.690   70.306   91.693   46.796  107.945   19.828   21.809
     40.080  411.401   69.295   92.655   45.586  108.433   19.132   20.848
     40.090  412.072   69.218   91.406   45.299  109.877   18.909   19.926
     40.100  410.877   71.093   91.033   45.941  109.035   18.658   20.526
     40.110  412.591   69.784   92.445   45.123  110.661   18.810   20.625
     40.120  413.533   71.185   90.964   46.508  109.733   18.856   20.452
     40.130  410.086   72.247   91.679   44.819  107.371   18.437   20.288
     40.140  407.988   69.152   90.410   46.150  106.621   19.112   20.294
     40.150  410.847   69.998   92.283   44.734  106.954   18.537   21.514
     40.160  411.179   70.226   90.616   46.745  107.874   18.978   21.128
     40.170  412.983   70.115   91.385   46.556  106.696   18.455   22.945
     40.180  408.048   70.018   89.624   46.232  106.020   18.576   21.881
     40.190  410.692   67.731   91.825   47.114  107.509   18.515   22.209
     40.200  413.088   70.892   93.274   47.908  105.310   18.965   20.774
     40.210  412.546   69.774   91.931   46.743  106.870   19.336   22.287
     40.220  412.964   70.042   91.962   46.064  107.300   19.471   21.752
     40.230  409.885   70.510   90.688   46.420  104.947   18.703   22.097
     40.240  412.626   70.147   92.313   46.093  106.338   19.739   22.450
     40.250  413.508   70.217   92.817   46.521  107.600   18.847   20.881
     40.260  410.816   69.369   91.750   47.104  107.527   19.228   21.908
     40.270  412.067   68.935   93.204   47.473  105.951   19.985   22.035
     40.280  413.198   70.146   93.108   47.652  106.652   19.470   20.851
     40.290  411.167   70.771   93.588   45.954  106.144   19.613   19.805
     40.300  412.955   71.075   92.489   46.912  107.491   18.713   20.426
     40.310  411.652   69.504   93.057   46.482  105.867   19.299   22.128
     40.320  413.520   70.961   92.711   47.133  106.764   18.881   21.248
     40.330  416.286   71.504   92.740   46.809  108.761   19.328   21.852
     40.340  412.436   70.005   91.458   45.986  107.789   20.108   21.277
     40.350  417.510   70.697   92.317   47.240  108.748   20.155   22.357
     40.360  414.579   70.463   92.347   46.143  108.690   19.560   21.632
     40.370  412.897   71.545   91.527   46.190  108.705   19.376   21.452
     40.380  411.869   71.175   92.537   44.914  108.739   19.673   21.168
     40.390  414.776   70.785   91.326   45.625  109.464   20.031   21.876
     40.400  411.582   70.446   91.649   44.956  110.415   19.208   21.448
     40.410  409.739   69.020   92.889   44.161  109.067   18.802   21.197
     40.420  410.928   70.905   91.415   44.415  109.791   19.436   21.178
     40.430  411.898   69.903   91.623   46.001  110.345   18.575   21.065
     40.440  413.667   70.440   92.429   46.212  110.553   19.014   20.910
     40.450  413.604   70.103   90.611   46.337  109.919   19.988   21.539
     40.460  411.367   70.392   91.730   45.574  110.084   19.244   21.010
     40.470  410.756   69.314   92.046   45.592  108.841   18.924   21.557
     40.480  413.986   70.112   91.813   45.570  109.690   18.936   22.578
     40.490  414.479   71.083   92.422   46.372  106.890   19.675   22.429
     40.500  412.999   68.574   91.839   46.830  108.917   19.713   22.074
     40.510  411.705   67.944   92.720   47.155  108.656   19.487   21.775
     40.520  411.946   71.286   90.867   45.993  108.345   19.443   21.157
     40.530  412.317   70.541   91.024   45.417  109.511   20.784   20.954
     40.540  409.530   70.674   91.098   46.196  106.735   18.893   22.194
     40.550  416.829   72.191   92.113   47.264  110.350   19.869   21.389
     40.560  411.462   70.410   92.139   47.143  107.704   19.657   21.566
     40.570  414.670   71.527   91.970   46.777  109.631   19.102   21.813
     40.580  413.672   71.819   92.426   46.278  107.379   19.481   21.886
     40.590  410.035   70.380   91.595   45.368  106.961   20.083   21.298
     40.600  409.699   68.439   91.418   45.744  107.528   19.919   21.937
     40.610  411.715   70.580   90.201   46.299  108.125   20.260   21.467
     40.620  412.170   69.760   91.842   45.816  109.362   19.648   21.671
     40.630  409.418   70.783   93.457   44.934  105.385   19.776   21.054
     40.640  411.437   69.912   91.552   46.108  107.245   20.299   21.819
     40.650  411.233   68.783   92.052   47.157  108.459   19.441   21.425
     40.660  411.844   70.288   92.382   46.147  107.120   19.318   22.607
     40.670  408.647   69.420   90.705   45.652  108.188   18.987   21.689
     40.680  411.684   70.166   92.425   46.184  107.585   19.197   21.939
     40.690  415.286   70.625   92.782   45.748  109.252   19.294   22.668
     40.700  413.359   70.619   92.682   45.416  110.446   18.546   22.216
     40.710  411.905   70.102   92.561   46.250  107.526   19.379   22.195
     40.720  414.629   70.301   92.569   46.594  109.403   18.332   22.542
     40.730  406.483   67.556   90.416   45.894  107.547   19.051   21.846
     40.740  411.138   69.969   91.053   46.270  110.094   18.663   22.125
     40.750  406.237   69.193   92.213   44.984  108.333   18.286   21.238
     40.760  405.102   70.199   91.735   44.725  106.000   17.928   20.989
     40.770  411.017   70.088   92.223   45.987  108.377   18.944   22.101
     40.780  408.856   69.229   92.619   44.372  109.226   18.524   21.471
     40.790  410.394   71.193   92.550   46.080  107.940   18.918   21.156
     40.800  408.953   70.608   92.847   44.258  108.400   18.693   21.122
     40.810  412.846   70.600   92.267   46.669  109.126   19.426   21.704
     40.820  407.878   70.310   90.782   46.368  108.529   18.173   21.305
     40.830  409.168   69.023   91.941   45.511  107.370   19.377   20.598
     40.840  409.431   70.972   91.332   44.753  109.128   18.639   21.426
     40.850  407.018   69.536   91.153   45.880  107.710   18.617   21.052
     40.860  407.489   70.366   89.886   45.261  109.775   18.645   20.165
     40.870  407.611   70.334   88.300   44.642  110.739   18.761   20.424
     40.880  409.812   70.291   92.013   45.376  109.763   18.297   20.379
     40.890  409.378   71.351   89.560   45.418  108.142   19.110   21.317
     40.900  409.643   70.136   89.863   46.517  109.823   18.887   20.636
     40.910  412.899   70.155   91.176   45.685  109.486   19.484   21.294
     40.920  410.923   71.373   89.953   46.274  110.786   18.810   20.524
     40.930  410.097   69.049   91.122   45.963  108.381   18.923   21.292
     40.940  416.389   71.262   92.030   46.683  111.231   19.412   21.309
     40.950  411.593   70.488   91.817   45.449  109.717   19.077   20.610
     40.960  411.145   71.368   92.388   45.833  108.282   18.991   19.642
     40.970  410.978   69.729   91.403   46.637  109.840   19.202   20.565
     40.980  409.378   69.607   90.129   46.107  109.562   18.285   21.338
     40.990  407.884   68.581   89.697   46.745  109.614   18.747   20.095
     41.000  408.535   69.796   89.831   45.877  108.467   18.440   21.409
     41.010  411.216   71.382   91.383   46.792  108.107   18.301   20.452
     41.020  403.833   68.188   90.020   45.587  106.493   18.824   21.095
     41.030  404.565   69.860   89.224   45.307  105.163   18.619   21.344
     41.040  407.722   70.006   89.762   45.721  106.953   19.868   20.616
     41.050  410.813   70.057   91.773   45.559  107.493   19.848   20.690
     41.060  408.806   68.899   90.984   46.142  106.727   19.942   20.737
     41.070  411.382   69.892   92.625   45.671  107.928   19.394   21.019
     41.080  413.233   70.218   92.181   46.377  109.466   19.260   20.658
     41.090  408.840   71.032   91.188   45.423  108.420   18.667   20.641
     41.100  413.357   69.169   89.704   47.208  110.412   20.150   20.945
     41.110  407.000   69.482   90.043   46.126  108.698   18.980   20.125
     41.120  406.718   68.351   89.330   46.486  108.456   20.191   20.578
     41.130  410.984   69.255   91.021   46.873  109.053   19.557   20.694
     41.140  410.909   67.797   91.299   45.798  109.325   19.658   21.104
     41.150  411.110   70.452   89.441   45.779  109.495   20.108   20.810
     41.160  410.568   68.058   90.491   46.776  110.032   19.902   21.240
     41.170  411.085   70.418   88.672   46.058  108.863   20.039   21.291
     41.180  409.002   70.276   90.017   45.652  108.345   19.518   20.993
     41.190  408.605   70.938   89.347   45.545  107.178   20.092   21.421
     41.200  409.970   70.085   90.595   47.102  107.074   19.706   20.457
     41.210  408.001   68.860   87.691   46.591  109.919   19.595   21.841
     41.220  410.580   69.746   89.171   47.066  109.765   19.059   20.833
     41.230  416.017   70.964   90.494   47.874  110.332   19.444   21.394
     41.240  411.380   70.651   91.401   46.732  108.431   19.652   20.740
     41.250  409.517   69.722   88.571   46.560  110.663   18.798   21.102
     41.260  409.718   68.668   89.744   46.598  108.282   19.236   21.758
     41.270  413.916   70.537   90.075   47.026  110.293   19.233   21.320
     41.280  410.075   69.649   91.208   45.080  109.199   19.153   20.965
     41.290  410.264   69.605   89.861   46.598  109.409   19.169   21.010
     41.300  413.421   70.821   91.474   46.881  109.015   19.418   21.118
     41.310  410.681   70.314   91.529   47.332  108.528   19.285   21.157
     41.320  413.927   69.482   92.093   46.780  109.739   19.604   20.951
     41.330  412.467   71.841   89.354   47.497  109.337   19.269   20.899
     41.340  412.130   71.617   89.572   46.733  109.148   18.489   21.182
     41.350  412.485   70.602   91.127   46.406  108.825   19.072   20.240
     41.360  410.178   70.240   90.446   47.274  108.718   19.255   20.835
     41.370  412.976   70.712   92.330   47.020  109.728   19.534   20.114
     41.380  416.005   70.096   93.007   46.882  111.629   19.400   21.434
     41.390  410.888   70.732   92.688   45.298  108.729   20.034   20.832
     41.400  414.755   71.711   92.945   45.553  110.481   19.293   20.348
     41.410  413.118   71.418   92.008   46.070  108.349   20.115   21.210
     41.420  414.028   70.209   92.122   45.266  111.168   19.151   21.129
     41.430  415.943   70.795   93.838   46.484  111.400   18.607   20.480
     41.440  409.686   69.903   92.518   46.536  108.144   18.626   19.916
     41.450  411.720   70.946   92.139   45.440  110.233   19.205   20.788
     41.460  413.451   70.286   93.175   45.992  110.075   20.112   21.503
     41.470  415.566   70.822   92.429   45.835  111.427   19.478   20.673
     41.480  414.629   70.799   91.318   45.968  110.907   20.072   21.332
     41.490  411.793   70.561   91.217   45.315  111.113   19.084   21.151
     41.500  416.027   71.085   92.463   46.495  110.129   19.835   20.637
     41.510  413.763   68.922   92.736   45.756  111.366   18.862   20.555
     41.520  416.819   71.009   92.549   47.403  110.371   18.757   21.415
     41.530  414.891   69.960   92.840   46.361  111.287   19.837   20.208
     41.540  412.582   70.744   90.161   46.031  109.672   20.080   20.710
     41.550  415.558   71.199   91.810   46.406  109.585   18.748   21.717
     41.560  414.547   70.536   91.201   45.709  111.402   19.334   21.393
     41.570  417.217   71.470   91.467   45.730  112.288   19.238   21.441
     41.580  416.082   69.410   92.852   45.796  111.820   18.929   21.754
     41.590  417.380   71.062   93.619   46.406  110.375   18.655   21.430
     41.600  413.047   71.552   91.902   45.881  110.515   19.473   20.525
     41.610  416.039   71.412   92.349   46.937  111.089   19.107   20.644
     41.620  417.061   71.393   92.704   47.201  110.581   20.087   20.800
     41.630  417.181   71.860   93.714   46.644  109.100   19.338   20.802
     41.640  417.000   71.065   95.003   46.563  110.246   19.236   21.241
     41.650  419.003   71.101   94.899   46.683  109.425   19.822   21.631
     41.660  416.820   71.328   92.759   45.805  112.225   19.701   20.726
     41.670  413.583   69.778   94.899   44.956  109.747   19.907   20.660
     41.680  414.386   71.350   92.655   45.823  108.795   19.729   21.504
     41.690  414.471   70.892   94.086   45.164  109.917   19.515   21.083
     41.700  415.020   71.566   92.358   45.088  111.281   19.511   21.890
     41.710  416.784   70.746   92.429   46.038  111.924   20.237   20.923
     41.720  417.569   70.913   93.571   45.226  110.722   20.549   20.879
     41.730  416.126   69.990   94.200   45.929  111.218   19.250   20.870
     41.740  414.347   70.242   92.896   46.047  110.459   20.071   20.232
     41.750  416.726   70.391   93.883   45.041  111.656   19.972   21.173
     41.760  416.609   70.495   93.589   45.928  110.634   19.996   20.543
     41.770  418.104   71.283   91.736   47.577  111.417   20.652   20.994
     41.780  417.274   69.642   94.125   46.741  110.487   20.249   20.991
     41.790  414.964   69.977   94.254   46.489  110.248   20.019   20.740
     41.800  417.729   70.606   94.082   46.718  110.407   21.141   21.145
     41.810  416.233   69.154   93.970   45.588  111.467   19.798   20.982
     41.820  414.569   69.114   92.757   44.651  112.614   20.223   20.696
     41.830  413.608   70.823   93.121   45.818  109.613   19.237   20.320
     41.840  417.684   70.387   92.267   45.196  114.276   20.029   21.864
     41.850  417.558   70.505   94.027   45.653  112.018   20.411   20.740
     41.860  415.289   70.516   93.455   44.819  111.741   19.786   20.922
     41.870  415.873   71.485   92.473   47.573  109.805   19.776   21.061
     41.880  419.618   70.389   94.016   47.011  112.760   20.071   21.367
     41.890  415.124   70.372   95.393   45.101  111.354   19.169   20.957
     41.900  414.502   69.818   94.746   46.306  110.025   19.392   20.971
     41.910  412.585   69.211   92.077   45.826  111.301   19.709   21.071
     41.920  412.635   70.152   93.358   45.877  109.985   19.687   20.406
     41.930  410.279   68.831   92.187   45.745  110.301   19.683   20.293
     41.940  415.694   68.599   93.281   46.279  113.260   20.042   20.542
     41.950  414.268   71.084   91.966   45.417  110.646   20.364   21.096
     41.960  413.243   70.556   92.778   45.131  109.050   20.693   20.146
     41.970  412.645   69.793   92.568   46.242  108.553   20.415   20.636
     41.980  418.226   70.331   93.101   46.601  110.465   20.959   20.545
     41.990  412.069   69.581   93.531   44.789  109.180   20.921   19.939
     42.000  414.236   70.338   91.992   45.813  111.003   20.090   20.280
     42.010  415.617   70.033   93.824   45.145  110.727   20.306   20.274
     42.020  414.811   68.742   93.519   44.582  112.248   19.938   20.129
     42.030  419.326   70.803   92.964   46.130  112.312   19.747   20.577
     42.040  413.148   69.032   91.864   44.615  111.273   19.774   21.097
     42.050  414.902   69.519   93.786   45.826  111.514   19.651   20.287
     42.060  419.740   70.509   93.928   46.395  112.161   20.571   20.449
     42.070  413.814   68.759   93.440   46.971  110.132   20.190   20.557
     42.080  415.371   70.416   92.334   47.073  110.736   20.020   20.396
     42.090  414.861   71.734   90.546   45.812  111.939   19.869   20.600
     42.100  417.003   70.992   92.906   46.742  112.329   20.028   20.461
     42.110  412.984   70.486   91.859   46.153  110.970   19.419   19.939
     42.120  420.134   71.977   92.208   47.162  112.287   20.623   20.670
     42.130  416.570   71.429   91.089   46.839  112.257   19.742   20.458
     42.140  412.816   70.633   91.739   46.660  108.941   20.096   20.005
     42.150  410.731   70.113   92.131   44.621  109.635   20.356   20.674
     42.160  412.247   69.943   91.759   45.578  110.645   20.919   19.659
     42.170  413.627   71.570   93.363   45.614  109.327   20.083   20.424
     42.180  415.025   70.953   92.248   45.623  111.337   20.514   20.661
     42.190  415.947   70.494   92.180   46.921  112.221   19.183   21.024
     42.200  411.670   70.301   89.894   46.528  111.034   20.149   20.239
     42.210  411.636   70.602   90.421   46.491  109.986   19.263   20.268
     42.220  413.785   69.784   91.582   46.035  111.632   19.874   21.194
     42.230  412.661   71.201   90.104   46.269  111.149   19.041   20.559
     42.240  419.637   72.247   92.221   46.457  111.917   20.366   21.275
     42.250  414.811   71.676   92.503   45.353  110.470   19.005   21.626
     42.260  412.095   70.063   92.368   45.002  110.784   19.690   20.880
     42.270  413.553   71.106   91.769   45.246  111.497   19.143   20.514
     42.280  409.759   70.540   90.050   45.066  110.475   18.908   19.835
     42.290  412.904   71.533   91.440   45.687  110.581   18.531   20.859
     42.300  417.581   72.433   93.240   46.783  110.926   19.348   21.320
     42.310  417.938   72.660   91.678   47.062  112.151   18.647   21.455
     42.320  410.602   71.595   90.122   45.071  110.198   18.407   20.481
     42.330  415.391   71.673   91.850   46.541  111.365   19.022   21.611
     42.340  413.267   71.251   89.359   45.805  112.622   18.938   21.191
     42.350  413.967   71.500   91.036   46.376  112.922   18.323   20.276
     42.360  415.035   71.563   91.348   46.115  112.093   19.089   20.797
     42.370  411.767   70.595   90.788   46.970  109.723   17.947   21.064
     42.380  410.577   71.677   90.369   45.727  109.523   18.797   21.063
     42.390  410.256   69.005   89.417   46.028  110.856   19.859   21.008
     42.400  413.915   70.505   91.892   45.746  111.261   19.612   20.531
     42.410  415.026   72.041   91.801   45.920  111.602   18.434   21.091
     42.420  414.282   71.288   90.873   46.440  112.153   18.865   20.230
     42.430  415.641   71.837   92.060   45.970  111.437   19.836   21.009
     42.440  412.438   71.228   91.211   45.451  110.163   18.659   21.130
     42.450  410.146   72.199   90.981   45.425  107.897   20.223   20.849
     42.460  414.319   71.484   92.593   45.982  110.133   20.201   20.770
     42.470  413.376   70.828   92.435   45.815  111.825   19.015   21.136
     42.480  415.893   71.509   92.114   46.779  113.444   19.414   20.280
     42.490  415.096   73.315   91.453   46.210  110.467   19.456   20.617
     42.500  414.772   71.175   90.568   46.395  111.603   19.703   20.790
     42.510  408.339   70.594   91.565   44.977  108.762   19.406   20.259
     42.520  412.052   70.295   91.602   45.182  111.458   19.874   20.291
     42.530  409.513   68.808   91.437   45.301  110.568   19.008   19.892
     42.540  410.147   69.087   90.819   45.831  111.106   19.684   19.684
     42.550  410.754   69.510   91.264   46.125  109.591   19.164   21.051
     42.560  409.878   71.461   89.666   45.189  109.407   18.891   20.548
     42.570  411.459   71.988   92.169   44.734  108.858   18.920   20.550
     42.580  410.782   71.292   89.908   44.518  111.070   19.145   20.361
     42.590  408.217   69.365   89.458   45.513  110.093   18.968   20.058
     42.600  406.728   69.713   89.297   44.628  111.058   18.395   19.988
     42.610  415.856   69.855   92.986   46.712  112.768   19.584   20.478
     42.620  415.228   71.433   93.987   44.790  110.896   19.694   20.755
     42.630  409.990   69.645   92.026   45.723  108.705   19.346   20.355
     42.640  410.938   70.439   91.023   44.595  110.464   19.117   20.969
     42.650  415.709   71.581   92.327   45.325  113.826   19.394   20.355
     42.660  412.271   71.365   90.382   44.403  112.345   19.356   21.159
     42.670  408.567   67.963   91.518   44.019  110.915   19.545   20.830
     42.680  408.491   69.519   90.612   44.388  110.447   19.199   20.689
     42.690  411.650   70.708   91.130   44.991  111.125   18.627   21.463
     42.700  415.855   70.251   93.041   45.708  111.926   19.125   21.288
     42.710  409.943   70.511   90.310   44.642  109.768   18.736   20.921
     42.720  411.621   70.038   90.685   45.544  111.842   18.392   20.888
     42.730  417.377   71.734   90.966   46.473  113.402   18.450   21.076
     42.740  415.814   71.499   91.616   45.200  112.403   18.917   21.688
     42.750  412.386   70.208   91.478   45.410  112.195   19.264   20.041
     42.760  411.282   70.335   91.950   45.461  111.891   17.887   19.747
     42.770  414.026   70.374   91.991   45.897  112.467   18.081   20.404
     42.780  414.910   70.637   90.656   45.757  113.430   19.663   19.881
     42.790  411.349   69.175   90.877   45.440  111.898   19.571   19.820
     42.800  409.464   68.663   90.409   45.040  111.960   18.725   20.435
     42.810  408.849   68.746   91.197   45.947  109.917   18.829   20.574
     42.820  408.133   67.259   90.187   45.435  110.487   19.253   20.919
     42.830  409.487   69.288   91.660   44.884  110.574   17.965   20.171
     42.840  411.432   69.831   91.082   44.961  111.771   19.491   20.313
     42.850  415.807   70.117   92.857   45.520  113.350   19.390   19.701
     42.860  415.150   70.057   92.828   45.477  113.646   18.293   20.988
     42.870  414.145   70.814   93.009   44.338  112.993   19.401   20.767
     42.880  411.340   69.637   93.058   43.140  111.982   19.075   19.996
     42.890  418.488   72.042   94.702   44.584  112.503   19.167   20.726
     42.900  411.873   70.079   92.798   43.453  111.062   19.780   20.655
     42.910  409.288   69.453   89.602   44.840  110.167   19.132   21.250
     42.920  408.811   70.281   91.349   44.899  109.221   19.119   20.235
     42.930  408.429   70.697   91.480   44.513  109.268   19.372   19.494
     42.940  409.779   72.188   91.786   44.261  109.608   18.847   19.791
     42.950  410.447   72.286   92.629   44.360  109.787   18.440   19.426
     42.960  406.912   70.383   91.683   43.532  108.640   18.530   20.138
     42.970  408.555   69.781   91.890   44.892  110.532   18.018   19.485
     42.980  415.264   71.183   94.393   45.066  112.286   18.605   19.363
     42.990  412.769   71.732   91.892   44.373  111.175   19.571   20.467
     43.000  415.123   71.561   92.080   46.162  112.811   18.303   20.587
     43.010  415.412   71.445   91.662   45.737  111.824   18.765   20.102
     43.020  411.253   71.407   91.651   45.133  110.595   18.608   20.457
     43.030  410.585   70.162   91.452   45.811  110.814   18.269   19.909
     43.040  409.210   70.225   92.817   44.948  109.491   18.801   19.082
     43.050  408.447   70.248   91.085   44.974  110.563   18.382   20.213
     43.060  408.944   71.395   91.446   44.752  108.967   19.131   20.194
     43.070  411.517   70.620   93.358   44.291  110.450   18.023   20.659
     43.080  414.690   72.556   91.703   45.232  111.501   19.033   20.143
     43.090  407.022   70.772   90.357   44.495  108.670   18.078   20.509
     43.100  405.122   69.848   92.298   45.189  106.735   17.605   19.894
     43.110  407.899   71.233   91.484   45.127  109.436   17.353   19.899
     43.120  408.016   71.494   91.676   43.832  109.201   17.790   20.293
     43.130  409.054   69.159   91.209   45.198  110.925   18.420   20.619
     43.140  406.600   70.973   93.021   45.494  104.994   18.563   19.776
     43.150  407.629   70.598   91.160   45.340  109.142   18.270   20.069
     43.160  407.607   70.453   92.099   45.724  108.222   18.249   19.547
     43.170  410.655   69.171   94.594   45.173  108.976   18.823   20.368
     43.180  410.856   70.512   91.633   45.749  109.512   18.233   20.637
     43.190  408.173   71.298   91.052   44.902  107.832   19.209   19.765
     43.200  408.932   71.826   91.504   45.184  107.775   18.924   20.468
     43.210  410.417   70.083   93.247   45.772  108.684   18.614   20.397
     43.220  412.015   70.375   91.907   45.419  110.739   18.570   20.667
     43.230  408.058   69.328   90.832   45.416  109.884   18.183   20.856
     43.240  409.738   71.264   91.731   45.618  109.109   18.756   20.240
     43.250  413.871   73.165   92.317   45.867  110.468   18.451   19.688
     43.260  408.690   71.222   91.904   44.243  109.319   19.009   20.195
     43.270  413.444   70.954   91.167   44.965  112.944   19.406   20.467
     43.280  412.322   71.762   92.007   44.749  110.246   19.152   20.066
     43.290  410.890   69.675   92.136   45.636  111.914   18.905   20.069
     43.300  407.050   69.587   92.119   43.902  108.527   18.557   20.627
     43.310  409.587   69.844   90.543   45.815  110.194   18.918   19.869
     43.320  412.298   69.982   93.911   45.074  109.845   19.381   20.901
     43.330  412.509   70.003   93.767   44.452  110.980   18.828   20.794
     43.340  412.914   70.380   93.363   45.779  110.159   18.648   20.332
     43.350  411.152   70.881   91.750   44.837  111.253   18.123   19.379
     43.360  414.777   70.017   91.899   46.786  112.619   18.919   20.810
     43.370  414.008   71.415   92.556   46.576  110.966   18.458   20.034
     43.380  415.903   71.780   93.075   45.091  113.071   18.594   21.369
     43.390  412.836   70.799   92.918   45.035  111.930   19.279   20.414
     43.400  413.467   72.316   92.184   44.745  112.167   18.885   19.676
     43.410  417.992   71.384   93.508   46.435  113.641   19.158   19.876
     43.420  418.712   70.996   93.580   46.085  113.327   19.688   20.321
     43.430  416.404   72.584   95.091   44.218  111.722   19.534   20.672
     43.440  415.588   72.040   94.941   45.197  110.869   19.528   21.119
     43.450  416.460   71.774   92.763   47.124  110.602   19.154   20.105
     43.460  412.045   70.602   93.370   44.939  109.656   19.292   20.273
     43.470  414.160   71.637   93.589   45.180  111.314   18.508   20.129
     43.480  417.504   70.961   93.004   45.358  113.913   19.246   20.295
     43.490  413.315   70.735   93.839   44.554  110.860   19.210   19.903
     43.500  415.526   71.325   94.242   45.580  110.607   19.338   20.768
     43.510  414.836   71.292   95.180   45.279  111.106   18.302   20.463
     43.520  415.373   70.367   95.650   44.831  111.616   18.736   19.877
     43.530  419.024   71.419   96.056   45.245  110.795   19.572   20.379
     43.540  412.289   68.927   93.759   46.064  111.626   18.042   20.283
     43.550  414.136   71.373   93.868   44.707  110.603   19.221   20.731
     43.560  418.075   70.254   94.587   46.153  112.589   18.787   21.090
     43.570  417.546   70.672   94.167   46.292  112.275   18.703   20.948
     43.580  418.526   71.545   94.363   45.594  112.385   19.101   21.563
     43.590  414.802   70.813   94.029   45.297  112.431   18.601   20.431
     43.600  415.488   71.109   94.422   44.530  112.020   19.355   20.591
     43.610  414.519   70.021   94.580   44.620  111.239   19.902   20.972
     43.620  413.068   70.701   94.498   44.796  109.680   19.426   20.565
     43.630  413.265   72.629   93.554   44.939  107.902   19.402   20.179
     43.640  414.257   71.358   92.694   45.240  112.248   18.897   20.540
     43.650  411.441   70.306   94.413   44.870  108.773   18.727   20.309
     43.660  413.567   71.000   92.973   46.051  111.108   18.907   20.009
     43.670  414.009   71.816   94.914   46.449  109.581   18.363   20.231
     43.680  413.062   72.058   93.195   45.355  111.235   18.682   19.311
     43.690  409.620   70.158   92.891   45.852  110.145   19.186   19.127
     43.700  412.085   72.086   94.448   45.076  109.129   19.551   19.295
     43.710  411.059   72.312   92.719   45.383  110.092   18.172   19.027
     43.720  413.494   71.246   93.897   46.638  111.321   18.793   19.390
     43.730  410.126   71.699   92.221   45.404  110.478   18.948   19.790
     43.740  408.858   72.208   90.619   44.009  110.000   19.555   20.212
     43.750  413.691   73.046   93.187   46.170  109.258   19.145   19.771
     43.760  410.162   71.925   91.431   45.266  110.492   18.392   19.898
     43.770  415.811   74.468   92.080   46.649  110.855   18.892   20.303
     43.780  413.633   72.667   93.380   46.299  109.931   18.716   20.066
     43.790  411.119   71.557   92.891   44.404  111.131   19.541   19.880
     43.800  411.212   70.343   92.040   43.905  113.739   19.853   19.201
     43.810  411.553   72.526   91.342   44.426  111.813   18.499   20.148
     43.820  415.678   72.738   93.183   45.581  111.732   19.254   19.209
     43.830  415.499   74.107   91.704   44.219  113.585   18.606   19.546
     43.840  416.173   71.806   93.255   46.241  112.521   18.376   19.863
     43.850  411.568   71.597   92.426   45.983  110.460   17.782   19.515
     43.860  411.494   72.239   91.620   45.681  111.032   19.276   18.796
     43.870  416.637   71.911   93.260   44.513  114.408   19.354   19.968
     43.880  411.663   69.891   91.676   44.896  113.221   19.504   19.486
     43.890  412.481   71.263   91.408   45.677  112.990   18.621   19.973
     43.900  412.950   70.202   92.330   45.419  113.986   18.882   19.542
     43.910  413.930   70.707   91.920   44.813  113.975   19.773   19.979
     43.920  409.895   69.827   93.250   44.266  112.076   19.227   19.314
     43.930  408.527   69.851   90.041   44.572  112.150   18.923   19.552
     43.940  411.417   71.815   92.561   44.458  110.814   19.272   19.365
     43.950  411.421   70.501   90.595   44.494  113.308   19.178   19.692
     43.960  410.869   69.898   90.686   44.363  113.233   19.226   20.365
     43.970  416.141   70.804   92.670   44.972  112.672   19.951   20.170
     43.980  412.080   70.042   92.712   44.312  111.713   18.606   20.350
     43.990  416.703   70.296   92.789   45.899  113.606   19.661   19.878
     44.000  415.288   71.296   93.787   44.551  112.354   19.774   20.106
     44.010  412.690   71.664   92.545   43.219  113.346   19.445   20.126
     44.020  411.195   70.845   91.992   43.711  111.639   19.408   20.325
     44.030  414.187   73.385   92.840   44.808  109.732   19.331   20.236
     44.040  409.859   72.354   92.264   44.249  110.337   19.363   19.526
     44.050  410.663   71.624   92.632   44.199  110.407   19.052   19.058
     44.060  409.156   70.551   93.445   44.312  110.256   18.854   19.136
     44.070  412.048   71.274   93.102   44.528  109.524   19.113   20.415
     44.080  409.265   70.683   91.725   45.270  108.490   18.548   20.326
     44.090  408.180   70.121   91.664   45.529  108.170   18.435   20.762
     44.100  407.260   71.219   90.482   45.024  108.020   19.117   19.942
     44.110  410.904   70.777   90.869   45.434  110.594   18.951   21.055
     44.120  411.274   71.093   91.883   45.231  109.204   19.666   20.307
     44.130  411.665   71.846   92.536   45.070  109.317   18.744   20.007
     44.140  409.896   73.314   89.694   44.855  109.988   18.958   20.433
     44.150  410.607   73.016   90.829   45.157  109.209   18.873   20.347
     44.160  412.836   71.593   92.812   44.763  110.611   18.967   21.094
     44.170  411.798   70.466   92.659   44.418  111.600   19.243   20.109
     44.180  411.469   71.275   91.519   43.809  110.821   18.817   21.097
     44.190  415.345   71.890   93.146   45.078  110.508   19.927   21.757
     44.200  414.060   72.084   91.851   45.981  110.271   18.919   21.738
     44.210  415.139   71.725   93.160   44.700  109.571   18.788   22.348
     44.220  413.145   72.738   92.574   44.429  109.358   19.400   20.812
     44.230  411.088   71.606   92.510   45.259  109.322   18.734   19.679
     44.240  408.244   69.579   91.026   45.170  109.229   19.528   20.319
     44.250  411.106   70.317   92.060   44.466  110.053   19.369   21.035
     44.260  410.618   72.365   91.236   45.090  108.889   19.056   20.292
     44.270  404.843   69.979   90.356   44.669  107.899   18.771   20.378
     44.280  411.300   70.067   91.997   45.181  110.609   19.520   21.025
     44.290  413.383   73.374   92.189   44.510  111.261   19.206   20.648
     44.300  408.568   71.331   90.387   45.453  108.727   18.744   20.425
     44.310  413.935   71.567   91.381   44.940  113.435   18.751   21.111
     44.320  410.945   70.877   91.298   44.590  111.099   19.660   20.705
     44.330  410.884   69.638   92.134   45.092  111.593   19.625   19.334
     44.340  410.367   70.760   91.201   44.133  112.137   19.512   20.531
     44.350  410.145   71.235   91.293   43.847  112.145   18.838   20.259
     44.360  411.741   71.126   93.395   45.221  110.034   18.855   20.528
     44.370  415.315   70.176   93.171   44.987  113.508   18.845   20.961
     44.380  413.552   71.445   92.825   43.852  111.689   19.199   21.124
     44.390  413.510   70.023   91.282   45.445  113.236   19.240   20.722
     44.400  415.927   72.452   93.720   45.846  111.902   18.976   20.228
     44.410  414.632   71.293   93.847   44.172  112.264   18.352   20.929
     44.420  415.093   70.030   94.620   44.531  113.139   19.643   20.588
     44.430  416.601   70.952   94.124   46.387  111.828   19.244   21.698
     44.440  411.301   70.473   92.597   45.036  110.531   18.880   20.922
     44.450  409.111   70.248   91.922   45.138  110.954   18.763   19.831
     44.460  411.272   72.209   92.427   43.952  110.705   19.991   19.711
     44.470  415.881   72.676   93.693   45.077  111.733   19.656   20.379
     44.480  413.845   72.453   93.412   45.041  110.366   20.094   20.404
     44.490  418.377   72.631   92.888   45.239  114.066   18.976   20.620
     44.500  412.602   72.788   91.585   44.950  110.985   19.005   19.503
     44.510  415.226   71.589   92.858   45.479  112.209   20.313   19.948
     44.520  410.118   72.033   90.391   45.572  111.754   18.543   19.985
     44.530  410.378   70.041   93.614   44.924  109.359   19.415   20.270
     44.540  410.093   69.188   93.621   43.944  110.429   19.526   20.065
     44.550  415.404   70.714   95.130   45.687  110.608   19.703   19.956
     44.560  416.360   70.461   93.873   47.266  112.198   19.176   19.882
     44.570  411.133   69.950   93.674   46.357  109.269   18.839   19.951
     44.580  412.414   71.766   92.731   45.016  110.689   19.114   20.332
     44.590  411.237   69.671   92.803   44.169  112.404   19.391   20.064
     44.600  413.743   71.416   93.222   46.107  109.117   19.721   20.438
     44.610  415.344   70.352   92.834   45.922  111.342   19.804   20.693
     44.620  416.610   71.603   93.912   46.210  111.040   20.618   19.697
     44.630  410.018   69.346   92.446   45.129  109.834   20.041   19.731
     44.640  413.265   69.726   93.848   45.582  112.071   20.094   19.568
     44.650  411.520   70.212   93.870   44.390  111.314   20.461   19.787
     44.660  410.186   69.511   91.373   45.559  110.723   20.708   19.857
     44.670  411.859   69.940   93.388   43.438  112.020   19.842   19.939
     44.680  412.824   70.942   92.460   44.186  110.236   20.321   21.381
     44.690  416.737   72.646   93.972   44.826  111.120   19.761   20.450
     44.700  411.867   71.666   91.291   44.980  111.109   19.309   20.263
     44.710  408.243   70.132   92.117   44.286  109.206   19.213   20.588
     44.720  412.855   71.755   93.347   44.450  112.548   19.036   20.125
     44.730  412.799   71.600   92.814   45.589  111.483   19.644   20.296
     44.740  412.977   69.880   92.739   44.892  111.606   20.489   20.101
     44.750  409.518   71.525   92.238   44.831  110.036   19.197   20.579
     44.760  410.658   71.527   92.184   44.625  110.544   19.134   20.629
     44.770  407.182   71.074   90.932   45.285  107.867   19.807   20.364
     44.780  410.794   70.042   92.874   44.751  112.068   20.628   19.555
     44.790  409.968   71.134   92.875   42.435  110.725   20.198   20.451
     44.800  414.155   70.879   92.707   45.842  111.995   19.963   21.413
     44.810  410.837   71.656   90.700   44.879  109.512   20.115   21.849
     44.820  409.807   71.711   92.041   44.742  108.159   19.553   20.795
     44.830  410.392   69.619   91.831   45.985  108.471   19.695   21.603
     44.840  415.036   70.506   93.451   45.928  109.503   20.051   21.673
     44.850  412.256   70.396   93.031   44.883  110.597   20.038   21.046
     44.860  414.563   71.490   92.896   45.813  109.502   20.038   21.603
     44.870  413.908   71.292   93.802   45.123  109.406   19.932   21.450
     44.880  409.097   69.956   91.644   44.264  109.478   20.171   21.647
     44.890  414.301   71.092   91.744   46.496  112.319   19.780   20.343
     44.900  413.386   71.200   92.158   45.074  110.683   19.749   21.810
     44.910  412.093   71.633   93.561   44.763  109.669   19.578   21.033
     44.920  412.441   71.748   90.839   46.221  110.554   19.743   20.656
     44.930  413.437   71.040   91.992   44.824  111.763   20.174   20.673
     44.940  415.028   69.885   91.703   45.837  112.180   19.920   21.254
     44.950  412.402   71.592   92.439   45.647  110.223   19.903   20.198
     44.960  413.131   71.909   92.274   45.172  109.947   19.522   20.545
     44.970  412.075   72.182   91.198   45.693  110.746   18.959   19.554
     44.980  412.967   72.950   91.463   45.723  111.167   19.435   19.474
     44.990  414.954   70.855   92.758   46.772  112.160   19.504   19.985
     45.000  413.347   70.532   93.370   45.482  111.238   19.448   20.872
     45.010  412.294   71.297   92.103   46.071  110.107   19.123   20.663
     45.020  412.606   71.057   92.800   45.177  110.887   19.176   19.618
     45.030  412.308   70.836   92.147   44.854  112.550   19.713   19.760
     45.040  413.241   69.486   93.222   45.481  110.750   19.906   19.963
     45.050  411.107   70.443   91.235   45.783  111.942   19.260   19.628
     45.060  411.801   71.948   90.869   44.986  110.958   19.835   19.164
     45.070  414.220   71.801   92.422   45.529  111.116   19.180   20.114
     45.080  414.997   71.814   93.165   45.872  109.483   20.083   19.685
     45.090  413.967   71.013   93.034   45.967  109.836   19.045   21.025
     45.100  413.695   72.627   91.328   46.253  109.341   19.894   19.816
     45.110  417.520   73.144   93.538   45.810  109.532   18.841   20.989
     45.120  416.195   73.418   91.672   45.436  110.346   20.003   20.474
     45.130  418.694   73.420   91.621   45.407  111.813   20.190   20.405
     45.140  412.152   71.741   92.079   44.364  109.236   19.584   19.575
     45.150  411.935   70.904   92.010   46.039  109.484   19.320   19.754
     45.160  413.107   70.547   89.501   46.747  110.378   19.652   21.124
     45.170  413.147   72.137   91.123   46.296  109.524   19.015   20.408
     45.180  411.825   70.422   91.690   45.802  109.298   19.610   20.514
     45.190  413.515   71.038   92.094   45.998  108.605   19.651   20.655
     45.200  416.759   71.899   93.897   45.823  109.455   19.636   20.010
     45.210  416.096   69.767   91.257   47.033  111.046   19.108   20.207
     45.220  413.562   70.371   90.383   46.754  110.366   19.729   20.162
     45.230  417.787   71.766   92.080   47.796  109.936   20.323   19.789
     45.240  412.726   71.570   91.102   45.995  110.224   19.181   20.070
     45.250  411.272   69.300   91.393   46.938  109.724   19.721   20.293
     45.260  417.447   70.405   92.920   46.287  110.327   19.792   21.005
     45.270  416.693   70.924   95.207   46.590  110.474   19.458   19.634
     45.280  414.782   69.565   93.548   46.502  110.633   19.364   20.976
     45.290  418.308   71.003   92.841   47.164  111.253   19.971   20.711
     45.300  414.906   70.107   93.343   47.465  108.248   19.372   19.901
     45.310  414.988   69.508   94.790   46.542  109.540   19.416   20.769
     45.320  414.043   68.654   93.550   47.834  109.614   19.325   21.146
     45.330  417.457   69.503   94.748   47.164  109.280   20.979   20.787
     45.340  416.195   69.422   93.309   47.613  108.970   20.036   20.623
     45.350  420.015   71.305   92.519   48.506  110.270   20.526   20.684
     45.360  419.369   70.148   92.912   48.405  109.938   19.777   21.295
     45.370  415.898   71.835   93.101   46.826  108.630   19.336   21.327
     45.380  421.846   72.483   96.267   47.110  109.856   19.500   21.242
     45.390  418.677   71.951   96.514   46.246  108.530   20.509   19.665
     45.400  418.742   72.173   96.337   47.068  106.246   19.212   20.606
     45.410  420.154   70.632   94.104   48.178  109.741   19.607   20.790
     45.420  415.598   71.411   93.415   46.659  109.764   19.031   19.586
     45.430  413.242   69.454   94.066   46.950  107.753   19.467   20.179
     45.440  415.717   71.903   94.317   47.701  106.768   19.228   19.768
     45.450  418.247   70.388   95.131   48.136  108.612   20.204   20.431
     45.460  413.405   70.808   92.931   46.324  108.254   18.914   19.909
     45.470  417.057   71.995   92.649   46.994  108.882   20.501   20.445
     45.480  415.727   70.784   92.394   45.937  110.702   20.579   20.170
     45.490  413.739   70.786   93.124   46.564  108.112   19.669   20.304
     45.500  419.740   72.860   94.350   47.781  107.867   20.057   20.359
     45.510  416.195   71.310   95.034   46.826  107.409   19.915   20.107
     45.520  418.582   72.215   93.388   47.980  109.756   19.790   19.632
     45.530  418.714   71.696   94.579   47.174  109.980   19.386   19.474
     45.540  416.894   71.742   92.553   47.031  109.098   19.370   19.958
     45.550  417.183   73.962   91.936   46.966  110.026   19.095   20.579
     45.560  416.496   73.426   91.645   46.481  109.361   18.694   21.052
     45.570  417.462   72.670   95.650   46.387  108.001   19.108   20.655
     45.580  416.728   72.081   93.923   45.754  110.547   18.653   20.628
     45.590  419.906   74.634   91.842   47.413  109.309   19.073   21.076
     45.600  416.619   72.740   93.616   46.519  108.565   19.756   20.706
     45.610  418.022   74.329   93.175   47.825  109.634   18.166   19.956
     45.620  418.062   73.087   93.061   47.741  110.679   19.276   19.914
     45.630  416.413   71.839   92.866   47.177  109.942   20.157   19.958
     45.640  416.308   73.269   92.914   46.916  108.979   19.317   19.815
     45.650  421.603   72.508   96.544   47.359  110.507   19.647   20.669
     45.660  416.343   71.892   94.227   47.365  110.722   19.573   19.513
     45.670  418.439   72.014   95.971   46.533  109.329   19.681   20.161
     45.680  416.531   72.299   93.107   47.118  108.252   20.043   20.792
     45.690  420.237   73.939   94.162   47.646  109.044   19.393   20.615
     45.700  421.432   72.810   95.738   47.929  110.332   18.782   20.880
     45.710  421.301   72.834   93.643   47.349  111.076   19.186   21.011
     45.720  416.260   71.419   93.199   46.863  107.839   20.777   19.799
     45.730  419.268   73.323   94.602   47.162  107.589   20.008   19.994
     45.740  423.236   72.991   97.251   46.217  110.633   19.862   20.290
     45.750  420.256   71.933   96.642   46.699  109.854   19.339   20.195
     45.760  420.516   72.779   96.291   46.278  109.564   19.444   20.198
     45.770  418.743   72.341   96.197   46.242  109.996   18.733   20.438
     45.780  423.589   73.301   95.964   46.884  111.573   19.066   20.820
     45.790  417.755   72.864   94.243   46.315  109.218   19.167   20.041
     45.800  416.365   71.371   94.539   47.361  109.181   19.116   19.256
     45.810  416.475   72.462   95.092   45.814  108.923   18.838   19.398
     45.820  417.299   72.451   94.149   47.120  109.160   19.366   19.829
     45.830  419.873   72.656   95.320   47.690  108.700   19.741   19.865
     45.840  416.389   71.941   94.954   46.163  108.380   19.052   20.426
     45.850  416.841   71.893   94.834   46.941  108.299   19.339   19.687
     45.860  414.629   69.894   95.158   47.048  107.944   19.717   19.497
     45.870  423.322   72.295   96.027   47.838  110.660   20.190   19.843
     45.880  417.864   71.149   95.576   47.369  108.035   20.246   19.790
     45.890  416.220   70.725   95.835   46.294  108.565   18.657   20.399
     45.900  415.622   71.218   94.501   47.124  108.336   19.305   19.738
     45.910  419.338   70.865   96.182   47.830  109.933   19.703   20.022
     45.920  415.043   71.350   93.495   47.255  108.998   18.693   19.727
     45.930  419.966   71.329   97.083   46.857  109.837   19.686   20.404
     45.940  416.692   70.204   94.467   47.054  111.512   19.458   19.572
     45.950  416.096   69.790   94.963   46.512  109.768   18.987   20.649
     45.960  418.820   70.838   93.734   46.920  111.545   19.295   20.537
     45.970  421.601   71.489   94.364   46.972  112.036   19.643   21.351
     45.980  418.817   69.912   95.444   47.409  109.757   18.890   21.453
     45.990  418.788   68.814   94.726   46.822  111.323   19.794   20.692
     46.000  417.319   71.619   94.903   45.784  110.232   18.994   20.360
     46.010  418.982   70.650   94.951   47.139  110.989   19.413   21.143
     46.020  414.515   70.194   92.647   46.842  109.491   20.064   19.876
     46.030  415.502   71.173   93.931   46.394  108.148   19.567   19.752
     46.040  417.845   70.738   95.526   45.987  109.356   19.715   20.517
     46.050  416.452   71.058   93.350   46.036  110.170   20.198   19.950
     46.060  415.598   70.563   93.754   46.971  109.211   20.037   20.742
     46.070  416.480   71.349   90.860   46.662  109.500   19.834   20.524
     46.080  417.760   71.732   92.528   45.297  111.173   20.113   19.709
     46.090  417.306   71.579   92.024   48.069  110.369   20.498   19.630
     46.100  421.778   72.880   94.086   46.749  110.309   20.681   20.922
     46.110  417.705   70.304   93.710   46.700  110.522   20.149   20.874
     46.120  418.158   70.649   93.883   46.709  110.363   20.935   19.931
     46.130  415.332   71.073   92.676   46.118  110.312   19.978   20.079
     46.140  411.558   68.866   89.867   45.980  110.550   20.099   21.063
     46.150  416.292   70.176   92.887   46.277  110.780   20.513   19.876
     46.160  417.490   71.815   91.890   47.227  110.394   19.742   20.736
     46.170  415.935   71.459   91.859   46.894  109.178   20.889   21.182
     46.180  419.155   71.681   93.890   46.929  110.494   21.016   20.843
     46.190  415.216   71.056   92.177   45.845  110.526   19.607   20.467
     46.200  415.571   71.195   93.420   47.107  110.005   20.203   20.279
     46.210  411.067   70.136   92.308   45.528  109.562   20.347   20.400
     46.220  419.858   71.623   96.691   46.176  110.982   19.770   20.569
     46.230  418.445   71.326   95.063   46.381  110.207   19.730   21.306
     46.240  413.925   71.355   90.707   46.840  111.326   19.183   20.574
     46.250  416.557   73.427   92.112   46.339  111.295   18.944   20.663
     46.260  417.369   71.946   93.385   46.579  111.847   20.251   20.334
     46.270  414.464   71.244   93.644   45.448  111.364   19.229   20.868
     46.280  413.989   69.109   95.146   46.872  110.650   19.619   20.095
     46.290  414.865   69.539   94.383   46.811  111.395   18.794   20.897
     46.300  421.512   72.157   94.055   47.108  112.891   20.250   21.500
     46.310  420.269   72.098   93.048   46.001  113.836   20.044   21.098
     46.320  416.921   71.787   93.558   46.049  111.647   19.352   20.348
     46.330  416.365   70.333   93.747   47.273  112.192   19.622   20.383
     46.340  413.429   70.461   93.114   46.400  111.278   19.655   20.013
     46.350  414.311   72.419   93.010   45.256  111.534   19.566   19.956
     46.360  418.609   72.039   93.921   46.690  111.013   20.539   20.708
     46.370  415.896   70.299   92.419   46.676  112.065   20.184   19.997
     46.380  420.127   71.565   95.294   45.660  112.405   19.282   20.291
     46.390  416.024   70.269   93.191   46.342  113.325   19.105   19.581
     46.400  421.090   72.372   93.442   46.736  113.393   21.226   19.778
     46.410  416.153   71.025   92.737   45.847  112.103   18.928   20.456
     46.420  415.570   70.521   93.516   45.508  111.018   19.235   20.107
     46.430  418.483   71.564   94.306   45.708  111.968   18.993   20.220
     46.440  415.698   70.513   93.892   45.769  111.911   19.429   19.725
     46.450  417.434   71.442   91.807   46.743  112.212   19.704   20.310
     46.460  415.377   70.816   92.645   47.079  111.314   18.574   19.571
     46.470  415.995   69.108   96.000   47.158  111.386   19.301   18.763
     46.480  416.535   70.425   96.908   45.763  110.660   19.504   18.979
     46.490  418.498   71.798   94.603   47.515  112.336   19.649   19.881
     46.500  418.753   70.258   94.997   47.338  112.478   19.671   20.236
     46.510  416.788   70.099   93.560   46.410  112.907   20.238   19.599
     46.520  416.586   68.481   94.121   46.995  113.607   20.049   19.670
     46.530  415.631   69.576   94.711   45.633  111.969   19.653   20.308
     46.540  418.083   70.097   94.216   46.723  112.183   19.537   20.761
     46.550  415.855   69.640   93.109   46.067  112.395   19.237   20.593
     46.560  417.618   70.523   94.016   46.452  113.489   20.113   19.490
     46.570  417.321   69.255   96.547   46.118  113.755   19.164   19.202
     46.580  412.794   69.181   95.074   46.051  111.749   19.083   19.210
     46.590  413.103   69.183   93.704   46.013  112.386   19.453   19.171
     46.600  416.702   71.035   93.426   47.762  112.751   19.190   19.418
     46.610  416.871   71.411   93.501   46.741  112.552   18.958   20.165
     46.620  416.176   70.959   94.099   46.467  111.483   19.658   19.737
     46.630  418.145   71.660   93.852   47.115  113.219   19.460   18.904
     46.640  413.133   70.594   94.009   46.083  112.212   18.610   19.039
     46.650  416.135   70.615   94.620   45.957  114.034   18.608   19.478
     46.660  415.359   70.978   94.409   46.529  111.938   19.164   18.823
     46.670  414.379   71.325   93.130   45.190  112.696   19.280   19.793
     46.680  417.890   71.879   94.644   45.251  113.303   19.705   19.249
     46.690  409.360   69.610   92.592   45.349  111.491   19.328   18.867
     46.700  413.909   69.231   94.441   45.921  111.970   19.533   18.970
     46.710  411.409   70.539   94.620   46.015  109.948   19.027   18.792
     46.720  413.930   71.144   93.250   47.365  110.436   19.075   19.449
     46.730  418.495   71.459   94.262   46.642  112.958   19.776   19.760
     46.740  420.188   71.562   96.851   46.873  111.882   19.437   19.748
     46.750  418.061   70.898   93.982   47.475  112.425   19.984   20.100
     46.760  416.493   71.769   93.657   46.798  112.497   19.467   19.670
     46.770  413.377   70.190   94.498   46.533  110.143   19.118   19.778
     46.780  415.951   70.582   93.504   46.801  113.077   19.059   19.609
     46.790  411.840   70.099   93.610   46.440  111.329   19.364   18.997
     46.800  411.776   69.355   95.097   46.440  112.069   19.283   18.956
     46.810  410.056   68.943   92.661   46.781  110.410   18.810   19.978
     46.820  416.569   69.691   93.647   47.829  112.916   19.355   21.139
     46.830  412.549   68.135   91.705   46.549  113.812   19.452   20.260
     46.840  410.919   68.503   91.766   45.608  112.281   18.139   20.846
     46.850  410.541   69.953   92.469   44.933  111.201   18.425   20.410
     46.860  410.055   69.834   91.728   47.074  109.555   18.630   20.077
     46.870  415.118   70.490   91.612   46.450  111.784   19.207   20.400
     46.880  410.979   71.204   92.949   45.384  109.514   18.827   20.103
     46.890  407.898   69.664   90.826   45.471  107.596   19.033   21.026
     46.900  412.433   69.144   93.858   44.629  110.198   19.802   21.532
     46.910  412.127   69.637   92.468   45.444  110.965   19.276   21.305
     46.920  414.501   70.409   93.476   45.034  111.656   19.082   21.112
     46.930  412.263   70.014   92.657   46.251  108.919   19.495   20.802
     46.940  409.493   70.260   92.232   46.280  107.350   19.098   19.773
     46.950  414.029   71.525   91.350   46.478  110.905   19.150   20.543
     46.960  413.424   70.256   93.200   46.507  109.147   18.605   20.352
     46.970  412.125   69.755   92.154   46.610  110.531   18.855   19.533
     46.980  410.581   68.995   92.455   46.016  110.633   18.401   21.219
     46.990  413.070   71.405   91.030   45.916  111.197   19.051   21.076
     47.000  409.385   70.186   91.619   45.512  109.059   18.502   20.578
     47.010  415.840   71.362   92.623   45.847  112.304   18.445   20.438
     47.020  416.409   71.507   92.973   46.082  110.399   18.682   20.780
     47.030  413.314   70.289   91.760   47.471  110.004   18.997   20.191
     47.040  416.315   70.878   94.088   46.933  110.208   19.467   19.991
     47.050  414.192   70.922   90.332   46.550  112.210   18.634   19.287
     47.060  417.915   71.564   91.780   47.828  110.462   19.284   20.706
     47.070  418.832   72.072   93.386   46.390  111.630   20.128   19.922
     47.080  416.665   70.790   92.710   45.808  112.627   19.046   20.777
     47.090  414.747   70.725   91.145   46.076  111.144   19.797   20.609
     47.100  418.094   71.538   90.291   47.638  113.147   19.674   20.424
     47.110  414.568   68.440   91.975   46.319  111.775   19.541   21.274
     47.120  408.636   67.362   89.367   46.704  111.439   18.724   19.641
     47.130  416.251   69.359   90.623   46.668  113.373   18.713   20.311
     47.140  413.145   69.031   90.923   46.672  113.321   18.905   19.971
     47.150  413.913   70.161   90.118   46.302  111.455   19.294   21.637
     47.160  411.428   69.347   90.373   46.635  111.716   19.064   20.264
     47.170  415.112   68.517   92.790   46.063  114.078   18.254   21.169
     47.180  412.426   70.149   91.461   46.057  113.223   18.353   19.733
     47.190  412.455   69.829   91.444   47.476  112.276   18.715   19.990
     47.200  413.837   72.565   91.010   46.522  110.519   19.151   19.745
     47.210  412.764   70.720   90.249   46.697  112.167   17.918   19.301
     47.220  411.740   69.495   90.652   48.343  110.808   18.355   18.829
     47.230  413.507   70.618   91.426   48.220  112.185   17.643   19.972
     47.240  412.348   68.933   90.919   47.937  110.113   19.900   19.642
     47.250  412.354   71.180   91.017   46.953  109.248   19.886   19.193
     47.260  413.429   70.459   91.056   47.247  112.283   18.716   20.027
     47.270  414.647   69.496   90.370   46.833  112.099   19.021   21.204
     47.280  415.720   70.865   90.465   46.839  112.085   18.985   21.090
     47.290  413.850   70.043   90.820   47.596  109.728   19.701   20.092
     47.300  415.758   69.892   91.739   46.162  111.331   19.691   21.042
     47.310  415.271   69.043   90.875   47.056  112.510   18.725   21.496
     47.320  414.575   70.372   90.547   45.666  111.474   19.199   21.310
     47.330  415.831   69.873   91.556   46.481  110.752   20.284   21.098
     47.340  416.798   71.844   92.411   46.072  111.095   18.966   20.494
     47.350  417.050   70.775   93.835   46.434  110.294   19.333   20.692
     47.360  415.493   70.786   91.650   45.913  112.146   19.827   21.527
     47.370  414.258   70.625   90.363   46.430  111.284   19.331   20.929
     47.380  414.188   71.654   89.696   47.004  110.512   19.477   21.265
     47.390  421.495   71.822   93.350   47.187  112.129   20.331   21.661
     47.400  415.850   69.362   92.258   46.489  110.922   20.099   20.651
     47.410  415.465   69.985   90.242   45.910  112.512   19.203   21.528
     47.420  421.264   73.254   92.307   47.696  111.842   19.861   20.374
     47.430  415.448   70.547   91.733   47.655  110.773   19.693   20.222
     47.440  415.477   69.949   91.587   47.298  111.182   18.274   20.908
     47.450  413.876   69.377   91.414   46.379  111.226   19.131   20.271
     47.460  418.800   70.702   91.880   46.531  112.475   19.750   20.633
     47.470  414.228   70.632   90.961   46.198  110.527   19.792   20.793
     47.480  416.183   69.567   93.170   46.690  111.111   18.901   20.586
     47.490  416.965   70.865   93.263   45.992  110.799   18.925   21.186
     47.500  415.620   70.819   90.560   45.605  112.863   19.786   20.833
     47.510  410.345   70.162   90.756   45.030  110.740   18.485   20.416
     47.520  413.759   70.499   90.145   45.606  112.422   19.733   20.426
     47.530  411.337   70.598   89.883   45.246  111.677   19.590   20.655
     47.540  409.040   70.036   90.776   43.830  110.486   19.340   20.653
     47.550  413.738   69.920   91.084   46.039  111.737   19.199   20.217
     47.560  410.716   71.077   89.889   45.985  109.176   19.192   20.725
     47.570  415.477   70.515   91.026   46.176  112.280   19.608   20.985
     47.580  413.962   72.736   91.782   45.479  109.955   19.249   20.690
     47.590  412.073   70.562   91.526   45.478  109.863   19.759   20.249
     47.600  418.762   71.864   92.409   46.875  110.877   19.935   20.939
     47.610  409.999   70.501   88.481   45.153  110.741   19.376   20.162
     47.620  414.761   69.377   91.708   46.372  111.164   19.392   20.551
     47.630  415.900   72.022   89.767   47.252  111.747   18.852   20.067
     47.640  413.023   70.232   91.327   46.427  110.769   19.495   20.128
     47.650  413.782   69.446   90.613   47.707  110.975   18.908   20.364
     47.660  413.877   70.042   89.770   47.865  109.818   18.613   20.974
     47.670  410.400   69.787   88.372   47.327  109.697   18.598   20.536
     47.680  413.584   71.166   90.035   48.242  107.865   19.736   20.972
     47.690  414.651   70.930   89.182   47.580  111.418   19.524   21.015
     47.700  413.075   69.845   91.722   46.912  108.902   19.452   20.711
     47.710  412.279   68.851   90.455   47.838  107.533   19.656   20.426
     47.720  411.894   69.717   90.050   47.980  109.275   19.539   20.431
     47.730  413.462   70.609   91.967   47.492  108.151   19.478   20.564
     47.740  414.519   70.609   89.767   47.713  109.545   20.078   20.078
     47.750  413.199   69.864   90.586   47.058  110.595   19.907   20.173
     47.760  413.475   70.202   89.634   48.362  110.118   19.588   20.553
     47.770  414.934   71.230   89.771   47.523  109.744   19.965   20.867
     47.780  413.339   71.701   89.740   47.584  110.213   19.743   20.770
     47.790  412.424   69.899   91.009   46.351  110.615   19.398   20.807
     47.800  418.273   72.175   92.755   46.749  110.335   20.073   19.916
     47.810  416.357   71.075   90.375   47.141  112.023   19.519   20.142
     47.820  415.374   71.807   90.805   47.797  109.969   19.357   20.607
     47.830  412.788   70.756   91.293   46.595  109.189   18.858   20.744
     47.840  414.690   71.308   92.967   47.137  110.210   18.764   19.424
     47.850  409.440   72.926   91.049   45.627  107.904   18.627   19.988
     47.860  410.795   71.060   90.944   45.591  108.836   19.445   19.862
     47.870  417.094   71.186   94.187   46.709  109.910   19.236   20.920
     47.880  411.217   69.980   90.875   45.620  108.423   18.940   20.755
     47.890  413.775   70.586   92.662   44.977  109.667   19.691   20.098
     47.900  417.006   72.853   91.875   45.720  110.302   20.235   19.756
     47.910  414.579   71.341   92.056   45.361  110.405   18.236   20.159
     47.920  416.525   72.284   92.720   45.624  109.925   19.354   20.038
     47.930  414.310   71.355   91.514   47.105  109.279   19.703   20.088
     47.940  416.096   72.451   91.059   46.277  110.385   19.348   19.928
     47.950  413.194   70.968   90.310   46.412  109.964   19.112   20.076
     47.960  412.876   70.627   92.530   44.921  110.121   18.840   19.467
     47.970  418.290   72.817   93.465   45.576  111.479   18.495   19.757
     47.980  417.620   70.365   92.882   46.417  111.622   19.372   20.119
     47.990  415.139   70.622   93.954   46.000  108.893   19.356   19.365
     48.000  412.828   71.189   92.243   45.171  111.902   18.503   19.356
     48.010  411.935   69.623   93.190   46.283  108.851   18.080   20.128
     48.020  417.968   71.772   92.419   46.280  111.932   18.863   20.494
     48.030  410.561   69.936   91.460   45.918  109.275   18.051   20.005
     48.040  415.022   71.615   91.665   45.641  109.607   19.239   20.740
     48.050  415.058   69.967   92.050   45.829  109.487   18.371   20.416
     48.060  413.437   71.365   91.000   45.461  110.235   19.024   20.002
     48.070  414.527   70.717   90.823   45.406  110.724   18.473   20.835
     48.080  413.921   70.522   91.631   45.876  110.232   18.720   20.465
     48.090  413.065   70.156   91.433   46.712  109.525   18.729   20.877
     48.100  417.171   69.916   91.902   47.868  111.307   19.410   20.107
     48.110  419.664   72.054   93.162   48.013  112.437   18.677   20.019
     48.120  418.068   71.263   90.987   47.813  111.903   18.948   20.164
     48.130  412.220   70.095   90.017   46.713  110.127   19.552   20.579
     48.140  416.238   71.166   91.439   47.024  110.348   19.879   20.434
     48.150  410.849   71.314   89.272   46.453  110.054   18.705   19.852
     48.160  413.917   72.294   90.401   46.011  110.826   18.681   20.171
     48.170  416.007   72.117   90.893   46.680  111.349   19.288   20.353
     48.180  414.697   72.529   91.608   46.322  110.034   19.166   20.087
     48.190  420.057   73.424   91.548   46.747  110.970   19.520   20.919
     48.200  416.699   73.047   91.854   46.138  110.783   18.716   19.871
     48.210  416.118   72.876   89.346   47.201  111.528   19.257   19.644
     48.220  413.659   70.500   89.014   46.975  110.045   19.698   19.535
     48.230  413.328   71.120   89.904   47.503  111.077   19.194   19.423
     48.240  413.963   70.866   90.782   47.960  110.391   19.556   19.288
     48.250  415.767   71.424   89.761   47.210  112.264   19.641   19.657
     48.260  409.983   69.082   89.839   46.261  110.390   20.087   20.636
     48.270  411.228   70.169   89.704   47.706  110.935   18.908   20.288
     48.280  416.642   70.703   90.514   48.695  113.221   18.472   20.910
     48.290  414.595   70.185   91.142   47.313  111.280   19.066   19.949
     48.300  413.475   67.958   92.996   46.104  113.210   18.792   20.077
     48.310  413.767   69.636   92.501   47.944  110.515   18.473   20.087
     48.320  413.614   69.600   92.459   47.481  109.235   19.234   19.278
     48.330  412.954   69.736   92.762   47.524  109.035   18.225   20.304
     48.340  415.061   70.052   93.134   47.934  109.216   18.051   20.196
     48.350  411.672   70.591   92.290   47.608  108.194   18.919   19.582
     48.360  410.141   68.389   91.561   46.337  109.711   18.354   20.591
     48.370  416.100   70.064   92.815   47.280  109.519   19.513   20.761
     48.380  409.977   69.915   91.139   46.475  109.427   18.755   19.977
     48.390  407.876   69.262   91.298   47.345  106.125   19.081   20.190
     48.400  410.980   69.580   91.578   47.212  109.041   18.161   19.691
     48.410  415.099   70.704   93.393   46.920  109.668   18.469   20.945
     48.420  414.386   70.176   91.016   46.819  111.816   18.663   20.401
     48.430  409.034   68.417   90.942   46.340  108.552   18.314   20.639
     48.440  414.380   68.933   92.980   46.951  110.871   18.538   20.470
     48.450  412.306   68.133   91.218   47.897  110.847   18.268   20.400
     48.460  407.551   67.576   91.297   46.688  108.458   18.509   20.102
     48.470  415.193   68.540   93.812   46.605  111.846   18.394   20.828
     48.480  411.242   67.868   91.086   46.425  110.961   18.901   20.354
     48.490  414.040   69.337   93.057   47.699  110.504   18.154   20.740
     48.500  408.799   67.803   91.119   46.667  108.439   18.027   20.944
     48.510  410.819   66.643   93.208   46.602  109.221   18.865   20.237
     48.520  408.024   67.560   92.317   46.461  109.202   17.732   19.066
     48.530  410.917   68.208   91.548   46.423  109.143   17.816   21.002
     48.540  411.713   68.920   92.661   47.496  109.368   17.702   20.955
     48.550  413.710   69.732   93.446   48.492  109.590   17.150   21.253
     48.560  413.647   68.561   93.629   46.779  110.103   17.685   21.081
     48.570  410.620   68.900   93.176   48.190  107.950   17.883   19.489
     48.580  416.249   69.378   93.015   47.915  109.921   18.335   21.255
     48.590  411.435   69.295   91.945   47.543  109.376   17.776   20.794
     48.600  411.180   68.990   93.180   47.355  110.211   17.616   19.911
     48.610  416.932   71.528   94.129   47.108  110.897   17.287   20.283
     48.620  414.573   69.630   92.729   46.961  110.444   18.018   21.220
     48.630  412.162   68.301   92.735   46.902  110.340   18.112   20.241
     48.640  417.692   69.681   93.222   48.076  111.615   18.727   21.192
     48.650  413.023   69.385   91.935   47.069  110.913   17.931   20.894
     48.660  413.182   68.756   91.994   48.824  110.770   17.463   22.273
     48.670  412.054   69.634   89.446   46.916  111.057   18.044   22.170
     48.680  413.669   68.692   90.655   47.667  112.001   18.378   21.558
     48.690  413.426   70.615   91.089   47.741  109.262   18.313   21.461
     48.700  408.290   68.930   90.680   47.883  106.303   18.695   21.901
     48.710  410.020   67.659   89.518   48.027  110.492   17.533   22.093
     48.720  414.292   69.885   91.431   48.688  110.931   17.622   21.417
     48.730  413.257   70.096   89.362   48.313  110.970   17.761   21.323
     48.740  413.999   70.332   91.072   47.054  111.256   18.694   21.273
     48.750  415.161   69.156   91.229   48.657  111.538   17.834   21.652
     48.760  415.634   69.130   92.353   48.525  110.987   18.378   21.816
     48.770  414.000   70.874   89.464   46.790  111.490   19.137   21.811
     48.780  415.459   70.301   91.419   49.094  110.570   18.721   21.520
     48.790  411.196   71.440   89.775   47.189  109.787   17.889   21.175
     48.800  413.894   70.570   89.557   48.685  111.269   18.471   21.181
     48.810  409.347   69.209   89.530   46.649  109.900   18.765   20.678
     48.820  411.243   69.818   89.698   46.900  110.951   18.341   21.075
     48.830  416.363   71.928   91.988   47.413  111.482   18.450   20.608
     48.840  414.197   70.910   92.807   47.934  109.199   18.141   21.084
     48.850  412.879   70.636   92.346   47.263  109.076   18.138   20.498
     48.860  408.489   70.010   89.074   46.612  108.620   18.450   20.401
     48.870  411.523   70.858   89.802   47.127  109.234   18.347   20.019
     48.880  410.400   70.971   90.849   47.677  108.754   17.634   19.685
     48.890  414.133   72.516   90.265   47.876  110.670   17.798   20.375
     48.900  415.759   70.771   91.028   48.221  111.348   18.295   20.163
     48.910  412.478   70.486   90.959   47.208  110.644   18.531   19.828
     48.920  414.140   70.415   91.103   48.501  111.470   18.551   19.519
     48.930  419.548   71.993   92.835   50.337  110.374   18.720   20.732
     48.940  414.561   71.652   90.890   46.341  111.578   17.808   20.600
     48.950  414.184   72.755   89.958   47.360  111.028   17.648   20.325
     48.960  413.885   71.624   90.594   48.132  109.927   17.931   20.482
     48.970  408.587   70.019   89.954   47.197  108.568   18.098   19.768
     48.980  415.602   69.482   92.157   48.246  111.469   18.310   20.593
     48.990  412.481   69.140   90.300   46.789  111.583   17.964   20.897
     49.000  409.907   68.887   90.643   47.520  109.220   18.602   20.189
     49.010  413.414   69.493   91.290   47.205  110.210   18.886   20.429
     49.020  411.164   69.299   91.082   47.855  108.593   19.178   20.672
     49.030  410.854   71.119   90.890   47.828  107.945   18.283   21.098
     49.040  416.847   70.911   91.512   47.176  110.500   18.831   21.609
     49.050  412.427   70.881   91.151   47.465  107.842   18.658   20.300
     49.060  412.764   72.379   90.789   47.902  107.825   18.769   20.624
     49.070  414.704   70.361   92.945   46.378  109.947   18.811   21.996
     49.080  412.472   70.647   91.356   48.884  108.418   18.995   20.968
     49.090  413.070   70.309   90.578   47.848  109.399   19.039   21.343
     49.100  414.632   72.604   90.775   47.931  109.278   18.660   21.369
     49.110  416.590   73.505   90.512   47.984  110.025   18.503   21.775
     49.120  412.531   71.564   89.793   48.006  108.836   18.323   21.423
     49.130  415.559   69.829   90.976   49.147  110.006   18.379   21.150
     49.140  420.980   71.555   91.168   48.564  112.759   18.743   21.299
     49.150  412.965   69.174   91.041   48.042  109.206   18.382   21.499
     49.160  415.806   70.420   91.961   47.890  110.359   19.278   20.448
     49.170  411.331   71.026   91.115   46.861  108.742   19.087   20.866
     49.180  414.177   69.974   93.382   47.435  108.585   19.292   21.639
     49.190  416.680   70.172   93.750   47.323  108.593   19.423   22.177
     49.200  412.196   70.659   91.281   47.777  107.417   19.048   20.970
     49.210  410.667   70.687   90.024   47.166  108.478   18.390   20.588
     49.220  410.468   71.579   89.997   47.019  109.090   17.592   19.745
     49.230  414.045   71.061   91.230   46.091  112.745   18.859   19.830
     49.240  410.841   69.877   90.865   46.044  110.313   19.149   21.211
     49.250  413.481   70.863   91.211   47.734  109.970   18.321   20.933
     49.260  414.377   70.274   92.206   46.443  112.745   18.677   20.875
     49.270  413.204   70.070   90.894   47.817  110.456   18.645   21.209
     49.280  414.174   70.076   91.863   47.634  110.863   19.138   20.962
     49.290  416.255   70.502   91.284   49.499  110.627   18.739   21.530
     49.300  411.452   69.613   91.853   46.932  108.752   18.643   20.761
     49.310  414.714   71.515   91.032   47.969  109.569   19.065   21.533
     49.320  415.207   72.212   90.617   48.350  109.430   18.768   20.809
     49.330  415.754   69.990   91.284   49.110  107.913   19.295   22.235
     49.340  418.369   71.133   92.981   49.189  110.989   18.721   20.531
     49.350  415.853   70.167   92.369   47.966  110.496   19.092   21.540
     49.360  419.727   70.588   92.596   48.505  112.274   19.534   20.980
     49.370  414.450   71.301   90.003   47.582  111.077   19.178   21.054
     49.380  417.644   71.747   90.621   47.555  111.728   19.287   21.522
     49.390  415.595   72.428   92.378   46.496  110.967   18.837   19.893
     49.400  414.593   70.829   90.790   46.260  110.063   18.684   21.106
     49.410  419.050   70.799   90.875   47.467  113.024   19.059   20.952
     49.420  414.134   70.617   91.048   47.723  110.080   18.620   20.743
     49.430  413.979   69.826   92.241   47.799  109.935   18.781   20.541
     49.440  417.910   72.401   91.943   47.679  112.504   18.841   19.856
     49.450  418.362   71.980   91.931   48.266  110.413   18.667   21.884
     49.460  417.835   70.636   92.378   47.675  112.164   18.289   20.916
     49.470  418.731   71.836   91.772   49.364  110.649   18.788   20.703
     49.480  416.273   69.800   91.733   46.701  111.333   19.556   20.582
     49.490  417.892   72.402   92.647   48.142  108.927   19.276   21.190
     49.500  413.474   70.746   90.641   48.569  109.791   18.971   20.818
     49.510  417.758   72.473   92.279   48.908  109.615   19.782   20.820
     49.520  415.151   71.763   90.821   48.096  109.034   19.046   20.890
     49.530  414.673   71.154   90.807   49.520  107.796   19.301   20.353
     49.540  421.299   70.792   92.470   48.512  112.518   19.411   21.347
     49.550  414.494   70.910   91.453   47.237  108.439   19.464   21.579
     49.560  412.230   70.327   89.711   47.838  109.551   19.025   20.683
     49.570  417.420   71.650   92.494   48.003  110.170   19.142   21.046
     49.580  412.852   69.834   90.984   47.923  109.525   19.217   21.832
     49.590  417.485   72.077   92.319   48.276  110.713   19.216   20.550
     49.600  414.894   71.924   91.535   48.048  109.262   19.351   20.679
     49.610  415.371   71.179   91.843   47.700  108.993   19.386   20.964
     49.620  420.194   71.969   91.253   48.533  112.655   19.471   22.058
     49.630  416.966   71.992   92.760   48.301  109.493   18.860   20.872
     49.640  417.516   72.966   91.578   47.791  110.066   20.046   20.959
     49.650  414.163   71.249   90.558   47.896  109.282   19.425   21.645
     49.660  418.613   70.966   94.228   47.632  110.307   19.297   21.408
     49.670  416.096   71.395   92.837   47.896  110.329   18.268   21.243
     49.680  416.135   70.354   92.085   47.376  111.749   18.657   20.993
     49.690  419.116   69.536   94.247   48.982  110.489   18.907   21.637
     49.700  419.184   72.535   92.769   47.497  110.994   18.894   22.033
     49.710  414.347   70.731   93.022   47.338  109.549   17.571   20.900
     49.720  412.506   71.728   91.978   46.997  107.675   18.580   21.241
     49.730  413.132   72.275   91.844   47.408  109.515   18.764   20.634
     49.740  412.872   71.590   90.909   48.586  109.268   17.979   20.807
     49.750  411.861   71.227   90.472   47.286  109.454   18.253   20.502
     49.760  417.369   70.758   91.366   48.948  111.266   18.476   21.371
     49.770  416.733   72.090   91.548   47.546  109.895   18.031   21.394
     49.780  415.821   70.453   91.006   48.974  111.633   17.855   20.527
     49.790  413.649   71.069   91.450   48.489  108.362   18.626   20.161
     49.800  415.686   71.109   91.673   49.846  110.641   18.254   19.825
     49.810  412.895   72.895   90.277   47.276  108.475   17.769   20.236
     49.820  412.083   71.785   90.231   48.199  107.604   17.450   20.807
     49.830  418.148   72.157   91.756   50.265  109.633   18.701   19.375
     49.840  416.563   72.329   91.202   49.046  108.816   18.523   20.325
     49.850  418.892   73.014   90.850   48.573  111.072   18.534   20.514
     49.860  418.405   71.898   91.749   48.699  109.682   19.169   20.306
     49.870  417.816   74.073   89.213   48.653  109.458   18.206   20.977
     49.880  419.104   74.161   91.838   48.150  109.436   17.897   20.623
     49.890  419.062   72.276   90.484   48.974  110.015   18.850   20.921
     49.900  420.996   71.929   92.685   48.445  109.827   19.258   21.114
     49.910  423.247   72.546   92.527   48.758  111.244   20.475   20.635
     49.920  417.847   73.401   91.605   46.901  109.890   19.151   20.123
     49.930  418.607   71.884   92.370   47.666  112.201   19.030   18.816
     49.940  418.831   72.986   92.212   48.395  110.615   18.408   19.669
     49.950  419.525   71.375   92.337   48.310  110.547   19.492   20.519
     49.960  422.405   73.372   93.644   48.814  110.958   18.210   20.423
     49.970  419.677   73.806   91.837   48.446  109.846   18.188   19.965
     49.980  419.305   73.371   92.249   48.164  110.228   19.056   20.149
     49.990  416.178   72.115   93.745   47.509  106.892   19.491   20.390
     50.000  417.137   71.723   92.052   48.950  108.379   19.137   19.934
     50.010  416.809   70.812   92.355   48.790  108.120   18.969   21.307
     50.020  418.363   71.595   93.920   49.016  107.279   18.873   21.253
     50.030  417.054   71.887   91.792   47.673  109.905   18.790   19.972
     50.040  414.569   70.679   90.467   48.752  108.608   18.404   21.005
     50.050  414.219   72.217   89.384   48.655  109.597   19.213   20.062
     50.060  419.792   72.952   90.498   48.909  112.763   18.815   19.920
     50.070  418.778   71.281   91.740   48.198  112.493   18.906   20.658
     50.080  414.603   70.175   90.458   48.270  110.832   19.476   20.918
     50.090  416.312   70.033   92.350   49.281  110.202   18.318   20.982
     50.100  414.674   70.802   91.383   48.688  111.385   17.724   20.272
     50.110  416.837   71.236   90.842   50.005  110.586   17.980   20.900
     50.120  412.580   69.713   91.591   47.741  111.028   18.356   19.681
     50.130  410.418   70.723   90.096   46.690  109.522   17.505   20.928
     50.140  413.592   70.138   90.687   48.380  110.834   18.505   20.623
     50.150  415.519   71.179   90.909   47.874  111.224   18.567   20.902
     50.160  415.991   70.438   92.505   48.637  109.985   18.604   21.251
     50.170  412.574   68.734   90.168   48.330  111.353   17.990   21.020
     50.180  416.189   72.491   90.822   47.968  111.516   17.616   21.589
     50.190  414.455   71.483   91.587   49.970  108.626   18.314   19.911
     50.200  411.487   70.468   91.919   47.786  110.131   17.474   19.986
     50.210  410.928   70.736   90.704   48.528  109.834   18.232   19.159
     50.220  411.994   71.849   90.745   49.162  110.190   18.481   19.462
     50.230  411.909   71.006   91.401   48.297  108.747   18.980   20.005
     50.240  411.363   72.194   88.565   48.986  109.610   17.327   20.235
     50.250  412.184   70.582   90.121   48.420  109.202   18.824   20.732
     50.260  414.391   71.132   89.134   48.802  110.160   18.885   20.860
     50.270  411.161   71.204   89.430   47.742  108.814   18.787   20.137
     50.280  406.956   69.956   87.754   47.263  109.098   17.821   20.241
     50.290  413.620   72.515   90.680   47.241  110.995   17.822   20.908
     50.300  407.469   70.626   90.510   45.275  108.454   17.655   20.614
     50.310  411.767   70.671   90.882   46.058  109.723   18.173   20.276
     50.320  413.981   70.644   90.826   48.425  108.950   18.445   20.733
     50.330  409.292   69.917   89.643   47.646  108.190   18.949   21.088
     50.340  415.473   73.009   88.826   47.748  109.854   18.638   21.488
     50.350  415.519   71.260   90.054   48.330  108.889   18.719   21.529
     50.360  410.252   70.893   88.907   47.683  108.902   18.465   19.858
     50.370  410.793   71.712   88.028   47.972  109.930   18.828   19.919
     50.380  412.475   70.971   89.713   48.451  109.806   17.911   20.340
     50.390  416.502   71.785   89.600   48.949  110.836   18.186   21.000
     50.400  412.515   72.216   90.323   47.806  108.324   18.329   20.779
     50.410  412.816   71.829   90.748   46.621  109.635   18.692   21.175
     50.420  409.829   71.039   87.905   46.953  110.810   18.396   20.570
     50.430  413.551   70.959   89.869   47.744  109.508   18.476   21.548
     50.440  413.995   72.334   90.897   47.617  109.441   18.465   21.070
     50.450  414.904   71.929   91.183   48.411  110.824   17.460   20.341
     50.460  417.549   72.212   90.143   47.679  111.534   18.905   20.877
     50.470  418.883   72.190   91.818   47.910  112.649   18.975   21.538
     50.480  420.259   72.054   92.493   48.140  112.951   18.187   20.964
     50.490  415.250   71.584   90.432   48.479  110.481   18.066   21.010
     50.500  412.583   72.021   90.164   47.487  108.303   18.151   20.900
     50.510  411.553   70.591   90.532   47.002  108.537   17.564   21.030
     50.520  412.481   71.840   90.370   46.217  109.596   18.282   21.105
     50.530  412.411   71.086   89.355   47.453  109.330   18.629   20.398
     50.540  414.265   72.006   88.803   47.418  112.515   17.384   20.438
     50.550  412.463   71.598   89.584   48.082  109.201   17.362   20.592
     50.560  412.425   73.334   88.990   46.904  109.183   17.159   20.885
     50.570  414.192   73.104   90.850   47.079  109.812   17.695   20.162
     50.580  411.956   71.393   90.229   48.274  109.311   17.971   20.317
     50.590  413.578   70.301   91.268   47.591  111.106   17.539   20.306
     50.600  412.338   70.291   91.205   46.757  111.200   18.138   20.695
     50.610  411.299   70.754   89.604   47.256  108.723   18.227   20.936
     50.620  411.250   70.397   89.217   47.763  109.816   17.906   20.604
     50.630  412.699   70.153   89.192   48.020  112.123   18.525   19.715
     50.640  413.254   70.525   90.082   48.175  110.711   17.291   20.201
     50.650  415.239   71.130   88.979   48.707  111.167   18.409   20.636
     50.660  414.090   72.202   87.790   48.317  110.204   18.815   20.353
     50.670  413.120   71.896   87.696   48.426  110.182   17.575   21.623
     50.680  414.342   71.395   88.818   48.000  109.812   18.062   21.528
     50.690  413.521   71.123   89.948   47.665  110.459   18.199   21.036
     50.700  412.180   71.315   89.635   47.967  110.149   17.083   20.771
     50.710  411.510   70.217   90.854   48.260  107.070   19.245   21.265
     50.720  411.429   71.981   89.896   47.938  108.338   17.876   20.708
     50.730  409.352   71.390   89.327   46.385  107.688   17.530   21.321
     50.740  414.458   71.370   90.913   47.442  110.826   17.960   20.691
     50.750  410.957   70.474   90.190   46.063  109.111   19.002   21.075
     50.760  414.407   70.427   88.744   48.147  110.712   18.957   21.133
     50.770  413.476   70.811   91.071   46.975  109.904   18.707   21.191
     50.780  411.466   71.802   90.208   47.597  107.523   18.667   20.575
     50.790  416.178   73.145   91.705   48.118  108.264   18.550   20.940
     50.800  415.411   72.913   89.936   47.103  110.562   18.495   20.932
     50.810  414.901   71.184   91.715   47.858  110.452   18.132   20.708
     50.820  417.063   71.070   92.010   48.683  108.500   18.992   20.958
     50.830  414.768   70.163   92.520   47.926  108.726   19.905   21.114
     50.840  415.336   72.218   90.316   47.029  109.476   19.790   20.576
     50.850  410.775   69.912   89.393   48.699  107.413   19.726   20.310
     50.860  413.158   71.240   89.775   47.605  107.973   19.745   20.653
     50.870  412.409   71.206   90.353   47.754  109.335   19.350   20.250
     50.880  415.796   72.726   90.518   48.707  108.488   19.347   20.949
     50.890  415.667   70.625   91.316   48.347  109.047   19.375   21.606
     50.900  414.199   71.914   90.826   46.558  110.085   18.267   21.937
     50.910  416.147   71.701   92.627   47.283  110.558   18.172   21.208
     50.920  420.095   71.592   91.438   46.850  111.560   18.372   22.361
     50.930  413.824   71.913   90.354   47.215  108.770   19.133   21.027
     50.940  418.834   71.897   91.874   47.543  109.349   19.020   21.947
     50.950  418.025   71.866   91.754   46.967  110.002   18.858   21.277
     50.960  413.936   70.569   90.410   47.834  108.925   18.169   20.812
     50.970  416.284   71.986   90.302   48.734  109.337   18.736   21.322
     50.980  415.384   71.614   92.706   47.761  107.884   19.154   21.056
     50.990  417.291   70.592   91.828   47.580  108.801   19.202   21.763
     51.000  419.923   72.809   90.674   48.128  112.157   19.225   21.369
     51.010  414.879   70.942   91.665   47.482  108.367   19.388   21.527
     51.020  415.221   71.728   88.509   46.801  111.005   18.930   21.885
     51.030  415.795   71.397   90.313   48.476  109.697   19.181   21.272
     51.040  418.794   70.964   91.261   48.864  110.469   20.303   22.438
     51.050  417.221   69.991   92.706   47.583  111.684   18.212   21.974
     51.060  417.639   71.079   91.843   47.209  108.753   19.741   21.300
     51.070  414.159   71.275   90.891   47.601  109.435   18.798   20.430
     51.080  418.012   71.517   91.874   48.472  110.831   17.981   20.498
     51.090  416.600   73.225   91.170   47.832  108.097   18.746   21.559
     51.100  417.966   72.530   92.026   48.375  108.445   18.512   21.836
     51.110  413.926   73.620   91.271   48.659  107.520   18.223   19.800
     51.120  419.126   72.616   94.017   49.564  108.412   18.739   21.284
     51.130  415.166   72.883   92.596   48.593  107.550   18.772   20.485
     51.140  417.094   71.446   92.624   48.256  108.395   18.493   21.219
     51.150  416.621   71.346   92.692   47.870  110.071   18.740   21.315
     51.160  416.182   71.461   92.828   47.879  108.983   18.634   21.613
     51.170  415.176   70.834   92.233   48.292  110.223   18.303   20.802
     51.180  416.068   71.780   90.526   48.492  111.088   18.174   21.297
     51.190  414.718   70.352   91.248   48.599  109.517   18.157   20.904
     51.200  417.256   72.793   92.552   47.412  110.574   18.995   20.795
     51.210  417.099   70.843   93.193   48.557  109.420   18.326   21.535
     51.220  419.210   73.356   92.690   47.894  110.339   18.846   21.027
     51.230  415.778   71.920   92.652   47.527  108.445   19.476   20.929
     51.240  416.485   71.680   92.607   47.342  107.989   19.649   20.603
     51.250  415.029   71.575   91.054   49.398  107.771   18.720   20.930
     51.260  415.703   71.807   92.462   48.868  108.172   19.391   20.158
     51.270  416.351   71.993   92.882   47.713  109.944   18.815   20.504
     51.280  415.123   71.134   90.939   47.679  108.942   20.156   20.858
     51.290  418.163   71.371   92.629   47.516  111.177   19.511   20.732
     51.300  418.755   71.410   93.535   47.307  110.411   19.019   20.679
     51.310  418.716   73.013   90.868   47.512  111.622   19.509   21.544
     51.320  418.071   73.113   91.216   47.703  110.377   19.589   21.022
     51.330  421.373   73.901   93.361   47.836  110.224   18.420   20.406
     51.340  412.233   72.221   90.779   47.282  108.879   18.122   20.155
     51.350  416.630   71.803   92.156   47.262  110.087   18.926   20.882
     51.360  418.074   72.327   92.563   47.534  109.818   18.134   21.497
     51.370  414.895   71.554   93.899   48.016  107.235   17.758   20.499
     51.380  418.367   72.847   93.562   47.444  108.925   19.032   21.121
     51.390  412.462   70.161   93.654   47.555  106.460   18.649   20.513
     51.400  417.670   69.977   93.261   48.295  109.243   18.505   21.317
     51.410  418.674   72.221   92.087   48.070  109.701   19.484   21.003
     51.420  417.139   72.359   91.364   47.494  111.235   18.754   21.030
     51.430  419.324   72.885   94.269   48.017  108.401   17.903   20.919
     51.440  417.990   73.406   93.318   48.464  107.731   18.542   21.039
     51.450  418.954   70.930   93.972   47.879  110.912   19.126   20.949
     51.460  417.804   72.679   93.701   46.879  109.529   18.341   20.821
     51.470  417.712   71.847   93.640   47.741  109.049   19.681   21.412
     51.480  413.504   70.455   92.819   46.751  108.801   18.503   21.034
     51.490  416.225   71.011   93.009   47.274  108.617   18.689   22.839
     51.500  412.309   71.235   91.588   48.006  106.282   18.834   21.679
     51.510  414.393   70.678   92.521   46.488  107.908   18.553   22.370
     51.520  418.861   70.267   92.597   47.223  111.012   19.265   22.550
     51.530  416.792   70.894   92.536   48.010  109.700   19.353   21.069
     51.540  417.163   71.950   92.327   46.297  109.783   19.338   22.244
     51.550  413.142   70.145   91.457   47.356  109.387   18.039   21.289
     51.560  416.943   71.182   91.309   47.272  109.622   19.202   21.679
     51.570  415.380   72.129   91.305   46.866  108.812   19.141   21.145
     51.580  414.751   72.379   91.948   47.069  107.123   19.109   22.398
     51.590  410.248   69.459   92.281   45.863  107.133   18.117   21.394
     51.600  415.528   71.213   91.753   46.794  110.990   18.357   21.109
     51.610  412.724   70.138   91.341   47.146  107.949   18.528   21.796
     51.620  411.791   70.929   91.238   46.135  108.352   18.625   21.419
     51.630  416.607   72.485   93.363   47.022  109.075   17.981   21.233
     51.640  416.455   71.588   92.519   46.350  110.418   18.278   22.201
     51.650  413.468   70.649   93.402   47.500  107.399   17.860   21.747
     51.660  412.932   69.978   91.351   47.091  108.390   18.885   22.713
     51.670  418.035   71.216   91.495   47.398  110.832   18.734   21.870
     51.680  411.476   70.808   90.633   47.248  108.416   18.557   21.740
     51.690  417.553   71.999   92.314   47.583  109.586   17.873   21.749
     51.700  413.641   71.671   91.869   47.802  108.212   18.182   21.238
     51.710  414.642   71.734   92.368   46.330  109.825   18.582   21.472
     51.720  411.345   70.285   91.293   46.897  109.274   18.953   20.473
     51.730  413.669   70.959   92.841   46.184  107.911   18.818   21.354
     51.740  412.336   68.814   92.379   46.927  108.577   17.998   21.419
     51.750  414.117   70.377   93.220   46.731  108.824   17.476   21.435
     51.760  417.055   70.432   93.196   46.162  111.809   18.484   21.110
     51.770  416.137   71.128   93.816   47.475  108.694   18.565   21.827
     51.780  412.580   69.339   93.604   46.772  108.673   18.675   19.524
     51.790  414.658   70.884   91.994   48.803  108.860   18.957   19.760
     51.800  412.268   70.448   93.743   46.371  107.297   18.442   20.522
     51.810  412.771   70.372   93.633   46.691  109.347   18.366   20.161
     51.820  411.453   72.110   92.463   45.518  108.863   17.835   20.132
     51.830  412.797   70.843   92.940   45.547  110.153   17.732   20.553
     51.840  411.831   71.049   92.900   45.858  109.629   17.765   20.315
     51.850  410.454   70.763   91.266   46.101  109.823   17.651   20.843
     51.860  408.584   69.454   93.003   46.314  108.707   17.171   20.545
     51.870  408.099   68.895   92.711   45.261  107.920   18.441   20.825
     51.880  410.249   68.812   92.878   46.526  108.327   17.635   20.884
     51.890  417.171   67.870   93.884   48.243  112.370   18.443   20.837
     51.900  416.219   71.132   93.652   47.175  110.382   18.275   20.703
     51.910  411.258   69.669   91.415   47.802  109.973   18.001   20.963
     51.920  411.633   70.457   92.438   47.158  108.003   18.490   20.471
     51.930  412.825   68.679   92.913   47.516  112.261   17.837   19.706
     51.940  415.185   71.067   92.651   47.254  111.850   18.349   19.821
     51.950  413.836   72.040   92.216   47.332  109.864   18.226   19.026
     51.960  411.930   71.077   91.985   46.660  107.849   18.443   19.748
     51.970  417.052   72.189   93.712   46.621  108.885   19.028   21.383
     51.980  416.503   70.665   92.167   47.441  111.503   18.425   21.137
     51.990  412.317   71.314   92.093   46.019  109.893   19.151   20.331
     52.000  413.919   68.992   94.211   46.648  109.454   19.701   20.918
     52.010  415.444   70.964   93.189   46.956  109.895   19.311   20.382
     52.020  414.902   70.945   95.049   46.631  109.197   19.256   20.124
     52.030  408.372   71.161   90.471   47.089  107.113   18.824   20.670
     52.040  413.386   71.350   92.369   47.980  108.484   18.834   20.435
     52.050  415.424   72.179   93.052   46.203  109.372   19.229   20.065
     52.060  415.268   71.430   92.003   45.578  111.277   19.774   20.169
     52.070  414.693   71.619   93.773   47.377  107.847   18.827   20.209
     52.080  418.199   72.153   92.437   46.708  110.641   20.033   20.817
     52.090  411.989   70.354   91.019   47.660  109.588   18.714   20.776
     52.100  410.469   72.472   90.539   45.423  108.463   19.794   21.173
     52.110  413.750   70.562   94.335   46.627  107.395   20.231   20.476
     52.120  410.947   71.813   92.712   46.175  108.003   18.914   20.708
     52.130  412.457   71.773   92.066   45.351  108.906   19.073   20.894
     52.140  408.501   70.564   91.589   45.232  108.109   18.863   21.397
     52.150  412.323   71.526   90.852   46.484  108.859   19.327   21.324
     52.160  407.363   70.016   90.028   47.316  107.183   17.945   20.955
     52.170  410.517   72.178   91.840   46.321  107.244   18.472   21.183
     52.180  413.658   71.228   91.492   46.905  108.771   19.057   22.033
     52.190  413.745   70.505   91.222   47.399  109.726   19.196   21.887
     52.200  412.754   70.385   93.453   46.763  108.157   18.307   21.227
     52.210  409.269   70.271   92.656   45.927  106.299   19.340   20.884
     52.220  412.042   70.467   92.112   47.958  107.643   19.522   20.039
     52.230  416.883   70.262   92.401   47.774  109.331   18.938   21.607
     52.240  413.426   72.587   90.209   46.380  109.095   18.963   20.922
     52.250  416.468   70.671   93.515   47.508  108.775   19.184   21.334
     52.260  413.549   69.652   91.245   47.428  110.313   19.320   20.297
     52.270  412.330   70.174   92.483   45.474  108.169   19.056   21.648
     52.280  411.309   69.773   91.340   46.707  107.544   18.822   21.918
     52.290  407.891   69.885   92.000   45.627  106.394   18.617   20.691
     52.300  418.402   72.427   93.508   46.678  109.755   19.038   22.088
     52.310  414.609   69.755   94.162   45.735  110.206   19.214   20.358
     52.320  412.842   71.455   93.129   46.013  108.086   18.864   20.636
     52.330  411.191   70.707   91.386   46.453  107.968   18.853   21.437
     52.340  411.581   72.206   91.434   46.127  107.236   18.766   21.093
     52.350  410.957   70.195   89.454   46.721  108.698   18.992   21.402
     52.360  411.173   71.620   90.595   47.360  107.284   19.150   20.333
     52.370  412.264   73.200   90.649   46.913  106.458   19.294   20.660
     52.380  408.210   69.924   89.718   45.300  108.967   18.781   20.799
     52.390  412.884   69.935   91.130   47.083  109.611   19.499   20.738
     52.400  412.995   70.719   92.063   46.924  107.801   18.904   20.659
     52.410  414.351   69.654   91.673   46.665  109.157   19.463   20.948
     52.420  413.468   72.373   90.071   45.671  109.894   19.668   19.973
     52.430  409.934   71.334   90.106   45.992  108.647   18.648   20.953
     52.440  412.697   72.288   90.569   47.240  108.494   19.133   20.647
     52.450  415.122   71.561   91.520   46.530  108.696   19.975   21.247
     52.460  412.546   70.470   90.675   46.521  109.075   19.474   20.803
     52.470  415.886   70.713   92.108   46.797  109.763   19.084   21.139
     52.480  414.439   71.428   92.686   45.094  109.957   19.103   19.964
     52.490  410.166   70.039   89.922   46.618  109.768   18.410   20.833
     52.500  410.375   68.756   91.552   46.458  108.769   19.751   20.370
     52.510  412.804   69.812   93.038   46.188  108.303   19.566   21.302
     52.520  413.336   70.271   92.224   47.413  108.241   18.872   20.599
     52.530  413.978   70.397   91.955   47.291  109.256   18.248   20.158
     52.540  413.545   69.898   90.307   47.376  109.751   19.185   21.612
     52.550  413.493   71.717   91.189   46.598  108.612   18.162   21.563
     52.560  411.265   70.524   92.202   46.846  107.630   18.654   20.945
     52.570  410.433   69.987   92.090   47.627  107.404   19.123   20.389
     52.580  411.735   71.887   90.878   46.365  108.716   18.929   21.253
     52.590  408.359   70.854   91.727   46.466  106.500   18.512   20.336
     52.600  406.408   69.704   90.616   46.061  106.246   18.229   20.806
     52.610  411.269   69.946   90.621   46.875  108.786   19.237   20.558
     52.620  406.682   69.783   90.708   47.041  106.695   18.357   20.701
     52.630  407.825   70.466   90.572   46.315  106.690   17.872   22.590
     52.640  410.837   69.554   93.120   46.622  108.670   17.729   22.031
     52.650  412.090   71.083   91.412   47.335  108.449   18.719   21.761
     52.660  406.220   69.717   91.945   44.746  107.123   19.305   20.157
     52.670  404.754   71.007   88.467   46.222  106.028   18.636   20.445
     52.680  407.643   71.925   93.166   46.189  105.562   17.991   20.334
     52.690  410.188   72.465   90.445   46.604  106.633   19.297   20.754
     52.700  412.607   71.205   92.853   47.898  107.252   18.830   20.928
     52.710  407.790   70.741   90.031   47.004  107.244   18.611   20.633
     52.720  406.317   71.118   89.693   46.940  104.817   18.749   20.712
     52.730  412.980   69.711   90.230   48.888  110.095   18.470   21.016
     52.740  411.473   70.089   91.693   47.843  109.264   18.038   21.327
     52.750  412.847   72.641   90.961   47.393  109.756   18.201   20.427
     52.760  410.401   70.505   91.494   46.968  107.794   19.010   20.523
     52.770  413.369   71.174   91.910   48.700  107.783   18.322   20.890
     52.780  411.655   71.123   91.317   46.136  109.842   18.484   20.787
     52.790  413.580   71.081   93.224   46.469  108.230   18.842   20.889
     52.800  411.286   70.432   91.498   46.599  109.324   18.216   20.537
     52.810  412.732   70.396   91.593   47.492  109.807   18.889   20.408
     52.820  411.235   69.934   90.501   47.393  109.082   18.912   21.120
     52.830  409.997   70.182   90.896   45.800  109.144   18.879   20.291
     52.840  410.353   69.328   89.491   47.591  110.409   19.102   21.035
     52.850  415.483   71.609   90.681   47.476  110.986   19.017   20.457
     52.860  411.687   70.072   92.446   47.773  107.354   19.295   20.656
     52.870  414.630   72.215   91.729   46.864  109.092   19.545   21.052
     52.880  417.105   71.655   92.415   47.863  111.064   19.410   19.991
     52.890  415.935   70.396   93.335   46.201  110.226   19.651   21.575
     52.900  413.306   70.410   90.912   46.489  110.719   18.754   20.498
     52.910  413.927   69.328   91.693   47.859  109.870   19.506   20.150
     52.920  416.728   70.190   92.477   46.585  111.481   19.831   21.354
     52.930  412.005   69.102   92.587   46.314  110.614   19.050   21.001
     52.940  409.830   69.506   91.138   44.987  109.980   19.485   20.715
     52.950  410.743   70.645   93.568   46.783  108.198   19.532   19.856
     52.960  413.360   70.281   93.211   46.830  110.528   19.498   20.182
     52.970  411.995   71.196   92.089   46.524  109.349   19.797   20.925
     52.980  409.860   69.944   91.802   46.735  108.563   19.805   20.218
     52.990  412.800   71.835   92.723   45.647  109.050   19.745   21.585
     53.000  412.273   69.967   90.699   47.148  109.715   20.463   21.331
     53.010  413.316   70.953   91.471   46.115  110.444   20.185   20.717
     53.020  412.818   69.673   91.578   46.450  109.774   20.617   21.069
     53.030  413.665   69.785   91.780   46.534  110.428   19.899   20.942
     53.040  411.360   71.896   92.003   45.930  107.753   19.893   21.110
     53.050  413.284   72.082   92.419   46.186  109.201   19.380   20.471
     53.060  410.470   70.561   91.893   47.255  107.770   19.434   20.482
     53.070  410.496   70.604   91.667   45.699  109.648   20.169   19.851
     53.080  409.032   70.484   92.428   46.402  107.598   19.321   18.878
     53.090  408.975   71.174   91.437   46.087  108.176   18.945   19.431
     53.100  412.817   71.328   92.789   46.082  111.044   19.442   19.743
     53.110  411.632   70.738   93.198   46.587  109.706   19.017   19.623
     53.120  413.455   71.472   92.977   47.125  109.543   19.337   20.560
     53.130  406.741   70.655   92.564   45.431  107.910   18.829   19.263
     53.140  414.126   73.084   91.734   46.649  110.666   19.323   19.522
     53.150  411.406   71.972   92.050   46.817  109.780   18.483   19.507
     53.160  408.693   70.560   92.212   45.308  110.174   18.801   19.951
     53.170  407.079   71.223   90.361   45.754  109.479   18.331   19.437
     53.180  406.318   70.540   91.797   45.381  108.088   17.941   19.389
     53.190  407.152   70.457   92.696   46.051  108.343   18.749   19.595
[truncated: 7,251,076 more chars]
