# Supplementary material for: Comparative structural insights and functional analysis for the distinct unbound states of Human AGO proteins
Source: Sci Rep. 2025 Mar 19;15:9432. doi: 10.1038/s41598-025-91849-5 (PMC11923369; doi:10.1038/s41598-025-91849-5)
Supplement: Supplementary file 4 — Supplementary Information 4. [file 41598_2025_91849_MOESM4_ESM.zip › global_and_domains/AGO3/r1/area.xvg]

# This file was created Wed Jul 12 14:32:37 2023
# Created by:
#                       :-) GROMACS - gmx sasa, 2020.3 (-:
# 
# Executable:   /home/panos/programs/bin/gmx
# Data prefix:  /home/panos/programs
# Working dir:  /media/panos/Seagate Expansion Drive/AGO3/production
# Command line:
#   gmx sasa -f prod_center.xtc -s prod.tpr -n all_domains.ndx -o area.xvg -tu ns -surface 1 -output 10 11 12 13 14 15
# gmx sasa is part of G R O M A C S:
#
# Glycine aRginine prOline Methionine Alanine Cystine Serine
#
@    title "Solvent Accessible Surface"
@    xaxis  label "Time (ns)"
@    yaxis  label "Area (nm\S2\N)"
@TYPE xy
@ view 0.15, 0.15, 0.75, 0.85
@ legend on
@ legend box on
@ legend loctype view
@ legend 0.78, 0.8
@ legend length 2
@ s0 legend "Total"
@ s1 legend "r_13-152"
@ s2 legend "r_221-356"
@ s3 legend "r_415-496"
@ s4 legend "r_503-804"
@ s5 legend "r_161-213"
@ s6 legend "r_360-406"
      0.000  443.797   87.966   88.697   49.033  119.264   21.129   21.479
      0.010  439.614   87.806   88.230   47.973  114.689   21.576   21.760
      0.020  440.582   87.321   89.820   48.682  115.477   21.687   21.874
      0.030  438.439   86.020   89.304   48.457  114.945   20.677   21.956
      0.040  443.716   87.983   90.768   48.415  115.354   21.883   23.133
      0.050  444.739   87.840   90.024   47.570  118.956   21.341   21.905
      0.060  443.251   89.824   89.181   47.555  115.355   21.940   22.650
      0.070  438.854   86.959   87.878   47.145  115.993   21.665   23.002
      0.080  439.959   86.673   89.333   47.248  115.664   21.894   23.032
      0.090  441.814   87.743   88.947   46.560  116.849   20.852   22.916
      0.100  440.434   86.698   89.089   47.141  118.595   20.249   22.125
      0.110  440.815   86.934   90.326   48.039  114.974   20.840   22.763
      0.120  440.275   85.513   90.338   48.127  117.023   21.132   22.293
      0.130  443.069   84.746   91.884   48.406  118.058   21.139   22.417
      0.140  439.651   85.345   89.371   48.292  117.399   21.209   21.997
      0.150  439.675   85.541   88.417   47.108  117.401   21.579   22.958
      0.160  444.406   84.821   91.947   49.718  117.031   21.858   22.787
      0.170  442.260   86.571   92.134   47.315  117.365   20.670   22.167
      0.180  443.829   86.081   92.892   48.892  114.662   21.784   23.101
      0.190  440.648   87.155   92.028   47.732  114.554   21.774   22.666
      0.200  444.399   87.391   93.942   47.031  115.145   21.800   22.973
      0.210  444.133   87.050   93.923   47.672  116.497   21.807   22.355
      0.220  446.049   87.110   94.061   46.643  117.375   21.464   23.280
      0.230  443.886   85.172   92.243   47.961  116.438   21.376   23.391
      0.240  444.909   87.172   93.563   46.809  116.618   21.583   22.935
      0.250  447.946   86.367   95.483   46.611  117.065   21.727   23.267
      0.260  445.690   86.463   94.123   48.309  116.181   21.926   22.689
      0.270  446.252   85.494   95.759   48.365  116.397   21.235   22.281
      0.280  444.913   85.531   95.186   47.215  117.040   21.298   21.967
      0.290  444.007   85.399   93.919   46.838  118.596   21.772   21.553
      0.300  442.245   85.620   94.360   47.760  115.020   21.658   21.464
      0.310  444.177   85.136   96.769   47.585  117.018   21.211   21.780
      0.320  441.699   85.757   94.685   48.213  116.505   20.406   21.347
      0.330  442.535   85.329   95.293   46.292  117.597   21.313   21.366
      0.340  441.097   85.277   93.201   46.450  118.373   21.477   21.532
      0.350  440.309   85.191   93.842   45.552  117.325   21.304   21.054
      0.360  443.484   85.427   95.054   46.879  116.217   20.506   22.925
      0.370  443.541   85.489   93.734   46.890  117.194   21.508   22.184
      0.380  445.401   84.479   95.037   46.975  118.389   21.009   22.581
      0.390  442.865   84.998   93.114   48.396  116.940   20.932   23.153
      0.400  442.132   83.705   93.324   47.071  118.124   22.099   23.016
      0.410  439.300   84.412   92.511   47.309  116.023   20.601   23.112
      0.420  443.864   84.706   93.070   46.761  117.007   21.591   23.674
      0.430  435.881   83.562   92.435   47.075  115.344   21.498   22.326
      0.440  440.880   85.469   93.537   46.762  115.089   21.768   23.156
      0.450  438.093   82.640   91.171   46.923  117.408   21.624   23.377
      0.460  437.560   82.979   90.186   46.889  118.254   21.043   22.641
      0.470  438.440   84.952   92.613   48.692  114.371   20.938   23.051
      0.480  440.167   83.815   93.624   46.055  116.779   21.752   23.321
      0.490  443.372   86.611   91.949   47.758  116.169   21.778   23.016
      0.500  438.291   86.506   90.073   46.809  114.491   21.461   23.362
      0.510  439.452   84.551   92.488   46.514  116.790   21.138   21.590
      0.520  443.606   84.932   92.570   48.106  116.857   22.167   22.355
      0.530  439.138   84.063   91.230   45.932  116.614   21.796   22.596
      0.540  443.894   84.751   93.265   47.194  117.637   21.731   22.413
      0.550  439.721   85.857   91.946   47.156  115.646   21.392   22.085
      0.560  445.518   85.369   92.513   48.290  116.338   22.391   22.712
      0.570  442.318   86.188   92.207   48.838  115.010   21.247   21.911
      0.580  443.907   86.596   91.264   48.286  115.812   22.765   21.880
      0.590  448.806   87.469   93.086   48.102  115.808   22.727   22.838
      0.600  443.013   87.682   91.416   45.840  116.086   22.161   22.300
      0.610  444.660   87.714   91.223   47.251  116.246   21.522   22.680
      0.620  443.545   86.022   92.619   46.764  115.521   20.743   22.418
      0.630  446.151   88.744   93.366   46.829  116.658   21.486   21.061
      0.640  443.997   87.184   92.324   47.492  115.146   21.915   22.305
      0.650  438.147   86.788   90.138   47.351  114.164   21.160   21.682
      0.660  442.962   86.836   91.336   48.513  115.343   21.936   22.393
      0.670  442.091   84.491   90.916   48.203  114.910   21.766   22.885
      0.680  445.750   87.040   92.531   47.286  115.841   21.438   23.337
      0.690  441.984   86.134   92.334   46.997  115.228   21.722   22.613
      0.700  445.371   86.947   93.140   47.493  115.390   21.024   22.601
      0.710  439.614   85.343   91.655   47.261  111.723   22.098   23.686
      0.720  442.408   85.849   91.328   48.574  115.063   21.296   22.195
      0.730  442.689   86.653   91.121   47.904  113.733   22.191   23.013
      0.740  442.534   86.231   92.667   47.737  112.895   22.415   22.925
      0.750  441.900   86.671   92.034   48.428  112.327   22.055   22.590
      0.760  444.155   85.159   92.951   46.393  113.604   22.248   23.296
      0.770  444.229   86.589   90.639   47.804  115.611   22.046   22.569
      0.780  440.280   85.032   90.880   48.149  113.200   22.650   22.171
      0.790  444.172   86.621   93.100   49.391  112.756   22.044   22.315
      0.800  446.133   85.743   92.631   47.911  114.102   22.573   23.362
      0.810  444.561   87.303   92.210   47.682  114.707   22.416   22.049
      0.820  440.419   84.730   92.811   47.383  113.276   21.658   22.192
      0.830  444.363   85.710   93.391   48.965  113.464   22.682   22.085
      0.840  445.823   87.302   92.830   48.140  115.896   21.608   21.654
      0.850  446.619   86.500   92.744   47.831  116.767   21.900   23.103
      0.860  448.775   86.394   94.585   48.504  117.912   21.195   22.462
      0.870  447.565   86.666   92.405   48.146  117.611   21.822   21.950
      0.880  445.830   87.512   90.356   48.073  117.066   22.353   22.025
      0.890  441.330   86.135   90.386   47.341  116.062   22.130   21.421
      0.900  441.825   86.161   89.324   46.848  115.090   22.279   23.012
      0.910  443.454   87.693   91.237   47.792  114.714   21.509   22.259
      0.920  442.043   86.795   90.852   45.969  114.361   21.913   22.273
      0.930  441.976   85.471   91.897   46.286  115.043   21.453   22.448
      0.940  446.263   87.617   93.364   47.546  112.907   22.193   22.146
      0.950  443.854   86.473   91.715   46.203  115.556   20.965   22.128
      0.960  444.294   87.541   91.487   47.262  115.075   20.959   22.782
      0.970  442.205   85.235   91.055   47.782  115.383   22.120   22.011
      0.980  438.940   83.984   89.384   47.132  115.203   22.179   21.704
      0.990  444.726   84.429   91.518   48.452  114.756   22.560   22.413
      1.000  445.862   85.432   90.849   48.177  116.621   21.855   22.656
      1.010  446.183   87.069   92.154   45.403  115.475   22.679   22.102
      1.020  447.418   86.758   91.026   47.534  116.585   22.291   22.939
      1.030  446.862   87.315   89.627   47.181  116.890   23.521   22.213
      1.040  443.802   85.985   90.801   47.369  116.791   22.093   22.936
      1.050  445.378   87.984   90.768   46.728  116.637   22.128   23.132
      1.060  441.983   86.163   89.757   46.857  116.078   22.408   22.599
      1.070  442.963   86.869   92.031   47.091  114.024   22.456   22.324
      1.080  446.299   86.016   92.572   47.679  115.063   21.951   22.836
      1.090  444.418   87.756   91.344   47.072  115.270   22.781   22.133
      1.100  445.753   88.209   89.934   47.588  116.162   21.230   22.697
      1.110  443.387   88.692   90.920   47.293  114.536   21.323   22.683
      1.120  443.600   88.291   88.793   48.634  114.937   21.957   22.997
      1.130  442.861   87.770   90.405   48.646  114.261   20.232   22.830
      1.140  445.861   87.856   90.337   47.592  115.632   21.851   21.958
      1.150  441.597   87.011   91.378   48.224  112.621   21.244   22.666
      1.160  443.346   87.445   89.408   46.722  116.406   21.934   21.857
      1.170  447.158   89.049   91.949   47.649  114.237   21.812   23.748
      1.180  446.319   87.516   91.610   47.864  114.493   21.216   23.857
      1.190  449.266   88.557   90.696   48.247  117.813   21.493   22.406
      1.200  446.609   87.551   91.791   46.446  118.022   21.386   23.126
      1.210  444.818   86.788   89.895   47.900  117.021   21.993   22.736
      1.220  445.692   89.026   89.763   48.001  114.897   22.195   22.058
      1.230  443.496   86.995   90.525   50.062  113.026   21.437   22.658
      1.240  444.462   86.637   91.578   48.302  115.441   21.920   22.494
      1.250  443.711   87.872   91.028   48.288  114.122   21.970   22.092
      1.260  439.578   88.428   89.133   48.523  112.720   21.954   21.907
      1.270  441.677   86.942   90.683   49.058  111.960   22.210   22.472
      1.280  438.417   85.837   88.927   48.517  111.307   22.853   22.178
      1.290  437.824   86.330   88.113   49.656  112.656   21.961   21.984
      1.300  439.606   87.374   89.555   49.096  112.349   21.343   21.798
      1.310  441.936   87.598   89.757   48.416  114.747   22.300   21.159
      1.320  444.076   89.287   91.818   49.107  113.830   21.480   21.702
      1.330  442.181   87.768   90.855   48.351  115.151   21.927   21.486
      1.340  440.230   86.167   89.856   47.952  113.995   21.945   21.652
      1.350  439.181   87.944   88.135   49.469  112.907   20.709   21.444
      1.360  437.207   86.072   88.468   48.242  113.654   21.373   22.068
      1.370  444.564   87.341   91.196   48.838  115.607   23.199   21.347
      1.380  441.871   87.412   90.812   48.537  113.656   21.290   21.370
      1.390  439.739   87.874   89.399   47.353  113.427   21.673   21.599
      1.400  440.515   88.123   89.021   48.623  113.394   21.607   22.127
      1.410  441.751   87.980   88.755   49.245  113.768   21.337   22.643
      1.420  443.377   87.493   89.739   48.738  116.235   22.336   22.280
      1.430  438.561   86.220   88.505   49.005  114.554   20.945   22.730
      1.440  436.467   86.146   88.756   48.348  111.754   22.327   22.340
      1.450  439.570   86.964   88.574   49.461  115.102   21.261   22.179
      1.460  442.426   87.684   91.392   47.842  113.760   21.925   21.481
      1.470  440.874   87.164   90.195   48.349  113.716   21.323   22.212
      1.480  447.825   86.740   92.994   49.627  118.184   21.487   22.070
      1.490  448.177   88.683   91.835   49.354  115.567   22.072   22.866
      1.500  443.016   87.058   91.972   47.579  116.150   21.073   22.038
      1.510  441.259   86.838   90.284   48.190  114.690   21.805   21.878
      1.520  444.401   86.104   91.603   48.040  115.783   21.650   22.757
      1.530  443.421   87.079   90.962   47.717  115.685   21.495   22.447
      1.540  444.262   84.665   91.158   48.870  116.707   21.439   22.880
      1.550  444.885   84.386   90.932   49.925  115.285   21.524   23.231
      1.560  445.143   86.516   90.062   50.942  113.501   21.581   22.733
      1.570  441.298   85.353   89.482   49.892  113.801   21.732   22.334
      1.580  442.919   89.042   89.454   50.349  112.806   21.029   22.429
      1.590  440.072   87.028   89.206   48.929  113.698   21.872   22.449
      1.600  446.101   87.116   90.096   49.391  117.155   21.750   23.320
      1.610  443.473   87.027   89.776   48.794  115.770   21.319   23.275
      1.620  446.144   86.961   90.632   48.617  115.332   21.401   23.606
      1.630  441.052   86.636   90.566   47.615  112.875   21.851   23.027
      1.640  438.890   86.492   90.281   47.844  114.813   20.184   22.709
      1.650  441.168   85.549   89.383   48.601  116.908   20.136   22.023
      1.660  439.751   86.610   90.270   48.259  114.553   20.587   22.564
      1.670  442.327   86.906   92.207   47.532  115.070   20.661   23.398
      1.680  440.316   85.861   93.071   47.368  115.486   20.683   22.732
      1.690  441.011   86.010   90.937   46.596  116.684   21.222   22.920
      1.700  439.956   86.980   91.482   47.156  114.658   20.143   23.801
      1.710  445.926   87.859   93.320   47.851  116.563   20.921   23.249
      1.720  443.119   87.054   91.980   47.882  115.065   21.085   22.765
      1.730  438.614   85.486   90.362   47.067  115.332   20.941   23.732
      1.740  437.343   86.016   90.622   45.705  115.214   20.213   23.167
      1.750  438.582   85.468   90.145   47.762  115.118   20.535   22.738
      1.760  438.547   86.894   90.479   47.085  115.844   20.148   22.498
      1.770  440.624   85.127   92.132   47.495  115.437   20.433   22.436
      1.780  439.689   85.681   89.105   47.638  116.606   21.548   22.381
      1.790  440.085   85.650   90.686   47.865  116.750   20.370   22.555
      1.800  443.831   85.278   89.709   48.347  120.236   20.980   22.616
      1.810  446.861   85.843   91.820   48.749  117.825   21.823   23.091
      1.820  439.939   83.590   92.482   48.023  114.708   20.627   22.391
      1.830  438.938   83.707   90.248   48.980  115.540   21.170   22.644
      1.840  441.802   84.480   91.719   46.793  117.073   21.187   22.031
      1.850  440.120   85.171   90.727   47.351  114.898   21.373   22.838
      1.860  437.016   84.426   90.080   47.083  113.169   21.282   23.272
      1.870  437.913   85.051   90.400   46.933  114.001   20.743   23.678
      1.880  437.682   86.176   90.949   46.669  113.155   21.293   22.764
      1.890  435.115   85.732   90.522   45.908  112.759   21.647   23.289
      1.900  440.281   85.425   92.069   47.318  116.164   19.681   22.950
      1.910  442.280   87.259   91.381   46.820  116.095   21.382   23.672
      1.920  443.288   85.196   91.445   48.159  116.898   20.870   23.036
      1.930  441.698   87.585   91.427   47.638  114.712   20.825   21.571
      1.940  441.880   88.186   90.886   46.269  116.349   20.529   22.821
      1.950  444.076   87.329   92.259   47.758  116.286   20.803   23.011
      1.960  446.917   87.790   91.232   48.062  116.998   20.539   23.384
      1.970  445.918   85.305   92.293   50.409  116.309   20.418   22.658
      1.980  445.772   87.174   90.683   48.993  115.652   21.655   23.005
      1.990  445.344   86.814   91.659   48.127  115.561   22.087   22.203
      2.000  445.935   88.382   89.020   48.558  117.037   21.103   23.484
      2.010  447.428   87.600   89.953   47.736  118.460   21.336   22.599
      2.020  443.737   85.746   90.609   48.123  116.370   20.809   23.397
      2.030  443.744   87.030   89.826   48.223  117.138   21.049   22.376
      2.040  445.101   86.321   89.375   47.938  118.123   21.987   22.982
      2.050  451.394   88.559   89.437   47.995  121.430   21.382   22.685
      2.060  449.721   86.447   92.944   47.675  119.086   21.254   22.981
      2.070  451.138   87.557   91.007   48.178  120.244   21.339   23.968
      2.080  446.118   86.391   90.489   47.605  119.795   20.367   23.450
      2.090  442.817   86.066   90.131   48.052  115.520   21.031   22.602
      2.100  444.046   86.497   89.339   47.930  116.232   21.063   23.013
      2.110  441.521   86.711   89.201   46.778  116.848   21.537   22.031
      2.120  446.356   88.254   90.506   47.334  115.611   21.806   23.384
      2.130  438.233   85.186   88.443   47.410  115.422   21.864   22.605
      2.140  448.029   87.492   91.786   48.150  116.034   22.230   22.555
      2.150  445.716   87.577   90.055   48.637  115.307   22.260   22.693
      2.160  442.195   84.845   90.646   48.898  114.811   21.839   22.754
      2.170  444.646   86.191   91.085   49.217  115.021   22.886   21.212
      2.180  445.991   86.724   91.441   48.646  116.690   21.634   21.688
      2.190  449.398   86.464   92.954   48.912  116.948   21.627   22.374
      2.200  444.628   87.774   90.603   46.916  114.888   21.590   22.001
      2.210  442.526   84.719   91.313   47.376  115.476   20.950   22.897
      2.220  441.520   86.655   91.042   48.226  114.601   21.079   21.816
      2.230  442.047   85.557   91.847   46.954  115.576   20.888   22.896
      2.240  442.443   85.388   91.803   47.307  115.895   21.213   22.515
      2.250  438.316   84.324   91.468   46.348  115.409   20.105   22.248
      2.260  440.337   86.222   88.833   46.219  117.059   21.153   23.281
      2.270  440.665   88.385   88.785   47.204  114.060   21.355   22.224
      2.280  440.130   86.423   89.882   46.531  112.747   22.235   22.769
      2.290  444.114   88.089   91.421   46.818  114.642   21.635   23.402
      2.300  443.170   87.513   90.101   46.990  114.832   21.810   22.537
      2.310  450.755   89.131   92.255   48.076  117.779   22.202   22.477
      2.320  445.251   87.326   89.461   46.731  116.542   21.839   22.940
      2.330  446.191   84.980   92.057   48.061  116.190   22.659   23.327
      2.340  439.877   84.628   91.304   46.731  113.907   22.432   21.986
      2.350  444.871   85.769   92.175   46.463  116.607   21.823   22.926
      2.360  445.188   87.570   90.090   47.998  116.347   21.368   22.588
      2.370  442.537   86.723   89.944   46.930  116.180   21.619   22.456
      2.380  448.583   87.313   92.163   48.334  116.436   22.801   22.150
      2.390  438.461   85.898   87.972   49.778  113.745   21.654   21.996
      2.400  441.655   86.582   89.687   48.127  114.222   21.890   22.205
      2.410  449.882   89.934   92.183   47.307  116.510   21.457   21.854
      2.420  443.382   89.474   89.517   47.056  114.671   23.118   21.821
      2.430  441.789   87.823   90.267   46.649  113.942   22.522   22.461
      2.440  443.077   88.483   90.557   47.076  113.870   21.921   22.708
      2.450  444.736   88.768   89.717   47.771  115.333   22.282   22.055
      2.460  441.231   86.691   90.339   48.163  112.734   22.635   22.951
      2.470  444.713   88.204   90.515   47.697  114.807   22.397   23.730
      2.480  436.775   85.381   91.283   46.744  114.223   20.592   23.174
      2.490  443.124   86.864   91.533   46.810  115.324   22.329   23.049
      2.500  440.068   87.506   90.438   47.007  113.840   21.571   22.158
      2.510  437.728   87.569   91.568   45.573  111.644   21.595   22.604
      2.520  440.133   88.065   91.054   45.688  113.530   21.506   22.205
      2.530  444.390   88.277   90.859   48.042  115.042   22.597   22.130
      2.540  438.759   86.556   90.655   47.745  113.373   21.765   22.056
      2.550  433.844   86.856   88.051   46.207  111.928   21.021   21.850
      2.560  438.325   87.657   89.009   46.786  114.304   21.949   21.798
      2.570  435.399   85.507   91.493   45.040  113.108   21.575   21.671
      2.580  438.447   86.195   90.927   46.685  114.106   21.695   21.644
      2.590  442.020   87.527   90.082   47.546  114.324   21.929   22.672
      2.600  447.213   89.322   90.976   47.938  116.297   22.148   22.340
      2.610  439.062   84.663   90.156   46.263  115.752   21.489   22.182
      2.620  435.804   85.233   90.222   46.453  114.920   20.974   21.849
      2.630  441.280   84.211   91.856   47.125  116.723   21.440   21.840
      2.640  440.813   86.737   90.036   47.464  114.360   21.692   21.537
      2.650  440.759   87.001   90.071   47.616  115.157   22.287   21.421
      2.660  439.614   86.440   89.299   47.212  116.721   21.249   21.689
      2.670  437.105   87.494   87.531   47.362  113.689   21.666   22.035
      2.680  433.937   85.092   90.407   47.836  111.729   21.304   21.454
      2.690  440.540   88.134   91.021   46.314  113.280   21.073   22.861
      2.700  438.962   85.105   90.216   47.525  114.124   21.868   22.669
      2.710  439.620   84.110   91.470   49.288  114.666   20.978   21.977
      2.720  440.332   86.339   90.539   47.762  113.746   21.497   21.893
      2.730  441.763   84.970   90.576   48.173  116.707   22.437   20.951
      2.740  439.568   84.758   89.796   46.876  116.509   21.357   22.834
      2.750  441.483   86.197   89.552   47.589  117.270   21.006   22.646
      2.760  440.700   83.974   90.647   48.134  116.309   21.554   22.414
      2.770  442.381   85.452   90.168   48.639  116.448   21.459   22.578
      2.780  435.783   83.055   90.084   48.852  112.477   21.042   23.030
      2.790  435.635   87.108   88.614   47.749  113.401   20.284   21.689
      2.800  443.107   86.272   90.175   48.961  116.357   21.578   22.888
      2.810  443.024   87.783   90.164   47.973  115.699   21.426   22.285
      2.820  439.516   86.104   89.868   49.473  113.853   20.249   22.458
      2.830  440.933   86.903   90.135   48.612  114.292   22.005   21.562
      2.840  438.872   84.473   90.718   47.526  113.989   21.650   23.096
      2.850  443.117   87.295   89.038   48.616  115.769   21.836   22.623
      2.860  448.528   87.664   91.065   48.920  118.493   22.279   23.182
      2.870  448.949   85.368   91.136   50.051  117.706   21.623   24.152
      2.880  446.469   85.407   91.560   48.678  117.198   22.398   22.900
      2.890  447.435   85.701   91.087   50.027  116.872   22.192   22.810
      2.900  438.477   83.304   88.742   48.528  115.214   21.780   22.371
      2.910  441.756   84.477   88.652   49.218  117.044   21.222   23.327
      2.920  444.461   85.459   90.321   49.003  115.665   21.575   23.204
      2.930  443.344   85.300   89.796   50.158  115.252   20.909   22.901
      2.940  440.035   85.355   90.412   49.609  114.356   21.382   22.830
      2.950  442.924   85.527   90.796   49.812  114.098   21.060   23.498
      2.960  438.796   83.872   89.062   49.384  112.514   22.440   23.518
      2.970  442.627   85.946   88.134   48.668  116.146   22.042   22.817
      2.980  442.914   84.951   90.181   51.005  114.979   22.386   22.695
      2.990  446.802   85.762   90.827   50.318  116.967   22.840   22.284
      3.000  441.014   85.705   89.661   48.499  114.545   22.041   22.660
      3.010  443.735   85.689   90.034   49.357  117.000   21.622   22.880
      3.020  440.788   87.199   89.553   47.790  115.458   21.560   22.182
      3.030  443.398   85.810   90.362   48.868  117.345   21.302   22.234
      3.040  440.099   85.028   90.876   48.346  114.048   22.431   22.046
      3.050  440.744   84.755   89.302   47.847  114.938   22.250   22.840
      3.060  441.620   83.254   90.153   48.303  116.222   22.025   22.712
      3.070  440.330   83.926   89.087   47.875  115.189   22.596   22.746
      3.080  443.550   82.852   91.027   49.557  117.062   21.505   22.808
      3.090  445.674   83.720   91.961   48.748  117.557   22.002   22.339
      3.100  446.584   85.080   91.353   48.352  116.245   22.680   23.138
      3.110  445.000   82.348   93.121   47.789  116.993   22.055   23.375
      3.120  442.331   83.068   92.571   47.942  114.710   23.236   22.728
      3.130  438.536   82.689   90.664   47.267  115.557   22.032   22.660
      3.140  436.185   82.298   91.291   47.784  112.567   22.436   22.262
      3.150  442.392   82.942   92.191   48.219  117.190   22.672   22.371
      3.160  440.581   80.719   93.550   47.732  115.160   22.713   23.351
      3.170  441.153   83.904   91.317   47.944  115.636   21.922   22.865
      3.180  437.560   81.840   92.278   47.032  114.645   21.313   22.877
      3.190  439.957   80.404   91.357   46.628  116.008   21.614   23.862
      3.200  441.088   82.739   93.115   47.681  115.161   22.143   22.308
      3.210  443.808   82.836   94.573   47.637  117.102   22.033   22.519
      3.220  443.000   84.207   91.797   48.726  114.745   22.687   23.090
      3.230  442.352   81.346   93.330   48.992  118.324   22.245   22.686
      3.240  442.839   84.827   90.987   48.301  115.523   23.222   22.872
      3.250  433.069   82.366   89.539   47.089  112.087   22.058   23.177
      3.260  442.545   84.140   91.970   48.803  116.009   22.103   23.023
      3.270  439.995   84.043   91.330   47.192  116.428   22.023   22.493
      3.280  439.678   82.446   91.304   48.588  116.541   21.961   22.280
      3.290  444.316   84.854   91.394   48.831  118.166   22.786   22.872
      3.300  435.889   79.792   90.488   48.064  115.539   21.690   23.096
      3.310  438.349   83.691   91.461   46.883  114.402   22.886   22.322
      3.320  439.484   81.759   90.034   48.008  117.717   22.932   22.578
      3.330  440.837   80.780   92.245   49.087  116.356   22.539   23.125
      3.340  441.241   83.464   91.026   48.360  117.154   21.923   22.813
      3.350  444.003   83.481   92.817   49.024  117.678   21.278   22.687
      3.360  443.790   83.788   90.404   49.696  117.848   21.313   23.331
      3.370  442.327   83.109   91.738   49.147  117.138   22.796   21.871
      3.380  445.106   82.471   91.544   49.219  119.765   22.596   22.403
      3.390  440.770   81.372   90.820   49.084  118.608   21.819   21.794
      3.400  443.541   81.235   92.027   49.167  118.934   21.597   22.688
      3.410  442.247   82.699   90.928   48.035  118.368   21.587   22.764
      3.420  440.802   82.275   89.926   48.910  118.567   22.117   21.826
      3.430  446.380   83.979   92.654   47.801  119.189   22.811   22.394
      3.440  444.177   82.054   90.068   47.726  120.155   23.553   22.634
      3.450  443.597   81.139   92.587   47.718  118.462   23.225   22.726
      3.460  438.268   81.986   90.653   47.713  116.290   21.862   22.793
      3.470  440.931   80.113   90.100   47.206  120.331   22.161   22.898
      3.480  435.648   79.264   90.151   46.758  117.594   21.605   21.815
      3.490  441.860   81.543   91.527   48.295  117.016   21.926   23.509
      3.500  439.070   81.273   90.824   47.283  116.644   22.649   22.144
      3.510  438.803   81.222   89.633   48.368  117.191   22.811   21.882
      3.520  439.021   80.884   91.674   48.063  115.744   21.639   22.131
      3.530  436.830   80.525   91.031   48.213  115.705   21.812   22.009
      3.540  438.165   79.955   89.580   48.602  116.417   22.343   22.478
      3.550  436.371   80.110   92.283   46.551  115.443   21.535   23.096
      3.560  435.729   79.790   90.276   47.364  116.055   22.604   22.166
      3.570  437.205   81.503   90.345   46.403  116.946   21.013   22.251
      3.580  439.021   79.141   91.435   46.841  118.426   22.007   21.912
      3.590  438.363   81.013   92.101   47.759  114.632   22.473   22.553
      3.600  438.979   78.786   91.307   48.738  116.406   22.636   22.160
      3.610  440.897   79.933   91.067   47.247  118.619   22.582   21.816
      3.620  437.902   81.302   91.731   47.447  115.976   21.763   22.945
      3.630  441.058   80.662   90.910   48.640  117.991   22.459   22.918
      3.640  437.260   76.667   91.238   49.028  114.500   23.977   23.624
      3.650  435.799   80.049   90.997   45.788  114.804   23.086   22.591
      3.660  437.217   80.560   89.237   48.444  114.821   23.257   23.023
      3.670  441.326   79.891   90.924   49.090  117.031   22.724   22.775
      3.680  439.263   80.163   90.297   48.936  115.175   23.060   22.509
      3.690  440.025   80.171   91.247   49.358  116.574   22.462   21.774
      3.700  443.128   79.503   91.607   50.027  117.033   22.722   22.376
      3.710  440.797   79.046   90.993   49.572  114.666   23.005   23.768
      3.720  436.946   78.302   88.864   48.423  117.121   22.620   22.890
      3.730  438.099   79.506   90.730   48.452  114.959   23.003   22.834
      3.740  435.468   79.395   88.843   47.707  116.268   21.979   22.260
      3.750  438.285   79.846   88.732   47.619  116.430   22.730   22.608
      3.760  442.938   80.445   90.943   49.565  117.497   23.012   23.298
      3.770  444.894   82.556   90.791   49.357  116.757   22.997   23.257
      3.780  437.814   78.896   91.021   49.449  113.453   23.726   21.428
      3.790  441.171   80.771   90.165   48.535  115.169   23.050   22.680
      3.800  441.014   78.503   91.222   47.889  116.900   23.471   22.015
      3.810  439.624   79.902   90.044   48.000  115.587   22.361   22.981
      3.820  437.326   77.921   89.792   47.358  117.294   22.648   22.215
      3.830  439.649   79.696   89.695   48.083  116.310   23.219   22.382
      3.840  439.719   79.401   89.555   47.696  116.055   22.924   22.660
      3.850  437.259   78.766   90.786   47.731  114.853   22.941   22.820
      3.860  437.435   79.029   88.936   47.494  116.100   23.255   23.184
      3.870  436.912   80.232   89.325   46.744  114.032   23.933   23.221
      3.880  441.242   81.251   91.379   46.820  116.405   24.850   22.483
      3.890  444.559   79.657   92.285   47.670  118.056   23.842   22.833
      3.900  438.696   78.234   91.399   47.719  115.716   22.966   22.474
      3.910  440.001   80.104   90.637   46.054  118.091   21.653   22.797
      3.920  435.074   78.055   89.022   46.663  116.219   23.087   22.682
      3.930  444.818   81.911   91.126   48.686  116.886   22.955   23.574
      3.940  439.465   79.511   90.356   47.873  114.564   23.766   23.100
      3.950  440.492   78.425   90.570   48.222  116.723   23.144   23.597
      3.960  440.373   78.563   89.874   48.092  116.938   23.649   23.023
      3.970  439.482   81.248   88.806   46.334  116.675   23.222   22.935
      3.980  439.307   81.281   89.653   46.482  116.611   23.481   22.805
      3.990  439.944   81.470   89.235   48.214  116.652   22.305   23.695
      4.000  435.125   79.569   88.450   47.318  115.543   21.790   23.568
      4.010  436.808   81.251   86.309   48.563  116.548   21.847   23.323
      4.020  441.258   81.740   88.319   47.968  117.841   22.430   23.286
      4.030  434.873   81.066   87.999   46.640  115.914   22.147   23.159
      4.040  440.663   83.523   87.495   48.178  116.434   23.486   24.015
      4.050  437.952   80.359   89.480   47.700  115.774   23.144   23.269
      4.060  438.228   79.736   89.748   47.532  116.650   22.929   22.397
      4.070  437.662   80.037   91.008   47.640  116.606   23.082   22.397
      4.080  440.136   79.358   89.805   49.055  117.482   23.198   22.776
      4.090  440.191   80.326   90.770   47.672  116.243   23.419   22.181
      4.100  438.480   80.659   87.947   47.765  116.197   23.933   22.663
      4.110  442.085   78.884   90.147   49.619  117.874   23.795   22.403
      4.120  443.723   80.404   90.282   48.357  117.662   24.195   21.836
      4.130  448.571   82.389   90.647   49.684  118.111   23.458   22.911
      4.140  444.007   81.809   89.615   48.787  117.717   24.031   22.933
      4.150  446.464   82.923   90.424   48.790  116.562   23.282   23.590
      4.160  446.322   80.990   91.304   48.751  118.704   23.780   22.316
      4.170  441.684   80.099   90.605   47.985  115.576   23.521   23.134
      4.180  443.943   80.760   89.374   48.785  117.007   22.737   23.670
      4.190  449.727   83.792   89.083   49.241  119.150   23.488   23.261
      4.200  442.093   82.224   89.891   48.523  115.624   22.712   22.104
      4.210  444.925   82.624   89.501   49.176  115.655   23.243   22.750
      4.220  435.504   79.946   87.247   48.486  115.719   22.493   21.316
      4.230  445.887   82.597   89.305   47.455  118.133   23.176   22.834
      4.240  438.986   80.034   88.338   47.583  117.296   22.464   22.450
      4.250  440.414   79.551   88.868   47.999  117.357   23.276   22.369
      4.260  441.648   80.886   87.711   48.572  116.999   22.825   22.866
      4.270  443.974   80.710   89.596   47.746  118.062   23.232   23.144
      4.280  442.994   81.266   87.092   48.893  117.384   23.628   23.880
      4.290  445.495   84.264   87.274   49.252  117.176   23.147   22.425
      4.300  439.102   82.400   85.886   48.572  116.417   22.610   21.843
      4.310  440.825   81.113   86.770   48.874  119.229   22.471   22.160
      4.320  447.675   83.077   88.611   49.451  119.254   23.797   22.263
      4.330  443.951   82.027   88.097   49.331  118.792   23.184   22.158
      4.340  443.508   83.134   88.086   48.144  118.556   23.032   22.676
      4.350  439.829   79.530   87.178   48.365  117.791   23.414   22.656
      4.360  440.626   78.622   88.909   49.282  117.284   23.236   23.342
      4.370  439.987   80.817   90.676   48.096  114.439   22.791   21.786
      4.380  442.437   81.430   89.079   48.004  116.977   23.060   22.210
      4.390  445.879   83.981   88.656   48.585  118.646   22.092   21.967
      4.400  444.347   81.325   90.281   47.880  118.161   22.976   22.153
      4.410  439.129   83.010   88.009   47.157  116.439   21.634   21.575
      4.420  445.198   82.855   89.828   46.646  120.758   21.934   21.837
      4.430  444.931   83.047   87.718   48.050  118.761   22.593   23.294
      4.440  442.385   82.918   89.618   46.944  117.606   21.657   23.349
      4.450  444.161   81.979   88.490   46.970  121.041   22.336   22.483
      4.460  445.831   83.403   89.472   48.227  118.215   21.354   22.592
      4.470  443.986   82.090   91.596   48.563  116.894   21.798   22.230
      4.480  445.359   81.799   90.182   47.431  118.632   22.501   23.644
      4.490  441.168   79.652   90.088   47.743  117.866   23.036   22.342
      4.500  444.338   81.766   90.141   48.000  118.253   22.536   22.891
      4.510  442.542   80.507   90.998   46.974  118.591   22.742   22.337
      4.520  442.115   80.770   89.571   47.119  116.192   23.159   22.736
      4.530  447.958   82.351   89.682   47.789  120.044   22.502   23.280
      4.540  440.508   81.610   87.690   47.636  117.708   23.316   22.700
      4.550  440.641   81.261   89.246   47.355  117.166   23.693   21.895
      4.560  446.089   82.082   89.719   48.272  120.376   22.987   22.142
      4.570  444.521   81.835   91.204   49.405  116.505   22.595   22.693
      4.580  445.425   82.434   91.696   47.170  118.129   23.064   23.108
      4.590  446.813   80.719   91.922   48.910  119.530   23.120   23.054
      4.600  443.502   80.729   89.686   48.176  117.992   22.859   22.997
      4.610  445.305   80.613   91.355   48.294  117.591   22.534   23.562
      4.620  442.701   81.301   92.309   48.825  116.394   21.130   22.074
      4.630  441.315   82.217   90.275   48.769  115.851   22.181   22.117
      4.640  445.144   83.426   90.513   47.740  115.558   23.007   22.814
      4.650  445.473   84.252   91.162   48.308  116.703   21.991   22.051
      4.660  445.992   83.686   90.713   48.553  116.707   22.203   22.210
      4.670  448.163   83.761   90.934   47.950  119.540   21.500   21.777
      4.680  446.444   84.377   89.528   48.576  117.330   23.555   21.778
      4.690  448.642   85.406   91.866   46.996  118.098   22.708   22.707
      4.700  447.041   84.089   90.049   49.516  118.105   22.568   21.954
      4.710  447.188   84.495   90.178   48.623  118.304   22.666   23.169
      4.720  448.312   83.775   91.606   49.539  116.888   22.508   24.142
      4.730  450.263   84.144   93.752   49.107  117.787   22.612   22.732
      4.740  445.780   84.328   89.446   49.727  116.547   22.695   22.734
      4.750  444.287   84.303   91.501   48.455  115.854   21.216   23.150
      4.760  443.915   82.469   92.193   48.981  117.035   21.899   22.487
      4.770  445.445   82.766   93.094   47.740  118.187   22.924   22.088
      4.780  440.882   82.291   90.789   47.417  116.374   21.188   22.543
      4.790  442.562   83.986   91.498   46.961  115.005   21.647   21.993
      4.800  440.557   81.929   90.992   47.789  114.074   22.639   23.136
      4.810  442.864   83.995   92.268   48.562  115.245   20.586   22.201
      4.820  448.324   84.980   91.613   49.556  116.915   22.307   22.024
      4.830  443.540   83.862   89.673   49.405  116.383   21.825   22.002
      4.840  450.781   88.173   89.278   49.485  118.094   22.090   22.849
      4.850  445.305   83.935   90.462   48.812  115.150   23.193   22.839
      4.860  446.753   84.230   90.128   49.725  117.296   21.944   22.915
      4.870  447.263   84.923   91.038   50.677  115.304   22.436   23.203
      4.880  443.828   85.271   88.234   49.493  116.031   22.525   22.901
      4.890  443.890   87.868   89.263   47.584  114.567   21.987   23.136
      4.900  445.479   86.213   88.105   47.684  117.544   22.540   23.230
      4.910  441.669   84.520   90.114   46.833  118.153   20.783   22.188
      4.920  443.290   85.742   89.011   48.753  115.916   21.792   22.699
      4.930  444.909   86.584   89.503   48.888  116.015   21.272   23.272
      4.940  444.347   85.635   90.301   46.585  116.791   21.688   23.946
      4.950  443.955   85.006   90.834   47.668  115.863   21.116   22.905
      4.960  445.356   82.924   89.897   48.143  118.982   21.272   23.350
      4.970  440.840   84.118   89.313   47.955  116.852   21.264   22.393
      4.980  441.587   85.143   89.982   46.744  116.298   20.751   22.748
      4.990  439.131   84.429   87.669   48.350  114.354   20.411   23.025
      5.000  440.181   84.717   88.074   47.252  117.339   20.320   22.542
      5.010  441.489   83.846   88.813   48.614  115.305   21.979   23.209
      5.020  434.738   84.903   86.080   47.314  113.865   21.518   23.027
      5.030  437.166   84.894   87.211   48.251  114.387   20.311   22.715
      5.040  437.347   81.654   88.305   48.957  115.617   21.257   22.225
      5.050  436.738   82.981   85.656   48.668  116.685   20.012   22.952
      5.060  438.985   84.108   86.379   48.760  116.334   20.253   23.170
      5.070  438.593   84.188   86.664   48.867  115.266   20.371   22.897
      5.080  439.969   83.962   86.665   47.783  117.277   20.702   22.775
      5.090  437.425   84.943   88.289   45.926  114.237   20.320   22.700
      5.100  436.713   84.230   87.521   46.935  113.683   20.961   22.869
      5.110  437.613   83.807   88.277   47.435  114.043   21.520   23.002
      5.120  437.046   83.545   88.311   46.285  113.987   21.500   22.748
      5.130  441.196   83.353   86.279   47.823  116.609   22.340   23.451
      5.140  433.808   82.634   86.131   46.882  112.695   22.049   22.837
      5.150  436.423   83.290   88.930   47.833  113.585   21.424   22.211
      5.160  437.280   82.574   90.181   47.218  113.479   19.904   22.345
      5.170  442.007   83.526   90.663   47.542  114.759   20.880   23.543
      5.180  438.957   84.173   89.604   46.189  114.227   21.978   22.805
      5.190  438.073   83.506   89.191   45.797  114.612   21.661   23.018
      5.200  436.706   83.970   89.126   46.642  111.476   20.656   24.189
      5.210  440.437   83.906   90.373   46.738  116.043   20.552   22.627
      5.220  434.152   82.500   88.034   46.742  113.549   21.298   22.847
      5.230  438.435   83.840   88.524   46.952  114.272   21.548   23.454
      5.240  441.155   83.955   89.319   47.184  115.641   20.828   24.104
      5.250  440.282   85.026   88.052   47.213  114.031   20.846   24.560
      5.260  438.021   83.703   88.707   46.501  115.003   20.989   23.860
      5.270  438.913   84.422   87.784   48.257  114.276   21.170   23.299
      5.280  435.860   80.743   88.518   47.335  116.662   21.082   23.091
      5.290  438.523   82.680   88.260   48.988  116.103   21.025   23.690
      5.300  434.224   81.483   88.929   47.308  114.352   21.363   23.156
      5.310  441.124   82.401   90.869   48.984  114.684   20.846   23.574
      5.320  436.250   82.462   88.882   48.109  115.267   19.989   22.491
      5.330  438.651   83.245   90.640   48.174  113.771   21.466   22.342
      5.340  439.635   83.974   89.615   48.910  114.453   20.183   23.136
      5.350  438.665   83.049   89.293   48.835  113.473   20.868   23.174
      5.360  440.728   83.961   89.845   49.150  114.288   21.243   22.542
      5.370  441.849   84.522   88.924   50.114  115.350   20.994   23.356
      5.380  441.226   82.618   91.988   49.126  115.162   20.198   23.370
      5.390  445.360   83.430   90.241   50.016  118.173   20.170   23.699
      5.400  441.246   82.557   91.231   48.034  116.404   20.555   22.204
      5.410  442.854   83.390   90.584   48.903  115.895   21.342   23.207
      5.420  438.667   84.360   90.409   48.516  114.015   20.959   21.975
      5.430  441.224   84.720   89.746   49.229  113.186   21.238   22.981
      5.440  438.539   82.320   88.330   50.382  114.141   21.189   22.985
      5.450  435.080   82.587   89.160   48.072  113.374   20.862   22.124
      5.460  436.948   82.847   89.279   48.662  111.698   21.209   22.856
      5.470  441.515   81.360   90.042   50.709  114.748   21.809   22.231
      5.480  438.821   82.180   90.936   49.306  112.992   20.295   23.012
      5.490  443.313   82.811   91.384   49.982  112.691   20.573   23.730
      5.500  447.848   83.970   90.557   49.268  117.917   21.254   24.259
      5.510  440.208   84.002   89.328   49.422  111.993   20.655   23.725
      5.520  438.333   83.372   88.130   48.583  112.611   21.179   23.835
      5.530  443.009   85.239   90.515   48.025  112.801   20.539   24.150
      5.540  442.200   83.843   89.442   49.251  114.284   20.364   23.814
      5.550  441.826   84.292   89.582   49.324  113.121   20.978   23.727
      5.560  442.898   83.577   89.302   48.969  112.538   21.890   24.233
      5.570  441.060   84.686   90.257   49.589  112.136   21.415   22.235
      5.580  440.126   82.946   91.087   46.669  112.360   21.654   23.160
      5.590  442.047   86.335   90.108   47.864  110.429   22.351   23.029
      5.600  443.668   85.545   90.671   48.049  112.347   21.432   24.212
      5.610  441.717   84.917   88.062   48.298  114.544   20.548   23.251
      5.620  439.277   84.830   87.767   48.521  112.068   20.238   24.107
      5.630  442.141   84.517   89.693   47.886  112.911   21.403   23.944
      5.640  443.065   84.935   90.358   48.164  115.655   20.944   22.723
      5.650  444.615   86.259   90.115   48.373  115.061   19.933   23.583
      5.660  440.449   85.875   89.241   46.934  114.778   21.032   23.446
      5.670  441.208   85.680   90.088   47.061  113.758   20.224   24.277
      5.680  442.241   86.027   89.577   47.631  115.564   20.513   23.672
      5.690  440.268   85.289   88.436   48.176  113.637   19.778   24.210
      5.700  442.871   84.793   89.621   48.073  113.935   21.562   24.967
      5.710  440.814   85.096   89.559   48.745  113.366   20.080   23.934
      5.720  439.947   83.883   89.239   47.954  114.432   20.715   24.205
      5.730  434.831   83.978   89.461   46.360  112.488   20.956   22.794
      5.740  438.116   84.696   89.945   47.656  113.460   20.187   23.290
      5.750  438.498   84.178   89.565   46.450  113.871   20.813   23.233
      5.760  437.800   84.713   89.867   45.859  113.045   21.206   23.467
      5.770  444.705   86.057   90.272   48.398  113.490   21.438   24.883
      5.780  440.266   84.173   88.624   46.100  114.091   21.793   23.897
      5.790  437.974   83.181   88.018   47.587  113.986   21.221   24.325
      5.800  439.870   84.896   87.812   46.967  114.471   21.429   24.228
      5.810  433.530   81.663   86.602   48.442  114.571   20.513   23.227
      5.820  435.793   83.479   87.534   48.176  113.583   22.158   23.098
      5.830  432.441   82.610   88.648   46.018  112.284   20.171   22.756
      5.840  436.923   83.835   89.208   47.381  115.539   20.503   22.286
      5.850  432.444   83.043   86.629   47.334  112.275   21.124   22.712
      5.860  434.061   81.925   89.059   47.871  112.657   21.323   23.334
      5.870  435.334   82.661   88.745   46.557  113.180   20.189   24.118
      5.880  439.234   84.428   90.250   46.728  113.411   21.239   23.665
      5.890  435.310   80.883   88.960   48.385  114.427   20.491   23.663
      5.900  432.624   82.482   86.050   46.188  114.238   20.389   23.618
      5.910  435.221   82.071   89.278   46.775  114.745   21.033   23.398
      5.920  432.278   82.052   87.414   46.038  115.983   20.335   22.689
      5.930  430.160   81.579   87.507   47.040  113.566   19.362   22.603
      5.940  432.793   82.421   87.415   48.631  113.407   19.306   23.094
      5.950  431.793   81.944   87.924   48.116  113.855   19.179   22.729
      5.960  432.383   81.621   88.307   47.556  114.040   19.752   22.831
      5.970  427.977   79.556   86.496   46.497  113.429   19.229   23.107
      5.980  429.318   79.853   87.122   47.347  113.937   19.525   23.053
      5.990  429.697   80.488   87.942   47.523  111.793   20.287   23.389
      6.000  432.940   80.704   86.580   48.395  113.669   20.080   23.893
      6.010  437.529   82.184   89.381   49.701  112.808   20.552   23.769
      6.020  434.740   82.928   87.658   47.586  113.831   20.558   22.218
      6.030  435.383   80.083   88.351   48.091  115.557   21.193   22.171
      6.040  437.124   81.594   86.970   49.243  114.867   22.208   23.046
      6.050  434.979   82.019   86.513   47.708  115.582   20.400   23.461
      6.060  435.300   83.241   85.932   48.340  115.168   20.737   23.314
      6.070  434.336   80.047   87.080   48.217  115.372   20.920   23.130
      6.080  432.579   81.461   85.912   48.060  113.643   20.604   22.899
      6.090  431.238   81.260   85.448   46.987  113.916   20.325   23.248
      6.100  431.454   80.107   86.123   47.674  115.036   20.363   23.629
      6.110  433.781   82.369   86.369   48.082  113.532   20.757   23.043
      6.120  431.212   79.779   86.360   48.393  112.850   20.886   23.450
      6.130  436.322   81.879   86.446   48.425  114.983   21.819   23.162
      6.140  435.679   80.526   86.416   48.484  115.801   21.569   22.888
      6.150  432.852   80.904   85.644   49.581  115.058   20.678   22.554
      6.160  434.360   80.217   87.538   49.058  113.191   21.809   22.653
      6.170  435.737   80.104   87.061   48.830  115.865   21.444   22.377
      6.180  433.829   79.542   85.120   49.701  115.655   21.778   22.458
      6.190  432.152   79.363   87.540   47.861  113.956   21.081   21.965
      6.200  434.754   79.547   87.889   50.050  113.727   21.906   21.765
      6.210  433.392   79.401   86.585   49.489  113.519   22.125   22.804
      6.220  433.486   80.681   88.047   48.632  113.237   21.549   21.591
      6.230  432.945   81.003   88.187   47.507  112.824   21.114   23.205
      6.240  437.725   80.489   88.591   48.289  116.915   21.006   23.176
      6.250  435.184   81.038   88.542   48.242  116.716   20.510   22.119
      6.260  430.777   80.238   86.485   47.778  113.608   21.294   22.882
      6.270  436.245   82.559   87.864   46.662  115.815   21.191   21.929
      6.280  432.702   81.999   85.693   48.062  115.370   20.721   22.136
      6.290  431.594   82.388   86.828   48.620  113.986   20.673   21.933
      6.300  431.062   79.927   89.091   46.174  112.584   21.701   22.270
      6.310  430.353   80.422   86.995   46.943  113.299   21.035   22.278
      6.320  433.691   80.630   88.373   46.478  114.849   21.042   22.749
      6.330  433.303   80.821   89.495   46.544  115.272   21.087   21.526
      6.340  430.225   81.564   90.158   46.768  111.026   19.775   22.475
      6.350  431.291   80.947   89.571   47.671  111.755   20.962   22.487
      6.360  433.822   83.158   89.652   46.802  113.368   20.408   22.759
      6.370  434.902   81.963   88.656   48.277  113.597   20.423   22.488
      6.380  436.543   82.912   90.461   48.325  111.528   21.532   22.185
      6.390  434.869   82.703   88.905   48.109  112.697   20.813   22.481
      6.400  430.585   82.879   86.009   46.589  113.551   20.450   22.727
      6.410  431.520   81.786   87.419   48.506  113.419   20.484   21.928
      6.420  433.826   82.624   85.979   48.139  114.667   20.427   22.368
      6.430  436.059   83.033   88.197   49.157  113.865   19.969   22.754
      6.440  435.486   84.010   89.120   46.912  114.609   19.529   22.166
      6.450  438.484   83.778   88.130   47.953  114.859   21.505   22.451
      6.460  433.772   81.935   88.704   46.687  114.331   21.647   21.488
      6.470  434.253   83.304   88.482   46.667  114.060   20.789   21.605
      6.480  434.874   82.091   87.583   45.678  117.648   20.547   21.868
      6.490  435.084   82.723   87.460   46.253  114.467   21.340   22.401
      6.500  430.686   81.584   86.875   45.827  113.062   21.500   22.120
      6.510  431.201   80.668   89.051   45.670  113.747   20.129   22.616
      6.520  437.576   82.328   89.911   47.410  114.888   21.211   21.862
      6.530  435.205   81.024   88.473   47.223  113.925   22.113   21.274
      6.540  432.691   81.785   86.954   46.925  113.795   21.490   22.130
      6.550  436.865   83.138   90.220   47.228  114.798   20.271   21.871
      6.560  429.974   81.434   86.963   45.706  114.798   19.328   22.254
      6.570  429.932   80.876   87.793   47.334  112.487   18.644   22.406
      6.580  429.456   80.977   86.577   47.736  111.591   20.500   22.335
      6.590  434.409   79.657   87.744   47.539  115.592   20.775   23.123
      6.600  431.692   82.114   88.064   45.634  113.520   20.337   22.119
      6.610  433.053   82.052   88.442   46.129  113.573   20.363   21.291
      6.620  431.741   80.605   88.384   46.331  113.645   19.637   21.391
      6.630  431.241   79.627   88.341   46.586  114.006   18.809   22.410
      6.640  438.222   82.493   88.149   47.271  116.059   20.313   23.259
      6.650  440.996   82.806   91.268   45.843  116.491   19.748   23.223
      6.660  436.607   83.189   88.132   47.599  115.245   20.191   22.405
      6.670  436.979   83.113   88.823   46.090  115.621   20.323   22.029
      6.680  439.469   82.945   88.692   46.765  116.692   20.840   23.001
      6.690  435.503   83.025   86.696   46.931  116.085   19.696   22.889
      6.700  440.336   84.069   89.476   46.647  117.359   19.820   22.159
      6.710  435.518   85.291   85.426   47.106  115.115   19.693   22.211
      6.720  432.919   83.490   85.759   45.873  115.237   20.304   22.092
      6.730  432.037   82.559   86.367   45.039  115.137   20.436   22.382
      6.740  434.836   84.024   86.788   46.205  115.285   20.469   23.020
      6.750  436.197   84.349   85.495   45.716  117.575   20.694   23.303
      6.760  434.760   83.231   84.846   46.442  116.437   21.794   23.476
      6.770  436.295   86.222   87.168   44.775  115.473   21.486   22.152
      6.780  434.316   85.265   86.174   44.783  114.846   21.079   22.517
      6.790  436.806   83.979   87.746   46.469  114.157   20.967   22.797
      6.800  435.817   83.816   85.790   45.624  117.140   20.588   22.498
      6.810  434.425   83.555   86.302   47.545  113.744   21.202   22.379
      6.820  433.582   83.225   86.629   48.613  112.086   21.220   21.807
      6.830  436.647   84.661   89.988   48.266  112.174   20.304   22.091
      6.840  436.460   84.896   88.195   47.858  111.615   20.123   23.346
      6.850  437.665   83.864   88.080   48.793  113.363   20.700   22.261
      6.860  439.064   85.956   88.258   46.882  114.044   20.424   22.976
      6.870  436.480   85.140   86.963   46.612  114.687   21.751   22.326
      6.880  439.964   84.056   89.318   47.514  115.842   21.448   22.331
      6.890  438.815   84.492   88.408   47.751  116.094   19.929   22.405
      6.900  439.985   84.567   89.139   46.823  115.420   20.808   22.999
      6.910  441.279   81.819   90.302   48.135  117.234   20.707   22.829
      6.920  438.630   83.231   87.770   47.440  115.925   20.837   22.893
      6.930  442.532   83.936   90.583   48.751  116.056   21.052   22.813
      6.940  436.139   82.376   89.159   47.749  114.086   20.355   23.454
      6.950  440.387   84.751   89.056   47.675  116.126   20.588   23.442
      6.960  437.318   84.210   88.316   47.190  115.265   21.455   22.521
      6.970  436.377   83.722   88.894   47.195  113.303   20.844   22.871
      6.980  438.405   83.173   90.693   47.753  112.662   22.062   21.947
      6.990  439.659   84.121   89.940   47.161  113.824   22.157   22.610
      7.000  440.139   83.437   92.517   47.383  114.101   21.320   22.488
      7.010  439.796   85.342   90.542   46.633  114.666   21.732   21.988
      7.020  439.140   84.142   91.013   48.386  112.116   21.810   23.048
      7.030  437.303   83.630   90.148   47.378  111.901   21.779   22.683
      7.040  434.324   82.856   90.339   46.951  111.691   21.639   22.707
      7.050  440.647   83.552   91.983   48.041  113.464   22.716   22.488
      7.060  440.748   82.653   90.259   47.277  113.931   22.666   23.928
      7.070  443.648   82.961   91.133   47.689  115.106   21.384   23.369
      7.080  439.051   84.044   89.572   47.254  114.265   21.575   22.240
      7.090  441.138   83.098   91.853   47.009  113.324   22.363   22.453
      7.100  439.451   85.078   88.802   47.715  114.039   21.567   22.386
      7.110  438.849   83.308   90.227   46.821  113.325   21.624   22.773
      7.120  441.655   83.822   91.162   45.934  114.465   21.684   22.890
      7.130  440.294   84.606   90.611   47.192  112.901   20.988   22.828
      7.140  442.614   83.445   91.325   48.134  114.342   21.016   23.244
      7.150  437.688   82.650   89.016   47.881  111.934   21.854   23.180
      7.160  436.882   82.779   88.935   46.421  112.407   22.822   22.393
      7.170  437.777   83.688   88.517   46.235  112.862   22.843   22.959
      7.180  438.982   83.946   90.577   47.628  113.139   21.463   22.349
      7.190  437.069   82.627   90.342   47.179  113.391   21.173   22.355
      7.200  441.407   82.740   89.519   47.133  116.828   22.182   22.927
      7.210  435.648   82.342   89.477   47.085  113.475   21.298   23.032
      7.220  437.947   82.622   90.093   47.707  114.177   22.320   21.917
      7.230  438.537   80.320   90.581   48.179  115.580   21.664   22.474
      7.240  438.672   83.451   89.771   47.941  114.504   21.901   22.425
      7.250  436.636   81.010   90.242   47.535  116.118   21.452   21.675
      7.260  442.554   80.852   92.884   48.181  117.131   21.449   23.104
      7.270  443.487   83.059   94.395   46.270  116.501   21.563   22.542
      7.280  443.339   83.532   92.701   47.987  116.765   20.686   22.295
      7.290  442.389   83.441   92.005   49.245  116.591   21.244   21.444
      7.300  441.457   83.183   90.300   48.484  115.595   20.814   23.378
      7.310  440.208   84.888   90.804   46.802  116.476   21.203   21.479
      7.320  442.565   83.322   89.966   48.078  117.090   22.014   22.729
      7.330  437.460   83.782   89.819   47.212  114.109   20.873   22.204
      7.340  434.667   81.992   88.245   47.387  113.560   21.218   23.147
      7.350  441.460   83.367   91.227   48.246  115.559   21.185   22.040
      7.360  439.225   84.535   89.837   47.448  114.002   21.517   22.845
      7.370  437.282   83.379   91.487   46.428  114.375   20.971   20.708
      7.380  442.172   84.859   90.542   49.039  113.173   21.120   22.614
      7.390  439.430   82.840   91.321   47.937  114.978   21.197   21.772
      7.400  436.736   80.784   91.033   47.144  114.192   20.803   22.878
      7.410  433.743   79.911   90.297   45.731  113.363   20.912   23.911
      7.420  437.472   82.253   90.046   46.709  113.834   20.947   23.808
      7.430  435.214   80.137   89.873   46.255  115.954   20.337   22.989
      7.440  441.117   80.955   91.699   46.763  116.237   20.862   23.986
      7.450  439.324   82.871   91.225   45.771  116.246   20.371   22.861
      7.460  438.387   82.269   90.092   46.639  115.375   21.276   22.931
      7.470  441.677   81.344   92.038   45.757  116.965   21.608   23.151
      7.480  434.490   82.644   91.214   44.853  113.822   21.076   22.355
      7.490  443.080   84.530   91.603   46.807  117.626   21.413   22.294
      7.500  438.393   81.045   90.984   47.375  114.087   21.945   22.764
      7.510  439.758   84.295   87.666   48.023  113.863   21.997   23.499
      7.520  438.740   81.281   92.537   47.453  114.232   21.048   22.165
      7.530  437.514   82.123   91.735   46.225  115.585   20.979   22.507
      7.540  439.924   80.990   90.958   46.191  117.807   21.718   23.472
      7.550  443.846   83.726   91.704   47.511  117.726   21.015   23.632
      7.560  439.214   82.818   89.749   46.210  117.735   20.826   23.081
      7.570  442.615   82.716   90.540   48.057  117.216   21.987   23.679
      7.580  438.962   82.361   91.481   47.845  114.344   21.474   23.400
      7.590  439.931   81.931   91.968   46.752  114.875   21.671   23.859
      7.600  435.144   82.525   90.961   47.680  111.857   20.894   22.777
      7.610  438.202   81.624   92.059   47.764  113.989   21.282   22.889
      7.620  439.291   82.282   91.740   47.162  114.376   22.416   22.290
      7.630  436.145   81.697   92.033   46.464  113.547   21.124   23.180
      7.640  434.044   79.882   91.040   46.397  113.091   20.626   23.612
      7.650  439.635   81.018   92.087   46.707  114.362   21.555   23.207
      7.660  437.533   81.324   90.995   47.140  115.334   20.455   22.966
      7.670  437.754   81.338   90.060   47.263  115.152   21.214   22.229
      7.680  435.432   80.863   92.733   46.965  111.676   21.832   21.542
      7.690  430.297   81.260   91.373   45.481  112.073   19.372   21.236
      7.700  432.214   80.444   92.537   45.395  112.938   20.598   21.330
      7.710  434.174   81.731   92.076   45.429  112.621   20.224   21.741
      7.720  432.101   80.110   92.484   45.246  113.276   20.624   22.297
      7.730  432.209   81.000   91.718   44.648  113.215   21.081   21.818
      7.740  434.649   81.721   90.193   46.663  114.021   20.116   22.260
      7.750  436.500   82.741   90.267   46.979  115.133   20.220   22.418
      7.760  435.502   81.312   90.516   45.904  115.149   21.169   23.468
      7.770  438.099   81.282   90.886   46.565  115.016   21.275   23.217
      7.780  434.429   81.888   89.857   45.862  113.536   21.576   23.206
      7.790  435.071   82.593   90.650   45.917  112.752   20.655   23.001
      7.800  434.984   82.204   90.537   45.827  112.346   20.552   23.324
      7.810  434.526   81.239   91.623   46.927  111.622   20.667   22.780
      7.820  433.054   80.413   90.673   46.936  112.566   20.337   22.359
      7.830  435.430   80.800   90.004   47.160  115.278   19.669   22.342
      7.840  434.957   81.835   92.253   45.791  111.480   21.028   23.176
      7.850  437.342   82.767   90.633   46.675  114.432   21.773   21.643
      7.860  440.483   83.385   90.977   46.684  114.105   21.597   22.899
      7.870  439.054   82.741   91.346   46.301  113.567   21.441   23.200
      7.880  435.655   81.435   90.540   45.945  113.617   20.951   22.592
      7.890  433.982   82.223   90.138   46.025  112.002   20.857   22.891
      7.900  435.954   82.974   90.201   46.998  113.321   21.410   22.359
      7.910  435.360   81.837   92.651   45.039  111.582   21.556   23.340
      7.920  436.968   82.066   91.032   46.307  113.979   21.199   22.982
      7.930  435.192   82.014   90.158   46.282  112.860   21.678   22.440
      7.940  439.332   82.901   90.344   47.392  114.103   21.269   22.560
      7.950  436.462   80.941   90.066   46.712  114.202   21.361   22.698
      7.960  440.832   84.321   90.813   46.788  114.410   21.244   23.344
      7.970  434.396   82.943   90.381   45.406  111.298   21.706   23.326
      7.980  438.801   82.235   90.769   46.781  114.564   20.345   23.979
      7.990  434.107   82.001   88.911   46.739  113.735   20.736   22.888
      8.000  439.218   83.914   89.949   46.578  114.151   22.099   23.365
      8.010  436.880   81.849   89.400   45.401  112.922   22.932   23.432
      8.020  436.173   84.540   90.410   46.935  110.560   20.409   23.560
      8.030  433.665   83.897   89.393   46.255  111.635   20.673   22.277
      8.040  432.681   81.363   91.364   44.965  112.650   20.632   22.892
      8.050  437.545   82.832   89.608   46.798  114.756   20.952   22.776
      8.060  437.777   82.910   90.989   47.308  112.547   20.436   23.326
      8.070  439.877   83.364   90.913   46.139  114.711   21.215   23.123
      8.080  438.056   83.895   92.016   47.201  112.733   20.600   22.594
      8.090  443.083   82.341   93.355   47.228  117.404   22.019   22.447
      8.100  438.724   84.006   89.337   45.865  115.996   21.001   23.347
      8.110  437.668   82.211   91.076   47.003  114.539   19.913   23.185
      8.120  442.694   83.294   91.198   48.675  115.271   22.025   22.568
      8.130  438.835   84.430   87.793   46.873  115.703   20.385   23.123
      8.140  440.322   82.530   91.626   45.518  117.755   20.938   23.354
      8.150  436.250   83.554   89.599   45.472  115.826   20.892   23.279
      8.160  438.104   84.495   91.147   46.496  116.265   19.865   22.458
      8.170  437.780   83.200   89.670   46.428  115.581   21.406   22.203
      8.180  439.814   83.086   89.147   46.807  117.245   21.200   22.944
      8.190  436.478   83.734   88.744   45.132  115.183   21.184   22.958
      8.200  437.428   83.319   88.753   46.210  116.273   20.884   22.640
      8.210  439.002   82.039   90.960   45.527  117.035   21.399   22.637
      8.220  441.402   83.711   93.324   45.401  116.425   19.465   22.656
      8.230  441.373   84.110   91.593   46.232  115.963   20.898   23.289
      8.240  443.814   85.072   93.685   46.338  115.588   21.241   23.231
      8.250  438.031   83.843   91.293   46.853  115.207   20.226   22.340
      8.260  439.370   83.333   91.228   46.869  115.312   21.267   22.690
      8.270  438.593   84.372   90.561   45.620  115.640   20.479   22.312
      8.280  437.408   82.763   90.175   46.840  116.185   20.633   22.029
      8.290  438.785   84.296   90.339   46.406  115.534   21.274   22.589
      8.300  441.813   84.316   92.251   46.790  116.666   21.001   22.041
      8.310  437.688   83.158   90.564   45.124  116.972   20.873   21.723
      8.320  434.254   83.536   91.221   45.963  112.667   21.258   22.397
      8.330  436.164   83.711   90.407   45.411  114.797   22.137   22.671
      8.340  437.992   83.427   90.174   46.549  115.233   21.644   22.354
      8.350  439.234   85.503   88.190   46.980  116.773   21.907   21.597
      8.360  436.466   84.086   89.288   47.064  115.592   20.856   22.242
      8.370  438.965   85.288   90.547   45.027  116.076   21.226   22.834
      8.380  434.148   85.029   88.445   46.801  114.013   21.238   21.790
      8.390  440.950   85.834   87.850   46.961  116.324   21.447   22.701
      8.400  437.432   85.573   89.773   45.826  114.868   21.535   22.651
      8.410  437.647   85.910   90.628   45.000  114.743   21.645   22.944
      8.420  440.022   85.685   89.848   46.384  115.019   22.959   23.004
      8.430  440.361   87.586   90.183   46.349  114.763   20.839   22.722
      8.440  440.251   84.936   90.485   47.360  115.093   21.404   23.513
      8.450  438.504   83.756   90.739   47.084  114.506   21.733   23.134
      8.460  440.524   85.011   89.886   47.522  114.943   21.621   23.422
      8.470  441.327   85.286   91.626   47.214  114.671   21.037   22.892
      8.480  443.653   86.174   91.754   46.916  116.784   21.551   21.949
      8.490  442.360   87.195   90.392   46.468  116.888   22.335   22.065
      8.500  441.649   85.828   90.532   48.486  115.244   21.113   22.940
      8.510  445.714   86.460   91.242   48.631  117.637   21.435   22.039
      8.520  446.271   86.224   92.710   47.952  117.407   21.539   23.178
      8.530  445.527   85.875   92.306   48.943  115.639   21.653   23.298
      8.540  449.112   85.576   90.929   48.680  118.432   23.059   23.104
      8.550  443.535   86.744   90.519   47.386  117.606   21.574   22.880
      8.560  441.335   86.478   90.740   46.926  116.031   20.961   22.520
      8.570  438.501   85.912   90.609   46.996  113.796   21.153   22.661
      8.580  440.680   86.064   89.186   46.601  115.340   22.452   22.762
      8.590  444.987   86.962   88.518   47.260  118.196   21.935   22.722
      8.600  444.188   86.553   90.857   47.282  115.540   22.421   23.189
      8.610  443.929   85.468   92.154   47.649  115.340   21.506   23.921
      8.620  441.019   84.490   90.015   48.251  115.137   21.941   22.861
      8.630  440.165   84.132   89.626   47.138  116.360   22.024   22.477
      8.640  441.012   85.885   88.958   47.758  114.327   21.585   23.384
      8.650  439.035   84.675   90.657   47.173  116.617   20.313   22.204
      8.660  440.957   86.274   89.974   48.298  114.695   20.912   22.512
      8.670  438.890   85.440   89.319   47.150  115.875   21.424   22.209
      8.680  435.360   86.227   89.013   45.608  113.503   21.722   21.939
      8.690  435.046   83.145   88.863   46.820  114.786   21.211   22.817
      8.700  438.052   84.210   90.144   46.620  116.527   21.119   22.912
      8.710  441.466   85.784   90.664   47.447  117.385   20.569   21.676
      8.720  440.714   87.642   88.520   46.866  114.104   22.256   22.848
      8.730  443.970   86.552   88.963   48.156  117.477   21.530   22.778
      8.740  433.067   85.611   87.985   45.591  114.799   20.610   21.956
      8.750  438.410   85.743   88.868   46.331  117.060   20.767   22.914
      8.760  437.657   85.078   89.542   47.045  113.645   21.556   22.803
      8.770  438.655   86.060   90.884   45.966  114.154   21.460   23.110
      8.780  435.564   86.618   90.463   46.246  112.102   21.485   22.938
      8.790  439.956   86.779   90.453   47.126  113.363   21.640   22.428
      8.800  445.069   88.356   90.437   48.146  116.001   22.397   22.134
      8.810  442.258   86.657   90.148   47.974  115.914   21.726   22.999
      8.820  441.164   85.454   89.439   46.991  115.497   21.913   23.967
      8.830  438.711   87.750   89.066   45.268  115.541   21.576   22.782
      8.840  437.975   85.617   88.426   47.472  113.304   21.538   22.887
      8.850  436.846   84.920   90.661   46.634  113.589   21.488   21.931
      8.860  436.546   83.969   88.960   47.299  114.310   21.471   23.330
      8.870  438.325   84.835   90.410   47.067  113.840   22.386   22.666
      8.880  432.985   83.061   88.659   47.440  111.253   21.601   22.481
      8.890  435.386   83.935   88.154   47.649  114.339   21.168   22.872
      8.900  438.099   85.051   88.334   47.851  115.175   21.185   23.187
      8.910  432.723   83.339   88.343   47.213  111.730   21.423   22.511
      8.920  435.736   86.191   87.834   46.067  112.478   20.854   23.379
      8.930  435.077   84.172   87.561   47.457  113.587   21.463   23.212
      8.940  438.025   85.135   88.006   47.461  114.024   21.131   24.096
      8.950  433.882   86.461   86.914   46.523  114.081   20.280   22.613
      8.960  441.663   86.424   90.016   47.435  115.939   21.069   23.693
      8.970  440.176   86.073   89.876   47.801  114.908   22.159   23.150
      8.980  444.721   87.947   90.522   48.331  115.127   21.936   24.006
      8.990  441.663   86.534   89.726   48.404  114.603   22.774   21.952
      9.000  441.665   87.088   89.753   47.022  114.835   21.661   23.535
      9.010  440.183   85.591   89.433   47.783  114.399   22.198   23.982
      9.020  446.245   85.889   92.174   47.920  115.856   22.007   23.942
      9.030  446.483   87.162   89.591   50.508  117.704   20.977   22.910
      9.040  444.872   86.820   91.367   48.010  116.218   21.066   24.295
      9.050  443.430   86.773   90.851   48.090  115.218   21.098   23.493
      9.060  438.201   86.242   88.561   47.016  113.889   22.585   22.828
      9.070  443.713   87.004   91.378   48.227  114.211   21.112   22.918
      9.080  444.584   87.066   90.960   47.822  117.597   21.475   22.072
      9.090  438.540   86.918   89.934   46.519  113.336   21.843   23.078
      9.100  437.837   84.773   91.245   47.394  112.990   21.259   22.886
      9.110  444.733   85.370   92.689   47.266  117.850   20.817   22.673
      9.120  440.376   84.859   90.861   48.674  113.790   20.815   24.027
      9.130  442.177   84.982   91.856   47.934  116.450   21.003   22.494
      9.140  442.294   85.051   91.166   48.147  116.413   20.753   23.201
      9.150  444.473   85.255   91.222   48.533  114.569   21.450   23.351
      9.160  445.413   85.745   93.760   47.873  115.875   20.953   23.503
      9.170  444.716   84.913   92.577   47.868  114.079   21.858   23.036
      9.180  447.449   85.166   92.248   47.954  116.795   21.556   23.724
      9.190  442.423   86.636   90.902   47.629  113.621   21.000   23.400
      9.200  442.837   84.489   90.849   48.107  115.820   20.701   22.840
      9.210  440.214   83.556   91.252   47.375  114.995   20.821   23.066
      9.220  444.884   85.135   92.286   47.692  115.227   21.391   23.779
      9.230  444.254   86.371   93.290   47.698  112.544   20.549   23.804
      9.240  437.703   86.389   89.565   47.935  110.976   20.641   23.193
      9.250  438.792   85.133   92.101   47.157  112.743   20.243   22.897
      9.260  438.936   83.611   91.832   46.889  113.701   21.010   23.441
      9.270  438.863   83.329   89.934   47.435  113.636   20.912   23.727
      9.280  440.794   84.049   91.766   48.116  113.427   21.025   23.044
      9.290  440.071   84.516   89.883   47.290  114.344   21.603   23.183
      9.300  436.699   84.932   90.293   47.079  112.597   20.498   22.524
      9.310  441.334   86.420   91.295   48.077  114.068   20.102   22.523
      9.320  439.690   84.132   90.463   46.896  114.885   21.600   22.614
      9.330  437.494   84.024   91.467   47.705  113.531   20.863   22.185
      9.340  434.348   85.840   90.110   48.137  112.551   21.043   21.410
      9.350  434.230   83.563   90.491   48.719  113.208   20.322   21.461
      9.360  432.556   81.675   89.818   47.142  113.519   20.581   21.551
      9.370  437.250   81.596   91.593   48.418  112.152   21.162   23.118
      9.380  434.230   82.404   90.137   48.170  114.012   20.349   22.181
      9.390  436.299   81.118   92.473   47.115  112.738   21.090   23.119
      9.400  434.818   82.836   91.210   46.331  112.066   20.687   23.023
      9.410  434.928   82.170   89.750   46.541  114.462   21.166   22.394
      9.420  435.820   83.087   88.446   47.255  114.953   20.799   23.173
      9.430  437.901   83.834   89.853   47.199  115.300   20.719   22.025
      9.440  431.730   82.544   89.208   47.198  112.444   20.835   23.207
      9.450  432.519   80.992   88.323   48.607  112.708   21.562   22.677
      9.460  434.476   82.717   90.214   47.572  112.454   21.622   23.274
      9.470  436.854   84.631   90.331   47.701  112.497   21.013   22.940
      9.480  435.388   83.089   89.619   47.146  114.790   20.654   23.711
      9.490  441.040   84.299   89.925   48.786  114.905   20.748   24.051
      9.500  436.034   83.538   88.932   49.718  114.013   20.353   22.800
      9.510  438.527   82.878   89.873   48.364  114.975   21.332   23.200
      9.520  437.590   82.869   91.103   48.207  114.888   21.563   22.442
      9.530  441.129   85.891   90.279   48.075  114.655   21.908   23.690
      9.540  442.004   84.557   90.048   48.341  116.636   21.018   23.208
      9.550  435.204   83.094   90.433   48.507  111.881   20.412   22.767
      9.560  437.218   83.582   90.574   47.821  114.214   20.222   23.210
      9.570  437.861   83.941   88.929   48.448  115.296   20.651   23.551
      9.580  433.878   84.335   89.765   47.480  113.713   20.303   22.804
      9.590  438.585   84.996   90.024   48.634  113.240   21.466   22.901
      9.600  441.141   85.160   89.534   48.340  115.343   21.825   23.391
      9.610  439.533   83.888   90.505   49.141  113.148   21.611   23.520
      9.620  441.619   85.792   90.502   48.757  114.300   21.986   22.870
      9.630  439.483   83.572   90.261   47.857  116.263   20.997   22.379
      9.640  436.681   84.193   88.856   47.280  113.190   21.214   24.267
      9.650  436.916   85.639   89.336   47.618  112.895   20.565   23.064
      9.660  435.081   84.503   89.420   46.141  113.488   20.673   23.950
      9.670  439.070   85.845   90.740   46.836  112.795   20.891   23.204
      9.680  435.288   83.019   89.621   46.665  114.487   20.932   23.094
      9.690  441.204   85.349   90.310   48.906  113.614   21.214   23.350
      9.700  431.893   83.697   88.419   47.709  111.395   20.651   22.994
      9.710  438.709   85.139   91.354   47.627  112.891   20.394   23.903
      9.720  433.034   83.122   90.380   47.855  112.444   20.021   23.165
      9.730  434.227   82.142   89.157   47.623  113.212   19.847   24.100
      9.740  440.345   83.498   91.061   48.367  115.572   20.237   23.313
      9.750  437.777   83.744   90.562   48.248  115.135   19.652   23.432
      9.760  436.534   84.602   88.737   47.635  114.935   20.891   22.153
      9.770  434.078   85.914   88.867   47.777  111.952   20.038   22.746
      9.780  438.450   84.933   88.262   48.476  115.424   20.159   23.664
      9.790  434.459   82.509   88.530   47.197  115.804   19.755   23.209
      9.800  437.142   84.645   90.057   48.073  113.668   20.284   23.154
      9.810  435.144   84.204   88.927   47.011  113.026   20.867   23.462
      9.820  441.651   86.709   89.939   46.703  116.439   19.687   23.870
      9.830  436.713   84.893   89.363   46.721  114.756   19.970   22.961
      9.840  434.018   84.256   86.667   47.520  115.884   20.215   22.767
      9.850  436.630   83.890   89.539   49.052  114.141   20.276   23.187
      9.860  437.339   85.722   89.557   47.160  114.094   20.554   23.195
      9.870  431.863   83.655   88.416   47.117  112.045   20.664   23.485
      9.880  434.946   84.228   89.142   47.968  113.787   20.747   22.073
      9.890  436.106   83.655   90.484   46.989  113.092   21.263   22.965
      9.900  433.579   82.174   90.990   48.721  111.565   20.643   22.210
      9.910  432.995   83.392   89.359   47.970  110.991   20.091   22.443
      9.920  431.455   82.343   86.769   48.219  113.667   20.177   22.369
      9.930  432.292   82.208   88.108   47.955  113.006   20.607   23.663
      9.940  435.618   83.561   89.149   48.306  113.077   19.889   23.616
      9.950  435.203   83.284   87.363   48.886  115.506   20.030   23.020
      9.960  433.806   82.121   89.497   47.212  114.910   20.172   23.114
      9.970  433.770   83.669   90.927   46.665  112.770   21.132   22.320
      9.980  431.507   80.946   88.075   47.781  114.691   20.614   23.230
      9.990  437.068   81.626   91.554   47.181  114.288   20.911   23.877
     10.000  434.126   82.600   90.172   47.369  113.711   20.492   23.179
     10.010  435.258   83.464   88.228   47.436  114.854   20.714   23.702
     10.020  437.330   84.221   89.175   47.618  115.323   21.999   22.588
     10.030  437.932   84.109   89.882   48.407  114.894   21.344   22.449
     10.040  438.894   84.097   90.685   48.223  115.480   20.707   23.913
     10.050  436.026   84.886   90.297   46.406  113.479   20.376   23.838
     10.060  435.746   85.136   87.695   47.605  114.370   21.101   22.850
     10.070  436.264   85.336   87.352   47.024  117.366   19.680   23.300
     10.080  440.030   86.466   88.218   48.738  115.363   20.717   22.682
     10.090  433.439   83.201   89.145   47.532  115.569   19.769   22.735
     10.100  436.882   85.288   88.245   47.396  114.181   20.123   23.929
     10.110  433.226   84.844   88.422   45.431  114.120   20.164   23.184
     10.120  436.623   86.111   89.013   45.989  113.254   21.098   24.045
     10.130  435.476   83.835   88.867   46.965  114.935   20.858   22.734
     10.140  434.632   82.835   88.950   46.765  114.922   19.815   22.630
     10.150  433.410   83.880   88.616   46.661  113.401   19.544   22.564
     10.160  430.608   85.155   88.210   45.160  112.508   19.313   22.892
     10.170  432.764   83.420   87.102   47.315  115.404   18.645   22.761
     10.180  434.820   85.731   88.034   45.464  115.054   19.560   23.357
     10.190  434.896   84.801   88.440   46.825  115.185   19.294   22.136
     10.200  436.724   84.203   89.502   46.428  115.986   19.880   21.744
     10.210  432.248   83.827   90.078   45.818  112.463   19.452   23.051
     10.220  433.289   83.665   88.867   46.726  113.924   19.574   22.592
     10.230  437.365   84.241   89.636   46.641  115.830   19.989   23.279
     10.240  434.651   83.758   90.509   45.743  112.878   19.583   23.613
     10.250  434.092   83.919   90.972   46.157  115.787   19.195   22.445
     10.260  434.633   84.810   91.256   46.079  113.588   19.168   22.654
     10.270  437.013   84.539   91.547   46.129  116.619   18.799   22.969
     10.280  437.949   84.401   90.191   45.715  118.300   18.834   22.811
     10.290  438.910   84.590   91.023   46.783  116.423   20.340   22.231
     10.300  434.399   83.016   91.633   45.869  115.060   20.006   21.765
     10.310  435.956   84.217   89.485   46.680  115.420   20.264   22.557
     10.320  437.525   84.419   91.063   47.292  115.584   19.558   22.730
     10.330  438.432   84.272   91.565   48.037  115.750   19.056   22.663
     10.340  438.973   84.580   90.160   48.291  117.142   19.248   22.171
     10.350  439.648   85.456   91.582   48.293  116.834   20.174   21.898
     10.360  439.900   86.347   90.608   46.245  116.956   19.939   22.607
     10.370  437.568   84.585   89.479   46.657  116.899   19.660   22.512
     10.380  443.250   85.944   90.601   47.171  117.792   20.170   22.766
     10.390  440.279   85.182   89.337   47.990  116.414   20.315   22.399
     10.400  438.153   85.029   90.737   46.122  116.068   20.611   22.473
     10.410  438.838   85.731   88.597   46.876  117.747   19.701   21.596
     10.420  444.522   86.528   91.963   47.413  116.325   20.509   22.813
     10.430  440.349   85.488   88.426   46.065  119.174   19.908   22.923
     10.440  442.133   83.581   90.387   47.796  117.094   20.866   23.302
     10.450  444.060   84.710   90.292   48.627  117.151   20.698   22.256
     10.460  442.729   84.675   90.751   46.850  118.915   20.370   22.655
     10.470  441.163   85.351   89.743   47.557  116.509   19.724   22.893
     10.480  443.680   84.766   90.605   48.367  117.043   20.412   22.766
     10.490  439.500   85.091   90.695   48.565  115.878   18.924   22.581
     10.500  438.721   83.491   90.848   48.812  115.920   19.663   22.677
     10.510  442.933   86.160   91.550   48.699  116.300   20.636   21.728
     10.520  441.247   85.698   88.936   48.842  117.290   20.136   21.881
     10.530  439.090   83.242   90.149   48.187  117.279   19.323   23.533
     10.540  439.727   82.813   91.614   47.758  117.625   19.620   22.583
     10.550  438.511   84.699   92.263   47.473  115.804   19.235   21.945
     10.560  441.099   85.056   91.096   49.818  116.454   18.955   22.372
     10.570  441.644   84.326   92.008   48.245  118.377   19.024   22.518
     10.580  440.701   84.507   92.358   46.700  116.035   19.380   23.547
     10.590  439.238   84.334   92.135   47.279  115.879   19.322   23.100
     10.600  440.434   83.793   90.805   46.939  116.889   19.846   23.392
     10.610  437.057   84.389   91.123   46.803  116.290   19.405   22.315
     10.620  440.601   84.035   91.478   47.797  116.572   20.436   23.216
     10.630  436.463   82.322   90.604   47.625  118.067   19.727   22.612
     10.640  438.354   83.262   90.962   46.684  114.726   19.867   23.467
     10.650  440.635   82.832   90.878   47.664  117.138   19.899   23.476
     10.660  439.220   83.825   88.733   47.736  117.661   19.963   23.372
     10.670  441.883   82.956   91.095   48.221  116.860   20.283   23.840
     10.680  440.592   84.753   90.545   47.390  114.581   19.730   24.390
     10.690  439.817   84.221   91.149   47.033  116.352   20.494   22.522
     10.700  438.249   83.222   91.777   47.647  114.398   20.246   23.558
     10.710  442.178   83.050   91.373   47.210  117.046   19.928   23.839
     10.720  438.705   82.741   91.873   46.324  116.567   18.673   23.645
     10.730  443.228   82.493   93.062   48.565  115.993   19.892   23.817
     10.740  441.057   83.840   90.884   47.579  115.780   20.603   23.618
     10.750  439.998   83.141   91.532   46.981  116.074   20.092   21.988
     10.760  439.534   82.565   91.842   48.293  114.157   19.768   22.632
     10.770  438.502   82.065   91.204   47.360  115.039   19.790   22.891
     10.780  439.387   82.254   89.566   47.514  117.177   19.790   23.754
     10.790  437.814   82.339   90.827   47.452  115.872   19.586   22.565
     10.800  436.913   81.314   90.693   47.421  115.662   19.696   22.697
     10.810  438.642   82.873   91.246   48.156  115.827   19.603   23.105
     10.820  438.429   82.402   91.852   47.529  115.576   19.523   23.837
     10.830  434.075   82.257   90.798   46.526  115.605   19.487   23.090
     10.840  435.144   81.685   89.625   47.767  115.686   19.522   23.620
     10.850  440.114   83.363   91.395   47.204  117.387   19.799   23.758
     10.860  436.987   81.914   89.751   47.049  117.576   19.918   24.086
     10.870  431.666   81.272   89.098   47.039  115.733   18.888   23.263
     10.880  435.260   81.040   90.714   46.781  116.636   19.223   23.025
     10.890  436.309   81.135   90.351   47.616  116.472   19.230   23.796
     10.900  434.988   81.725   89.307   46.434  116.219   19.439   24.418
     10.910  431.293   81.177   87.894   46.415  115.873   19.329   23.530
     10.920  436.173   81.830   90.691   46.722  115.958   19.800   23.538
     10.930  435.925   81.286   90.726   46.706  115.659   19.761   22.838
     10.940  438.133   82.621   90.371   46.812  117.064   20.636   23.181
     10.950  435.555   82.165   90.676   48.293  113.701   19.501   23.363
     10.960  435.319   81.071   89.573   46.801  116.868   19.574   22.968
     10.970  439.482   83.567   90.067   47.409  118.714   19.472   22.678
     10.980  433.805   79.939   88.869   46.741  118.470   19.373   23.028
     10.990  434.027   79.125   88.523   47.756  117.457   19.841   22.467
     11.000  430.380   79.302   87.490   46.662  116.164   20.498   23.085
     11.010  433.920   82.060   89.898   47.802  115.628   19.281   21.632
     11.020  436.184   81.133   89.488   47.178  117.953   19.423   23.537
     11.030  434.618   80.761   89.090   48.713  114.982   19.283   23.742
     11.040  433.553   80.707   89.198   47.580  116.115   19.792   23.364
     11.050  433.388   82.905   88.278   46.629  116.466   19.776   22.494
     11.060  435.445   81.578   90.248   45.979  117.097   19.736   23.231
     11.070  437.844   82.036   90.087   47.226  116.907   19.242   23.141
     11.080  439.853   81.759   91.414   47.555  117.268   19.850   23.480
     11.090  437.532   81.513   88.744   46.460  118.448   20.109   24.185
     11.100  440.273   81.805   89.915   47.115  118.245   20.834   23.692
     11.110  436.128   83.433   91.127   46.352  115.074   19.609   22.072
     11.120  436.081   82.817   90.596   46.494  115.603   19.961   22.532
     11.130  438.516   81.834   91.798   47.446  115.893   19.867   22.837
     11.140  439.740   83.543   89.802   48.491  116.711   20.305   23.385
     11.150  440.872   83.192   91.700   48.456  115.330   20.390   23.690
     11.160  437.477   82.307   90.845   46.515  115.844   20.418   23.036
     11.170  437.443   81.085   90.972   47.215  117.386   20.304   23.214
     11.180  434.637   83.227   89.228   46.616  114.518   20.215   23.352
     11.190  439.410   82.291   90.233   48.391  116.151   21.417   23.434
     11.200  437.478   82.367   91.799   46.802  113.845   21.084   23.285
     11.210  437.727   84.829   90.611   46.809  115.979   20.029   23.073
     11.220  437.830   83.190   88.380   47.464  116.182   20.962   23.498
     11.230  436.531   82.720   88.486   48.198  115.794   20.313   23.738
     11.240  442.252   83.546   90.020   49.213  117.531   20.128   23.458
     11.250  441.493   81.825   89.564   48.187  118.663   20.490   23.542
     11.260  440.383   84.268   90.994   48.359  113.860   19.791   24.047
     11.270  444.693   86.558   90.956   48.435  115.384   20.968   23.047
     11.280  441.889   83.307   90.293   49.402  115.235   20.321   23.231
     11.290  437.486   81.658   89.340   47.852  117.244   20.031   22.831
     11.300  436.649   80.802   89.628   48.154  116.263   20.526   23.593
     11.310  439.557   82.178   89.650   46.695  117.424   20.860   24.264
     11.320  441.433   83.378   90.132   47.587  116.818   20.347   23.878
     11.330  445.833   83.920   91.572   47.384  118.147   20.570   24.803
     11.340  445.344   85.038   92.854   46.499  116.867   20.168   24.668
     11.350  442.434   82.095   89.812   47.674  118.169   20.208   23.696
     11.360  435.963   81.475   91.372   47.319  113.136   20.419   24.470
     11.370  444.911   83.180   89.483   47.912  119.363   20.862   25.029
     11.380  438.997   82.666   90.620   47.842  116.714   19.786   25.015
     11.390  442.736   84.039   89.987   48.872  118.677   19.641   24.092
     11.400  443.395   83.087   89.692   48.858  118.411   20.078   25.518
     11.410  441.874   82.674   89.873   47.929  117.603   19.943   25.778
     11.420  438.855   82.422   90.679   47.033  118.278   19.806   23.512
     11.430  440.601   82.819   91.005   45.704  118.775   19.873   23.589
     11.440  437.634   82.276   91.597   46.329  116.553   20.227   23.841
     11.450  442.802   82.229   91.179   46.320  119.199   20.646   24.414
     11.460  441.737   84.093   91.691   46.009  118.226   19.572   23.664
     11.470  440.472   82.700   90.251   47.121  117.253   20.575   24.206
     11.480  442.166   83.140   89.957   45.907  120.214   20.309   23.910
     11.490  436.156   82.011   89.354   46.013  117.406   19.717   23.524
     11.500  439.324   81.694   88.378   47.958  117.127   20.075   24.137
     11.510  439.358   81.927   90.604   47.839  116.703   18.978   24.400
     11.520  442.353   84.593   91.120   47.724  117.330   19.681   24.339
     11.530  439.962   82.690   91.381   47.802  116.239   20.545   23.103
     11.540  436.907   81.942   91.159   47.597  117.841   19.438   23.012
     11.550  443.880   82.267   92.939   46.838  120.226   19.527   23.269
     11.560  440.663   83.064   90.778   47.846  116.668   19.606   24.662
     11.570  444.480   84.810   90.755   48.100  120.041   19.621   23.145
     11.580  442.010   84.185   90.603   47.089  118.440   19.805   23.969
     11.590  447.474   85.782   91.983   46.194  120.454   19.277   24.631
     11.600  445.547   83.064   92.956   46.576  120.987   18.737   25.027
     11.610  447.608   84.888   92.164   46.073  120.890   19.800   24.658
     11.620  441.084   81.901   91.097   46.945  120.345   20.155   23.995
     11.630  440.556   82.140   90.035   45.457  119.410   20.613   24.466
     11.640  442.777   84.463   90.870   46.854  119.033   19.895   23.648
     11.650  443.192   84.070   90.140   49.325  117.100   20.351   24.229
     11.660  440.479   84.987   89.800   47.616  117.145   19.412   24.459
     11.670  439.542   83.439   89.373   47.744  117.574   19.773   24.399
     11.680  438.792   83.362   88.893   47.935  117.126   20.054   23.610
     11.690  436.435   83.106   87.820   47.873  119.934   19.014   23.921
     11.700  433.974   82.157   89.954   46.439  116.314   19.153   23.925
     11.710  442.075   84.783   88.132   47.722  119.434   20.482   24.262
     11.720  436.886   84.633   88.623   47.135  115.384   20.104   24.082
     11.730  434.395   81.682   88.069   46.425  118.647   19.951   23.309
     11.740  440.480   83.271   90.597   48.188  116.827   20.160   24.592
     11.750  436.588   82.607   88.219   47.912  117.683   19.762   23.110
     11.760  436.716   81.426   89.565   48.915  115.858   19.477   24.407
     11.770  440.570   84.207   90.401   47.956  116.336   20.017   23.906
     11.780  438.213   83.866   88.232   48.029  117.230   19.205   23.842
     11.790  436.654   84.449   89.788   46.832  115.263   19.762   23.587
     11.800  441.880   84.461   90.632   47.525  117.082   20.481   24.196
     11.810  435.718   84.157   88.105   47.424  116.423   18.831   24.041
     11.820  441.092   84.628   92.793   46.445  115.605   19.309   24.313
     11.830  436.380   83.843   90.552   47.294  115.243   19.212   23.862
     11.840  436.508   83.544   89.799   47.410  115.198   19.542   24.709
     11.850  434.519   81.937   89.983   44.945  115.246   19.815   23.812
     11.860  435.651   83.385   91.340   46.302  115.873   18.933   23.939
     11.870  437.803   84.801   91.082   46.342  115.460   19.572   24.585
     11.880  436.549   83.844   90.922   46.661  115.650   19.794   23.918
     11.890  438.130   84.570   90.166   47.969  115.992   19.114   23.313
     11.900  435.855   83.726   88.401   46.890  115.905   19.174   24.099
     11.910  432.447   81.746   89.954   46.098  115.406   19.020   24.317
     11.920  435.860   85.153   89.204   45.910  115.313   19.499   24.486
     11.930  438.598   84.677   88.864   45.779  117.167   19.969   24.820
     11.940  435.790   84.471   89.966   46.826  114.759   18.650   24.635
     11.950  434.424   82.486   89.579   47.069  114.883   19.347   24.352
     11.960  435.101   83.418   88.051   45.972  116.439   19.264   24.589
     11.970  440.651   85.672   88.504   47.400  116.310   19.954   25.153
     11.980  438.033   83.723   88.182   46.648  117.596   19.204   24.444
     11.990  437.826   83.146   89.337   48.360  116.008   19.887   24.122
     12.000  437.216   84.503   87.563   48.162  116.285   19.096   24.048
     12.010  436.567   82.962   86.214   47.405  118.358   19.596   24.667
     12.020  432.939   84.078   86.568   47.481  114.902   19.455   23.811
     12.030  434.856   84.760   86.474   47.900  117.270   19.270   23.294
     12.040  435.874   83.394   88.125   47.868  114.575   20.351   24.165
     12.050  436.940   83.883   88.558   47.983  117.225   18.647   23.655
     12.060  437.423   83.559   87.256   48.020  116.265   20.351   24.033
     12.070  436.010   83.392   86.545   47.251  117.742   19.731   23.693
     12.080  439.130   84.203   88.217   47.962  117.416   19.520   23.573
     12.090  436.301   83.238   88.649   47.622  116.915   19.692   23.032
     12.100  433.941   84.349   86.154   46.071  117.203   20.097   22.422
     12.110  435.481   82.737   88.855   45.902  118.559   19.292   22.375
     12.120  434.718   83.090   88.810   46.240  115.781   19.488   23.797
     12.130  434.559   84.274   86.961   46.206  115.401   19.880   24.300
     12.140  437.521   84.077   87.709   46.654  116.196   20.221   23.465
     12.150  435.305   84.971   87.038   46.598  115.173   19.970   22.620
     12.160  437.641   85.359   88.707   46.406  116.553   19.254   23.274
     12.170  436.332   85.335   86.881   47.520  116.754   18.589   23.114
     12.180  436.541   85.747   86.830   46.908  116.433   19.038   24.275
     12.190  431.960   82.161   87.087   45.656  114.571   19.361   25.151
     12.200  435.227   83.837   87.327   47.212  116.514   19.722   23.936
     12.210  436.833   84.179   86.837   48.048  115.921   20.987   23.416
     12.220  437.232   84.487   87.591   47.470  114.914   20.300   23.731
     12.230  435.602   85.346   87.411   46.352  115.178   19.542   24.436
     12.240  435.268   84.926   85.921   46.864  117.616   20.677   22.376
     12.250  434.591   85.529   87.747   45.715  116.339   20.090   23.242
     12.260  436.631   84.188   86.415   46.819  117.333   20.339   23.237
     12.270  434.024   85.756   87.981   46.310  115.982   20.516   23.134
     12.280  432.951   85.632   87.923   46.040  114.772   19.437   23.177
     12.290  433.714   85.095   88.826   45.030  116.109   19.598   23.785
     12.300  434.557   84.996   86.985   45.894  117.837   20.669   22.348
     12.310  432.188   84.579   88.598   46.155  114.263   20.774   22.242
     12.320  433.488   85.302   87.699   46.972  114.283   21.135   23.174
     12.330  436.095   84.520   88.946   47.695  116.179   20.236   23.163
     12.340  436.168   84.246   87.741   46.904  116.433   20.929   24.100
     12.350  438.433   85.820   88.910   47.271  117.355   20.033   23.220
     12.360  432.624   84.879   86.544   47.271  115.910   20.017   23.100
     12.370  431.013   82.541   87.297   46.724  115.675   20.279   22.273
     12.380  435.494   83.506   85.819   47.844  120.360   21.219   22.670
     12.390  435.944   84.288   87.773   47.898  119.356   21.258   22.378
     12.400  433.703   83.260   87.488   48.056  116.176   20.371   23.687
     12.410  433.657   84.735   87.187   46.949  117.124   20.716   24.079
     12.420  437.143   86.046   86.205   47.279  118.608   20.922   23.813
     12.430  432.436   84.161   86.983   46.702  114.719   21.299   24.846
     12.440  429.729   84.941   85.941   47.861  114.552   20.138   23.226
     12.450  434.827   84.214   86.961   47.680  115.016   21.293   24.469
     12.460  438.816   83.714   89.889   48.290  116.589   21.351   24.187
     12.470  438.934   85.125   88.781   48.467  116.780   20.365   24.032
     12.480  441.564   85.708   86.949   48.364  117.897   21.243   24.500
     12.490  436.556   85.401   86.651   48.476  115.621   20.457   24.407
     12.500  440.012   84.086   87.524   48.362  119.245   21.052   23.955
     12.510  439.328   85.850   88.327   47.853  117.133   21.033   23.597
     12.520  435.797   82.764   88.370   46.713  116.722   21.102   24.434
     12.530  436.984   83.417   87.522   48.256  116.301   22.023   23.295
     12.540  437.226   83.952   89.026   46.778  117.679   21.154   23.640
     12.550  440.921   83.663   88.932   48.732  119.057   20.591   23.692
     12.560  440.166   84.842   89.652   46.698  118.207   21.584   23.211
     12.570  441.233   84.017   88.802   48.452  119.471   21.505   23.548
     12.580  437.282   84.892   86.913   47.128  118.647   21.818   22.519
     12.590  438.147   83.741   89.789   47.446  118.787   21.291   23.176
     12.600  437.837   83.853   89.607   47.548  117.827   20.348   22.851
     12.610  436.991   85.092   88.175   47.826  117.973   20.651   22.782
     12.620  438.014   85.484   88.347   46.928  117.446   20.721   22.823
     12.630  434.188   83.531   87.563   46.617  118.062   20.476   22.600
     12.640  438.820   84.646   87.798   48.198  118.773   20.695   23.000
     12.650  436.074   83.279   88.129   47.409  116.814   20.620   22.887
     12.660  435.767   82.607   88.091   48.112  117.616   20.337   22.576
     12.670  437.991   82.150   87.554   47.839  119.805   20.445   22.570
     12.680  437.570   82.744   86.939   48.305  119.772   20.157   22.865
     12.690  432.454   81.476   86.513   47.760  117.802   19.876   23.095
     12.700  436.549   82.606   88.193   47.105  117.676   21.631   23.708
     12.710  433.626   82.006   87.759   47.029  116.442   20.742   23.172
     12.720  430.375   80.548   88.088   47.166  114.774   20.904   22.904
     12.730  434.382   81.817   88.537   47.319  115.533   20.784   23.597
     12.740  433.849   81.702   87.284   47.804  115.828   21.185   23.707
     12.750  434.462   80.981   87.083   46.724  117.334   21.735   24.301
     12.760  436.641   80.918   86.578   48.949  118.725   21.375   23.388
     12.770  434.554   81.355   86.703   48.765  116.083   20.477   23.015
     12.780  432.779   81.441   86.206   48.474  117.046   19.706   23.921
     12.790  435.089   81.632   88.757   48.849  116.540   20.675   23.430
     12.800  440.548   83.325   88.482   49.143  120.086   20.867   23.007
     12.810  436.043   81.296   89.979   48.237  115.956   20.662   23.592
     12.820  438.090   84.538   87.689   49.681  116.129   20.808   22.507
     12.830  438.502   82.015   87.067   48.482  119.266   20.711   23.284
     12.840  437.223   81.987   89.132   46.306  117.276   20.741   23.829
     12.850  431.090   81.214   86.515   46.104  115.592   20.377   23.758
     12.860  434.887   82.086   87.991   46.862  117.102   20.210   23.174
     12.870  432.104   82.517   86.765   47.918  116.247   20.907   22.758
     12.880  434.317   83.571   87.548   48.504  116.118   20.673   22.545
     12.890  435.052   83.201   86.660   47.546  117.311   19.966   23.590
     12.900  438.726   82.419   88.062   49.241  118.830   21.248   23.438
     12.910  437.818   83.434   87.763   48.009  118.101   20.661   22.028
     12.920  435.920   82.444   87.431   48.749  117.237   20.655   22.873
     12.930  440.333   84.242   88.260   47.028  120.383   20.899   23.547
     12.940  435.993   82.389   88.510   48.659  117.677   21.059   22.223
     12.950  434.712   81.000   87.502   49.704  117.350   20.602   22.512
     12.960  435.147   81.157   87.575   47.534  119.589   20.572   21.859
     12.970  437.543   82.774   87.486   48.773  119.549   20.038   23.529
     12.980  438.079   83.563   86.603   48.294  119.848   20.296   23.049
     12.990  438.265   83.995   87.120   48.589  119.239   20.361   23.269
     13.000  438.943   83.902   88.612   47.813  119.002   20.732   23.181
     13.010  437.820   84.029   88.842   47.495  117.627   19.941   23.177
     13.020  440.341   83.701   88.074   48.677  119.514   19.891   23.587
     13.030  436.703   82.264   87.805   48.426  117.604   20.508   24.049
     13.040  436.073   81.382   89.565   48.965  117.235   20.113   22.994
     13.050  443.759   82.438   88.328   49.530  120.631   20.042   23.917
     13.060  442.309   81.726   89.061   48.748  118.814   21.071   23.758
     13.070  439.006   81.817   87.957   48.854  119.997   21.316   22.464
     13.080  436.151   82.830   86.275   48.658  117.512   20.430   23.684
     13.090  436.546   81.443   86.740   48.925  118.557   20.482   23.892
     13.100  440.424   83.427   87.486   48.437  118.690   21.969   23.291
     13.110  436.987   82.705   87.443   49.214  117.411   20.793   22.763
     13.120  443.643   83.304   88.031   49.426  120.171   21.497   23.848
     13.130  441.501   84.216   89.968   48.297  118.296   20.061   22.733
     13.140  444.942   84.911   90.834   48.053  119.947   21.249   23.448
     13.150  439.860   83.401   88.996   48.831  118.958   20.940   22.949
     13.160  447.610   84.305   88.409   49.434  121.700   20.481   23.851
     13.170  443.419   82.862   90.560   49.615  120.034   20.229   23.641
     13.180  436.071   82.130   87.593   48.124  118.233   19.973   22.819
     13.190  439.947   81.131   88.435   48.048  119.920   20.716   24.109
     13.200  440.936   82.955   89.577   47.575  117.905   20.345   24.073
     13.210  442.166   82.216   89.764   50.015  118.405   20.830   23.061
     13.220  437.769   81.651   87.358   48.455  118.859   19.909   23.386
     13.230  440.434   83.121   86.006   48.474  119.648   20.195   23.280
     13.240  438.079   82.626   88.558   48.521  115.501   21.275   23.058
     13.250  436.748   83.851   87.349   46.170  117.075   20.441   23.379
     13.260  438.502   82.623   88.122   47.781  118.014   20.286   23.538
     13.270  441.482   81.927   89.775   47.043  119.268   21.215   23.362
     13.280  437.987   81.106   86.873   47.816  119.565   21.183   24.026
     13.290  439.599   82.953   88.986   47.406  118.109   20.458   23.815
     13.300  440.425   80.904   89.392   47.750  117.264   20.559   24.444
     13.310  434.552   81.484   87.617   48.138  115.149   20.680   23.247
     13.320  441.357   83.534   91.288   46.428  118.375   20.249   23.765
     13.330  437.360   81.524   89.412   46.962  118.578   20.148   22.356
     13.340  436.012   81.045   90.099   47.172  117.899   19.886   22.104
     13.350  441.523   81.678   90.590   49.427  118.397   19.963   22.317
     13.360  438.198   80.895   89.102   49.111  118.236   19.645   23.600
     13.370  436.949   81.668   87.058   47.009  119.024   20.837   23.543
     13.380  433.977   80.789   87.897   47.102  116.868   20.044   23.480
     13.390  437.425   82.610   88.042   47.866  117.408   20.207   23.058
     13.400  438.358   81.151   88.226   47.251  117.911   20.917   22.815
     13.410  438.299   82.239   88.157   47.180  118.122   20.663   22.864
     13.420  434.426   80.851   88.156   45.881  117.120   20.047   23.232
     13.430  443.059   83.247   89.091   46.864  120.637   19.747   24.232
     13.440  436.520   83.556   88.163   47.412  116.325   19.358   23.192
     13.450  439.069   82.978   89.626   47.489  117.470   19.218   24.316
     13.460  440.798   84.127   90.417   47.028  117.016   20.234   22.866
     13.470  441.850   81.868   91.320   46.389  119.396   20.629   23.778
     13.480  440.359   84.030   90.508   46.174  118.206   20.528   23.346
     13.490  441.026   81.333   91.062   46.510  119.576   20.341   23.414
     13.500  438.936   84.240   90.011   46.862  117.101   20.065   22.518
     13.510  437.413   83.834   88.252   46.111  118.744   20.156   23.929
     13.520  437.746   83.111   88.384   47.152  118.465   20.846   23.255
     13.530  437.484   83.614   88.600   48.093  117.978   19.930   23.269
     13.540  440.990   81.483   88.953   49.334  119.305   20.626   23.653
     13.550  436.344   81.931   87.936   48.215  118.945   20.203   23.318
     13.560  438.976   82.227   88.599   48.968  118.199   19.923   23.703
     13.570  440.373   82.201   89.296   47.999  120.175   19.708   23.532
     13.580  438.011   82.459   90.149   47.634  118.487   19.767   23.546
     13.590  437.836   81.229   88.998   47.487  118.565   19.939   24.297
     13.600  438.009   83.127   89.408   46.811  119.430   19.922   23.457
     13.610  434.889   81.515   88.158   46.572  120.067   19.019   22.605
     13.620  437.141   83.186   88.411   46.377  119.207   19.924   22.893
     13.630  444.861   83.572   89.119   47.733  122.957   20.845   23.530
     13.640  438.661   83.245   87.936   46.958  119.635   20.097   23.736
     13.650  438.596   84.073   85.999   46.991  119.846   20.598   23.689
     13.660  436.931   81.952   88.942   46.934  119.288   20.356   22.776
     13.670  437.989   80.901   88.069   47.310  120.466   20.561   24.261
     13.680  443.602   84.372   88.505   48.572  120.860   20.196   23.683
     13.690  439.712   83.140   86.493   47.437  121.927   20.822   23.209
     13.700  437.403   82.893   87.884   47.915  119.982   19.931   23.253
     13.710  438.100   84.443   86.817   46.721  118.392   20.895   22.468
     13.720  441.687   83.695   88.959   48.657  120.389   20.079   23.225
     13.730  437.025   82.149   87.735   47.292  119.681   20.169   22.990
     13.740  440.749   82.786   89.277   47.698  119.826   20.508   23.654
     13.750  440.372   83.944   88.723   47.065  119.656   20.765   23.146
     13.760  435.554   80.203   89.496   47.634  118.183   18.859   24.397
     13.770  436.690   83.653   87.891   47.116  119.098   19.992   22.392
     13.780  437.834   82.032   90.946   46.774  119.283   19.122   22.703
     13.790  441.468   84.066   87.990   46.371  121.728   20.093   23.434
     13.800  441.169   84.482   86.627   47.102  121.931   19.641   24.097
     13.810  441.097   83.492   85.652   48.265  119.657   21.382   24.400
     13.820  439.337   83.716   88.856   47.779  117.753   19.816   23.025
     13.830  443.893   85.110   88.955   48.085  120.578   20.698   23.703
     13.840  443.183   85.227   88.680   48.551  120.183   20.060   23.213
     13.850  442.617   83.940   88.759   49.141  120.500   20.370   23.519
     13.860  444.962   84.890   87.282   51.079  120.331   20.950   23.275
     13.870  442.148   85.233   88.283   48.681  118.524   20.172   23.551
     13.880  439.211   83.655   87.275   49.267  118.485   19.546   22.441
     13.890  441.529   84.262   88.368   47.813  119.798   19.865   23.355
     13.900  445.640   84.358   87.913   49.593  121.779   19.569   24.208
     13.910  442.129   84.191   86.841   49.561  119.665   19.496   23.390
     13.920  446.205   83.340   88.861   50.198  121.444   20.203   23.190
     13.930  443.415   84.062   87.792   48.775  121.467   19.717   23.166
     13.940  440.050   81.351   86.965   48.508  121.935   19.276   24.395
     13.950  442.848   82.341   86.812   48.421  121.682   19.923   23.672
     13.960  442.622   82.212   87.543   49.137  120.750   20.228   23.394
     13.970  446.753   83.405   87.283   49.245  123.494   20.332   23.267
     13.980  448.096   83.523   88.883   49.127  123.998   19.816   23.085
     13.990  447.493   82.649   90.075   49.454  122.142   20.009   24.165
     14.000  442.132   82.615   88.720   48.348  122.520   19.834   22.741
     14.010  436.942   82.180   86.940   47.434  120.127   19.530   22.920
     14.020  438.422   81.757   88.820   47.654  119.135   19.852   23.581
     14.030  438.430   81.269   89.108   47.829  121.444   18.964   22.502
     14.040  441.271   80.888   89.556   49.371  122.346   18.499   22.185
     14.050  439.798   80.103   89.411   48.653  120.318   19.418   22.835
     14.060  440.153   83.155   89.303   48.827  118.524   19.435   23.004
     14.070  442.714   81.752   91.365   48.551  120.333   18.846   23.302
     14.080  442.780   81.678   90.192   48.131  120.728   19.874   23.289
     14.090  447.552   84.976   87.934   48.681  123.125   19.775   22.734
     14.100  443.161   81.954   88.621   48.636  123.328   19.629   22.047
     14.110  439.078   80.496   88.773   48.494  120.981   18.897   22.334
     14.120  439.560   81.305   87.474   48.717  121.234   19.331   22.732
     14.130  437.782   81.471   87.858   46.170  119.085   19.938   22.692
     14.140  437.480   81.678   86.043   46.466  120.581   19.964   22.829
     14.150  440.880   80.703   87.152   48.055  121.985   20.744   23.457
     14.160  442.651   83.818   88.395   47.357  120.040   19.887   23.567
     14.170  441.277   83.030   87.125   47.041  119.969   20.165   23.178
     14.180  442.345   83.260   87.201   47.738  119.980   20.650   22.916
     14.190  444.437   82.535   87.773   49.419  118.964   19.162   24.396
     14.200  444.446   83.239   88.101   46.565  120.876   20.285   23.710
     14.210  441.899   83.617   87.731   46.686  119.076   19.896   23.224
     14.220  444.376   84.479   88.105   47.434  119.281   19.712   23.370
     14.230  445.081   83.505   87.724   48.207  119.159   19.865   24.000
     14.240  448.631   83.782   89.546   48.183  119.647   20.383   24.069
     14.250  444.994   84.417   87.032   47.480  121.184   19.943   23.460
     14.260  448.638   84.250   89.331   48.271  121.628   19.846   23.906
     14.270  446.547   82.670   89.740   48.249  120.356   19.925   23.455
     14.280  447.329   82.850   88.574   47.898  120.162   19.965   24.744
     14.290  446.434   82.966   89.189   48.893  121.106   19.992   23.216
     14.300  443.327   84.172   86.864   48.508  119.468   19.056   23.399
     14.310  439.514   82.491   86.721   47.902  118.801   19.388   23.458
     14.320  444.561   82.218   87.538   47.890  121.177   19.678   23.717
     14.330  450.281   84.553   89.473   48.947  120.757   19.725   23.838
     14.340  446.900   83.276   88.383   48.421  121.232   19.535   23.485
     14.350  443.951   82.559   87.899   49.329  118.900   20.147   23.779
     14.360  447.332   85.555   88.952   48.901  118.089   19.463   22.985
     14.370  442.962   83.464   87.887   48.342  118.792   19.174   23.195
     14.380  442.640   82.778   87.631   47.401  119.267   20.103   23.602
     14.390  441.021   81.915   88.106   47.771  119.287   19.939   22.818
     14.400  442.670   83.068   86.886   48.232  118.809   19.802   23.058
     14.410  440.263   83.311   86.632   47.371  119.262   19.283   22.160
     14.420  446.800   83.914   87.733   49.103  119.309   19.825   23.946
     14.430  446.387   83.735   88.071   48.138  119.142   19.621   23.478
     14.440  444.255   82.494   87.472   48.981  120.033   19.567   22.972
     14.450  442.178   81.911   88.891   50.466  117.310   18.914   22.736
     14.460  441.511   82.184   88.560   47.848  118.477   19.116   23.223
     14.470  439.769   82.284   87.076   49.796  116.043   19.083   22.879
     14.480  441.089   81.359   87.674   48.992  119.015   19.644   23.296
     14.490  443.995   82.169   89.958   48.461  118.644   19.531   23.676
     14.500  445.072   83.722   88.795   48.744  118.346   20.066   23.562
     14.510  444.001   81.882   89.100   48.433  119.163   20.702   22.980
     14.520  443.779   82.186   88.995   49.373  119.770   19.288   22.922
     14.530  440.905   81.618   89.401   50.169  116.287   19.422   23.327
     14.540  441.302   84.188   87.825   48.354  116.904   19.984   23.773
     14.550  443.249   81.649   89.376   49.746  118.905   19.929   24.016
     14.560  446.488   85.031   87.106   48.098  120.159   20.764   23.948
     14.570  443.652   82.466   88.867   48.393  117.764   20.131   24.038
     14.580  445.602   82.683   89.076   49.285  118.300   19.728   22.886
     14.590  442.069   82.848   88.441   47.849  118.505   19.903   23.403
     14.600  441.538   82.603   90.082   46.675  116.730   19.885   24.148
     14.610  450.618   82.149   89.336   48.926  120.939   20.547   24.856
     14.620  445.816   83.980   90.325   48.384  117.253   19.621   24.026
     14.630  445.964   82.864   90.186   47.787  118.490   20.167   23.867
     14.640  448.032   84.137   91.510   49.400  118.160   19.359   23.373
     14.650  445.606   82.422   91.271   49.088  119.050   19.427   23.084
     14.660  447.282   83.747   89.846   47.517  117.847   20.560   23.454
     14.670  447.131   80.616   92.228   49.547  117.876   20.270   22.688
     14.680  445.699   83.800   92.346   48.335  116.416   19.093   22.946
     14.690  444.940   83.818   91.688   49.111  116.069   19.899   22.282
     14.700  447.002   85.113   90.251   48.395  117.116   19.069   23.554
     14.710  445.572   83.494   91.403   47.882  116.885   19.904   23.378
     14.720  443.308   85.299   88.359   48.665  115.736   19.106   23.941
     14.730  448.480   84.834   91.622   48.208  118.268   20.221   23.897
     14.740  447.732   86.677   91.146   48.482  116.728   19.051   23.713
     14.750  446.252   85.121   90.513   47.756  115.966   20.386   23.931
     14.760  442.657   83.999   89.673   47.865  116.841   19.262   22.937
     14.770  443.131   85.138   90.625   49.000  113.323   19.498   22.934
     14.780  446.158   84.107   91.694   48.746  117.342   18.803   23.554
     14.790  446.843   83.887   91.517   48.512  118.406   19.535   22.322
     14.800  445.757   83.250   91.111   49.582  118.563   18.948   22.751
     14.810  445.748   82.370   92.167   48.672  119.213   18.757   22.601
     14.820  446.054   83.774   91.761   49.347  119.636   18.978   22.347
     14.830  440.984   82.688   90.174   48.995  115.958   19.719   22.201
     14.840  445.908   83.550   89.851   49.649  117.114   19.564   23.535
     14.850  447.640   82.529   90.709   50.094  119.116   19.062   22.749
     14.860  443.777   83.453   91.011   49.546  117.356   19.191   21.738
     14.870  444.210   82.892   91.978   48.755  117.143   19.564   22.545
     14.880  445.038   82.687   92.490   49.218  116.481   19.412   22.783
     14.890  442.282   82.654   90.528   49.825  115.644   18.677   22.662
     14.900  445.698   86.179   89.696   49.160  117.658   18.755   22.319
     14.910  441.759   82.993   89.960   46.791  117.366   19.668   23.173
     14.920  445.857   83.296   89.150   48.341  118.324   20.360   23.922
     14.930  443.159   83.612   89.663   49.250  116.826   19.978   23.617
     14.940  442.965   83.266   89.170   48.738  115.885   19.838   23.815
     14.950  440.591   84.904   88.793   47.129  117.143   18.525   22.987
     14.960  438.273   83.338   87.907   47.015  115.880   19.472   22.480
     14.970  444.112   84.480   89.022   48.594  117.670   20.916   21.862
     14.980  438.313   83.623   88.454   48.092  114.236   19.992   23.289
     14.990  438.771   82.984   90.460   48.343  115.450   19.671   22.288
     15.000  443.859   85.256   89.036   49.915  116.512   20.217   22.036
     15.010  448.646   84.281   90.922   49.709  119.168   20.082   22.162
     15.020  444.579   84.435   90.903   48.911  116.748   19.198   22.545
     15.030  439.569   83.810   89.078   48.907  115.103   18.617   22.645
     15.040  438.740   82.898   90.132   49.187  112.481   20.491   22.119
     15.050  440.488   83.082   89.947   48.426  114.742   20.297   22.673
     15.060  447.905   85.187   92.236   47.767  116.965   20.548   23.064
     15.070  447.080   82.095   92.510   48.990  117.511   20.566   23.009
     15.080  450.677   83.027   92.410   49.522  119.033   20.693   22.664
     15.090  442.505   83.270   90.513   48.740  115.362   19.884   22.896
     15.100  442.317   82.296   90.411   49.138  116.112   20.456   23.130
     15.110  441.473   82.259   91.735   48.485  116.761   19.842   21.571
     15.120  447.061   85.836   91.100   48.932  116.295   20.767   22.134
     15.130  447.741   84.317   91.814   48.743  119.102   20.521   22.776
     15.140  447.420   85.048   90.937   49.691  116.434   20.048   22.449
     15.150  444.638   83.235   92.144   48.686  116.317   20.386   21.931
     15.160  445.744   85.997   92.015   49.000  116.370   19.918   21.537
     15.170  449.872   86.001   92.309   51.736  116.359   20.319   21.451
     15.180  448.041   86.081   91.973   49.310  118.023   18.987   22.294
     15.190  447.849   86.128   91.093   49.322  118.623   19.463   22.417
     15.200  447.715   84.082   93.553   48.731  118.771   19.651   21.850
     15.210  447.465   84.927   91.239   49.681  116.997   19.337   22.833
     15.220  445.468   84.403   92.040   49.438  117.174   20.330   21.047
     15.230  444.256   83.997   91.610   48.254  119.088   19.090   20.568
     15.240  452.667   85.675   95.204   47.477  119.540   20.149   22.901
     15.250  450.755   83.952   93.783   50.078  121.641   19.515   21.986
     15.260  451.973   84.151   94.988   48.487  120.200   19.960   22.483
     15.270  447.268   83.570   93.360   47.985  119.992   19.507   22.121
     15.280  444.647   83.310   92.779   47.637  119.643   19.109   21.929
     15.290  448.828   84.324   92.926   48.150  119.295   20.251   21.747
     15.300  448.972   83.789   95.129   48.116  118.419   19.941   22.676
     15.310  444.732   83.551   92.708   48.428  117.350   19.645   22.501
     15.320  443.323   84.324   91.275   47.593  119.170   19.856   21.712
     15.330  443.762   85.034   92.301   48.987  115.780   19.482   22.151
     15.340  442.740   84.265   92.803   47.151  115.787   19.483   22.470
     15.350  440.745   83.768   92.313   46.804  117.810   18.779   21.564
     15.360  445.883   85.635   91.358   47.849  119.281   20.102   20.928
     15.370  443.802   84.673   91.767   48.670  116.548   20.010   21.662
     15.380  446.861   84.867   92.605   49.723  117.099   19.844   22.413
     15.390  446.520   85.837   91.876   48.580  118.546   19.738   22.047
     15.400  446.150   85.149   93.979   48.565  116.415   19.843   22.369
     15.410  443.770   85.298   90.001   49.972  116.779   19.899   21.889
     15.420  449.701   86.037   94.199   48.558  118.941   19.578   21.868
     15.430  448.847   85.875   92.546   48.879  116.371   19.568   23.056
     15.440  451.935   87.613   95.544   48.212  117.047   20.152   22.266
     15.450  447.525   85.177   94.306   49.556  117.270   19.150   21.797
     15.460  443.977   84.592   91.803   48.646  116.541   20.775   22.026
     15.470  446.770   83.746   93.388   48.789  117.390   19.963   21.863
     15.480  448.190   83.891   93.301   49.300  118.306   20.537   22.000
     15.490  446.117   84.127   91.991   49.487  118.652   19.473   21.587
     15.500  449.877   85.387   94.641   48.780  118.573   19.329   22.713
     15.510  447.127   84.473   92.851   50.655  116.689   19.379   22.907
     15.520  442.123   84.878   91.130   48.953  114.520   19.756   21.857
     15.530  447.295   83.700   93.596   49.947  117.247   19.452   21.633
     15.540  446.497   84.790   93.447   48.850  116.946   19.821   21.889
     15.550  447.402   83.534   93.895   49.239  117.502   20.002   21.742
     15.560  442.233   83.074   94.226   48.217  114.904   19.111   21.495
     15.570  441.959   81.814   91.619   47.980  118.057   19.781   22.212
     15.580  444.981   83.962   92.821   48.481  116.482   19.387   21.266
     15.590  445.544   83.926   92.763   47.798  116.801   20.049   22.365
     15.600  447.563   83.816   91.476   50.994  118.272   20.006   22.277
     15.610  447.847   83.677   92.973   48.373  116.802   20.219   22.422
     15.620  445.156   82.858   94.044   47.216  115.997   20.333   22.840
     15.630  445.082   83.356   92.727   47.800  116.100   20.370   22.898
     15.640  445.033   83.656   92.277   47.375  118.429   19.248   22.438
     15.650  446.630   82.343   92.308   48.745  119.549   19.076   22.897
     15.660  447.098   84.090   93.998   49.052  115.883   19.757   22.349
     15.670  447.548   82.951   91.568   48.633  118.302   20.244   22.826
     15.680  448.065   83.003   93.832   49.001  116.846   20.181   22.858
     15.690  450.226   84.716   92.587   48.379  119.104   19.043   22.995
     15.700  450.067   82.783   92.595   48.576  120.452   19.051   23.752
     15.710  450.303   84.343   91.974   49.265  120.034   19.888   23.187
     15.720  452.654   83.894   92.774   49.609  121.021   19.786   23.422
     15.730  450.890   83.796   93.317   48.488  120.328   19.364   22.816
     15.740  446.032   83.534   92.566   48.900  118.223   18.933   22.920
     15.750  443.252   83.148   91.910   47.089  117.916   18.776   22.693
     15.760  446.002   83.433   92.244   47.788  118.757   19.357   22.595
     15.770  443.460   83.647   89.561   48.449  118.679   19.150   23.347
     15.780  446.203   83.283   92.422   48.053  119.225   19.717   22.244
     15.790  446.289   83.632   90.420   49.043  119.962   20.069   21.993
     15.800  445.369   83.745   92.119   48.014  118.771   20.285   22.430
     15.810  442.818   84.382   90.163   47.671  118.714   20.014   22.149
     15.820  446.342   85.802   91.177   47.923  116.664   20.514   22.495
     15.830  444.897   83.782   92.357   48.909  118.257   19.913   21.316
     15.840  446.639   85.412   92.409   47.597  118.974   20.171   22.007
     15.850  447.411   85.134   91.702   48.372  118.429   19.830   22.688
     15.860  444.459   85.733   91.769   48.331  117.541   19.595   21.434
     15.870  441.760   85.084   90.669   48.025  115.933   19.581   22.167
     15.880  446.368   85.817   91.743   49.020  117.757   19.599   23.021
     15.890  444.400   86.395   89.990   48.948  117.292   18.687   22.240
     15.900  443.989   85.363   92.682   47.117  116.440   19.902   22.033
     15.910  444.030   85.357   93.553   47.371  114.648   19.231   22.092
     15.920  444.258   85.238   91.521   48.350  115.944   19.705   22.276
     15.930  448.812   85.296   93.004   49.024  117.280   19.803   22.648
     15.940  448.174   84.594   94.282   48.751  117.022   20.494   22.942
     15.950  447.709   84.892   93.518   49.784  115.322   19.750   22.408
     15.960  446.303   84.303   92.592   49.307  117.251   19.134   22.533
     15.970  445.346   84.225   91.937   48.185  117.648   19.157   22.532
     15.980  446.310   85.809   90.996   49.250  117.321   20.164   21.672
     15.990  446.461   84.762   92.606   49.417  116.877   19.151   22.452
     16.000  445.966   84.423   91.635   49.652  116.314   19.496   22.168
     16.010  447.808   84.819   92.785   48.997  116.236   19.656   23.007
     16.020  446.805   84.867   91.951   49.626  117.290   20.696   22.299
     16.030  451.425   86.724   93.923   49.603  116.574   19.753   22.248
     16.040  448.243   84.576   92.025   50.377  117.509   20.471   22.842
     16.050  443.818   84.446   93.681   49.627  112.176   19.934   23.042
     16.060  444.401   83.966   91.931   48.830  115.256   20.258   22.416
     16.070  448.414   85.505   93.842   49.391  115.551   20.043   22.224
     16.080  442.672   84.803   92.189   48.844  114.963   19.872   22.461
     16.090  445.679   84.132   92.741   49.930  114.747   19.556   23.370
     16.100  446.895   84.430   93.308   49.316  116.354   20.400   22.628
     16.110  444.061   84.401   91.591   47.420  118.592   19.901   22.076
     16.120  439.147   82.963   92.590   47.094  114.701   19.899   22.366
     16.130  447.728   82.409   94.361   49.674  118.665   19.839   22.289
     16.140  445.102   85.407   91.603   48.678  117.268   20.096   22.381
     16.150  445.101   84.179   93.575   47.941  116.054   19.900   22.779
     16.160  441.242   83.456   90.317   47.760  116.994   19.892   21.649
     16.170  441.712   85.470   90.683   47.898  115.188   19.882   21.848
     16.180  444.610   85.187   92.620   47.530  115.881   20.386   22.375
     16.190  443.376   85.483   92.735   47.526  115.376   20.577   22.391
     16.200  446.353   85.561   93.456   49.348  115.362   20.199   22.426
     16.210  448.844   85.365   94.913   48.069  118.166   20.078   21.762
     16.220  449.013   85.174   94.469   49.364  116.841   20.152   21.702
     16.230  447.050   86.260   93.420   48.378  116.706   20.985   22.301
     16.240  450.480   87.515   94.562   47.220  117.958   20.518   23.397
     16.250  446.333   83.651   93.421   50.020  116.689   20.629   22.540
     16.260  442.450   83.946   90.835   48.148  116.658   20.265   22.767
     16.270  445.640   83.864   92.371   48.950  116.771   20.922   22.402
     16.280  446.963   83.829   94.362   47.780  117.588   20.911   22.548
     16.290  443.388   83.640   93.053   46.297  118.153   19.953   23.039
     16.300  444.061   83.087   93.766   48.626  115.986   20.646   22.679
     16.310  444.460   83.506   90.125   47.623  119.722   20.437   22.943
     16.320  443.669   83.222   91.211   47.400  118.219   19.969   22.582
     16.330  448.526   83.965   93.687   47.788  116.802   20.039   24.265
     16.340  446.920   85.186   93.828   47.715  116.979   20.000   23.119
     16.350  442.403   82.681   93.535   48.067  117.258   19.553   22.485
     16.360  444.778   83.481   92.819   47.465  118.460   20.445   22.197
     16.370  440.748   82.812   92.079   47.520  115.925   20.743   22.470
     16.380  443.479   84.214   90.692   47.339  117.430   20.318   22.257
     16.390  445.473   84.948   92.870   46.704  117.098   19.906   22.767
     16.400  442.916   83.969   91.644   47.811  116.966   20.247   22.094
     16.410  445.536   85.117   92.073   45.757  118.440   20.823   22.536
     16.420  447.962   85.728   91.502   49.010  116.232   20.583   23.156
     16.430  444.023   85.893   91.930   46.629  117.182   19.591   23.422
     16.440  442.270   85.651   91.197   46.460  114.991   19.780   23.100
     16.450  445.564   85.232   92.042   47.477  118.712   19.929   22.741
     16.460  444.009   84.503   90.723   46.001  119.113   20.001   23.110
     16.470  443.107   86.374   88.823   46.137  118.514   19.890   22.720
     16.480  444.426   85.813   88.541   45.866  120.674   19.634   22.421
     16.490  441.925   84.561   89.120   46.606  118.229   19.330   22.987
     16.500  446.294   83.617   91.927   48.198  119.945   20.082   22.098
     16.510  438.796   82.878   89.869   47.434  117.148   19.454   22.231
     16.520  443.318   84.830   88.948   47.532  118.334   19.899   22.823
     16.530  446.804   87.253   89.507   47.359  119.964   19.577   21.935
     16.540  440.864   82.619   88.651   47.449  119.048   19.941   22.183
     16.550  442.682   83.748   88.761   47.261  118.838   20.062   23.030
     16.560  435.870   83.828   88.784   45.429  116.035   19.617   22.084
     16.570  435.856   84.635   86.546   45.165  116.780   20.120   23.170
     16.580  439.905   83.518   90.084   45.773  117.754   19.705   22.812
     16.590  440.643   84.317   90.194   47.366  117.611   18.787   22.199
     16.600  442.797   84.656   91.625   47.741  116.849   19.372   23.176
     16.610  440.345   83.933   89.889   46.499  118.131   19.837   22.258
     16.620  442.482   84.261   91.541   48.308  117.080   20.074   23.002
     16.630  445.960   83.615   92.012   48.917  119.791   20.171   22.268
     16.640  444.711   83.637   92.575   47.849  119.227   19.669   22.326
     16.650  440.618   84.712   90.518   48.092  117.470   20.336   22.066
     16.660  442.083   82.992   92.309   47.577  118.748   19.802   22.121
     16.670  439.216   85.113   91.033   47.288  116.866   18.848   23.317
     16.680  438.322   83.369   89.956   48.103  115.881   19.790   23.590
     16.690  441.839   85.697   91.255   48.160  117.584   19.894   22.276
     16.700  442.337   84.038   91.780   47.493  117.734   20.019   23.127
     16.710  442.362   82.853   93.880   47.669  118.111   19.525   22.892
     16.720  443.648   85.259   91.793   48.148  117.279   19.836   22.936
     16.730  441.389   82.441   93.934   48.330  117.330   19.392   21.988
     16.740  438.745   84.056   92.427   47.834  115.956   19.667   21.729
     16.750  439.530   84.814   93.070   47.597  116.644   19.421   22.200
     16.760  443.011   85.103   93.673   47.001  116.966   19.499   23.692
     16.770  446.073   86.058   92.488   47.806  118.858   20.012   23.104
     16.780  444.337   86.186   92.414   47.299  117.444   20.072   23.155
     16.790  443.631   85.057   93.133   46.642  116.906   20.197   23.283
     16.800  440.502   83.755   93.892   46.721  115.875   20.608   21.743
     16.810  436.316   83.591   92.289   46.417  113.676   19.602   21.726
     16.820  437.268   83.178   92.142   46.975  115.525   19.639   23.139
     16.830  439.106   83.590   90.567   48.085  116.829   19.058   22.763
     16.840  441.033   84.748   92.564   46.395  117.620   19.620   23.347
     16.850  439.252   85.371   92.214   46.380  116.503   20.014   22.704
     16.860  438.913   85.081   92.762   47.458  116.346   19.573   22.248
     16.870  441.955   85.237   92.449   47.433  116.839   20.597   22.361
     16.880  440.901   84.788   91.294   47.972  116.796   20.137   23.046
     16.890  445.221   85.324   92.374   49.719  118.112   20.250   22.248
     16.900  441.571   85.274   94.117   48.179  114.821   19.550   22.423
     16.910  442.783   85.560   91.277   47.390  118.460   20.655   21.843
     16.920  439.532   86.150   91.660   46.637  115.220   19.767   22.192
     16.930  442.531   86.704   90.770   47.557  118.445   19.471   22.443
     16.940  441.112   86.121   90.746   46.191  118.691   19.451   22.180
     16.950  444.626   85.297   93.110   47.316  119.076   20.410   21.135
     16.960  443.135   85.228   90.944   47.185  118.355   20.487   23.916
     16.970  443.332   85.298   91.665   47.583  118.525   20.657   22.427
     16.980  440.577   85.694   93.110   47.424  116.157   19.559   22.887
     16.990  446.094   85.073   93.046   49.151  116.872   20.309   24.224
     17.000  441.236   84.744   92.120   47.485  117.782   20.201   23.500
     17.010  441.090   84.548   93.074   47.732  117.693   19.675   22.563
     17.020  445.101   87.048   93.522   47.536  118.032   20.424   22.045
     17.030  443.758   85.573   93.989   47.157  117.309   20.246   23.421
     17.040  446.392   86.235   91.628   48.111  119.064   20.451   22.464
     17.050  442.008   85.703   92.617   47.792  117.706   19.241   21.911
     17.060  436.827   85.785   91.461   47.704  114.850   19.392   22.384
     17.070  438.699   84.343   91.862   48.301  115.860   20.004   22.175
     17.080  442.605   87.569   92.175   48.169  115.347   19.153   22.626
     17.090  441.882   86.800   91.736   48.317  115.321   19.985   22.760
     17.100  443.068   87.060   94.060   47.294  116.242   19.537   22.169
     17.110  439.074   87.326   91.035   47.491  117.298   19.796   21.668
     17.120  446.264   86.635   92.463   48.885  119.266   19.945   22.050
     17.130  439.499   86.046   93.059   47.542  115.697   19.395   22.169
     17.140  443.264   88.077   92.343   47.794  116.448   19.126   22.930
     17.150  445.112   87.690   93.842   48.649  116.746   21.094   21.958
     17.160  437.077   86.698   90.196   47.825  114.605   20.291   21.758
     17.170  445.152   86.021   93.487   47.816  116.464   20.631   23.217
     17.180  443.239   86.266   93.623   47.498  116.834   20.446   22.083
     17.190  442.233   87.387   93.022   47.115  115.989   19.929   22.967
     17.200  441.877   87.008   93.032   48.358  114.407   20.428   23.596
     17.210  444.572   87.130   93.831   47.567  116.150   20.469   23.093
     17.220  446.154   86.403   92.304   48.253  116.232   21.206   24.749
     17.230  445.736   88.457   92.363   49.331  114.272   19.915   23.634
     17.240  444.398   85.984   92.241   48.503  116.819   20.350   23.582
     17.250  443.601   86.292   93.328   47.768  115.708   19.947   23.287
     17.260  445.492   88.313   91.841   48.627  116.558   20.411   23.415
     17.270  438.867   87.522   91.595   46.715  114.577   20.205   22.475
     17.280  439.038   86.739   91.013   47.675  114.549   20.186   22.782
     17.290  438.686   85.814   90.521   48.020  116.738   19.180   22.492
     17.300  440.820   88.796   90.353   48.342  115.649   20.155   21.701
     17.310  443.225   87.231   91.134   48.709  117.304   19.695   22.017
     17.320  447.022   88.575   94.239   48.698  116.349   20.041   22.610
     17.330  445.208   89.692   92.648   49.050  117.167   19.058   22.091
     17.340  442.043   88.568   91.545   48.698  114.833   19.582   22.045
     17.350  442.331   87.089   93.928   48.878  113.737   19.850   22.203
     17.360  441.782   85.982   93.542   49.345  113.996   19.769   22.566
     17.370  440.344   86.410   91.279   48.902  114.153   19.640   22.734
     17.380  440.377   87.287   91.105   49.385  112.286   19.899   23.381
     17.390  446.543   87.727   92.192   49.144  116.731   20.065   22.518
     17.400  444.235   87.005   90.447   49.667  116.850   20.302   22.595
     17.410  446.424   88.356   91.974   49.154  117.889   19.572   22.380
     17.420  446.039   87.484   91.773   48.172  118.185   19.682   23.163
     17.430  443.195   87.387   91.774   48.489  116.473   19.430   22.350
     17.440  448.343   87.143   94.411   49.326  118.023   19.366   22.003
     17.450  446.916   88.802   92.606   48.226  115.950   20.555   22.923
     17.460  446.336   89.410   90.852   48.408  117.272   20.367   22.682
     17.470  448.735   89.264   91.860   50.236  115.621   19.914   23.413
     17.480  447.815   87.432   94.078   49.104  114.720   19.564   24.284
     17.490  445.444   87.828   91.809   49.817  115.282   20.611   22.745
     17.500  451.108   88.121   93.943   49.289  116.736   20.206   23.359
     17.510  442.149   87.200   91.222   48.847  115.195   19.867   22.633
     17.520  447.033   89.636   91.968   49.454  115.442   19.796   23.075
     17.530  449.548   87.170   95.742   49.417  116.217   20.033   23.086
     17.540  447.091   87.616   94.514   48.589  115.749   20.173   22.533
     17.550  447.227   87.556   92.317   49.877  117.559   19.752   22.584
     17.560  449.799   87.976   94.123   50.151  117.336   19.202   23.272
     17.570  449.247   87.651   95.546   49.521  115.772   18.697   23.854
     17.580  448.882   87.876   94.015   48.450  116.690   19.859   22.987
     17.590  443.868   88.677   92.447   47.230  115.700   19.359   22.021
     17.600  447.936   88.578   91.242   48.418  118.275   19.054   22.659
     17.610  447.613   88.616   92.685   49.604  116.423   20.127   22.622
     17.620  447.130   89.658   92.138   48.565  117.481   18.607   22.941
     17.630  445.321   87.625   93.254   47.933  117.201   18.942   22.901
     17.640  446.178   87.805   92.771   47.445  118.399   18.697   23.419
     17.650  452.301   88.714   92.285   48.470  121.206   19.300   23.521
     17.660  445.886   88.485   93.097   47.330  117.239   19.227   22.397
     17.670  451.140   89.791   93.435   49.741  117.183   20.186   22.939
     17.680  445.857   88.253   91.482   47.257  117.386   19.516   23.444
     17.690  447.096   88.275   93.114   47.715  117.021   19.475   23.495
     17.700  443.277   87.549   92.650   47.913  115.425   18.960   23.174
     17.710  443.665   87.875   90.869   47.535  117.327   19.362   22.052
     17.720  449.475   88.347   94.077   47.577  117.948   18.998   23.514
     17.730  447.714   87.678   95.171   47.756  117.613   19.545   21.801
     17.740  446.794   86.739   93.926   48.555  117.458   19.955   22.488
     17.750  445.499   86.957   93.501   49.054  116.604   20.210   21.777
     17.760  447.735   87.188   92.584   48.288  117.493   19.842   22.382
     17.770  443.081   85.570   92.061   47.442  118.472   20.040   22.334
     17.780  449.411   85.874   92.712   49.372  119.348   20.467   22.958
     17.790  445.573   85.579   91.885   48.269  117.493   19.436   24.104
     17.800  444.870   86.727   94.080   48.563  114.963   19.863   22.521
     17.810  447.462   86.614   94.164   48.666  116.992   20.094   22.864
     17.820  444.825   87.550   91.471   48.328  116.754   20.108   21.706
     17.830  444.702   87.384   92.216   48.515  117.240   20.096   20.806
     17.840  443.133   85.573   93.014   48.399  116.487   19.854   21.611
     17.850  444.620   85.224   92.573   48.639  116.662   20.513   21.511
     17.860  443.593   88.243   93.008   48.281  114.085   19.107   22.219
     17.870  443.710   87.853   90.589   48.934  117.736   19.193   22.374
     17.880  442.236   86.508   89.952   47.685  117.187   20.117   23.257
     17.890  443.215   86.563   91.532   48.044  116.594   20.150   23.203
     17.900  445.793   87.065   91.442   49.577  115.073   20.465   23.319
     17.910  444.224   87.796   89.009   48.821  118.398   21.170   21.424
     17.920  441.621   85.482   90.355   48.101  117.836   21.127   21.752
     17.930  442.972   86.102   90.575   49.411  116.076   20.741   21.881
     17.940  442.222   85.649   90.650   48.315  117.522   20.824   21.521
     17.950  439.465   84.841   90.239   48.005  117.820   19.502   21.408
     17.960  440.857   85.897   89.351   50.059  116.176   19.990   21.115
     17.970  444.403   85.861   89.247   50.762  118.637   20.004   21.479
     17.980  442.506   86.426   89.883   50.078  117.279   20.092   20.978
     17.990  444.860   86.781   91.129   47.705  119.732   20.552   21.403
     18.000  440.237   86.095   90.653   47.443  117.814   20.581   21.769
     18.010  441.637   85.620   89.985   47.534  120.101   20.333   21.741
     18.020  440.348   86.016   89.636   47.260  119.784   20.444   20.906
     18.030  445.898   88.214   90.132   48.091  117.786   20.710   22.764
     18.040  444.254   87.481   90.578   48.917  117.893   19.876   22.285
     18.050  442.590   86.984   90.055   48.642  118.212   19.301   22.068
     18.060  437.662   87.091   89.428   47.173  115.794   19.811   21.754
     18.070  436.757   85.263   89.687   47.028  116.672   19.539   21.386
     18.080  443.075   86.660   89.156   49.231  118.201   20.159   22.029
     18.090  443.083   86.887   90.810   49.220  116.965   20.230   21.881
     18.100  446.186   86.993   91.375   49.358  117.404   20.315   23.401
     18.110  444.326   86.218   91.686   48.558  114.689   21.007   23.329
     18.120  443.030   85.735   91.234   48.692  116.200   20.522   22.832
     18.130  445.430   85.553   91.943   49.885  116.547   20.196   22.893
     18.140  441.482   85.852   92.024   49.518  114.848   19.326   22.367
     18.150  443.134   86.976   91.567   48.920  115.720   19.682   21.964
     18.160  438.623   84.509   90.905   48.787  115.515   19.434   23.323
     18.170  439.759   83.929   92.601   48.072  114.908   20.318   22.488
     18.180  441.595   85.629   91.567   49.005  115.160   20.526   23.548
     18.190  439.459   83.958   91.420   48.939  115.171   20.162   22.578
     18.200  439.424   85.416   91.573   47.317  116.779   19.547   21.560
     18.210  440.884   84.638   90.959   47.504  118.104   19.752   22.125
     18.220  437.744   85.631   91.054   48.803  113.177   19.828   22.222
     18.230  439.827   85.742   90.336   47.855  116.969   20.069   22.629
     18.240  443.002   85.363   91.382   50.198  115.841   20.107   22.427
     18.250  440.211   84.466   92.397   47.776  116.526   19.365   22.225
     18.260  438.232   85.475   89.256   46.468  117.942   18.938   22.223
     18.270  436.792   85.977   89.651   47.059  114.156   19.670   22.715
     18.280  440.086   85.272   90.380   48.907  115.532   19.890   22.341
     18.290  436.738   85.534   89.836   47.159  114.177   20.220   22.235
     18.300  440.144   86.556   90.109   48.189  113.606   20.238   22.407
     18.310  441.764   86.034   89.677   47.641  116.317   19.801   23.164
     18.320  438.160   84.785   88.873   46.801  117.268   19.660   22.782
     18.330  442.108   88.278   88.763   47.761  115.405   20.830   23.163
     18.340  441.778   87.425   89.482   47.655  117.392   19.924   22.991
     18.350  442.430   87.272   89.154   47.827  117.449   20.132   22.057
     18.360  444.310   87.634   90.681   47.611  117.939   20.234   22.248
     18.370  445.109   86.331   89.981   47.855  117.896   20.788   23.036
     18.380  441.838   87.590   89.617   47.177  116.426   20.375   22.272
     18.390  441.645   86.095   89.460   48.119  115.423   21.000   23.396
     18.400  438.938   83.789   88.550   47.247  116.107   20.695   23.956
     18.410  442.437   87.562   89.174   47.244  115.559   20.550   22.975
     18.420  441.374   87.424   89.510   47.440  115.585   20.859   22.609
     18.430  443.668   87.443   89.740   47.965  116.209   21.235   22.995
     18.440  440.147   87.045   88.828   47.166  115.570   20.908   23.329
     18.450  444.888   88.040   90.720   48.805  115.396   21.446   22.926
     18.460  440.037   85.351   90.763   48.423  112.951   21.349   24.234
     18.470  445.583   87.245   90.171   48.589  116.313   21.005   24.102
     18.480  440.780   87.023   91.829   48.232  115.130   20.013   21.978
     18.490  440.838   86.600   90.177   48.645  115.926   20.064   23.823
     18.500  439.875   85.994   89.840   48.488  113.622   21.266   23.150
     18.510  440.540   85.437   90.824   47.702  115.064   19.933   22.712
     18.520  439.962   86.392   91.571   47.176  114.152   20.057   23.438
     18.530  441.092   85.154   90.585   48.094  113.111   21.486   23.993
     18.540  439.595   85.066   89.910   47.265  115.974   20.683   22.840
     18.550  441.514   86.718   90.387   46.497  114.150   21.454   23.804
     18.560  446.451   88.094   91.447   46.908  115.719   21.425   23.666
     18.570  439.663   85.639   91.484   47.006  114.982   20.134   22.265
     18.580  447.027   88.889   91.636   46.886  116.174   21.114   23.157
     18.590  444.778   89.285   91.032   45.607  115.288   20.578   22.051
     18.600  447.427   88.252   92.203   47.989  114.817   19.582   23.599
     18.610  445.713   87.850   91.275   47.993  115.120   20.017   22.675
     18.620  443.228   85.903   92.230   48.118  114.820   19.986   23.097
     18.630  440.972   86.717   91.763   47.593  113.859   20.842   22.315
     18.640  438.093   86.055   90.050   47.524  113.092   20.272   23.138
     18.650  441.397   87.846   90.813   45.784  115.688   20.023   22.805
     18.660  442.329   86.591   90.265   46.753  115.645   20.081   23.856
     18.670  442.969   88.175   90.026   46.779  114.206   21.019   23.009
     18.680  437.888   84.812   89.874   47.858  112.295   20.621   22.115
     18.690  437.721   84.414   90.181   47.867  113.405   20.040   23.674
     18.700  441.980   85.953   90.103   48.841  114.436   20.589   24.197
     18.710  442.127   86.899   88.140   47.325  116.648   20.434   24.063
     18.720  444.020   87.737   90.819   47.246  114.632   21.331   23.109
     18.730  440.129   87.201   88.983   47.804  114.226   20.910   22.757
     18.740  438.391   84.285   91.004   46.608  114.281   20.220   22.269
     18.750  441.944   85.854   90.979   47.576  116.040   20.347   22.312
     18.760  443.591   86.545   90.569   48.437  114.682   20.889   23.109
     18.770  440.556   84.834   90.140   46.721  115.453   21.899   22.975
     18.780  445.074   85.305   93.404   47.703  115.777   21.075   22.998
     18.790  442.269   85.783   92.281   46.973  114.952   20.920   23.335
     18.800  437.363   84.767   89.751   47.474  114.692   21.777   22.360
     18.810  438.626   84.650   88.686   48.402  115.703   21.196   22.021
     18.820  445.824   87.623   91.652   47.870  115.728   20.403   23.201
     18.830  441.077   85.346   90.853   47.785  115.470   20.808   23.171
     18.840  444.583   86.364   91.278   49.201  115.380   21.119   22.652
     18.850  443.227   85.556   90.498   50.010  113.805   20.731   22.895
     18.860  442.498   87.593   89.795   48.726  114.829   20.831   22.097
     18.870  443.803   86.180   89.143   49.044  116.376   21.342   22.503
     18.880  442.226   85.943   91.091   48.485  116.287   20.672   22.626
     18.890  441.722   87.612   92.133   47.928  114.799   19.319   21.465
     18.900  445.568   86.720   91.805   48.223  117.855   21.343   22.209
     18.910  445.114   86.747   90.379   48.731  117.311   21.554   22.955
     18.920  442.450   86.784   89.267   49.185  115.419   20.540   22.830
     18.930  441.245   86.747   89.872   48.087  115.331   20.000   23.098
     18.940  443.011   88.218   90.024   48.585  113.727   20.293   23.466
     18.950  443.228   88.536   90.570   48.813  114.249   20.139   22.494
     18.960  445.570   86.807   91.258   48.137  117.408   21.036   22.570
     18.970  446.289   88.021   90.548   48.447  118.239   19.901   23.152
     18.980  442.136   88.784   88.345   48.159  116.976   20.761   22.700
     18.990  442.965   85.156   91.018   48.124  118.848   20.471   22.386
     19.000  444.707   87.750   89.174   48.369  118.434   20.194   22.215
     19.010  448.487   88.335   89.696   49.195  118.526   20.228   23.714
     19.020  449.349   87.937   89.822   49.298  118.752   21.436   23.669
     19.030  446.340   85.539   90.875   49.800  117.734   20.892   22.479
     19.040  443.754   83.865   91.432   47.561  117.817   20.454   23.142
     19.050  440.787   84.872   90.028   49.369  116.014   19.220   23.057
     19.060  440.548   84.361   90.017   49.238  116.504   20.060   23.082
     19.070  446.328   86.402   89.737   49.287  117.617   20.320   23.797
     19.080  444.568   86.686   91.048   48.259  116.199   20.055   23.328
     19.090  441.632   84.310   89.165   49.032  117.854   19.481   22.799
     19.100  442.486   87.255   88.657   49.009  116.059   19.799   22.230
     19.110  443.460   87.111   88.180   48.529  116.198   20.462   23.239
     19.120  444.566   85.875   89.451   47.674  117.172   20.684   23.441
     19.130  447.669   85.528   90.137   48.024  119.343   20.222   23.083
     19.140  443.822   86.455   89.895   47.111  116.971   19.486   23.041
     19.150  446.381   87.040   90.052   46.966  118.604   19.270   23.053
     19.160  444.086   85.627   88.961   47.108  118.183   20.140   23.274
     19.170  445.438   83.951   90.541   46.236  118.959   20.464   24.124
     19.180  445.840   85.827   89.440   48.302  117.757   20.886   23.371
     19.190  442.590   86.639   89.438   47.474  115.588   19.854   23.444
     19.200  444.309   87.388   89.938   46.397  116.476   20.627   23.910
     19.210  445.689   87.438   89.912   46.424  118.694   20.314   23.212
     19.220  443.432   88.181   88.974   46.670  117.099   20.177   23.586
     19.230  444.266   86.974   91.158   46.271  116.845   20.561   22.684
     19.240  445.167   88.746   90.786   46.813  116.004   20.770   22.550
     19.250  447.648   87.936   91.661   48.399  118.247   20.741   23.163
     19.260  446.314   88.482   92.379   46.726  117.388   20.729   22.810
     19.270  442.949   87.633   91.291   45.732  117.714   20.245   22.416
     19.280  444.338   88.383   89.616   45.996  118.768   20.809   22.960
     19.290  444.150   87.802   90.641   47.456  116.056   21.587   22.718
     19.300  439.956   86.092   88.770   46.855  116.100   20.467   22.737
     19.310  445.149   86.538   90.511   45.939  118.849   20.496   22.168
     19.320  445.855   87.843   92.074   45.890  118.196   21.169   22.470
     19.330  440.246   87.361   90.959   45.343  114.700   20.583   22.044
     19.340  443.383   85.483   92.371   45.307  117.210   20.211   22.250
     19.350  444.668   87.355   91.224   45.337  118.398   20.500   22.310
     19.360  439.201   87.930   90.356   46.059  115.711   19.998   22.513
     19.370  443.622   87.758   91.394   46.948  117.832   20.571   22.494
     19.380  443.246   87.140   90.268   47.905  118.336   20.681   22.227
     19.390  437.949   87.240   89.870   46.244  114.855   20.041   22.821
     19.400  441.363   86.848   90.804   46.305  117.251   20.982   23.134
     19.410  444.443   88.340   91.500   46.968  117.940   20.853   21.679
     19.420  446.685   88.126   93.231   46.724  117.965   19.982   23.510
     19.430  444.814   88.640   90.120   46.133  117.390   20.184   24.028
     19.440  451.906   90.618   91.922   46.793  119.425   20.498   23.725
     19.450  449.024   91.191   89.937   46.810  119.988   20.640   22.578
     19.460  444.893   89.502   91.284   46.158  116.564   21.275   23.296
     19.470  446.941   90.509   90.392   45.875  118.321   20.487   23.892
     19.480  449.956   91.775   92.236   46.480  117.680   20.769   23.563
     19.490  447.189   90.534   90.112   45.137  118.877   21.064   22.535
     19.500  446.678   92.346   91.631   45.279  116.237   20.416   23.631
     19.510  445.556   92.832   91.904   44.926  116.513   20.640   22.961
     19.520  444.215   91.794   90.245   46.235  115.907   20.297   22.882
     19.530  445.497   90.974   90.459   46.030  117.340   20.727   23.301
     19.540  447.531   91.807   92.544   45.875  117.795   20.528   23.002
     19.550  445.562   90.339   90.101   46.033  117.799   20.959   23.273
     19.560  448.165   91.095   89.943   46.970  119.935   21.327   22.918
     19.570  444.392   89.558   89.816   46.826  117.309   21.149   22.942
     19.580  443.218   89.381   90.416   46.860  115.690   21.306   23.104
     19.590  445.240   88.837   90.815   47.237  114.955   22.186   23.589
     19.600  446.446   90.135   90.752   46.813  118.378   20.684   22.424
     19.610  442.004   89.312   88.669   45.911  115.837   21.221   22.541
     19.620  444.010   89.848   90.799   47.764  115.259   20.716   22.685
     19.630  443.984   89.689   90.429   46.148  117.896   20.920   22.336
     19.640  442.234   89.062   90.815   45.430  116.834   20.413   22.170
     19.650  443.662   88.421   88.599   47.259  118.200   21.261   22.987
     19.660  443.481   89.242   89.666   47.006  117.093   20.038   23.224
     19.670  442.241   92.279   88.722   47.334  112.563   20.972   22.866
     19.680  445.328   89.468   89.255   48.871  114.555   20.944   22.994
     19.690  443.251   89.288   89.461   48.084  114.647   20.657   22.441
     19.700  442.589   89.500   88.268   47.794  114.195   20.143   23.115
     19.710  444.727   89.279   89.042   46.035  116.470   21.844   23.263
     19.720  441.793   90.489   88.622   45.682  115.980   20.354   21.750
     19.730  442.328   88.275   89.330   46.948  113.931   21.078   22.960
     19.740  444.924   89.897   90.098   46.588  115.506   20.513   23.454
     19.750  444.081   89.668   88.207   47.602  114.868   20.973   23.161
     19.760  445.751   89.010   87.987   47.372  116.620   20.782   23.176
     19.770  445.486   88.604   87.162   47.025  117.023   21.113   23.318
     19.780  448.522   89.572   90.165   46.852  115.031   22.077   23.585
     19.790  444.338   88.169   90.474   46.433  114.222   21.440   23.830
     19.800  444.509   87.479   88.287   47.818  115.357   21.189   23.856
     19.810  443.111   87.331   87.889   47.199  116.576   20.106   23.446
     19.820  448.388   87.604   87.502   48.334  117.494   21.241   24.007
     19.830  445.188   86.997   89.557   47.396  116.041   21.158   23.683
     19.840  447.796   88.345   89.144   46.843  116.982   21.403   23.636
     19.850  440.681   85.690   89.857   47.234  112.908   21.333   23.825
     19.860  444.483   88.394   90.453   47.477  113.509   20.377   23.579
     19.870  441.965   87.611   88.722   46.898  113.532   21.384   22.961
     19.880  444.078   86.279   88.912   46.882  116.038   20.793   23.611
     19.890  445.170   88.829   89.279   46.457  115.924   20.347   22.929
     19.900  439.211   86.978   86.880   48.516  113.103   20.488   23.627
     19.910  446.679   88.033   90.284   46.571  116.261   21.366   22.821
     19.920  442.658   86.955   87.610   48.211  114.400   22.148   23.214
     19.930  444.888   87.711   88.210   48.171  116.047   20.594   23.922
     19.940  447.905   88.207   88.320   48.026  116.935   21.305   23.915
     19.950  445.516   87.945   90.601   47.849  115.357   20.353   22.881
     19.960  448.019   90.064   90.461   48.020  115.483   20.966   24.026
     19.970  444.332   87.536   89.410   48.177  114.879   21.177   23.269
     19.980  449.675   91.076   90.080   46.789  115.832   21.359   23.205
     19.990  444.450   87.427   90.194   46.653  113.362   21.069   23.105
     20.000  444.725   86.365   90.819   46.926  115.111   21.016   22.652
     20.010  440.632   89.104   88.640   46.385  113.619   21.136   22.113
     20.020  442.944   89.350   86.917   46.806  116.646   21.298   22.206
     20.030  442.197   88.289   86.154   47.546  113.926   21.910   23.604
     20.040  442.032   89.322   88.483   45.032  114.210   22.006   23.327
     20.050  443.671   89.949   89.398   46.440  113.191   22.126   23.775
     20.060  443.882   88.713   89.692   47.526  114.382   21.540   22.072
     20.070  444.858   87.353   90.269   47.716  114.855   22.227   22.490
     20.080  444.074   87.886   89.956   46.780  114.347   21.580   23.699
     20.090  447.322   89.924   90.661   48.487  112.238   21.178   22.780
     20.100  444.734   88.764   88.809   47.096  113.238   21.195   23.105
     20.110  445.604   89.773   87.940   47.087  114.941   20.870   23.359
     20.120  444.193   88.540   88.433   47.020  113.764   21.032   23.719
     20.130  443.644   89.007   89.354   46.959  113.754   20.791   23.341
     20.140  447.121   87.760   90.168   46.580  115.271   22.373   23.485
     20.150  444.472   89.329   88.757   46.432  114.201   21.697   23.778
     20.160  446.038   88.703   90.541   46.232  114.835   21.544   23.110
     20.170  443.956   87.808   89.947   45.796  114.206   21.093   24.009
     20.180  443.718   89.059   88.540   46.008  112.395   22.116   23.993
     20.190  450.675   88.586   92.692   46.607  115.827   21.781   23.814
     20.200  448.587   89.539   90.914   47.084  113.788   21.421   24.309
     20.210  447.387   89.253   92.296   47.907  111.319   21.497   24.476
     20.220  447.631   89.802   91.061   47.189  114.254   20.607   23.535
     20.230  443.977   89.727   90.501   46.653  112.321   21.411   23.429
     20.240  443.936   90.005   91.650   46.839  110.066   20.984   23.912
     20.250  441.716   89.402   90.122   44.906  112.624   21.156   24.071
     20.260  440.970   91.075   90.193   46.132  109.522   20.400   22.764
     20.270  444.311   88.371   90.668   46.788  113.966   21.605   22.578
     20.280  443.625   89.024   91.932   45.537  113.168   21.014   23.801
     20.290  446.174   90.535   91.378   45.330  113.889   21.435   23.445
     20.300  441.317   88.311   90.276   45.716  112.637   21.605   23.036
     20.310  440.942   88.056   91.079   45.531  113.642   20.787   23.497
     20.320  442.981   87.929   90.069   47.434  113.897   21.350   23.735
     20.330  438.380   86.384   89.510   45.736  111.910   20.886   23.640
     20.340  440.547   87.545   91.070   44.897  114.587   19.985   23.397
     20.350  441.013   86.895   91.405   45.527  112.637   20.034   24.448
     20.360  443.616   87.494   92.784   46.798  111.315   20.826   24.466
     20.370  437.633   86.239   91.513   44.081  111.962   21.243   23.551
     20.380  438.718   84.995   90.114   45.653  113.336   21.196   23.937
     20.390  440.239   85.087   91.193   45.938  112.765   21.027   23.665
     20.400  440.927   86.736   91.470   45.647  112.587   20.720   23.141
     20.410  438.818   86.144   91.742   44.383  113.195   19.645   23.925
     20.420  440.406   86.206   90.812   46.001  113.625   21.298   23.565
     20.430  443.761   88.193   92.318   46.609  111.396   20.784   24.438
     20.440  443.453   87.955   93.889   45.346  112.968   19.722   24.287
     20.450  443.845   87.682   93.656   46.799  111.448   19.875   23.104
     20.460  443.732   87.166   94.430   46.149  111.010   20.242   24.027
     20.470  447.947   88.837   94.058   46.845  114.238   19.396   23.905
     20.480  449.226   88.039   94.852   46.578  114.314   21.365   23.287
     20.490  449.527   89.436   93.125   46.953  113.828   19.874   24.089
     20.500  447.473   87.093   93.744   46.985  112.997   20.512   23.655
     20.510  444.950   89.011   92.806   46.394  112.407   20.187   23.127
     20.520  445.665   87.181   91.205   46.455  113.706   19.851   24.039
     20.530  447.338   88.203   92.930   45.342  114.860   20.406   24.252
     20.540  441.851   86.663   90.816   46.159  111.738   20.511   24.720
     20.550  446.560   87.255   91.008   46.725  112.853   21.185   24.017
     20.560  443.868   87.483   91.479   46.291  112.250   19.705   24.150
     20.570  444.782   87.876   92.192   46.220  113.024   20.258   22.617
     20.580  445.559   86.410   92.001   46.278  114.277   19.430   23.998
     20.590  442.076   87.725   90.031   46.357  112.596   19.534   23.859
     20.600  445.894   88.190   90.873   46.036  114.269   20.338   24.059
     20.610  444.794   88.351   90.928   47.477  113.029   19.679   23.060
     20.620  443.650   88.592   90.478   45.902  112.477   20.034   23.132
     20.630  445.256   89.785   90.288   46.847  112.607   19.302   23.519
     20.640  444.921   88.709   91.693   46.395  113.906   19.655   23.289
     20.650  443.199   88.750   89.413   47.277  114.023   19.930   22.953
     20.660  443.679   88.595   91.539   46.740  112.779   20.043   23.982
     20.670  442.345   88.738   90.023   47.704  112.161   20.320   23.303
     20.680  442.921   88.656   91.397   45.889  111.141   20.585   24.495
     20.690  444.155   89.606   90.765   47.159  112.922   20.120   22.857
     20.700  444.757   88.597   91.094   47.583  111.919   20.015   23.875
     20.710  442.245   86.545   91.463   46.376  112.911   19.728   23.613
     20.720  444.693   87.789   91.470   46.385  112.817   19.937   23.681
     20.730  443.042   88.273   90.181   46.662  112.281   20.250   23.968
     20.740  447.634   88.813   90.198   47.217  112.715   20.856   24.324
     20.750  447.134   87.991   91.498   47.499  112.431   20.613   24.335
     20.760  443.713   88.503   91.205   46.733  112.378   20.124   23.513
     20.770  442.387   86.554   91.542   46.992  112.352   21.156   23.175
     20.780  440.759   86.984   90.235   47.207  110.715   20.259   23.440
     20.790  443.661   85.851   91.678   47.157  113.267   20.213   23.500
     20.800  448.673   89.763   92.862   46.871  113.753   19.902   23.409
     20.810  442.929   87.766   91.042   47.445  111.391   20.341   23.841
     20.820  441.763   89.365   91.524   47.360  110.152   20.111   23.521
     20.830  444.159   88.184   91.636   47.732  110.893   20.127   23.230
     20.840  444.068   89.654   91.308   47.075  110.506   20.459   23.809
     20.850  440.055   86.207   90.567   47.526  110.879   20.160   23.676
     20.860  443.372   88.695   91.131   48.188  111.607   19.343   24.374
     20.870  441.051   87.186   90.919   47.704  110.800   18.790   23.068
     20.880  446.735   87.249   91.192   46.651  113.458   19.793   25.218
     20.890  447.685   89.208   93.618   46.955  112.987   19.105   23.616
     20.900  441.279   86.115   91.484   47.166  112.300   18.574   22.982
     20.910  440.627   87.289   91.792   46.894  111.687   19.496   22.847
     20.920  444.663   88.016   93.347   46.927  113.072   19.834   23.099
     20.930  446.920   88.300   92.167   47.043  113.600   19.747   24.611
     20.940  443.843   86.651   91.282   47.610  111.568   21.210   23.799
     20.950  444.584   87.268   91.012   47.411  112.844   19.591   23.958
     20.960  441.422   87.511   87.785   47.768  111.963   20.667   23.263
     20.970  441.781   85.895   88.867   47.885  112.251   20.516   24.631
     20.980  443.380   85.206   90.255   47.933  114.316   19.984   22.199
     20.990  444.217   86.372   89.329   49.055  113.611   19.811   24.110
     21.000  440.375   86.155   88.448   47.347  111.391   20.618   23.422
     21.010  444.770   86.991   89.209   49.493  113.479   19.742   23.603
     21.020  442.666   86.731   91.242   48.520  110.910   20.086   23.682
     21.030  440.450   86.705   90.496   48.413  111.026   20.481   23.099
     21.040  440.342   86.425   90.564   48.354  113.031   19.249   21.576
     21.050  437.892   86.737   89.429   47.836  110.184   19.653   22.372
     21.060  444.088   85.949   91.448   48.540  113.284   20.275   23.552
     21.070  449.582   87.871   92.901   47.902  115.026   19.756   22.842
     21.080  442.409   87.683   90.735   46.922  112.278   19.064   22.569
     21.090  443.208   86.780   90.846   47.431  112.326   20.450   23.159
     21.100  446.401   89.042   92.209   46.470  114.018   19.889   22.604
     21.110  445.581   86.197   91.020   48.476  113.536   20.093   23.104
     21.120  445.122   87.662   90.287   48.181  113.956   20.096   22.037
     21.130  443.146   86.335   89.514   47.749  115.896   20.305   22.303
     21.140  442.090   87.061   90.935   48.443  113.073   19.317   21.299
     21.150  442.861   87.284   89.198   47.685  113.101   19.723   21.855
     21.160  449.449   89.375   90.045   47.389  114.750   20.723   22.529
     21.170  448.338   87.521   92.043   47.986  113.253   20.515   22.308
     21.180  445.519   87.480   89.501   47.523  113.826   20.729   21.775
     21.190  447.973   89.117   89.193   46.803  115.278   19.742   22.037
     21.200  446.619   89.059   90.348   47.199  113.064   20.094   21.833
     21.210  449.175   89.250   91.758   48.557  113.230   20.252   22.655
     21.220  446.517   87.063   92.478   48.388  111.999   20.409   22.066
     21.230  445.409   87.432   90.183   47.660  114.454   19.745   21.821
     21.240  447.292   89.597   89.107   47.461  113.731   19.719   23.105
     21.250  444.037   87.370   89.327   47.412  112.666   20.326   22.349
     21.260  445.363   87.599   89.695   47.050  114.148   19.935   22.414
     21.270  443.040   86.890   89.387   47.312  114.010   19.594   22.702
     21.280  444.062   89.416   87.528   47.982  112.642   20.571   21.085
     21.290  438.506   85.914   89.013   47.347  111.559   19.745   20.407
     21.300  441.007   87.217   88.523   46.212  112.438   20.764   21.557
     21.310  442.023   89.186   87.695   47.242  113.728   20.224   21.819
     21.320  445.882   89.906   89.359   48.028  112.126   19.445   22.268
     21.330  445.511   89.625   88.961   47.562  112.831   20.046   22.608
     21.340  439.549   90.304   89.079   46.896  109.540   19.854   22.429
     21.350  441.168   89.536   91.236   48.923  109.034   20.081   21.789
     21.360  438.974   89.625   89.484   48.045  108.919   19.632   22.085
     21.370  439.385   87.705   89.899   46.312  111.689   20.123   21.926
     21.380  444.035   90.818   90.425   47.438  115.003   19.600   20.883
     21.390  439.392   88.726   90.247   46.316  112.483   19.741   21.343
     21.400  442.313   89.863   90.434   46.598  112.919   19.298   21.718
     21.410  438.190   88.654   88.580   47.394  111.352   19.735   21.268
     21.420  439.475   89.487   88.953   45.393  112.101   19.538   21.881
     21.430  443.322   88.834   91.421   45.964  113.343   20.062   22.114
     21.440  441.515   88.468   89.448   45.617  113.656   20.034   22.185
     21.450  443.489   90.681   90.800   47.391  111.292   19.949   22.028
     21.460  443.346   88.916   91.533   46.840  114.139   18.826   21.419
     21.470  439.769   88.862   90.601   46.561  113.409   19.042   21.618
     21.480  439.439   86.607   88.880   46.181  114.325   19.881   22.326
     21.490  438.578   85.532   90.102   45.951  114.012   19.587   21.118
     21.500  442.471   88.610   89.763   47.605  113.754   19.656   21.867
     21.510  439.454   86.740   90.980   47.132  113.835   19.560   21.013
     21.520  436.441   87.552   90.158   45.160  112.872   19.639   21.257
     21.530  442.606   89.232   89.507   46.937  113.715   19.616   21.713
     21.540  441.139   88.944   90.296   46.325  114.244   19.701   21.679
     21.550  442.264   89.129   90.391   46.859  113.673   19.643   21.364
     21.560  444.901   87.506   92.299   45.880  115.878   19.529   21.767
     21.570  445.302   89.455   90.479   46.826  115.165   19.106   21.770
     21.580  441.435   87.604   90.533   48.363  113.240   18.446   21.883
     21.590  444.224   88.912   90.253   46.605  115.467   19.570   21.200
     21.600  445.562   87.894   90.302   47.244  115.712   19.350   21.284
     21.610  444.142   87.939   90.074   47.393  115.963   19.416   21.066
     21.620  448.985   89.963   90.184   47.229  118.045   19.604   22.240
     21.630  442.573   89.441   90.831   45.557  113.850   19.484   21.491
     21.640  446.213   87.639   90.476   48.770  115.480   19.219   22.447
     21.650  448.555   88.049   90.848   48.331  115.658   20.222   22.509
     21.660  444.216   88.959   90.332   48.880  114.418   19.308   20.635
     21.670  443.816   89.770   90.556   47.058  114.057   19.026   21.841
     21.680  444.518   88.330   90.888   47.312  115.328   18.517   22.291
     21.690  445.446   87.413   89.901   48.115  117.100   19.651   21.974
     21.700  443.990   90.010   91.926   47.445  113.296   19.083   21.356
     21.710  445.170   89.165   89.819   47.011  115.522   19.310   22.356
     21.720  444.657   90.624   89.522   46.327  114.429   19.928   22.789
     21.730  444.634   89.372   88.683   47.228  114.604   20.094   21.738
     21.740  443.965   88.011   89.443   47.032  115.663   19.878   21.770
     21.750  445.202   87.242   91.813   48.356  114.783   19.884   21.685
     21.760  445.772   87.515   91.773   47.321  116.386   19.819   21.134
     21.770  441.926   88.675   89.471   47.344  113.361   19.603   21.322
     21.780  439.272   87.415   90.398   46.867  111.814   20.062   21.239
     21.790  442.694   88.595   91.277   47.311  111.644   19.963   22.465
     21.800  439.732   86.308   90.788   47.579  111.377   19.712   22.130
     21.810  444.488   87.690   90.464   48.415  113.806   19.324   22.446
     21.820  442.939   87.394   89.812   48.142  114.591   19.699   21.747
     21.830  441.194   86.619   89.427   47.326  113.827   19.587   22.236
     21.840  443.237   87.425   89.125   46.955  115.482   20.397   21.361
     21.850  445.656   87.396   89.624   47.662  115.397   20.483   21.512
     21.860  441.438   86.710   88.648   46.872  114.931   20.272   20.904
     21.870  443.676   88.649   87.766   47.303  114.678   20.429   22.460
     21.880  442.868   88.150   88.759   48.373  112.888   20.064   21.590
     21.890  440.774   87.545   88.884   47.243  114.215   19.714   21.709
     21.900  439.903   87.286   89.747   47.487  112.641   20.091   21.258
     21.910  443.627   89.254   87.674   49.043  113.262   20.150   21.453
     21.920  443.438   88.080   88.120   47.912  115.349   20.437   21.553
     21.930  440.047   87.474   87.815   47.428  113.338   20.174   21.331
     21.940  439.907   88.225   87.734   47.045  113.436   20.238   21.447
     21.950  441.708   89.042   87.588   46.993  113.114   19.953   21.721
     21.960  442.419   88.873   88.585   46.078  114.164   20.333   21.405
     21.970  440.012   88.736   87.123   46.730  113.445   20.017   22.304
     21.980  443.233   89.969   90.092   47.483  112.022   19.796   22.420
     21.990  443.280   89.958   86.873   47.859  115.586   20.332   21.338
     22.000  439.960   88.101   89.086   46.918  112.996   20.369   22.205
     22.010  440.641   89.238   87.276   47.353  113.961   21.037   21.265
     22.020  445.192   91.068   89.746   47.309  114.207   20.287   22.096
     22.030  440.601   89.765   86.704   46.927  113.090   19.772   22.148
     22.040  445.932   90.999   88.297   47.266  114.785   20.695   22.804
     22.050  446.416   92.272   87.876   46.243  114.059   19.671   22.948
     22.060  441.396   90.181   88.464   46.804  112.143   19.762   21.691
     22.070  446.647   90.166   87.579   46.804  115.605   20.874   22.403
     22.080  444.363   90.173   88.371   46.868  113.074   20.044   22.863
     22.090  445.180   89.484   90.552   46.414  114.257   19.458   22.387
     22.100  445.373   89.971   89.860   47.751  113.972   19.093   21.949
     22.110  445.971   91.581   88.600   46.250  114.575   20.659   21.675
     22.120  444.898   88.809   89.207   47.292  115.522   19.629   22.081
     22.130  442.575   90.727   86.880   45.970  114.785   20.306   21.770
     22.140  442.607   88.166   87.002   48.537  115.179   20.952   21.071
     22.150  438.922   88.227   85.596   47.090  114.601   19.667   21.087
     22.160  438.062   88.583   87.117   45.655  113.654   20.460   21.436
     22.170  439.830   89.304   89.180   46.369  112.237   19.575   21.519
     22.180  442.605   89.044   89.311   46.500  114.331   19.388   22.850
     22.190  443.156   88.067   90.339   45.636  114.324   19.878   23.690
     22.200  443.285   88.424   88.730   46.845  116.272   19.196   21.876
     22.210  440.786   89.247   88.298   47.533  113.155   19.386   22.500
     22.220  434.557   88.792   87.738   45.493  111.703   19.858   21.549
     22.230  437.112   87.165   87.625   46.054  113.905   19.166   22.751
     22.240  435.318   86.660   88.777   46.055  114.032   18.732   21.063
     22.250  439.502   87.135   89.252   47.684  115.002   18.997   21.459
     22.260  438.442   86.390   89.005   47.189  116.239   19.231   20.903
     22.270  432.266   85.397   88.256   45.820  113.387   19.092   20.752
     22.280  437.090   85.953   88.370   47.922  114.345   19.296   20.304
     22.290  440.430   86.256   87.737   47.062  115.457   19.491   21.600
     22.300  436.936   87.374   87.044   45.877  115.429   19.413   20.492
     22.310  431.753   86.291   84.881   44.922  115.055   19.883   21.287
     22.320  434.907   86.633   86.993   45.498  114.172   19.913   21.530
     22.330  435.422   85.932   86.285   46.684  114.500   19.109   21.239
     22.340  432.948   86.169   86.297   46.976  114.280   19.775   20.279
     22.350  437.772   84.993   89.128   46.492  115.346   19.827   21.388
     22.360  436.007   86.524   90.252   44.495  114.076   20.458   20.623
     22.370  436.642   86.495   88.698   46.338  113.816   18.845   21.875
     22.380  434.984   87.739   88.623   44.947  112.669   19.216   21.043
     22.390  438.433   89.587   88.877   46.234  114.256   19.374   20.545
     22.400  440.565   89.565   91.335   46.488  114.024   20.008   20.180
     22.410  437.961   88.239   89.271   45.118  111.886   18.895   21.414
     22.420  435.383   88.394   89.818   46.038  111.076   19.408   21.072
     22.430  440.608   89.347   90.734   47.106  113.056   18.735   21.004
     22.440  438.662   89.838   91.591   47.132  111.466   19.798   20.394
     22.450  437.781   88.816   91.389   45.670  111.683   19.820   21.315
     22.460  437.739   89.157   87.932   45.921  114.952   20.049   21.587
     22.470  438.492   88.452   90.727   45.301  113.602   19.264   20.684
     22.480  437.565   87.276   89.400   47.297  112.609   18.852   21.163
     22.490  433.235   86.240   88.003   46.362  113.426   18.705   21.321
     22.500  434.088   84.914   86.716   46.251  116.028   19.136   20.493
     22.510  438.225   85.861   89.045   45.074  114.780   20.118   21.894
     22.520  437.220   85.208   89.204   46.070  114.359   20.447   21.241
     22.530  438.218   85.199   89.733   45.817  114.790   20.256   21.034
     22.540  435.077   84.743   89.382   45.610  112.845   19.891   21.186
     22.550  433.180   83.440   89.043   46.314  112.990   18.055   21.291
     22.560  439.067   86.484   89.110   46.721  114.597   19.468   20.912
     22.570  440.039   86.075   91.832   47.340  113.791   19.303   20.608
     22.580  433.819   84.064   87.779   46.183  112.369   19.130   21.348
     22.590  435.822   85.844   89.312   46.176  113.599   18.220   20.972
     22.600  436.848   86.800   88.953   46.295  112.093   18.386   20.412
     22.610  440.249   85.486   90.447   46.786  115.934   19.015   21.125
     22.620  440.148   85.753   90.373   45.777  115.196   19.234   21.027
     22.630  443.257   86.471   90.369   46.887  116.279   18.985   21.776
     22.640  439.747   86.332   89.288   44.955  115.185   18.965   21.673
     22.650  441.270   86.462   89.305   46.983  115.006   19.443   21.265
     22.660  440.221   86.412   90.000   46.918  113.569   19.644   20.925
     22.670  445.765   87.719   90.960   46.991  114.957   20.119   21.177
     22.680  441.801   87.949   89.698   46.975  115.427   19.255   21.159
     22.690  442.833   87.071   91.274   47.455  115.545   19.155   21.557
     22.700  438.209   86.638   90.562   47.092  112.328   18.705   21.014
     22.710  440.487   88.037   90.846   46.488  114.644   18.651   20.691
     22.720  443.414   87.462   90.620   47.057  116.564   18.166   21.802
     22.730  442.018   86.376   91.250   46.904  115.839   18.409   21.764
     22.740  443.594   86.452   91.992   47.875  115.538   18.722   21.294
     22.750  441.093   87.144   89.853   47.185  115.220   18.867   21.309
     22.760  438.734   87.867   90.122   46.082  114.257   19.909   20.667
     22.770  439.653   85.295   90.831   47.428  113.048   19.613   21.794
     22.780  441.991   86.757   92.203   46.908  116.076   19.488   20.492
     22.790  438.752   86.308   90.817   47.505  114.689   18.610   20.905
     22.800  443.203   88.854   89.202   46.854  114.418   20.047   21.391
     22.810  443.154   88.534   89.460   48.487  116.543   18.795   20.830
     22.820  434.987   87.318   87.142   47.626  112.886   19.109   20.851
     22.830  440.895   88.109   89.731   48.111  113.323   19.282   21.951
     22.840  442.800   88.711   88.985   47.454  115.680   19.091   20.469
     22.850  441.328   86.841   89.067   47.373  116.705   19.341   21.415
     22.860  445.679   89.552   92.592   47.814  113.406   20.285   21.211
     22.870  442.416   87.699   91.771   47.458  114.305   19.972   20.343
     22.880  440.321   88.083   91.871   46.737  113.350   19.605   20.794
     22.890  441.456   87.197   90.819   46.785  114.715   20.473   20.918
     22.900  439.875   88.005   89.895   47.862  114.689   19.154   20.521
     22.910  439.902   88.210   89.609   46.878  114.280   19.595   20.116
     22.920  442.240   89.802   88.904   48.298  114.163   18.500   20.780
     22.930  444.221   88.084   89.820   48.429  115.331   19.674   21.171
     22.940  438.898   86.495   88.103   48.142  114.948   18.937   21.201
     22.950  437.108   85.737   88.299   47.986  113.487   19.609   20.750
     22.960  443.751   86.284   90.617   46.284  116.979   20.368   21.625
     22.970  442.304   87.390   89.286   48.231  115.905   18.878   21.813
     22.980  440.827   85.511   90.561   47.916  114.720   19.258   20.931
     22.990  443.205   87.261   90.013   47.368  115.969   19.112   21.406
     23.000  436.731   85.324   89.254   45.145  116.247   19.263   21.164
     23.010  442.715   87.208   89.930   47.663  115.760   20.154   21.256
     23.020  439.243   86.728   89.601   46.098  114.138   19.111   22.835
     23.030  437.669   86.159   89.333   47.731  113.747   19.066   21.861
     23.040  438.865   86.032   89.631   47.162  113.672   19.435   22.496
     23.050  438.443   86.522   88.027   47.664  114.333   19.308   21.781
     23.060  438.670   86.758   87.631   46.671  114.119   19.649   22.115
     23.070  437.089   85.654   88.844   46.803  114.652   18.478   21.365
     23.080  437.963   87.503   87.163   46.002  114.314   19.669   21.906
     23.090  433.330   84.990   86.776   46.182  113.091   19.870   21.946
     23.100  435.488   87.248   88.954   44.727  113.132   19.172   21.986
     23.110  437.313   85.542   88.258   47.136  112.790   20.239   21.919
     23.120  435.015   83.856   89.054   46.902  113.343   19.374   21.425
     23.130  437.634   87.076   88.499   46.099  114.799   19.487   22.211
     23.140  441.105   85.376   89.569   47.670  114.442   19.710   22.772
     23.150  437.213   84.541   88.747   46.286  114.285   20.164   21.925
     23.160  439.612   86.050   89.219   47.850  112.697   18.906   22.121
     23.170  438.275   86.695   88.414   48.077  112.170   19.189   21.895
     23.180  439.386   86.415   89.875   47.592  113.849   19.439   21.955
     23.190  436.190   87.048   89.062   47.936  112.037   19.034   22.028
     23.200  438.145   86.555   87.664   48.244  112.905   20.534   21.927
     23.210  432.896   84.203   88.696   47.409  111.747   19.231   21.378
     23.220  441.617   85.866   88.950   48.615  115.076   19.729   21.710
     23.230  436.700   85.225   89.420   46.851  113.714   19.364   22.090
     23.240  438.716   85.578   89.680   47.541  113.831   19.763   22.587
     23.250  435.372   86.848   87.854   46.884  111.903   19.204   22.190
     23.260  431.823   83.711   89.397   46.916  113.082   19.005   21.381
     23.270  433.993   84.673   90.268   46.477  112.445   19.498   21.024
     23.280  433.801   85.982   87.894   46.319  112.556   19.586   21.491
     23.290  437.343   87.613   88.956   46.820  113.222   19.549   21.282
     23.300  434.323   86.025   89.720   46.054  112.271   18.927   20.807
     23.310  432.697   84.139   88.331   46.347  113.347   19.531   21.014
     23.320  434.234   86.004   88.598   46.591  112.643   19.261   21.624
     23.330  432.235   84.101   89.387   46.587  111.057   19.383   21.356
     23.340  436.246   84.744   86.861   47.855  113.071   20.934   21.797
     23.350  437.471   87.423   86.402   46.041  115.780   19.793   21.468
     23.360  439.021   87.385   87.130   45.921  115.266   20.643   21.447
     23.370  431.626   85.573   86.212   46.070  111.820   20.136   21.923
     23.380  433.747   85.780   88.316   45.663  112.140   20.036   23.369
     23.390  433.452   85.955   87.473   47.125  111.299   20.045   22.084
     23.400  434.909   86.310   88.342   45.395  112.398   20.290   21.922
     23.410  433.390   84.375   87.407   46.701  113.687   19.000   22.165
     23.420  432.770   83.948   90.068   45.492  113.071   19.523   22.274
     23.430  432.812   85.614   87.001   46.697  113.703   19.531   21.879
     23.440  430.723   83.836   86.340   46.576  114.814   19.321   20.889
     23.450  431.774   83.014   88.315   46.485  114.678   19.436   21.154
     23.460  434.868   85.269   87.766   46.477  114.411   20.101   21.483
     23.470  434.441   84.214   88.766   47.504  112.777   20.124   21.365
     23.480  437.779   85.466   89.635   45.744  113.866   20.635   21.390
     23.490  431.231   84.036   87.645   46.347  112.803   19.752   21.194
     23.500  432.303   83.337   88.836   45.488  112.801   20.469   21.653
     23.510  435.842   85.204   88.328   47.405  114.585   19.643   21.449
     23.520  437.859   85.375   88.329   47.635  115.022   20.183   21.828
     23.530  433.144   86.587   86.750   47.162  111.959   20.285   20.659
     23.540  433.968   86.409   87.336   47.017  113.355   19.341   21.200
     23.550  431.997   87.117   88.430   47.855  110.808   19.463   20.973
     23.560  433.462   85.148   87.053   47.403  113.438   19.840   21.248
     23.570  433.477   85.643   88.731   47.801  111.135   19.800   22.025
     23.580  431.371   84.655   89.564   47.170  110.598   20.263   22.149
     23.590  431.763   85.360   88.633   47.392  111.491   19.675   21.249
     23.600  431.411   83.940   88.301   46.339  112.187   19.749   21.463
     23.610  432.209   84.054   88.357   46.930  112.297   19.952   21.449
     23.620  430.904   85.638   87.735   44.727  111.440   19.856   21.890
     23.630  431.195   85.958   87.594   46.822  109.419   19.712   22.137
     23.640  434.640   85.874   90.373   46.272  110.342   20.071   21.830
     23.650  435.098   84.895   89.722   47.399  112.477   19.809   21.868
     23.660  431.285   84.077   89.779   46.970  110.519   19.448   21.626
     23.670  435.667   86.229   88.531   45.783  112.722   20.939   21.284
     23.680  433.946   86.502   88.233   47.206  111.497   20.379   21.240
     23.690  434.927   85.065   88.611   46.760  111.405   20.498   22.848
     23.700  432.981   86.561   89.070   47.559  110.860   18.977   21.094
     23.710  434.949   86.129   86.989   48.220  111.824   20.134   21.515
     23.720  435.446   85.246   87.517   48.444  111.472   19.941   21.796
     23.730  441.483   86.014   90.309   48.021  114.026   19.986   21.683
     23.740  436.723   84.867   90.094   47.464  112.874   20.346   22.384
     23.750  439.635   86.049   90.519   47.159  114.541   20.518   22.967
     23.760  438.236   86.635   89.965   47.667  111.951   20.417   21.975
     23.770  432.224   83.696   89.181   47.430  111.553   20.386   22.290
     23.780  439.077   85.994   88.746   48.773  113.732   20.015   21.683
     23.790  431.582   82.629   89.472   48.780  110.987   19.331   21.842
     23.800  434.300   82.431   90.179   47.335  112.229   19.976   22.242
     23.810  433.756   83.120   88.820   47.753  113.089   19.531   22.160
     23.820  436.930   83.775   92.914   48.814  110.055   19.728   22.528
     23.830  433.824   84.451   90.687   46.294  110.822   19.791   22.385
     23.840  436.767   84.200   91.948   48.251  111.797   19.253   21.709
     23.850  434.844   85.159   88.793   47.716  111.546   19.618   21.918
     23.860  431.432   84.864   87.338   47.107  110.008   20.272   21.992
     23.870  431.553   84.261   87.847   46.142  111.998   20.024   21.648
     23.880  431.752   84.029   89.179   47.015  110.415   19.701   21.724
     23.890  438.944   86.300   89.979   47.881  108.937   20.361   22.552
     23.900  436.400   86.847   90.167   48.032  108.027   20.089   22.147
     23.910  435.770   87.886   89.178   46.426  109.335   18.955   22.722
     23.920  438.756   86.653   91.512   47.355  109.864   20.125   21.876
     23.930  439.651   86.258   91.775   47.601  110.392   19.985   22.430
     23.940  436.829   85.164   88.799   46.405  113.457   19.516   22.568
     23.950  436.927   85.369   88.953   46.957  111.455   19.725   21.949
     23.960  438.130   85.963   91.167   46.202  110.441   20.580   21.223
     23.970  431.238   83.806   88.755   46.832  108.907   20.085   22.085
     23.980  432.620   83.973   90.406   48.149  109.084   18.423   22.121
     23.990  432.171   84.057   87.814   48.434  108.762   19.505   22.752
     24.000  440.134   85.210   91.148   47.873  110.965   20.114   23.239
     24.010  434.935   85.377   88.714   47.457  111.182   19.956   22.930
     24.020  436.189   82.123   89.601   48.494  111.621   20.688   22.001
     24.030  434.992   82.387   90.428   47.219  112.317   19.624   22.495
     24.040  436.247   85.774   90.322   46.731  110.858   20.212   22.519
     24.050  435.927   83.338   89.047   47.237  113.501   19.651   22.682
     24.060  435.396   83.865   89.661   46.905  112.536   20.222   23.347
     24.070  428.731   82.769   87.957   47.769  109.970   20.106   22.134
     24.080  432.588   81.126   90.217   48.537  110.939   20.261   22.809
     24.090  433.902   85.120   90.250   47.372  110.017   19.853   22.343
     24.100  434.632   84.521   89.905   47.345  112.287   18.658   22.967
     24.110  433.527   84.717   88.927   46.637  112.005   19.634   21.995
     24.120  429.748   84.850   86.626   45.405  111.598   19.752   21.779
     24.130  430.716   81.903   88.369   45.881  112.248   20.176   22.693
     24.140  428.638   83.451   87.182   46.141  111.327   19.766   22.821
     24.150  426.880   84.044   86.275   45.224  111.129   19.479   21.392
     24.160  429.796   82.072   87.143   46.950  110.596   20.997   22.392
     24.170  427.735   83.697   87.395   45.635  111.661   18.892   22.026
     24.180  426.969   83.157   87.772   45.261  111.302   18.983   21.656
     24.190  431.553   83.951   88.038   46.868  112.052   19.962   21.342
     24.200  430.181   81.984   89.389   45.755  111.617   19.414   22.898
     24.210  434.789   82.322   89.913   46.480  113.890   19.491   21.987
     24.220  433.729   84.987   88.848   46.979  111.376   19.273   22.135
     24.230  433.945   83.437   88.291   47.603  113.614   19.977   21.924
     24.240  429.601   82.685   88.712   46.750  112.788   19.191   21.229
     24.250  428.312   83.632   88.615   46.266  110.536   19.354   21.346
     24.260  432.385   85.258   89.055   46.088  111.036   18.753   21.886
     24.270  438.268   86.034   90.059   46.101  115.320   19.327   20.945
     24.280  436.002   84.454   91.432   46.837  113.756   19.015   21.143
     24.290  432.558   83.760   88.941   46.148  114.231   19.308   21.462
     24.300  432.494   84.372   88.499   46.182  112.759   19.236   21.735
     24.310  433.371   84.776   88.626   46.991  113.598   19.158   21.459
     24.320  433.921   84.257   90.354   46.708  111.582   19.330   22.017
     24.330  433.785   84.933   88.689   46.559  111.675   19.704   21.564
     24.340  432.695   84.530   89.505   46.228  111.741   19.527   21.502
     24.350  436.006   86.134   89.862   46.981  112.570   19.098   21.807
     24.360  437.680   84.816   89.370   46.117  114.908   19.469   22.540
     24.370  433.933   85.067   87.543   47.696  113.865   19.159   21.053
     24.380  437.731   87.644   88.192   46.986  111.584   19.999   22.012
     24.390  438.564   86.499   89.044   46.439  116.392   18.995   21.531
     24.400  441.012   87.718   87.826   46.698  116.592   19.932   22.019
     24.410  432.824   84.710   86.267   46.862  113.702   19.857   22.598
     24.420  433.722   86.082   85.416   46.211  114.669   19.784   21.413
     24.430  435.494   86.177   86.967   46.258  113.330   20.390   21.669
     24.440  435.710   86.546   86.971   46.893  114.414   20.510   21.892
     24.450  433.117   85.368   86.501   46.637  113.792   19.351   21.680
     24.460  437.472   87.216   86.336   47.329  115.248   19.146   21.801
     24.470  435.081   86.604   86.861   46.091  114.538   19.634   21.437
     24.480  437.223   86.145   87.015   47.093  114.487   20.349   21.557
     24.490  432.569   85.512   87.025   46.308  114.024   19.763   20.996
     24.500  434.450   86.594   86.573   47.249  113.832   19.387   21.631
     24.510  436.988   88.268   86.734   47.487  113.458   18.593   22.160
     24.520  436.902   86.181   87.060   48.397  115.185   18.641   21.532
     24.530  435.706   85.842   88.686   46.022  114.366   19.564   22.029
     24.540  439.618   89.257   90.154   46.564  114.260   20.100   21.914
     24.550  431.494   85.465   85.886   46.195  113.776   19.984   22.421
     24.560  434.684   86.539   87.586   46.383  113.470   19.844   21.943
     24.570  430.785   86.241   87.004   46.474  111.193   19.842   22.168
     24.580  435.955   86.219   86.956   47.840  114.320   19.739   22.426
     24.590  437.767   85.882   88.726   48.706  114.480   19.557   21.338
     24.600  436.051   87.820   86.681   46.486  113.566   20.250   21.530
     24.610  436.654   86.493   87.280   47.301  113.103   19.709   22.065
     24.620  435.968   84.988   87.040   48.057  114.114   18.921   22.768
     24.630  434.199   83.522   86.709   48.099  114.366   19.499   22.110
     24.640  438.945   84.476   89.241   48.004  115.158   19.416   23.135
     24.650  438.290   85.372   87.292   48.388  115.648   19.884   22.383
     24.660  435.073   84.403   87.714   47.166  115.310   19.650   22.236
     24.670  434.943   84.262   87.946   46.631  115.762   19.818   22.101
     24.680  438.487   86.221   86.924   48.199  115.140   19.126   21.913
     24.690  438.436   86.174   87.462   46.317  116.370   19.488   22.620
     24.700  437.091   86.018   89.082   47.821  113.939   19.747   21.063
     24.710  440.165   86.112   89.454   46.752  116.182   19.144   22.012
     24.720  433.540   83.337   89.796   46.107  112.467   18.620   22.416
     24.730  437.587   85.081   89.117   47.052  115.414   19.731   22.128
     24.740  434.564   84.355   88.646   48.140  112.121   19.521   21.600
     24.750  432.706   84.584   87.372   45.378  114.691   20.515   21.118
     24.760  435.000   84.980   87.792   47.811  113.307   19.552   22.732
     24.770  438.272   85.509   90.371   47.119  115.107   18.681   21.762
     24.780  432.409   87.036   86.960   46.555  112.117   19.466   21.859
     24.790  437.152   87.090   88.321   47.556  113.915   19.633   21.474
     24.800  431.524   86.462   87.457   46.036  111.305   19.670   21.464
     24.810  437.353   86.546   86.488   46.785  114.297   20.360   21.257
     24.820  431.572   84.316   86.011   46.752  112.079   19.616   20.877
     24.830  431.722   84.723   87.518   46.754  111.746   19.014   20.895
     24.840  437.507   88.177   88.685   46.932  113.465   19.063   21.361
     24.850  434.332   85.486   89.580   46.770  112.193   19.621   20.637
     24.860  436.890   86.178   88.865   48.244  112.093   19.648   21.956
     24.870  435.350   85.223   90.503   47.276  112.162   19.417   20.962
     24.880  436.532   86.686   89.145   47.804  112.885   18.402   21.199
     24.890  436.068   84.310   89.730   47.585  112.057   18.621   22.258
     24.900  428.781   85.115   87.029   45.932  111.477   18.623   21.478
     24.910  434.650   87.508   90.639   46.779  112.469   18.034   20.196
     24.920  434.751   86.224   90.326   46.871  110.635   18.504   21.213
     24.930  436.103   84.755   89.247   46.490  112.615   18.857   22.790
     24.940  433.822   87.924   88.420   45.935  111.571   18.470   21.258
     24.950  433.137   86.277   89.521   47.581  109.919   19.194   21.217
     24.960  430.438   85.248   88.160   48.008  109.750   19.408   20.791
     24.970  435.995   86.418   89.268   47.768  111.152   19.702   21.890
     24.980  432.050   86.089   89.796   46.461  111.248   18.393   20.836
     24.990  431.082   85.418   88.337   46.706  110.628   19.604   21.788
     25.000  432.193   83.479   89.908   46.670  112.804   18.732   21.270
     25.010  430.724   86.180   87.554   46.366  111.801   19.360   21.114
     25.020  435.619   86.439   90.805   46.798  112.564   19.112   20.944
     25.030  437.024   85.985   91.426   47.151  113.107   19.796   20.480
     25.040  436.770   87.933   87.780   47.636  112.738   20.642   20.779
     25.050  435.417   87.394   88.485   47.750  111.782   20.536   20.701
     25.060  434.470   85.941   90.659   47.724  111.725   19.820   20.631
     25.070  435.698   84.108   91.114   47.487  111.610   20.122   21.873
     25.080  431.681   86.019   90.170   46.458  111.132   19.175   21.999
     25.090  433.130   84.623   87.802   47.693  113.212   19.751   20.839
     25.100  431.874   84.738   87.817   47.365  113.121   19.591   21.464
     25.110  437.157   88.683   88.734   47.628  112.056   19.813   21.617
     25.120  433.783   86.779   90.459   48.290  110.211   20.544   20.644
     25.130  435.295   85.045   88.805   47.295  114.043   19.943   21.150
     25.140  440.387   86.204   90.341   46.904  115.239   20.092   21.848
     25.150  441.481   87.358   90.404   47.737  114.931   21.237   21.291
     25.160  442.568   85.432   90.533   48.894  115.742   20.970   21.221
     25.170  439.774   86.367   89.602   48.445  114.203   20.782   20.592
     25.180  441.049   86.621   89.123   47.375  115.816   20.241   21.760
     25.190  442.124   88.019   91.361   47.480  114.725   19.682   20.513
     25.200  441.493   87.252   89.570   47.889  116.184   19.304   21.809
     25.210  439.904   85.264   89.051   48.268  115.645   20.443   21.104
     25.220  439.690   87.137   88.491   47.719  114.945   20.309   21.390
     25.230  437.864   85.209   89.762   49.495  113.740   19.596   22.011
     25.240  433.477   85.582   87.751   47.879  112.707   20.075   21.387
     25.250  434.421   85.503   88.051   46.669  113.156   20.903   21.876
     25.260  432.689   84.107   88.404   48.170  111.084   20.413   21.390
     25.270  434.567   85.198   89.547   47.974  111.918   20.345   21.257
     25.280  436.286   85.608   90.049   46.378  113.454   20.074   21.818
     25.290  432.256   84.877   89.884   46.946  112.255   19.827   21.110
     25.300  437.171   85.959   91.585   47.800  112.219   20.063   21.183
     25.310  438.422   86.168   90.758   47.367  114.548   20.070   21.400
     25.320  433.089   85.543   90.110   46.438  111.575   19.884   21.354
     25.330  432.426   85.056   89.231   45.149  111.900   20.524   22.214
     25.340  436.641   86.627   89.240   46.329  111.928   20.693   22.647
     25.350  436.361   87.902   89.075   46.675  111.272   19.617   22.253
     25.360  434.920   86.678   89.570   46.724  111.210   19.553   21.350
     25.370  436.554   86.967   89.169   46.398  112.683   20.191   21.386
     25.380  436.605   86.802   89.099   47.666  111.416   20.800   21.522
     25.390  435.553   86.361   87.853   48.155  112.610   20.650   21.949
     25.400  433.529   86.732   89.670   46.906  110.427   20.295   21.196
     25.410  438.697   89.027   88.280   48.912  112.670   20.506   20.797
     25.420  438.059   88.050   87.462   49.230  111.737   21.305   21.867
     25.430  434.772   89.064   88.165   46.526  110.876   20.126   21.982
     25.440  432.222   85.341   87.805   46.051  111.575   20.450   21.612
     25.450  437.807   85.176   89.712   48.752  112.904   20.004   21.866
     25.460  435.272   86.217   88.175   47.784  111.464   20.530   21.763
     25.470  439.856   86.672   88.392   49.040  115.082   20.324   21.266
     25.480  439.271   86.304   87.712   48.038  112.810   20.992   22.755
     25.490  440.271   88.014   90.123   46.959  112.631   20.424   21.375
     25.500  436.018   86.514   87.032   47.156  114.020   20.691   21.704
     25.510  435.804   85.188   88.452   47.791  113.498   19.437   22.254
     25.520  430.854   86.346   86.658   45.781  112.294   19.489   20.636
     25.530  435.597   85.567   86.411   47.163  114.787   20.079   22.745
     25.540  439.680   86.225   88.796   47.757  115.354   20.269   21.662
     25.550  436.743   85.135   89.080   46.552  113.866   19.485   22.390
     25.560  436.691   84.221   90.189   46.427  112.942   19.828   22.667
     25.570  435.322   84.613   88.343   46.821  113.925   20.584   22.491
     25.580  437.802   84.498   88.815   45.777  115.010   20.003   23.049
     25.590  429.772   83.702   86.647   46.374  112.449   18.907   22.393
     25.600  435.778   84.635   87.368   46.129  115.232   19.051   22.334
     25.610  435.583   84.390   88.125   46.659  113.500   20.024   22.839
     25.620  433.776   85.507   87.503   45.933  113.290   20.108   22.141
     25.630  438.296   87.085   88.424   45.961  114.752   19.751   22.375
     25.640  433.300   87.071   88.245   47.086  111.262   18.652   22.612
     25.650  432.455   85.224   85.700   47.871  113.320   19.130   21.888
     25.660  435.938   86.309   87.703   47.559  113.778   18.688   22.798
     25.670  436.935   85.200   88.968   46.880  113.193   20.051   22.739
     25.680  436.236   85.336   88.751   46.205  113.957   20.044   21.701
     25.690  434.279   82.872   87.991   47.645  113.579   19.808   22.129
     25.700  435.330   84.429   89.677   46.895  112.715   19.646   22.731
     25.710  435.071   82.179   89.488   46.394  113.176   20.977   22.295
     25.720  439.287   84.649   89.300   46.142  115.196   20.477   21.580
     25.730  438.508   83.629   88.447   46.846  114.193   20.409   22.694
     25.740  431.914   82.721   87.584   45.065  112.294   19.835   22.941
     25.750  436.599   85.047   88.242   46.736  111.509   19.940   23.561
     25.760  431.554   83.833   88.151   46.833  109.915   20.004   22.299
     25.770  434.886   83.294   89.239   46.899  112.218   19.773   22.405
     25.780  437.851   84.973   89.552   46.185  112.907   20.720   22.543
     25.790  437.275   83.392   88.249   46.163  113.378   20.247   22.838
     25.800  436.652   83.507   88.414   47.381  112.987   20.638   23.115
     25.810  434.270   84.135   88.381   45.778  111.953   20.358   22.894
     25.820  436.028   83.317   90.215   45.963  113.150   20.567   22.419
     25.830  432.866   84.355   85.752   45.935  113.219   20.819   21.680
     25.840  436.991   81.823   88.024   47.702  113.482   20.616   23.317
     25.850  434.175   83.651   86.799   46.484  113.301   20.074   22.310
     25.860  434.735   84.610   87.556   45.292  113.314   20.323   22.731
     25.870  435.344   84.835   85.407   48.388  114.476   19.559   22.050
     25.880  430.093   83.377   85.649   47.037  112.338   20.255   21.768
     25.890  431.008   84.761   85.470   46.217  113.295   19.682   20.935
     25.900  437.580   86.190   87.754   47.286  112.661   20.214   22.916
     25.910  437.076   85.131   86.567   48.375  114.516   20.157   22.246
     25.920  433.986   83.534   86.147   49.010  111.935   19.448   22.364
     25.930  433.556   86.495   85.759   46.677  110.943   20.417   22.006
     25.940  437.634   86.876   86.611   47.631  114.196   20.113   21.795
     25.950  430.104   83.674   85.171   47.052  113.269   19.666   21.859
     25.960  431.582   85.647   88.010   45.489  110.950   19.915   21.963
     25.970  435.492   84.665   87.991   46.754  113.166   20.202   21.927
     25.980  437.082   84.184   87.682   46.261  113.592   19.866   22.634
     25.990  434.448   83.298   87.457   47.560  112.296   19.586   22.249
     26.000  435.062   85.623   86.980   46.874  111.294   20.183   21.938
     26.010  434.869   85.303   88.551   45.172  113.023   20.673   21.854
     26.020  429.853   84.277   86.813   45.443  110.088   20.672   22.311
     26.030  436.066   84.797   88.679   46.292  112.378   19.755   23.695
     26.040  435.181   84.459   88.248   46.434  111.661   19.664   23.057
     26.050  437.445   84.971   88.684   45.488  111.440   20.636   25.054
     26.060  434.588   84.699   88.733   45.025  112.309   19.543   23.601
     26.070  435.713   84.387   88.511   46.586  112.158   20.137   23.193
     26.080  437.061   84.451   91.764   45.893  111.464   20.244   23.489
     26.090  435.101   84.712   88.630   46.290  111.284   19.785   23.836
     26.100  432.454   81.636   87.855   47.182  110.992   20.056   23.885
     26.110  433.336   83.783   87.827   46.883  111.837   19.960   22.770
     26.120  434.430   83.640   89.020   47.101  109.836   20.007   23.309
     26.130  434.919   83.595   89.156   46.921  110.684   20.218   22.822
     26.140  436.600   82.750   88.988   47.128  111.306   20.185   23.282
     26.150  432.638   83.753   88.201   45.830  109.869   20.036   23.786
     26.160  435.653   84.362   88.205   46.129  110.966   20.656   23.578
     26.170  438.272   84.399   89.597   46.371  112.953   20.632   23.524
     26.180  439.544   85.018   90.444   46.858  111.337   20.710   24.201
     26.190  435.612   85.337   90.241   47.399  110.673   19.848   23.260
     26.200  436.707   85.491   88.748   45.979  112.139   20.267   23.253
     26.210  431.427   84.406   89.089   45.305  110.300   19.690   22.701
     26.220  434.140   84.557   88.900   46.083  110.599   20.402   22.909
     26.230  433.354   84.391   89.612   45.895  111.568   19.991   22.984
     26.240  434.175   85.107   88.564   46.312  111.791   20.221   22.401
     26.250  432.524   83.046   88.643   46.909  111.645   19.944   22.204
     26.260  433.565   83.159   88.371   46.927  111.369   19.680   23.553
     26.270  430.697   84.092   87.166   46.054  111.641   19.244   23.190
     26.280  432.056   82.684   88.615   47.185  111.274   20.326   22.491
     26.290  437.578   84.034   89.670   46.717  114.054   20.386   22.884
     26.300  435.205   84.506   89.224   47.330  113.125   19.410   22.344
     26.310  435.797   84.410   90.261   47.715  111.757   19.230   22.623
     26.320  433.218   83.512   88.616   48.832  110.650   19.562   21.981
     26.330  431.293   83.570   89.176   47.598  110.198   19.099   22.583
     26.340  430.043   83.152   88.355   47.265  110.871   18.601   22.110
     26.350  431.677   83.743   87.794   46.511  112.404   20.002   22.169
     26.360  434.435   83.715   90.540   47.268  112.227   19.868   21.541
     26.370  431.520   82.581   88.405   47.024  112.217   19.021   22.769
     26.380  432.045   82.169   90.365   46.780  112.142   18.183   23.473
     26.390  434.551   82.572   90.200   47.024  112.002   18.804   23.463
     26.400  438.384   83.960   91.236   46.747  114.187   18.809   23.021
     26.410  437.458   83.401   90.801   47.721  113.140   19.303   22.920
     26.420  434.275   83.857   89.887   47.720  111.283   19.233   23.248
     26.430  433.599   83.314   90.473   47.270  110.242   19.245   23.448
     26.440  433.849   84.385   90.646   46.063  111.195   19.640   23.463
     26.450  433.224   82.569   90.332   46.425  111.675   19.710   23.324
     26.460  432.565   83.526   90.300   46.175  112.462   19.005   22.023
     26.470  433.256   86.109   88.298   46.656  110.952   19.240   22.821
     26.480  433.566   84.294   90.874   46.250  109.494   19.116   23.522
     26.490  433.131   83.636   91.199   46.269  111.381   19.256   21.629
     26.500  434.137   85.670   88.834   45.417  111.250   19.038   23.534
     26.510  432.299   83.612   89.210   45.897  111.484   18.726   22.909
     26.520  431.974   84.583   86.739   45.104  113.282   19.015   22.145
     26.530  431.269   82.801   88.186   47.055  111.453   18.635   22.452
     26.540  432.737   84.654   89.231   46.187  110.306   19.576   21.425
     26.550  431.596   83.865   88.733   46.342  109.913   19.295   22.565
     26.560  431.787   82.369   89.355   45.937  111.131   19.966   23.024
     26.570  430.089   82.523   88.062   45.893  110.897   19.237   23.182
     26.580  433.654   83.342   88.590   45.797  112.763   20.290   22.788
     26.590  432.153   83.409   90.371   45.495  111.580   19.446   22.153
     26.600  433.349   83.486   90.518   45.334  110.676   20.229   21.657
     26.610  434.151   83.060   88.362   47.951  113.291   19.247   22.154
     26.620  432.584   84.483   88.081   47.066  112.370   19.308   21.483
     26.630  431.619   83.129   89.334   46.052  112.332   19.186   21.903
     26.640  436.220   84.391   91.405   46.216  111.515   19.582   22.377
     26.650  433.995   84.212   90.047   44.738  112.318   18.342   22.632
     26.660  434.038   84.751   90.198   44.788  111.020   20.162   22.348
     26.670  431.000   84.487   90.443   44.827  111.090   18.850   22.816
     26.680  434.811   84.694   90.146   46.523  111.976   19.673   22.833
     26.690  433.750   84.272   88.545   46.653  111.366   20.245   22.539
     26.700  433.224   83.916   90.040   46.173  111.140   19.437   22.470
     26.710  432.926   84.119   89.769   47.619  110.056   19.011   22.917
     26.720  433.335   82.901   88.486   47.180  111.663   19.079   23.454
     26.730  431.715   83.697   91.291   46.594  108.703   19.500   22.491
     26.740  428.860   82.221   88.101   46.181  109.477   19.618   23.083
     26.750  433.400   83.843   91.045   45.943  111.625   19.203   22.045
     26.760  434.096   84.917   88.694   45.040  111.773   20.011   23.766
     26.770  433.115   83.324   89.352   46.031  111.409   18.986   23.085
     26.780  430.422   81.260   89.358   45.931  110.515   19.050   22.845
     26.790  430.815   82.767   88.838   45.914  111.143   19.981   22.967
     26.800  432.114   83.599   88.229   47.714  109.884   19.013   23.834
     26.810  428.868   82.346   87.461   45.698  110.134   19.282   23.853
     26.820  433.244   82.365   89.127   47.369  110.711   19.757   23.818
     26.830  437.382   81.653   90.093   48.732  113.028   19.604   24.235
     26.840  435.802   82.766   90.429   47.325  112.412   19.459   23.862
     26.850  434.873   84.398   87.866   47.920  112.228   19.930   23.108
     26.860  436.160   83.533   89.701   46.587  112.596   19.139   24.736
     26.870  436.740   84.268   90.396   47.924  110.564   19.363   23.348
     26.880  436.753   83.091   90.473   46.459  113.154   19.768   24.191
     26.890  433.372   84.020   88.642   45.902  112.230   19.177   23.389
     26.900  431.189   83.297   88.759   46.582  110.282   19.304   23.759
     26.910  433.561   83.866   86.283   46.932  113.351   20.375   23.634
     26.920  433.138   84.353   86.737   45.998  113.568   20.344   23.664
     26.930  436.170   85.851   88.451   47.272  111.810   20.351   24.339
     26.940  436.240   84.431   87.483   46.972  113.203   20.243   25.109
     26.950  434.494   85.525   88.019   46.110  111.305   19.423   24.188
     26.960  433.045   84.771   87.296   46.097  111.085   20.372   24.776
     26.970  436.459   86.378   88.842   46.752  110.693   20.873   23.598
     26.980  433.942   84.771   86.966   46.522  112.224   20.235   23.979
     26.990  431.622   84.309   87.544   46.148  111.056   19.820   23.765
     27.000  434.897   84.860   87.436   47.887  111.185   20.083   24.087
     27.010  429.480   84.902   84.788   45.952  110.981   20.544   23.920
     27.020  430.506   85.441   85.272   46.949  111.363   20.148   23.890
     27.030  431.590   83.390   86.214   47.946  111.081   19.557   23.718
     27.040  435.670   85.186   86.671   48.077  114.250   19.605   23.017
     27.050  435.427   85.043   85.128   48.677  113.395   20.190   23.263
     27.060  430.236   84.363   84.845   46.983  112.399   19.551   23.830
     27.070  435.476   85.470   84.298   47.617  115.260   19.343   24.483
     27.080  428.485   84.485   83.173   46.652  111.589   20.367   23.002
     27.090  433.799   85.541   84.328   46.366  113.177   20.201   24.227
     27.100  429.111   84.126   83.754   47.110  113.197   18.850   24.062
     27.110  436.625   86.117   85.233   49.226  113.027   19.917   24.002
     27.120  436.357   86.467   86.280   47.563  112.474   19.844   23.708
     27.130  433.153   84.149   85.387   48.565  111.800   19.648   24.106
     27.140  431.422   84.987   85.503   47.206  111.327   19.535   23.784
     27.150  431.403   83.004   86.396   47.330  110.901   19.262   23.820
     27.160  433.219   83.377   87.418   47.048  112.488   19.359   23.374
     27.170  431.616   84.115   86.250   49.569  110.564   19.214   22.741
     27.180  431.021   81.995   86.711   47.777  112.753   18.715   23.486
     27.190  433.609   83.627   86.375   48.403  111.978   18.095   22.833
     27.200  433.498   83.074   86.385   48.992  112.674   18.795   23.074
     27.210  434.897   84.436   88.411   47.608  111.802   19.371   22.840
     27.220  437.694   85.187   89.931   48.527  111.010   19.522   23.590
     27.230  436.773   82.205   89.760   47.844  115.127   18.550   23.383
     27.240  434.500   83.276   87.153   47.840  113.047   19.157   23.962
     27.250  432.401   82.475   85.706   48.184  113.000   19.030   23.809
     27.260  438.622   84.607   87.505   47.116  115.817   19.709   23.181
     27.270  427.391   82.292   87.267   45.541  109.666   19.032   23.041
     27.280  430.528   83.466   87.090   46.513  112.237   19.213   22.570
     27.290  432.200   82.738   86.707   47.137  112.621   20.572   23.519
     27.300  431.773   82.448   87.799   46.989  110.995   19.727   24.692
     27.310  430.612   83.139   85.507   45.560  112.175   19.554   24.442
     27.320  429.581   81.199   86.990   46.082  111.353   19.948   23.012
     27.330  430.387   82.961   88.059   45.549  111.516   19.865   23.070
     27.340  435.194   83.608   87.940   45.846  112.234   20.595   24.371
     27.350  428.740   81.907   86.140   46.199  112.481   18.716   23.287
     27.360  429.193   81.992   85.327   47.577  111.016   19.462   24.206
     27.370  430.071   83.410   85.443   47.038  112.318   19.684   22.836
     27.380  430.014   80.916   85.872   47.428  112.840   20.045   23.167
     27.390  429.893   82.459   85.474   46.102  112.924   19.845   23.479
     27.400  431.006   83.571   85.506   46.607  111.671   20.431   24.212
     27.410  431.828   82.094   84.853   48.094  112.046   20.721   24.170
     27.420  430.638   81.505   86.479   46.818  112.817   19.922   23.050
     27.430  426.165   81.924   84.395   45.987  111.109   18.771   23.706
     27.440  431.800   82.629   85.764   46.954  113.362   19.469   23.897
     27.450  429.828   84.028   85.150   46.960  110.435   19.676   23.485
     27.460  429.445   83.430   83.440   47.399  112.951   19.639   23.782
     27.470  428.495   81.087   85.465   47.244  112.044   18.251   23.633
     27.480  427.718   80.620   85.009   46.259  111.075   20.095   23.970
     27.490  429.648   80.173   87.187   46.565  111.575   19.299   23.743
     27.500  429.201   82.920   85.267   46.331  111.684   20.402   23.137
     27.510  430.919   81.766   86.430   47.445  113.268   20.596   23.150
     27.520  428.428   81.940   85.051   47.401  111.187   19.687   23.092
     27.530  431.702   82.936   85.932   47.699  111.898   19.894   24.443
     27.540  428.099   80.654   86.695   47.474  111.824   19.751   23.551
     27.550  428.752   80.170   88.693   46.953  110.609   19.482   23.015
     27.560  430.255   82.268   87.408   47.809  110.118   19.617   23.103
     27.570  431.454   83.737   86.962   48.140  110.174   19.059   22.627
     27.580  429.328   83.859   86.384   47.482  110.348   19.304   23.276
     27.590  429.414   82.060   86.178   48.530  111.264   18.629   23.510
     27.600  427.556   83.440   85.931   45.812  109.685   19.531   24.297
     27.610  434.835   83.540   85.777   46.849  112.741   20.090   24.224
     27.620  431.921   83.793   85.883   46.300  111.185   19.356   24.029
     27.630  435.116   84.614   88.907   46.408  112.039   19.173   23.827
     27.640  434.899   82.416   87.951   46.654  111.520   20.386   24.369
     27.650  432.168   81.888   86.997   47.311  111.424   19.872   23.773
     27.660  433.853   84.432   86.600   47.417  111.002   19.723   23.511
     27.670  431.227   84.246   87.915   46.766  109.162   19.613   23.002
     27.680  436.198   84.335   87.066   47.753  110.977   20.126   23.906
     27.690  436.302   85.977   88.693   46.209  111.020   19.909   23.035
     27.700  434.127   85.078   88.619   46.407  109.604   19.867   23.767
     27.710  432.040   83.846   88.235   46.438  109.250   19.793   23.421
     27.720  437.923   85.879   88.784   47.019  112.361   19.918   23.239
     27.730  433.557   85.258   88.750   47.266  111.154   18.825   23.077
     27.740  435.534   84.828   88.310   46.741  111.139   20.434   23.574
     27.750  434.491   83.792   88.242   47.468  111.059   19.302   24.044
     27.760  431.862   83.775   88.075   45.606  110.466   19.812   23.927
     27.770  435.205   84.030   87.421   46.857  113.338   20.470   23.241
     27.780  433.847   83.738   88.594   46.290  110.567   20.193   23.835
     27.790  432.637   82.737   87.345   47.499  111.411   19.742   23.189
     27.800  434.638   83.953   87.399   46.154  112.705   20.539   23.712
     27.810  432.314   84.270   87.358   45.408  111.882   20.197   22.568
     27.820  433.325   82.362   88.143   46.261  111.493   20.286   23.996
     27.830  436.085   84.067   87.639   46.447  112.843   20.071   24.954
     27.840  434.709   82.964   89.097   45.996  113.230   19.746   24.657
     27.850  432.825   84.378   86.430   46.100  110.216   20.462   24.882
     27.860  435.106   83.737   88.663   47.187  110.856   19.765   24.974
     27.870  433.319   82.354   88.085   46.408  112.027   20.101   24.551
     27.880  433.094   80.907   87.541   47.339  110.828   20.967   24.941
     27.890  434.108   83.533   88.077   46.690  112.599   19.496   23.924
     27.900  434.007   84.323   88.327   46.555  111.198   20.756   25.168
     27.910  437.118   84.577   88.343   48.096  112.290   19.796   24.334
     27.920  437.860   82.736   89.461   48.306  111.883   20.897   24.527
     27.930  433.910   83.182   88.829   46.605  112.570   19.696   24.227
     27.940  430.758   82.941   88.098   46.542  110.928   19.490   24.174
     27.950  431.893   82.091   86.958   47.446  111.640   19.641   24.194
     27.960  432.208   84.417   87.416   46.758  111.492   19.585   22.852
     27.970  433.633   84.014   87.125   48.167  111.631   19.455   24.687
     27.980  431.832   83.067   87.570   46.724  110.386   19.254   24.874
     27.990  434.628   83.028   86.998   47.877  112.873   19.812   24.147
     28.000  433.235   81.712   86.747   48.648  111.130   19.937   24.157
     28.010  434.010   83.390   86.394   48.202  111.099   20.165   25.049
     28.020  431.352   82.188   84.728   47.494  110.191   20.722   25.639
     28.030  432.983   82.942   85.488   47.315  111.045   19.899   24.325
     28.040  437.283   84.833   87.170   46.297  113.274   20.378   25.000
     28.050  438.949   83.366   86.766   47.492  114.308   20.760   25.975
     28.060  435.471   84.098   85.574   47.663  111.750   20.588   25.647
     28.070  436.730   82.666   87.295   48.245  111.906   19.949   25.389
     28.080  433.818   84.600   85.329   48.227  111.127   20.304   23.977
     28.090  437.588   85.626   84.606   48.149  112.456   20.155   25.816
     28.100  436.841   84.430   87.984   49.137  110.507   20.242   24.938
     28.110  431.296   83.846   85.257   47.483  109.783   19.620   25.422
     28.120  435.460   85.145   86.878   47.982  110.657   19.519   25.020
     28.130  432.846   83.891   87.336   45.918  110.562   19.893   25.688
     28.140  434.078   84.842   85.426   47.051  109.893   19.747   25.966
     28.150  433.474   83.571   87.130   47.655  110.684   19.557   24.431
     28.160  432.324   84.701   86.948   47.464  109.041   19.622   24.315
     28.170  429.888   84.338   85.800   46.570  109.427   20.443   23.643
     28.180  435.869   86.071   88.989   46.927  109.934   20.009   23.946
     28.190  433.637   84.197   85.563   46.509  111.489   21.036   24.332
     28.200  433.754   84.015   86.689   45.113  111.027   20.830   24.818
     28.210  431.833   83.915   84.557   47.331  110.415   20.074   23.588
     28.220  435.067   85.441   86.338   46.081  112.402   20.260   23.985
     28.230  429.529   83.264   85.079   45.383  110.634   19.919   23.642
     28.240  432.018   81.538   87.372   46.292  110.938   20.094   24.151
     28.250  433.447   83.623   85.923   45.610  112.265   20.416   24.843
     28.260  434.982   83.549   88.035   44.790  113.316   20.675   24.011
     28.270  436.500   84.788   86.398   47.078  111.500   20.798   24.710
     28.280  435.442   84.699   87.519   46.189  111.565   20.556   24.015
     28.290  430.879   83.942   86.037   45.422  109.179   20.508   23.834
     28.300  433.247   85.124   85.529   45.821  110.492   20.301   23.723
     28.310  433.902   84.273   85.489   45.934  111.065   20.206   24.999
     28.320  434.815   83.817   86.452   46.440  111.532   20.072   24.745
     28.330  435.712   83.775   86.804   45.837  113.988   19.368   24.130
     28.340  440.116   84.555   89.038   46.786  113.405   20.718   24.599
     28.350  437.088   84.778   87.359   46.583  111.852   21.121   25.180
     28.360  433.258   82.295   87.158   47.253  110.795   19.426   25.981
     28.370  439.855   85.202   89.218   47.364  113.431   19.574   25.007
     28.380  438.445   86.273   87.378   46.972  113.191   19.219   24.927
     28.390  436.996   84.479   88.549   47.276  111.498   19.578   25.585
     28.400  433.493   84.158   85.226   46.846  111.033   20.079   24.845
     28.410  435.446   84.097   87.256   45.142  112.038   19.936   26.306
     28.420  439.193   85.678   87.426   47.468  112.448   20.498   25.311
     28.430  434.154   84.329   87.515   47.049  112.029   19.619   23.509
     28.440  436.632   83.098   88.231   47.183  112.974   19.832   24.517
     28.450  435.742   84.232   87.305   46.293  114.114   19.965   24.093
     28.460  433.101   85.365   87.898   46.111  111.016   19.487   23.871
     28.470  438.014   84.146   90.154   47.300  113.476   19.457   24.051
     28.480  433.685   82.768   88.968   47.104  112.211   19.531   23.977
     28.490  435.105   86.135   87.751   46.999  110.878   18.969   24.903
     28.500  430.322   84.795   87.950   45.758  108.684   19.425   24.902
     28.510  437.351   84.831   89.154   46.498  112.945   19.637   24.737
     28.520  436.436   84.951   87.314   46.837  112.820   19.571   24.556
     28.530  432.395   84.155   86.879   47.746  110.825   19.314   24.555
     28.540  433.338   83.315   87.881   46.507  111.008   18.532   24.785
     28.550  436.140   83.952   89.328   47.739  110.505   20.394   23.918
     28.560  439.356   85.304   88.070   47.306  115.159   19.001   23.847
     28.570  435.729   83.396   88.405   47.913  113.372   18.710   23.321
     28.580  435.503   84.618   88.562   47.213  112.090   20.208   22.590
     28.590  438.457   84.007   89.586   48.022  113.920   18.422   23.428
     28.600  439.437   85.563   88.717   47.372  112.629   19.490   23.452
     28.610  438.935   85.229   89.968   48.059  111.835   19.706   23.595
     28.620  436.070   84.350   89.498   47.853  111.726   18.107   23.443
     28.630  427.759   83.286   87.500   47.309  109.769   17.491   22.210
     28.640  431.161   83.356   87.582   46.688  111.589   18.266   22.925
     28.650  434.691   85.638   87.419   47.931  111.676   19.086   22.875
     28.660  433.872   84.898   87.439   46.439  111.260   18.827   23.508
     28.670  432.540   82.891   88.842   44.880  113.968   18.184   23.150
     28.680  435.335   83.508   90.479   47.476  109.971   19.472   22.609
     28.690  434.681   84.010   90.925   46.940  110.921   18.165   23.867
     28.700  435.723   84.069   91.218   46.937  111.230   18.494   23.761
     28.710  434.792   84.021   88.746   46.437  111.889   18.439   23.997
     28.720  433.580   83.982   88.115   48.163  111.288   19.087   23.215
     28.730  434.517   84.317   88.651   46.646  112.805   18.359   23.369
     28.740  432.052   85.070   88.839   45.006  112.714   17.481   23.449
     28.750  437.212   85.479   89.418   46.993  110.036   19.115   24.369
     28.760  434.721   85.006   88.501   47.155  111.951   18.931   23.310
     28.770  434.194   85.308   88.786   45.323  112.848   18.552   23.423
     28.780  438.926   86.983   89.114   46.413  111.859   19.885   23.674
     28.790  441.226   86.716   90.450   47.199  112.126   18.352   24.121
     28.800  437.616   85.611   89.784   46.526  113.346   18.133   24.075
     28.810  439.215   83.361   90.994   46.776  113.709   19.114   25.091
     28.820  437.851   83.983   90.033   46.607  113.111   18.814   24.783
     28.830  439.262   84.919   89.230   48.887  113.964   19.094   23.746
     28.840  435.502   85.043   88.497   47.272  112.491   18.490   23.871
     28.850  439.365   84.270   89.925   47.494  113.135   19.208   24.153
     28.860  445.278   88.989   91.130   47.997  112.531   18.807   24.112
     28.870  437.886   86.610   90.751   46.971  111.090   18.371   24.397
     28.880  438.455   87.223   89.172   46.979  111.328   18.970   24.338
     28.890  439.838   86.465   89.907   46.033  114.140   19.832   23.829
     28.900  438.295   86.807   88.712   47.810  112.570   18.764   23.117
     28.910  441.949   88.507   89.275   47.677  112.840   18.453   24.568
     28.920  440.860   86.695   89.110   47.596  112.487   18.878   24.729
     28.930  444.761   87.253   91.089   48.510  113.034   19.210   24.530
     28.940  440.117   86.759   88.287   47.112  113.481   19.097   24.220
     28.950  437.853   88.342   89.854   46.234  109.134   19.176   25.221
     28.960  436.422   86.548   88.260   45.879  110.781   19.367   25.490
     28.970  439.727   85.745   91.483   46.550  112.215   19.079   23.953
     28.980  438.546   86.405   90.758   46.447  110.021   19.224   24.603
     28.990  441.559   86.850   89.796   46.549  112.164   20.356   24.883
     29.000  440.141   87.645   90.070   46.391  112.336   20.054   24.014
     29.010  442.973   87.560   89.455   47.211  114.335   19.516   24.169
     29.020  440.582   87.669   87.074   46.538  113.722   20.455   24.179
     29.030  444.797   88.396   89.879   46.015  114.288   20.708   24.913
     29.040  440.457   86.962   90.792   46.933  113.923   20.002   23.850
     29.050  438.827   87.913   88.538   45.906  113.519   21.000   23.633
     29.060  436.646   86.580   88.028   46.273  113.163   20.552   24.127
     29.070  438.765   86.881   88.273   46.680  114.427   19.807   23.710
     29.080  437.832   86.180   87.250   48.072  114.822   20.021   24.039
     29.090  438.699   85.469   89.918   47.046  113.900   19.548   23.480
     29.100  441.909   86.033   90.924   48.114  114.210   20.355   23.471
     29.110  443.789   88.089   89.517   47.685  115.146   19.818   24.440
     29.120  439.469   87.171   90.698   47.560  112.031   18.669   23.575
     29.130  441.752   85.791   90.390   47.246  113.872   18.652   24.500
     29.140  438.561   86.141   89.484   47.720  113.681   18.613   24.169
     29.150  442.403   86.496   90.297   48.050  113.032   19.751   24.664
     29.160  446.398   87.917   89.789   47.351  116.631   19.940   24.582
     29.170  444.765   86.789   89.861   49.507  114.668   19.649   24.932
     29.180  437.962   85.546   88.584   46.617  114.042   19.709   23.975
     29.190  446.251   87.214   89.795   46.757  116.425   20.239   24.764
     29.200  443.984   86.374   90.506   47.885  114.329   19.668   24.377
     29.210  442.670   87.098   90.534   46.892  114.817   20.038   24.424
     29.220  441.587   86.770   89.708   46.846  113.700   20.185   24.694
     29.230  442.290   85.862   91.761   48.317  113.189   19.308   24.433
     29.240  439.215   84.478   89.696   47.557  112.188   20.600   24.941
     29.250  436.950   83.844   89.526   48.843  111.620   19.992   23.669
     29.260  438.099   84.274   90.604   48.555  113.839   19.468   23.343
     29.270  439.369   86.025   89.234   47.638  112.875   19.382   23.718
     29.280  440.861   85.718   91.239   48.319  114.127   19.430   23.248
     29.290  440.123   86.731   89.127   48.398  112.963   20.205   23.196
     29.300  436.325   85.070   89.305   47.736  112.558   19.772   23.896
     29.310  439.017   86.198   90.225   47.277  112.973   20.539   22.514
     29.320  434.366   84.539   89.752   47.015  110.501   20.345   22.205
     29.330  441.846   87.582   87.709   48.118  114.776   21.177   22.266
     29.340  439.414   86.524   88.547   47.592  114.123   20.587   22.400
     29.350  437.446   86.289   88.324   46.290  114.288   20.112   22.400
     29.360  441.057   87.480   89.406   47.961  113.595   21.040   22.293
     29.370  439.158   88.370   88.176   47.105  113.170   21.339   21.566
     29.380  435.015   85.868   89.247   46.712  111.594   20.126   21.498
     29.390  432.713   85.954   89.217   46.472  112.311   19.192   21.176
     29.400  435.250   86.418   88.685   46.549  113.747   19.877   21.920
     29.410  434.585   84.382   87.626   46.135  115.608   19.859   21.950
     29.420  433.935   86.557   90.156   47.405  110.752   19.474   21.812
     29.430  436.952   87.919   87.552   45.859  113.803   20.083   21.891
     29.440  432.465   86.381   88.232   44.845  112.520   20.520   21.722
     29.450  438.018   86.038   90.753   46.071  113.376   20.161   21.824
     29.460  435.173   86.251   90.228   45.175  110.904   20.563   22.508
     29.470  436.807   86.623   89.969   46.642  109.812   20.906   21.915
     29.480  436.629   86.383   90.899   45.584  111.223   20.883   22.091
     29.490  437.718   86.189   89.272   46.431  112.365   20.369   23.285
     29.500  439.230   84.810   90.569   47.301  112.098   20.563   23.634
     29.510  439.152   85.740   90.103   47.303  111.979   20.262   22.339
     29.520  438.172   87.688   89.429   46.606  111.248   20.784   22.408
     29.530  442.953   87.390   89.592   47.532  113.210   21.048   23.277
     29.540  437.179   86.779   89.555   46.122  111.792   20.377   23.400
     29.550  438.810   86.962   90.682   47.112  110.473   20.954   22.929
     29.560  434.608   84.336   87.992   46.227  112.465   21.015   22.780
     29.570  435.748   86.538   88.565   46.011  110.714   20.774   22.590
     29.580  437.776   84.881   90.060   46.963  111.291   21.700   22.777
     29.590  437.259   84.495   91.249   46.131  111.061   19.894   22.882
     29.600  436.847   84.512   91.181   46.200  111.972   21.047   22.690
     29.610  437.939   85.181   88.753   48.211  112.753   20.207   22.536
     29.620  438.237   86.259   88.207   47.336  112.979   20.701   21.262
     29.630  441.037   85.271   89.097   47.099  115.228   20.854   22.247
     29.640  433.431   84.231   90.123   46.117  111.515   19.821   21.177
     29.650  438.762   84.521   89.640   46.604  111.689   21.564   22.853
     29.660  438.550   85.611   89.622   46.121  112.682   20.911   22.546
     29.670  434.379   82.172   90.807   46.390  112.560   20.470   22.336
     29.680  439.632   85.882   89.106   46.858  114.469   20.548   23.048
     29.690  441.900   88.434   90.791   46.098  113.088   21.027   22.988
     29.700  440.311   85.781   91.123   46.936  113.593   21.319   21.485
     29.710  436.522   85.068   89.255   45.489  112.890   21.336   22.802
     29.720  440.726   86.173   89.776   46.427  114.882   20.557   23.677
     29.730  438.574   85.354   91.262   46.549  113.007   19.287   23.543
     29.740  439.211   86.116   90.233   45.771  112.007   20.497   23.778
     29.750  445.013   87.478   91.608   45.713  116.449   19.890   23.110
     29.760  443.444   86.772   91.415   47.268  113.904   19.865   23.523
     29.770  444.763   87.337   91.647   47.095  114.059   20.262   23.328
     29.780  440.998   84.974   88.755   45.598  114.746   20.950   24.571
     29.790  439.046   86.217   89.476   45.519  112.128   20.553   23.741
     29.800  438.468   85.991   91.283   45.394  111.343   20.221   24.187
     29.810  440.126   85.844   92.346   46.056  111.750   20.637   23.406
     29.820  437.422   84.370   91.158   45.391  112.439   19.777   24.017
     29.830  437.990   84.916   91.108   44.153  113.849   20.191   23.763
     29.840  442.356   86.845   91.323   46.075  114.833   19.605   24.335
     29.850  439.936   85.802   91.522   45.927  113.102   19.961   24.138
     29.860  440.883   86.929   91.149   47.346  111.717   19.570   23.899
     29.870  441.220   86.680   92.786   44.664  112.056   19.374   24.111
     29.880  437.694   85.816   93.171   45.089  110.911   19.517   24.381
     29.890  440.277   85.584   93.117   45.045  112.152   19.319   24.260
     29.900  435.293   85.674   91.062   45.587  110.374   18.854   23.757
     29.910  441.081   86.606   94.652   45.022  113.805   18.999   23.407
     29.920  441.645   85.963   93.654   46.543  112.500   19.464   24.592
     29.930  439.456   86.291   92.584   46.386  110.298   20.182   23.426
     29.940  436.151   86.210   92.461   45.248  110.319   18.872   23.211
     29.950  441.384   85.361   93.335   47.322  112.252   19.730   23.978
     29.960  439.361   85.218   92.128   46.440  112.320   19.891   23.502
     29.970  440.382   86.087   92.404   46.015  112.666   19.104   23.707
     29.980  439.250   85.866   92.719   45.304  112.811   20.337   23.517
     29.990  437.404   84.733   91.961   47.081  110.924   19.669   23.979
     30.000  435.302   83.615   93.085   45.415  111.011   19.734   23.350
     30.010  437.231   83.354   91.846   46.463  113.114   19.829   23.701
     30.020  437.493   85.631   92.642   47.266  110.702   20.059   22.963
     30.030  440.765   86.386   92.123   47.351  112.963   19.978   23.110
     30.040  441.783   86.196   93.202   47.259  112.395   19.223   24.141
     30.050  441.889   87.267   92.729   46.957  113.377   19.345   23.168
     30.060  439.920   87.005   93.189   45.170  112.585   18.997   23.016
     30.070  440.131   86.944   94.313   46.127  112.623   19.761   22.937
     30.080  442.240   87.529   93.681   46.188  113.614   20.540   22.470
     30.090  443.074   87.653   93.383   47.289  113.326   19.947   22.007
     30.100  440.534   87.427   93.299   46.980  111.251   19.495   23.097
     30.110  437.918   87.650   92.682   46.531  109.921   19.901   23.554
     30.120  440.811   86.965   92.274   47.201  112.733   20.134   24.169
     30.130  438.595   87.940   92.003   46.600  110.692   20.068   24.274
     30.140  437.412   85.408   92.662   46.092  111.760   19.920   24.225
     30.150  436.891   85.955   93.301   46.082  110.768   19.685   24.133
     30.160  437.907   85.741   93.439   46.391  110.934   19.274   23.655
     30.170  442.196   89.046   93.180   46.907  112.654   20.054   23.123
     30.180  436.916   86.663   91.566   45.892  113.364   19.442   22.963
     30.190  436.698   86.531   92.667   46.779  110.494   19.440   22.930
     30.200  435.588   87.695   90.558   46.130  111.333   19.845   22.787
     30.210  438.509   86.875   89.604   46.298  114.585   20.492   22.770
     30.220  440.830   87.005   91.933   45.417  115.114   20.313   22.812
     30.230  436.024   86.456   90.402   46.000  115.212   19.025   21.902
     30.240  437.609   86.636   90.236   46.653  112.778   20.156   23.872
     30.250  433.736   85.698   90.116   45.465  112.916   19.508   22.897
     30.260  437.046   86.124   89.408   45.985  113.111   20.749   23.742
     30.270  429.501   83.409   90.060   45.926  110.929   19.427   22.742
     30.280  434.492   85.722   89.017   44.969  113.762   20.229   23.432
     30.290  438.890   86.449   90.221   45.882  114.479   19.315   23.409
     30.300  439.589   87.029   90.899   45.511  113.589   20.587   23.452
     30.310  437.240   86.045   90.913   46.057  112.788   20.241   23.383
     30.320  440.145   85.655   91.505   46.601  115.473   20.080   22.811
     30.330  433.614   86.170   88.566   45.874  112.275   19.457   23.861
     30.340  437.098   87.708   89.211   46.145  112.515   20.143   23.158
     30.350  435.160   88.776   89.596   44.573  111.984   19.928   23.649
     30.360  437.132   86.205   91.195   46.340  111.752   19.421   23.817
     30.370  444.125   90.178   90.951   46.432  114.750   20.491   24.041
     30.380  440.303   89.372   90.695   45.732  114.401   19.647   23.252
     30.390  440.426   88.793   88.960   47.392  113.428   20.575   23.317
     30.400  438.561   88.202   89.274   45.831  113.879   20.137   23.310
     30.410  437.197   88.988   87.652   45.785  113.123   19.432   22.831
     30.420  433.956   86.111   89.205   45.851  111.901   20.100   23.358
     30.430  438.298   88.081   88.676   45.921  113.205   20.238   22.760
     30.440  433.722   87.059   88.756   46.885  112.889   19.501   21.583
     30.450  439.143   88.126   89.498   46.652  114.245   19.704   23.324
     30.460  436.739   88.484   88.429   45.871  113.188   19.284   23.568
     30.470  438.483   88.299   90.726   46.133  113.916   19.195   22.380
     30.480  438.766   87.649   89.564   46.821  113.144   19.390   22.868
     30.490  440.504   87.921   89.743   46.982  112.909   20.077   23.675
     30.500  436.829   87.417   88.245   46.954  114.465   19.505   22.330
     30.510  435.640   86.629   87.580   47.153  113.013   19.943   23.161
     30.520  436.486   86.081   86.892   47.325  114.970   20.607   22.924
     30.530  438.264   88.674   87.376   45.946  115.206   20.273   23.459
     30.540  440.263   88.477   88.441   47.870  114.460   21.074   23.408
     30.550  443.048   87.689   90.330   47.595  116.017   19.790   23.167
     30.560  440.755   86.445   89.858   47.602  116.186   20.266   23.073
     30.570  435.724   87.763   87.089   46.054  113.071   20.663   24.473
     30.580  435.951   87.158   87.984   48.281  113.176   18.800   23.082
     30.590  438.355   87.708   88.419   47.564  112.790   20.011   24.104
     30.600  437.389   89.322   87.496   47.887  111.954   20.023   22.816
     30.610  436.855   86.093   87.246   48.162  115.209   19.248   22.533
     30.620  442.812   86.714   88.289   48.927  116.939   19.417   23.831
     30.630  442.120   86.332   87.818   47.625  117.312   20.345   24.532
     30.640  437.864   87.229   88.534   45.949  115.402   20.218   23.196
     30.650  439.249   86.943   88.899   46.576  116.139   20.398   22.017
     30.660  440.141   87.365   90.001   45.196  116.374   19.315   22.866
     30.670  442.658   88.275   88.569   47.204  115.560   19.857   24.039
     30.680  438.977   87.358   89.404   46.418  114.408   20.089   23.736
     30.690  440.546   89.087   88.035   46.489  114.264   19.824   24.153
     30.700  434.940   86.344   86.811   45.364  114.584   19.175   24.236
     30.710  437.870   89.771   88.129   46.197  113.232   19.752   23.495
     30.720  444.964   88.626   91.535   46.268  116.615   19.438   23.638
     30.730  444.267   88.299   90.811   46.865  116.092   20.134   24.272
     30.740  443.982   89.315   89.901   48.457  115.125   20.103   23.773
     30.750  438.888   89.587   89.193   47.207  112.744   19.413   23.709
     30.760  439.712   89.316   89.442   45.884  113.716   19.900   24.560
     30.770  437.705   87.670   90.896   46.406  111.402   19.411   24.492
     30.780  437.688   88.693   88.645   46.958  113.456   19.665   24.331
     30.790  435.567   87.775   88.418   46.344  112.564   20.064   23.757
     30.800  433.338   88.702   89.283   46.082  110.608   19.525   23.045
     30.810  437.930   88.554   90.022   46.720  112.335   19.730   24.013
     30.820  434.375   87.124   88.975   46.540  112.803   19.990   23.350
     30.830  435.406   89.122   90.030   45.590  113.032   19.675   23.305
     30.840  435.684   88.771   89.969   46.178  112.682   18.802   22.865
     30.850  434.581   89.340   88.810   45.533  111.279   20.004   22.304
     30.860  439.069   88.583   90.396   47.147  113.586   20.294   22.423
     30.870  437.743   87.855   90.744   46.679  112.036   20.312   22.927
     30.880  440.035   88.448   91.145   46.305  114.064   19.691   23.699
     30.890  437.093   87.354   90.986   47.075  112.512   20.366   23.001
     30.900  440.882   88.268   92.410   46.640  114.802   19.563   23.024
     30.910  437.280   85.912   91.697   47.292  111.952   19.871   23.266
     30.920  440.509   87.438   92.980   45.550  114.970   19.413   24.009
     30.930  437.255   89.352   90.843   44.326  114.410   19.503   23.350
     30.940  442.302   89.146   91.900   45.903  113.873   20.028   23.812
     30.950  439.781   86.661   92.645   45.244  114.294   19.464   24.177
     30.960  439.509   87.890   92.091   45.539  113.080   19.643   23.065
     30.970  437.273   86.923   91.876   44.663  114.996   19.243   23.042
     30.980  441.158   86.931   92.240   46.152  115.318   19.110   24.149
     30.990  439.673   87.984   93.755   45.242  111.489   19.577   24.169
     31.000  441.331   86.100   93.577   46.096  113.530   20.175   24.192
     31.010  440.654   86.766   94.308   45.616  114.235   19.246   23.591
     31.020  444.854   88.728   94.665   45.972  112.713   20.519   24.176
     31.030  437.641   86.218   92.029   45.661  113.851   19.912   22.930
     31.040  437.602   85.069   90.242   47.225  113.694   19.864   23.265
     31.050  436.204   85.740   91.028   45.746  114.216   20.473   23.510
     31.060  439.645   86.436   90.504   46.235  115.459   20.133   22.906
     31.070  440.624   86.259   91.388   47.717  114.819   20.287   23.167
     31.080  438.774   86.879   90.592   46.848  113.850   19.836   23.538
     31.090  441.263   85.111   92.165   46.349  113.961   19.748   24.444
     31.100  439.141   87.988   90.314   44.827  113.453   20.326   24.441
     31.110  437.777   88.100   90.175   45.390  113.651   19.194   23.687
     31.120  437.434   86.569   89.532   45.465  114.013   18.950   24.241
     31.130  439.656   86.073   90.094   45.617  117.718   19.324   23.954
     31.140  438.716   86.624   90.647   44.550  115.097   19.731   24.172
     31.150  435.602   85.767   90.000   44.821  114.160   19.222   23.584
     31.160  441.826   87.950   91.426   45.513  115.626   19.226   23.683
     31.170  439.999   87.777   91.148   45.461  113.453   20.209   24.308
     31.180  436.224   85.505   90.224   45.523  113.883   19.742   22.821
     31.190  434.728   85.456   91.050   45.247  113.109   19.200   23.118
     31.200  434.146   85.154   90.282   45.663  113.914   18.565   22.846
     31.210  440.494   85.857   90.875   45.318  115.708   19.048   24.754
     31.220  444.723   87.455   91.434   47.200  116.061   18.941   24.904
     31.230  443.590   87.614   91.285   46.760  115.880   19.639   23.662
     31.240  438.395   86.040   90.581   46.120  114.688   19.155   23.881
     31.250  439.066   87.287   89.108   46.047  114.500   20.330   25.802
     31.260  441.467   89.989   91.138   45.978  114.330   19.063   23.938
     31.270  440.719   87.758   90.841   46.586  116.538   18.454   23.186
     31.280  440.848   89.524   90.467   47.000  113.376   18.899   24.628
     31.290  436.378   87.782   87.488   45.422  114.371   18.881   23.880
     31.300  437.135   87.139   89.249   45.206  113.624   19.507   24.356
     31.310  437.615   88.180   88.422   45.476  114.607   19.909   23.369
     31.320  435.618   87.501   88.684   45.637  113.620   19.769   22.611
     31.330  434.981   85.418   89.106   46.763  112.035   19.732   23.584
     31.340  439.454   86.266   90.448   45.088  115.481   20.707   22.494
     31.350  440.793   86.588   91.208   45.419  114.264   21.352   22.601
     31.360  438.687   87.269   89.878   45.706  114.079   20.295   22.970
     31.370  444.418   89.545   90.373   46.991  115.745   20.068   21.590
     31.380  437.856   87.783   87.606   45.354  115.288   20.504   22.653
     31.390  436.488   87.169   88.798   45.785  115.103   20.123   21.777
     31.400  439.453   87.225   89.785   45.809  115.986   19.800   22.474
     31.410  438.768   87.687   89.559   46.181  112.763   19.872   23.091
     31.420  432.185   87.179   87.785   45.471  112.074   19.688   21.803
     31.430  436.646   87.253   87.630   45.669  115.216   19.663   23.466
     31.440  436.956   86.874   89.000   45.751  114.503   19.193   22.908
     31.450  435.978   88.222   87.304   45.171  114.900   19.536   22.936
     31.460  439.215   88.497   89.074   46.353  115.729   19.763   22.987
     31.470  440.732   86.341   89.467   46.111  118.376   20.073   22.814
     31.480  436.101   86.123   87.113   46.224  117.237   20.373   22.094
     31.490  439.358   87.957   87.191   46.297  117.682   19.470   23.169
     31.500  437.432   88.507   87.729   45.252  115.167   20.829   22.443
     31.510  440.234   87.788   88.597   45.877  117.685   19.561   23.023
     31.520  438.079   87.352   88.288   46.498  115.789   20.078   22.726
     31.530  437.423   86.992   87.057   46.463  117.026   19.349   23.171
     31.540  441.656   89.324   88.838   45.594  117.191   19.543   22.424
     31.550  439.599   88.209   89.298   46.108  116.591   19.580   22.412
     31.560  437.458   86.980   87.438   46.663  116.897   19.649   22.159
     31.570  436.820   86.319   88.803   46.103  115.919   18.992   23.672
     31.580  444.888   86.607   88.950   46.955  119.095   20.954   23.957
     31.590  438.512   87.931   88.191   44.457  116.951   19.988   22.531
     31.600  439.320   85.690   88.937   46.573  117.869   19.736   22.111
     31.610  438.179   85.982   88.480   46.159  115.578   20.178   23.169
     31.620  437.099   87.105   87.920   45.843  115.475   20.142   22.790
     31.630  440.060   85.459   89.319   45.155  116.918   20.249   22.707
     31.640  437.323   87.129   88.823   46.193  114.901   19.305   22.284
     31.650  435.345   85.542   91.136   45.499  114.352   19.526   22.860
     31.660  435.891   86.473   89.011   45.360  115.179   19.968   22.426
     31.670  438.411   86.601   90.469   46.828  113.510   20.081   22.692
     31.680  436.453   87.556   90.208   44.648  113.683   20.005   22.514
     31.690  439.282   86.610   89.910   46.121  115.619   19.661   23.382
     31.700  441.740   87.830   90.793   45.868  116.621   19.633   22.841
     31.710  441.434   85.827   89.845   45.330  117.990   20.394   23.631
     31.720  438.758   88.034   90.261   45.338  116.351   18.867   22.244
     31.730  438.406   86.048   91.935   44.926  114.969   19.677   23.556
     31.740  438.817   86.907   89.092   46.026  115.538   19.894   23.785
     31.750  436.796   88.350   88.576   45.400  114.841   19.189   23.620
     31.760  443.747   86.941   90.629   45.819  120.092   20.419   22.136
     31.770  435.461   85.463   89.845   45.073  117.388   18.997   22.634
     31.780  436.151   87.134   88.971   45.440  115.476   19.802   22.765
     31.790  443.604   87.310   91.258   46.300  116.482   20.525   23.252
     31.800  440.567   85.561   91.155   46.242  116.301   19.676   22.592
     31.810  438.652   84.780   89.788   46.681  117.849   19.070   22.904
     31.820  439.545   86.433   90.312   47.869  113.525   19.557   23.477
     31.830  435.953   86.498   89.421   46.247  114.225   19.542   23.426
     31.840  437.480   85.227   91.917   45.881  116.861   18.949   22.817
     31.850  435.452   87.533   89.847   46.722  113.493   18.911   22.352
     31.860  438.054   87.540   89.188   45.290  115.734   19.240   23.380
     31.870  437.917   88.053   89.469   45.163  117.118   19.220   22.041
     31.880  438.012   87.484   89.262   45.923  117.677   18.442   22.086
     31.890  438.565   89.361   89.891   46.183  115.005   19.160   22.213
     31.900  440.522   90.876   90.748   45.945  114.615   18.574   22.252
     31.910  443.230   87.894   90.158   46.710  117.102   19.047   23.172
     31.920  435.458   85.730   88.065   46.518  116.560   19.292   22.531
     31.930  436.778   87.381   90.349   45.349  115.834   19.252   22.097
     31.940  440.631   88.063   90.822   46.446  116.484   18.457   21.951
     31.950  440.626   88.967   91.532   45.945  114.814   19.848   21.910
     31.960  442.440   87.633   90.122   45.482  118.441   19.174   23.747
     31.970  442.827   89.153   89.976   47.112  117.794   18.948   22.900
     31.980  440.338   88.667   88.601   46.791  116.691   18.290   23.380
     31.990  441.857   88.219   90.045   47.117  117.215   19.485   22.569
     32.000  436.101   85.218   91.270   46.210  116.105   18.917   21.893
     32.010  439.265   86.934   90.845   47.049  115.766   18.938   22.970
     32.020  438.108   86.790   91.959   46.333  115.936   18.973   22.160
     32.030  440.877   88.138   91.898   45.562  118.235   17.981   22.340
     32.040  435.952   86.813   91.019   46.120  114.528   18.781   22.441
     32.050  437.700   85.277   90.657   46.691  116.451   19.505   21.452
     32.060  439.055   86.435   92.299   47.158  115.931   18.462   21.997
     32.070  439.959   87.942   90.551   46.011  116.570   18.977   22.228
     32.080  441.382   86.697   90.836   46.523  117.379   19.780   22.303
     32.090  438.551   85.993   91.181   46.808  115.525   19.712   21.720
     32.100  436.577   86.958   91.199   46.158  114.538   18.669   22.649
     32.110  437.491   87.375   91.519   46.244  114.761   18.515   22.360
     32.120  440.299   86.638   91.423   47.157  117.110   17.988   22.192
     32.130  434.821   85.688   90.150   46.715  114.298   18.969   21.947
     32.140  436.158   86.504   89.445   46.011  114.601   19.995   22.960
     32.150  435.289   84.547   89.093   46.468  116.583   19.392   22.824
     32.160  435.225   86.631   89.898   45.773  114.532   19.473   22.948
     32.170  436.548   85.214   89.445   47.094  116.569   18.940   23.264
     32.180  437.958   86.044   87.935   45.934  117.513   18.702   23.748
     32.190  432.902   83.892   88.836   46.656  114.128   18.853   23.025
     32.200  432.891   83.401   88.844   47.436  114.278   18.828   22.918
     32.210  435.094   85.031   88.695   46.699  114.558   19.124   23.558
     32.220  437.765   86.700   88.370   46.470  116.815   17.752   23.177
     32.230  435.924   86.162   86.906   46.965  116.995   18.227   23.212
     32.240  433.835   87.380   88.003   45.633  115.028   18.397   22.358
     32.250  434.793   84.307   89.010   46.390  115.934   19.039   22.439
     32.260  435.573   84.820   88.868   46.692  116.509   18.722   22.181
     32.270  433.098   84.134   89.249   45.150  116.156   17.961   23.235
     32.280  435.378   85.652   87.493   45.007  116.440   18.806   22.884
     32.290  438.798   86.701   90.555   46.095  116.432   18.371   22.552
     32.300  435.458   85.483   89.405   44.973  115.827   19.492   22.438
     32.310  439.551   84.730   90.669   45.832  116.897   19.623   23.914
     32.320  435.063   84.592   87.498   45.505  116.837   18.988   22.718
     32.330  435.042   83.885   88.717   45.094  115.283   18.839   23.861
     32.340  437.028   83.716   88.861   46.423  116.664   19.703   22.883
     32.350  442.751   85.080   91.309   46.527  118.261   20.256   23.191
     32.360  434.933   86.013   89.077   45.438  115.170   19.100   22.316
     32.370  436.178   85.494   89.159   45.304  116.888   18.592   22.695
     32.380  438.076   84.916   89.573   46.350  117.093   19.563   22.942
     32.390  436.448   85.465   87.944   46.037  117.222   19.288   22.946
     32.400  436.195   83.509   90.262   45.258  116.274   19.767   22.871
     32.410  437.270   85.837   89.406   44.747  114.832   20.224   24.652
     32.420  434.736   84.069   90.072   44.396  115.717   20.264   23.141
     32.430  431.984   81.686   88.517   44.883  116.123   19.953   23.160
     32.440  433.726   83.438   88.325   45.671  116.039   20.593   21.923
     32.450  433.165   82.210   88.787   45.103  116.200   20.683   22.492
     32.460  432.891   83.142   88.456   44.893  114.339   20.355   22.362
     32.470  436.194   84.931   88.818   45.604  116.412   20.460   22.396
     32.480  436.082   84.869   89.569   46.063  114.858   21.010   22.374
     32.490  433.899   83.971   88.579   45.650  114.513   20.723   22.612
     32.500  436.352   85.593   89.391   46.516  114.063   20.097   21.711
     32.510  435.934   84.347   89.682   46.320  114.477   20.915   22.103
     32.520  436.618   85.181   89.459   45.500  114.260   20.107   22.502
     32.530  438.784   85.218   90.285   45.584  116.866   20.913   21.585
     32.540  437.980   83.924   90.969   46.056  115.907   21.317   22.489
     32.550  435.716   84.775   90.295   44.696  115.917   20.809   22.236
     32.560  441.395   85.078   90.262   46.819  117.227   21.063   22.119
     32.570  440.019   85.076   91.534   45.620  116.064   20.749   21.361
     32.580  442.876   85.165   93.851   46.301  116.505   19.933   21.396
     32.590  441.192   84.911   91.769   46.701  115.158   20.878   22.674
     32.600  440.020   84.880   89.876   47.395  117.024   20.164   22.554
     32.610  439.165   83.604   90.151   47.407  117.594   20.059   22.261
     32.620  442.049   84.283   91.543   46.119  117.410   21.293   23.310
     32.630  441.827   84.866   91.952   46.515  117.278   21.042   22.982
     32.640  442.237   84.724   90.443   46.168  118.230   20.193   23.730
     32.650  437.666   84.210   91.533   46.530  116.610   20.375   21.508
     32.660  438.807   85.071   89.892   46.604  117.184   19.646   22.803
     32.670  438.334   86.486   90.711   47.209  115.529   19.653   20.748
     32.680  436.644   85.522   90.589   46.641  115.183   20.388   21.583
     32.690  439.214   86.124   89.085   46.277  116.863   20.464   22.006
     32.700  440.416   85.076   89.474   46.106  117.011   20.605   21.830
     32.710  433.523   83.372   89.664   46.432  115.189   20.099   21.764
     32.720  438.077   84.233   89.573   45.687  116.463   20.900   21.785
     32.730  440.323   84.323   88.558   46.724  117.812   20.330   22.107
     32.740  439.689   84.854   91.347   46.449  116.089   20.834   20.889
     32.750  435.182   83.323   89.501   45.106  115.926   21.192   21.910
     32.760  437.902   84.746   90.105   45.622  115.089   20.366   22.299
     32.770  439.632   85.991   91.051   46.809  113.106   21.939   22.012
     32.780  438.611   84.124   89.641   47.425  113.858   21.151   21.794
     32.790  439.622   85.681   91.052   44.982  116.202   21.394   22.401
     32.800  438.779   83.760   90.473   45.318  115.553   20.955   23.895
     32.810  439.185   83.389   90.518   45.531  116.128   20.696   22.736
     32.820  433.727   81.748   89.741   45.688  114.937   19.833   22.654
     32.830  438.752   84.481   90.604   45.344  115.383   21.177   23.766
     32.840  437.963   85.319   90.364   45.714  114.398   21.016   21.955
     32.850  440.399   85.584   88.467   46.636  115.275   21.951   22.987
     32.860  436.105   85.161   87.457   45.928  114.975   20.733   21.905
     32.870  438.875   86.341   88.336   46.857  113.953   20.418   22.306
     32.880  434.634   84.414   88.842   45.490  113.861   20.650   22.693
     32.890  437.435   84.440   90.453   45.871  115.047   20.701   21.965
     32.900  435.723   84.703   90.395   45.376  113.184   19.918   22.722
     32.910  435.350   84.871   89.057   46.517  114.077   19.870   22.061
     32.920  438.453   85.513   88.700   46.487  117.279   20.559   22.825
     32.930  432.904   85.976   87.574   45.639  114.496   20.102   22.002
     32.940  437.735   84.720   88.841   47.250  114.702   20.158   22.179
     32.950  434.283   83.440   89.379   45.880  115.072   20.888   22.447
     32.960  437.570   85.665   90.045   45.536  114.517   19.762   22.598
     32.970  434.852   85.181   88.933   45.990  115.157   19.825   21.804
     32.980  434.410   83.362   88.348   46.148  115.552   20.471   21.612
     32.990  438.401   82.751   89.729   45.921  118.353   20.688   22.217
     33.000  438.949   83.838   88.475   46.399  116.508   20.708   23.174
     33.010  437.391   82.578   89.360   46.843  116.212   19.600   22.879
     33.020  436.237   81.816   89.183   46.066  117.401   19.966   21.460
     33.030  434.572   83.576   89.433   45.948  114.721   20.051   21.481
     33.040  434.655   83.461   90.081   46.687  112.918   20.023   21.554
     33.050  434.496   84.180   88.015   46.910  114.046   19.593   22.410
     33.060  437.269   83.861   90.364   46.302  115.877   19.684   22.334
     33.070  437.927   82.114   89.520   46.883  117.313   20.157   22.594
     33.080  440.041   84.256   90.586   47.100  115.343   19.941   22.021
     33.090  442.066   85.856   90.651   46.004  118.475   21.050   22.024
     33.100  438.285   84.313   89.087   46.728  115.732   20.509   21.972
     33.110  434.012   84.171   88.758   46.048  113.961   19.860   22.598
     33.120  434.803   81.659   89.311   47.003  115.934   20.436   22.253
     33.130  433.201   83.641   89.329   45.643  114.439   20.471   22.238
     33.140  433.520   83.381   90.368   44.543  114.558   20.256   22.230
     33.150  432.887   81.435   87.813   46.178  116.384   20.763   22.754
     33.160  439.162   83.370   89.789   45.657  115.892   21.036   24.188
     33.170  439.438   84.874   88.992   46.758  115.864   19.504   23.717
     33.180  437.857   84.234   89.295   46.602  116.740   20.802   22.053
     33.190  441.471   86.526   90.880   47.066  114.210   21.090   22.874
     33.200  438.217   84.760   88.781   46.657  114.491   20.580   22.844
     33.210  436.377   83.289   88.432   46.749  115.771   19.755   22.105
     33.220  436.423   85.404   87.573   46.825  116.118   19.751   21.366
     33.230  433.530   84.805   87.864   46.596  114.699   19.900   21.229
     33.240  436.097   84.585   88.733   46.128  114.366   20.335   22.075
     33.250  437.133   85.439   88.292   46.047  115.852   19.468   22.041
     33.260  437.152   84.711   90.345   45.670  114.795   19.331   22.307
     33.270  435.902   83.684   88.849   47.126  114.104   20.244   22.921
     33.280  433.536   84.048   89.216   45.130  114.878   19.991   21.785
     33.290  439.163   86.476   88.654   46.639  116.476   20.019   21.945
     33.300  432.238   84.854   86.469   46.895  114.456   19.520   21.829
     33.310  436.747   87.065   87.613   46.657  113.874   19.936   22.881
     33.320  434.658   85.910   87.421   46.437  115.462   19.676   21.648
     33.330  439.033   86.070   87.182   46.563  116.016   20.750   21.840
     33.340  440.762   86.834   88.452   47.344  117.389   19.658   22.349
     33.350  439.137   85.292   89.041   47.776  116.493   19.720   22.803
     33.360  433.197   85.099   86.246   45.412  115.381   19.704   22.509
     33.370  435.365   85.767   87.657   46.372  115.085   18.460   23.390
     33.380  435.562   84.915   88.089   46.437  114.004   20.090   23.400
     33.390  433.852   84.119   89.152   46.679  113.644   19.458   22.787
     33.400  434.846   84.870   88.285   46.601  114.910   19.320   22.505
     33.410  435.389   84.511   89.079   46.769  115.764   18.601   22.425
     33.420  434.966   84.114   88.321   47.162  114.710   19.053   23.570
     33.430  436.547   84.552   89.048   45.709  114.889   19.569   23.166
     33.440  435.335   84.833   87.459   46.504  115.942   18.579   23.514
     33.450  439.054   85.237   89.121   47.066  114.227   20.170   24.559
     33.460  440.862   85.578   89.033   46.819  116.452   19.930   23.144
     33.470  436.229   84.703   87.884   46.252  114.965   20.546   22.424
     33.480  437.306   85.563   88.825   45.576  115.199   19.864   23.186
     33.490  432.521   84.079   87.984   46.971  113.457   19.657   22.171
     33.500  433.697   83.380   88.630   46.335  114.071   19.604   22.779
     33.510  436.609   84.674   88.846   45.197  116.252   19.663   22.995
     33.520  432.765   83.533   87.842   45.966  114.168   19.344   23.208
     33.530  430.630   84.947   87.273   47.067  110.498   20.288   22.519
     33.540  433.651   85.508   87.880   46.153  112.202   19.959   23.270
     33.550  439.304   87.936   89.077   46.807  112.185   19.898   23.622
     33.560  438.501   86.662   89.349   46.782  114.246   19.385   23.247
     33.570  439.154   86.069   89.193   47.002  113.986   20.698   23.075
     33.580  437.296   84.276   88.919   46.960  114.047   20.361   24.036
     33.590  433.702   85.176   88.580   45.955  112.550   20.993   21.911
     33.600  433.336   84.805   89.509   46.131  111.980   20.306   22.819
     33.610  439.271   86.727   89.877   45.509  114.942   20.511   22.388
     33.620  439.886   88.742   89.666   46.076  114.981   20.018   22.382
     33.630  436.076   86.869   89.168   46.151  113.270   20.149   22.243
     33.640  436.851   86.512   90.989   46.667  112.463   20.152   23.134
     33.650  435.336   85.715   90.591   46.021  113.064   19.319   23.050
     33.660  440.286   85.217   92.505   46.911  113.240   20.853   23.745
     33.670  440.964   87.415   91.184   46.436  113.442   20.585   23.172
     33.680  432.799   85.561   89.477   45.772  111.628   20.184   21.570
     33.690  435.863   84.723   91.268   45.923  112.282   19.757   22.920
     33.700  434.029   85.105   89.919   46.464  111.493   20.470   22.356
     33.710  442.754   86.078   91.428   46.700  114.429   19.858   23.551
     33.720  439.433   86.078   90.012   47.749  112.586   20.590   23.166
     33.730  436.660   87.823   88.295   46.008  113.045   20.614   22.910
     33.740  433.484   85.054   89.897   47.358  110.579   20.748   22.970
     33.750  437.630   86.290   89.899   46.382  112.238   20.560   23.000
     33.760  434.900   85.636   90.006   46.927  110.850   20.641   23.080
     33.770  435.667   85.858   89.865   46.909  110.522   20.062   24.052
     33.780  434.238   84.396   88.809   47.171  111.843   20.280   24.243
     33.790  433.045   85.976   89.564   47.249  109.151   18.800   24.292
     33.800  433.117   84.942   90.129   46.841  108.481   20.681   23.460
     33.810  432.862   84.975   90.474   45.822  110.728   19.886   23.251
     33.820  431.162   85.143   88.977   45.979  108.730   19.613   24.273
     33.830  438.367   86.068   89.818   47.020  111.573   20.798   23.577
     33.840  436.400   83.095   89.323   47.961  113.090   19.880   23.230
     33.850  437.088   84.894   90.561   47.541  113.949   19.862   23.588
     33.860  436.645   83.520   90.619   47.592  112.291   20.115   24.062
     33.870  436.177   82.279   92.037   47.180  112.182   19.749   24.109
     33.880  432.232   84.017   90.868   46.703  109.449   19.903   23.533
     33.890  436.163   84.477   91.597   47.810  111.883   18.834   23.347
     33.900  436.046   84.176   90.479   47.165  112.204   20.671   23.875
     33.910  435.847   84.976   91.545   47.839  111.361   19.524   23.327
     33.920  436.613   85.159   89.062   45.737  113.251   19.881   24.572
     33.930  438.573   86.330   90.246   46.297  112.954   20.193   23.963
     33.940  439.974   85.995   91.139   45.828  114.864   20.034   23.672
     33.950  432.638   83.390   91.224   45.869  111.858   18.634   23.098
     33.960  436.885   85.496   90.484   47.004  112.372   19.638   24.106
     33.970  433.921   86.072   90.029   45.942  110.496   20.216   22.294
     33.980  440.268   87.497   90.917   46.959  111.984   20.004   22.718
     33.990  436.562   84.332   91.230   47.564  111.146   19.629   23.699
     34.000  436.969   85.858   90.685   45.828  114.111   19.315   22.049
     34.010  439.032   86.026   91.029   46.540  113.253   20.571   22.239
     34.020  439.881   86.596   92.395   46.042  114.368   20.530   21.566
     34.030  441.714   84.330   93.077   46.506  115.561   20.428   21.875
     34.040  436.513   84.196   91.739   47.578  112.471   20.578   20.938
     34.050  435.782   85.763   90.454   46.261  112.968   19.409   21.746
     34.060  437.136   87.577   90.969   45.433  113.809   20.080   21.675
     34.070  432.440   84.178   89.426   46.287  113.061   18.901   21.653
     34.080  436.499   87.833   89.856   45.719  112.346   19.980   22.262
     34.090  438.339   87.271   91.818   46.970  112.988   20.220   22.195
     34.100  438.346   85.243   91.776   47.123  113.416   20.227   22.702
     34.110  437.553   85.247   91.659   47.619  110.876   20.944   23.109
     34.120  436.365   85.034   90.493   47.679  112.235   20.042   22.556
     34.130  433.673   85.185   90.638   45.694  112.498   20.132   22.759
     34.140  440.030   86.986   90.582   47.575  112.713   20.589   23.558
     34.150  444.466   89.690   90.948   47.372  113.527   20.457   22.902
     34.160  435.985   86.165   89.454   47.144  111.678   20.030   22.982
     34.170  432.917   86.115   89.522   45.900  112.206   19.379   22.405
     34.180  434.765   84.675   88.502   46.484  113.520   19.917   23.725
     34.190  434.865   85.303   89.165   46.999  111.481   19.727   24.224
     34.200  437.179   86.216   89.505   46.427  113.577   20.676   23.671
     34.210  433.948   84.540   89.367   46.224  111.170   19.972   23.910
     34.220  432.221   82.800   89.683   45.889  112.462   19.609   24.178
     34.230  432.653   83.139   91.482   47.020  111.192   19.474   22.918
     34.240  435.634   83.782   90.770   45.978  113.279   19.106   23.992
     34.250  435.871   85.257   88.313   47.032  112.411   19.936   24.995
     34.260  434.757   84.226   89.371   45.091  114.025   20.062   24.019
     34.270  438.030   84.599   90.106   46.663  113.567   19.078   24.504
     34.280  437.933   86.987   90.099   46.716  111.594   19.683   23.643
     34.290  438.886   86.416   91.307   45.852  114.575   18.880   23.238
     34.300  438.026   86.216   90.588   46.321  113.215   20.120   22.810
     34.310  437.482   83.624   90.870   45.795  115.385   19.357   23.836
     34.320  436.320   83.722   90.545   46.881  114.607   19.174   23.629
     34.330  439.809   86.786   90.175   47.138  114.618   19.657   23.751
     34.340  437.861   83.447   89.473   46.902  114.751   19.990   24.423
     34.350  441.547   84.154   90.777   47.031  115.397   20.381   24.727
     34.360  439.191   85.795   89.787   46.786  115.127   19.612   24.287
     34.370  439.081   86.038   90.799   45.608  115.256   20.125   23.404
     34.380  441.344   84.924   92.752   46.917  114.986   19.510   24.128
     34.390  438.409   86.408   90.792   47.149  112.602   19.400   22.821
     34.400  440.351   85.421   91.476   48.313  113.193   20.105   23.737
     34.410  443.204   85.401   91.885   48.931  115.041   19.295   23.183
     34.420  440.638   83.760   91.522   47.744  116.146   19.343   23.600
     34.430  442.024   86.574   90.323   48.071  115.325   19.661   22.723
     34.440  447.069   88.015   91.833   46.350  117.269   20.188   24.281
     34.450  446.991   87.561   92.658   47.028  115.662   19.774   24.812
     34.460  445.497   86.491   90.558   47.012  115.531   19.869   25.247
     34.470  441.214   85.875   91.421   46.598  114.841   19.588   24.983
     34.480  440.134   85.742   91.474   46.152  114.874   19.239   23.956
     34.490  442.547   85.884   90.741   47.538  115.280   20.150   23.973
     34.500  441.139   86.066   90.310   48.195  114.165   19.448   24.657
     34.510  443.088   86.796   90.849   47.681  113.841   20.849   23.839
     34.520  442.016   86.732   91.090   47.633  114.187   20.011   23.433
     34.530  443.343   88.043   91.651   48.388  114.040   19.065   23.554
     34.540  449.103   87.028   93.202   48.017  117.115   20.228   24.846
     34.550  438.705   86.520   92.130   47.158  112.926   18.834   24.094
     34.560  446.632   88.790   93.080   47.329  114.835   20.260   23.993
     34.570  442.309   87.128   92.468   47.507  112.906   19.637   24.268
     34.580  440.330   84.876   92.379   47.615  113.668   19.173   23.994
     34.590  441.467   84.915   94.393   46.981  113.007   20.317   23.446
     34.600  443.510   86.191   92.932   47.534  114.770   19.214   24.017
     34.610  441.774   87.602   91.885   48.250  113.138   19.623   24.131
     34.620  445.791   88.032   94.107   48.781  113.334   19.696   23.628
     34.630  440.418   85.921   94.133   47.190  111.768   19.057   24.574
     34.640  442.008   84.677   93.604   47.395  114.995   19.574   24.192
     34.650  448.862   88.180   94.300   47.688  116.588   19.518   24.712
     34.660  440.374   85.496   92.497   46.442  114.301   19.432   24.529
     34.670  442.681   86.438   91.752   48.070  112.489   20.702   24.803
     34.680  438.421   85.687   91.488   46.658  113.329   19.657   24.016
     34.690  444.920   86.582   95.201   47.232  114.907   19.986   23.414
     34.700  438.505   85.997   90.093   48.208  111.920   20.082   24.911
     34.710  440.319   85.450   92.275   45.957  115.165   19.657   23.929
     34.720  442.759   85.723   93.061   47.024  114.844   19.432   25.005
     34.730  440.145   84.708   91.170   48.736  114.523   19.807   24.536
     34.740  437.150   83.716   91.885   46.861  113.948   19.038   24.728
     34.750  443.716   86.890   93.146   47.968  113.824   19.617   24.967
     34.760  446.004   86.199   93.700   46.234  116.133   19.657   25.352
     34.770  444.579   86.217   91.262   48.198  117.620   20.119   24.698
     34.780  443.811   84.872   92.289   48.160  117.328   20.032   23.728
     34.790  442.187   85.310   89.813   48.307  115.540   19.588   23.962
     34.800  443.084   85.608   94.281   49.102  114.571   19.702   23.090
     34.810  441.979   85.452   91.559   48.937  113.053   19.410   25.036
     34.820  445.321   86.277   91.485   49.694  115.142   19.999   24.153
     34.830  437.500   85.479   88.527   47.686  113.707   18.818   24.517
     34.840  439.497   85.796   89.484   47.801  114.508   19.077   24.217
     34.850  444.371   85.403   89.595   49.891  117.053   19.842   23.077
     34.860  440.282   85.534   90.521   48.815  113.773   19.081   23.911
     34.870  436.511   83.998   89.161   48.864  113.433   18.750   24.439
     34.880  439.542   84.357   88.754   49.531  115.530   19.795   23.930
     34.890  436.242   82.070   89.814   48.583  114.122   19.312   24.605
     34.900  437.558   83.306   90.009   48.659  112.543   20.197   23.626
     34.910  439.368   83.882   89.585   48.351  114.079   19.462   24.727
     34.920  440.698   84.147   90.290   48.960  113.743   19.542   24.611
     34.930  440.757   85.461   89.004   47.899  114.159   19.706   24.950
     34.940  438.457   83.119   89.915   47.744  114.884   19.480   24.988
     34.950  440.760   84.123   88.845   48.757  115.559   19.312   25.082
     34.960  438.239   83.278   89.547   46.980  115.668   19.644   24.779
     34.970  439.938   83.219   91.151   48.828  114.246   19.566   24.562
     34.980  439.201   83.929   91.527   48.556  111.920   20.494   24.904
     34.990  438.791   86.340   89.997   47.408  113.727   20.446   23.391
     35.000  436.878   84.707   89.439   46.837  116.068   19.617   23.033
     35.010  441.623   86.296   90.277   46.513  115.465   20.476   23.775
     35.020  442.017   85.453   90.463   48.241  114.521   20.131   24.593
     35.030  442.279   85.571   90.066   48.435  115.447   20.380   23.638
     35.040  442.489   84.353   90.999   47.733  116.114   19.809   24.403
     35.050  436.873   83.336   90.274   47.024  115.515   19.771   24.102
     35.060  438.291   83.675   90.308   49.096  115.095   19.825   23.217
     35.070  441.465   85.281   90.139   48.224  115.345   19.926   24.421
     35.080  441.592   85.515   90.383   48.387  114.982   19.843   24.160
     35.090  433.944   83.194   89.855   47.319  113.747   18.990   23.837
     35.100  437.876   85.477   92.230   47.179  112.662   18.776   23.005
     35.110  442.696   85.513   91.863   48.183  114.796   18.938   25.180
     35.120  436.669   83.851   89.501   46.552  113.147   19.084   25.059
     35.130  436.815   84.524   90.790   47.733  111.960   19.621   23.854
     35.140  439.550   84.804   90.739   47.482  113.453   19.287   24.662
     35.150  441.211   84.388   91.391   48.480  114.076   19.058   24.581
     35.160  438.215   86.302   89.647   47.782  112.783   19.666   23.682
     35.170  434.072   83.330   89.863   46.486  113.224   19.236   24.175
     35.180  437.281   84.397   91.718   47.015  113.014   18.658   24.704
     35.190  438.273   84.306   91.714   47.126  114.567   18.648   24.448
     35.200  443.661   84.060   91.645   48.979  116.925   19.060   24.495
     35.210  438.042   84.010   90.279   48.274  114.449   20.097   23.901
     35.220  436.890   84.680   91.203   47.273  112.560   19.513   23.300
     35.230  438.252   85.168   90.761   48.088  114.735   18.998   22.873
     35.240  435.407   84.570   88.748   48.237  114.491   18.769   23.180
     35.250  440.537   84.504   91.013   48.643  114.683   19.254   25.066
     35.260  438.566   85.013   91.793   48.448  113.024   19.400   24.184
     35.270  443.898   87.399   91.194   47.500  115.982   19.379   24.056
     35.280  440.279   83.387   90.565   48.503  116.651   19.682   24.350
     35.290  441.883   85.181   91.000   47.466  116.294   19.561   24.585
     35.300  440.474   84.391   90.617   49.265  115.171   19.536   23.481
     35.310  441.535   85.344   91.438   47.901  115.846   19.375   24.335
     35.320  440.645   84.818   91.908   46.308  115.552   19.871   24.630
     35.330  439.423   82.978   91.422   47.468  113.991   20.017   24.148
     35.340  436.924   82.567   91.300   46.881  114.808   20.207   23.774
     35.350  439.761   82.396   90.279   47.904  116.356   19.968   24.859
     35.360  439.101   81.923   91.451   47.815  113.743   19.367   24.592
     35.370  437.575   83.683   91.949   47.274  113.153   19.468   23.779
     35.380  439.200   82.869   91.464   48.177  113.249   19.747   24.673
     35.390  440.271   83.339   92.889   48.100  112.587   19.843   24.036
     35.400  439.486   83.810   92.931   48.698  112.538   18.235   24.801
     35.410  435.335   82.138   93.330   47.658  112.143   18.652   23.796
     35.420  436.977   82.314   92.711   47.450  114.987   19.281   22.721
     35.430  441.082   83.482   90.612   48.229  116.226   19.146   23.484
     35.440  438.746   84.748   89.571   47.515  114.650   19.536   23.652
     35.450  433.818   81.974   90.266   47.110  113.668   19.955   22.906
     35.460  438.564   84.406   90.657   47.094  116.425   19.529   22.985
     35.470  441.509   85.209   92.242   48.579  114.631   19.565   24.017
     35.480  438.015   83.435   92.469   48.312  114.540   18.981   23.664
     35.490  436.786   83.111   91.314   48.540  113.063   19.034   23.800
     35.500  435.664   84.253   90.016   47.670  114.768   19.151   23.557
     35.510  435.661   83.762   90.245   47.490  113.837   19.658   23.410
     35.520  440.043   83.701   91.559   49.193  115.743   20.343   23.233
     35.530  436.280   83.903   91.015   48.674  113.541   19.596   22.939
     35.540  435.661   83.585   90.561   47.982  113.136   18.541   23.622
     35.550  434.137   83.530   90.455   47.155  112.052   19.369   23.768
     35.560  438.263   85.761   89.630   48.087  113.457   19.718   23.297
     35.570  438.903   84.560   90.318   47.431  113.560   21.059   23.596
     35.580  439.156   84.257   91.309   49.007  115.488   19.011   23.273
     35.590  437.487   83.239   89.709   48.803  114.800   20.758   23.236
     35.600  437.932   84.815   90.812   48.165  113.439   19.795   23.473
     35.610  441.273   84.481   91.685   48.655  115.045   19.400   24.691
     35.620  437.429   83.527   89.876   47.133  115.754   18.692   24.998
     35.630  439.344   84.929   90.316   47.275  115.257   19.783   24.574
     35.640  442.277   86.151   92.599   48.714  114.443   19.366   24.222
     35.650  440.477   87.204   91.477   48.552  113.366   19.244   23.675
     35.660  438.308   84.016   91.557   49.357  112.561   19.720   25.367
     35.670  437.101   83.281   91.265   47.802  113.746   18.927   24.288
     35.680  440.399   84.470   90.160   48.604  116.517   18.924   24.345
     35.690  439.749   83.773   91.959   48.071  116.036   19.292   23.346
     35.700  439.421   85.437   91.927   47.501  114.832   19.026   23.094
     35.710  442.578   86.547   92.233   49.042  114.898   19.001   23.443
     35.720  443.213   86.564   92.662   47.749  116.244   19.294   23.921
     35.730  446.179   86.257   91.463   48.196  118.393   19.701   24.016
     35.740  439.477   85.479   90.497   48.521  115.152   19.431   22.861
     35.750  438.820   84.637   90.980   48.537  115.870   18.919   23.501
     35.760  438.619   84.642   90.670   48.296  115.491   19.482   23.684
     35.770  440.445   85.659   91.064   47.779  114.193   19.894   23.510
     35.780  438.875   85.058   90.574   48.425  114.588   19.592   23.362
     35.790  439.116   84.871   91.303   49.355  114.055   19.180   23.973
     35.800  434.745   83.486   90.077   48.249  114.231   19.317   22.930
     35.810  435.598   84.361   89.170   48.131  114.746   18.975   23.427
     35.820  440.750   86.419   89.491   49.804  115.088   19.192   23.166
     35.830  439.961   86.146   89.296   48.316  115.958   19.441   23.300
     35.840  442.557   86.706   90.428   49.068  115.222   18.961   24.206
     35.850  437.553   86.356   90.097   48.859  113.420   19.612   22.630
     35.860  440.794   87.672   89.839   48.127  114.423   19.450   22.658
     35.870  439.668   84.788   89.271   48.579  115.299   19.425   24.900
     35.880  436.980   84.788   89.234   49.005  113.659   19.925   23.687
     35.890  431.694   85.101   87.325   46.846  112.807   19.109   23.657
     35.900  437.627   86.411   90.097   46.980  112.993   19.813   23.488
     35.910  438.350   87.287   88.011   47.922  117.036   18.704   23.824
     35.920  435.592   84.204   89.339   48.441  113.740   19.925   24.047
     35.930  438.105   83.972   89.599   48.543  115.270   19.063   24.039
     35.940  435.034   83.353   91.703   47.228  114.131   19.168   23.794
     35.950  442.649   87.982   91.329   49.023  114.775   20.195   24.132
     35.960  435.638   84.262   90.405   47.187  115.220   18.764   24.262
     35.970  435.916   82.506   91.597   47.547  113.959   19.251   24.116
     35.980  436.769   83.688   89.847   47.370  115.314   19.025   24.418
     35.990  437.450   83.776   91.213   48.964  113.922   19.255   23.476
     36.000  439.388   83.730   90.300   48.673  115.706   18.877   23.601
     36.010  437.055   83.176   89.320   48.724  114.030   20.180   24.135
     36.020  438.635   84.010   89.503   48.717  115.178   19.409   24.043
     36.030  433.078   84.041   87.721   47.848  112.209   18.938   24.059
     36.040  440.294   85.691   88.234   48.628  113.396   20.471   25.366
     36.050  436.535   84.259   92.036   47.472  111.401   19.697   23.971
     36.060  437.315   83.735   91.891   47.221  112.642   19.756   25.171
     36.070  436.548   84.468   90.762   48.184  111.563   18.657   24.321
     36.080  434.352   84.424   91.470   47.551  112.343   19.248   22.997
     36.090  434.774   83.893   89.721   48.286  113.655   19.424   23.175
     36.100  436.960   84.186   91.662   47.817  113.137   19.798   23.086
     36.110  436.194   83.685   92.170   49.068  113.237   19.360   22.961
     36.120  438.340   84.839   91.980   47.459  115.314   19.095   23.321
     36.130  436.077   84.571   91.797   46.414  114.055   19.347   23.670
     36.140  439.899   83.943   88.845   49.330  116.609   19.252   24.121
     36.150  435.503   83.494   89.177   47.839  115.715   18.384   23.456
     36.160  439.913   86.923   89.408   47.439  115.723   19.058   23.404
     36.170  440.239   84.760   90.293   48.323  116.500   19.397   24.463
     36.180  437.309   83.815   91.227   47.201  116.073   18.505   22.414
     36.190  438.740   84.817   91.052   48.562  115.184   19.149   23.667
     36.200  440.285   86.189   90.617   48.037  116.808   19.156   23.263
     36.210  440.173   85.692   91.253   47.790  114.161   20.175   23.083
     36.220  440.839   85.258   91.918   48.559  115.988   19.049   23.283
     36.230  441.936   86.465   91.143   49.332  114.191   19.553   24.036
     36.240  436.381   83.274   92.218   49.139  114.512   19.064   23.096
     36.250  434.756   83.615   90.369   47.812  114.790   19.292   22.858
     36.260  437.606   85.432   91.508   48.186  116.050   19.422   22.461
     36.270  439.289   83.357   91.048   49.069  116.818   19.276   24.207
     36.280  444.204   83.682   91.011   49.544  117.509   20.163   23.893
     36.290  442.378   86.181   92.718   50.700  113.770   19.183   23.020
     36.300  440.465   84.482   92.765   48.549  114.687   20.142   22.581
     36.310  438.898   86.578   90.080   48.262  114.034   19.344   22.735
     36.320  439.450   84.205   91.046   49.152  114.704   19.196   23.863
     36.330  441.207   84.450   92.226   49.189  115.077   18.890   24.610
     36.340  440.221   84.519   92.075   49.435  113.973   18.910   24.120
     36.350  442.110   84.557   92.493   48.294  117.352   19.237   24.012
     36.360  442.397   84.583   92.587   49.338  113.601   19.745   23.904
     36.370  440.846   85.490   93.489   48.128  113.329   18.832   23.125
     36.380  441.704   84.954   93.667   49.531  113.169   19.821   23.248
     36.390  443.005   86.522   93.115   48.397  115.147   19.237   22.639
     36.400  444.745   85.984   91.803   49.518  116.704   18.892   23.582
     36.410  441.178   84.997   89.993   49.254  115.949   18.547   22.518
     36.420  438.197   86.546   88.036   50.691  114.711   18.278   22.523
     36.430  436.907   85.913   88.874   48.809  115.045   18.262   22.504
     36.440  437.234   85.685   89.285   48.509  115.530   19.791   22.658
     36.450  434.953   84.346   88.703   49.180  114.250   19.112   22.455
     36.460  439.133   84.951   90.526   48.490  116.295   19.539   22.762
     36.470  438.850   85.706   89.245   49.169  116.671   19.257   22.393
     36.480  437.932   84.427   90.382   48.726  116.349   18.609   22.340
     36.490  436.055   82.473   89.212   49.062  117.049   18.813   22.440
     36.500  438.336   84.056   89.051   50.271  115.941   19.131   22.371
     36.510  443.068   85.696   90.206   50.142  117.821   19.858   21.941
     36.520  437.628   84.556   88.828   48.222  116.813   19.223   22.890
     36.530  437.581   82.819   90.192   49.897  115.292   18.975   22.702
     36.540  438.523   85.228   88.879   50.242  115.362   19.393   22.042
     36.550  440.786   85.585   89.337   49.307  116.776   18.374   23.001
     36.560  441.685   86.690   89.639   50.647  114.969   18.520   23.424
     36.570  439.141   84.474   89.713   49.868  115.302   19.248   23.329
     36.580  437.677   86.186   89.599   49.031  113.873   19.045   23.216
     36.590  437.793   84.053   89.252   49.747  115.311   19.381   22.905
     36.600  441.499   85.985   89.765   50.864  115.472   18.923   23.093
     36.610  438.938   85.351   87.585   49.880  115.067   18.801   22.533
     36.620  434.547   84.311   87.086   48.147  115.983   18.907   22.648
     36.630  442.029   85.731   89.570   48.550  116.610   19.610   22.825
     36.640  438.189   85.404   88.611   48.505  115.289   19.136   22.738
     36.650  437.265   84.624   89.028   48.942  113.737   18.458   24.052
     36.660  435.891   85.988   88.217   49.263  114.180   18.405   23.356
     36.670  436.096   83.808   87.178   49.427  115.642   18.689   23.615
     36.680  432.979   83.876   87.916   46.301  115.594   18.752   22.810
     36.690  432.304   84.062   87.861   47.880  115.018   18.634   22.910
     36.700  431.607   84.535   89.142   47.433  113.587   19.110   22.580
     36.710  433.341   84.203   89.658   48.679  112.488   18.819   22.883
     36.720  435.436   84.113   90.376   48.204  115.609   18.796   22.536
     36.730  438.911   85.721   90.058   48.063  115.492   19.225   23.752
     36.740  436.555   86.014   90.209   48.246  113.579   19.010   23.321
     36.750  436.979   84.455   89.935   47.451  115.650   20.044   23.314
     36.760  438.357   85.247   89.468   47.698  116.418   19.009   23.100
     36.770  438.193   84.265   90.903   47.057  117.577   18.569   22.954
     36.780  437.668   84.387   90.107   47.494  115.713   19.122   22.897
     36.790  439.306   84.189   91.506   48.542  116.161   18.958   23.763
     36.800  438.533   85.050   91.152   46.845  117.211   19.164   22.954
     36.810  437.304   84.659   90.344   48.166  116.158   18.891   22.617
     36.820  443.452   85.841   91.030   49.132  117.911   19.640   21.951
     36.830  440.055   83.462   91.029   48.652  116.876   19.845   22.619
     36.840  442.268   83.177   91.785   47.537  117.099   20.453   22.937
     36.850  440.383   83.755   90.331   48.716  118.712   19.421   23.025
     36.860  439.958   82.908   90.806   47.724  118.771   19.132   23.017
     36.870  434.083   82.375   88.992   47.876  116.579   18.062   23.199
     36.880  438.111   83.238   92.840   48.668  114.879   18.714   23.066
     36.890  439.087   85.258   89.911   47.469  117.270   18.480   23.406
     36.900  436.709   84.057   91.202   47.857  114.727   18.914   23.519
     36.910  437.141   83.240   90.605   48.156  115.356   19.084   22.644
     36.920  436.670   82.094   90.635   47.782  116.601   18.580   23.551
     36.930  435.138   82.753   87.699   48.612  117.020   19.296   23.394
     36.940  434.048   85.021   88.700   47.914  114.892   18.628   22.769
     36.950  440.531   84.081   90.559   49.420  115.753   19.322   24.471
     36.960  435.248   83.465   88.330   47.819  116.211   18.859   23.919
     36.970  434.060   82.969   85.980   47.363  115.526   19.798   25.099
     36.980  436.956   84.065   87.996   48.735  113.330   19.285   25.203
     36.990  436.323   82.641   89.710   47.773  115.450   18.346   24.766
     37.000  440.869   84.010   89.857   47.758  117.224   18.892   25.272
     37.010  436.616   82.656   89.754   47.565  114.598   19.832   25.019
     37.020  438.749   81.446   89.489   48.941  117.366   18.589   24.939
     37.030  438.173   82.955   90.076   48.175  114.308   18.933   25.672
     37.040  440.998   84.060   89.888   47.241  116.651   18.668   25.113
     37.050  438.897   85.692   90.366   48.428  114.581   18.568   25.263
     37.060  438.455   83.884   88.796   50.140  114.961   17.953   25.013
     37.070  439.557   83.881   89.651   48.117  116.591   18.506   24.590
     37.080  440.922   85.027   91.636   47.897  116.642   18.358   24.401
     37.090  441.627   83.415   90.950   47.670  116.742   18.552   25.740
     37.100  438.086   83.966   91.205   47.526  115.442   18.792   24.604
     37.110  441.658   83.488   90.124   47.844  117.422   19.010   24.380
     37.120  441.266   83.853   91.034   48.151  115.906   19.372   24.484
     37.130  440.382   84.761   90.604   48.850  114.575   19.369   24.952
     37.140  443.957   86.069   91.499   49.361  115.922   18.725   24.142
     37.150  441.787   83.978   88.653   49.051  116.334   19.085   25.659
     37.160  438.561   85.242   88.028   48.972  115.833   19.409   25.055
     37.170  441.569   83.477   89.318   48.710  117.551   19.636   25.113
     37.180  441.346   84.305   89.492   48.583  117.560   18.937   24.460
     37.190  445.357   83.024   91.963   49.031  119.506   19.815   23.356
     37.200  443.403   84.483   89.914   50.104  118.964   19.369   23.264
     37.210  437.518   83.307   89.529   48.888  114.180   18.990   24.032
     37.220  437.948   81.987   90.774   47.688  116.143   19.319   23.539
     37.230  443.453   82.588   91.146   48.382  117.864   19.340   24.781
     37.240  436.564   83.325   89.840   48.161  114.219   18.764   23.817
     37.250  439.498   84.081   90.515   48.637  115.563   19.240   23.399
     37.260  438.283   83.525   89.753   49.489  116.171   18.275   22.818
     37.270  441.655   84.576   89.562   48.757  118.173   18.790   23.288
     37.280  437.823   83.209   89.587   48.223  117.106   18.779   23.048
     37.290  438.842   83.950   88.513   47.625  118.157   18.882   22.368
     37.300  439.120   84.154   90.893   47.543  114.758   19.671   22.444
     37.310  439.181   84.674   89.516   47.639  116.589   18.195   22.991
     37.320  437.648   84.869   89.316   48.002  114.335   19.377   23.296
     37.330  436.749   84.138   90.031   47.116  116.408   19.244   22.533
     37.340  436.250   81.569   91.113   46.972  116.843   18.636   22.429
     37.350  438.948   84.837   89.404   48.694  115.089   19.596   22.884
     37.360  433.585   83.484   89.854   46.423  114.677   18.904   23.146
     37.370  434.925   84.059   88.504   47.726  113.772   19.733   23.250
     37.380  436.808   83.075   88.764   47.502  117.725   19.074   22.919
     37.390  440.842   84.223   89.641   47.887  118.682   19.081   23.951
     37.400  440.824   83.416   89.873   48.975  118.666   18.195   23.783
     37.410  432.505   83.782   88.080   47.958  114.427   19.001   22.147
     37.420  438.997   83.811   91.124   48.465  115.724   18.836   23.149
     37.430  437.870   83.882   90.046   48.638  114.768   18.695   24.081
     37.440  438.627   84.565   91.044   47.412  115.799   18.164   22.882
     37.450  434.790   84.249   88.766   48.469  114.627   18.769   23.237
     37.460  438.002   84.949   90.825   48.096  114.800   18.746   22.412
     37.470  437.833   84.220   89.505   48.137  116.407   19.000   23.380
     37.480  440.131   84.253   87.958   48.552  117.298   19.064   24.436
     37.490  442.717   86.009   91.506   47.885  117.665   19.265   22.634
     37.500  440.589   84.098   92.019   47.863  115.773   19.424   23.072
     37.510  442.696   84.870   91.992   47.723  116.738   19.347   21.892
     37.520  442.203   85.895   91.882   48.099  116.816   19.856   21.530
     37.530  438.171   83.029   92.333   47.286  115.536   19.287   21.553
     37.540  436.657   85.538   89.729   47.964  114.396   19.017   21.817
     37.550  434.330   83.538   90.852   47.277  114.030   19.897   21.108
     37.560  438.335   84.089   91.662   47.267  115.659   19.760   21.969
     37.570  434.213   82.771   90.382   47.811  115.265   19.744   20.880
     37.580  439.674   83.638   90.478   47.970  116.633   19.811   21.956
     37.590  435.355   83.946   89.788   47.613  113.896   19.484   21.995
     37.600  435.926   84.093   89.998   46.285  114.148   19.608   21.519
     37.610  435.748   86.516   90.256   46.724  113.069   19.454   21.301
     37.620  441.720   85.136   90.835   48.171  116.255   20.090   22.498
     37.630  439.184   86.054   90.236   47.286  115.302   19.367   21.991
     37.640  436.703   84.938   88.798   47.330  115.853   19.152   22.179
     37.650  432.138   82.950   89.629   46.505  113.966   18.781   23.023
     37.660  430.756   84.747   89.101   45.983  114.544   18.826   21.925
     37.670  433.151   84.948   91.084   46.177  113.400   19.379   22.085
     37.680  434.267   84.922   90.257   45.973  114.570   19.085   22.441
     37.690  436.374   82.971   90.146   46.123  115.054   19.648   22.978
     37.700  434.212   82.872   89.880   47.058  113.457   20.297   23.428
     37.710  433.529   84.704   89.452   46.285  114.856   19.292   22.648
     37.720  434.491   84.293   89.051   47.538  115.238   19.883   22.334
     37.730  439.500   85.731   87.912   47.884  117.948   19.569   23.046
     37.740  439.469   84.809   91.032   48.113  116.076   19.908   21.767
     37.750  441.547   84.993   90.607   47.593  116.921   20.059   23.174
     37.760  444.567   87.578   91.818   47.051  116.137   20.661   23.096
     37.770  436.660   84.263   89.883   47.116  114.978   20.061   23.168
     37.780  439.908   84.781   89.398   48.155  114.713   20.168   23.673
     37.790  442.727   86.928   90.056   48.291  115.123   19.944   22.959
     37.800  438.921   85.943   88.504   49.043  115.393   20.317   21.529
     37.810  443.066   86.643   89.659   48.902  116.066   20.367   22.155
     37.820  441.129   86.046   89.797   48.715  116.017   19.451   22.711
     37.830  437.540   86.253   88.377   47.617  115.233   20.445   22.417
     37.840  436.567   85.512   88.354   46.360  116.340   19.985   22.636
     37.850  436.177   82.996   89.321   46.298  116.221   20.298   23.152
     37.860  437.897   84.547   90.475   46.013  114.712   21.228   22.705
     37.870  437.025   83.471   89.309   46.533  114.686   20.110   23.608
     37.880  443.299   86.714   90.112   47.470  116.416   21.381   23.287
     37.890  439.280   84.534   88.849   48.386  117.460   19.562   22.596
     37.900  440.798   85.438   89.736   48.492  115.152   21.395   23.131
     37.910  437.478   85.682   89.954   46.705  114.422   19.692   22.300
     37.920  441.881   86.371   91.304   49.195  115.367   19.787   21.912
     37.930  438.334   85.870   88.471   48.542  115.586   19.999   22.058
     37.940  441.312   85.978   89.927   48.362  115.754   19.796   23.176
     37.950  437.342   85.233   90.090   47.667  115.493   19.114   22.560
     37.960  437.701   84.645   89.730   47.567  116.609   20.318   22.233
     37.970  437.303   84.275   90.706   48.733  113.033   20.502   23.459
     37.980  436.829   83.844   89.292   49.031  114.868   18.482   23.151
     37.990  435.320   83.421   88.739   46.945  113.335   20.531   23.152
     38.000  438.570   85.195   89.066   47.593  115.390   19.812   23.017
     38.010  438.191   84.301   90.315   46.931  117.127   19.667   23.085
     38.020  434.929   83.701   89.537   47.278  111.247   20.869   23.314
     38.030  439.825   88.833   89.647   48.083  114.957   19.521   22.649
     38.040  436.708   85.581   87.871   47.890  115.351   19.935   22.417
     38.050  445.254   87.500   90.423   48.717  115.899   20.691   22.796
     38.060  440.403   84.959   89.065   46.382  116.497   20.441   22.589
     38.070  444.569   86.526   90.262   47.398  117.895   20.865   23.455
     38.080  443.357   86.207   91.030   47.875  116.519   20.411   22.805
     38.090  441.881   86.934   90.859   47.067  115.234   20.672   22.450
     38.100  442.488   86.742   89.843   48.383  116.923   19.620   22.608
     38.110  444.843   86.792   90.198   48.016  117.457   19.347   23.622
     38.120  442.226   88.346   89.435   49.013  114.958   19.678   22.290
     38.130  440.340   87.474   90.264   49.599  112.343   19.508   22.628
     38.140  439.670   88.456   90.552   47.069  114.653   19.768   22.617
     38.150  438.337   84.678   88.656   48.220  116.907   19.929   22.296
     38.160  440.731   86.632   90.047   49.139  115.866   19.928   21.853
     38.170  442.364   88.270   91.939   47.485  116.621   20.226   21.620
     38.180  442.564   88.718   92.337   46.474  115.476   19.694   22.701
     38.190  438.074   87.715   90.338   47.140  115.544   18.983   21.969
     38.200  441.003   85.300   91.722   46.416  117.829   18.523   23.254
     38.210  439.453   86.489   90.291   48.195  116.433   19.087   21.861
     38.220  439.462   88.054   89.947   48.208  114.688   18.534   22.212
     38.230  438.488   85.257   89.110   47.439  116.073   19.442   22.426
     38.240  438.324   85.644   89.522   47.551  114.595   19.438   23.001
     38.250  442.552   88.445   92.255   46.199  116.348   19.875   22.685
     38.260  438.346   85.675   90.420   47.639  114.831   19.095   23.264
     38.270  436.818   86.293   90.811   46.525  112.853   20.029   22.496
     38.280  438.172   85.843   90.212   47.897  113.703   19.831   23.375
     38.290  436.907   86.157   89.026   47.721  114.289   20.296   22.413
     38.300  436.357   85.992   89.063   46.887  114.613   19.321   22.696
     38.310  434.906   84.912   90.545   47.612  112.828   19.071   22.537
     38.320  435.579   84.366   90.650   48.690  113.292   20.109   22.161
     38.330  439.263   84.737   89.011   48.452  116.571   19.602   22.296
     38.340  436.910   84.961   89.638   47.544  114.417   19.009   23.194
     38.350  439.941   85.791   91.555   48.044  113.758   19.250   22.824
     38.360  437.097   84.901   90.310   47.800  114.152   19.393   22.771
     38.370  440.642   85.380   91.900   48.079  114.848   19.918   22.789
     38.380  438.441   85.684   91.626   48.888  112.109   19.482   22.884
     38.390  438.742   85.273   92.162   47.674  113.725   19.705   22.033
     38.400  436.218   84.442   90.667   48.015  113.317   19.017   22.348
     38.410  436.531   84.652   89.302   49.018  113.027   19.920   22.539
     38.420  435.042   84.454   90.150   46.825  113.183   19.415   22.047
     38.430  435.880   84.532   90.965   47.856  112.641   19.838   22.074
     38.440  437.638   86.732   90.050   47.953  111.648   20.796   22.494
     38.450  438.015   84.093   89.074   48.364  116.406   20.411   21.966
     38.460  437.345   85.867   91.948   47.820  112.465   19.517   22.141
     38.470  439.401   86.987   90.222   47.523  114.811   20.646   22.376
     38.480  436.412   85.025   90.653   48.067  114.484   20.490   20.788
     38.490  437.448   84.109   91.847   46.928  115.430   20.133   21.065
     38.500  438.009   85.217   90.116   48.553  116.316   19.135   21.269
     38.510  436.995   84.002   91.460   47.680  115.130   19.634   21.216
     38.520  436.185   84.839   92.000   47.858  114.920   20.389   20.366
     38.530  437.297   84.783   91.473   47.397  114.900   19.750   20.959
     38.540  432.464   84.304   90.258   45.750  113.260   19.972   21.048
     38.550  440.587   87.239   89.913   48.184  115.782   20.429   20.601
     38.560  438.079   85.866   91.439   47.732  115.607   20.036   20.594
     38.570  435.853   85.108   90.279   47.570  113.989   20.239   21.162
     38.580  438.872   86.806   89.378   48.111  115.837   18.919   22.183
     38.590  435.464   86.956   89.224   47.865  113.483   18.928   22.544
     38.600  432.251   84.061   91.712   46.709  112.285   19.642   21.556
     38.610  437.143   86.076   89.879   46.793  116.673   18.935   21.500
     38.620  439.331   86.306   91.443   48.574  115.146   19.459   21.697
     38.630  442.199   85.064   92.392   47.751  116.040   20.070   22.532
     38.640  443.001   87.421   91.723   47.737  116.637   20.072   21.674
     38.650  436.207   86.449   89.877   47.061  114.556   19.019   22.512
     38.660  437.403   85.979   91.422   47.324  112.701   19.100   22.737
     38.670  435.131   84.974   89.505   47.633  115.326   18.851   21.586
     38.680  435.979   84.146   90.461   47.279  114.977   19.269   21.709
     38.690  434.725   86.614   88.133   47.570  115.073   18.952   20.884
     38.700  435.332   85.300   89.657   46.786  115.421   19.027   21.598
     38.710  434.851   83.868   90.182   47.338  114.143   18.849   21.011
     38.720  435.269   82.845   89.475   48.735  115.466   18.693   22.173
     38.730  437.138   84.148   89.709   49.147  114.538   18.764   22.740
     38.740  437.916   85.931   89.298   47.532  114.451   18.794   23.619
     38.750  438.029   84.798   88.321   48.614  115.099   19.210   23.004
     38.760  435.993   84.033   89.924   48.616  115.631   18.855   22.925
     38.770  440.286   86.496   90.306   49.693  113.395   18.934   23.284
     38.780  433.570   82.766   89.167   48.412  111.972   19.457   23.965
     38.790  434.134   83.573   89.372   48.838  110.544   19.653   23.735
     38.800  438.603   84.453   90.010   48.728  113.834   19.111   22.932
     38.810  438.489   85.217   89.884   48.401  112.962   19.033   23.235
     38.820  437.821   86.489   87.938   47.808  113.722   18.606   23.262
     38.830  436.426   84.584   89.217   49.228  112.559   18.402   22.873
     38.840  438.832   84.941   91.616   48.501  114.182   19.559   22.335
     38.850  436.408   84.221   89.749   48.392  114.313   18.927   22.406
     38.860  440.597   84.525   89.498   48.484  116.034   19.789   23.130
     38.870  439.433   85.302   87.964   48.278  116.012   19.874   22.689
     38.880  438.530   82.112   90.329   48.319  115.939   19.120   23.132
     38.890  437.606   82.997   89.294   47.886  116.792   18.375   22.045
     38.900  440.376   84.271   90.486   47.557  116.411   19.384   21.687
     38.910  441.589   84.963   92.657   47.703  114.660   19.846   22.085
     38.920  443.116   84.971   92.837   47.956  117.761   19.162   22.433
     38.930  443.629   85.055   92.508   49.019  115.146   20.280   21.862
     38.940  440.041   82.652   91.712   48.746  115.144   19.481   22.631
     38.950  442.215   85.228   92.533   47.727  115.512   19.187   21.475
     38.960  438.519   83.364   89.258   48.014  115.502   19.622   22.880
     38.970  439.891   84.575   91.575   47.982  114.499   20.141   22.120
     38.980  438.156   83.100   91.187   48.515  115.920   19.942   21.856
     38.990  443.735   83.952   93.109   49.639  114.381   20.166   23.481
     39.000  439.406   82.043   92.061   49.112  115.790   19.237   23.095
     39.010  439.365   85.137   90.167   48.680  113.633   19.069   23.410
     39.020  443.963   84.160   93.119   49.338  116.018   19.321   23.002
     39.030  440.234   84.431   90.226   49.737  114.202   19.773   22.091
     39.040  435.571   83.302   90.000   48.824  113.346   19.324   22.004
     39.050  437.639   83.996   91.349   48.293  113.828   20.073   22.197
     39.060  438.779   83.562   90.682   48.953  114.139   19.495   22.312
     39.070  442.208   85.052   91.313   49.834  115.390   19.718   22.132
     39.080  441.883   85.582   90.660   50.237  114.786   20.277   21.804
     39.090  438.593   84.062   90.141   49.185  115.371   19.361   21.960
     39.100  442.513   85.282   90.598   49.512  116.104   20.405   22.403
     39.110  442.156   84.300   91.981   49.321  115.666   20.561   22.345
     39.120  448.338   87.032   91.595   49.727  117.704   20.685   22.452
     39.130  437.504   83.217   91.289   47.882  116.192   18.640   21.812
     39.140  441.417   85.472   89.458   47.969  115.951   20.526   23.382
     39.150  442.969   85.361   91.300   48.442  115.479   18.084   23.345
     39.160  440.860   83.481   90.767   50.202  113.138   19.509   23.219
     39.170  443.571   84.231   92.505   48.924  114.446   20.295   23.128
     39.180  445.699   85.744   92.037   50.023  115.158   19.969   23.064
     39.190  439.689   81.914   91.251   50.108  114.466   19.157   22.908
     39.200  437.410   82.151   90.793   47.169  113.971   19.673   24.098
     39.210  436.589   81.508   90.226   48.709  114.324   18.679   23.991
     39.220  434.639   82.643   90.191   47.272  113.174   19.948   23.665
     39.230  435.232   82.769   89.538   46.920  113.046   19.592   23.684
     39.240  436.727   82.107   90.204   48.205  115.534   19.357   23.058
     39.250  438.398   83.273   92.334   48.915  111.287   19.956   23.613
     39.260  435.782   82.527   90.763   47.846  112.935   19.696   22.401
     39.270  439.037   84.379   90.662   47.588  114.078   20.250   22.779
     39.280  431.302   80.839   90.761   47.442  110.820   18.990   23.175
     39.290  438.056   81.277   89.311   48.353  116.342   19.130   23.224
     39.300  439.335   82.542   90.113   49.156  114.173   19.963   24.363
     39.310  438.955   82.710   90.244   47.852  115.554   18.720   23.666
     39.320  441.119   81.953   91.237   48.915  115.200   19.934   23.348
     39.330  437.425   81.995   91.065   48.221  113.350   19.408   23.121
     39.340  440.832   81.817   91.073   47.753  115.850   19.556   23.418
     39.350  438.844   80.885   92.025   48.712  115.516   19.166   22.630
     39.360  440.111   84.021   92.080   48.448  115.081   19.380   22.682
     39.370  437.962   84.023   89.763   47.339  114.760   20.085   23.737
     39.380  441.844   83.365   90.686   48.586  114.198   21.424   23.921
     39.390  446.967   84.189   93.184   49.325  117.210   20.226   24.378
     39.400  439.999   82.965   90.648   47.940  115.292   19.802   23.932
     39.410  443.129   84.977   90.770   49.257  114.318   19.812   24.354
     39.420  443.461   84.874   90.133   49.477  115.732   18.920   24.122
     39.430  440.307   83.560   89.896   48.217  116.039   19.092   23.815
     39.440  442.642   83.452   92.468   48.963  113.991   19.698   23.632
     39.450  440.960   83.345   91.549   48.614  115.008   19.990   23.101
     39.460  442.735   82.430   93.532   47.790  113.807   19.900   24.375
     39.470  443.225   80.788   93.644   49.558  114.496   20.293   24.512
     39.480  440.009   82.242   89.707   48.534  115.301   20.627   23.696
     39.490  435.929   80.648   90.724   49.390  112.319   20.097   23.172
     39.500  440.015   83.695   90.287   50.130  113.227   19.499   24.343
     39.510  439.101   83.924   89.578   48.820  113.796   19.206   24.349
     39.520  435.405   81.751   89.113   49.770  111.968   19.815   23.549
     39.530  436.810   82.919   90.281   47.738  111.013   20.159   24.676
     39.540  438.188   82.524   91.829   48.432  111.387   19.415   23.823
     39.550  434.512   81.933   91.390   48.044  110.020   19.586   24.114
     39.560  438.355   84.614   89.841   47.452  112.720   19.721   24.310
     39.570  440.055   82.807   90.090   48.747  114.659   19.406   24.049
     39.580  440.513   82.054   91.434   49.397  113.785   19.568   23.626
     39.590  436.972   83.068   88.247   50.765  112.326   19.002   23.131
     39.600  439.456   83.466   89.023   49.902  114.551   19.363   22.550
     39.610  436.950   80.741   89.058   50.544  115.132   18.058   23.354
     39.620  438.861   81.648   88.095   49.476  116.843   19.304   24.217
     39.630  443.907   85.304   88.166   50.875  115.182   19.332   24.633
     39.640  439.760   82.152   88.634   51.239  115.524   18.886   23.289
     39.650  440.449   83.502   90.056   50.615  114.223   19.289   23.594
     39.660  436.588   82.295   89.591   49.502  113.335   20.035   23.330
     39.670  437.422   83.663   87.782   49.369  115.096   18.609   23.915
     39.680  437.811   82.865   87.838   48.979  114.917   18.924   23.130
     39.690  436.095   83.721   90.752   48.896  111.954   17.676   24.040
     39.700  438.181   82.976   89.746   48.750  114.014   18.990   23.523
     39.710  439.612   83.715   89.788   48.371  114.440   18.660   24.241
     39.720  437.010   84.467   90.303   48.498  113.561   17.973   24.407
     39.730  442.994   84.967   88.490   49.203  117.880   18.930   23.853
     39.740  437.603   82.160   89.254   48.645  114.091   18.822   24.576
     39.750  438.143   83.645   88.039   49.207  113.394   19.421   23.704
     39.760  438.361   84.255   89.258   49.324  113.602   19.498   23.666
     39.770  433.383   82.122   87.902   48.765  113.417   18.714   23.035
     39.780  434.824   84.857   87.455   48.516  112.959   19.303   23.820
     39.790  436.818   83.423   87.363   50.335  114.480   18.549   23.848
     39.800  436.095   83.846   90.240   48.110  112.089   18.467   24.277
     39.810  437.472   84.614   89.301   48.001  114.181   18.727   23.494
     39.820  438.061   84.847   89.167   49.994  113.097   18.552   24.126
     39.830  436.981   83.737   88.254   49.507  114.163   19.446   23.494
     39.840  442.094   85.491   88.724   49.602  115.220   18.896   23.533
     39.850  444.441   85.709   89.674   49.736  116.977   19.664   24.012
     39.860  437.183   85.814   87.771   49.356  113.252   18.794   23.513
     39.870  434.784   84.013   88.179   48.532  115.597   19.004   23.260
     39.880  434.573   83.818   88.196   48.258  113.607   19.520   22.788
     39.890  437.660   82.693   89.291   48.387  115.816   19.430   24.370
     39.900  437.188   83.806   89.216   48.301  114.871   19.463   23.963
     39.910  440.539   84.771   91.405   48.983  115.060   19.744   23.573
     39.920  440.390   83.880   89.056   50.137  115.360   20.252   23.928
     39.930  437.412   84.599   88.389   48.969  114.822   19.715   22.227
     39.940  435.517   83.999   87.368   49.657  114.455   19.165   22.929
     39.950  439.490   83.580   90.172   47.627  116.480   18.980   23.851
     39.960  437.789   83.697   90.469   48.485  116.457   19.252   22.431
     39.970  437.612   82.438   89.989   48.848  116.564   19.560   23.963
     39.980  435.037   81.799   90.045   47.114  115.093   19.533   23.502
     39.990  437.821   82.795   88.425   48.394  117.641   19.547   23.117
     40.000  438.818   84.059   88.862   49.744  115.058   19.295   24.313
     40.010  436.957   84.020   88.931   48.442  114.808   19.111   24.077
     40.020  440.501   84.360   89.163   49.401  117.608   18.576   24.058
     40.030  436.749   85.095   89.582   47.466  114.348   18.558   23.846
     40.040  435.198   83.195   90.432   48.263  113.992   19.503   23.764
     40.050  435.977   83.144   89.694   48.334  114.149   19.954   23.007
     40.060  444.397   86.150   90.667   48.634  117.415   19.483   23.443
     40.070  437.345   84.008   89.210   48.506  114.679   19.843   22.637
     40.080  439.889   83.445   90.320   49.495  115.123   19.893   23.471
     40.090  442.889   84.464   89.821   49.636  117.359   19.898   23.520
     40.100  441.441   83.284   89.685   49.194  117.164   19.662   22.740
     40.110  440.953   82.995   89.939   49.194  118.106   20.055   22.180
     40.120  436.869   81.831   88.666   48.565  116.068   18.862   23.142
     40.130  438.089   82.370   89.521   48.649  116.735   18.794   22.752
     40.140  439.309   82.921   89.547   49.069  116.461   19.102   23.363
     40.150  434.626   82.290   87.616   49.077  113.586   19.746   23.518
     40.160  437.455   83.662   87.346   49.339  113.564   20.200   24.007
     40.170  437.177   84.274   87.661   48.016  115.607   19.145   22.563
     40.180  434.917   82.746   88.282   47.536  114.545   18.737   22.811
     40.190  440.327   82.719   92.349   50.474  113.165   19.476   22.712
     40.200  438.531   84.164   90.673   47.315  114.689   19.440   21.860
     40.210  431.933   83.111   88.391   48.430  111.606   19.408   21.934
     40.220  430.898   83.310   89.453   46.777  112.531   18.792   21.948
     40.230  435.050   83.960   88.768   47.442  114.179   19.642   22.169
     40.240  430.543   82.843   89.007   48.284  110.074   19.350   23.204
     40.250  435.813   84.237   89.752   47.754  113.964   18.854   22.246
     40.260  436.030   83.103   90.155   47.880  113.299   20.904   21.465
     40.270  435.703   82.570   89.071   47.385  114.530   19.376   23.216
     40.280  431.527   81.906   89.422   47.430  113.982   19.262   21.952
     40.290  435.699   84.444   89.351   47.319  113.995   19.742   22.588
     40.300  436.991   83.633   89.440   48.085  114.440   19.687   22.561
     40.310  440.412   86.681   89.815   48.534  114.537   19.625   22.083
     40.320  439.355   84.250   90.288   48.797  114.566   19.692   22.304
     40.330  435.146   84.176   87.943   47.993  113.458   19.697   22.490
     40.340  435.302   83.587   89.475   47.845  114.388   19.053   22.034
     40.350  440.929   83.739   90.999   48.386  114.899   20.046   23.300
     40.360  441.968   83.054   90.909   48.277  114.763   21.012   23.855
     40.370  437.784   83.221   90.794   46.732  115.591   19.488   22.899
     40.380  441.330   84.098   88.390   48.749  117.511   19.480   23.229
     40.390  436.469   82.198   87.799   48.468  115.609   19.207   23.123
     40.400  437.348   85.101   87.874   47.382  114.563   19.627   22.864
     40.410  440.677   84.139   88.077   48.638  117.528   19.767   22.792
     40.420  442.471   86.659   88.529   47.914  114.732   19.340   23.542
     40.430  440.164   84.369   89.773   47.786  115.580   19.580   22.056
     40.440  437.118   83.183   89.503   46.899  113.574   19.920   22.636
     40.450  442.224   84.980   91.208   49.044  114.586   19.622   23.140
     40.460  439.580   85.632   90.792   48.410  110.837   20.040   24.054
     40.470  441.085   83.662   90.221   47.647  115.776   20.284   22.713
     40.480  441.658   85.423   89.435   48.428  113.872   20.094   23.001
     40.490  443.270   86.858   89.381   47.825  114.427   19.117   23.673
     40.500  442.358   84.459   90.925   48.460  115.350   19.155   23.306
     40.510  438.192   82.768   90.375   48.020  112.411   19.631   23.065
     40.520  440.474   84.817   90.831   49.737  112.764   19.341   22.667
     40.530  440.964   83.685   89.265   49.704  114.478   20.430   22.930
     40.540  437.822   83.285   89.014   48.407  113.214   20.586   22.323
     40.550  439.267   84.575   89.464   48.505  114.268   18.804   22.375
     40.560  437.229   84.441   88.722   49.274  111.699   19.645   22.417
     40.570  439.198   83.016   89.021   49.404  114.224   20.385   22.033
     40.580  438.297   82.876   87.308   49.503  114.950   19.300   22.318
     40.590  437.549   83.932   88.677   47.440  114.476   19.256   22.640
     40.600  442.266   84.635   88.965   49.337  115.663   18.419   23.459
     40.610  438.645   84.045   89.214   48.440  114.296   18.314   22.924
     40.620  441.269   83.497   90.973   47.901  115.344   19.160   22.699
     40.630  444.148   85.282   88.996   50.391  116.239   19.399   22.985
     40.640  442.408   81.895   90.057   50.385  115.054   19.516   23.723
     40.650  447.512   86.095   90.559   50.523  115.739   19.531   23.686
     40.660  443.397   84.899   90.793   50.348  115.147   19.317   22.528
     40.670  442.259   85.131   90.542   49.160  114.934   19.302   22.785
     40.680  441.546   84.971   89.624   50.019  115.308   18.746   22.373
     40.690  446.017   85.006   90.106   50.385  116.587   18.846   23.417
     40.700  443.226   87.373   90.361   49.564  114.019   19.073   22.299
     40.710  442.701   86.330   88.003   49.794  114.325   19.249   23.422
     40.720  443.198   85.510   88.649   49.713  116.281   19.449   22.865
     40.730  441.629   84.238   87.856   50.250  114.901   19.669   23.325
     40.740  440.820   83.419   90.179   49.147  114.644   20.082   21.677
     40.750  438.920   84.802   90.526   49.559  111.127   19.579   21.837
     40.760  442.551   84.291   89.292   50.644  112.851   20.341   22.829
     40.770  446.842   85.301   89.299   50.514  115.520   20.588   23.301
     40.780  439.725   83.584   90.517   50.203  113.985   18.906   21.878
     40.790  439.474   83.259   89.920   49.263  113.881   19.566   22.670
     40.800  439.989   83.652   88.539   48.180  115.593   20.075   22.962
     40.810  440.787   84.800   88.647   49.135  114.622   19.290   23.218
     40.820  439.678   84.834   87.837   48.874  114.298   19.317   23.168
     40.830  439.360   84.096   88.257   50.725  113.442   19.690   22.780
     40.840  439.572   83.677   88.955   49.788  113.697   19.242   22.974
     40.850  442.959   84.507   86.871   49.303  117.238   20.741   23.261
     40.860  436.547   84.236   88.304   48.336  111.928   20.121   22.275
     40.870  439.716   85.617   90.084   48.473  114.273   20.069   22.595
     40.880  436.412   85.059   88.866   46.429  112.766   20.110   22.520
     40.890  439.419   86.386   88.210   48.145  114.133   19.345   23.540
     40.900  440.808   85.962   90.626   48.782  111.810   19.680   23.412
     40.910  441.235   85.966   90.008   47.709  113.137   20.407   23.086
     40.920  442.827   85.722   90.102   48.246  115.394   19.752   22.893
     40.930  444.050   86.324   89.832   50.045  113.689   20.019   22.838
     40.940  440.841   87.437   89.756   47.433  114.795   20.461   21.958
     40.950  438.210   86.255   88.318   50.138  111.217   19.335   23.125
     40.960  441.079   85.396   90.314   49.056  113.598   19.632   22.996
     40.970  437.187   84.264   88.941   48.741  113.116   19.419   21.956
     40.980  435.794   83.635   87.739   47.797  114.875   18.908   22.228
     40.990  438.809   84.834   86.822   48.402  116.319   18.911   23.467
     41.000  434.911   83.692   88.260   47.794  114.845   19.155   22.218
     41.010  442.149   86.093   89.424   48.589  115.567   19.877   22.059
     41.020  441.842   84.616   90.839   49.292  114.306   19.591   22.451
     41.030  439.990   84.682   91.118   49.381  112.959   19.438   21.865
     41.040  437.820   85.273   89.244   48.656  113.358   19.424   22.263
     41.050  442.568   84.713   88.728   49.644  115.442   18.999   22.501
     41.060  440.205   82.591   90.054   49.000  115.655   20.118   22.530
     41.070  439.781   83.755   91.568   49.499  112.349   19.582   22.822
     41.080  433.634   82.871   89.234   49.308  110.994   18.759   21.923
     41.090  442.887   85.152   88.719   50.069  114.796   21.098   21.976
     41.100  437.705   82.948   89.302   48.454  115.251   19.431   21.161
     41.110  441.827   85.789   88.534   48.192  115.908   19.974   22.242
     41.120  441.448   84.645   89.413   47.999  115.824   19.101   22.766
     41.130  438.466   84.796   89.625   48.996  113.307   19.502   22.187
     41.140  441.089   87.205   89.930   48.515  114.329   19.000   21.677
     41.150  441.395   85.445   89.288   49.329  113.241   20.206   22.608
     41.160  437.914   84.703   88.282   50.003  113.180   19.510   21.989
     41.170  436.094   84.719   87.341   48.935  112.670   19.796   21.894
     41.180  438.895   84.307   89.224   49.236  113.462   19.751   21.961
     41.190  443.384   85.792   91.407   47.884  113.669   21.238   22.086
     41.200  439.416   85.671   90.135   49.048  112.150   19.501   22.557
     41.210  439.716   84.041   90.377   48.783  115.580   19.758   22.025
     41.220  441.186   84.499   91.580   47.748  115.241   19.959   21.999
     41.230  438.335   85.213   89.355   47.401  113.963   20.317   22.034
     41.240  436.344   85.396   87.866   48.514  113.741   18.788   22.597
     41.250  436.496   82.833   90.320   47.490  112.543   20.420   21.933
     41.260  436.182   84.111   89.030   47.815  113.312   19.339   21.938
     41.270  436.160   82.272   90.142   47.002  114.238   19.580   22.497
     41.280  441.915   84.080   92.640   48.423  114.693   20.274   23.015
     41.290  440.352   83.468   90.789   48.418  114.237   20.516   22.950
     41.300  439.249   83.867   90.475   47.999  114.237   19.428   22.392
     41.310  439.426   83.525   91.042   48.862  113.183   20.519   21.596
     41.320  439.211   84.262   90.979   47.504  114.624   20.092   22.092
     41.330  440.446   83.841   90.217   48.573  113.536   21.230   23.203
     41.340  439.452   83.710   90.775   46.853  112.869   20.864   22.653
     41.350  441.162   84.479   90.850   47.390  113.642   20.268   23.208
     41.360  442.977   86.137   90.917   47.678  114.653   20.112   22.369
     41.370  441.463   84.170   89.973   48.073  114.929   19.993   22.766
     41.380  443.075   83.652   90.590   47.963  116.410   20.155   22.078
     41.390  438.423   83.437   90.519   47.578  113.717   20.510   21.963
     41.400  441.406   82.872   92.051   47.718  114.425   20.385   22.371
     41.410  436.772   83.986   89.755   48.065  112.133   20.459   22.599
     41.420  438.980   85.353   90.082   47.671  111.463   21.619   21.852
     41.430  436.869   83.361   89.082   47.649  113.282   20.806   22.000
     41.440  437.454   83.946   91.554   46.252  112.743   20.874   21.910
     41.450  435.873   82.967   88.549   46.428  115.048   21.477   21.836
     41.460  434.972   82.396   90.522   47.102  114.246   19.554   21.408
     41.470  440.082   83.141   91.096   46.908  115.337   19.874   22.699
     41.480  441.029   86.254   90.903   47.716  112.719   19.909   22.589
     41.490  442.671   83.591   90.919   47.856  116.706   21.201   22.467
     41.500  438.155   84.135   90.252   47.142  114.752   19.626   22.907
     41.510  441.534   84.698   90.969   46.846  114.866   20.240   22.955
     41.520  440.467   82.670   91.678   48.217  114.607   20.321   22.739
     41.530  441.355   83.752   91.385   47.804  114.614   20.466   22.719
     41.540  442.891   86.791   90.773   47.438  114.385   21.057   22.447
     41.550  440.344   84.554   91.130   46.869  115.727   20.609   21.812
     41.560  442.513   85.800   90.562   47.843  115.275   20.915   22.628
     41.570  444.634   86.298   91.528   47.220  114.908   20.710   23.346
     41.580  444.233   86.645   90.062   48.067  115.644   20.033   22.721
     41.590  441.116   88.068   89.630   47.063  114.729   19.975   22.353
     41.600  440.197   85.747   89.493   48.246  114.894   20.293   21.855
     41.610  446.440   84.835   91.026   48.970  117.979   20.537   22.696
     41.620  440.516   85.375   90.129   47.070  115.135   20.471   23.141
     41.630  445.195   85.664   92.173   47.817  117.031   20.235   22.665
     41.640  436.475   83.560   89.295   48.818  111.881   20.758   22.091
     41.650  442.612   83.495   91.271   48.306  114.664   21.236   22.729
     41.660  444.876   86.570   90.357   48.433  116.364   19.990   22.002
     41.670  443.511   86.400   91.187   49.297  112.981   20.771   22.682
     41.680  441.689   85.032   89.905   48.315  113.739   20.708   22.861
     41.690  438.842   84.246   89.887   49.835  113.343   19.769   21.765
     41.700  441.102   86.154   88.242   48.015  114.829   20.839   22.321
     41.710  443.053   84.296   90.395   48.952  114.750   19.886   22.570
     41.720  440.918   85.554   88.513   48.524  114.341   20.171   22.842
     41.730  443.989   85.321   89.042   49.249  115.598   20.710   21.371
     41.740  438.359   84.291   88.228   47.613  116.678   20.147   21.564
     41.750  440.695   84.097   88.643   50.217  115.245   19.776   21.704
     41.760  447.362   85.343   89.876   49.965  115.077   21.021   22.684
     41.770  439.130   83.751   88.522   49.235  112.981   19.820   22.637
     41.780  442.596   86.161   88.137   49.128  114.888   20.404   22.838
     41.790  445.436   85.796   87.301   49.669  116.412   21.186   22.260
     41.800  444.870   84.865   89.581   48.910  115.352   20.816   23.544
     41.810  441.916   83.716   87.534   48.782  115.473   20.855   23.867
     41.820  442.005   83.309   90.306   48.515  114.577   20.292   23.053
     41.830  441.923   84.153   88.357   49.032  116.434   19.960   22.953
     41.840  439.252   84.340   88.911   49.503  113.594   19.723   21.716
     41.850  442.520   85.275   89.828   49.558  114.840   19.962   21.996
     41.860  444.352   84.130   89.949   48.818  117.573   19.913   21.794
     41.870  438.651   84.414   89.512   48.555  114.140   20.085   21.968
     41.880  441.080   85.406   88.957   48.946  115.336   20.355   22.295
     41.890  441.400   84.453   91.437   49.250  115.191   19.840   22.000
     41.900  443.648   85.998   91.241   48.709  115.724   18.930   21.930
     41.910  441.536   86.112   91.749   47.750  114.820   19.456   22.503
     41.920  439.213   84.203   92.302   47.607  114.438   19.088   21.804
     41.930  441.932   86.331   90.999   47.933  114.779   19.107   21.358
     41.940  444.927   84.644   91.874   48.938  116.361   19.188   21.990
     41.950  440.805   83.064   91.719   48.874  114.548   19.066   22.024
     41.960  439.853   85.161   89.551   49.609  113.965   19.221   21.649
     41.970  445.133   86.551   92.053   48.637  113.767   20.160   21.589
     41.980  440.573   84.478   90.134   48.313  116.132   19.578   21.084
     41.990  445.644   84.336   92.089   49.647  117.243   18.922   22.624
     42.000  440.780   83.708   89.562   49.349  115.753   18.958   22.515
     42.010  441.708   84.200   90.025   48.632  116.603   19.827   21.438
     42.020  446.026   85.399   91.606   47.903  117.844   19.328   21.703
     42.030  449.311   86.227   91.743   50.036  117.065   20.234   22.132
     42.040  440.377   84.982   91.813   48.360  113.821   19.435   21.416
     42.050  443.570   86.592   89.592   48.745  114.214   20.218   21.584
     42.060  441.302   84.172   89.665   48.827  115.801   18.064   22.262
     42.070  438.340   83.675   89.228   48.699  113.544   18.740   21.956
     42.080  443.615   85.865   89.617   47.769  117.247   19.978   22.409
     42.090  443.540   87.363   90.762   48.035  113.197   20.592   22.139
     42.100  444.430   85.852   90.764   48.530  116.173   19.255   22.027
     42.110  441.610   84.158   90.533   49.437  114.280   19.512   22.015
     42.120  444.879   85.328   90.285   48.915  115.505   19.865   22.034
     42.130  445.349   85.409   90.895   49.563  115.057   19.582   22.079
     42.140  442.797   86.451   90.267   47.761  113.100   20.128   22.591
     42.150  442.185   85.170   90.673   47.822  114.093   19.443   22.661
     42.160  446.616   85.633   91.895   48.749  115.505   19.349   21.906
     42.170  440.079   85.879   90.647   47.539  114.566   19.559   22.011
     42.180  436.529   83.636   89.700   47.378  113.729   18.957   22.454
     42.190  441.270   84.695   90.147   49.042  113.681   19.805   23.110
     42.200  441.441   86.199   88.930   48.429  114.746   19.760   22.159
     42.210  441.258   86.318   89.731   49.516  113.824   20.350   22.740
     42.220  444.372   85.991   91.333   49.776  115.374   19.728   23.091
     42.230  440.665   83.649   90.724   49.245  114.600   19.675   22.993
     42.240  442.977   84.738   91.411   48.429  115.116   19.645   23.808
     42.250  437.406   83.876   89.994   49.573  114.428   19.369   21.601
     42.260  437.143   83.171   89.030   48.480  113.912   20.292   22.760
     42.270  441.760   86.353   90.408   49.277  114.324   19.810   22.036
     42.280  435.014   84.480   89.282   48.594  113.069   18.119   21.460
     42.290  435.964   83.434   90.757   48.216  114.165   18.549   22.022
     42.300  440.787   86.055   90.624   48.969  114.816   19.836   21.261
     42.310  436.972   84.415   90.805   47.911  112.691   19.287   21.746
     42.320  440.722   85.608   90.197   48.206  114.621   19.673   22.128
     42.330  440.596   85.363   90.976   48.482  114.310   19.086   21.740
     42.340  438.660   84.682   88.733   48.742  114.368   19.741   22.461
     42.350  442.106   85.726   89.597   47.230  117.490   19.555   21.741
     42.360  443.749   84.207   90.388   48.674  117.454   19.978   22.436
     42.370  441.472   85.953   89.056   48.446  116.782   18.658   22.534
     42.380  441.122   84.780   90.009   49.328  116.510   19.554   22.420
     42.390  439.338   86.427   89.960   47.480  113.292   18.792   23.548
     42.400  436.361   85.617   88.793   47.858  114.880   19.535   21.591
     42.410  436.158   86.101   88.187   47.024  114.301   20.226   21.862
     42.420  439.342   84.779   89.555   47.877  116.281   20.130   22.024
     42.430  441.800   87.174   89.028   47.090  115.600   19.996   23.285
     42.440  439.755   84.713   89.743   47.562  114.994   19.928   21.943
     42.450  444.187   87.511   88.853   48.988  116.340   19.233   23.578
     42.460  441.117   87.143   88.529   47.793  116.322   19.642   22.575
     42.470  436.431   85.385   88.762   47.455  115.191   19.774   22.519
     42.480  439.540   86.040   88.904   47.627  114.512   19.984   22.919
     42.490  443.987   86.468   90.631   47.328  117.292   20.431   22.700
     42.500  444.578   87.931   90.135   47.862  114.956   20.698   22.624
     42.510  442.941   85.783   91.543   46.751  115.585   20.287   23.200
     42.520  442.156   85.174   89.839   48.337  116.297   20.694   23.143
     42.530  444.220   86.459   90.608   47.626  116.716   19.814   22.450
     42.540  445.055   83.752   91.683   48.911  116.456   19.504   22.436
     42.550  444.356   85.535   91.129   49.260  114.328   20.267   22.340
     42.560  448.541   86.823   90.728   48.583  117.020   20.035   24.487
     42.570  446.236   85.077   91.359   48.988  117.319   19.943   23.138
     42.580  448.096   85.701   91.524   49.656  117.370   19.319   22.768
     42.590  441.684   84.197   92.398   46.752  115.074   19.805   23.137
     42.600  446.164   85.739   89.663   48.066  117.246   19.204   24.123
     42.610  441.277   84.283   89.785   47.208  116.956   19.114   23.370
     42.620  444.583   85.521   90.073   47.503  116.378   19.074   24.094
     42.630  445.292   87.300   90.129   47.608  114.551   19.520   24.008
     42.640  445.796   87.444   89.300   47.632  115.656   18.778   24.005
     42.650  443.689   86.355   89.307   48.192  115.753   18.739   24.527
     42.660  449.971   86.999   91.066   49.726  116.685   20.043   24.190
     42.670  441.377   87.191   89.384   47.820  114.014   19.017   23.664
     42.680  442.875   85.018   89.020   47.774  115.945   19.871   24.013
     42.690  444.703   85.519   89.250   47.317  116.682   19.446   24.128
     42.700  444.126   86.909   90.033   47.461  116.070   19.390   23.751
     42.710  443.210   85.606   90.313   48.060  116.368   19.125   24.004
     42.720  443.520   84.127   89.471   49.907  116.163   19.217   24.283
     42.730  444.543   86.483   89.853   48.681  116.122   19.348   23.312
     42.740  440.793   86.162   87.593   49.134  114.226   19.324   23.171
     42.750  440.385   85.193   87.733   48.002  117.407   19.135   22.991
     42.760  442.186   85.244   88.623   50.058  115.764   19.364   23.308
     42.770  440.055   86.223   88.196   48.419  114.618   19.560   23.467
     42.780  442.332   83.800   89.769   48.036  115.588   19.422   23.184
     42.790  446.025   83.450   90.412   48.820  117.269   19.362   23.595
     42.800  447.471   85.261   91.097   48.118  117.275   19.947   23.450
     42.810  446.855   87.227   88.684   49.233  116.477   18.578   24.113
     42.820  447.258   86.727   90.371   49.004  115.011   18.616   24.621
     42.830  444.774   85.698   90.622   48.696  114.402   19.131   23.984
     42.840  446.168   85.317   90.317   48.969  116.629   19.993   23.487
     42.850  443.689   84.581   89.598   48.789  115.880   19.329   23.287
     42.860  441.964   85.439   87.356   48.943  115.347   19.387   24.305
     42.870  441.269   83.647   90.004   48.497  114.386   19.540   23.478
     42.880  442.395   85.387   89.101   48.081  116.269   20.020   24.031
     42.890  441.338   84.656   88.691   48.360  115.815   20.275   23.256
     42.900  444.671   83.992   89.994   47.946  117.352   19.514   24.845
     42.910  443.468   85.773   89.255   48.424  115.939   19.525   23.786
     42.920  444.624   86.168   89.023   49.342  115.492   20.262   24.072
     42.930  443.238   84.563   88.839   48.441  117.458   20.134   24.606
     42.940  442.498   84.336   90.643   48.689  116.193   20.161   23.249
     42.950  442.776   87.089   89.084   48.973  114.161   20.261   23.383
     42.960  441.744   85.056   89.300   49.503  114.610   20.136   24.070
     42.970  442.904   84.960   88.827   49.543  115.856   20.560   23.939
     42.980  447.230   84.931   92.942   49.011  116.698   20.585   23.906
     42.990  441.477   84.225   90.769   47.806  115.982   19.334   24.362
     43.000  442.178   84.390   89.177   48.959  114.685   20.167   24.846
     43.010  444.345   85.719   89.914   48.720  115.480   20.311   24.660
     43.020  441.357   85.727   89.934   48.945  112.476   20.284   25.152
     43.030  442.838   86.581   90.028   50.000  113.821   19.834   24.136
     43.040  443.705   85.586   91.082   48.428  113.532   20.634   24.730
     43.050  441.644   86.640   87.685   49.483  114.712   20.403   24.383
     43.060  440.666   85.460   89.078   47.634  113.973   20.177   25.026
     43.070  443.083   87.881   89.345   49.300  112.737   20.571   25.270
     43.080  444.482   85.520   88.911   48.893  114.552   21.376   23.702
     43.090  444.473   87.886   88.400   49.530  113.971   20.397   24.557
     43.100  447.994   87.955   90.041   48.497  117.042   20.653   24.104
     43.110  447.367   87.032   90.335   48.908  115.679   20.803   24.722
     43.120  442.555   86.357   89.860   49.444  113.481   20.116   23.756
     43.130  448.659   89.291   89.114   50.069  117.004   19.785   23.455
     43.140  440.440   85.735   89.755   48.096  114.606   20.221   24.241
     43.150  443.635   87.809   88.928   49.167  114.416   20.281   24.224
     43.160  443.462   87.309   88.202   47.547  116.913   19.554   24.925
     43.170  443.830   85.272   88.995   49.234  117.390   19.955   23.993
     43.180  449.309   88.459   88.348   49.569  117.834   20.099   24.176
     43.190  445.720   85.521   88.118   50.563  117.343   19.973   23.861
     43.200  443.229   86.765   87.838   49.883  114.941   19.119   25.018
     43.210  446.813   84.811   91.082   50.093  117.018   20.263   24.220
     43.220  446.568   86.228   89.430   49.297  117.093   20.780   23.889
     43.230  451.459   86.745   89.427   49.790  120.302   20.848   25.065
     43.240  445.996   87.577   88.416   49.064  117.499   21.142   24.757
     43.250  442.964   85.328   88.416   48.663  116.364   21.466   23.970
     43.260  448.903   86.239   87.943   49.800  119.475   21.931   23.941
     43.270  443.422   86.425   90.105   48.549  115.716   20.235   23.455
     43.280  445.528   85.931   89.079   48.649  118.592   20.978   23.576
     43.290  444.666   87.150   88.073   49.521  117.200   20.738   23.262
     43.300  440.477   84.849   86.021   48.488  119.090   20.999   23.600
     43.310  445.819   86.937   87.550   49.478  117.940   21.351   23.710
     43.320  443.613   85.607   87.723   49.470  119.741   20.247   22.869
     43.330  445.989   86.539   89.228   49.373  120.090   20.259   22.463
     43.340  445.877   85.392   88.532   49.664  121.018   19.817   23.269
     43.350  441.255   86.049   87.355   47.997  117.787   20.214   23.435
     43.360  441.393   84.231   88.940   48.849  118.706   20.149   22.697
     43.370  443.394   85.982   88.171   47.713  119.953   20.446   23.197
     43.380  445.708   85.991   87.883   49.645  120.749   20.063   23.426
     43.390  443.029   84.514   88.532   49.139  120.323   19.890   22.787
     43.400  442.784   83.847   89.212   50.007  119.420   19.418   23.221
     43.410  447.381   85.837   90.176   49.748  120.438   19.888   24.351
     43.420  440.365   84.381   90.914   48.527  115.596   20.109   23.312
     43.430  445.204   83.377   90.463   47.953  118.631   20.733   24.983
     43.440  441.470   84.466   90.780   47.899  117.364   19.430   23.314
     43.450  443.080   85.016   90.678   48.354  117.915   20.517   24.270
     43.460  444.970   85.714   92.296   49.414  117.080   20.340   23.653
     43.470  443.461   84.327   92.290   48.759  118.075   19.418   24.133
     43.480  440.120   84.684   90.072   48.802  116.778   19.603   23.552
     43.490  438.064   82.780   89.967   47.693  116.557   21.031   23.604
     43.500  439.814   83.106   90.632   47.704  117.368   19.948   23.361
     43.510  442.736   82.476   91.323   49.342  118.119   19.825   24.080
     43.520  443.800   84.319   91.307   48.237  118.026   20.539   23.623
     43.530  444.698   83.430   92.829   48.989  117.582   20.342   23.483
     43.540  443.083   84.708   89.916   47.697  116.594   20.066   24.714
     43.550  446.803   84.033   91.846   49.716  118.372   20.205   23.413
     43.560  444.123   86.476   89.431   48.409  116.602   20.159   23.195
     43.570  447.295   85.360   93.072   48.850  114.684   20.195   24.285
     43.580  446.706   86.359   90.422   47.836  115.465   20.766   25.043
     43.590  440.914   86.195   89.476   47.497  114.444   20.166   23.258
     43.600  446.099   86.853   90.078   47.618  115.780   20.855   23.582
     43.610  447.391   87.797   91.164   46.950  116.432   20.517   23.611
     43.620  445.732   85.566   91.330   47.780  115.541   21.292   23.414
     43.630  450.315   87.871   91.469   48.419  117.502   20.398   24.251
     43.640  443.834   86.514   90.210   46.427  116.486   20.084   24.229
     43.650  445.131   84.941   91.590   47.425  116.105   21.224   24.526
     43.660  446.911   87.555   91.758   47.791  116.013   19.707   23.817
     43.670  444.032   85.246   90.972   47.624  115.585   20.578   24.057
     43.680  447.773   86.412   91.178   48.793  115.712   20.527   23.886
     43.690  444.856   86.164   90.850   47.422  115.593   20.231   23.869
     43.700  445.011   84.314   91.658   47.869  114.990   21.064   25.513
     43.710  449.374   87.739   91.485   48.789  114.893   20.928   24.630
     43.720  449.199   84.864   92.930   48.628  116.222   20.878   24.505
     43.730  447.788   86.551   90.386   47.294  115.243   22.049   25.318
     43.740  444.265   83.667   91.342   47.377  116.486   20.188   24.742
     43.750  452.919   85.667   92.106   49.380  119.373   19.951   24.196
     43.760  446.860   85.424   91.881   48.906  116.627   19.692   24.040
     43.770  445.639   85.282   91.948   47.872  115.561   20.304   24.893
     43.780  445.235   84.922   92.601   48.723  114.759   19.700   24.252
     43.790  445.677   86.083   89.127   48.704  116.598   20.717   24.919
     43.800  440.651   84.403   89.970   47.681  115.537   19.989   23.861
     43.810  445.738   84.158   93.311   48.526  118.206   20.181   22.389
     43.820  443.296   83.527   90.098   49.500  117.638   20.817   22.594
     43.830  442.087   83.590   92.242   48.053  116.737   19.982   23.886
     43.840  440.374   83.131   92.400   48.662  115.888   19.409   22.800
     43.850  441.485   85.059   90.125   47.810  115.083   21.622   24.250
     43.860  440.998   83.329   90.434   47.154  117.679   20.565   23.642
     43.870  441.182   86.250   90.824   49.223  113.380   20.540   23.104
     43.880  440.563   82.834   91.084   48.216  114.293   20.282   23.249
     43.890  446.100   84.817   93.517   48.967  115.438   20.096   23.374
     43.900  446.841   85.180   93.237   49.178  115.447   20.833   22.949
     43.910  441.292   85.108   89.456   48.079  115.108   21.121   22.943
     43.920  440.984   84.325   91.112   48.847  113.628   20.356   22.833
     43.930  437.286   83.844   90.187   48.667  112.533   20.136   22.497
     43.940  441.277   86.175   89.835   48.228  115.153   20.242   22.744
     43.950  440.869   86.069   90.249   48.414  114.830   19.941   23.107
     43.960  441.207   86.569   89.267   48.690  115.815   20.548   23.933
     43.970  438.819   83.797   90.270   48.690  115.831   19.762   23.010
     43.980  439.881   85.026   90.567   48.853  115.144   20.113   23.376
     43.990  440.852   84.197   90.253   49.814  115.529   19.983   23.262
     44.000  441.798   84.146   90.361   50.476  113.791   21.911   22.962
     44.010  440.166   84.259   89.827   50.353  115.322   20.518   23.103
     44.020  440.495   86.386   89.070   50.845  114.388   20.500   22.061
     44.030  443.431   86.411   90.397   49.791  114.852   20.427   23.003
     44.040  435.890   85.049   89.653   49.269  112.696   19.666   21.927
     44.050  439.707   87.257   90.632   49.099  112.632   20.004   22.476
     44.060  436.011   83.891   89.983   48.337  113.117   20.022   23.549
     44.070  439.143   87.936   89.469   47.194  112.963   20.412   23.126
     44.080  436.701   85.840   87.281   48.984  113.519   20.789   24.434
     44.090  442.340   85.552   90.482   50.087  115.435   19.853   23.804
     44.100  439.544   87.382   89.308   49.184  113.909   20.021   23.170
     44.110  439.148   87.122   91.039   48.820  113.419   19.979   23.482
     44.120  438.690   84.245   89.222   50.304  114.607   20.391   23.589
     44.130  436.327   85.693   88.312   49.763  112.890   20.251   23.147
     44.140  436.202   85.171   89.925   49.013  111.362   20.333   23.366
     44.150  439.134   85.465   89.491   48.966  112.608   21.072   23.719
     44.160  434.859   83.864   87.863   48.024  113.131   20.946   24.130
     44.170  436.601   86.379   88.061   49.611  113.159   19.630   23.602
     44.180  436.974   84.012   89.213   49.393  111.297   20.395   24.300
     44.190  436.123   83.025   88.045   49.555  114.196   19.834   24.020
     44.200  438.760   84.508   87.288   49.889  115.940   19.753   24.513
     44.210  437.106   84.808   88.463   49.973  115.135   19.353   23.046
     44.220  440.129   84.982   90.202   49.236  114.851   19.600   23.974
     44.230  441.019   84.698   87.580   49.951  117.271   19.768   23.627
     44.240  437.486   85.123   88.207   47.863  115.541   20.480   22.999
     44.250  442.461   86.916   87.757   48.826  115.459   20.411   24.369
     44.260  438.317   85.211   87.214   48.147  115.594   20.399   23.376
     44.270  436.409   84.934   87.922   48.754  112.768   20.904   23.427
     44.280  438.996   85.246   88.739   49.478  114.185   20.206   23.448
     44.290  439.264   86.665   86.837   49.499  114.778   19.283   23.786
     44.300  436.163   86.069   88.186   49.486  112.363   19.257   22.888
     44.310  436.073   85.973   86.995   48.087  114.169   19.794   23.069
     44.320  442.849   86.832   89.213   49.240  117.042   19.282   22.773
     44.330  441.344   86.785   88.347   48.844  115.962   19.255   22.835
     44.340  437.201   84.797   87.734   49.512  115.384   19.547   22.795
     44.350  435.334   84.292   88.203   48.799  114.976   20.457   22.540
     44.360  438.378   85.395   89.470   49.964  113.991   20.089   22.526
     44.370  440.368   84.222   88.118   50.005  115.681   19.799   23.121
     44.380  435.573   84.977   87.138   49.212  114.362   19.558   23.124
     44.390  437.379   83.924   89.151   46.921  115.273   19.591   24.091
     44.400  435.871   82.450   87.889   47.931  115.803   19.240   23.501
     44.410  435.721   85.250   86.457   48.556  114.761   19.533   23.195
     44.420  430.377   85.244   86.291   48.015  111.738   19.260   22.836
     44.430  434.885   84.651   87.158   47.502  115.159   19.640   24.094
     44.440  434.762   85.041   86.975   48.093  116.106   19.310   23.026
     44.450  436.470   84.429   88.307   48.586  115.724   19.844   22.661
     44.460  438.027   85.666   90.018   48.123  115.445   19.305   23.455
     44.470  436.865   86.866   89.600   47.607  116.504   19.238   22.082
     44.480  441.471   84.764   89.859   48.530  118.259   18.731   22.403
     44.490  443.457   86.893   90.371   49.204  117.542   19.436   22.398
     44.500  438.211   86.114   89.659   48.481  115.666   18.970   22.239
     44.510  436.475   85.185   88.260   48.093  116.279   19.633   22.757
     44.520  442.812   86.898   89.490   49.092  117.251   18.915   22.330
     44.530  438.090   85.629   89.026   47.212  116.785   19.391   23.062
     44.540  437.317   85.358   90.320   48.820  114.594   18.543   22.866
     44.550  440.944   86.408   91.130   48.438  114.837   18.911   23.394
     44.560  436.296   83.471   90.313   49.180  114.218   18.871   23.939
     44.570  435.104   84.248   90.793   48.567  112.796   19.077   23.144
     44.580  437.624   86.561   89.410   47.063  116.314   18.672   22.745
     44.590  438.232   84.912   89.388   47.391  117.138   19.697   22.262
     44.600  437.564   85.726   88.445   48.402  117.413   19.932   22.313
     44.610  436.597   85.841   87.774   48.390  116.151   19.015   23.098
     44.620  435.641   85.404   88.131   48.074  114.623   20.126   23.744
     44.630  442.078   87.141   88.736   47.850  119.147   20.331   22.636
     44.640  439.324   86.450   88.607   47.617  117.007   20.192   22.947
     44.650  438.844   87.167   90.346   47.757  114.987   20.016   23.312
     44.660  439.129   87.431   88.553   49.115  115.497   20.249   22.854
     44.670  443.169   86.521   90.812   49.193  116.728   20.451   22.816
     44.680  439.349   86.978   89.072   48.644  114.905   19.420   24.093
     44.690  436.072   86.072   88.561   48.281  115.651   19.828   23.290
     44.700  437.460   86.083   90.570   47.445  114.495   19.874   22.571
     44.710  439.909   87.326   89.236   48.663  115.624   19.864   23.209
     44.720  439.606   86.655   91.374   47.491  114.972   19.854   23.827
     44.730  439.058   86.074   89.135   48.212  116.322   19.273   23.297
     44.740  439.789   85.804   90.748   47.919  114.114   20.141   23.695
     44.750  439.559   86.954   90.166   47.510  113.485   19.980   24.653
     44.760  436.737   84.153   90.659   48.242  114.748   18.854   23.553
     44.770  434.296   84.420   88.866   48.093  115.618   19.344   23.979
     44.780  439.545   85.400   89.469   48.440  114.658   20.509   24.458
     44.790  434.699   85.676   89.610   45.830  113.706   19.169   24.279
     44.800  437.417   84.914   89.790   47.975  114.905   19.927   24.754
     44.810  437.615   86.118   90.005   47.554  113.530   19.265   24.637
     44.820  438.436   85.083   88.852   46.816  116.003   20.065   25.312
     44.830  440.629   87.454   89.547   47.693  115.153   20.615   25.387
     44.840  443.834   86.341   91.449   48.449  114.631   19.864   25.644
     44.850  440.275   86.042   90.043   47.820  114.915   20.777   24.224
     44.860  438.236   83.279   89.597   49.021  114.897   19.878   24.313
     44.870  435.853   85.975   88.917   47.003  115.142   19.036   23.940
     44.880  434.729   83.103   89.864   48.201  113.678   20.122   24.259
     44.890  440.521   84.825   90.400   48.235  115.135   21.047   24.853
     44.900  440.821   87.104   89.021   48.056  114.937   20.283   24.108
     44.910  443.055   84.719   92.144   48.659  115.668   20.506   23.840
     44.920  441.650   87.085   90.801   48.396  113.112   19.344   24.477
     44.930  439.693   84.751   89.898   47.980  114.613   20.232   24.749
     44.940  441.361   87.579   92.002   47.912  113.187   19.329   23.720
     44.950  442.719   86.800   93.147   46.698  115.045   19.705   24.944
     44.960  435.543   85.089   90.918   46.920  113.169   19.857   23.906
     44.970  437.720   84.937   90.937   47.471  113.324   20.200   24.298
     44.980  436.631   85.444   90.303   47.993  110.612   20.421   24.911
     44.990  436.967   87.532   89.624   47.907  111.998   20.077   23.769
     45.000  438.531   86.451   90.319   47.299  115.473   19.895   23.164
     45.010  436.885   86.306   89.110   48.539  112.936   19.862   23.731
     45.020  439.540   85.068   90.795   48.256  115.243   19.493   24.901
     45.030  440.590   87.948   89.969   48.731  114.011   19.365   23.630
     45.040  438.519   86.060   90.957   48.373  112.872   19.449   25.385
     45.050  440.889   84.293   91.340   48.303  114.792   20.125   24.178
     45.060  439.201   84.641   92.785   48.160  113.114   19.726   24.104
     45.070  441.852   85.089   90.970   47.797  115.426   21.013   24.124
     45.080  441.612   85.441   93.557   47.433  113.260   20.748   24.948
     45.090  441.136   85.943   91.599   48.748  113.935   20.779   23.932
     45.100  438.710   86.302   91.486   46.762  114.698   20.612   23.853
     45.110  440.923   85.212   92.422   48.347  113.477   21.745   23.666
     45.120  440.780   85.598   92.451   47.210  115.966   20.092   23.644
     45.130  446.679   85.587   93.042   47.769  118.755   21.613   23.470
     45.140  442.741   85.462   92.389   48.422  115.685   21.018   23.831
     45.150  444.437   85.215   92.882   49.006  114.746   21.372   24.030
     45.160  439.778   87.827   90.919   46.961  113.004   20.343   24.011
     45.170  443.302   86.610   92.361   47.709  114.172   21.311   24.461
     45.180  439.026   86.066   91.226   47.682  114.899   20.660   23.606
     45.190  443.126   85.407   93.097   47.685  115.498   21.337   24.132
     45.200  439.485   85.924   92.344   47.245  113.411   20.530   24.333
     45.210  439.678   85.541   92.059   46.892  115.822   20.227   24.393
     45.220  442.367   85.170   91.312   48.630  115.823   21.273   23.264
     45.230  439.303   84.937   90.909   48.254  113.561   20.611   24.188
     45.240  442.984   85.306   92.249   47.831  115.169   21.346   23.749
     45.250  435.986   84.752   90.018   48.332  111.424   20.992   23.639
     45.260  436.797   85.162   90.051   47.785  112.760   20.087   23.620
     45.270  441.146   87.568   90.792   47.503  113.889   20.498   23.497
     45.280  441.238   86.167   91.905   47.344  113.852   20.942   23.684
     45.290  441.629   85.642   91.976   48.273  114.117   21.387   24.587
     45.300  440.792   83.744   91.633   48.195  114.366   21.461   24.889
     45.310  436.445   84.845   91.044   48.393  111.146   20.877   23.436
     45.320  436.682   84.435   93.275   47.348  110.585   20.745   23.939
     45.330  437.581   84.796   91.755   48.170  112.295   20.865   23.637
     45.340  439.249   85.833   91.096   46.781  113.849   21.698   24.359
     45.350  439.880   84.913   90.645   48.100  114.619   20.847   23.943
     45.360  440.777   85.280   92.502   48.001  114.225   19.805   23.953
     45.370  442.380   85.570   92.193   48.311  113.691   20.951   24.521
     45.380  443.188   84.830   91.199   47.447  114.983   20.997   24.740
     45.390  437.684   85.144   88.841   47.364  113.818   21.148   23.758
     45.400  442.358   87.560   90.246   47.258  114.892   21.490   24.472
     45.410  442.660   85.715   92.376   47.466  115.309   20.912   24.038
     45.420  442.227   84.250   92.490   47.988  114.078   20.732   24.905
     45.430  442.072   85.831   92.746   47.812  113.310   20.140   24.779
     45.440  439.986   84.490   92.276   48.724  113.574   20.357   24.511
     45.450  441.759   85.031   92.455   48.898  113.183   20.763   24.692
     45.460  439.975   85.796   91.686   47.867  112.612   20.311   24.615
     45.470  437.485   84.607   91.016   47.541  114.969   20.287   23.870
     45.480  440.557   84.913   91.604   49.394  113.768   20.236   24.690
     45.490  438.742   85.503   89.966   48.460  113.757   20.494   24.081
     45.500  438.600   84.769   90.637   48.422  112.699   20.961   23.615
     45.510  438.917   85.707   89.686   48.351  113.606   20.159   24.464
     45.520  439.322   84.430   90.950   49.775  113.045   19.911   24.144
     45.530  438.751   85.056   88.726   49.585  113.509   20.873   24.948
     45.540  439.122   84.070   88.599   49.648  114.031   20.534   24.186
     45.550  435.916   85.835   89.678   47.991  111.603   21.028   22.991
     45.560  439.596   85.166   90.345   49.144  114.170   20.679   22.798
     45.570  440.253   85.419   91.169   49.051  113.716   20.396   23.780
     45.580  438.708   82.451   91.405   48.629  113.871   20.626   24.118
     45.590  438.438   86.005   90.046   48.224  113.204   20.209   23.783
     45.600  438.595   83.807   92.578   48.071  115.112   19.852   24.522
     45.610  438.034   85.494   90.487   49.731  112.103   20.035   24.313
     45.620  436.504   85.137   91.400   47.715  113.418   20.023   23.416
     45.630  436.119   84.470   89.319   50.210  111.599   20.562   23.763
     45.640  440.217   86.860   90.125   49.080  112.944   20.343   23.717
     45.650  436.026   86.329   90.018   48.321  110.591   20.359   23.168
     45.660  438.701   86.417   88.824   48.780  114.388   19.277   23.801
     45.670  443.820   87.853   89.488   49.567  115.477   20.059   24.253
     45.680  438.399   84.200   89.739   49.924  113.452   19.993   23.961
     45.690  441.874   87.128   89.263   48.538  113.670   20.328   24.442
     45.700  439.448   87.092   90.553   49.310  112.985   19.761   23.730
     45.710  437.916   86.287   90.086   49.891  111.531   19.870   23.608
     45.720  440.364   88.478   89.507   49.620  112.849   19.509   24.006
     45.730  443.285   87.505   90.600   48.490  115.923   20.258   24.766
     45.740  446.252   89.037   91.114   50.628  116.010   19.725   24.325
     45.750  443.448   87.151   90.053   48.994  115.954   19.479   24.354
     45.760  446.075   86.038   91.088   49.645  118.602   20.010   24.200
     45.770  446.999   87.732   90.218   49.023  117.178   19.884   24.921
     45.780  447.080   86.358   90.826   50.564  118.349   19.316   24.806
     45.790  445.760   87.683   89.153   48.618  117.015   20.598   25.232
     45.800  446.990   87.258   88.999   50.476  118.324   19.169   24.942
     45.810  445.776   86.625   89.326   50.379  117.291   20.034   25.290
     45.820  445.042   87.886   88.570   48.969  117.070   20.211   24.981
     45.830  443.195   85.529   88.427   48.842  118.390   20.170   24.440
     45.840  445.193   85.426   90.508   49.464  115.430   20.665   24.923
     45.850  444.108   85.658   88.951   49.977  117.771   20.205   25.320
     45.860  441.303   84.084   89.752   48.516  116.737   19.930   24.860
     45.870  439.674   85.061   88.204   50.247  114.127   18.657   25.163
     45.880  437.127   83.450   90.293   49.303  112.236   20.444   25.240
     45.890  442.095   85.352   89.916   49.586  114.118   19.782   25.652
     45.900  437.720   83.193   88.462   49.976  116.176   19.303   24.081
     45.910  437.828   83.440   89.050   49.209  114.904   18.756   24.963
     45.920  442.826   85.405   88.117   50.233  116.216   20.036   24.102
     45.930  440.259   83.397   87.273   49.352  118.307   19.944   24.380
     45.940  443.100   86.048   89.999   48.821  116.834   20.071   24.399
     45.950  441.543   85.749   88.707   48.324  117.381   19.681   24.743
     45.960  437.404   84.716   88.170   48.822  116.277   19.366   24.420
     45.970  440.025   84.835   87.695   48.831  115.933   20.176   26.022
     45.980  446.192   86.373   90.122   48.234  119.264   19.276   24.985
     45.990  441.473   87.033   90.696   49.797  115.372   18.543   23.813
     46.000  439.893   86.126   88.497   48.529  115.658   19.317   24.599
     46.010  437.974   85.899   89.329   48.592  112.901   19.576   24.326
     46.020  436.662   83.385   88.715   49.015  113.990   20.015   24.961
     46.030  440.900   85.249   88.699   49.196  115.384   19.668   25.102
     46.040  441.988   85.385   88.527   48.671  120.289   18.586   24.706
     46.050  438.511   84.853   87.964   48.303  115.321   19.526   25.386
     46.060  440.132   85.222   87.340   49.298  117.473   19.019   24.898
     46.070  443.854   85.307   89.412   49.309  118.165   19.623   25.493
     46.080  443.733   86.901   87.514   49.685  117.393   19.793   25.669
     46.090  439.582   84.702   87.385   49.466  115.658   20.030   24.376
     46.100  442.598   85.564   88.618   49.237  116.864   20.538   24.255
     46.110  439.446   85.246   87.473   49.131  117.058   19.045   24.785
     46.120  438.543   84.098   88.451   48.034  117.949   20.256   23.050
     46.130  441.528   82.952   89.079   49.979  117.719   20.828   24.023
     46.140  437.022   84.561   88.072   49.857  115.951   19.476   24.471
     46.150  440.992   85.592   88.567   47.361  118.237   20.057   24.607
     46.160  434.445   82.482   86.809   48.332  116.066   20.064   24.269
     46.170  441.631   85.842   90.436   48.214  117.078   19.713   24.038
     46.180  440.268   84.824   88.376   47.819  120.410   20.338   23.474
     46.190  440.037   87.454   87.264   48.641  116.220   20.219   24.156
     46.200  436.982   84.306   87.984   48.914  116.023   19.945   23.701
     46.210  438.579   83.415   86.956   48.877  117.927   20.428   24.571
     46.220  442.304   86.141   87.845   50.655  116.527   19.933   24.842
     46.230  440.367   83.474   88.016   48.607  117.701   20.410   25.201
     46.240  437.506   83.297   87.509   49.654  117.302   18.999   24.309
     46.250  436.487   84.092   87.825   47.844  116.625   20.137   24.085
     46.260  438.523   83.375   85.955   48.985  117.826   19.947   25.678
     46.270  438.835   85.689   87.903   47.560  117.109   19.551   25.041
     46.280  439.293   84.742   88.165   49.352  114.273   20.245   25.063
     46.290  440.286   84.522   88.302   49.579  115.897   20.368   24.366
     46.300  441.155   83.597   87.258   50.297  118.606   20.122   25.330
     46.310  437.452   82.865   86.818   51.381  115.245   21.171   24.761
     46.320  444.645   83.905   89.238   51.578  117.951   20.407   24.354
     46.330  435.827   83.575   87.286   48.821  115.347   20.169   23.787
     46.340  438.098   84.509   87.872   50.346  115.832   19.517   24.193
     46.350  440.270   84.855   88.339   50.257  115.177   20.601   25.697
     46.360  437.516   82.431   87.863   50.283  116.754   19.190   25.166
     46.370  435.696   82.137   87.895   50.168  116.818   19.886   25.374
     46.380  441.685   83.047   89.993   50.298  118.291   20.467   25.320
     46.390  439.472   83.358   87.603   50.908  116.266   20.650   24.886
     46.400  439.315   83.871   88.145   49.129  118.072   20.386   25.505
     46.410  444.209   84.807   86.355   50.225  119.914   20.736   24.879
     46.420  438.947   82.833   88.014   49.648  118.769   19.399   24.315
     46.430  439.074   82.560   87.824   49.434  118.490   18.795   24.715
     46.440  442.529   83.406   90.593   49.757  118.655   19.284   24.386
     46.450  444.650   83.928   88.020   50.616  120.696   19.611   24.549
     46.460  438.861   83.950   88.250   49.717  117.270   19.632   23.661
     46.470  444.695   83.621   88.990   51.904  118.852   20.271   24.855
     46.480  447.383   85.700   91.107   49.879  118.645   19.866   25.488
     46.490  442.752   84.548   88.421   51.918  119.104   20.363   24.533
     46.500  436.217   83.990   88.401   48.672  117.665   19.267   23.595
     46.510  435.858   83.524   87.495   49.322  115.721   20.847   24.241
     46.520  440.693   84.884   89.366   49.940  117.988   20.401   23.718
     46.530  440.341   84.393   88.129   50.692  117.430   19.646   23.661
     46.540  440.046   82.842   89.386   50.880  115.576   20.144   24.782
     46.550  443.728   85.248   89.431   50.809  117.492   19.467   25.091
     46.560  444.679   83.590   88.784   52.074  117.864   21.208   25.419
     46.570  443.380   87.044   88.154   49.852  117.986   19.149   24.953
     46.580  442.634   84.248   89.504   50.155  117.226   20.200   24.704
     46.590  440.714   83.964   88.307   49.824  117.485   19.414   24.810
     46.600  441.005   85.066   88.490   48.787  117.457   19.217   25.427
     46.610  442.898   81.647   89.400   51.921  117.949   19.785   24.167
     46.620  439.841   82.584   86.900   50.108  118.443   20.410   25.375
     46.630  442.854   82.515   87.541   50.176  118.374   20.871   26.087
     46.640  442.604   83.314   88.696   50.677  117.471   20.151   25.666
     46.650  435.373   83.948   84.453   49.699  116.048   20.068   25.534
     46.660  438.349   82.559   88.590   48.281  117.416   20.251   24.982
     46.670  439.280   82.379   86.880   49.482  118.338   19.664   25.618
     46.680  439.291   82.609   85.786   49.000  118.723   20.879   25.101
     46.690  442.001   83.996   87.071   50.333  117.044   20.088   26.204
     46.700  440.656   83.218   87.811   50.673  116.589   19.811   24.701
     46.710  440.529   84.188   86.721   50.226  117.151   20.119   24.789
     46.720  434.868   82.926   84.807   49.847  116.582   19.107   23.817
     46.730  440.122   83.263   86.589   50.333  117.888   19.561   24.790
     46.740  436.611   82.134   85.900   49.395  118.605   19.692   24.219
     46.750  437.026   82.713   85.982   49.456  116.995   20.613   24.268
     46.760  434.704   82.644   85.541   49.171  117.574   20.301   23.783
     46.770  436.511   81.990   86.881   49.154  116.778   20.085   24.695
     46.780  438.019   82.324   87.158   48.605  118.606   19.870   24.202
     46.790  440.439   84.565   86.435   49.278  116.648   20.522   24.537
     46.800  445.330   84.234   89.033   50.513  118.144   20.627   25.045
     46.810  445.203   85.036   87.929   50.548  118.329   20.187   25.078
     46.820  441.773   84.708   89.387   49.616  116.504   20.153   24.848
     46.830  444.957   85.187   88.462   50.288  118.272   20.292   25.478
     46.840  440.794   83.001   89.319   50.053  117.008   19.026   25.040
     46.850  435.673   83.187   89.105   48.471  115.513   19.689   24.921
     46.860  440.326   83.271   89.992   49.932  117.573   19.944   24.100
     46.870  441.584   83.567   88.585   50.305  117.583   20.455   25.750
     46.880  441.841   83.295   88.507   50.439  117.536   20.019   25.112
     46.890  438.180   81.771   89.015   50.139  117.546   19.457   24.410
     46.900  440.495   84.030   88.986   50.448  115.828   20.640   25.207
     46.910  435.912   82.496   89.278   49.097  116.682   20.489   23.569
     46.920  437.995   83.268   88.432   48.737  115.640   20.687   23.718
     46.930  429.539   81.533   87.901   49.193  110.650   19.993   24.880
     46.940  437.952   83.836   87.159   49.969  117.093   20.294   23.878
     46.950  436.650   83.312   89.923   48.329  115.821   19.982   23.431
     46.960  435.416   82.812   88.033   49.614  115.263   20.626   23.515
     46.970  438.663   83.465   88.201   49.029  116.820   20.680   23.966
     46.980  438.093   83.445   88.298   49.204  117.303   20.654   24.184
     46.990  435.589   83.654   87.986   50.295  115.771   20.491   23.425
     47.000  432.877   83.273   86.625   49.695  115.928   19.647   23.000
     47.010  436.336   82.699   88.175   48.434  116.364   20.857   24.088
     47.020  436.438   82.986   87.466   50.114  117.489   20.669   23.813
     47.030  432.190   83.617   86.534   49.147  115.387   19.744   24.132
     47.040  437.883   83.917   86.608   48.968  118.547   20.650   24.479
     47.050  434.798   83.607   86.255   51.243  115.296   20.207   23.958
     47.060  438.265   84.141   87.599   49.917  116.977   20.983   23.619
     47.070  434.394   83.771   86.052   49.008  115.912   19.595   24.049
     47.080  430.248   82.700   87.117   49.138  113.063   20.382   23.257
     47.090  436.500   83.198   88.068   49.600  114.762   21.096   24.767
     47.100  436.704   83.395   90.016   48.806  114.904   20.253   24.649
     47.110  438.786   84.224   88.387   49.738  116.872   20.415   23.755
     47.120  434.703   83.477   87.833   50.296  113.958   19.951   23.238
     47.130  437.460   84.342   88.219   49.001  116.121   19.499   23.808
     47.140  431.680   81.133   87.174   49.257  113.901   19.829   24.202
     47.150  435.691   83.439   88.152   49.492  116.272   20.382   23.670
     47.160  436.559   83.801   88.101   50.288  116.777   19.233   23.514
     47.170  435.558   81.784   87.649   49.225  118.090   20.746   23.853
     47.180  434.197   81.792   88.547   50.250  115.819   19.557   24.008
     47.190  435.842   82.552   87.571   50.782  117.044   20.224   23.356
     47.200  437.100   83.255   87.266   49.901  119.165   19.984   22.846
     47.210  436.361   82.805   88.621   50.361  116.758   19.477   23.831
     47.220  437.425   84.215   88.159   50.310  116.535   18.821   24.214
     47.230  435.215   81.949   88.729   50.974  116.394   19.856   23.413
     47.240  433.108   82.356   86.927   50.063  114.841   19.973   23.927
     47.250  433.477   82.760   87.513   50.522  115.651   20.116   23.067
     47.260  432.824   84.202   86.850   51.231  115.062   19.312   22.904
     47.270  434.291   82.645   87.879   50.570  115.152   19.833   23.496
     47.280  436.282   82.555   88.674   50.428  118.861   19.210   22.754
     47.290  434.687   82.254   90.560   50.486  115.902   20.422   22.082
     47.300  436.056   84.717   90.113   49.977  114.703   19.942   23.008
     47.310  436.793   83.622   89.693   49.663  116.502   19.948   22.753
     47.320  437.854   83.362   87.283   51.946  117.142   20.128   22.667
     47.330  433.736   84.310   87.239   51.054  116.172   19.293   21.811
     47.340  431.831   81.530   87.199   50.191  116.419   19.592   23.104
     47.350  430.289   82.140   86.905   48.833  116.003   19.180   22.918
     47.360  435.862   84.122   88.096   51.439  115.821   18.406   22.402
     47.370  435.761   84.173   87.065   50.686  116.136   19.665   22.159
     47.380  431.971   82.749   86.378   49.771  115.430   20.462   22.092
     47.390  434.174   81.764   87.364   50.558  116.783   20.622   23.072
     47.400  430.330   83.192   85.528   49.277  115.182   19.750   23.126
     47.410  428.077   83.222   85.612   49.491  115.288   19.021   22.442
     47.420  429.707   82.981   86.450   49.415  115.579   20.495   22.719
     47.430  433.538   81.596   88.989   49.864  115.769   19.634   22.979
     47.440  431.006   81.294   89.736   49.121  115.113   19.083   22.779
     47.450  435.440   84.286   87.559   48.683  116.633   20.020   23.539
     47.460  433.787   82.458   89.328   47.294  115.344   19.439   23.525
     47.470  430.321   83.210   87.836   47.889  114.020   19.255   23.351
     47.480  434.819   83.756   88.369   48.600  116.573   19.559   22.802
     47.490  429.872   80.815   86.265   47.908  116.606   19.527   23.047
     47.500  434.119   83.731   87.522   51.038  115.908   20.209   22.229
     47.510  430.249   83.170   86.705   49.458  114.689   20.131   21.660
     47.520  430.539   83.680   86.477   49.654  115.369   20.104   22.097
     47.530  434.079   82.968   89.480   48.856  115.776   20.031   23.310
     47.540  433.564   83.848   87.839   49.869  114.991   19.702   22.827
     47.550  434.198   83.019   88.112   49.422  116.317   19.745   23.072
     47.560  436.359   84.105   88.545   49.322  115.731   19.052   24.890
     47.570  434.639   83.644   88.284   49.520  114.562   20.213   23.552
     47.580  430.825   82.692   87.790   47.846  115.040   18.393   24.196
     47.590  436.510   83.390   88.428   50.231  115.586   20.941   22.933
     47.600  433.776   83.295   86.142   50.147  115.303   19.590   23.079
     47.610  432.044   83.669   87.721   50.761  113.270   19.490   23.548
     47.620  433.042   83.063   89.032   49.003  114.054   19.612   22.498
     47.630  432.258   81.764   89.000   49.657  114.179   20.560   23.353
     47.640  432.654   83.889   89.008   49.695  113.399   19.937   22.836
     47.650  429.552   82.191   86.671   48.213  113.834   19.904   24.018
     47.660  431.810   82.444   89.368   48.247  113.787   20.010   24.268
     47.670  434.136   83.524   90.205   49.505  113.850   18.852   22.860
     47.680  430.912   82.739   86.720   49.676  114.010   19.676   22.974
     47.690  434.088   81.984   89.174   49.671  115.298   20.273   23.760
     47.700  437.424   83.496   88.982   49.487  116.276   19.916   24.423
     47.710  434.708   84.004   89.058   50.143  114.095   19.852   24.600
     47.720  433.178   82.133   89.221   49.374  115.490   19.414   24.325
     47.730  439.984   83.700   88.245   49.404  117.269   20.435   25.102
     47.740  436.188   81.428   87.114   50.853  117.690   19.883   24.720
     47.750  433.608   82.199   87.360   50.627  115.404   19.951   24.544
     47.760  433.501   81.545   90.190   49.470  113.586   20.968   23.676
     47.770  433.503   80.364   88.775   51.641  114.161   21.143   25.315
     47.780  433.187   81.252   89.456   50.347  111.813   21.170   25.066
     47.790  433.079   82.327   89.565   50.547  112.897   21.011   23.796
     47.800  437.478   83.279   89.302   50.770  114.565   20.663   25.319
     47.810  435.028   80.580   90.577   51.495  113.580   20.900   24.295
     47.820  434.934   83.905   86.606   50.294  115.355   20.723   24.991
     47.830  437.353   83.337   88.813   49.958  117.246   20.433   24.526
     47.840  436.449   82.860   88.821   49.812  114.003   21.748   25.870
     47.850  437.042   83.002   88.079   49.309  115.134   20.745   25.884
     47.860  433.954   81.981   88.505   49.194  114.367   20.712   25.117
     47.870  435.125   81.526   87.995   49.522  116.300   20.237   25.683
     47.880  433.440   82.111   88.589   50.145  114.074   20.787   24.635
     47.890  434.224   82.074   88.367   50.738  112.987   20.993   24.816
     47.900  433.694   83.237   89.423   49.185  113.689   18.851   24.978
     47.910  440.730   84.721   90.008   49.154  115.293   20.538   26.112
     47.920  436.944   83.332   90.853   49.551  113.124   20.515   25.252
     47.930  437.472   85.129   90.956   48.925  115.531   19.360   24.370
     47.940  437.783   84.037   90.028   49.137  114.896   20.667   24.919
     47.950  435.429   82.530   90.909   48.815  115.912   19.728   23.261
     47.960  440.078   83.004   92.746   47.906  116.991   20.525   23.743
     47.970  434.157   84.417   88.401   48.803  114.296   20.605   24.403
     47.980  436.268   83.216   90.421   48.074  115.025   20.970   25.139
     47.990  433.977   83.283   88.590   47.722  117.244   20.112   24.209
     48.000  436.009   82.205   90.592   46.919  116.085   21.141   24.178
     48.010  433.407   82.705   88.269   48.228  116.118   20.091   24.094
     48.020  436.806   84.887   87.826   49.435  115.958   19.981   24.483
     48.030  436.889   83.638   87.854   49.412  116.493   20.111   24.646
     48.040  433.282   81.942   87.735   48.121  116.606   19.542   24.516
     48.050  436.013   83.208   89.043   49.226  114.773   19.700   24.746
     48.060  437.612   82.028   89.386   50.119  116.694   19.758   24.984
     48.070  435.378   82.388   89.517   48.548  116.087   20.505   24.288
     48.080  433.017   81.444   89.728   48.230  116.428   19.779   23.276
     48.090  436.844   84.972   89.782   49.329  115.863   19.605   23.645
     48.100  435.202   82.428   89.358   48.653  116.463   20.346   24.321
     48.110  431.858   80.362   89.655   48.736  113.449   20.365   25.155
     48.120  433.759   79.727   90.499   49.276  116.388   20.120   24.110
     48.130  433.576   80.137   88.755   49.786  116.380   20.108   24.819
     48.140  438.081   81.715   90.759   48.683  115.285   20.541   25.062
     48.150  434.292   80.081   89.108   49.583  114.206   21.016   24.622
     48.160  433.322   81.429   89.688   49.542  113.715   19.526   24.285
     48.170  433.883   81.449   88.553   48.089  116.324   19.994   24.830
     48.180  436.169   80.878   89.623   49.446  116.475   20.165   23.844
     48.190  437.456   80.807   89.216   50.195  116.358   20.332   24.597
     48.200  437.972   80.622   89.290   50.044  116.545   20.190   25.025
     48.210  435.715   82.387   90.973   50.002  113.636   20.688   23.470
     48.220  435.141   81.424   88.911   49.898  114.240   21.516   24.725
     48.230  434.791   81.380   88.290   49.069  114.499   21.207   24.233
     48.240  440.775   82.346   89.253   49.668  116.246   20.964   24.667
     48.250  440.069   81.717   89.023   50.029  117.070   20.184   25.035
     48.260  439.395   83.104   86.308   50.478  117.212   21.766   24.835
     48.270  438.260   83.838   88.018   49.603  116.153   20.052   24.535
     48.280  438.169   84.319   87.943   50.594  114.224   20.424   24.474
     48.290  437.474   83.722   86.665   50.647  114.812   21.572   24.914
     48.300  436.978   82.983   88.050   49.530  115.842   21.067   23.819
     48.310  437.199   81.702   88.628   49.706  115.634   19.521   25.146
     48.320  436.290   80.258   88.731   48.175  118.216   20.484   24.519
     48.330  430.317   79.049   88.444   49.234  114.123   19.673   23.741
     48.340  435.747   79.351   89.461   49.837  116.245   19.983   23.432
     48.350  436.963   82.358   89.431   50.749  114.019   20.397   23.693
     48.360  438.802   81.118   91.539   51.288  114.636   20.145   24.791
     48.370  437.082   81.331   89.837   50.198  114.648   20.019   23.194
     48.380  439.262   81.716   88.704   50.732  116.455   20.191   24.388
     48.390  439.640   83.045   88.927   49.639  115.400   20.197   25.439
     48.400  436.603   82.229   88.309   49.339  113.537   19.770   24.960
     48.410  436.099   81.237   88.821   48.574  115.291   20.934   25.336
     48.420  433.648   79.923   88.364   48.587  114.733   20.424   25.021
     48.430  436.755   81.130   87.302   50.797  116.172   19.756   24.104
     48.440  434.209   81.272   89.349   49.604  112.801   20.169   24.085
     48.450  429.399   78.124   88.518   48.979  115.152   20.037   23.496
     48.460  430.920   79.737   88.475   50.034  113.821   20.603   23.452
     48.470  431.608   78.655   87.078   50.485  115.178   20.071   24.429
     48.480  428.189   77.197   88.470   49.200  114.854   19.818   24.102
     48.490  431.299   77.681   89.179   50.320  116.898   20.042   23.911
     48.500  433.931   79.298   89.569   50.108  117.229   20.120   23.115
     48.510  437.238   80.982   88.793   50.525  117.550   20.291   23.441
     48.520  437.181   80.026   89.708   48.577  119.088   19.945   23.778
     48.530  435.951   78.832   89.855   50.248  116.844   20.229   24.141
     48.540  432.977   80.049   86.409   50.022  116.914   20.916   23.975
     48.550  435.037   82.323   88.224   48.891  116.881   19.422   24.605
     48.560  436.592   81.032   89.835   49.609  116.712   19.257   24.405
     48.570  438.857   80.986   90.013   48.700  119.208   20.197   24.439
     48.580  430.011   79.857   89.212   49.192  115.427   19.198   23.588
     48.590  432.883   81.386   90.215   49.502  113.433   19.098   23.642
     48.600  430.407   80.572   87.349   49.348  114.994   19.232   23.990
     48.610  433.607   81.586   88.838   49.500  115.724   19.609   23.859
     48.620  429.924   80.731   87.473   48.983  114.261   20.369   23.332
     48.630  429.976   79.891   89.906   49.813  113.992   19.661   23.571
     48.640  429.559   79.704   87.481   48.826  115.490   19.813   23.261
     48.650  429.507   79.469   89.129   47.659  117.436   18.739   23.434
     48.660  427.053   77.192   89.136   48.770  115.847   19.141   22.050
     48.670  433.320   80.322   89.501   49.222  116.376   20.025   22.788
     48.680  428.304   80.220   88.667   47.987  114.941   19.167   23.573
     48.690  431.982   80.488   87.402   48.753  116.187   18.896   23.826
     48.700  431.331   79.634   90.114   48.955  115.911   19.506   23.896
     48.710  431.866   79.597   88.266   50.249  114.799   19.812   23.722
     48.720  424.940   79.074   85.935   49.553  114.913   18.741   22.330
     48.730  430.753   80.178   87.691   48.708  117.851   18.087   23.558
     48.740  431.439   80.566   86.971   49.610  114.482   20.270   23.406
     48.750  431.123   80.864   88.560   49.167  115.562   19.071   23.342
     48.760  428.816   80.624   89.398   47.888  114.167   19.309   22.531
     48.770  428.938   80.390   88.263   49.136  113.892   19.577   22.797
     48.780  433.009   81.622   88.923   49.214  116.542   18.512   23.417
     48.790  428.765   80.632   89.407   47.783  114.265   19.284   22.929
     48.800  434.734   81.809   89.715   50.394  114.529   19.316   23.518
     48.810  433.379   81.357   89.382   49.137  115.343   19.166   22.822
     48.820  429.717   80.986   87.851   48.036  116.726   19.265   21.163
     48.830  429.452   81.428   88.548   49.193  114.710   19.044   21.403
     48.840  432.445   83.255   87.179   49.093  116.141   18.853   22.638
     48.850  433.598   82.171   89.429   49.507  116.846   19.547   22.493
     48.860  434.545   83.278   87.266   50.010  117.180   19.829   23.604
     48.870  438.289   83.379   89.434   49.046  118.450   19.827   22.976
     48.880  436.591   81.400   89.610   50.317  119.395   18.824   23.217
     48.890  434.734   83.675   88.303   49.242  116.920   19.591   23.426
     48.900  434.981   83.611   87.243   48.653  118.665   19.314   23.210
     48.910  439.715   82.241   88.342   49.207  122.272   19.823   23.392
     48.920  434.065   82.972   88.844   48.803  118.057   19.134   22.723
     48.930  432.498   84.711   87.612   48.036  116.121   19.328   22.547
     48.940  434.003   84.576   88.605   48.162  116.398   19.431   22.924
     48.950  429.207   82.122   86.900   47.819  116.623   19.401   22.243
     48.960  432.324   81.130   88.570   47.538  119.266   18.926   22.432
     48.970  435.075   84.051   87.511   48.762  117.505   19.266   23.179
     48.980  434.277   82.808   88.452   48.385  118.327   19.296   22.863
     48.990  434.771   83.073   88.015   49.273  118.296   17.910   23.104
     49.000  437.168   84.066   86.713   50.409  116.648   19.194   23.864
     49.010  437.389   83.221   88.256   48.967  118.461   19.820   23.242
     49.020  434.936   82.679   87.576   48.580  117.781   19.824   22.779
     49.030  431.225   81.251   86.136   49.099  116.876   19.760   22.461
     49.040  432.934   81.149   89.233   49.116  115.455   19.193   23.288
     49.050  434.471   82.606   88.345   48.888  117.406   18.830   22.107
     49.060  433.743   81.662   89.690   48.603  117.311   18.923   23.002
     49.070  435.790   82.440   90.012   48.289  117.472   19.476   22.155
     49.080  436.247   82.842   90.802   48.395  116.610   19.438   22.859
     49.090  434.123   81.519   88.279   49.203  117.554   19.580   22.312
     49.100  438.612   83.971   89.336   48.445  118.189   19.031   24.367
     49.110  430.919   80.034   87.617   49.130  117.583   18.947   23.433
     49.120  431.051   82.839   87.384   48.199  114.092   19.683   23.964
     49.130  434.666   81.951   91.237   48.790  115.146   19.634   22.683
     49.140  437.282   83.960   91.356   49.131  116.444   19.401   22.138
     49.150  432.966   80.189   89.570   49.393  115.341   19.351   23.540
     49.160  431.157   81.304   88.931   47.753  114.483   18.698   24.034
     49.170  436.658   83.564   89.926   49.974  115.566   18.978   23.939
     49.180  435.365   82.692   90.062   48.001  116.293   18.402   24.449
     49.190  433.747   82.468   88.680   49.548  116.751   18.485   23.909
     49.200  432.037   80.854   88.267   49.321  114.812   19.275   24.132
     49.210  435.394   82.294   89.069   49.806  115.884   19.256   24.713
     49.220  434.081   83.362   88.040   49.230  114.949   18.782   25.039
     49.230  432.985   83.515   89.162   48.764  115.289   18.713   23.073
     49.240  437.851   83.976   88.269   49.132  117.752   18.367   24.801
     49.250  432.690   82.938   88.403   47.948  115.926   18.493   24.048
     49.260  439.673   84.738   89.495   48.814  118.033   19.969   23.670
     49.270  436.192   83.441   87.939   48.719  118.224   18.824   23.972
     49.280  436.512   83.684   88.286   48.418  117.212   19.498   23.980
     49.290  439.755   82.209   89.370   49.947  119.348   19.071   24.352
     49.300  436.804   82.412   88.391   49.563  117.336   19.286   24.425
     49.310  435.805   83.085   87.323   49.523  118.108   19.579   24.331
     49.320  440.098   84.524   87.315   50.365  117.876   18.919   23.760
     49.330  444.978   85.377   89.353   49.494  120.040   19.056   24.059
     49.340  438.758   82.604   89.203   49.798  117.511   19.725   24.206
     49.350  436.557   82.558   87.240   50.683  117.265   19.210   23.674
     49.360  440.313   84.235   90.017   49.264  117.189   19.517   24.362
     49.370  437.611   84.538   89.042   50.416  114.630   19.115   24.260
     49.380  436.540   83.138   88.324   48.117  117.937   18.832   23.977
     49.390  435.637   83.016   89.668   48.320  116.560   18.412   23.852
     49.400  439.130   82.640   88.560   49.407  117.182   19.056   25.406
     49.410  433.287   81.532   88.572   48.185  117.066   18.081   24.098
     49.420  437.767   83.146   88.391   50.397  117.405   18.746   23.575
     49.430  437.713   82.189   89.357   49.730  116.335   19.363   24.545
     49.440  434.840   83.602   87.487   49.007  116.542   19.105   24.209
     49.450  437.751   83.879   88.413   49.382  116.094   18.972   25.095
     49.460  435.194   84.852   88.591   48.928  113.167   19.157   23.882
     49.470  440.569   86.392   89.328   48.659  116.999   19.341   24.412
     49.480  435.405   84.223   87.565   48.836  115.290   18.723   24.659
     49.490  433.960   82.881   87.781   48.998  115.294   19.266   24.545
     49.500  430.514   82.038   88.286   47.784  114.006   18.467   24.146
     49.510  439.222   83.029   88.899   51.369  115.935   19.506   24.689
     49.520  433.431   82.346   87.405   48.776  114.112   19.646   24.637
     49.530  430.272   81.594   86.904   48.622  113.422   19.595   24.057
     49.540  434.420   82.379   86.552   50.610  115.365   18.905   24.766
     49.550  431.693   81.124   87.243   47.822  115.191   19.389   24.898
     49.560  436.035   82.056   87.644   48.475  116.647   20.235   24.479
     49.570  435.647   82.715   87.420   49.753  115.326   19.599   24.033
     49.580  433.270   83.012   86.678   49.499  115.690   18.991   24.054
     49.590  437.066   82.486   88.247   49.921  115.526   19.679   25.094
     49.600  439.057   84.533   88.822   48.683  115.720   20.108   25.599
     49.610  434.499   82.977   86.703   48.968  114.338   19.765   24.075
     49.620  436.998   83.313   88.186   48.991  115.753   19.552   24.877
     49.630  435.963   82.014   87.855   49.586  116.197   19.065   25.015
     49.640  437.667   83.017   88.316   49.509  116.979   19.748   24.793
     49.650  435.675   85.079   87.459   48.896  115.016   19.234   24.273
     49.660  431.724   83.309   86.244   48.160  116.620   17.904   23.570
     49.670  434.373   83.884   88.017   47.049  116.783   18.569   23.557
     49.680  438.789   83.263   88.816   49.113  118.633   18.712   23.655
     49.690  440.897   84.065   89.021   48.323  119.965   18.642   24.208
     49.700  432.289   84.127   86.362   47.896  115.926   19.771   22.673
     49.710  436.306   83.283   88.710   48.665  116.784   19.433   23.086
     49.720  435.295   81.962   86.665   48.998  117.690   19.708   23.215
     49.730  432.789   81.930   90.411   48.724  115.049   19.206   22.385
     49.740  435.665   84.290   89.133   49.644  115.287   19.806   23.041
     49.750  435.112   83.362   88.308   49.270  114.679   19.045   24.011
     49.760  437.834   82.306   89.189   49.530  116.076   19.892   23.229
     49.770  434.023   81.498   87.489   49.192  117.754   18.344   23.352
     49.780  432.369   81.602   86.628   49.725  115.191   19.185   23.767
     49.790  430.471   82.174   86.887   48.563  116.091   18.688   22.816
     49.800  430.987   81.651   88.816   47.302  116.767   19.238   22.871
     49.810  436.598   81.395   87.923   49.654  118.809   19.033   23.372
     49.820  426.534   81.345   84.623   47.925  115.822   19.031   22.498
     49.830  431.877   81.079   88.012   47.791  116.928   18.389   23.759
     49.840  431.787   81.198   87.194   49.772  115.799   18.508   23.717
     49.850  435.063   81.958   87.142   49.503  116.954   18.619   23.177
     49.860  433.363   81.134   88.475   48.805  116.728   18.549   23.518
     49.870  432.526   82.052   86.913   48.355  115.987   18.439   23.804
     49.880  434.691   82.137   88.327   48.654  115.962   18.651   23.625
     49.890  428.804   78.578   87.668   47.872  114.734   18.634   24.276
     49.900  433.693   80.746   86.496   48.720  117.069   18.584   23.569
     49.910  432.654   80.463   87.059   49.834  115.870   18.768   23.409
     49.920  429.843   79.304   87.819   47.987  115.193   17.963   24.357
     49.930  430.141   80.165   87.343   48.326  114.442   18.386   23.724
     49.940  432.484   81.505   87.077   48.934  115.987   19.159   23.476
     49.950  431.024   81.263   87.015   47.415  116.501   18.485   23.554
     49.960  429.875   79.911   88.668   48.942  113.927   19.043   23.677
     49.970  428.286   79.431   87.116   48.259  114.970   18.867   23.710
     49.980  432.495   81.418   88.595   48.084  115.184   18.620   24.096
     49.990  427.012   80.322   88.642   48.596  113.404   18.172   23.503
     50.000  432.384   81.526   87.270   49.022  116.653   18.384   23.665
     50.010  432.419   82.293   88.267   47.965  114.407   18.421   23.477
     50.020  433.367   81.664   88.397   48.692  113.886   18.445   24.604
     50.030  429.691   82.374   87.499   49.863  111.443   18.811   23.657
     50.040  431.749   80.275   87.619   48.935  116.382   18.778   23.899
     50.050  431.746   81.116   88.169   47.405  116.171   19.069   23.389
     50.060  432.980   80.424   87.613   48.590  116.640   18.662   23.905
     50.070  431.466   81.084   88.070   47.377  115.000   18.872   23.287
     50.080  428.927   81.768   88.076   47.594  113.451   18.434   22.521
     50.090  432.280   80.795   88.749   46.959  116.716   18.757   23.035
     50.100  436.508   82.899   87.989   48.664  117.110   17.996   23.958
     50.110  435.847   80.868   89.436   48.282  118.428   18.699   23.537
     50.120  433.426   81.619   89.740   46.051  116.556   18.581   23.625
     50.130  435.095   81.506   89.949   48.283  116.508   18.647   23.224
     50.140  432.551   80.977   89.106   47.201  117.351   17.433   23.861
     50.150  434.745   81.800   88.525   48.044  116.173   18.242   24.518
     50.160  435.990   81.534   89.282   47.379  116.700   17.696   24.306
     50.170  432.762   80.269   89.677   48.026  116.840   17.660   23.980
     50.180  430.167   79.671   87.623   47.138  115.311   18.312   23.575
     50.190  432.035   80.801   89.144   48.495  114.742   17.312   24.402
     50.200  436.123   82.097   88.127   48.140  116.917   17.873   25.286
     50.210  436.338   83.071   88.807   47.995  115.196   18.846   24.975
     50.220  432.336   80.424   87.691   47.748  116.710   19.034   24.195
     50.230  435.963   81.171   89.851   47.633  117.457   18.422   23.434
     50.240  437.110   82.352   89.952   49.084  116.295   18.422   23.151
     50.250  430.340   81.846   88.442   48.229  112.601   18.810   23.650
     50.260  430.824   79.537   87.115   48.783  115.970   18.998   23.648
     50.270  436.587   81.394   88.355   49.696  116.812   18.976   24.023
     50.280  435.296   80.378   89.253   49.664  115.439   19.527   23.808
     50.290  433.621   81.173   87.578   47.557  117.098   20.345   23.397
     50.300  433.198   81.887   87.714   48.287  115.150   18.818   23.619
     50.310  432.590   80.615   87.805   48.476  115.323   19.136   24.020
     50.320  436.152   82.563   88.229   49.281  115.211   19.079   23.515
     50.330  431.711   81.919   88.650   48.412  112.413   19.122   23.897
     50.340  428.747   79.501   87.687   48.531  114.230   20.331   22.903
     50.350  429.506   80.674   87.526   48.601  113.866   19.356   23.367
     50.360  433.921   80.240   89.460   48.949  114.925   19.642   23.960
     50.370  432.551   79.698   89.099   48.456  114.884   19.623   24.034
     50.380  434.842   80.868   89.283   49.490  113.732   19.562   23.867
     50.390  432.351   80.586   89.405   47.365  114.140   19.687   23.460
     50.400  427.918   80.043   87.339   46.608  113.803   20.268   23.100
     50.410  432.318   79.425   89.432   48.534  114.742   19.384   23.796
     50.420  432.828   78.817   90.128   49.721  114.565   19.239   22.900
     50.430  433.495   79.371   90.444   48.615  115.931   18.675   23.388
     50.440  436.232   80.429   90.883   48.355  115.632   19.331   22.857
     50.450  435.313   80.118   89.556   48.621  116.022   20.200   23.863
     50.460  434.544   79.937   88.565   49.609  116.030   19.632   22.863
     50.470  434.230   81.059   87.386   50.099  115.523   20.485   23.359
     50.480  435.409   82.117   91.102   48.018  116.678   19.165   22.490
     50.490  432.059   82.716   88.880   46.729  114.597   19.440   23.078
     50.500  432.872   82.678   89.444   47.014  114.640   18.704   23.426
     50.510  434.164   80.401   89.405   46.737  117.659   19.301   23.281
     50.520  433.568   79.697   90.050   47.048  115.958   19.848   23.612
     50.530  433.488   81.131   88.970   46.039  115.967   19.483   23.818
     50.540  435.179   82.495   87.707   47.133  116.328   20.339   24.273
     50.550  436.414   81.915   90.067   46.626  114.632   20.296   24.604
     50.560  435.453   82.169   90.964   47.552  113.922   20.143   24.038
     50.570  435.088   82.059   90.012   46.534  114.633   19.786   24.717
     50.580  437.104   82.867   89.734   46.767  115.308   19.926   23.914
     50.590  436.534   83.217   90.248   47.333  114.754   19.625   23.661
     50.600  436.825   81.230   91.482   45.894  114.868   19.871   25.219
     50.610  433.450   82.116   89.023   46.603  113.242   19.649   23.847
     50.620  433.230   83.588   88.219   46.911  113.373   19.561   23.721
     50.630  435.231   82.404   89.424   46.058  114.131   19.625   24.258
     50.640  436.185   82.804   88.534   47.859  115.533   19.448   23.499
     50.650  435.514   83.400   89.770   46.433  114.965   19.878   23.613
     50.660  439.927   83.887   89.918   46.586  116.503   19.399   23.946
     50.670  439.634   83.928   91.543   46.584  114.290   19.927   24.525
     50.680  439.644   82.553   90.573   47.969  116.911   19.674   23.377
     50.690  438.255   84.370   88.768   47.291  116.194   19.932   24.002
     50.700  443.506   83.046   92.303   47.060  119.582   20.047   23.407
     50.710  441.295   82.816   91.583   46.344  117.358   20.162   23.424
     50.720  436.732   82.057   90.175   47.775  116.996   19.545   22.646
     50.730  440.175   82.281   91.618   46.426  115.533   21.023   23.321
     50.740  440.052   82.728   91.459   46.935  116.505   21.035   22.806
     50.750  443.556   83.383   92.173   47.026  118.163   20.279   23.369
     50.760  437.404   82.532   90.358   47.781  116.478   19.770   22.229
     50.770  438.712   82.247   90.247   47.693  117.172   19.806   23.402
     50.780  438.971   82.726   90.135   47.539  116.868   20.102   22.811
     50.790  438.757   83.772   90.932   47.014  115.844   19.867   23.725
     50.800  437.277   82.775   90.257   48.098  115.540   18.950   23.024
     50.810  441.944   85.694   90.185   46.074  118.336   19.531   23.804
     50.820  436.403   84.293   89.000   46.589  114.850   19.240   23.314
     50.830  437.160   83.781   89.973   45.370  116.724   19.182   24.040
     50.840  434.768   80.352   89.800   47.039  117.084   19.396   22.929
     50.850  434.735   82.276   88.365   46.783  115.996   20.015   22.409
     50.860  442.059   83.492   90.771   47.395  117.485   19.452   23.627
     50.870  436.672   81.620   90.064   44.741  117.542   19.875   24.030
     50.880  436.593   81.332   90.099   46.994  117.337   18.573   23.812
     50.890  434.922   80.225   90.628   45.614  116.331   18.562   24.453
     50.900  437.343   82.301   89.004   46.723  116.969   20.000   23.536
     50.910  435.372   82.443   88.715   46.160  115.949   18.747   23.359
     50.920  436.062   81.143   88.642   46.263  117.506   18.109   24.150
     50.930  437.625   81.647   89.064   46.324  116.229   18.898   24.796
     50.940  436.010   81.815   90.241   47.050  115.765   19.182   22.632
     50.950  436.487   81.166   91.577   46.120  115.045   18.753   24.519
     50.960  437.365   82.868   91.393   45.386  114.401   19.431   24.444
     50.970  433.945   82.329   89.785   45.827  115.533   18.916   23.571
     50.980  437.060   84.138   89.930   45.543  112.740   19.886   24.031
     50.990  432.635   82.719   87.312   45.148  114.143   19.391   23.408
     51.000  435.117   81.761   89.158   47.102  113.946   19.030   23.758
     51.010  438.446   81.824   88.405   48.903  116.685   19.529   25.128
     51.020  441.046   84.816   90.662   46.849  117.350   18.751   24.125
     51.030  435.173   83.514   88.710   46.712  114.804   18.734   24.305
     51.040  435.074   83.557   90.606   46.887  112.419   17.875   24.507
     51.050  433.022   81.847   89.310   46.657  112.577   19.108   23.556
     51.060  435.639   82.702   88.919   46.669  115.490   19.155   23.344
     51.070  432.965   79.861   89.795   46.452  114.290   19.001   24.592
     51.080  435.928   81.854   90.934   45.937  115.740   19.204   23.882
     51.090  436.632   81.509   88.591   46.792  115.697   18.698   24.154
     51.100  431.762   78.956   88.915   46.897  113.919   18.838   24.402
     51.110  431.595   81.134   90.137   47.437  111.687   19.031   24.014
     51.120  434.089   81.424   87.736   47.144  115.228   18.711   24.200
     51.130  432.513   78.789   88.369   47.346  116.683   18.296   23.982
     51.140  436.594   83.116   89.036   47.181  113.873   19.490   24.176
     51.150  437.438   81.731   90.037   47.100  115.541   19.186   24.003
     51.160  433.406   79.844   88.838   47.240  116.215   19.348   23.661
     51.170  433.150   80.701   86.683   48.613  114.639   19.316   24.225
     51.180  434.661   82.573   87.855   46.831  115.753   18.984   22.971
     51.190  437.940   82.885   88.835   47.434  116.490   18.874   24.143
     51.200  435.014   81.932   88.530   47.178  114.652   19.502   23.881
     51.210  438.441   81.584   88.872   48.163  115.388   19.751   24.676
     51.220  438.230   82.712   88.100   48.268  114.289   18.731   25.021
     51.230  439.910   82.584   88.137   49.507  115.507   20.206   24.818
     51.240  436.830   80.895   88.598   48.380  115.911   19.213   24.262
     51.250  435.149   80.517   88.683   48.053  114.825   18.892   24.478
     51.260  439.395   83.364   88.395   47.989  117.126   19.245   25.091
     51.270  436.741   82.855   88.848   47.401  114.266   18.888   24.312
     51.280  432.500   82.523   86.981   48.143  113.057   18.638   24.093
     51.290  437.696   80.406   88.902   47.673  115.878   19.065   24.692
     51.300  434.479   82.693   88.898   48.422  112.917   19.684   24.742
     51.310  438.712   82.361   88.799   48.588  115.817   18.656   24.822
     51.320  433.511   82.148   87.697   47.550  114.170   19.084   24.209
     51.330  433.211   81.725   88.863   47.353  112.970   18.581   24.378
     51.340  435.978   81.854   89.849   47.300  114.024   19.005   24.047
     51.350  433.040   82.129   89.433   46.742  112.475   18.989   23.700
     51.360  432.587   83.148   88.604   47.772  111.354   18.678   23.729
     51.370  433.928   80.585   90.261   46.716  113.714   18.866   24.533
     51.380  433.870   82.259   90.536   46.541  112.702   18.839   23.546
     51.390  435.032   83.893   88.227   46.877  113.922   18.982   24.975
     51.400  433.486   82.095   88.292   46.747  114.454   19.117   24.572
     51.410  434.602   80.692   89.188   46.705  115.603   19.158   24.551
     51.420  433.605   80.856   89.070   47.002  114.014   19.587   24.535
     51.430  432.273   80.155   90.194   47.208  112.697   18.557   24.312
     51.440  436.251   80.794   88.096   47.830  116.619   18.020   24.262
     51.450  437.449   81.457   88.514   47.910  116.411   18.755   24.908
     51.460  435.711   80.190   87.996   46.882  116.388   18.298   25.609
     51.470  435.039   82.699   88.135   46.834  115.298   17.954   24.847
     51.480  432.922   80.468   87.075   47.572  115.933   17.802   25.058
     51.490  432.802   80.080   87.015   49.020  115.118   18.491   23.474
     51.500  436.048   81.372   88.185   46.983  116.485   19.348   24.219
     51.510  434.945   80.139   88.357   49.420  115.666   18.967   23.382
     51.520  435.841   81.869   89.410   48.246  114.598   18.818   23.119
     51.530  431.617   81.494   87.404   49.375  114.155   18.267   22.883
     51.540  436.874   80.965   87.175   48.997  115.322   19.206   24.601
     51.550  430.222   79.352   86.453   49.628  112.775   18.672   23.600
     51.560  430.128   78.991   87.051   49.118  112.196   18.884   22.980
     51.570  432.083   80.746   87.445   48.577  113.032   18.438   24.000
     51.580  433.702   80.662   88.527   47.000  114.586   18.677   23.415
     51.590  429.647   79.714   88.066   48.843  111.459   18.276   23.527
     51.600  436.060   80.704   89.180   48.979  114.017   18.856   23.645
     51.610  431.081   80.521   87.261   49.145  112.064   18.700   23.974
     51.620  431.854   81.721   88.680   49.073  112.164   18.270   23.332
     51.630  435.627   82.154   88.237   49.095  113.108   19.131   23.993
     51.640  435.695   82.463   89.193   48.136  112.896   18.812   24.000
     51.650  433.293   81.739   87.304   49.029  113.164   18.768   24.427
     51.660  435.859   80.904   89.948   49.744  113.655   18.759   23.985
     51.670  437.431   82.273   87.627   50.519  114.848   19.264   24.025
     51.680  434.392   81.881   86.257   49.289  113.499   19.294   25.527
     51.690  441.679   83.280   88.135   49.357  115.683   20.104   24.901
     51.700  437.734   83.282   86.915   49.695  115.470   19.283   23.828
     51.710  434.814   81.219   87.159   48.534  115.511   19.119   24.509
     51.720  435.171   82.230   87.198   49.745  111.998   19.858   25.009
     51.730  435.096   81.532   88.619   47.866  113.325   19.546   24.323
     51.740  437.405   82.282   88.889   49.354  113.771   19.557   23.824
     51.750  435.968   82.792   88.483   48.722  113.331   19.199   23.801
     51.760  431.869   80.619   86.386   49.113  114.160   19.371   23.880
     51.770  433.402   81.204   87.692   49.756  113.424   18.576   23.925
     51.780  430.831   82.198   87.033   49.814  111.673   17.868   22.861
     51.790  435.719   81.166   87.972   50.307  114.227   19.088   23.375
     51.800  432.236   83.511   86.724   49.372  110.780   19.066   23.590
     51.810  433.977   82.440   88.813   48.121  113.746   18.279   22.789
     51.820  432.889   80.724   87.285   49.210  112.905   18.351   24.484
     51.830  437.490   81.905   88.139   50.426  114.046   18.985   24.637
     51.840  434.491   81.512   87.468   49.245  113.561   19.693   23.756
     51.850  432.963   81.216   86.530   51.215  112.847   18.103   24.188
     51.860  436.265   80.882   86.943   51.092  114.290   19.506   24.157
     51.870  432.254   82.843   86.609   49.265  111.620   18.449   23.996
     51.880  433.644   81.851   87.026   51.297  112.933   18.474   23.788
     51.890  432.154   82.553   85.901   49.319  113.862   17.908   23.112
     51.900  435.146   83.860   88.110   49.566  111.294   18.318   23.209
     51.910  432.509   81.520   86.490   50.127  113.582   18.667   22.891
     51.920  433.793   83.135   85.528   50.886  113.226   18.225   23.930
     51.930  433.480   82.783   86.854   50.303  113.878   17.860   23.098
     51.940  434.810   82.805   87.872   50.706  114.011   18.308   22.794
     51.950  428.105   79.894   86.337   49.834  112.415   17.413   22.758
     51.960  434.155   81.910   86.725   49.930  113.093   18.967   24.125
     51.970  430.939   81.001   85.776   50.809  113.546   18.276   24.098
     51.980  433.026   81.897   86.209   50.916  114.483   19.695   22.828
     51.990  434.534   83.220   86.833   50.091  113.106   19.025   23.024
     52.000  435.128   82.134   87.790   49.009  113.502   19.195   24.069
     52.010  436.325   83.021   87.069   49.768  114.214   18.813   24.456
     52.020  435.680   82.929   85.641   50.280  114.667   18.615   24.061
     52.030  434.855   81.550   86.399   49.444  115.765   18.640   23.804
     52.040  432.089   81.609   85.980   50.062  113.207   19.217   23.659
     52.050  435.352   82.828   86.400   50.957  113.746   19.185   23.380
     52.060  430.061   81.097   85.229   51.397  112.378   18.170   23.756
     52.070  436.788   83.473   85.345   50.753  115.367   18.540   23.863
     52.080  434.575   84.103   84.346   49.453  114.496   18.918   24.441
     52.090  434.101   83.964   85.391   50.586  112.449   19.052   24.262
     52.100  434.747   83.839   83.417   50.034  114.826   18.701   24.714
     52.110  429.298   82.086   83.909   49.609  112.355   18.758   24.161
     52.120  430.786   81.894   84.501   50.512  112.214   18.685   23.863
     52.130  432.121   81.419   86.482   50.013  112.865   19.351   23.919
     52.140  433.779   82.403   85.147   50.967  112.676   19.047   24.352
     52.150  433.797   81.427   86.851   49.391  113.265   19.215   25.317
     52.160  437.639   83.614   85.602   49.541  113.931   19.582   24.917
     52.170  429.664   82.620   85.075   49.592  111.957   18.217   24.339
     52.180  425.465   81.772   82.996   50.838  110.868   17.578   23.570
     52.190  435.381   83.430   86.213   51.006  113.719   19.025   24.210
     52.200  430.677   83.347   83.586   50.424  113.147   18.463   22.643
     52.210  433.549   83.002   85.357   51.518  110.905   18.558   25.036
     52.220  432.657   83.748   84.277   51.323  111.998   18.645   24.369
     52.230  432.440   82.376   86.323   49.508  112.777   18.778   24.077
     52.240  437.025   83.788   87.308   50.467  112.913   18.414   23.768
     52.250  436.099   82.670   87.658   50.848  113.258   18.605   24.360
     52.260  428.781   79.181   86.285   49.811  111.916   18.651   24.362
     52.270  432.867   81.430   86.976   49.065  112.648   18.700   24.809
     52.280  433.945   81.034   86.184   49.695  113.941   19.150   25.199
     52.290  432.323   81.754   84.844   50.655  112.847   18.763   25.139
     52.300  431.155   81.095   84.058   49.656  114.674   18.564   24.674
     52.310  434.559   83.084   85.408   49.053  114.791   18.988   25.199
     52.320  433.453   82.093   86.770   48.916  112.693   18.803   24.323
     52.330  431.954   82.443   84.805   49.638  113.900   19.239   23.428
     52.340  433.060   81.411   85.945   51.132  113.520   19.442   24.157
     52.350  435.629   83.130   87.312   48.326  114.682   19.761   23.460
     52.360  435.395   83.210   86.726   49.393  114.924   19.171   23.910
     52.370  434.251   83.094   87.502   49.002  113.727   19.567   23.749
     52.380  428.776   78.975   86.498   49.234  114.293   19.477   23.791
     52.390  435.293   81.759   87.475   49.241  115.734   19.135   24.283
     52.400  433.013   82.436   87.563   49.167  112.228   18.986   25.018
     52.410  432.812   81.280   87.477   49.669  113.500   19.124   24.456
     52.420  433.770   84.262   86.253   49.507  113.660   18.952   24.290
     52.430  432.222   82.272   86.594   48.392  114.200   18.643   24.428
     52.440  433.780   80.907   87.974   49.732  114.117   18.214   24.888
     52.450  433.180   81.856   85.693   48.788  113.417   19.088   24.935
     52.460  433.339   80.983   86.507   49.174  116.218   18.692   23.778
     52.470  436.556   80.270   86.890   50.759  114.579   19.261   24.682
     52.480  432.217   80.828   85.634   48.971  115.747   18.672   24.023
     52.490  432.881   80.732   86.430   48.842  115.524   19.381   23.416
     52.500  429.447   81.066   86.259   48.220  111.899   19.441   23.771
     52.510  427.613   80.484   88.247   48.708  110.699   18.721   23.089
     52.520  430.774   80.142   86.832   48.822  114.360   19.045   24.045
     52.530  432.314   81.267   87.033   48.174  114.292   19.256   23.843
     52.540  435.192   81.466   88.738   48.575  114.827   19.806   23.536
     52.550  433.741   80.525   88.978   49.908  112.933   18.758   24.288
     52.560  434.345   82.164   87.809   49.441  114.071   19.349   23.705
     52.570  431.917   81.676   86.559   49.600  112.008   18.832   24.101
     52.580  432.765   82.881   86.441   49.690  113.945   18.956   24.317
     52.590  433.974   82.348   89.113   48.545  113.350   19.422   22.243
     52.600  431.391   80.204   87.125   48.907  113.463   19.251   23.734
     52.610  431.051   81.050   87.750   49.555  112.615   19.330   22.524
     52.620  430.180   81.201   87.127   48.919  112.761   18.512   22.571
     52.630  433.342   81.322   89.765   48.905  111.925   19.524   23.400
     52.640  432.427   81.239   87.106   51.194  112.063   19.830   23.326
     52.650  430.277   80.810   87.347   50.560  112.055   19.186   23.420
     52.660  431.235   81.864   87.089   49.102  112.905   18.673   24.018
     52.670  433.444   82.327   87.124   50.017  113.334   18.609   23.153
     52.680  433.842   80.535   89.920   49.553  112.772   18.977   24.253
     52.690  434.000   81.950   88.757   49.680  113.035   19.631   23.201
     52.700  428.080   81.824   87.505   48.609  111.387   18.831   22.286
     52.710  431.908   82.079   86.224   48.745  113.799   18.755   23.464
     52.720  432.004   82.614   87.080   48.676  112.582   18.898   24.321
     52.730  428.841   80.694   86.615   47.608  113.027   18.224   22.992
     52.740  433.698   80.769   86.795   50.173  113.934   18.677   24.502
     52.750  430.611   82.046   85.733   48.556  111.950   19.460   24.921
     52.760  430.926   81.465   87.865   48.645  112.842   19.471   23.132
     52.770  428.482   82.297   85.055   47.656  111.992   19.537   23.253
     52.780  433.957   82.829   86.736   48.162  114.807   19.475   22.962
     52.790  431.559   82.444   87.206   48.756  113.179   19.078   23.520
     52.800  428.859   81.671   86.519   47.903  112.535   19.401   23.017
     52.810  429.835   82.539   85.884   47.278  113.372   20.112   23.911
     52.820  427.000   80.577   87.249   46.787  110.850   20.158   24.041
     52.830  433.549   81.268   86.585   49.744  113.824   19.525   24.334
     52.840  430.047   81.637   86.386   49.393  112.248   20.663   23.390
     52.850  429.995   83.117   86.726   48.443  111.168   19.862   24.072
     52.860  428.690   81.660   85.355   47.877  112.290   19.796   22.529
     52.870  436.187   83.510   86.890   49.574  114.291   19.429   23.890
     52.880  432.296   82.438   86.164   48.206  112.987   19.910   23.145
     52.890  428.741   80.752   84.955   48.686  111.068   20.130   24.284
     52.900  431.712   82.829   85.843   48.661  111.281   20.775   24.148
     52.910  434.934   84.028   86.051   48.586  114.123   19.573   23.658
     52.920  436.711   84.258   87.410   49.355  112.641   19.743   23.709
     52.930  437.657   83.716   89.146   48.628  113.500   18.586   24.117
     52.940  434.883   84.050   86.106   48.192  113.371   19.607   23.686
     52.950  434.691   82.340   87.817   48.983  113.257   19.148   24.307
     52.960  434.054   83.233   85.624   49.735  113.564   19.181   24.600
     52.970  430.547   83.584   85.408   48.489  110.863   20.493   23.628
     52.980  436.163   84.929   86.052   48.371  113.479   19.423   24.986
     52.990  435.044   85.004   85.795   47.183  112.898   20.173   25.251
     53.000  432.702   82.630   85.856   47.804  112.684   20.908   24.167
     53.010  433.972   83.375   85.585   49.032  113.528   20.623   24.612
     53.020  432.096   83.912   84.723   48.692  112.713   20.366   23.550
     53.030  433.995   84.520   85.701   50.262  112.279   19.008   24.218
     53.040  440.518   86.235   86.876   48.540  114.251   20.417   25.240
     53.050  433.583   84.882   84.217   49.845  113.403   19.817   23.719
     53.060  436.128   84.607   85.515   50.172  113.879   18.854   23.856
     53.070  433.464   82.991   85.773   48.329  114.175   19.093   24.488
     53.080  435.814   83.464   86.454   49.555  114.694   18.561   24.367
     53.090  435.387   83.762   85.992   50.041  113.053   19.586   24.371
     53.100  437.404   84.620   86.488   49.480  115.468   18.765   23.037
     53.110  431.961   81.332   86.025   48.708  112.983   19.192   23.258
     53.120  433.918   82.997   86.206   50.419  113.625   19.365   22.708
     53.130  427.670   81.273   86.175   49.581  111.532   18.133   23.196
     53.140  434.643   83.100   87.572   49.378  113.881   19.362   23.548
     53.150  433.896   81.765   87.599   49.318  114.129   18.733   23.740
     53.160  429.672   81.244   86.932   48.499  112.257   19.630   23.431
     53.170  430.103   82.850   86.886   49.250  112.798   18.700   24.129
     53.180  432.372   81.749   87.028   49.754  112.763   18.997   23.910
     53.190  435.414   82.337   86.398   49.051  113.975   19.892   23.534
     53.200  435.523   83.626   86.443   48.771  115.145   19.869   23.866
[truncated: 7,251,001 more chars]
