# Supplementary material for: Comparative structural insights and functional analysis for the distinct unbound states of Human AGO proteins
Source: Sci Rep. 2025 Mar 19;15:9432. doi: 10.1038/s41598-025-91849-5 (PMC11923369; doi:10.1038/s41598-025-91849-5)
Supplement: Supplementary file 4 — Supplementary Information 4. [file 41598_2025_91849_MOESM4_ESM.zip › global_and_domains/AGO3/r2/area.xvg]

# This file was created Wed Jul 12 17:23:50 2023
# Created by:
#                        :-) GROMACS - gmx sasa, 2021 (-:
# 
# Executable:   /home/panos/programs/bin/gmx
# Data prefix:  /home/panos/programs
# Working dir:  /media/panos/206c1b5a-e5c5-4016-9bdd-177d61394396/sim/AGO3/production
# Command line:
#   gmx sasa -f prod_center.xtc -s prod.tpr -n all_domains.ndx -o area.xvg -tu ns -surface 1 -output 10 11 12 13 14 15
# gmx sasa is part of G R O M A C S:
#
# Great Red Owns Many ACres of Sand 
#
@    title "Solvent Accessible Surface"
@    xaxis  label "Time (ns)"
@    yaxis  label "Area (nm\S2\N)"
@TYPE xy
@ view 0.15, 0.15, 0.75, 0.85
@ legend on
@ legend box on
@ legend loctype view
@ legend 0.78, 0.8
@ legend length 2
@ s0 legend "Total"
@ s1 legend "r_13-152"
@ s2 legend "r_221-356"
@ s3 legend "r_415-496"
@ s4 legend "r_503-804"
@ s5 legend "r_161-213"
@ s6 legend "r_360-406"
      0.000  425.815   81.379   91.011   51.007  109.203   18.779   20.296
      0.010  427.384   80.277   93.551   50.764  110.142   18.646   20.378
      0.020  428.273   80.545   92.374   51.261  110.496   19.351   20.405
      0.030  428.071   80.107   92.876   49.975  110.154   18.907   21.410
      0.040  430.875   80.597   93.703   50.600  110.180   18.715   21.473
      0.050  428.159   82.581   92.545   49.845  111.661   18.455   20.474
      0.060  429.058   81.956   93.184   49.477  110.643   19.333   21.078
      0.070  426.269   80.856   94.029   48.756  109.154   19.013   20.061
      0.080  426.529   81.267   92.345   51.346  109.462   18.477   20.246
      0.090  427.836   81.320   92.233   50.533  111.333   18.407   20.004
      0.100  427.256   79.215   92.623   51.342  110.555   18.924   20.531
      0.110  427.059   81.428   90.840   50.773  109.959   18.225   20.476
      0.120  427.842   81.348   91.803   51.839  109.959   19.004   20.378
      0.130  429.189   81.399   89.871   51.421  111.571   19.472   20.789
      0.140  424.649   79.591   90.371   50.166  110.673   19.400   21.810
      0.150  425.295   79.502   90.597   51.207  110.502   18.940   21.266
      0.160  425.490   78.770   91.172   50.600  110.055   19.320   21.456
      0.170  425.479   79.803   92.421   50.364  109.378   18.524   20.765
      0.180  425.039   79.978   91.362   50.405  109.643   18.667   21.883
      0.190  430.162   80.440   92.306   51.722  111.634   18.864   21.932
      0.200  430.042   79.095   94.244   50.009  110.824   19.465   22.225
      0.210  426.444   78.632   91.187   50.238  110.700   19.983   22.131
      0.220  426.415   78.481   92.926   50.396  110.029   18.990   21.184
      0.230  426.791   78.259   93.454   50.291  110.232   19.771   21.831
      0.240  428.275   80.302   92.960   50.269  111.053   19.856   21.251
      0.250  426.616   78.302   91.733   48.636  111.632   19.663   22.509
      0.260  430.401   78.877   91.724   51.160  112.889   19.392   21.748
      0.270  426.450   78.991   91.930   49.944  110.814   19.769   21.580
      0.280  424.014   80.462   92.609   48.728  107.530   19.631   21.725
      0.290  429.461   79.700   92.436   49.866  112.625   20.339   20.987
      0.300  425.129   79.162   92.197   49.831  109.986   19.708   22.156
      0.310  424.989   79.014   92.841   50.453  109.289   19.672   21.885
      0.320  426.694   78.842   92.360   51.099  110.723   18.814   22.256
      0.330  431.044   80.248   93.973   51.325  110.259   19.332   21.338
      0.340  430.178   79.975   93.866   51.096  112.416   19.509   21.958
      0.350  426.850   76.434   95.123   49.404  111.204   19.903   22.976
      0.360  427.884   78.814   93.244   50.783  109.529   19.218   21.921
      0.370  428.914   80.152   94.630   49.620  111.394   18.554   21.818
      0.380  428.078   79.304   92.736   50.864  109.836   18.626   22.579
      0.390  426.485   78.525   94.033   49.517  111.091   19.214   21.395
      0.400  425.271   78.144   91.525   50.218  110.030   19.585   22.548
      0.410  428.228   78.734   93.587   51.103  111.480   19.498   21.720
      0.420  430.271   79.969   93.687   51.348  111.697   19.455   21.564
      0.430  427.663   78.107   92.668   50.772  110.329   20.119   21.878
      0.440  426.725   78.381   93.935   50.475  108.549   18.953   22.437
      0.450  425.587   78.799   94.752   49.882  107.599   18.712   22.220
      0.460  424.066   78.008   93.609   48.907  109.930   19.057   21.666
      0.470  429.642   79.612   92.025   51.134  110.938   19.683   22.703
      0.480  429.917   80.640   93.305   51.247  111.077   18.952   22.305
      0.490  430.857   79.065   94.380   51.651  111.370   19.049   22.275
      0.500  425.853   78.105   93.186   49.759  110.136   19.388   22.225
      0.510  427.782   77.161   93.468   50.941  112.011   19.224   21.942
      0.520  429.397   78.707   94.328   51.648  111.413   19.438   21.082
      0.530  429.451   79.142   93.986   50.210  112.701   19.577   21.642
      0.540  425.767   80.444   93.299   49.570  110.301   19.317   21.384
      0.550  428.084   80.638   93.659   50.300  110.983   19.400   21.121
      0.560  428.911   79.502   92.390   51.840  109.889   20.431   21.868
      0.570  432.477   81.068   92.944   52.373  112.704   19.533   21.454
      0.580  430.592   81.227   91.186   52.209  110.892   19.877   22.189
      0.590  426.515   80.105   91.497   52.072  110.909   18.714   22.461
      0.600  429.844   79.450   92.945   50.743  112.409   19.948   22.669
      0.610  422.182   77.606   91.154   49.813  109.667   19.427   22.209
      0.620  426.045   79.539   91.844   50.002  110.209   20.370   21.745
      0.630  427.516   79.160   92.377   50.817  111.763   19.637   21.370
      0.640  426.587   78.995   91.547   49.173  112.204   19.747   21.938
      0.650  424.772   78.138   90.817   49.294  111.599   20.071   22.136
      0.660  428.169   78.732   91.970   49.971  112.607   20.025   22.227
      0.670  429.394   79.469   90.749   50.021  112.965   20.161   22.714
      0.680  426.429   79.756   91.797   49.668  112.182   18.604   22.727
      0.690  424.609   78.592   90.700   50.197  112.218   19.907   22.340
      0.700  426.947   78.880   89.872   51.204  111.161   20.341   22.957
      0.710  430.092   79.047   91.252   50.186  113.407   19.921   22.137
      0.720  427.091   78.500   89.826   49.877  112.731   20.738   22.510
      0.730  427.754   78.280   92.408   49.425  113.228   19.980   22.841
      0.740  426.736   78.127   92.407   49.522  111.312   20.079   22.808
      0.750  424.522   78.873   91.500   48.526  111.590   19.809   22.146
      0.760  423.256   76.959   91.892   49.674  110.856   20.505   22.957
      0.770  424.436   78.278   89.853   49.946  111.658   19.936   22.413
      0.780  428.364   78.309   92.859   50.016  112.708   20.590   21.706
      0.790  422.924   77.332   92.949   49.708  109.431   19.129   22.772
      0.800  426.314   77.536   91.099   50.921  112.683   20.197   21.359
      0.810  427.268   79.000   93.398   49.986  110.632   20.387   21.606
      0.820  428.028   78.859   92.976   50.357  112.147   21.047   21.228
      0.830  427.110   79.255   91.290   51.817  109.357   21.113   21.874
      0.840  428.975   78.354   92.308   51.933  111.067   21.111   21.422
      0.850  427.710   79.563   92.560   50.351  110.251   20.124   21.369
      0.860  432.750   80.301   94.356   50.358  111.372   20.558   21.724
      0.870  429.187   81.077   93.987   49.570  108.218   21.081   23.063
      0.880  422.841   76.834   92.833   50.816  107.915   21.016   22.273
      0.890  423.707   76.507   93.826   49.107  109.008   21.116   22.101
      0.900  426.207   77.264   94.807   48.727  108.705   21.486   22.408
      0.910  427.880   78.497   91.696   49.368  111.901   20.448   22.918
      0.920  427.658   78.820   92.085   49.883  109.952   20.549   23.711
      0.930  425.431   78.546   93.511   48.340  109.790   21.112   21.943
      0.940  429.834   79.893   94.046   48.423  111.697   19.882   22.123
      0.950  426.979   77.720   92.856   49.352  111.133   20.683   22.572
      0.960  422.975   77.903   92.160   47.868  111.471   20.356   21.041
      0.970  423.121   77.597   92.454   47.542  110.656   19.984   21.532
      0.980  423.602   77.416   91.074   49.104  109.699   20.179   21.934
      0.990  428.252   79.065   92.576   48.137  112.903   20.585   21.697
      1.000  428.095   80.101   91.507   49.114  111.752   20.805   22.451
      1.010  427.767   79.999   91.491   49.554  112.489   20.311   21.303
      1.020  428.575   79.605   92.338   48.477  113.290   19.578   22.409
      1.030  430.230   80.780   93.321   50.333  110.863   20.172   22.314
      1.040  429.164   80.090   93.533   48.572  110.438   20.315   22.830
      1.050  428.429   80.350   93.420   47.418  111.968   19.969   22.389
      1.060  428.379   79.859   91.531   50.355  110.400   20.077   23.009
      1.070  426.200   79.098   92.113   49.742  109.043   20.543   21.750
      1.080  426.327   77.647   93.409   50.492  109.445   19.167   22.303
      1.090  428.516   78.587   92.332   50.710  111.456   20.834   21.687
      1.100  426.601   79.382   93.016   49.802  108.793   19.278   22.608
      1.110  425.829   77.759   92.544   51.110  109.706   19.794   22.279
      1.120  428.799   79.619   91.687   49.349  112.440   20.101   22.411
      1.130  422.997   76.317   91.122   49.404  109.841   20.656   22.613
      1.140  420.155   78.423   91.335   48.225  108.247   19.665   22.557
      1.150  426.177   79.933   89.511   49.773  110.964   19.495   23.128
      1.160  424.183   79.808   92.430   47.785  108.890   19.808   20.918
      1.170  426.065   80.554   92.811   49.178  109.013   19.457   22.332
      1.180  424.513   79.542   90.823   49.831  109.297   19.640   22.329
      1.190  425.816   80.120   91.939   49.019  108.873   19.665   22.752
      1.200  423.523   78.560   90.690   49.756  109.191   20.117   21.552
      1.210  425.647   78.717   92.339   50.082  109.389   19.886   22.682
      1.220  426.864   81.768   91.298   49.853  108.366   20.008   21.931
      1.230  426.889   80.887   91.817   49.266  110.438   19.806   22.538
      1.240  429.629   81.989   92.134   51.669  110.022   19.984   21.336
      1.250  429.792   82.707   93.096   48.635  111.162   19.773   20.676
      1.260  430.943   81.532   91.970   49.316  112.375   19.548   21.797
      1.270  427.728   80.862   91.538   49.632  111.071   20.472   22.000
      1.280  425.298   79.792   91.098   49.625  109.063   20.681   22.005
      1.290  428.473   81.553   92.470   49.515  111.581   19.723   21.007
      1.300  426.213   79.526   92.095   51.264  109.879   20.025   20.997
      1.310  424.814   79.411   90.869   50.803  110.986   19.325   21.294
      1.320  426.724   79.810   92.297   49.279  110.509   20.454   21.614
      1.330  427.121   80.758   92.408   50.294  109.531   19.842   22.405
      1.340  431.191   81.277   93.532   50.381  111.433   19.787   21.239
      1.350  426.659   80.555   91.745   50.049  111.829   18.920   21.009
      1.360  424.082   80.882   91.467   47.436  110.763   19.591   21.739
      1.370  427.466   80.874   91.080   50.049  110.943   19.805   21.598
      1.380  430.255   80.406   92.007   49.871  111.551   21.018   22.213
      1.390  427.622   80.345   92.519   49.534  109.659   19.518   22.354
      1.400  426.667   78.206   91.186   50.679  110.179   19.561   22.418
      1.410  429.618   81.212   91.293   50.201  111.334   19.893   21.974
      1.420  427.258   79.459   89.280   50.329  111.030   20.028   23.437
      1.430  429.799   80.888   92.350   50.337  110.624   20.018   21.782
      1.440  428.886   80.157   90.452   50.408  113.732   19.969   21.167
      1.450  428.905   78.947   92.076   50.680  111.814   20.189   22.102
      1.460  429.044   79.183   91.822   50.569  112.799   19.471   21.917
      1.470  427.304   78.794   92.032   50.376  111.246   20.719   21.831
      1.480  428.643   80.437   92.201   50.890  110.950   20.252   21.505
      1.490  426.265   77.874   92.322   50.025  111.123   20.173   21.444
      1.500  424.867   79.203   90.277   50.239  111.062   20.963   21.024
      1.510  427.839   78.512   92.647   50.929  111.431   20.176   22.431
      1.520  427.093   79.497   90.128   50.463  110.678   20.483   21.438
      1.530  428.793   79.136   90.716   50.583  112.246   20.384   22.436
      1.540  430.353   79.567   91.827   50.638  112.507   19.767   22.074
      1.550  425.269   77.860   91.803   51.134  111.823   18.358   21.978
      1.560  426.410   79.950   91.157   49.944  109.874   20.098   21.537
      1.570  429.644   79.009   93.159   50.074  111.006   19.974   22.154
      1.580  432.222   80.972   93.586   50.932  110.426   20.557   22.135
      1.590  425.735   79.076   91.535   50.731  108.548   20.009   21.530
      1.600  429.313   79.907   91.679   50.377  111.013   20.649   21.707
      1.610  427.627   78.694   92.324   50.403  111.870   19.871   21.637
      1.620  433.659   80.272   91.936   52.334  112.386   20.684   21.684
      1.630  427.695   77.569   91.374   51.282  111.899   21.017   20.495
      1.640  430.781   78.078   92.315   51.075  112.335   21.766   21.406
      1.650  433.463   80.363   91.826   51.833  113.097   20.492   21.414
      1.660  432.181   78.550   92.837   50.600  113.328   21.203   22.261
      1.670  426.140   77.028   90.997   48.857  111.753   21.002   22.576
      1.680  434.937   81.201   91.857   50.323  113.676   21.471   21.936
      1.690  428.670   77.031   91.455   51.650  112.014   20.787   21.385
      1.700  428.876   77.429   89.649   51.942  113.326   20.837   22.273
      1.710  431.753   79.898   89.996   52.177  111.434   20.960   21.494
      1.720  428.067   79.421   90.191   51.132  110.251   20.450   21.772
      1.730  430.516   78.372   92.029   51.246  111.991   20.816   22.578
      1.740  429.197   77.358   91.144   50.367  114.256   19.753   21.732
      1.750  430.333   76.487   91.108   51.127  113.770   19.995   22.795
      1.760  428.611   78.188   89.476   51.792  112.641   19.706   22.535
      1.770  432.241   78.677   91.957   51.490  112.829   20.988   22.106
      1.780  432.562   78.186   92.037   50.744  113.757   20.740   21.573
      1.790  429.693   77.871   91.988   50.352  113.353   20.224   21.285
      1.800  427.018   76.816   90.076   49.207  114.085   20.335   21.517
      1.810  427.831   78.627   92.643   49.590  110.926   20.411   20.307
      1.820  427.617   77.189   91.480   50.812  112.176   20.039   20.917
      1.830  428.712   76.613   93.105   49.122  112.140   20.802   22.032
      1.840  428.578   78.528   91.822   50.457  112.089   20.327   20.852
      1.850  432.161   77.243   92.984   48.813  115.202   20.557   21.608
      1.860  425.664   76.974   91.669   48.286  111.761   20.471   20.919
      1.870  429.349   77.051   91.712   49.419  112.584   20.973   21.638
      1.880  428.024   75.951   92.138   50.178  113.977   20.998   21.364
      1.890  428.045   77.009   91.634   49.282  112.824   20.643   22.044
      1.900  429.496   78.548   92.489   48.767  114.132   20.255   21.233
      1.910  430.572   78.861   92.293   50.281  114.447   19.956   20.419
      1.920  424.897   77.659   90.223   48.989  112.305   20.677   20.389
      1.930  427.845   76.757   91.794   50.047  113.615   20.307   20.808
      1.940  422.475   75.990   91.264   49.691  111.552   20.390   20.655
      1.950  424.533   76.855   89.845   50.144  112.614   20.919   21.715
      1.960  430.973   77.170   93.748   50.023  115.198   20.022   21.373
      1.970  424.838   75.873   89.828   50.031  114.756   20.052   21.752
      1.980  428.883   77.608   91.697   49.425  116.375   19.696   20.912
      1.990  431.544   77.687   92.215   50.040  115.729   20.700   21.660
      2.000  432.619   79.639   92.147   49.698  115.908   20.519   21.651
      2.010  431.237   78.863   92.889   49.164  115.669   19.347   21.322
      2.020  429.954   79.014   92.238   48.287  114.516   19.876   20.947
      2.030  424.033   77.636   90.311   47.164  114.535   20.115   21.212
      2.040  432.832   78.225   94.533   50.425  113.918   20.663   20.639
      2.050  431.327   78.342   92.390   49.528  113.363   20.528   22.258
      2.060  430.531   78.897   92.862   50.021  112.462   21.040   22.073
      2.070  428.577   78.086   90.728   49.890  113.828   19.689   21.902
      2.080  434.450   78.793   92.301   49.702  116.727   19.214   22.979
      2.090  430.559   79.012   91.841   49.153  115.202   20.501   21.800
      2.100  430.988   77.970   93.355   49.270  114.573   19.237   22.034
      2.110  431.586   79.508   93.004   48.918  114.531   20.838   22.019
      2.120  429.100   78.484   92.447   49.943  113.900   19.741   22.447
      2.130  430.876   80.462   90.671   50.814  114.902   19.981   21.978
      2.140  436.796   78.929   94.039   49.276  117.120   20.604   22.572
      2.150  431.747   78.162   92.750   49.582  113.695   20.984   22.043
      2.160  433.034   77.369   94.387   49.901  114.265   20.199   21.945
      2.170  433.519   77.232   94.583   48.942  114.340   20.314   22.320
      2.180  435.004   80.205   94.190   48.491  115.959   20.518   22.067
      2.190  434.401   79.261   92.840   49.614  116.876   19.650   21.708
      2.200  434.888   79.193   93.860   50.396  115.075   20.136   21.402
      2.210  429.547   79.095   92.615   48.340  114.249   19.543   22.083
      2.220  432.122   79.646   90.251   50.306  117.822   19.529   20.344
      2.230  429.562   78.142   93.261   48.643  114.080   19.750   20.355
      2.240  433.005   79.753   92.605   49.329  115.988   19.897   20.749
      2.250  431.556   80.205   93.682   48.435  114.518   19.549   21.500
      2.260  430.539   80.157   93.077   50.076  113.307   19.455   21.365
      2.270  431.221   78.368   94.512   48.820  114.877   19.703   21.475
      2.280  426.427   78.051   93.229   48.578  112.810   20.142   21.236
      2.290  427.007   79.012   92.894   48.841  112.526   19.603   21.219
      2.300  426.388   78.666   92.320   49.597  113.268   19.771   20.520
      2.310  426.058   78.839   91.848   48.542  114.034   19.877   20.621
      2.320  427.599   79.273   93.060   47.955  113.943   19.945   21.347
      2.330  424.355   79.395   92.571   47.183  113.051   19.098   20.053
      2.340  426.789   78.531   91.097   47.348  113.772   20.159   21.822
      2.350  426.717   80.480   90.945   48.344  112.914   19.785   21.497
      2.360  428.743   79.005   92.657   48.586  113.291   19.802   21.799
      2.370  428.504   79.056   92.399   48.621  114.164   20.130   21.016
      2.380  422.195   79.607   89.308   48.197  110.594   19.792   20.911
      2.390  430.431   79.674   91.979   50.008  113.332   20.905   21.077
      2.400  428.954   80.501   92.704   48.915  113.023   20.268   20.790
      2.410  427.997   77.279   92.744   49.445  114.003   19.262   21.705
      2.420  427.269   78.268   91.902   48.842  114.680   19.722   20.931
      2.430  422.955   75.341   91.654   49.171  113.270   20.164   20.871
      2.440  426.900   77.948   93.050   48.943  113.531   19.237   21.497
      2.450  425.052   76.138   93.501   49.769  114.393   19.721   20.539
      2.460  430.705   78.597   94.014   49.436  114.647   20.008   21.469
      2.470  429.722   78.284   93.256   49.345  114.796   21.029   19.600
      2.480  429.089   78.316   93.623   48.903  113.727   20.056   21.115
      2.490  424.876   76.879   92.678   49.507  113.561   20.498   19.979
      2.500  432.099   76.426   95.764   51.230  114.612   19.878   20.972
      2.510  431.630   79.070   95.308   50.401  114.219   19.485   20.577
      2.520  429.527   78.139   91.616   50.574  115.140   20.284   21.186
      2.530  427.817   78.084   92.903   51.133  113.960   19.171   19.891
      2.540  434.901   80.510   95.901   49.476  117.286   19.237   20.758
      2.550  432.691   78.647   94.953   50.510  116.509   19.632   21.492
      2.560  427.570   78.006   93.369   49.572  115.380   18.899   20.634
      2.570  431.871   77.936   92.941   50.139  116.901   20.050   21.190
      2.580  430.923   78.903   94.756   49.237  114.224   20.949   20.757
      2.590  432.271   78.439   96.692   51.060  114.817   20.250   20.153
      2.600  431.075   78.269   93.784   50.052  115.712   19.653   20.071
      2.610  427.827   77.684   93.621   49.989  114.502   19.421   20.409
      2.620  430.551   78.301   93.578   50.759  116.674   19.605   20.477
      2.630  432.352   78.433   92.560   50.899  116.874   20.605   21.231
      2.640  431.649   79.821   93.682   49.809  115.676   19.798   20.611
      2.650  429.421   78.523   94.122   49.556  115.679   18.969   20.015
      2.660  431.196   77.556   94.757   48.134  117.114   19.725   21.031
      2.670  431.599   78.150   93.619   47.458  117.604   20.235   20.602
      2.680  431.666   77.643   93.836   48.433  117.770   20.984   20.859
      2.690  429.304   77.298   92.938   49.926  115.833   19.727   21.059
      2.700  426.583   76.908   93.393   50.137  114.694   19.664   20.682
      2.710  428.165   77.576   94.216   47.750  114.985   19.909   21.519
      2.720  430.129   77.878   93.565   49.106  116.519   19.811   21.205
      2.730  430.666   78.352   93.485   48.870  116.653   19.440   20.963
      2.740  428.033   77.619   92.940   48.780  115.048   19.592   21.432
      2.750  428.070   78.394   92.538   48.627  116.221   19.996   21.175
      2.760  428.563   78.084   92.322   48.830  116.488   20.027   21.193
      2.770  426.060   77.010   93.939   48.725  114.871   19.097   21.111
      2.780  428.480   77.560   92.048   49.369  116.539   19.215   21.542
      2.790  426.381   77.273   92.594   48.234  116.723   19.178   20.541
      2.800  424.399   77.306   93.958   47.655  114.318   19.234   20.223
      2.810  427.681   78.340   93.201   49.642  114.660   19.007   20.722
      2.820  423.616   77.228   90.574   47.976  115.912   18.765   20.561
      2.830  426.008   76.383   92.655   49.635  115.010   18.676   21.031
      2.840  428.575   77.026   92.677   51.137  114.312   19.148   20.085
      2.850  425.780   77.537   91.179   49.334  113.565   20.004   20.828
      2.860  425.426   76.276   92.964   50.553  113.612   19.186   20.761
      2.870  429.993   79.608   94.118   49.974  113.165   18.953   21.439
      2.880  424.902   76.827   92.252   49.882  112.559   19.789   20.661
      2.890  425.476   78.512   92.794   50.069  112.383   18.581   21.162
      2.900  424.435   76.514   92.916   49.458  112.608   18.992   20.938
      2.910  425.841   77.481   91.479   49.644  114.639   18.784   21.427
      2.920  427.559   78.154   93.053   48.626  114.860   19.249   20.924
      2.930  426.438   78.004   93.325   49.136  113.617   18.649   21.642
      2.940  427.957   78.420   93.492   49.300  115.710   18.856   20.773
      2.950  426.889   77.913   94.063   49.412  111.592   20.274   22.154
      2.960  430.280   79.237   95.052   49.450  114.114   19.115   20.918
      2.970  427.447   79.377   93.363   48.457  114.411   19.784   22.174
      2.980  430.095   78.395   94.949   49.040  114.877   19.792   21.800
      2.990  422.737   78.304   92.224   47.257  111.878   19.716   21.314
      3.000  424.368   77.914   94.543   48.244  112.149   19.093   20.884
      3.010  426.547   78.207   94.368   48.534  112.949   19.392   20.591
      3.020  426.900   79.870   93.489   49.207  113.643   19.029   20.221
      3.030  429.017   80.525   93.206   48.870  113.932   19.564   21.293
      3.040  429.880   78.318   95.627   48.879  114.607   18.612   21.677
      3.050  423.310   78.047   93.738   48.325  111.997   18.689   20.504
      3.060  427.597   78.456   94.725   49.295  110.854   19.924   22.237
      3.070  423.849   79.586   92.123   48.054  112.658   18.511   21.577
      3.080  428.626   79.540   93.588   48.917  113.776   19.617   21.662
      3.090  427.582   81.137   94.468   47.865  111.675   19.211   21.903
      3.100  427.382   79.455   93.661   48.021  112.505   19.525   21.592
      3.110  425.110   79.850   92.339   47.210  112.851   18.928   21.972
      3.120  426.090   77.697   92.282   45.887  114.835   19.443   22.932
      3.130  428.029   78.460   93.523   47.635  111.636   20.187   22.169
      3.140  420.778   77.657   93.980   45.793  109.758   19.687   22.721
      3.150  427.329   78.380   94.713   45.837  112.929   19.684   22.318
      3.160  431.018   80.800   93.802   47.541  113.919   18.297   22.017
      3.170  427.892   81.185   93.516   47.384  112.461   18.773   21.519
      3.180  427.614   79.804   93.455   48.224  111.426   18.715   22.299
      3.190  425.534   78.453   94.473   47.375  112.643   18.340   21.985
      3.200  429.309   80.053   94.098   47.634  112.592   18.292   21.939
      3.210  425.072   79.786   93.248   47.163  111.612   18.805   22.058
      3.220  424.039   78.455   94.130   47.258  111.489   17.677   21.882
      3.230  428.472   79.070   95.123   47.421  111.703   18.821   22.816
      3.240  431.472   80.570   94.128   48.622  113.683   18.168   21.409
      3.250  428.272   80.673   92.441   48.770  111.580   18.617   22.914
      3.260  430.648   79.524   92.969   49.271  113.352   19.470   22.235
      3.270  429.072   78.412   95.001   48.043  112.616   18.098   22.152
      3.280  429.664   79.181   93.920   47.822  114.354   18.700   22.086
      3.290  426.870   80.154   93.802   47.241  111.396   18.697   22.390
      3.300  431.295   79.690   96.180   47.609  112.889   19.430   22.287
      3.310  427.756   80.183   95.235   47.916  112.350   17.991   21.482
      3.320  428.976   80.087   93.992   47.592  112.536   18.321   22.131
      3.330  427.186   81.822   93.051   47.126  111.928   17.523   21.890
      3.340  425.306   80.262   93.808   47.154  112.950   18.058   21.290
      3.350  427.341   79.681   92.630   47.996  114.621   18.578   21.760
      3.360  422.574   78.077   92.673   47.249  113.821   18.412   20.730
      3.370  423.936   78.325   92.587   47.817  112.794   18.519   20.858
      3.380  426.222   77.678   93.419   46.545  115.008   19.139   21.709
      3.390  426.965   77.319   92.903   49.723  112.862   19.241   21.806
      3.400  427.213   78.617   92.671   48.452  113.422   19.194   21.915
      3.410  429.163   79.008   93.621   48.132  113.215   19.582   21.590
      3.420  426.251   77.999   92.241   48.842  113.363   18.844   22.276
      3.430  428.328   77.994   93.829   48.577  112.976   19.442   21.830
      3.440  426.277   79.953   92.704   47.792  112.743   19.261   21.520
      3.450  424.531   78.638   92.806   48.659  110.849   19.064   22.006
      3.460  428.480   78.159   93.299   48.375  112.611   19.939   22.110
      3.470  426.872   77.371   96.098   48.102  112.043   18.909   22.415
      3.480  427.303   78.567   94.345   48.670  112.010   19.411   21.613
      3.490  422.983   77.083   92.751   48.966  111.967   19.543   21.867
      3.500  428.425   76.580   94.849   48.991  115.274   20.071   21.766
      3.510  432.188   78.518   95.141   49.448  115.550   19.356   22.528
      3.520  430.367   78.985   94.170   49.021  114.151   19.229   22.347
      3.530  429.991   77.568   93.665   49.537  115.764   18.717   21.440
      3.540  429.059   78.199   94.104   49.399  112.954   19.665   21.886
      3.550  431.764   79.925   92.299   48.810  115.009   20.190   21.933
      3.560  432.329   80.374   93.500   48.167  115.041   19.894   22.342
      3.570  426.929   78.830   93.801   49.532  112.211   19.658   22.755
      3.580  427.644   77.908   93.001   49.629  113.632   19.603   21.368
      3.590  427.682   78.058   92.956   48.772  114.312   19.763   21.164
      3.600  426.346   78.248   91.870   48.776  115.004   18.998   21.405
      3.610  432.816   79.694   92.475   50.153  114.907   19.392   22.176
      3.620  427.334   77.048   93.791   48.025  114.430   18.959   21.320
      3.630  430.951   79.287   93.852   50.232  112.280   20.085   22.042
      3.640  429.456   78.222   94.106   51.593  114.200   18.369   20.752
      3.650  430.324   80.194   92.523   49.599  115.364   18.920   21.221
      3.660  431.519   80.478   92.898   49.423  115.184   19.361   22.036
      3.670  426.754   79.374   94.072   50.231  112.085   18.948   21.152
      3.680  427.670   79.243   93.635   49.888  113.653   19.503   20.930
      3.690  428.306   79.703   92.520   49.930  115.148   18.690   20.309
      3.700  427.497   78.897   93.568   49.660  113.872   18.918   21.114
      3.710  426.368   77.901   93.182   49.624  113.691   18.990   21.386
      3.720  430.205   78.575   94.031   51.636  115.009   18.138   20.999
      3.730  426.621   78.324   92.114   51.299  113.900   18.230   21.495
      3.740  428.848   79.808   93.227   49.808  114.489   18.886   20.727
      3.750  429.499   76.846   95.100   51.457  114.728   18.190   21.412
      3.760  427.691   79.936   93.718   50.749  113.428   18.497   20.644
      3.770  430.000   79.762   93.755   48.862  114.832   18.495   21.430
      3.780  429.889   79.367   94.698   49.179  115.045   18.061   20.697
      3.790  432.382   80.434   95.960   48.606  116.583   17.963   20.360
      3.800  436.262   81.542   96.771   50.692  114.961   18.305   21.985
      3.810  431.233   79.890   94.963   48.946  116.446   17.961   20.353
      3.820  432.114   79.939   95.023   49.061  114.559   18.574   21.736
      3.830  427.031   78.908   93.384   49.916  114.785   18.441   19.998
      3.840  433.624   81.047   96.411   50.204  114.052   18.313   21.221
      3.850  433.455   80.789   95.648   49.361  115.877   18.346   20.800
      3.860  429.793   79.347   94.351   49.785  114.168   17.858   21.307
      3.870  432.640   80.324   94.113   48.630  116.316   17.891   20.838
      3.880  432.861   81.171   95.074   49.949  114.912   17.675   21.106
      3.890  428.555   81.898   91.342   49.138  114.534   17.786   21.052
      3.900  431.493   77.910   94.553   49.924  117.469   18.381   20.923
      3.910  431.508   79.649   93.565   49.183  117.375   17.727   20.347
      3.920  432.542   80.890   92.406   49.994  117.062   18.040   21.615
      3.930  432.201   80.025   93.316   49.492  118.500   17.451   21.064
      3.940  429.474   79.565   92.643   50.855  114.535   18.351   21.886
      3.950  429.085   79.002   93.391   50.039  116.991   17.563   20.038
      3.960  432.830   80.769   93.140   49.219  116.782   18.424   21.346
      3.970  431.141   79.321   93.406   48.448  117.272   18.164   20.995
      3.980  429.397   80.809   93.316   49.249  114.659   18.686   20.240
      3.990  430.431   80.284   92.910   49.071  114.860   19.200   21.139
      4.000  428.385   78.479   93.456   49.788  114.685   18.512   20.690
      4.010  430.597   79.095   94.792   48.603  114.661   19.448   21.048
      4.020  429.697   79.242   93.100   50.412  114.420   18.658   21.187
      4.030  427.997   79.176   91.817   49.101  116.642   19.410   20.441
      4.040  430.568   78.592   95.125   48.863  114.990   19.409   21.980
      4.050  428.911   80.147   94.281   47.554  114.835   19.105   21.215
      4.060  425.937   79.049   92.066   47.704  114.009   18.695   21.336
      4.070  432.203   80.170   93.828   48.255  116.312   18.705   21.675
      4.080  427.567   79.258   92.658   47.696  113.608   19.374   21.438
      4.090  429.722   78.260   95.615   48.608  115.040   18.930   21.032
      4.100  429.707   79.293   94.101   49.339  114.564   18.528   21.778
      4.110  425.304   76.834   92.475   48.524  113.251   19.242   21.349
      4.120  426.282   77.326   93.268   48.415  114.128   18.752   22.027
      4.130  427.319   79.179   93.032   48.295  114.603   18.562   21.522
      4.140  427.435   79.325   92.013   49.145  113.684   18.733   21.716
      4.150  425.058   78.046   93.474   47.578  113.827   18.815   21.343
      4.160  423.515   77.716   94.142   47.964  111.315   18.684   21.384
      4.170  424.166   77.710   92.681   47.749  112.737   18.683   22.115
      4.180  424.849   78.275   92.124   48.493  114.068   18.870   21.980
      4.190  427.833   80.809   91.709   48.078  112.993   19.552   22.172
      4.200  425.856   77.718   94.303   48.192  112.274   19.300   21.916
      4.210  425.415   80.069   91.172   47.617  113.663   19.287   21.741
      4.220  424.505   78.144   93.059   48.780  113.333   19.491   22.965
      4.230  431.675   80.746   93.805   48.973  115.715   18.895   21.561
      4.240  425.664   77.097   92.363   49.163  115.411   18.738   21.504
      4.250  430.029   77.695   93.878   49.840  115.738   19.213   22.212
      4.260  427.560   78.734   92.485   48.285  114.813   18.844   22.067
      4.270  431.595   80.382   93.003   48.634  115.020   18.800   23.198
      4.280  427.345   79.758   92.348   48.225  113.731   19.685   21.887
      4.290  426.002   79.487   93.365   49.534  110.523   19.225   22.079
      4.300  428.956   79.207   92.495   49.584  114.506   18.903   22.336
      4.310  431.419   78.127   93.499   50.360  113.270   20.171   22.521
      4.320  426.322   78.476   92.357   49.370  113.225   18.664   22.481
      4.330  427.172   78.668   91.074   49.908  113.690   18.904   21.947
      4.340  426.851   79.192   91.595   49.561  111.633   19.494   22.728
      4.350  428.640   79.575   92.403   48.853  115.947   19.474   22.468
      4.360  428.057   78.178   90.214   49.040  115.920   19.359   22.854
      4.370  429.241   79.119   93.065   49.405  114.310   20.219   21.981
      4.380  428.352   77.499   94.134   48.603  113.436   19.764   22.334
      4.390  427.943   78.842   92.951   48.611  113.211   19.864   22.285
      4.400  428.785   80.757   92.779   48.181  113.084   20.489   22.006
      4.410  429.185   81.737   93.692   48.581  112.163   19.017   21.865
      4.420  425.987   79.160   93.475   47.497  111.563   18.776   22.617
      4.430  425.822   79.421   90.149   48.275  114.325   19.346   21.591
      4.440  424.355   80.984   89.937   48.002  113.175   19.307   21.127
      4.450  427.503   79.895   92.994   48.576  113.412   19.103   21.081
      4.460  426.544   82.100   91.119   47.374  113.211   18.941   21.519
      4.470  427.412   82.026   90.965   48.065  111.908   19.477   22.734
      4.480  427.498   81.182   90.492   48.049  113.829   19.345   22.130
      4.490  427.629   81.407   90.576   47.671  115.756   19.348   21.432
      4.500  428.037   81.574   92.665   48.212  112.969   19.536   21.301
      4.510  427.297   80.561   91.528   48.217  113.305   19.725   21.757
      4.520  428.568   81.944   92.372   46.800  113.714   19.240   22.603
      4.530  428.624   82.173   93.121   46.838  113.858   18.975   21.843
      4.540  431.974   82.665   93.611   47.851  113.500   19.205   22.549
      4.550  428.700   81.156   91.758   48.390  114.026   19.176   21.521
      4.560  426.631   80.016   91.442   47.591  114.177   19.143   21.902
      4.570  425.573   81.052   90.578   48.351  112.885   18.341   21.549
      4.580  426.431   80.087   92.250   48.725  112.731   18.403   22.106
      4.590  427.516   81.623   93.346   48.289  111.366   19.062   22.005
      4.600  425.550   79.530   91.753   49.211  110.956   19.250   21.904
      4.610  425.728   79.182   91.515   48.999  115.417   17.467   21.917
      4.620  426.204   81.300   90.967   48.100  114.017   18.442   21.417
      4.630  425.749   80.102   89.856   48.244  113.356   18.745   22.278
      4.640  426.679   79.582   90.761   48.452  113.217   19.034   22.200
      4.650  424.786   77.878   92.791   48.555  113.325   18.098   21.336
      4.660  426.316   78.663   92.945   50.226  112.284   17.320   22.088
      4.670  426.814   78.010   93.216   49.863  113.815   18.057   21.431
      4.680  425.805   79.429   92.203   49.789  112.086   17.184   21.510
      4.690  426.172   80.318   91.943   50.115  112.047   18.088   21.305
      4.700  425.605   81.723   92.172   48.548  110.860   18.650   21.744
      4.710  425.474   80.499   91.310   48.062  111.688   18.544   22.121
      4.720  420.893   77.473   90.997   48.200  112.034   17.876   22.214
      4.730  423.761   79.212   90.742   48.202  113.291   17.336   20.831
      4.740  423.780   78.362   90.625   48.036  111.347   18.652   22.851
      4.750  424.994   76.276   92.025   48.109  113.228   18.203   22.526
      4.760  428.254   77.725   95.296   48.315  112.479   18.522   22.310
      4.770  428.413   77.514   94.583   48.633  113.226   18.640   22.546
      4.780  426.107   79.108   93.950   48.913  111.566   17.844   22.260
      4.790  427.134   79.288   93.673   47.189  113.324   18.288   21.951
      4.800  426.592   79.420   92.633   48.075  112.549   18.455   21.729
      4.810  426.116   78.973   93.293   46.831  114.478   17.740   21.976
      4.820  426.536   81.427   92.896   46.702  112.762   18.285   21.819
      4.830  425.764   79.628   91.136   47.119  113.831   18.549   21.708
      4.840  421.263   79.435   91.413   46.868  110.899   17.896   21.436
      4.850  421.488   80.319   92.446   45.150  110.536   18.153   22.263
      4.860  423.130   78.262   90.329   47.514  112.991   17.889   22.575
      4.870  426.035   78.320   90.269   49.000  115.024   19.478   22.600
      4.880  420.077   75.365   90.627   47.675  113.432   18.659   21.687
      4.890  420.635   77.285   92.026   47.795  110.782   18.267   21.894
      4.900  425.664   78.206   90.628   48.745  114.026   17.425   21.149
      4.910  425.638   77.835   92.221   47.866  114.313   18.075   22.549
      4.920  423.725   77.958   89.523   48.547  115.737   18.329   21.258
      4.930  428.213   78.195   92.278   49.110  114.808   17.672   22.150
      4.940  424.956   78.519   91.378   48.611  113.379   18.527   22.435
      4.950  423.096   76.563   92.488   49.026  112.788   18.612   22.234
      4.960  427.351   77.783   90.605   48.460  116.026   18.997   21.537
      4.970  425.682   78.521   91.192   48.158  113.587   18.738   22.447
      4.980  428.033   79.160   92.262   48.537  115.394   18.409   21.959
      4.990  426.391   78.966   91.161   49.305  114.563   18.495   21.052
      5.000  430.202   80.208   91.912   49.989  114.555   18.224   21.402
      5.010  429.359   77.814   89.617   49.490  116.194   19.183   21.592
      5.020  431.867   80.535   92.835   48.855  115.345   18.744   21.048
      5.030  432.034   81.122   92.847   50.487  113.849   18.719   21.902
      5.040  431.525   81.248   92.005   48.467  115.212   18.767   21.003
      5.050  432.811   82.966   91.850   49.745  114.692   18.310   20.345
      5.060  437.385   83.143   91.943   49.492  116.345   18.837   21.334
      5.070  432.936   82.040   92.974   49.651  114.408   18.195   21.025
      5.080  434.058   80.959   93.253   49.219  118.029   18.200   20.558
      5.090  430.586   78.765   91.834   49.588  115.904   18.438   21.414
      5.100  435.268   80.247   94.584   49.800  115.507   19.092   21.584
      5.110  431.702   78.191   93.691   50.704  114.855   19.474   20.495
      5.120  434.028   80.414   93.816   49.574  115.204   18.565   21.466
      5.130  431.312   79.230   93.342   49.133  114.076   18.954   21.929
      5.140  434.224   81.278   93.513   49.885  113.017   19.811   21.841
      5.150  429.927   79.174   93.560   48.735  112.837   19.788   21.275
      5.160  428.757   79.352   93.951   49.628  111.953   17.720   22.631
      5.170  430.509   79.977   94.310   49.578  112.923   18.338   21.132
      5.180  428.867   79.898   93.346   47.503  114.515   18.464   21.574
      5.190  432.586   79.188   94.745   51.249  113.160   19.309   21.027
      5.200  432.130   79.021   94.732   48.002  116.215   18.442   21.478
      5.210  429.015   79.308   93.764   49.214  113.395   18.439   22.163
      5.220  429.613   79.245   94.607   49.315  111.957   18.205   22.213
      5.230  430.308   78.616   93.628   49.813  112.878   19.179   21.773
      5.240  434.001   79.563   94.920   49.050  114.037   19.571   22.783
      5.250  431.287   79.672   93.171   50.144  114.667   19.275   20.395
      5.260  427.405   78.171   94.180   49.099  112.179   18.896   21.614
      5.270  427.271   77.556   93.559   49.684  113.780   19.241   20.292
      5.280  429.949   78.897   93.771   50.201  113.654   19.663   21.677
      5.290  428.188   77.555   93.323   50.307  111.318   19.420   22.295
      5.300  431.339   79.473   95.369   48.951  113.903   19.259   21.059
      5.310  428.965   78.304   94.165   48.506  114.335   18.911   21.163
      5.320  427.674   78.711   94.573   49.146  111.585   18.462   21.638
      5.330  431.848   77.090   95.908   50.094  114.468   18.549   22.495
      5.340  428.262   78.707   93.719   47.333  114.002   17.848   21.832
      5.350  429.727   77.351   94.551   49.196  113.360   18.330   21.970
      5.360  432.545   79.888   94.788   50.497  111.681   18.648   21.865
      5.370  429.262   76.534   92.896   49.928  113.954   18.579   22.440
      5.380  426.958   78.552   92.332   48.573  112.791   19.203   21.333
      5.390  425.847   76.395   90.890   49.470  113.380   18.868   21.180
      5.400  429.544   79.295   91.338   50.277  113.240   19.230   21.147
      5.410  432.479   78.567   93.056   51.253  112.535   19.196   23.673
      5.420  433.527   77.020   93.404   49.916  114.808   19.236   23.714
      5.430  428.893   76.553   92.609   50.627  113.297   18.756   22.697
      5.440  431.650   77.308   92.637   52.960  112.971   18.490   22.499
      5.450  430.272   76.192   92.582   51.602  112.786   19.345   23.170
      5.460  431.773   77.646   92.398   51.300  112.824   19.553   22.034
      5.470  428.891   75.875   93.461   51.878  111.258   18.495   22.065
      5.480  434.425   78.591   94.919   50.606  112.138   19.234   22.574
      5.490  433.012   79.408   94.318   50.741  112.001   18.986   21.762
      5.500  430.337   78.645   91.822   50.693  113.155   18.406   22.230
      5.510  430.256   78.095   91.972   51.089  114.269   17.996   21.541
      5.520  430.485   76.742   93.184   50.532  112.963   17.781   22.153
      5.530  432.817   79.037   93.466   49.817  113.502   19.167   23.332
      5.540  428.496   77.351   92.370   49.987  113.244   18.333   21.557
      5.550  426.550   78.351   92.149   48.859  112.530   18.658   21.657
      5.560  431.490   78.573   93.021   50.362  115.527   18.061   21.768
      5.570  439.107   80.749   94.735   50.978  116.428   19.292   21.973
      5.580  433.936   78.178   94.819   50.392  114.701   18.266   21.928
      5.590  432.223   78.172   93.108   50.144  115.300   19.203   22.440
      5.600  432.134   79.241   94.532   48.907  114.047   19.058   22.268
      5.610  431.880   78.078   93.824   49.825  113.230   18.832   23.817
      5.620  426.890   78.900   94.004   47.948  110.793   18.634   23.120
      5.630  431.569   77.654   92.679   49.261  117.098   18.640   22.993
      5.640  429.494   77.921   93.800   48.022  114.156   19.094   22.958
      5.650  429.797   77.730   94.607   50.272  111.717   19.037   22.559
      5.660  428.772   77.122   93.890   49.974  112.509   18.841   22.138
      5.670  431.728   80.197   94.594   49.370  112.475   18.746   21.984
      5.680  433.153   78.475   93.367   49.168  115.653   20.102   22.513
      5.690  430.634   78.395   92.808   49.031  113.241   19.493   22.583
      5.700  433.210   78.369   93.783   50.441  114.085   19.271   22.495
      5.710  430.007   77.545   92.988   51.324  112.501   18.841   22.674
      5.720  427.029   77.686   91.990   50.777  113.164   18.767   21.436
      5.730  431.574   78.411   92.290   50.938  115.023   19.209   21.681
      5.740  431.135   78.154   93.232   51.265  115.473   18.807   23.011
      5.750  427.002   76.541   92.138   51.609  111.824   18.605   22.475
      5.760  424.372   75.739   92.356   49.640  113.205   18.298   22.949
      5.770  430.905   80.518   92.264   50.248  114.353   18.291   22.337
      5.780  427.174   77.623   92.305   50.813  113.607   18.491   22.216
      5.790  426.043   77.086   90.977   51.677  113.540   18.008   22.381
      5.800  427.452   76.553   93.715   51.915  113.313   18.267   22.007
      5.810  430.198   78.163   92.757   50.741  113.414   18.622   22.190
      5.820  433.848   78.908   94.191   51.435  112.994   19.916   22.710
      5.830  432.315   79.275   93.498   51.459  114.250   18.864   22.749
      5.840  432.424   78.410   95.841   49.679  115.158   18.884   21.266
      5.850  432.342   79.676   93.870   50.419  114.265   18.987   22.363
      5.860  431.576   79.251   92.888   49.847  113.651   18.761   22.250
      5.870  431.587   79.743   94.717   50.321  114.011   19.024   20.966
      5.880  426.386   77.944   93.829   49.003  111.582   18.694   22.469
      5.890  429.253   79.949   92.114   49.496  114.364   18.938   22.366
      5.900  431.129   81.457   93.945   48.881  112.329   18.747   22.029
      5.910  428.184   79.571   94.288   47.760  113.317   19.081   20.532
      5.920  429.551   80.940   92.645   49.685  112.764   18.438   22.003
      5.930  427.340   79.085   93.712   49.559  112.239   18.391   20.547
      5.940  426.781   78.256   94.190   47.544  112.802   18.719   21.254
      5.950  431.128   77.707   94.620   50.032  113.481   18.845   22.107
      5.960  427.800   77.318   94.324   48.366  113.747   18.983   21.650
      5.970  428.927   77.792   93.943   49.501  113.127   18.887   22.445
      5.980  424.404   77.235   93.135   48.250  113.085   18.404   20.933
      5.990  429.186   78.827   92.986   48.510  113.976   18.421   22.055
      6.000  430.550   76.993   94.605   48.078  115.739   18.907   22.347
      6.010  428.230   76.589   94.784   47.838  115.117   19.318   20.438
      6.020  422.550   76.477   94.636   47.136  111.865   18.411   20.547
      6.030  426.530   76.732   94.307   47.721  113.301   19.188   21.204
      6.040  427.847   78.330   93.252   47.397  115.216   19.390   21.256
      6.050  425.968   77.217   94.423   46.904  114.559   18.474   20.559
      6.060  426.553   77.398   92.127   48.259  114.238   18.455   21.680
      6.070  425.379   77.302   92.783   46.075  113.452   18.979   21.926
      6.080  424.832   76.448   93.499   46.591  115.211   18.852   20.954
      6.090  427.351   78.055   94.718   47.023  114.802   18.461   21.307
      6.100  427.327   77.787   94.715   47.750  111.888   19.262   21.777
      6.110  427.456   77.474   93.123   47.086  114.365   19.361   22.161
      6.120  428.133   79.251   93.771   47.373  113.648   19.284   21.706
      6.130  426.518   79.047   93.717   46.296  114.310   18.008   21.599
      6.140  429.698   80.149   90.429   48.709  115.968   18.090   22.993
      6.150  426.220   79.666   93.075   46.654  113.153   18.904   20.802
      6.160  427.045   80.329   92.858   46.096  113.722   18.579   22.093
      6.170  427.502   77.917   93.168   46.587  114.225   18.549   22.780
      6.180  427.960   79.564   92.204   46.512  114.664   18.776   22.929
      6.190  422.251   79.604   91.932   45.781  111.853   19.257   22.422
      6.200  430.862   79.341   93.539   46.391  114.689   19.213   23.105
      6.210  429.101   77.797   92.985   46.113  114.525   19.236   23.862
      6.220  431.059   79.546   94.334   47.146  115.319   18.729   21.976
      6.230  431.567   80.100   92.936   47.211  116.671   19.308   21.744
      6.240  426.411   78.506   94.166   46.510  113.810   18.299   22.682
      6.250  430.124   77.577   95.861   46.673  115.420   18.394   23.470
      6.260  428.183   79.178   92.945   46.143  114.447   18.197   22.807
      6.270  427.390   76.739   92.449   45.889  116.047   18.450   22.902
      6.280  431.819   78.651   93.545   47.613  117.027   19.266   23.079
      6.290  428.870   77.755   92.785   48.147  115.460   18.970   22.187
      6.300  429.818   77.935   93.622   47.399  115.690   19.120   22.547
      6.310  426.386   78.014   92.489   47.275  114.334   19.492   22.211
      6.320  425.877   77.483   94.545   46.688  112.816   19.495   22.603
      6.330  431.751   78.358   96.129   47.475  113.284   19.652   23.564
      6.340  428.051   79.851   94.308   47.367  112.358   19.070   22.361
      6.350  430.327   78.370   95.553   46.502  114.813   17.963   23.151
      6.360  430.806   78.987   94.164   48.386  114.011   18.643   22.343
      6.370  426.809   78.792   93.670   46.530  113.664   18.528   22.955
      6.380  433.902   81.898   95.069   45.929  115.394   18.492   22.997
      6.390  430.620   79.759   94.262   45.881  116.697   18.951   22.020
      6.400  430.336   77.875   94.693   46.393  115.424   19.526   23.640
      6.410  432.257   78.630   96.074   47.014  116.112   19.011   22.924
      6.420  431.208   77.980   94.104   46.873  116.374   18.540   22.905
      6.430  430.930   77.683   94.957   46.699  115.818   18.198   22.737
      6.440  430.917   77.212   94.486   45.868  118.379   18.111   24.018
      6.450  431.887   77.832   95.285   46.018  116.383   17.328   24.287
      6.460  430.488   80.723   95.121   46.563  114.305   17.967   24.291
      6.470  429.109   77.864   93.703   47.541  115.097   18.353   23.162
      6.480  429.676   78.461   93.585   46.212  115.656   18.557   22.868
      6.490  431.039   79.290   94.335   46.431  116.368   18.301   22.701
      6.500  429.595   78.275   95.340   47.958  115.787   17.963   22.175
      6.510  430.657   79.991   93.452   46.962  115.867   18.151   22.362
      6.520  432.467   78.193   94.067   47.513  115.677   18.309   23.145
      6.530  431.026   76.674   95.188   45.947  114.934   19.201   23.631
      6.540  433.389   78.248   93.992   46.583  116.337   19.346   23.735
      6.550  430.975   78.318   93.401   45.813  114.590   18.489   23.914
      6.560  432.307   78.835   93.871   46.412  115.860   19.123   23.095
      6.570  429.833   77.506   93.878   47.001  113.380   18.861   23.620
      6.580  436.344   78.355   95.148   46.733  118.387   18.134   23.477
      6.590  436.845   78.405   97.124   47.321  118.010   18.454   23.126
      6.600  433.974   78.546   94.094   46.488  117.303   18.512   23.688
      6.610  440.898   79.683   96.547   46.927  118.447   19.347   23.676
      6.620  438.831   79.538   95.832   47.682  118.642   18.368   23.315
      6.630  431.728   78.157   95.050   46.696  115.165   18.385   22.842
      6.640  431.452   77.167   93.976   46.495  116.970   17.442   23.094
      6.650  430.440   78.373   93.962   46.935  114.377   18.112   23.623
      6.660  433.904   78.739   95.355   46.277  116.974   18.488   23.382
      6.670  432.995   77.570   93.816   46.102  117.166   18.462   24.525
      6.680  432.971   78.678   95.074   45.975  114.482   18.613   23.434
      6.690  434.446   78.582   94.217   46.453  116.836   18.940   23.465
      6.700  431.231   78.308   94.006   46.992  115.148   19.558   22.008
      6.710  432.659   77.469   93.540   46.614  117.921   18.578   22.999
      6.720  438.389   80.128   95.381   46.860  119.416   18.194   22.328
      6.730  435.989   79.514   95.285   47.159  116.549   17.298   22.968
      6.740  437.828   79.453   94.010   48.708  118.697   18.532   22.570
      6.750  438.056   81.556   94.735   46.709  115.651   19.158   22.949
      6.760  435.470   79.383   95.725   47.019  115.634   19.110   22.877
      6.770  437.569   79.297   93.825   47.852  118.289   18.595   22.351
      6.780  437.186   79.214   94.856   47.766  117.357   18.534   23.119
      6.790  436.551   79.593   94.706   47.274  116.583   19.048   23.240
      6.800  432.299   76.704   95.614   47.840  114.036   18.417   22.956
      6.810  435.662   78.567   95.565   48.299  115.417   18.816   23.989
      6.820  433.654   78.247   94.979   48.277  115.608   18.634   22.804
      6.830  435.796   78.988   94.212   48.370  116.610   18.904   22.790
      6.840  432.296   79.662   92.863   47.770  114.640   18.744   23.317
      6.850  434.103   78.809   92.195   48.318  117.851   17.366   23.124
      6.860  433.078   78.034   94.843   48.406  114.433   18.388   22.771
      6.870  430.029   77.097   93.745   47.632  114.728   18.376   22.869
      6.880  433.784   80.755   94.410   47.173  114.522   17.588   24.278
      6.890  431.861   79.392   94.491   46.540  113.858   18.156   23.240
      6.900  431.739   79.677   93.866   47.631  113.469   18.240   22.861
      6.910  435.577   79.185   95.551   47.272  115.819   17.314   23.525
      6.920  429.415   77.848   93.677   46.980  114.798   18.242   23.161
      6.930  430.684   78.905   93.882   47.286  115.892   18.771   22.159
      6.940  427.449   76.624   94.008   47.869  112.214   18.101   24.618
      6.950  430.807   78.414   93.700   47.018  114.421   17.537   24.272
      6.960  430.325   79.535   93.034   46.357  113.950   18.539   23.296
      6.970  429.678   79.618   92.696   46.348  112.988   18.525   23.701
      6.980  431.627   79.047   94.531   46.909  113.791   18.838   23.503
      6.990  430.287   79.845   93.626   47.324  112.622   17.753   23.792
      7.000  430.705   79.334   92.844   46.722  115.509   19.372   22.274
      7.010  427.624   79.001   92.655   46.457  111.742   18.056   23.514
      7.020  428.550   79.843   92.627   46.728  114.611   18.149   23.673
      7.030  428.234   78.570   92.955   46.245  114.367   19.051   22.881
      7.040  430.096   78.421   94.026   46.310  115.325   18.478   24.076
      7.050  429.034   81.537   94.164   45.601  113.430   18.185   22.225
      7.060  431.235   80.271   93.960   46.741  114.730   18.480   23.360
      7.070  432.233   80.037   93.939   47.150  116.023   18.016   24.074
      7.080  430.934   79.611   94.413   46.151  115.747   18.122   22.834
      7.090  426.502   79.130   93.620   45.180  113.331   19.336   22.309
      7.100  430.623   78.127   94.415   45.779  116.725   19.300   22.543
      7.110  428.091   78.353   93.326   47.504  115.659   18.186   21.784
      7.120  431.570   79.985   92.940   46.552  115.814   19.058   22.325
      7.130  427.175   78.349   93.238   46.094  115.502   18.295   21.042
      7.140  432.829   78.572   92.169   46.755  117.540   18.602   22.693
      7.150  424.764   78.410   92.167   47.041  114.667   17.522   22.333
      7.160  429.783   78.384   93.299   46.446  115.730   19.575   21.845
      7.170  433.847   78.442   94.352   46.573  117.455   18.396   21.812
      7.180  432.136   79.429   95.323   47.240  114.747   17.574   21.652
      7.190  429.504   80.416   92.018   46.102  115.321   18.173   22.234
      7.200  430.908   80.149   94.048   45.635  114.503   17.894   21.381
      7.210  432.562   80.804   93.322   46.252  115.432   18.181   21.347
      7.220  432.081   79.484   92.912   46.010  117.531   18.076   21.270
      7.230  434.271   78.922   92.549   46.386  118.621   17.932   22.282
      7.240  430.011   77.106   93.020   47.530  116.354   18.271   21.714
      7.250  428.784   78.973   92.110   46.254  116.312   17.653   21.598
      7.260  432.815   79.187   92.803   46.913  118.398   17.952   22.131
      7.270  431.601   79.752   94.039   46.605  117.023   18.102   20.914
      7.280  426.196   79.472   90.621   46.521  114.606   17.937   21.402
      7.290  430.599   78.069   93.158   47.289  116.052   18.538   22.127
      7.300  429.054   80.005   94.522   45.759  112.222   18.003   22.854
      7.310  425.369   79.535   90.707   46.465  114.145   17.106   21.553
      7.320  428.521   79.708   93.590   45.856  114.302   18.215   21.421
      7.330  426.931   78.818   92.458   44.970  113.954   18.909   21.671
      7.340  427.597   78.628   92.060   46.591  115.089   18.066   22.408
      7.350  426.541   77.064   92.427   46.092  115.244   17.937   22.207
      7.360  427.228   77.627   91.362   46.069  116.179   17.939   22.778
      7.370  425.664   79.429   90.744   47.205  114.098   18.068   22.056
      7.380  428.272   78.394   91.446   46.994  114.100   19.050   22.509
      7.390  425.499   79.719   90.597   44.019  115.428   19.357   22.429
      7.400  427.325   79.008   91.609   46.803  114.477   18.935   21.857
      7.410  431.002   80.142   92.464   46.291  114.620   18.336   22.475
      7.420  423.151   78.454   93.158   44.816  112.542   17.959   21.405
      7.430  425.453   81.038   92.646   44.007  112.800   18.092   21.556
      7.440  427.662   78.967   93.670   45.332  113.921   18.507   22.432
      7.450  428.545   80.450   92.427   44.978  113.489   18.085   21.941
      7.460  429.777   80.481   94.243   45.819  113.078   19.028   21.705
      7.470  426.950   79.537   92.036   46.380  113.911   18.274   21.604
      7.480  429.453   79.072   93.071   45.690  113.747   18.403   21.679
      7.490  425.721   79.366   94.626   45.365  112.280   18.197   21.316
      7.500  428.760   79.158   91.949   46.934  114.096   18.130   21.267
      7.510  431.424   79.397   92.559   47.066  114.791   19.101   22.104
      7.520  434.452   81.635   94.357   46.281  113.526   18.765   22.387
      7.530  430.091   78.347   93.697   45.496  114.795   18.449   21.967
      7.540  431.834   80.951   94.550   47.357  114.265   17.964   21.921
      7.550  429.390   79.285   92.837   46.894  113.730   18.506   22.376
      7.560  426.954   80.950   90.945   46.583  114.341   17.691   21.741
      7.570  428.182   80.314   90.667   47.724  115.539   17.551   22.208
      7.580  431.360   79.670   92.388   46.497  117.323   17.599   22.194
      7.590  426.258   77.863   93.212   46.599  114.432   17.174   20.812
      7.600  425.659   77.312   92.075   47.041  114.984   18.072   21.103
      7.610  424.987   77.819   91.969   46.446  113.839   17.943   21.412
      7.620  426.100   78.276   91.356   46.732  113.729   18.392   21.723
      7.630  428.805   76.278   93.464   47.573  115.999   17.913   20.991
      7.640  427.455   77.321   92.467   47.781  115.761   18.014   21.377
      7.650  427.742   77.015   92.825   48.067  114.355   18.882   21.400
      7.660  421.004   77.253   89.360   46.230  114.883   17.660   20.965
      7.670  430.086   79.646   94.961   46.907  115.322   18.192   21.436
      7.680  429.757   78.390   92.650   47.693  116.711   18.077   21.438
      7.690  428.492   77.548   91.655   47.390  117.546   17.974   21.558
      7.700  428.705   77.683   92.841   47.547  117.131   17.848   20.729
      7.710  426.100   79.066   93.372   47.794  114.029   17.448   21.808
      7.720  423.918   78.972   93.474   48.021  113.188   17.408   21.044
      7.730  427.096   79.627   93.042   47.265  114.837   17.105   20.628
      7.740  427.625   79.185   93.657   47.483  113.839   18.342   21.695
      7.750  430.113   78.927   93.863   47.886  115.959   17.184   21.339
      7.760  427.986   79.140   93.547   47.927  113.551   18.123   20.906
      7.770  428.677   79.413   93.414   47.200  114.770   17.506   21.214
      7.780  431.924   80.721   93.988   47.027  115.267   18.344   21.920
      7.790  426.898   79.360   91.933   46.610  113.597   17.672   21.938
      7.800  427.943   79.627   93.760   46.500  113.203   18.080   21.973
      7.810  425.355   77.921   92.403   46.833  113.466   18.127   21.174
      7.820  425.305   77.592   91.752   47.218  115.395   17.942   21.175
      7.830  433.044   81.767   92.409   46.920  116.074   18.286   22.804
      7.840  432.232   78.046   92.897   47.206  116.410   18.753   22.735
      7.850  430.930   78.737   92.665   48.375  116.210   17.944   22.075
      7.860  427.025   77.865   92.749   47.505  114.231   17.951   21.949
      7.870  429.560   77.973   93.587   46.591  115.228   19.165   21.674
      7.880  433.496   77.507   94.804   49.173  114.407   18.374   22.324
      7.890  429.525   79.070   93.520   47.288  115.620   17.824   21.090
      7.900  431.399   78.200   95.139   46.709  116.194   17.801   21.957
      7.910  431.945   78.972   95.364   46.440  114.585   18.868   22.261
      7.920  428.945   78.248   95.249   46.787  112.805   19.897   21.248
      7.930  427.506   77.053   93.064   47.370  113.943   18.771   22.131
      7.940  430.217   77.392   94.132   47.701  114.696   19.087   22.352
      7.950  429.871   77.806   93.874   47.490  114.101   18.503   22.363
      7.960  431.507   79.258   92.623   47.305  116.260   18.258   22.705
      7.970  430.338   79.257   93.806   47.683  113.926   18.013   22.854
      7.980  427.655   76.863   93.894   46.376  114.074   19.392   22.111
      7.990  434.763   78.734   95.097   49.082  115.761   19.203   22.615
      8.000  429.170   77.102   92.298   48.757  115.084   18.758   21.882
      8.010  430.897   78.374   95.125   47.006  115.737   19.157   21.926
      8.020  430.118   77.820   95.675   47.057  113.915   19.290   23.059
      8.030  433.050   78.677   94.726   46.486  116.846   18.574   22.700
      8.040  426.138   78.698   93.117   47.764  113.360   18.733   21.656
      8.050  427.728   78.233   93.754   47.735  115.028   17.858   21.842
      8.060  429.673   77.044   93.330   48.725  115.254   18.839   22.070
      8.070  431.044   77.166   94.223   48.091  115.643   19.089   22.578
      8.080  428.483   77.016   94.217   47.381  115.996   18.226   21.766
      8.090  431.170   79.313   93.646   48.698  113.848   19.027   22.359
      8.100  429.662   77.620   93.779   46.932  115.741   19.307   22.030
      8.110  429.848   78.863   94.787   46.220  115.158   19.770   22.616
      8.120  420.903   76.503   91.515   46.376  113.602   19.008   21.441
      8.130  428.391   77.596   92.227   48.323  114.190   19.271   22.532
      8.140  426.870   76.418   93.154   47.234  116.716   18.809   21.208
      8.150  428.653   77.478   94.750   47.853  115.701   18.314   22.505
      8.160  424.341   77.098   92.548   47.427  115.111   18.919   22.389
      8.170  423.203   76.301   93.724   46.953  113.117   18.471   22.761
      8.180  428.017   79.120   93.595   47.181  115.033   18.515   21.373
      8.190  427.067   77.792   93.228   46.816  115.503   18.690   22.116
      8.200  431.485   79.474   92.842   49.010  115.105   17.608   22.971
      8.210  434.022   80.235   93.616   48.177  118.230   19.148   22.379
      8.220  433.863   79.448   95.130   48.895  116.763   18.667   22.152
      8.230  431.310   79.515   93.307   47.514  116.803   19.094   21.692
      8.240  425.446   78.255   91.480   49.059  113.695   19.177   21.137
      8.250  430.103   80.256   93.670   47.958  113.592   19.148   21.722
      8.260  428.456   79.637   93.460   47.526  113.024   19.024   21.915
      8.270  430.606   79.246   95.327   46.427  113.998   19.372   22.690
      8.280  424.928   78.836   91.940   46.911  113.967   17.875   22.503
      8.290  428.905   79.287   93.173   47.227  113.949   19.012   22.038
      8.300  430.142   78.318   92.355   47.832  113.914   19.550   22.912
      8.310  428.477   78.404   94.858   47.440  112.960   19.423   22.259
      8.320  429.830   79.831   91.719   48.261  113.413   19.891   22.152
      8.330  428.071   79.340   91.639   47.344  114.478   18.152   21.862
      8.340  429.312   78.858   95.105   47.352  112.361   19.629   21.625
      8.350  428.215   77.406   93.879   47.294  112.513   19.465   22.645
      8.360  428.178   77.294   95.731   47.709  112.402   18.416   22.011
      8.370  428.430   77.557   93.570   47.305  113.256   18.798   22.517
      8.380  428.957   78.672   92.935   47.531  114.024   19.572   21.721
      8.390  426.375   78.211   94.339   46.622  113.014   18.617   22.140
      8.400  424.028   75.467   94.654   46.458  113.249   19.022   21.442
      8.410  421.998   78.021   90.557   46.256  113.390   19.057   21.238
      8.420  426.786   76.503   93.997   46.743  112.918   19.572   22.498
      8.430  422.147   75.772   92.283   46.905  112.071   19.788   21.846
      8.440  422.964   78.127   92.547   45.445  111.497   18.876   21.795
      8.450  425.527   78.156   93.423   45.625  115.481   18.106   21.318
      8.460  426.246   77.888   93.559   45.764  114.764   19.059   21.333
      8.470  427.199   76.748   93.856   46.573  114.802   18.702   21.211
      8.480  426.700   79.102   93.400   46.413  112.930   19.516   22.367
      8.490  426.580   78.186   94.042   47.130  113.713   18.734   21.886
      8.500  431.738   76.795   94.133   48.375  117.685   18.435   22.574
      8.510  429.793   77.384   94.508   47.787  115.067   18.808   21.224
      8.520  425.481   78.098   93.598   46.229  113.384   19.508   21.763
      8.530  429.809   77.186   96.476   46.289  115.039   19.226   22.348
      8.540  425.871   76.966   93.995   45.648  114.566   18.913   21.109
      8.550  426.893   76.935   93.981   47.013  113.768   19.015   21.631
      8.560  428.725   76.380   94.644   46.814  114.427   19.508   21.784
      8.570  426.704   77.538   93.910   46.161  114.396   18.363   22.229
      8.580  427.483   76.514   94.434   46.140  116.165   19.113   21.635
      8.590  428.054   78.298   92.892   47.239  114.010   18.967   22.855
      8.600  426.948   78.086   94.136   45.419  115.155   19.509   20.792
      8.610  427.570   75.994   94.501   47.025  114.887   19.080   21.558
      8.620  425.970   78.622   93.898   45.488  114.157   18.300   21.500
      8.630  428.856   78.475   93.953   46.901  113.590   18.691   21.630
      8.640  426.610   77.062   91.784   47.569  113.858   18.727   22.680
      8.650  430.461   78.941   93.585   47.900  114.378   18.846   21.681
      8.660  428.024   77.050   94.019   47.509  112.414   19.741   21.925
      8.670  427.755   78.466   92.367   47.014  116.039   18.561   21.304
      8.680  428.335   77.071   93.423   48.399  115.096   18.782   21.852
      8.690  425.726   77.196   92.187   47.238  113.570   18.707   21.384
      8.700  429.613   77.347   94.152   47.594  115.717   19.330   21.225
      8.710  427.984   76.405   93.775   48.207  114.185   19.676   20.992
      8.720  426.374   77.505   93.502   45.996  114.571   19.144   21.908
      8.730  427.347   78.590   92.502   46.654  114.944   19.238   20.814
      8.740  428.302   77.822   92.023   46.658  115.368   20.350   21.835
      8.750  427.480   77.857   93.191   46.624  114.111   19.503   21.444
      8.760  423.623   76.912   93.654   45.692  111.803   19.989   21.510
      8.770  428.333   77.453   94.646   46.189  113.503   18.621   22.047
      8.780  428.203   77.660   93.719   46.561  114.096   19.597   21.400
      8.790  429.229   78.441   93.616   46.982  113.970   19.353   22.151
      8.800  432.083   77.512   94.695   47.023  116.840   18.553   22.280
      8.810  430.630   78.316   93.753   48.368  114.797   18.904   22.113
      8.820  421.371   77.136   92.586   46.970  111.430   18.523   21.671
      8.830  430.412   78.792   93.998   47.652  112.466   19.392   22.844
      8.840  422.940   78.709   92.551   46.502  111.175   19.871   21.817
      8.850  423.759   78.262   91.949   45.560  112.503   19.104   21.722
      8.860  424.521   78.128   92.059   48.150  111.507   20.804   21.475
      8.870  424.963   78.839   92.807   46.687  112.909   19.550   20.633
      8.880  423.576   77.994   91.620   46.646  113.607   18.927   21.150
      8.890  424.284   76.940   93.566   47.630  112.372   19.628   20.730
      8.900  431.248   77.219   94.573   47.260  115.584   20.294   21.630
      8.910  431.791   78.529   95.357   47.707  113.800   19.605   21.266
      8.920  427.236   77.227   96.701   45.795  113.019   20.013   20.870
      8.930  427.927   79.614   93.833   45.682  114.798   20.258   20.056
      8.940  424.411   77.504   93.050   45.880  114.522   19.443   21.184
      8.950  425.244   77.081   95.494   46.260  113.273   18.971   20.625
      8.960  431.743   78.510   95.803   46.484  116.788   20.269   20.866
      8.970  431.709   78.368   94.271   47.470  114.705   19.583   22.084
      8.980  426.542   77.508   94.085   46.127  114.896   20.159   21.080
      8.990  426.724   77.576   93.636   46.826  114.815   19.040   21.465
      9.000  426.424   76.353   94.805   45.897  115.735   20.743   20.057
      9.010  426.853   79.208   94.022   46.814  113.890   19.526   21.064
      9.020  430.647   77.471   94.189   47.230  116.578   20.833   20.842
      9.030  431.233   77.486   94.954   47.743  115.574   20.135   20.588
      9.040  432.501   77.425   95.488   46.016  116.725   21.355   21.259
      9.050  427.287   78.650   94.433   47.046  113.082   20.115   20.753
      9.060  428.788   77.948   94.739   47.359  115.456   20.445   20.689
      9.070  426.688   75.972   94.931   46.640  114.604   19.823   20.652
      9.080  429.941   77.968   94.521   46.797  114.409   19.962   22.085
      9.090  425.823   76.818   93.675   46.850  113.500   19.293   21.213
      9.100  429.040   76.596   92.041   47.528  116.157   19.813   22.063
      9.110  427.754   76.970   92.603   47.197  115.713   19.665   22.148
      9.120  427.866   76.900   95.036   45.205  116.594   20.125   20.504
      9.130  425.586   75.033   93.506   46.494  117.491   19.713   20.766
      9.140  426.019   76.450   93.384   45.382  116.241   20.160   21.815
      9.150  424.262   76.614   92.082   46.398  114.862   20.668   20.447
      9.160  424.640   74.980   94.679   46.110  114.070   19.828   20.959
      9.170  427.570   75.603   91.905   47.186  116.655   19.722   21.733
      9.180  425.940   76.295   92.597   46.908  115.443   20.374   20.730
      9.190  425.669   75.616   93.101   47.584  114.457   19.866   20.956
      9.200  423.187   76.302   93.075   47.469  112.529   20.723   20.472
      9.210  429.528   76.680   93.322   47.469  115.035   21.109   20.976
      9.220  427.850   76.016   95.318   47.929  112.981   20.011   21.582
      9.230  428.401   76.634   94.613   47.942  114.567   19.425   21.572
      9.240  426.530   77.626   94.143   46.875  113.263   20.205   21.296
      9.250  424.387   78.469   92.833   46.617  112.062   19.733   21.457
      9.260  426.298   78.678   94.010   46.595  113.436   19.711   21.292
      9.270  424.465   76.178   95.410   45.777  113.919   19.536   20.668
      9.280  429.500   77.073   95.751   46.182  113.424   20.452   21.330
      9.290  428.323   77.495   96.355   47.378  112.485   19.564   21.017
      9.300  432.442   79.464   94.511   47.269  114.378   20.603   21.539
      9.310  429.652   78.528   96.133   46.993  114.856   18.951   20.979
      9.320  427.553   77.667   95.385   47.004  111.437   20.061   21.741
      9.330  431.082   80.042   97.014   47.315  112.177   19.547   22.027
      9.340  427.805   78.330   95.620   45.855  113.179   20.593   21.614
      9.350  431.403   79.252   95.679   46.734  115.298   19.992   21.163
      9.360  429.396   77.792   96.098   46.448  114.116   19.713   20.848
      9.370  430.558   77.913   94.736   47.633  116.956   19.766   19.628
      9.380  429.041   77.189   95.600   47.782  114.624   19.351   21.120
      9.390  429.822   79.591   94.678   47.790  115.680   18.957   21.226
      9.400  431.859   79.653   94.839   46.771  115.974   19.518   21.493
      9.410  434.103   78.769   95.236   47.701  115.416   19.559   22.647
      9.420  424.944   76.901   94.603   46.449  112.562   19.403   21.616
      9.430  431.473   78.466   94.038   47.509  115.602   20.420   22.184
      9.440  429.854   80.031   95.909   46.615  113.591   20.002   22.174
      9.450  428.230   78.205   94.168   46.753  115.118   19.535   21.265
      9.460  431.887   78.124   94.947   47.455  116.173   19.285   21.168
      9.470  430.300   78.327   94.052   47.555  115.022   20.189   21.268
      9.480  429.888   78.543   95.536   47.286  113.932   19.756   21.982
      9.490  430.410   77.797   94.366   47.087  116.153   19.253   21.744
      9.500  428.824   76.769   94.517   47.063  116.556   19.513   20.676
      9.510  434.073   77.948   97.184   47.540  117.483   19.431   21.046
      9.520  434.292   79.062   94.539   47.513  116.453   19.682   21.978
      9.530  432.628   79.244   94.506   47.132  116.761   19.471   21.233
      9.540  436.536   79.806   95.994   45.913  117.199   20.267   22.346
      9.550  431.301   76.776   96.206   47.518  116.920   20.100   20.185
      9.560  436.617   80.093   97.184   46.432  117.851   20.402   21.198
      9.570  433.646   78.880   96.437   45.526  117.676   19.973   22.099
      9.580  431.662   79.206   95.709   45.622  116.167   20.193   20.872
      9.590  434.021   80.533   94.458   47.024  116.580   19.676   21.740
      9.600  431.556   79.219   95.514   46.336  115.438   19.437   21.431
      9.610  431.010   77.990   97.736   47.280  114.118   20.595   20.666
      9.620  431.379   78.448   95.768   47.984  115.824   19.402   21.248
      9.630  428.820   77.761   95.710   46.492  115.376   19.646   22.224
      9.640  430.341   77.453   95.221   46.883  116.919   19.916   21.907
      9.650  427.835   76.885   96.049   46.395  114.571   19.656   21.527
      9.660  425.069   76.299   95.034   46.215  112.922   20.161   21.721
      9.670  431.494   77.276   98.171   45.675  114.752   20.839   21.737
      9.680  431.809   78.812   96.407   45.263  113.401   20.592   23.366
      9.690  431.080   76.853   97.699   46.273  115.353   19.178   21.957
      9.700  434.940   78.044   96.342   47.187  116.986   19.668   22.940
      9.710  431.566   77.631   96.478   45.955  116.334   19.399   21.723
      9.720  431.139   77.579   94.872   47.657  114.550   19.050   22.765
      9.730  436.767   79.510   97.907   46.137  117.671   19.907   22.231
      9.740  432.511   78.894   96.424   46.743  114.651   19.269   21.738
      9.750  431.558   77.546   96.054   46.996  114.930   19.882   21.497
      9.760  433.459   79.679   95.729   47.104  113.908   19.855   22.188
      9.770  430.718   77.327   95.400   44.980  116.972   20.053   22.020
      9.780  430.236   77.660   95.760   45.709  114.912   20.262   21.912
      9.790  429.168   77.772   94.591   45.913  114.750   19.780   22.125
      9.800  428.896   78.159   94.462   45.737  115.669   20.881   21.271
      9.810  428.273   78.512   94.287   46.155  114.290   19.469   21.095
      9.820  431.253   78.617   95.222   47.375  114.697   19.319   21.978
      9.830  432.595   76.671   95.858   45.973  115.662   20.281   22.655
      9.840  434.646   76.927   97.505   45.820  115.771   20.086   23.186
      9.850  433.009   78.032   97.129   45.931  115.345   19.875   22.321
      9.860  428.775   76.851   96.953   46.721  114.380   17.957   22.093
      9.870  430.487   78.460   95.576   46.206  113.745   19.086   22.792
      9.880  433.086   77.613   95.353   46.825  115.877   19.133   23.188
      9.890  425.913   75.801   94.451   47.119  112.571   19.574   21.790
      9.900  430.938   76.178   97.498   46.969  113.356   19.517   22.866
      9.910  425.386   75.324   94.896   45.802  114.373   19.597   21.612
      9.920  426.637   76.960   95.263   45.863  113.237   18.925   21.702
      9.930  424.036   76.302   93.267   46.262  111.722   19.564   21.644
      9.940  432.404   77.424   96.374   47.354  113.166   19.856   22.574
      9.950  426.964   76.884   94.754   46.541  112.680   20.313   21.170
      9.960  428.913   77.588   95.190   46.975  113.258   19.532   20.506
      9.970  427.968   77.794   93.174   47.699  111.911   20.996   21.535
      9.980  431.247   77.637   94.072   46.301  115.907   19.573   21.363
      9.990  432.213   77.511   95.235   45.933  115.221   20.175   22.367
     10.000  428.309   77.298   94.104   46.032  114.950   20.786   20.492
     10.010  428.824   77.716   95.532   46.820  113.955   20.029   20.803
     10.020  426.695   78.367   93.665   46.636  113.474   19.665   21.946
     10.030  429.338   77.453   94.717   46.405  113.828   20.621   21.724
     10.040  427.626   77.544   94.085   47.909  112.917   19.329   20.726
     10.050  424.912   78.684   93.181   46.726  111.167   19.299   22.013
     10.060  426.691   76.911   94.616   46.679  114.417   18.683   21.584
     10.070  429.258   77.957   94.828   47.560  113.601   19.817   22.327
     10.080  430.877   79.414   94.620   45.128  114.810   20.120   22.765
     10.090  426.475   78.078   93.477   47.049  112.093   20.421   21.679
     10.100  430.170   79.849   94.557   47.105  113.152   19.669   21.344
     10.110  431.004   78.979   94.811   46.960  113.567   20.211   21.399
     10.120  430.580   78.868   95.693   46.161  114.427   19.888   21.111
     10.130  428.282   78.036   96.100   45.069  113.560   19.978   21.113
     10.140  427.531   78.330   94.679   44.975  114.546   20.879   20.743
     10.150  434.108   78.196   96.304   44.953  116.296   20.399   22.222
     10.160  427.995   77.131   94.953   44.661  114.094   20.836   22.254
     10.170  426.200   78.907   93.256   44.933  113.775   21.291   21.949
     10.180  427.278   79.510   94.369   45.134  111.329   20.589   22.535
     10.190  430.762   79.150   94.657   45.635  114.880   20.107   22.230
     10.200  429.863   79.403   94.584   46.812  113.401   20.375   21.793
     10.210  429.654   78.371   93.441   47.346  112.811   19.589   21.682
     10.220  433.847   78.470   96.144   47.203  115.259   20.505   22.902
     10.230  433.658   79.806   94.577   45.981  115.394   21.000   22.246
     10.240  427.989   77.276   95.803   44.306  113.253   20.753   22.200
     10.250  430.035   77.729   94.193   46.100  114.713   19.819   21.434
     10.260  427.867   77.733   94.654   46.950  113.077   20.054   22.672
     10.270  423.415   77.322   94.781   44.786  113.409   20.033   21.010
     10.280  427.061   76.897   95.429   46.349  114.774   20.994   20.604
     10.290  427.589   77.755   94.913   46.208  113.806   19.969   21.559
     10.300  427.528   77.919   95.097   45.439  114.377   19.567   22.351
     10.310  428.851   77.335   96.097   45.921  114.952   19.595   21.155
     10.320  434.122   78.636   96.837   45.348  116.269   20.316   22.091
     10.330  431.472   78.098   96.169   44.789  115.407   20.756   21.369
     10.340  430.357   80.678   96.665   44.887  115.289   19.047   21.629
     10.350  432.039   78.757   96.254   44.366  115.857   20.415   21.598
     10.360  431.221   76.395   97.025   45.073  117.040   20.629   20.923
     10.370  433.192   79.070   95.381   44.671  116.719   20.763   21.425
     10.380  433.501   76.989   96.199   45.899  116.423   21.131   22.141
     10.390  434.037   79.388   95.222   45.881  117.094   20.188   21.802
     10.400  432.076   78.804   95.455   46.619  115.046   20.435   21.449
     10.410  430.771   77.824   95.689   45.567  116.097   20.504   20.909
     10.420  429.094   78.081   94.692   45.372  116.536   19.418   21.623
     10.430  430.424   76.536   95.348   45.294  115.988   20.482   22.549
     10.440  435.678   78.738   95.617   45.687  117.982   20.275   22.111
     10.450  431.188   77.428   95.873   45.090  115.573   20.355   21.875
     10.460  434.751   79.235   96.781   47.108  115.125   19.497   22.173
     10.470  431.848   80.294   95.342   45.629  116.472   19.610   21.051
     10.480  430.738   78.293   95.304   46.164  116.115   19.312   21.482
     10.490  429.024   79.484   94.761   45.707  114.625   19.135   21.431
     10.500  429.257   78.908   94.951   46.470  113.269   20.510   21.795
     10.510  430.161   78.948   95.846   45.214  114.953   19.560   22.510
     10.520  430.179   78.261   94.504   45.388  116.609   19.639   21.582
     10.530  429.159   78.588   94.669   45.839  115.128   19.714   21.520
     10.540  428.229   78.141   96.107   45.542  115.613   19.299   21.241
     10.550  428.738   77.244   95.823   46.322  115.944   19.874   21.709
     10.560  434.436   81.465   94.959   45.663  116.969   20.480   21.492
     10.570  432.766   80.153   96.576   45.923  115.543   20.054   21.553
     10.580  429.350   77.917   96.309   45.527  116.029   20.221   21.115
     10.590  434.501   79.355   95.943   47.021  117.413   20.390   21.216
     10.600  427.343   79.384   94.112   44.560  115.330   19.552   22.108
     10.610  430.177   77.491   95.736   46.189  115.744   20.575   20.831
     10.620  428.171   78.423   94.192   46.074  115.581   20.494   21.051
     10.630  430.827   80.125   94.512   46.691  113.935   20.400   22.788
     10.640  431.739   75.661   96.077   46.930  117.451   20.402   21.495
     10.650  432.127   79.100   95.696   47.416  114.759   19.782   20.995
     10.660  431.650   78.290   96.237   46.476  114.675   20.473   21.284
     10.670  433.577   78.962   95.124   47.811  115.810   19.129   21.657
     10.680  433.922   77.721   96.308   47.606  117.603   19.148   20.365
     10.690  434.398   78.792   95.347   47.353  116.009   19.907   20.589
     10.700  431.734   76.843   96.255   46.030  115.161   20.130   22.393
     10.710  435.907   78.992   96.259   47.454  117.405   19.540   21.478
     10.720  434.251   78.185   96.921   46.103  114.457   19.487   21.951
     10.730  430.754   76.976   96.166   45.768  116.914   18.520   21.857
     10.740  434.043   77.930   95.294   47.394  116.899   19.936   21.504
     10.750  434.914   78.214   97.018   47.025  118.093   18.592   21.970
     10.760  432.354   77.243   94.177   47.457  117.864   19.131   22.571
     10.770  429.588   76.436   95.848   47.009  115.572   19.146   20.681
     10.780  430.481   76.988   93.863   46.123  118.048   19.717   21.416
     10.790  428.584   77.110   94.504   46.097  114.406   20.287   22.473
     10.800  428.786   79.357   93.622   46.000  116.011   19.113   21.305
     10.810  433.261   79.716   94.805   46.438  118.316   20.185   22.012
     10.820  431.292   77.928   95.302   45.117  117.756   19.503   21.424
     10.830  431.522   78.055   95.305   45.080  117.438   20.091   22.086
     10.840  429.389   77.166   93.869   45.689  116.928   19.568   22.150
     10.850  430.673   78.882   93.259   45.760  117.488   18.875   22.267
     10.860  430.544   78.446   93.952   45.683  118.495   19.610   21.871
     10.870  428.535   78.040   93.263   46.436  117.396   19.160   20.938
     10.880  426.266   75.261   92.964   45.711  116.024   19.327   22.032
     10.890  429.749   78.144   93.345   45.726  117.230   19.966   21.263
     10.900  426.998   78.128   92.466   45.941  117.512   18.564   20.661
     10.910  432.741   77.401   95.444   46.682  118.835   19.616   20.948
     10.920  430.266   77.661   95.629   45.915  116.770   20.876   20.957
     10.930  434.407   79.451   94.451   46.764  117.592   20.630   21.727
     10.940  429.667   77.941   93.008   45.181  115.831   20.213   21.687
     10.950  432.639   78.245   93.242   45.883  118.570   20.949   21.809
     10.960  429.948   78.551   93.112   44.603  116.861   20.357   21.888
     10.970  431.462   78.269   94.621   45.200  116.430   20.956   22.053
     10.980  428.766   76.898   94.717   43.838  117.467   19.872   23.647
     10.990  431.118   77.021   93.112   46.037  117.242   20.216   22.950
     11.000  433.251   75.028   96.725   46.146  118.204   20.170   22.505
     11.010  429.978   76.696   95.740   44.921  115.792   20.053   22.141
     11.020  427.320   76.356   95.695   44.673  115.250   19.284   22.204
     11.030  424.769   76.640   94.504   43.621  113.894   18.724   21.798
     11.040  426.185   77.742   92.915   44.947  114.055   19.229   22.869
     11.050  430.157   78.701   93.727   45.122  114.477   20.210   22.071
     11.060  431.481   80.215   94.822   44.877  115.182   19.298   22.766
     11.070  425.268   77.203   93.280   44.324  114.328   19.633   22.975
     11.080  432.663   78.469   94.843   45.190  118.239   19.350   22.149
     11.090  433.747   78.980   93.894   45.271  119.205   19.748   22.933
     11.100  426.516   76.676   93.771   44.165  115.773   20.270   22.226
     11.110  433.181   78.480   95.583   44.720  117.609   20.090   22.604
     11.120  423.445   76.138   94.188   44.937  114.465   18.855   22.033
     11.130  430.384   76.980   94.724   46.009  118.846   19.081   21.726
     11.140  430.712   76.749   93.786   46.276  117.652   19.315   21.651
     11.150  429.030   78.431   93.781   45.494  116.321   19.898   21.594
     11.160  429.841   78.808   95.046   45.278  116.116   19.374   22.055
     11.170  430.518   78.376   95.549   44.565  115.698   20.335   21.737
     11.180  430.822   78.161   94.691   45.957  116.981   19.694   21.532
     11.190  426.461   78.240   93.903   45.388  114.784   19.495   21.391
     11.200  426.084   78.116   94.921   44.192  114.282   20.121   20.871
     11.210  430.668   77.643   94.011   45.381  116.547   20.279   22.209
     11.220  428.544   77.373   95.210   45.321  115.264   21.133   21.768
     11.230  428.589   75.425   95.598   45.169  115.227   20.836   21.617
     11.240  430.907   78.280   95.641   44.657  117.619   20.436   20.795
     11.250  431.774   78.062   95.104   44.771  117.525   20.076   21.270
     11.260  428.140   76.244   94.994   45.941  114.950   21.327   21.385
     11.270  422.813   77.654   91.415   43.974  116.181   20.359   20.250
     11.280  425.323   77.338   94.139   45.290  113.455   20.657   20.811
     11.290  429.946   76.184   95.112   44.219  115.563   20.858   21.378
     11.300  426.057   79.604   93.272   46.071  112.792   20.161   21.038
     11.310  424.977   78.026   92.346   44.615  115.187   20.211   21.322
     11.320  427.681   78.858   93.331   45.859  113.980   20.730   20.625
     11.330  428.656   78.838   94.862   44.550  115.019   20.271   21.720
     11.340  428.471   78.974   92.915   45.813  114.783   20.658   20.791
     11.350  430.057   77.685   92.978   45.523  117.369   20.777   21.037
     11.360  427.927   77.605   93.503   45.726  115.982   20.195   21.032
     11.370  427.466   76.849   93.809   45.610  115.805   19.843   21.473
     11.380  429.052   77.756   92.910   44.768  116.838   20.309   21.601
     11.390  426.821   75.940   93.392   46.032  116.484   19.782   21.305
     11.400  429.068   78.229   92.566   45.393  117.182   19.725   21.605
     11.410  427.001   77.488   93.803   44.089  113.746   19.887   21.562
     11.420  426.425   76.656   90.626   45.276  117.211   20.256   21.543
     11.430  426.929   76.144   92.565   45.748  115.499   20.006   22.038
     11.440  427.049   76.200   93.371   45.154  116.038   20.705   20.191
     11.450  429.416   75.321   93.958   46.066  115.530   21.083   21.246
     11.460  429.341   75.954   94.362   46.721  114.478   19.566   21.496
     11.470  429.241   78.067   92.028   46.442  114.913   19.577   22.629
     11.480  425.110   76.740   92.267   46.613  113.105   20.680   21.949
     11.490  428.373   76.141   92.622   46.364  115.731   20.777   21.295
     11.500  425.395   76.367   92.131   45.088  114.448   19.613   21.639
     11.510  427.199   75.968   93.989   45.129  115.265   20.294   21.424
     11.520  429.517   77.312   93.268   45.305  116.565   20.307   21.638
     11.530  427.285   77.561   93.327   44.867  114.660   19.690   21.023
     11.540  433.478   79.126   93.719   47.540  115.005   20.180   21.884
     11.550  428.280   78.620   92.255   45.718  114.533   20.734   21.343
     11.560  425.750   77.533   90.310   46.199  115.529   19.963   21.720
     11.570  429.591   77.697   91.349   46.135  115.239   20.112   22.074
     11.580  427.685   77.425   91.106   46.162  115.255   20.319   21.809
     11.590  427.458   77.787   92.766   46.717  113.772   20.168   21.052
     11.600  433.229   79.356   94.613   48.663  113.745   20.313   21.131
     11.610  431.443   77.311   95.945   47.140  114.581   20.234   20.990
     11.620  428.132   77.149   93.191   45.884  115.271   20.396   20.208
     11.630  429.009   75.415   92.497   47.176  116.016   20.882   20.649
     11.640  429.346   79.442   91.793   45.349  115.300   21.224   21.051
     11.650  430.073   78.301   93.060   46.152  117.484   20.407   20.333
     11.660  428.471   77.503   93.064   47.253  114.339   20.985   21.540
     11.670  430.179   78.599   92.141   47.228  116.337   20.106   21.320
     11.680  431.629   77.751   94.233   47.254  114.555   20.837   21.569
     11.690  430.737   78.568   91.237   46.842  115.344   20.581   21.315
     11.700  430.033   78.026   93.412   46.316  114.608   20.375   20.755
     11.710  431.882   79.267   93.124   45.438  115.155   20.460   21.833
     11.720  433.185   77.959   94.187   46.788  115.023   20.556   21.729
     11.730  426.177   77.347   92.396   45.146  114.226   19.960   21.142
     11.740  426.531   77.695   95.144   45.461  112.352   20.322   21.215
     11.750  432.470   76.224   94.962   47.329  116.611   20.172   21.022
     11.760  428.408   79.043   93.669   46.123  113.376   20.208   20.698
     11.770  432.623   78.089   93.874   46.593  115.305   20.526   21.566
     11.780  430.953   78.414   91.992   45.945  116.343   20.130   21.427
     11.790  432.773   79.385   92.518   46.707  115.779   20.074   21.631
     11.800  431.035   78.231   92.717   45.912  116.322   20.417   21.630
     11.810  429.759   77.401   93.093   47.039  114.668   20.460   21.221
     11.820  428.162   78.240   93.604   45.377  114.549   20.805   20.618
     11.830  427.873   77.935   92.110   46.183  116.079   20.366   21.393
     11.840  433.331   79.925   94.588   44.959  115.366   20.674   21.963
     11.850  429.777   78.610   93.130   46.008  114.719   20.260   21.412
     11.860  427.958   76.697   93.118   46.026  116.025   20.779   20.334
     11.870  429.432   77.641   91.764   47.318  114.941   20.706   20.701
     11.880  432.612   79.843   93.653   46.464  115.934   20.185   21.065
     11.890  428.801   76.599   92.501   45.752  116.490   20.184   21.117
     11.900  432.518   78.084   93.507   46.651  116.324   21.080   21.396
     11.910  435.752   77.786   96.038   47.603  117.090   20.564   22.151
     11.920  429.928   78.721   93.484   46.406  116.770   19.835   20.679
     11.930  427.647   76.808   95.243   45.064  115.314   20.172   21.099
     11.940  432.511   78.007   95.781   45.306  115.496   20.334   21.069
     11.950  432.221   78.907   96.718   46.348  113.337   20.922   21.326
     11.960  431.968   79.345   93.732   46.526  115.823   20.731   21.026
     11.970  431.623   78.835   94.896   46.481  115.051   20.910   21.300
     11.980  434.009   78.211   94.960   46.910  117.220   20.411   21.342
     11.990  431.644   77.417   94.160   46.503  116.016   21.106   20.693
     12.000  431.098   78.957   92.906   45.555  116.443   21.273   20.943
     12.010  431.812   78.306   93.223   46.499  114.935   21.486   21.833
     12.020  432.104   80.086   92.402   46.033  116.209   20.280   21.717
     12.030  432.229   77.407   91.882   46.378  117.010   20.961   21.632
     12.040  433.042   78.030   93.653   46.115  117.675   21.220   21.237
     12.050  432.768   78.221   92.180   46.873  118.036   20.145   21.464
     12.060  432.867   78.035   91.340   48.393  116.792   20.297   21.925
     12.070  426.845   78.077   90.508   46.461  116.867   19.262   21.109
     12.080  433.332   79.612   92.942   47.029  117.992   20.186   20.910
     12.090  434.636   80.029   93.155   47.713  117.473   20.590   20.448
     12.100  434.383   78.449   94.769   47.168  116.954   20.161   20.852
     12.110  434.183   78.605   95.203   46.451  115.835   20.491   20.048
     12.120  431.385   79.489   93.599   45.949  115.096   20.324   20.849
     12.130  435.038   78.832   94.447   48.255  115.684   19.898   21.758
     12.140  428.358   77.101   92.684   46.626  113.904   20.151   21.849
     12.150  433.907   78.573   95.401   47.138  114.971   20.428   20.936
     12.160  429.160   77.879   92.745   45.716  114.135   20.900   22.175
     12.170  436.365   78.467   95.339   46.237  117.529   21.589   21.497
     12.180  434.795   78.944   93.624   46.350  117.097   21.394   20.610
     12.190  438.049   80.491   95.600   46.439  118.048   20.693   20.070
     12.200  438.085   78.175   95.797   46.808  118.185   20.367   20.938
     12.210  434.927   79.954   93.948   46.668  116.491   20.237   21.615
     12.220  434.187   78.407   94.614   45.900  117.058   20.704   21.299
     12.230  436.373   80.589   93.670   45.404  118.452   20.715   21.880
     12.240  433.734   78.968   92.669   45.858  117.958   20.600   20.971
     12.250  435.050   80.021   93.475   46.193  116.997   21.280   21.109
     12.260  435.165   80.924   93.740   45.508  117.193   20.464   20.527
     12.270  436.021   79.761   92.994   45.304  118.205   21.631   22.159
     12.280  433.039   79.667   93.596   46.425  115.486   20.345   21.162
     12.290  438.589   80.505   93.402   47.463  118.802   20.883   20.814
     12.300  434.568   80.650   92.016   46.644  116.554   20.458   21.939
     12.310  435.720   79.194   92.608   46.436  117.879   20.454   21.434
     12.320  432.563   80.415   91.375   45.619  116.279   20.897   21.440
     12.330  433.504   79.150   93.238   46.145  116.302   20.884   21.416
     12.340  432.638   78.288   94.471   46.008  115.713   20.450   21.630
     12.350  437.161   80.547   95.601   45.930  116.754   20.171   21.898
     12.360  434.278   79.387   94.115   45.548  116.971   20.300   21.168
     12.370  437.851   78.339   94.862   47.782  117.740   20.490   21.521
     12.380  432.448   80.022   94.492   46.515  114.848   20.499   20.105
     12.390  437.996   79.631   94.658   46.895  118.808   20.334   21.202
     12.400  435.884   79.424   93.902   47.790  118.066   20.759   21.433
     12.410  434.714   80.161   92.203   47.421  117.048   21.270   21.519
     12.420  436.360   82.371   94.378   46.385  115.554   20.723   21.660
     12.430  435.446   79.060   94.569   46.755  117.950   20.054   21.613
     12.440  435.811   79.012   94.029   46.012  118.968   20.078   22.380
     12.450  433.504   78.093   93.459   46.119  117.681   20.077   22.628
     12.460  436.542   78.817   95.171   47.274  118.048   20.335   20.878
     12.470  437.238   77.892   95.957   46.454  120.208   20.442   21.076
     12.480  436.663   80.620   93.679   46.124  117.275   21.182   22.227
     12.490  437.983   79.550   94.061   46.858  118.244   20.977   22.347
     12.500  437.387   77.246   95.287   47.241  119.249   20.614   21.515
     12.510  432.789   79.110   92.899   46.958  116.058   20.403   21.692
     12.520  435.531   79.944   91.291   48.122  119.528   20.672   21.285
     12.530  436.929   78.565   92.676   47.331  118.400   20.800   22.783
     12.540  435.233   77.833   92.794   46.809  118.123   21.380   21.973
     12.550  432.727   77.209   92.904   46.549  117.214   20.477   21.787
     12.560  436.663   77.488   94.036   47.314  119.347   21.585   20.546
     12.570  432.773   76.306   93.303   46.859  119.515   20.678   20.796
     12.580  434.765   77.115   94.277   47.064  118.300   20.863   21.039
     12.590  438.523   78.479   93.990   48.350  120.515   20.239   21.823
     12.600  433.023   76.730   93.601   46.755  116.480   20.686   22.142
     12.610  437.750   78.712   92.981   47.823  118.611   21.926   20.912
     12.620  438.088   76.306   91.644   47.496  119.333   21.259   23.429
     12.630  434.771   75.393   92.905   47.240  116.263   21.189   23.297
     12.640  435.137   77.807   93.633   45.564  118.474   20.669   21.969
     12.650  433.194   76.828   91.797   46.743  116.599   20.481   21.807
     12.660  435.687   78.276   94.531   45.320  117.142   21.161   21.594
     12.670  432.968   79.009   92.264   45.974  116.970   20.324   21.197
     12.680  433.532   76.954   91.631   47.062  118.102   20.133   22.418
     12.690  431.516   77.015   91.841   48.107  115.555   20.703   22.481
     12.700  436.629   77.348   93.358   48.199  117.975   20.766   21.970
     12.710  433.836   77.173   90.257   47.267  119.603   20.254   22.055
     12.720  434.185   78.789   91.448   47.712  118.747   20.695   20.938
     12.730  434.471   79.215   90.811   46.919  119.067   20.059   21.713
     12.740  432.282   78.005   92.420   47.081  116.079   20.890   21.640
     12.750  434.005   76.619   91.721   48.007  119.226   20.020   21.023
     12.760  436.856   77.097   92.145   47.556  119.061   21.533   22.502
     12.770  434.665   77.208   91.534   48.175  119.372   19.903   22.023
     12.780  434.410   78.905   92.098   47.114  117.018   21.377   22.134
     12.790  434.249   79.010   91.684   46.505  115.742   20.908   23.193
     12.800  433.912   77.797   91.640   46.269  116.999   20.638   22.466
     12.810  432.997   77.473   91.682   45.765  116.875   20.527   22.278
     12.820  433.675   77.219   92.324   46.807  117.750   20.292   22.918
     12.830  438.485   76.833   94.404   46.998  118.160   21.049   22.463
     12.840  436.501   77.128   93.843   46.625  116.673   20.593   23.421
     12.850  437.107   79.560   93.080   46.081  117.931   20.770   22.389
     12.860  438.791   78.811   93.329   46.452  118.350   21.090   23.133
     12.870  431.369   77.862   92.590   44.356  115.936   19.980   23.264
     12.880  435.780   78.043   92.928   46.419  117.442   20.485   23.009
     12.890  432.829   78.657   92.118   45.342  115.710   20.611   23.001
     12.900  430.887   77.836   92.332   45.106  115.100   21.334   22.702
     12.910  436.363   80.339   92.880   46.669  117.139   19.853   22.877
     12.920  428.178   76.910   92.930   45.008  114.598   19.875   22.466
     12.930  435.015   76.137   93.115   47.608  116.415   20.534   23.162
     12.940  432.786   76.553   93.645   47.232  116.902   20.298   23.121
     12.950  431.552   77.009   93.050   45.731  116.671   20.582   22.505
     12.960  432.613   77.933   93.009   46.448  115.176   21.066   22.693
     12.970  433.747   78.047   92.993   46.719  117.014   21.202   22.580
     12.980  428.468   77.195   91.961   44.954  113.720   20.908   23.615
     12.990  431.977   76.742   94.037   46.277  115.596   20.815   22.946
     13.000  434.044   77.194   93.627   46.280  115.485   21.281   23.670
     13.010  432.535   76.227   93.633   45.526  117.875   20.322   23.555
     13.020  435.247   76.752   92.928   46.632  117.216   20.917   22.731
     13.030  434.300   76.335   94.173   46.068  117.300   20.491   23.042
     13.040  434.794   76.712   94.151   46.348  115.008   20.457   23.851
     13.050  429.941   76.285   91.830   46.455  115.690   20.413   22.690
     13.060  432.316   76.370   93.729   46.181  115.404   20.775   22.595
     13.070  433.456   76.819   93.968   47.049  115.323   21.054   22.758
     13.080  432.076   77.238   93.061   47.188  114.244   20.672   22.858
     13.090  436.431   79.552   93.732   46.419  115.689   20.965   23.519
     13.100  439.437   79.557   92.633   45.946  119.518   21.571   23.551
     13.110  431.551   77.927   91.643   46.151  115.373   21.544   22.848
     13.120  436.559   77.551   93.739   47.269  116.756   20.792   23.319
     13.130  438.128   78.728   92.392   46.347  118.905   21.559   22.872
     13.140  434.008   78.328   92.291   46.380  116.545   20.519   22.588
     13.150  430.801   77.154   90.992   45.888  115.283   21.112   22.397
     13.160  431.816   77.967   90.586   46.540  116.101   21.394   22.809
     13.170  437.781   80.030   92.306   46.472  116.020   21.867   22.244
     13.180  437.203   78.328   94.128   45.711  116.925   21.625   21.700
     13.190  435.728   77.152   93.493   46.861  117.668   20.990   22.419
     13.200  433.834   77.286   93.198   46.055  116.839   20.538   21.552
     13.210  434.235   77.539   92.946   47.014  117.142   20.981   21.510
     13.220  434.373   77.701   92.480   46.801  116.976   20.771   22.242
     13.230  435.654   77.597   92.024   48.229  118.376   20.360   22.089
     13.240  436.858   78.700   93.369   46.933  118.877   20.740   21.573
     13.250  436.242   78.466   92.947   47.015  117.552   20.423   22.662
     13.260  434.566   78.525   93.185   46.561  116.767   20.294   22.542
     13.270  432.182   77.334   93.145   46.914  116.251   21.282   21.877
     13.280  430.410   77.150   90.589   48.602  115.141   20.394   22.507
     13.290  437.680   78.615   93.743   48.303  117.317   20.184   22.042
     13.300  435.900   78.246   93.047   48.402  116.950   20.767   21.986
     13.310  431.501   77.058   92.197   46.803  117.163   20.645   22.580
     13.320  437.018   79.333   91.606   46.876  119.522   20.956   22.171
     13.330  432.699   78.482   91.695   46.939  118.119   20.071   22.810
     13.340  431.385   77.774   91.796   47.018  115.767   20.114   21.700
     13.350  432.487   78.868   90.765   46.489  115.834   20.743   22.602
     13.360  434.367   77.164   92.122   46.536  117.600   20.440   22.339
     13.370  429.056   77.123   90.043   46.977  115.521   20.049   22.394
     13.380  434.457   76.419   91.372   46.567  118.151   20.209   22.944
     13.390  435.273   78.725   92.895   46.662  116.404   20.651   21.896
     13.400  429.900   75.792   91.493   47.390  115.381   20.614   22.323
     13.410  430.855   77.132   91.374   45.351  117.193   20.481   21.678
     13.420  433.048   79.354   89.696   47.368  117.452   20.161   22.386
     13.430  435.713   78.073   92.304   47.369  117.095   20.564   22.658
     13.440  431.770   79.141   91.160   46.467  114.610   20.739   23.166
     13.450  428.394   77.086   90.966   48.313  114.860   20.328   21.086
     13.460  429.354   77.821   90.507   47.150  115.152   20.550   22.374
     13.470  431.577   79.341   90.072   48.110  115.819   20.814   21.592
     13.480  431.110   77.887   88.409   47.991  116.942   20.483   22.779
     13.490  431.280   77.939   91.626   46.936  115.126   20.692   22.208
     13.500  431.485   77.572   92.074   46.259  116.130   20.133   22.740
     13.510  430.726   76.713   91.821   46.475  115.352   21.015   22.836
     13.520  431.149   77.049   91.188   47.908  115.696   20.420   22.905
     13.530  432.189   77.747   91.452   47.087  114.628   20.682   22.166
     13.540  433.504   78.417   91.597   47.846  114.328   20.689   23.181
     13.550  433.657   77.246   92.892   48.196  114.740   20.553   22.653
     13.560  433.646   76.747   92.287   47.315  114.614   20.350   23.145
     13.570  433.061   77.540   93.548   48.418  113.287   20.899   22.421
     13.580  431.734   80.195   92.278   48.805  113.115   19.880   21.823
     13.590  434.777   78.429   91.573   48.535  116.098   20.797   22.121
     13.600  435.485   79.234   92.170   49.831  115.020   21.155   21.743
     13.610  437.395   80.487   93.913   47.180  115.747   20.069   23.276
     13.620  435.539   79.546   93.253   47.469  115.799   20.901   22.328
     13.630  436.773   80.252   92.547   47.686  116.389   20.667   22.288
     13.640  439.132   81.028   94.074   47.305  115.668   21.468   23.298
     13.650  434.449   80.186   91.137   47.209  114.865   20.528   22.567
     13.660  429.993   77.647   92.345   46.476  114.716   19.566   22.365
     13.670  434.826   79.663   91.145   47.784  116.346   20.389   22.575
     13.680  433.399   79.558   93.090   45.726  115.332   20.167   22.008
     13.690  429.762   81.028   90.923   46.531  113.268   19.730   22.287
     13.700  435.883   80.479   92.909   48.214  114.703   20.014   22.838
     13.710  432.284   80.610   91.817   46.953  113.781   19.814   22.461
     13.720  429.270   76.703   91.725   46.649  115.003   19.747   22.452
     13.730  427.566   77.956   93.154   47.243  112.373   19.059   22.618
     13.740  433.777   79.861   93.087   47.608  113.899   19.512   21.708
     13.750  427.854   80.146   90.721   46.415  113.189   19.307   22.537
     13.760  431.916   80.651   91.462   47.730  113.919   19.651   23.196
     13.770  433.533   80.455   91.723   47.826  113.418   20.418   22.759
     13.780  434.618   79.145   92.453   46.975  114.474   19.939   23.498
     13.790  431.837   78.599   90.824   47.709  114.842   20.188   23.653
     13.800  425.717   75.910   90.479   47.527  113.016   19.976   22.919
     13.810  429.287   77.564   90.129   47.651  114.571   19.947   22.488
     13.820  429.103   77.576   91.182   46.689  113.977   20.177   23.141
     13.830  429.015   76.082   91.993   47.098  113.692   20.378   23.062
     13.840  431.173   75.984   91.515   48.520  114.757   20.406   23.818
     13.850  429.600   77.978   89.929   47.440  114.889   20.639   22.049
     13.860  429.079   77.775   91.021   46.806  114.617   21.124   22.132
     13.870  429.335   78.562   89.437   46.120  115.543   19.653   23.610
     13.880  432.283   79.782   91.339   46.998  114.742   19.710   22.347
     13.890  430.592   79.795   91.750   46.473  114.067   20.063   21.828
     13.900  428.570   79.296   90.513   46.354  113.810   20.241   22.065
     13.910  431.195   78.147   91.046   47.723  115.430   20.087   22.510
     13.920  429.894   77.283   92.542   46.556  114.140   21.019   21.767
     13.930  428.591   77.517   92.061   47.067  114.067   21.220   21.814
     13.940  427.292   77.140   92.609   47.054  112.633   20.206   22.073
     13.950  426.398   75.702   90.372   46.803  114.380   20.902   22.703
     13.960  432.891   76.147   93.308   46.942  117.008   20.841   23.366
     13.970  430.113   77.704   92.324   46.568  114.706   20.277   23.049
     13.980  429.384   78.502   91.582   47.435  114.726   20.243   22.025
     13.990  429.952   77.285   91.678   47.569  115.717   20.941   20.644
     14.000  431.100   78.024   92.897   46.807  114.648   21.006   23.150
     14.010  431.684   79.327   92.492   47.368  115.146   20.707   21.820
     14.020  433.059   78.267   92.704   48.369  114.411   20.654   22.678
     14.030  434.093   77.977   92.011   49.295  116.043   21.470   21.674
     14.040  432.065   77.944   91.396   48.233  114.935   21.257   22.210
     14.050  430.865   77.463   93.001   47.906  114.366   20.878   21.457
     14.060  432.924   79.310   91.318   48.492  115.807   20.886   21.046
     14.070  430.966   78.367   92.724   47.410  115.102   20.757   21.304
     14.080  427.814   78.076   90.990   47.923  114.308   20.588   20.292
     14.090  435.795   80.534   94.711   47.688  114.270   20.457   21.894
     14.100  430.354   78.940   91.499   48.904  112.945   21.258   20.706
     14.110  432.807   76.514   93.147   48.062  114.961   20.901   21.516
     14.120  434.200   79.324   92.656   48.674  115.060   20.890   21.651
     14.130  435.374   78.014   93.488   48.592  116.992   21.098   22.110
     14.140  434.560   78.567   93.053   47.138  117.371   21.096   22.217
     14.150  430.118   77.338   92.573   47.794  115.214   20.051   21.956
     14.160  427.728   77.453   91.461   47.108  113.616   20.566   21.661
     14.170  432.006   77.609   93.820   46.958  115.659   19.842   21.549
     14.180  430.139   78.308   93.365   46.879  114.750   19.982   21.502
     14.190  430.327   78.518   92.654   47.249  113.594   20.909   22.530
     14.200  432.073   79.323   93.015   46.260  115.113   20.670   21.198
     14.210  433.340   79.565   92.637   47.923  114.816   20.818   22.016
     14.220  431.423   77.399   94.192   47.360  117.401   19.328   21.617
     14.230  427.809   77.961   90.980   47.221  114.457   20.419   21.459
     14.240  430.809   78.030   93.004   47.527  115.189   20.868   21.115
     14.250  433.852   77.742   93.684   47.131  117.662   20.461   20.504
     14.260  431.413   79.780   92.230   47.016  114.500   20.966   21.778
     14.270  432.170   78.432   94.364   47.850  114.523   20.858   21.234
     14.280  434.391   79.667   94.145   46.701  115.892   21.780   21.074
     14.290  433.175   79.533   93.063   48.411  114.538   20.472   21.315
     14.300  434.479   80.492   94.529   46.705  116.179   20.294   21.129
     14.310  433.836   79.429   95.008   47.205  116.213   20.513   20.727
     14.320  436.399   81.017   94.447   47.036  116.660   20.030   21.393
     14.330  436.689   80.032   94.695   47.847  117.638   20.290   20.508
     14.340  434.297   80.236   92.811   47.116  115.648   19.531   21.860
     14.350  435.762   78.546   95.084   46.865  117.770   21.118   21.022
     14.360  435.553   81.138   94.213   47.528  116.109   20.296   20.711
     14.370  430.181   78.323   93.684   45.979  116.828   20.216   20.270
     14.380  431.983   80.343   91.401   46.935  115.847   20.671   21.140
     14.390  434.266   80.135   93.585   47.517  116.642   20.567   20.465
     14.400  429.135   79.965   91.498   45.687  115.076   20.420   21.010
     14.410  428.443   78.849   92.212   46.896  114.641   19.692   20.830
     14.420  430.610   79.323   91.834   45.731  116.078   20.944   20.514
     14.430  432.369   78.422   92.332   46.257  115.223   21.600   21.429
     14.440  432.086   78.588   94.330   45.603  116.300   20.171   21.370
     14.450  433.817   80.046   93.733   45.807  115.474   20.595   20.916
     14.460  435.434   83.179   93.661   46.691  115.344   20.694   21.662
     14.470  431.108   81.622   92.933   45.049  113.049   20.598   21.226
     14.480  430.434   79.505   91.502   45.573  116.654   21.275   20.881
     14.490  436.017   80.374   94.778   44.438  117.801   21.095   20.959
     14.500  433.648   80.282   95.015   45.695  117.028   20.431   20.466
     14.510  432.228   80.583   93.992   45.050  114.577   20.751   21.609
     14.520  436.002   80.584   92.703   46.438  117.012   20.796   21.620
     14.530  443.163   83.309   94.036   45.755  119.382   21.813   21.445
     14.540  431.715   79.149   91.768   45.787  116.128   21.492   21.881
     14.550  430.441   80.071   91.886   45.989  116.754   20.916   20.172
     14.560  435.192   80.387   92.888   46.027  117.861   21.592   21.415
     14.570  432.098   81.168   94.033   46.206  114.890   20.477   20.956
     14.580  428.813   80.230   91.841   45.762  115.828   20.243   20.986
     14.590  431.032   78.943   93.964   45.740  115.782   21.020   21.462
     14.600  431.807   80.850   93.467   44.550  115.695   21.480   21.727
     14.610  432.774   80.593   93.165   45.648  116.000   21.557   21.265
     14.620  434.005   81.537   92.565   45.606  116.119   21.042   22.140
     14.630  433.386   82.060   93.375   44.558  117.200   20.489   21.035
     14.640  435.709   80.981   93.104   46.239  118.151   20.417   20.853
     14.650  437.542   82.545   93.617   45.888  117.885   21.310   20.633
     14.660  435.869   82.123   94.518   45.299  117.173   20.759   21.161
     14.670  434.960   80.827   94.316   44.506  117.609   21.755   20.612
     14.680  433.810   79.514   92.940   45.227  118.388   21.369   21.588
     14.690  436.133   79.693   93.429   45.332  118.070   21.278   21.877
     14.700  433.846   80.172   93.950   44.451  116.165   22.063   21.680
     14.710  437.677   80.638   95.464   45.544  116.722   21.834   21.102
     14.720  437.089   80.101   95.586   45.829  116.488   21.539   21.652
     14.730  439.289   79.842   94.673   47.707  118.244   21.491   20.387
     14.740  436.943   80.701   94.969   45.947  117.123   22.271   21.023
     14.750  436.271   81.035   94.137   46.537  116.085   21.801   21.021
     14.760  437.357   80.103   93.169   47.398  116.212   21.481   22.672
     14.770  435.954   78.823   94.901   46.548  116.882   20.851   21.497
     14.780  435.636   80.314   93.909   46.890  116.663   21.446   20.776
     14.790  438.580   81.948   93.453   46.461  116.970   21.622   22.027
     14.800  439.928   82.261   94.050   46.959  115.882   21.415   21.172
     14.810  437.177   79.832   95.123   47.127  116.494   20.902   21.033
     14.820  442.636   82.570   94.603   46.772  119.546   21.301   19.970
     14.830  437.534   81.288   94.140   48.001  117.265   19.862   20.481
     14.840  438.538   82.140   94.510   47.648  116.843   20.374   19.650
     14.850  440.959   82.141   95.061   47.122  119.123   20.266   21.252
     14.860  437.969   81.765   93.323   45.910  118.439   21.267   20.682
     14.870  434.344   80.024   92.278   47.047  116.642   20.478   20.643
     14.880  438.003   80.262   92.642   47.789  117.279   21.295   21.052
     14.890  442.744   81.495   94.102   46.688  120.409   21.741   21.119
     14.900  436.407   80.604   93.807   46.832  117.013   21.067   20.853
     14.910  438.663   80.988   94.838   47.370  117.753   20.653   21.031
     14.920  434.334   79.710   92.372   46.676  118.560   20.260   20.416
     14.930  433.608   78.864   94.437   46.694  115.856   20.889   20.063
     14.940  430.605   78.674   92.517   46.430  115.934   20.181   20.178
     14.950  435.045   79.550   94.488   45.982  116.063   21.181   20.299
     14.960  433.907   80.297   92.776   47.254  117.590   20.104   20.941
     14.970  435.789   79.233   94.527   46.895  117.420   21.140   20.392
     14.980  436.399   79.962   93.357   47.776  116.634   21.036   21.299
     14.990  443.184   81.120   93.313   47.598  120.237   20.541   21.246
     15.000  436.332   79.976   94.125   47.737  118.694   20.132   19.951
     15.010  432.352   80.118   93.980   45.614  115.694   20.773   20.352
     15.020  430.694   78.734   94.281   44.238  117.067   20.407   20.430
     15.030  433.256   79.864   94.488   45.968  116.596   19.891   20.810
     15.040  431.325   79.034   93.537   45.978  117.211   19.808   20.008
     15.050  431.950   78.638   94.616   46.734  116.542   19.885   19.667
     15.060  434.685   80.296   96.705   46.404  115.430   20.930   21.121
     15.070  432.902   78.719   95.141   45.535  116.079   22.414   20.178
     15.080  437.093   79.218   96.274   46.059  118.723   21.309   20.705
     15.090  432.204   78.798   95.326   46.112  116.259   20.829   20.672
     15.100  437.563   80.492   95.000   47.347  118.220   21.172   19.776
     15.110  437.451   80.379   95.844   47.444  118.730   20.809   19.435
     15.120  433.300   80.192   94.119   46.447  115.341   21.650   20.892
     15.130  432.543   79.681   94.172   46.761  116.661   21.186   20.487
     15.140  436.598   78.697   97.044   45.952  117.607   21.765   21.481
     15.150  432.938   79.186   93.628   46.643  116.407   21.931   20.845
     15.160  434.554   79.878   96.314   47.592  115.135   21.420   20.216
     15.170  432.576   79.280   95.095   46.532  117.267   20.941   20.388
     15.180  434.019   79.807   95.033   46.146  116.922   22.681   20.087
     15.190  426.600   78.758   92.792   45.233  114.295   21.974   20.114
     15.200  431.345   78.836   94.071   45.082  117.171   22.564   19.932
     15.210  428.394   80.316   93.133   45.988  114.633   21.423   19.156
     15.220  435.738   79.894   94.195   47.275  117.615   22.042   20.147
     15.230  435.250   80.976   93.990   47.143  117.288   21.348   20.331
     15.240  434.666   79.564   94.465   48.066  117.622   21.250   20.508
     15.250  433.195   79.412   94.456   47.026  116.952   20.536   20.561
     15.260  433.827   81.054   93.449   48.399  116.999   20.469   19.591
     15.270  434.465   80.315   92.558   47.651  116.533   20.832   21.384
     15.280  434.411   81.476   92.188   47.134  116.276   21.180   21.401
     15.290  433.378   80.803   93.042   46.988  116.487   21.661   20.284
     15.300  432.922   80.211   93.379   47.375  115.517   21.900   20.206
     15.310  432.720   80.498   94.184   46.347  116.105   21.485   19.556
     15.320  433.572   80.962   92.518   47.249  115.407   21.983   20.264
     15.330  433.927   81.393   92.634   47.173  115.662   21.449   20.166
     15.340  431.828   80.882   92.215   46.572  115.658   21.212   20.679
     15.350  436.693   80.887   93.345   46.782  116.762   22.033   20.203
     15.360  432.132   79.509   92.228   46.797  115.493   21.784   20.074
     15.370  432.900   79.615   92.782   48.183  113.910   21.605   20.483
     15.380  432.311   79.667   92.638   47.191  114.378   21.546   20.759
     15.390  431.556   79.861   92.971   47.291  113.861   21.954   20.307
     15.400  430.992   79.296   90.302   48.057  115.040   21.077   20.249
     15.410  433.562   79.075   92.451   48.341  115.966   21.179   20.047
     15.420  429.851   79.124   92.343   47.661  114.659   21.910   19.855
     15.430  434.029   79.779   92.921   47.704  115.071   22.678   19.968
     15.440  431.232   79.282   91.802   48.812  113.725   21.910   20.127
     15.450  431.191   81.305   91.875   49.303  113.272   21.279   19.235
     15.460  435.434   80.762   92.453   48.910  114.944   22.367   19.670
     15.470  431.221   81.058   93.306   47.239  113.752   20.974   19.401
     15.480  435.505   81.948   93.278   48.001  115.438   22.088   19.232
     15.490  428.464   78.928   92.475   47.290  114.045   21.532   19.700
     15.500  433.351   80.091   91.504   47.803  114.405   21.871   20.488
     15.510  433.113   80.434   91.990   47.990  115.474   20.805   20.091
     15.520  429.451   79.750   92.194   48.267  113.330   19.967   20.436
     15.530  431.742   80.461   92.540   47.249  114.731   20.700   19.809
     15.540  431.670   80.125   92.790   47.331  114.456   20.624   20.793
     15.550  431.120   79.911   93.357   46.645  114.193   20.453   20.668
     15.560  431.511   79.364   92.029   47.897  114.000   20.844   20.649
     15.570  434.171   78.580   93.253   47.894  115.622   20.697   20.967
     15.580  433.498   79.240   92.648   47.223  115.774   21.057   20.546
     15.590  433.656   77.963   92.704   48.625  115.929   20.849   20.311
     15.600  431.433   79.486   91.461   47.614  116.224   20.764   20.959
     15.610  434.218   80.791   93.474   48.533  113.533   20.440   21.103
     15.620  432.972   79.995   90.245   48.081  116.858   20.394   20.729
     15.630  429.112   79.343   89.933   48.424  114.869   20.144   21.540
     15.640  431.173   80.719   91.243   48.338  114.394   21.250   20.554
     15.650  426.351   80.033   90.304   48.443  114.292   20.149   20.022
     15.660  428.216   79.203   91.371   49.093  113.572   20.014   20.835
     15.670  428.726   80.365   91.211   48.330  113.941   19.806   20.888
     15.680  421.778   78.241   89.375   48.361  112.059   19.536   19.839
     15.690  424.174   78.551   91.477   46.843  113.967   19.434   20.039
     15.700  427.733   77.924   92.723   48.299  113.862   19.985   19.883
     15.710  423.708   76.805   90.302   47.976  113.103   19.682   20.592
     15.720  428.943   78.968   90.831   48.104  116.246   20.091   20.017
     15.730  432.184   80.402   91.756   48.492  115.259   20.275   20.927
     15.740  430.373   80.124   90.823   49.461  114.093   19.874   20.560
     15.750  432.029   81.612   90.262   47.560  115.659   20.482   20.425
     15.760  431.948   80.777   90.617   49.583  113.620   20.651   21.099
     15.770  431.849   80.597   91.249   48.580  114.348   20.678   20.473
     15.780  431.484   78.869   92.633   48.375  114.442   21.502   21.059
     15.790  428.614   79.496   90.247   48.670  114.512   20.280   20.148
     15.800  434.282   79.311   92.463   48.263  117.602   20.843   20.969
     15.810  430.707   79.676   90.560   47.372  117.675   20.959   20.332
     15.820  435.141   79.808   91.318   48.538  117.430   21.724   20.673
     15.830  433.580   79.044   90.850   48.418  117.341   21.922   20.343
     15.840  431.303   78.970   89.086   49.374  116.420   20.947   21.444
     15.850  431.165   79.943   88.746   48.766  116.522   20.540   20.981
     15.860  431.927   80.447   89.116   48.409  115.437   20.939   21.304
     15.870  433.902   79.764   90.221   49.444  116.543   20.515   21.465
     15.880  434.593   78.745   92.264   47.805  117.536   21.147   21.135
     15.890  431.377   79.011   89.681   49.070  114.534   21.852   20.433
     15.900  435.993   80.340   91.069   49.075  116.263   21.180   20.917
     15.910  432.438   79.968   89.103   49.514  114.417   21.334   20.839
     15.920  431.180   77.656   91.825   48.075  114.440   21.150   21.455
     15.930  433.327   79.804   91.453   48.753  115.309   20.418   20.714
     15.940  428.590   78.814   90.641   48.968  111.935   21.219   20.578
     15.950  432.783   78.824   91.716   48.747  115.225   21.079   20.660
     15.960  429.729   78.149   88.952   49.099  116.213   20.640   20.222
     15.970  436.598   80.299   93.391   48.715  116.578   21.925   20.735
     15.980  432.216   77.742   91.937   48.371  115.958   21.915   20.400
     15.990  430.748   79.169   90.315   48.591  115.155   21.106   21.193
     16.000  434.616   79.063   91.877   49.337  116.597   21.506   20.831
     16.010  436.302   78.363   90.259   47.901  121.014   21.808   21.356
     16.020  428.006   75.935   92.290   47.232  115.254   21.282   19.892
     16.030  435.082   79.215   92.308   48.150  117.471   21.128   21.193
     16.040  434.282   80.021   90.755   48.221  116.009   21.723   21.241
     16.050  432.502   79.131   91.304   48.411  115.779   20.991   21.352
     16.060  436.096   79.587   91.514   48.956  117.517   21.300   21.344
     16.070  432.492   79.564   91.419   47.565  116.736   20.925   20.823
     16.080  430.274   78.022   90.315   48.625  115.362   20.601   21.330
     16.090  433.750   79.686   92.192   47.218  115.235   21.451   21.279
     16.100  435.009   80.518   93.315   48.552  114.777   21.171   21.041
     16.110  434.904   80.142   91.413   47.588  117.307   21.666   21.695
     16.120  428.517   80.082   90.531   46.448  115.837   20.420   20.977
     16.130  428.811   78.187   90.396   46.298  116.311   20.917   21.463
     16.140  430.795   79.105   90.693   47.825  115.194   21.455   21.491
     16.150  431.723   79.834   92.208   46.846  115.751   20.563   21.570
     16.160  429.824   78.149   89.346   48.323  115.687   21.594   21.793
     16.170  430.792   79.682   91.692   47.982  114.133   21.245   20.691
     16.180  430.146   79.985   91.523   46.829  116.099   20.422   19.916
     16.190  431.888   80.097   90.740   46.666  116.440   20.554   22.082
     16.200  432.927   79.576   90.556   48.163  115.945   21.392   21.471
     16.210  431.466   79.350   91.446   48.595  113.758   21.163   21.717
     16.220  431.539   80.782   91.620   48.622  115.479   20.949   20.773
     16.230  430.051   79.080   90.491   47.553  115.923   21.020   21.596
     16.240  427.620   78.123   91.171   48.244  114.637   20.848   20.812
     16.250  428.141   79.931   90.100   47.129  115.624   20.835   20.156
     16.260  429.832   79.113   90.255   48.049  115.493   20.937   21.044
     16.270  435.442   78.701   95.338   47.521  116.071   20.904   21.227
     16.280  429.332   78.811   90.737   47.264  114.299   21.037   21.913
     16.290  427.098   78.196   91.207   48.636  112.374   20.858   21.254
     16.300  430.542   79.722   90.702   47.922  114.971   21.019   21.066
     16.310  427.720   80.401   88.472   47.132  115.255   20.195   21.288
     16.320  432.365   80.326   90.032   47.326  116.409   21.356   21.346
     16.330  432.216   79.492   91.242   47.646  116.539   20.697   20.215
     16.340  433.037   79.206   90.342   47.057  117.873   20.898   21.682
     16.350  433.647   79.277   91.089   46.791  117.148   19.934   22.398
     16.360  432.331   80.485   90.404   46.621  115.482   20.305   22.442
     16.370  430.623   79.098   90.282   46.435  115.020   20.652   22.055
     16.380  432.298   80.030   90.392   47.600  116.588   20.779   21.906
     16.390  425.006   77.696   90.643   46.474  114.103   20.230   21.142
     16.400  430.865   79.880   91.009   45.661  116.061   20.897   21.702
     16.410  428.504   79.055   90.019   45.172  115.987   21.302   21.891
     16.420  426.687   77.158   89.348   46.942  116.719   20.327   20.897
     16.430  430.210   78.067   89.565   47.069  117.078   21.121   21.111
     16.440  429.907   79.633   89.185   46.412  118.665   21.238   20.827
     16.450  430.556   79.007   90.978   46.489  117.303   20.697   21.120
     16.460  429.199   78.072   90.336   46.223  116.890   21.201   21.791
     16.470  430.022   78.704   91.392   46.752  117.484   20.913   20.933
     16.480  431.049   79.184   90.850   46.761  118.529   20.811   21.731
     16.490  431.593   78.677   90.890   47.038  117.084   20.253   21.579
     16.500  427.619   78.568   90.155   46.367  116.138   20.229   21.317
     16.510  433.803   79.072   91.396   46.840  118.995   20.850   21.254
     16.520  430.153   77.159   89.828   47.151  117.610   20.811   21.687
     16.530  426.214   77.762   90.857   45.884  115.316   20.086   21.214
     16.540  431.470   77.617   91.672   47.547  116.489   20.759   21.825
     16.550  429.165   76.451   92.131   45.767  117.812   20.409   21.570
     16.560  430.435   77.902   91.821   45.957  115.957   20.342   21.495
     16.570  431.554   77.288   91.558   46.109  117.607   20.970   21.446
     16.580  429.990   78.233   90.802   47.431  116.092   20.588   21.677
     16.590  431.675   78.408   93.279   46.704  116.230   21.435   20.670
     16.600  432.358   77.643   91.806   46.310  117.534   20.767   21.930
     16.610  429.026   75.452   91.549   45.560  118.503   21.518   21.024
     16.620  434.188   77.217   93.154   45.356  117.778   21.807   21.757
     16.630  434.687   78.041   92.160   46.487  118.920   21.211   21.481
     16.640  434.676   79.332   89.738   46.629  118.881   21.897   21.996
     16.650  434.535   79.129   91.746   46.114  118.551   21.927   20.852
     16.660  431.242   77.023   92.680   45.735  118.827   21.782   20.863
     16.670  430.869   76.285   92.012   47.311  118.400   21.730   20.661
     16.680  431.977   77.656   91.963   47.376  116.047   21.891   21.275
     16.690  429.774   77.860   90.812   46.263  116.765   20.928   21.245
     16.700  427.107   73.247   91.357   46.366  117.885   21.051   21.656
     16.710  427.144   76.905   91.661   46.631  115.172   19.919   21.741
     16.720  429.330   76.885   90.606   47.660  117.387   19.664   21.172
     16.730  430.194   76.215   90.566   48.621  116.561   20.821   21.972
     16.740  430.212   75.882   91.980   48.146  116.879   21.094   20.953
     16.750  428.542   77.739   90.602   46.466  115.552   20.042   21.329
     16.760  433.050   78.378   92.609   46.175  116.547   20.193   22.228
     16.770  434.241   79.953   91.429   47.299  117.027   20.199   21.923
     16.780  427.457   77.373   90.681   46.854  114.936   20.678   21.406
     16.790  433.860   78.930   90.823   47.324  117.057   21.811   21.949
     16.800  431.300   77.193   91.651   47.951  116.828   20.538   21.511
     16.810  432.868   79.295   92.205   47.478  115.591   20.813   21.449
     16.820  437.458   80.775   94.003   47.880  116.207   20.278   21.814
     16.830  430.793   79.551   90.884   46.909  117.248   20.034   20.739
     16.840  434.239   79.983   92.086   47.596  115.785   21.266   21.585
     16.850  430.099   78.786   90.290   46.765  116.632   20.565   21.191
     16.860  429.508   78.595   92.063   45.512  116.969   20.009   20.731
     16.870  429.099   78.748   92.606   46.563  114.879   20.469   20.673
     16.880  428.641   77.781   91.971   46.630  115.307   20.486   21.276
     16.890  430.675   80.730   91.079   46.001  115.419   20.316   21.699
     16.900  433.738   80.029   91.988   46.580  116.579   21.576   21.106
     16.910  430.530   78.832   91.226   46.836  117.070   20.435   21.435
     16.920  434.133   78.581   90.780   47.495  118.723   20.823   21.889
     16.930  431.894   78.063   91.155   47.919  116.620   21.259   22.460
     16.940  432.421   78.769   92.388   47.922  115.670   21.491   21.084
     16.950  433.575   79.561   92.269   47.737  117.464   21.152   20.619
     16.960  430.749   77.427   91.676   48.147  116.210   21.673   20.331
     16.970  429.955   77.740   91.055   47.322  115.702   21.527   21.124
     16.980  429.821   78.072   90.764   48.090  116.378   21.137   20.088
     16.990  428.725   77.399   92.257   46.551  115.659   21.085   20.210
     17.000  426.417   77.396   90.301   46.102  115.173   21.708   20.808
     17.010  426.612   75.925   89.563   45.030  117.615   20.863   21.868
     17.020  427.618   78.043   89.741   46.098  116.885   20.968   21.081
     17.030  428.424   78.162   90.116   46.427  115.783   21.123   20.892
     17.040  430.683   78.210   90.494   45.671  116.877   22.215   20.908
     17.050  428.008   76.903   89.782   47.130  115.969   21.879   20.386
     17.060  428.000   76.117   90.502   46.529  116.914   20.786   21.741
     17.070  428.635   78.262   90.265   47.443  116.398   20.748   20.849
     17.080  428.313   78.114   91.140   47.384  114.130   21.299   21.041
     17.090  427.550   77.224   91.009   47.348  114.915   20.892   20.948
     17.100  429.435   78.082   91.154   46.625  115.691   21.222   21.639
     17.110  430.426   77.831   91.837   46.855  116.587   19.987   21.108
     17.120  430.680   78.290   91.169   46.929  115.334   21.031   20.606
     17.130  433.306   76.522   93.179   47.651  115.317   21.586   21.178
     17.140  428.511   77.583   92.297   46.863  115.097   21.219   20.126
     17.150  429.924   77.236   90.739   47.974  116.673   21.365   20.749
     17.160  431.413   78.955   91.171   48.396  114.773   20.842   20.875
     17.170  430.493   78.947   90.920   48.250  114.539   20.451   20.009
     17.180  426.605   76.645   90.594   48.202  114.501   21.087   19.795
     17.190  432.491   77.786   92.470   49.118  115.336   20.502   20.666
     17.200  429.879   76.608   90.995   48.995  114.296   20.899   21.057
     17.210  427.533   77.859   88.374   48.608  113.463   21.134   20.863
     17.220  428.123   77.184   88.940   47.601  113.263   21.266   21.592
     17.230  434.376   79.525   90.410   48.638  115.228   21.898   20.710
     17.240  433.308   78.945   91.087   48.029  114.723   20.867   21.462
     17.250  430.345   77.474   91.311   48.194  113.147   22.127   20.923
     17.260  430.331   77.448   90.604   48.346  114.597   21.722   20.447
     17.270  430.455   78.950   90.239   48.452  112.544   20.994   21.327
     17.280  434.533   79.813   92.123   48.795  114.647   21.289   21.497
     17.290  434.169   78.891   90.348   47.614  116.557   20.745   22.049
     17.300  432.512   78.566   91.080   47.997  114.783   20.550   21.260
     17.310  430.925   79.501   90.016   48.006  113.422   19.925   21.816
     17.320  431.056   79.111   90.957   48.287  114.478   20.560   20.704
     17.330  433.329   80.104   88.540   48.442  116.768   20.745   21.917
     17.340  434.388   78.976   90.862   49.152  114.516   20.469   22.457
     17.350  436.261   79.086   90.595   48.647  116.752   21.885   22.389
     17.360  436.939   81.453   90.338   48.806  116.555   21.160   21.866
     17.370  436.658   81.062   90.755   47.139  117.563   22.016   20.830
     17.380  431.317   79.679   90.100   47.024  114.776   21.743   21.722
     17.390  431.637   77.755   90.117   46.216  116.298   21.611   22.357
     17.400  438.916   79.426   90.547   46.618  118.893   23.184   22.700
     17.410  435.921   78.588   90.735   47.714  117.192   22.574   22.552
     17.420  430.819   78.862   89.995   47.165  116.777   20.826   21.627
     17.430  431.615   78.733   90.103   47.767  115.473   21.214   21.307
     17.440  438.167   78.137   92.289   48.741  117.453   22.493   21.856
     17.450  431.129   78.880   88.915   47.699  116.619   21.383   21.255
     17.460  435.971   81.704   89.328   48.122  116.991   22.008   21.542
     17.470  437.252   81.315   92.634   46.938  116.711   21.807   21.404
     17.480  440.580   82.320   91.355   48.163  118.736   22.136   20.542
     17.490  436.866   80.993   90.434   47.035  116.690   22.365   22.106
     17.500  430.188   80.198   90.267   46.591  115.402   21.346   20.957
     17.510  434.409   80.671   89.652   46.364  117.950   22.538   21.179
     17.520  429.666   78.644   88.133   45.992  117.475   20.892   21.276
     17.530  435.225   78.786   92.235   46.531  118.744   21.997   20.146
     17.540  437.228   80.341   89.604   49.232  118.386   21.760   21.759
     17.550  434.657   80.225   91.589   46.260  117.374   20.882   20.998
     17.560  432.978   79.491   89.273   46.662  116.212   21.829   22.139
     17.570  437.081   80.587   89.865   46.109  118.397   21.362   22.589
     17.580  433.895   80.395   90.701   46.778  116.183   22.268   20.726
     17.590  437.338   81.455   90.179   46.892  118.038   22.243   21.683
     17.600  437.389   82.018   91.236   46.917  116.988   21.993   20.317
     17.610  430.206   79.069   89.675   45.638  115.050   21.418   22.027
     17.620  434.669   78.834   90.662   46.278  118.792   21.732   22.258
     17.630  434.343   80.090   91.143   47.214  117.350   20.576   20.973
     17.640  433.258   81.786   90.240   46.025  115.063   21.087   21.475
     17.650  433.975   79.763   91.654   47.546  116.494   20.963   21.018
     17.660  433.074   80.789   91.311   46.457  115.924   21.613   20.875
     17.670  434.298   80.910   90.316   46.617  118.492   20.905   20.914
     17.680  431.168   79.820   89.451   46.571  116.354   20.396   21.682
     17.690  438.103   79.880   90.638   47.808  118.481   21.555   21.385
     17.700  428.238   79.381   89.014   45.189  113.905   21.425   21.880
     17.710  434.249   81.597   89.485   46.370  116.003   21.008   21.151
     17.720  433.775   80.259   91.457   46.058  114.341   21.423   21.742
     17.730  434.167   79.367   90.620   46.641  118.372   21.196   20.769
     17.740  434.517   80.597   91.046   47.893  114.844   20.493   21.787
     17.750  435.641   81.432   90.954   47.443  116.237   20.707   20.582
     17.760  430.948   80.656   91.440   44.353  115.167   20.619   20.854
     17.770  431.297   80.758   90.233   45.046  115.501   21.704   20.824
     17.780  435.232   80.779   89.824   47.552  117.588   21.697   20.849
     17.790  437.026   80.894   92.747   46.193  116.246   21.394   21.498
     17.800  432.872   80.310   90.482   46.975  115.030   21.149   20.471
     17.810  433.559   81.932   90.201   47.235  115.810   21.163   20.446
     17.820  430.480   80.693   88.641   46.295  115.425   21.180   20.428
     17.830  427.292   80.516   89.570   46.013  112.099   21.063   21.152
     17.840  432.853   81.233   91.240   46.262  115.555   21.158   20.782
     17.850  432.730   82.223   90.536   47.241  114.157   20.652   20.239
     17.860  431.480   79.901   90.159   46.441  115.705   20.815   20.850
     17.870  435.534   81.681   89.561   47.217  115.959   21.691   20.616
     17.880  429.895   79.279   88.378   47.102  115.501   22.132   20.743
     17.890  430.996   78.929   89.491   46.889  116.481   21.206   20.118
     17.900  428.163   77.648   89.738   46.412  115.049   21.040   20.517
     17.910  432.700   80.326   90.688   47.171  116.064   20.323   20.695
     17.920  435.136   80.381   90.999   46.792  115.894   21.824   20.972
     17.930  431.631   78.851   91.563   46.896  115.579   20.200   21.068
     17.940  432.837   77.826   91.362   46.942  115.759   20.448   20.731
     17.950  433.424   80.899   90.171   45.605  118.260   20.175   19.927
     17.960  432.227   79.201   90.966   45.661  117.696   20.660   20.402
     17.970  428.582   78.537   90.207   45.183  116.083   21.257   19.654
     17.980  429.703   81.682   91.872   44.137  114.289   20.268   19.840
     17.990  433.713   80.697   90.198   45.510  116.785   21.328   20.437
     18.000  433.147   79.643   92.697   45.808  115.953   21.245   19.675
     18.010  431.473   79.632   91.778   44.981  115.617   21.101   20.072
     18.020  430.151   79.187   91.772   45.481  114.687   20.680   19.184
     18.030  433.538   80.395   93.160   45.686  115.587   20.610   19.864
     18.040  434.867   79.489   92.301   46.081  117.903   20.880   20.136
     18.050  434.402   79.335   92.937   46.390  114.969   20.811   20.206
     18.060  431.889   78.489   92.124   45.322  115.045   20.713   19.531
     18.070  433.345   78.503   93.206   47.010  116.680   20.914   19.056
     18.080  434.828   79.535   94.236   45.178  117.120   20.329   19.653
     18.090  436.656   80.836   92.125   46.044  117.906   21.247   19.965
     18.100  433.225   80.188   92.003   45.457  116.905   20.810   19.932
     18.110  431.371   77.929   93.003   45.710  116.312   21.707   19.343
     18.120  431.906   78.819   91.847   44.900  116.669   20.925   19.460
     18.130  432.969   79.813   92.022   45.392  117.201   21.604   19.740
     18.140  432.313   79.304   91.512   44.519  117.559   20.692   19.790
     18.150  433.819   79.768   91.909   44.758  117.417   21.004   20.200
     18.160  434.081   77.783   93.020   45.045  118.173   21.741   20.901
     18.170  436.280   79.602   91.619   45.366  118.827   21.583   20.144
     18.180  434.066   78.172   90.908   44.743  119.782   20.675   20.429
     18.190  436.898   79.350   91.098   45.856  120.920   20.229   20.534
     18.200  435.884   79.454   92.250   45.003  119.951   21.608   20.252
     18.210  434.117   79.622   91.135   46.166  118.104   21.903   20.030
     18.220  438.879   80.312   91.320   47.490  119.668   21.818   20.359
     18.230  439.361   80.676   90.919   46.798  120.299   21.751   20.502
     18.240  433.439   78.113   91.779   47.105  117.575   21.835   20.092
     18.250  437.502   79.845   92.527   45.380  119.126   20.784   21.542
     18.260  434.804   81.095   91.593   44.801  118.863   20.588   19.970
     18.270  438.261   83.138   92.950   45.095  117.715   21.557   20.659
     18.280  435.838   80.020   92.214   46.337  118.080   20.363   21.107
     18.290  434.644   80.621   90.790   45.089  117.419   20.882   21.301
     18.300  438.763   80.853   92.676   45.812  119.221   21.623   20.657
     18.310  438.243   80.461   92.851   45.364  119.486   21.105   20.963
     18.320  431.457   79.654   92.262   43.759  118.015   19.713   20.820
     18.330  431.516   79.203   92.385   44.356  117.303   20.352   20.593
     18.340  435.277   78.847   89.551   45.623  119.709   22.022   21.004
     18.350  434.290   79.403   90.504   45.213  119.437   21.233   21.024
     18.360  432.741   79.526   90.996   44.741  118.213   21.349   20.096
     18.370  436.014   80.327   91.748   47.028  118.008   21.454   20.588
     18.380  434.327   81.344   91.264   44.805  117.318   21.189   20.929
     18.390  436.514   81.197   92.522   45.249  116.234   21.064   21.012
     18.400  434.756   79.889   91.193   45.631  117.748   21.142   20.131
     18.410  432.040   78.689   91.300   45.763  117.776   20.610   19.756
     18.420  434.688   80.654   91.411   46.355  117.667   21.215   19.938
     18.430  432.680   80.732   92.168   43.567  117.058   21.338   20.156
     18.440  431.471   79.690   91.608   44.945  115.839   21.389   19.931
     18.450  434.839   80.804   93.237   46.062  115.853   21.842   20.373
     18.460  431.925   80.027   93.861   45.431  115.306   20.946   19.771
     18.470  435.564   81.898   92.176   46.308  117.611   20.771   20.671
     18.480  430.663   78.984   91.603   45.833  118.018   20.049   20.158
     18.490  434.637   80.523   91.832   46.163  118.488   21.077   19.957
     18.500  430.264   79.818   91.897   44.455  116.824   20.637   19.835
     18.510  432.767   81.096   91.699   46.072  118.546   20.706   19.743
     18.520  433.262   81.523   90.893   46.309  116.285   21.479   20.088
     18.530  432.019   80.313   91.393   43.942  118.175   20.950   19.833
     18.540  434.279   79.049   93.166   44.002  118.814   21.341   21.311
     18.550  433.572   80.641   93.641   43.315  117.583   21.291   20.645
     18.560  429.610   81.174   89.958   45.129  116.482   20.150   20.450
     18.570  432.246   80.532   91.230   44.874  118.282   20.087   19.930
     18.580  436.348   80.333   93.123   45.646  117.835   20.327   21.011
     18.590  429.713   79.722   90.633   44.084  118.388   19.655   20.431
     18.600  432.745   80.135   92.648   44.879  117.998   20.831   20.670
     18.610  428.656   79.988   89.243   44.593  117.260   20.543   20.754
     18.620  432.734   81.321   90.381   46.491  117.362   21.111   21.040
     18.630  436.912   82.876   91.425   46.246  117.788   20.366   21.235
     18.640  433.696   80.061   92.232   45.807  116.506   21.247   20.394
     18.650  432.642   80.315   91.150   44.965  117.389   20.658   20.633
     18.660  430.976   79.365   90.161   46.229  117.384   20.471   20.007
     18.670  427.636   78.825   90.444   45.528  114.535   19.633   20.852
     18.680  435.661   80.819   89.964   45.571  118.640   21.315   20.960
     18.690  433.880   80.699   88.785   45.345  118.336   21.343   20.801
     18.700  434.399   81.674   88.496   46.920  116.770   21.365   20.735
     18.710  432.133   80.028   90.930   45.488  117.573   20.293   20.568
     18.720  433.032   81.341   90.460   44.164  116.456   20.522   20.894
     18.730  432.221   81.718   92.485   45.581  114.003   20.042   20.912
     18.740  431.340   79.214   89.512   45.927  116.312   21.131   21.508
     18.750  430.043   80.468   90.361   46.284  113.487   21.562   20.963
     18.760  434.661   80.999   91.048   44.707  117.633   21.360   20.819
     18.770  436.927   80.565   91.181   46.650  117.148   21.792   21.928
     18.780  431.992   80.522   91.847   45.436  114.436   20.115   20.608
     18.790  432.331   80.196   90.969   45.154  117.888   20.660   19.972
     18.800  435.365   81.952   90.074   45.387  119.813   20.391   20.572
     18.810  432.346   81.445   90.035   44.558  117.791   20.891   20.464
     18.820  431.295   80.269   91.661   44.657  116.817   19.860   20.167
     18.830  431.740   81.384   90.088   44.038  118.477   20.526   21.739
     18.840  436.962   80.932   92.171   45.548  119.736   20.157   21.736
     18.850  437.065   81.544   91.082   45.332  119.093   20.670   21.073
     18.860  434.071   82.589   90.226   44.983  117.043   20.948   20.493
     18.870  436.596   83.684   89.657   44.370  120.220   20.781   20.175
     18.880  433.966   80.697   90.287   45.188  117.253   20.362   21.087
     18.890  440.542   84.225   93.221   44.861  120.717   20.031   20.749
     18.900  435.259   82.055   91.273   45.242  117.118   20.918   20.828
     18.910  432.722   81.095   90.937   45.480  116.874   20.292   20.600
     18.920  435.680   82.664   91.620   46.182  115.988   20.762   21.391
     18.930  430.839   80.532   90.231   45.446  118.056   19.302   21.043
     18.940  435.611   80.688   91.367   46.060  118.542   19.941   21.869
     18.950  434.017   81.258   90.710   46.971  115.774   20.934   21.911
     18.960  435.893   80.082   91.622   46.352  117.859   20.656   21.726
     18.970  430.570   79.376   90.814   45.854  116.091   20.309   21.048
     18.980  432.435   80.462   91.479   45.767  116.747   19.699   20.436
     18.990  431.453   80.343   90.903   46.200  116.788   19.813   20.797
     19.000  435.058   80.605   89.798   47.435  119.172   19.615   20.899
     19.010  426.690   82.525   88.784   45.058  113.554   19.911   20.397
     19.020  437.120   81.519   90.726   46.552  119.462   19.399   20.538
     19.030  434.192   81.609   90.691   45.639  116.741   19.978   21.962
     19.040  434.564   83.899   90.561   47.659  115.457   19.845   20.580
     19.050  435.583   82.881   90.862   46.972  116.834   20.834   20.428
     19.060  432.678   82.000   90.323   46.196  116.782   20.612   19.919
     19.070  434.430   80.617   90.668   47.768  115.864   20.868   21.066
     19.080  432.239   82.528   87.561   46.890  116.385   20.703   20.531
     19.090  437.408   82.169   90.888   46.245  118.311   20.419   21.408
     19.100  431.929   79.993   90.730   46.717  116.161   19.919   20.814
     19.110  437.584   82.253   90.461   47.226  118.439   21.340   20.864
     19.120  428.871   80.888   87.152   47.220  116.547   20.315   21.573
     19.130  434.556   82.910   90.564   45.963  117.906   19.946   20.598
     19.140  436.641   82.102   90.373   46.425  118.404   21.046   21.634
     19.150  432.437   81.965   89.583   45.489  116.120   20.457   21.401
     19.160  432.091   81.262   87.721   46.394  117.253   20.437   21.804
     19.170  434.755   82.578   91.117   45.614  118.670   21.408   19.721
     19.180  434.242   82.101   89.029   46.533  117.653   20.073   20.729
     19.190  437.478   81.535   90.325   46.708  120.128   20.649   20.249
     19.200  437.819   82.083   90.320   46.024  119.998   20.233   21.336
     19.210  433.393   81.036   89.832   46.109  117.897   20.465   20.941
     19.220  433.101   80.596   89.080   46.034  119.761   19.877   20.402
     19.230  434.292   81.354   90.053   46.863  115.799   20.500   20.785
     19.240  434.798   81.870   89.930   46.341  116.319   20.849   21.383
     19.250  433.192   80.516   88.987   46.832  117.008   19.873   21.223
     19.260  432.539   80.663   89.931   46.315  115.132   21.258   21.164
     19.270  434.688   81.239   90.138   47.427  117.332   20.043   20.496
     19.280  428.971   79.169   90.214   46.942  115.501   20.074   21.010
     19.290  431.892   80.083   87.782   47.824  118.021   19.713   21.248
     19.300  431.555   80.070   89.928   46.893  114.714   20.669   20.968
     19.310  437.228   81.940   88.682   47.808  118.812   20.410   20.510
     19.320  435.690   82.254   89.215   46.037  118.218   20.311   20.824
     19.330  434.028   79.535   91.420   47.075  117.463   20.557   20.936
     19.340  435.267   82.026   90.258   47.446  115.758   21.216   20.405
     19.350  432.908   80.939   88.335   46.364  116.740   20.590   21.463
     19.360  432.225   80.477   90.316   47.351  116.350   20.130   20.602
     19.370  435.262   82.302   90.413   47.585  116.846   19.523   20.363
     19.380  430.775   80.697   90.094   47.317  115.510   20.189   20.647
     19.390  433.965   78.851   91.035   48.443  116.531   20.756   21.453
     19.400  433.843   81.131   90.441   47.795  116.033   20.011   20.349
     19.410  436.214   81.907   90.399   46.902  119.191   20.931   21.249
     19.420  433.731   80.486   90.011   47.473  117.450   20.118   20.030
     19.430  434.832   82.340   89.766   46.300  117.287   20.272   20.749
     19.440  435.570   81.214   91.284   46.240  116.901   20.212   21.760
     19.450  431.627   80.940   89.076   46.885  115.556   20.346   21.063
     19.460  431.368   81.692   89.757   46.416  114.572   20.594   20.543
     19.470  433.348   82.943   88.787   46.824  115.668   21.069   20.309
     19.480  431.190   81.475   89.337   46.803  115.216   20.446   20.113
     19.490  429.467   81.044   88.455   46.861  116.433   20.987   19.271
     19.500  430.381   81.233   87.754   46.069  116.503   20.595   19.873
     19.510  430.747   80.834   89.577   46.100  116.295   19.274   20.287
     19.520  434.795   79.087   89.950   48.065  118.162   20.606   21.414
     19.530  434.772   81.639   88.281   47.339  117.567   20.325   20.603
     19.540  428.565   79.253   88.509   47.152  114.364   21.064   20.724
     19.550  438.009   81.118   89.760   46.616  119.875   22.134   20.952
     19.560  432.796   80.539   87.550   47.669  118.038   21.270   20.463
     19.570  433.037   81.739   89.142   47.141  116.535   21.090   20.597
     19.580  435.188   82.139   87.638   48.125  118.890   20.615   20.461
     19.590  431.741   80.683   88.160   46.447  116.393   20.357   21.104
     19.600  429.932   80.330   88.402   46.136  114.925   20.444   21.202
     19.610  432.489   80.738   86.738   47.918  117.529   20.472   20.313
     19.620  431.471   80.527   89.311   47.077  116.197   20.300   20.691
     19.630  437.444   82.496   88.640   46.189  119.204   20.917   21.230
     19.640  435.484   82.942   88.952   46.035  117.682   20.447   20.559
     19.650  435.882   82.365   89.037   48.558  116.338   20.203   20.088
     19.660  433.996   79.513   88.860   47.142  118.467   21.389   19.842
     19.670  432.089   78.792   89.517   47.686  116.513   20.729   19.889
     19.680  429.838   79.886   87.928   47.832  115.573   20.150   20.664
     19.690  432.355   81.644   88.841   47.428  114.715   21.697   21.092
     19.700  433.401   82.287   89.296   46.978  116.898   21.073   20.406
     19.710  430.252   80.222   88.552   47.731  116.183   20.252   20.025
     19.720  433.134   79.404   89.494   46.566  118.496   20.471   20.860
     19.730  437.120   80.845   89.540   48.607  119.131   20.982   20.452
     19.740  436.878   79.978   89.384   48.840  119.364   20.669   20.571
     19.750  433.520   79.650   89.304   47.191  116.066   20.979   21.492
     19.760  435.704   79.841   90.400   47.788  117.680   21.369   19.924
     19.770  437.020   82.689   89.720   47.148  117.399   21.342   20.598
     19.780  428.957   79.639   91.020   47.078  114.317   20.398   20.277
     19.790  436.861   80.165   90.209   47.640  116.698   20.776   20.941
     19.800  432.765   78.271   89.108   46.267  118.532   20.281   21.393
     19.810  431.509   78.901   89.988   46.868  116.911   21.159   20.590
     19.820  432.479   79.647   89.648   46.617  117.084   21.504   20.923
     19.830  434.368   79.624   90.458   48.436  117.859   20.200   21.070
     19.840  437.523   79.598   89.975   49.189  119.612   20.605   21.047
     19.850  437.407   81.588   90.958   48.393  118.871   19.729   20.466
     19.860  439.410   81.826   90.085   47.479  119.847   20.448   21.051
     19.870  438.187   80.785   90.069   47.506  117.793   20.541   22.159
     19.880  436.404   82.829   89.517   48.896  117.606   19.447   20.438
     19.890  438.340   81.463   89.922   47.915  119.941   20.595   20.491
     19.900  439.719   81.946   89.968   47.548  117.788   20.522   20.686
     19.910  438.572   81.831   91.231   47.160  117.018   20.790   21.008
     19.920  437.973   81.654   90.543   46.657  116.676   20.826   21.207
     19.930  438.288   82.509   90.260   47.163  117.480   21.108   20.952
     19.940  435.675   80.605   89.894   47.708  117.270   20.164   21.416
     19.950  436.661   82.178   89.689   47.033  115.671   21.074   21.014
     19.960  437.198   81.965   90.209   47.206  116.108   20.772   20.580
     19.970  434.969   81.731   88.202   46.207  116.102   20.628   20.929
     19.980  435.834   80.535   87.921   47.270  118.059   20.960   21.063
     19.990  436.502   81.553   90.490   47.350  116.568   20.327   20.851
     20.000  438.109   82.271   90.208   46.438  117.877   20.736   21.092
     20.010  435.403   81.231   90.379   46.692  116.590   20.445   21.001
     20.020  434.552   81.974   90.342   45.708  115.457   19.979   21.545
     20.030  436.642   82.880   91.130   46.069  116.579   20.124   20.368
     20.040  433.781   79.783   92.542   46.323  114.574   21.060   20.579
     20.050  437.701   82.550   90.265   46.567  118.190   20.371   21.701
     20.060  435.229   81.301   90.680   45.910  115.683   21.843   21.673
     20.070  431.795   80.645   88.946   46.142  116.216   20.667   21.121
     20.080  432.189   81.350   89.113   45.928  115.839   20.353   21.140
     20.090  432.781   82.891   89.569   46.368  115.189   20.343   21.015
     20.100  431.803   81.352   90.350   45.972  115.522   20.023   20.758
     20.110  428.609   81.833   87.194   46.008  116.162   20.246   20.005
     20.120  434.274   82.357   89.651   46.148  115.937   20.454   21.143
     20.130  430.639   82.447   87.533   45.043  117.295   20.697   20.271
     20.140  432.682   81.685   87.320   47.773  118.883   19.452   20.500
     20.150  433.959   81.005   87.651   47.488  118.871   20.359   21.759
     20.160  431.991   80.818   88.625   46.103  117.661   20.930   20.784
     20.170  432.964   82.865   87.956   45.785  116.744   21.358   20.568
     20.180  429.977   81.586   87.770   45.778  116.764   20.042   20.997
     20.190  429.677   80.564   87.030   46.100  116.571   21.027   20.831
     20.200  429.682   82.619   87.573   47.032  116.309   19.843   20.537
     20.210  430.476   80.770   88.208   47.268  115.745   20.455   20.454
     20.220  433.296   81.683   88.592   47.536  115.778   20.806   20.179
     20.230  431.298   80.802   88.416   45.588  114.806   21.183   22.081
     20.240  428.512   79.251   90.116   46.250  113.935   20.415   20.719
     20.250  428.139   79.250   88.216   46.021  116.044   20.247   21.826
     20.260  429.705   80.514   88.249   46.585  115.195   20.606   19.968
     20.270  435.586   81.963   88.550   46.764  117.498   20.827   20.547
     20.280  431.460   80.715   87.869   46.948  116.459   20.474   20.095
     20.290  430.807   82.127   87.826   47.445  114.655   19.636   20.378
     20.300  435.329   82.830   89.241   45.812  116.395   21.202   20.123
     20.310  432.214   80.061   88.978   46.705  115.664   20.685   20.824
     20.320  439.175   81.049   91.007   46.814  118.896   21.370   20.491
     20.330  437.731   81.264   89.550   46.066  117.758   22.565   20.477
     20.340  435.780   82.390   89.744   45.672  116.634   21.512   20.534
     20.350  432.981   81.723   89.056   46.958  115.396   20.051   21.228
     20.360  436.987   81.839   91.338   46.713  115.759   21.996   20.668
     20.370  439.228   82.554   90.996   46.466  117.415   22.346   20.572
     20.380  438.732   80.166   91.977   47.530  116.694   22.221   21.520
     20.390  433.598   81.837   92.429   45.367  115.020   21.235   20.992
     20.400  435.051   81.255   91.673   47.159  116.124   21.324   20.325
     20.410  433.976   81.852   90.568   46.616  115.929   20.932   20.505
     20.420  435.381   81.757   90.623   46.111  118.392   20.157   21.422
     20.430  431.605   81.461   89.296   46.435  115.634   20.324   19.947
     20.440  434.884   81.482   89.466   46.827  116.703   20.761   21.040
     20.450  435.707   80.084   91.319   46.976  116.263   21.488   21.403
     20.460  429.877   77.447   90.119   46.804  115.617   21.094   21.718
     20.470  433.703   80.917   89.630   46.393  117.636   21.171   19.973
     20.480  436.173   79.351   91.478   46.486  117.880   21.596   20.122
     20.490  436.628   81.585   90.606   46.446  117.577   20.913   21.137
     20.500  436.712   79.400   91.843   47.223  118.218   21.038   20.990
     20.510  432.960   80.180   90.717   46.587  115.395   21.360   20.399
     20.520  432.213   79.152   88.359   46.697  116.573   21.508   21.128
     20.530  430.791   79.777   91.109   46.441  115.288   20.451   20.970
     20.540  434.942   80.823   91.569   45.908  115.837   21.279   21.891
     20.550  430.974   80.355   90.491   47.132  113.987   20.726   20.939
     20.560  431.129   78.661   91.125   45.028  117.939   20.871   20.208
     20.570  433.093   81.209   90.992   46.638  115.621   20.286   20.386
     20.580  429.283   78.391   90.948   45.708  114.644   19.777   21.023
     20.590  430.600   78.719   90.909   46.507  115.405   19.449   20.882
     20.600  425.900   76.097   90.162   45.657  114.014   19.283   21.624
     20.610  428.185   79.952   89.641   45.145  114.826   19.236   21.373
     20.620  429.621   79.756   89.646   45.282  117.005   19.347   20.458
     20.630  434.812   81.634   88.833   45.375  117.166   19.687   21.654
     20.640  431.616   79.336   88.980   45.903  116.892   20.377   20.824
     20.650  432.547   78.739   89.503   44.817  118.996   19.182   21.801
     20.660  432.878   80.426   89.343   45.255  117.394   20.122   20.960
     20.670  428.609   80.432   86.952   45.742  117.626   19.397   19.977
     20.680  429.868   79.683   88.973   44.848  116.431   20.237   21.028
     20.690  433.041   81.267   89.312   45.437  115.462   20.443   21.727
     20.700  432.898   77.144   89.392   45.645  117.513   20.336   20.918
     20.710  429.802   79.176   87.621   46.933  117.540   19.501   20.108
     20.720  430.894   78.839   88.984   46.270  116.368   20.098   21.615
     20.730  427.062   78.821   90.074   44.426  114.870   20.907   21.115
     20.740  429.975   79.563   89.737   44.469  115.672   19.996   20.814
     20.750  430.795   78.898   90.520   44.786  116.966   20.154   21.322
     20.760  430.541   79.018   89.449   44.634  116.593   20.664   21.769
     20.770  427.416   79.312   89.344   45.264  115.185   19.356   20.631
     20.780  431.931   80.805   90.608   45.362  115.629   20.985   20.633
     20.790  430.241   80.567   90.265   46.095  114.284   19.723   21.463
     20.800  431.382   80.960   90.021   46.601  114.288   21.486   20.879
     20.810  431.756   80.448   90.884   46.596  115.346   19.888   20.545
     20.820  430.477   79.283   91.549   46.638  112.963   19.980   20.778
     20.830  429.222   79.177   89.802   45.530  115.588   20.481   20.763
     20.840  432.500   80.366   91.585   45.399  115.323   20.450   20.922
     20.850  434.307   79.712   91.709   45.438  116.656   20.869   21.793
     20.860  434.052   79.576   89.814   46.865  117.743   20.151   20.469
     20.870  428.974   79.925   88.429   46.713  115.455   20.256   21.045
     20.880  432.394   78.465   90.547   46.249  117.499   20.066   21.307
     20.890  434.163   80.271   90.189   44.584  118.231   20.738   22.100
     20.900  431.009   78.157   90.845   46.087  115.859   20.845   20.798
     20.910  430.797   79.451   87.608   46.212  116.841   20.647   21.047
     20.920  433.970   80.182   89.891   45.554  119.025   20.502   20.545
     20.930  433.861   78.136   90.550   46.940  116.699   20.111   21.176
     20.940  432.023   76.899   89.881   46.850  117.621   20.125   21.085
     20.950  427.180   78.888   89.711   45.771  113.640   20.430   20.447
     20.960  431.680   78.132   91.754   45.583  114.511   21.183   20.250
     20.970  427.880   77.464   88.904   46.310  114.153   20.716   21.255
     20.980  426.240   78.668   89.948   46.303  112.633   19.858   20.030
     20.990  431.687   80.411   91.094   46.239  114.248   20.418   21.854
     21.000  430.803   80.627   91.302   46.893  112.032   20.371   21.259
     21.010  433.329   81.886   92.191   46.272  115.421   19.991   20.052
     21.020  430.773   80.848   89.753   45.803  114.557   20.301   21.417
     21.030  426.683   79.087   89.543   46.973  113.180   20.205   20.173
     21.040  429.670   81.810   90.168   46.086  113.379   21.021   19.440
     21.050  429.327   80.695   90.176   46.666  114.572   19.457   20.375
     21.060  432.949   80.637   91.906   47.572  113.513   20.818   20.414
     21.070  425.647   79.744   88.700   46.986  113.352   19.331   20.054
     21.080  426.463   78.054   90.474   46.000  112.888   19.709   21.397
     21.090  432.140   80.961   90.936   46.841  116.269   19.237   21.054
     21.100  431.859   82.511   90.798   47.185  113.978   19.872   20.013
     21.110  427.950   81.589   90.365   47.378  111.840   19.975   19.902
     21.120  428.694   80.697   91.885   47.092  111.782   18.599   21.438
     21.130  432.966   81.247   92.127   46.884  115.326   18.436   20.963
     21.140  429.052   78.657   90.021   47.480  114.297   19.449   21.065
     21.150  427.166   80.627   91.365   46.695  111.685   19.286   20.452
     21.160  428.547   81.119   91.916   46.381  112.379   19.229   20.671
     21.170  434.756   81.499   92.862   47.594  114.269   19.446   20.418
     21.180  433.247   80.073   93.737   48.124  112.840   20.000   20.343
     21.190  431.783   80.469   91.495   46.557  113.555   19.581   21.081
     21.200  433.775   80.178   93.113   47.203  114.838   19.451   20.686
     21.210  431.363   79.576   92.613   45.613  114.172   19.539   20.436
     21.220  431.337   80.113   91.805   46.143  113.442   19.272   21.437
     21.230  431.070   79.362   90.781   46.905  113.865   19.568   20.146
     21.240  431.565   80.617   91.116   47.435  113.005   20.289   21.079
     21.250  433.917   80.917   91.091   47.329  115.991   18.585   22.014
     21.260  435.745   82.325   91.650   46.945  114.770   19.547   21.473
     21.270  432.503   79.911   91.782   47.598  113.407   19.101   21.480
     21.280  428.181   81.684   90.755   46.975  111.604   19.420   20.995
     21.290  427.873   79.931   90.044   46.594  113.784   19.142   21.232
     21.300  427.793   78.755   89.445   46.378  114.921   19.169   20.651
     21.310  428.155   78.855   90.597   46.296  114.570   19.287   20.902
     21.320  427.177   80.550   90.844   47.039  112.768   19.045   20.871
     21.330  428.960   81.087   90.257   47.013  113.969   18.888   21.173
     21.340  432.861   80.583   91.159   48.208  114.994   19.661   20.848
     21.350  427.131   79.234   90.625   46.408  112.545   19.235   20.926
     21.360  431.271   79.495   91.676   46.278  114.531   19.770   20.603
     21.370  427.146   78.374   90.200   46.915  114.425   19.210   20.784
     21.380  431.732   79.240   90.700   47.788  114.674   20.006   21.014
     21.390  430.480   79.320   90.221   47.228  112.809   21.338   20.784
     21.400  425.726   78.990   89.417   46.631  112.500   18.667   20.715
     21.410  432.189   79.575   92.464   46.955  113.975   19.517   20.823
     21.420  431.620   80.853   91.248   45.882  112.361   19.336   21.051
     21.430  425.757   77.324   90.984   44.887  113.107   19.522   21.393
     21.440  428.557   80.079   90.293   46.533  113.208   20.669   20.534
     21.450  426.826   80.074   90.378   46.727  111.026   20.388   20.953
     21.460  428.985   80.266   90.413   46.117  112.288   20.455   21.463
     21.470  428.875   81.120   92.271   45.813  111.747   19.613   20.540
     21.480  427.446   81.131   89.859   47.153  111.890   20.633   20.754
     21.490  426.329   79.470   89.013   46.842  112.465   20.114   21.370
     21.500  427.042   80.767   88.531   47.729  112.227   19.198   20.087
     21.510  427.181   81.120   90.814   46.708  111.815   19.136   21.335
     21.520  429.003   79.578   93.032   47.924  112.688   19.449   20.195
     21.530  425.624   78.843   90.838   46.619  112.119   19.986   20.656
     21.540  426.082   78.787   89.267   47.685  112.429   18.801   21.482
     21.550  425.095   79.747   88.796   47.570  112.335   18.951   20.236
     21.560  431.103   81.322   90.602   47.513  112.273   19.707   21.761
     21.570  428.023   80.154   90.580   45.959  112.861   20.073   21.003
     21.580  425.753   80.462   89.261   46.290  112.044   19.858   21.284
     21.590  432.851   81.793   89.433   46.908  115.783   20.037   21.912
     21.600  429.980   81.405   89.018   47.126  113.972   19.627   20.420
     21.610  427.984   78.614   90.440   46.595  114.030   20.041   20.442
     21.620  426.372   80.526   89.431   47.087  113.770   19.359   20.205
     21.630  431.861   79.678   92.772   47.546  114.294   19.629   20.367
     21.640  433.732   81.309   91.477   46.260  114.997   20.440   20.696
     21.650  430.840   79.342   90.248   46.121  115.031   20.295   20.918
     21.660  433.964   81.038   90.503   46.950  115.888   20.768   21.323
     21.670  432.186   80.594   91.544   47.909  114.527   19.970   19.746
     21.680  433.498   81.125   91.309   47.590  114.223   20.528   21.333
     21.690  432.708   80.054   91.461   45.675  116.034   20.953   22.077
     21.700  431.916   80.651   90.814   46.852  114.684   20.522   20.689
     21.710  430.385   80.643   89.682   46.738  112.515   20.941   20.946
     21.720  434.022   82.072   91.424   47.112  115.131   20.482   21.637
     21.730  432.060   79.526   90.831   46.431  116.515   20.847   21.342
     21.740  430.319   80.197   89.945   47.027  115.359   19.594   21.161
     21.750  430.870   79.402   91.168   46.959  113.654   20.106   21.718
     21.760  432.698   78.764   91.554   46.888  114.211   21.380   21.862
     21.770  431.382   82.560   90.014   46.458  112.023   20.769   21.128
     21.780  429.924   79.944   91.471   47.321  112.052   21.248   20.788
     21.790  435.502   80.780   91.458   46.789  116.021   21.209   21.862
     21.800  432.707   80.009   91.645   46.612  114.536   20.607   20.989
     21.810  430.564   82.769   89.239   46.309  113.934   20.381   20.576
     21.820  434.345   82.545   91.209   47.035  112.601   21.437   21.272
     21.830  432.822   81.759   91.418   46.158  114.796   20.955   20.112
     21.840  438.619   82.678   92.938   46.582  115.310   21.108   21.251
     21.850  429.426   81.881   90.722   46.038  114.186   19.320   20.670
     21.860  430.094   80.851   90.112   45.852  114.896   20.204   20.771
     21.870  434.056   81.555   91.515   46.932  113.932   20.599   21.444
     21.880  431.167   81.368   90.395   46.539  113.433   20.855   20.770
     21.890  431.992   81.007   90.899   46.079  114.206   20.096   20.490
     21.900  432.431   81.860   90.908   47.004  112.673   20.608   20.549
     21.910  430.381   81.306   89.193   47.371  112.495   20.747   21.133
     21.920  430.639   80.505   90.997   47.832  112.899   20.638   21.311
     21.930  431.131   80.166   92.022   47.277  112.306   20.946   20.573
     21.940  429.545   79.889   90.241   48.387  112.853   20.899   20.531
     21.950  431.712   81.074   90.630   47.030  114.993   20.776   21.001
     21.960  433.400   81.209   90.379   48.096  115.319   20.766   20.683
     21.970  433.653   80.908   91.545   46.238  117.636   20.207   19.953
     21.980  430.497   80.295   90.499   47.251  114.882   20.185   20.526
     21.990  435.206   82.218   91.425   47.934  114.044   20.141   21.082
     22.000  436.017   81.457   92.465   46.858  114.110   20.500   21.590
     22.010  437.410   80.402   93.361   48.252  116.155   21.040   20.463
     22.020  433.938   81.652   91.523   47.085  114.508   20.472   21.137
     22.030  434.132   81.454   91.155   47.691  116.145   20.640   20.095
     22.040  435.351   81.329   92.524   48.474  113.992   20.243   21.206
     22.050  439.151   83.632   94.727   47.740  115.249   20.963   20.205
     22.060  434.923   81.917   91.730   47.956  116.249   20.615   20.972
     22.070  435.708   82.790   90.272   48.423  115.378   20.408   20.495
     22.080  433.458   83.317   91.394   46.321  114.832   19.900   19.797
     22.090  432.199   81.802   90.745   46.493  115.281   19.157   20.517
     22.100  431.558   79.785   92.096   46.365  114.691   20.097   22.028
     22.110  435.961   80.898   91.455   47.507  116.631   21.135   20.640
     22.120  432.805   80.404   92.771   47.163  114.301   19.942   20.287
     22.130  432.212   80.500   90.976   47.750  114.855   20.594   20.143
     22.140  430.834   80.890   93.180   46.747  112.995   20.718   19.421
     22.150  432.012   80.592   93.050   46.741  113.117   20.104   20.925
     22.160  432.229   81.641   92.183   47.251  113.240   20.497   20.099
     22.170  430.146   80.541   91.985   45.505  113.033   20.637   21.079
     22.180  430.989   81.682   91.545   46.302  112.431   20.492   20.065
     22.190  428.373   81.078   91.852   45.462  112.805   20.652   19.209
     22.200  430.703   81.715   90.372   47.203  112.997   20.656   19.818
     22.210  429.217   81.464   90.593   46.644  113.267   20.563   19.782
     22.220  431.213   81.631   92.217   46.140  112.952   20.143   20.626
     22.230  432.309   82.446   92.735   46.936  112.129   20.785   20.812
     22.240  433.292   82.729   91.224   46.193  113.441   20.295   21.021
     22.250  431.914   82.433   93.390   46.095  112.110   20.290   20.032
     22.260  433.260   82.608   91.599   46.040  114.870   20.653   20.288
     22.270  439.330   84.502   93.330   46.213  115.677   20.972   21.176
     22.280  433.171   84.602   91.445   45.879  112.018   20.302   20.085
     22.290  432.988   84.775   90.419   46.755  112.901   20.716   21.315
     22.300  430.086   81.078   90.965   45.870  113.232   19.811   21.076
     22.310  430.280   80.914   92.633   45.768  111.514   19.724   21.006
     22.320  429.688   80.696   91.706   46.802  111.538   20.112   20.780
     22.330  428.865   81.506   91.911   46.051  109.927   21.010   20.484
     22.340  428.590   81.244   89.932   46.863  111.472   20.622   21.328
     22.350  431.262   81.056   90.514   47.063  111.214   20.787   21.108
     22.360  434.187   82.973   91.617   46.221  115.174   20.333   21.075
     22.370  433.796   81.465   90.467   47.925  114.082   20.458   21.986
     22.380  429.213   81.373   89.821   47.676  110.838   20.159   21.539
     22.390  428.035   80.464   90.215   47.645  111.570   20.956   21.174
     22.400  429.941   81.391   90.556   47.098  112.348   20.421   21.109
     22.410  432.771   82.345   91.656   47.834  111.877   21.179   21.073
     22.420  432.527   80.528   90.202   48.311  113.002   21.988   20.692
     22.430  429.340   79.589   89.674   47.592  113.461   21.632   20.247
     22.440  430.842   81.074   91.051   47.718  112.365   21.514   19.906
     22.450  432.452   80.400   90.964   47.932  115.581   21.550   20.150
     22.460  433.204   80.195   92.144   49.542  114.322   20.668   20.363
     22.470  437.349   83.498   91.335   49.273  116.124   21.126   19.997
     22.480  432.361   82.131   92.123   47.202  111.950   21.907   19.575
     22.490  433.637   82.713   92.643   47.369  112.638   21.115   20.418
     22.500  431.682   81.103   91.418   47.727  113.098   20.920   20.612
     22.510  426.321   79.441   89.271   46.954  113.599   20.604   19.874
     22.520  429.987   80.642   90.989   46.587  113.141   21.373   20.473
     22.530  430.945   82.533   90.365   46.861  112.426   21.728   19.718
     22.540  435.069   82.332   91.964   47.532  113.254   22.553   19.951
     22.550  431.478   80.915   91.068   46.532  114.421   20.784   19.521
     22.560  432.749   80.612   92.443   46.789  114.111   21.139   19.244
     22.570  427.004   78.551   89.851   46.336  114.628   21.398   20.132
     22.580  430.238   78.478   93.727   48.200  114.172   20.155   19.238
     22.590  430.068   79.013   93.820   46.607  113.757   21.371   18.696
     22.600  432.957   79.629   92.108   46.267  116.399   21.211   20.440
     22.610  428.456   78.351   92.588   47.225  113.952   21.398   19.664
     22.620  434.741   81.466   93.403   46.697  114.924   21.341   20.353
     22.630  427.613   79.368   91.324   47.115  112.660   21.605   19.761
     22.640  430.148   80.502   92.965   46.691  113.253   21.020   19.263
     22.650  429.079   80.934   92.969   46.291  113.168   20.539   18.439
     22.660  426.595   79.111   90.829   46.931  113.549   20.540   20.464
     22.670  434.894   80.860   92.457   47.831  115.135   21.954   20.792
     22.680  434.593   79.994   92.476   47.898  114.937   21.272   20.233
     22.690  432.436   79.746   91.918   47.509  116.746   21.057   19.625
     22.700  432.538   80.195   92.768   46.726  114.849   20.658   21.291
     22.710  434.471   79.467   92.668   47.216  116.440   21.904   19.479
     22.720  432.581   79.821   92.051   47.501  115.527   21.561   19.447
     22.730  432.784   79.550   91.957   45.942  116.537   21.467   20.433
     22.740  432.516   80.868   91.723   45.521  115.662   22.224   20.725
     22.750  438.335   79.186   94.454   48.628  115.867   22.246   21.494
     22.760  439.676   81.081   93.242   47.934  117.115   22.426   20.782
     22.770  434.906   78.434   93.501   46.519  117.242   22.522   20.934
     22.780  431.202   78.023   91.881   47.488  114.220   21.971   21.072
     22.790  433.946   79.951   92.712   46.824  115.822   22.139   21.161
     22.800  434.428   80.126   91.655   46.707  116.205   22.392   20.452
     22.810  432.921   79.922   92.840   46.933  114.667   21.867   20.075
     22.820  432.218   80.926   90.798   47.206  114.243   21.601   20.236
     22.830  435.507   78.552   90.746   48.250  116.993   22.205   20.350
     22.840  435.631   79.417   91.157   48.162  117.325   22.062   20.934
     22.850  433.104   80.688   91.826   48.333  114.719   21.376   20.298
     22.860  430.023   80.104   90.456   47.669  114.358   20.797   20.349
     22.870  434.974   79.531   91.226   48.895  115.833   22.164   20.419
     22.880  429.592   79.651   89.767   47.723  114.250   21.481   20.837
     22.890  435.616   79.600   91.599   47.544  116.603   22.173   20.803
     22.900  435.295   79.443   91.786   47.586  116.013   22.098   20.698
     22.910  435.567   79.780   91.481   47.984  115.864   21.727   20.635
     22.920  433.484   78.704   92.723   48.056  115.373   22.483   20.576
     22.930  429.771   80.267   91.419   47.543  113.827   21.691   19.881
     22.940  436.278   79.508   92.514   48.411  115.956   21.255   20.449
     22.950  435.169   78.584   93.203   48.044  116.069   22.255   20.263
     22.960  433.283   80.249   88.726   48.455  116.164   21.757   21.123
     22.970  437.466   80.374   92.674   48.174  115.573   21.631   21.080
     22.980  439.280   79.881   94.278   47.585  116.436   21.649   21.329
     22.990  434.873   78.581   92.713   48.420  114.563   22.613   20.822
     23.000  434.991   79.616   91.285   47.886  115.767   20.957   20.805
     23.010  435.044   78.375   91.708   47.875  116.279   21.882   20.432
     23.020  436.961   80.019   91.737   47.385  116.203   21.664   21.605
     23.030  437.037   80.864   92.885   47.344  116.234   21.428   20.412
     23.040  435.283   80.019   93.508   46.649  113.875   21.176   21.351
     23.050  432.535   78.539   90.479   47.836  113.716   22.076   21.432
     23.060  436.030   78.814   91.804   48.018  115.003   21.222   21.479
     23.070  433.805   80.130   90.886   47.912  113.519   20.693   21.578
     23.080  432.278   80.732   91.022   47.224  113.102   21.152   20.941
     23.090  437.926   78.322   94.099   47.682  115.297   21.475   21.809
     23.100  442.541   82.969   92.155   47.467  115.993   22.258   22.286
     23.110  437.343   78.821   91.584   47.157  116.592   22.274   21.992
     23.120  438.022   80.345   90.731   47.287  116.043   22.083   21.510
     23.130  440.758   79.466   93.788   47.142  117.725   21.673   21.682
     23.140  441.864   80.947   92.940   47.547  118.534   21.140   21.721
     23.150  437.618   82.554   90.854   46.816  115.574   21.891   21.040
     23.160  436.207   79.250   91.846   47.594  115.801   21.413   21.374
     23.170  438.853   81.921   91.129   47.278  117.739   22.133   20.831
     23.180  440.661   80.225   93.236   46.886  117.359   22.205   21.679
     23.190  438.093   80.146   90.718   46.989  116.998   22.063   21.902
     23.200  438.858   80.242   92.044   46.148  118.769   21.546   21.949
     23.210  439.664   80.751   91.327   47.308  118.686   21.271   21.121
     23.220  434.072   77.949   91.175   47.556  116.131   21.513   21.826
     23.230  434.281   80.549   90.136   46.877  116.088   21.283   20.759
     23.240  432.578   78.898   90.159   46.394  115.172   21.137   21.702
     23.250  438.994   81.204   91.893   47.770  115.536   21.971   21.203
     23.260  435.246   79.236   91.409   47.992  115.705   21.012   21.567
     23.270  441.322   81.775   92.440   47.094  118.446   21.047   21.148
     23.280  433.312   80.536   89.604   46.130  116.734   20.881   21.147
     23.290  438.184   82.186   91.332   46.685  115.975   21.537   21.058
     23.300  437.743   80.416   92.536   46.430  117.258   21.959   20.763
     23.310  432.723   79.303   90.947   46.792  113.891   22.091   21.739
     23.320  432.778   79.328   92.089   46.590  113.538   21.289   21.277
     23.330  433.814   82.064   91.190   45.988  114.079   21.061   21.263
     23.340  433.809   81.686   91.599   48.087  112.749   21.293   20.971
     23.350  433.686   80.628   89.277   48.249  114.626   20.756   21.461
     23.360  434.163   80.446   90.386   46.393  115.978   21.918   21.149
     23.370  431.651   79.339   89.077   47.897  115.622   21.576   20.806
     23.380  432.976   78.257   92.085   47.340  115.419   21.144   20.652
     23.390  430.760   78.563   89.799   46.744  114.959   21.578   20.849
     23.400  428.318   78.286   88.757   47.645  112.999   21.056   21.821
     23.410  429.707   78.077   88.846   48.268  114.544   21.198   21.624
     23.420  432.350   78.198   90.701   47.349  114.435   21.586   22.207
     23.430  429.950   76.043   90.262   47.746  116.461   20.881   21.139
     23.440  429.557   77.421   89.865   48.195  113.563   21.152   20.966
     23.450  429.209   79.236   88.099   47.608  114.219   20.443   21.123
     23.460  430.930   79.425   90.417   48.508  113.899   20.585   20.774
     23.470  432.099   79.179   90.760   47.743  114.503   21.116   21.532
     23.480  431.779   80.109   91.402   47.608  111.887   21.540   22.218
     23.490  429.144   78.326   89.656   49.223  114.313   20.321   21.019
     23.500  431.274   79.437   91.421   49.106  112.527   20.789   21.264
     23.510  426.789   77.382   89.488   47.464  113.363   21.465   21.086
     23.520  434.153   79.657   90.931   48.996  114.775   21.207   22.231
     23.530  428.072   77.202   90.192   47.621  112.965   21.035   21.550
     23.540  428.376   77.936   88.991   48.567  112.062   20.958   21.946
     23.550  428.061   78.686   88.690   48.803  113.521   21.096   20.790
     23.560  432.437   78.580   90.560   49.936  112.824   21.342   21.569
     23.570  430.019   80.251   90.530   48.410  111.262   21.861   21.335
     23.580  428.668   79.437   88.731   48.362  112.847   20.793   21.512
     23.590  430.766   79.261   88.911   49.434  114.320   20.144   22.112
     23.600  427.919   78.771   90.573   48.924  112.023   20.325   20.327
     23.610  433.985   79.603   89.830   50.737  115.709   19.783   22.312
     23.620  431.075   80.501   88.647   48.762  114.312   20.315   22.304
     23.630  429.148   79.719   89.382   48.065  113.339   20.955   22.027
     23.640  429.276   79.227   88.815   48.207  113.042   20.870   21.544
     23.650  425.208   79.292   88.095   47.239  111.537   20.335   21.167
     23.660  425.514   79.893   89.322   47.408  111.518   21.229   20.289
     23.670  428.943   80.432   87.091   49.601  115.452   20.037   20.358
     23.680  429.829   80.437   89.120   48.555  113.771   21.211   21.067
     23.690  428.231   81.438   89.060   47.604  113.361   20.150   20.485
     23.700  432.094   81.009   90.645   48.525  113.022   21.752   20.535
     23.710  428.982   81.184   89.090   48.656  114.267   20.877   19.784
     23.720  431.569   81.256   89.129   48.511  113.728   21.059   21.442
     23.730  433.009   81.605   89.320   47.367  115.188   21.326   20.484
     23.740  435.012   81.575   90.787   48.263  114.649   20.672   21.461
     23.750  430.265   80.559   91.265   47.012  113.314   20.864   20.396
     23.760  427.981   80.387   89.794   47.282  112.927   20.705   19.776
     23.770  431.903   81.018   89.731   50.064  113.122   21.129   20.564
     23.780  435.076   79.725   90.319   48.401  116.358   20.960   22.169
     23.790  425.594   79.422   89.242   48.520  111.386   20.387   21.998
     23.800  428.586   79.652   89.248   48.353  113.052   21.616   21.049
     23.810  429.763   80.794   90.257   46.915  114.613   20.866   20.395
     23.820  429.280   79.819   90.904   47.482  112.700   20.879   20.208
     23.830  428.027   79.349   89.628   47.350  113.218   20.646   20.660
     23.840  425.582   78.295   88.233   47.257  113.209   20.654   20.429
     23.850  431.792   78.668   88.531   48.167  115.920   20.372   21.830
     23.860  432.362   79.479   89.454   47.432  116.384   21.193   21.368
     23.870  428.709   80.976   89.145   48.789  112.319   20.940   21.364
     23.880  429.156   78.216   90.239   47.434  115.002   20.686   21.164
     23.890  432.274   80.696   90.539   47.808  115.198   20.951   21.105
     23.900  429.704   79.118   89.137   48.200  115.401   20.014   20.807
     23.910  426.938   78.644   89.234   46.991  114.883   20.038   20.854
     23.920  425.451   78.368   87.249   48.123  113.896   20.386   21.603
     23.930  429.914   78.601   87.706   47.964  116.278   21.265   21.589
     23.940  423.678   77.748   87.609   47.764  114.063   21.166   20.262
     23.950  428.009   77.814   88.223   48.166  115.734   20.049   20.592
     23.960  429.790   79.343   89.273   47.825  113.279   20.855   21.915
     23.970  429.546   78.552   89.357   48.159  114.116   20.950   21.983
     23.980  431.247   77.935   91.747   47.659  114.878   20.826   21.224
     23.990  427.425   77.857   90.246   46.807  112.739   21.561   21.409
     24.000  428.438   80.485   89.368   47.941  113.281   19.820   20.673
     24.010  427.893   78.099   90.298   48.375  114.367   20.742   19.961
     24.020  429.808   79.326   89.135   47.725  116.487   20.676   20.254
     24.030  429.041   78.877   88.290   47.057  115.691   21.211   20.671
     24.040  430.139   78.650   90.074   46.951  114.852   20.183   21.353
     24.050  428.487   78.440   88.928   47.889  113.147   20.973   20.847
     24.060  430.235   79.636   89.425   47.334  112.424   21.740   21.766
     24.070  426.923   79.527   89.588   46.387  111.936   21.181   21.087
     24.080  430.398   79.530   90.283   46.320  113.871   21.711   21.264
     24.090  427.225   79.397   89.988   46.877  112.160   20.899   20.587
     24.100  424.722   78.763   87.527   45.991  112.602   20.952   20.506
     24.110  428.883   81.176   87.508   46.756  113.547   21.011   20.186
     24.120  429.063   79.980   89.143   45.750  114.551   21.094   20.004
     24.130  429.653   80.533   89.075   46.617  114.121   21.186   20.581
     24.140  425.072   79.985   87.007   45.756  112.828   21.519   21.488
     24.150  430.175   82.923   87.974   46.140  113.729   21.704   20.888
     24.160  424.960   80.628   87.597   47.175  110.612   21.545   21.186
     24.170  426.677   81.081   87.350   47.138  111.367   21.343   20.861
     24.180  427.071   79.954   88.237   47.449  112.846   20.923   20.882
     24.190  429.507   80.443   88.625   47.246  112.071   21.733   21.704
     24.200  422.936   79.746   87.220   46.384  110.786   20.741   21.207
     24.210  425.616   80.423   87.817   46.413  112.079   21.017   22.169
     24.220  428.450   80.147   88.597   46.811  112.486   21.279   22.009
     24.230  423.046   79.222   87.615   46.307  110.603   20.911   21.383
     24.240  423.368   79.247   87.471   46.037  112.017   20.244   21.312
     24.250  425.366   81.211   87.130   45.022  112.568   20.318   21.026
     24.260  423.039   80.878   87.377   45.590  109.722   20.347   21.337
     24.270  424.988   78.736   87.822   46.189  113.102   21.887   21.021
     24.280  427.584   80.092   88.131   45.967  113.808   21.679   20.838
     24.290  425.617   78.957   87.376   46.321  114.249   21.241   20.970
     24.300  426.981   79.130   87.048   47.192  113.696   21.342   21.368
     24.310  426.531   78.637   86.208   46.607  114.019   21.210   22.014
     24.320  431.272   79.231   89.186   47.681  114.056   21.678   21.706
     24.330  430.134   80.001   88.069   47.656  112.900   20.577   22.373
     24.340  424.192   77.571   87.010   46.907  113.399   20.577   21.232
     24.350  430.063   81.161   89.829   47.051  112.107   21.110   21.374
     24.360  427.483   79.909   88.795   47.015  112.749   21.641   20.990
     24.370  429.064   80.370   88.914   45.893  114.055   21.408   20.872
     24.380  430.805   81.646   89.564   47.311  114.204   21.147   21.054
     24.390  428.229   79.023   87.904   46.487  116.014   20.947   21.001
     24.400  428.260   79.123   87.822   47.011  115.155   21.113   21.307
     24.410  425.474   79.678   88.203   46.250  113.322   20.715   21.307
     24.420  426.506   80.015   88.437   47.369  112.889   21.393   20.621
     24.430  422.611   78.810   87.233   46.648  112.349   21.075   20.640
     24.440  426.959   80.797   88.866   46.872  112.570   21.674   20.984
     24.450  425.688   79.844   87.686   45.952  113.305   21.206   20.957
     24.460  427.910   79.426   87.371   46.652  116.157   21.122   20.299
     24.470  428.599   79.297   89.033   47.207  114.952   20.757   20.149
     24.480  430.255   79.656   90.195   46.725  114.701   21.547   21.571
     24.490  428.438   81.187   88.419   46.006  114.571   21.053   20.787
     24.500  433.009   80.074   88.483   47.145  115.515   21.442   21.453
     24.510  430.230   82.319   88.027   46.505  115.193   21.362   20.797
     24.520  430.105   81.367   87.980   45.263  115.779   21.111   20.524
     24.530  432.778   81.127   88.504   47.539  116.091   21.226   21.056
     24.540  427.688   79.515   87.247   47.757  113.749   21.350   20.457
     24.550  431.519   79.185   91.843   49.110  113.929   20.774   19.906
     24.560  429.366   79.834   88.219   48.550  114.009   20.864   20.754
     24.570  432.445   80.890   89.347   48.680  114.569   21.584   20.957
     24.580  432.928   80.338   90.324   47.927  114.997   21.804   20.856
     24.590  435.752   80.682   91.452   48.773  115.331   21.688   20.750
     24.600  435.320   80.200   90.085   48.249  116.515   21.217   20.920
     24.610  429.890   79.401   90.311   49.017  113.571   21.863   19.803
     24.620  431.388   79.474   88.763   48.131  116.549   20.677   20.144
     24.630  431.009   78.650   90.399   48.891  115.320   20.654   20.686
     24.640  428.516   78.802   90.406   47.665  113.106   20.751   20.541
     24.650  427.323   79.250   89.797   49.071  113.397   20.394   20.123
     24.660  428.877   79.584   89.198   49.368  113.890   20.731   19.821
     24.670  427.753   79.042   90.843   47.726  113.261   19.817   20.169
     24.680  428.832   78.976   91.790   46.746  113.902   20.118   20.470
     24.690  428.683   79.151   90.546   46.550  114.782   21.596   20.593
     24.700  431.571   79.600   90.148   48.347  116.557   21.123   20.454
     24.710  428.040   78.652   89.332   47.311  113.905   20.516   20.522
     24.720  428.304   79.284   88.904   47.189  116.054   20.878   19.656
     24.730  429.664   79.005   90.458   47.835  115.887   20.705   20.284
     24.740  431.769   79.219   91.098   47.488  115.138   21.050   19.902
     24.750  432.403   79.777   90.216   47.901  116.227   21.076   19.621
     24.760  434.320   79.915   90.687   48.094  116.272   21.070   20.215
     24.770  428.243   79.385   90.432   46.743  113.297   21.368   20.276
     24.780  432.077   80.168   89.808   47.893  115.109   20.938   20.766
     24.790  431.200   78.283   90.449   47.835  115.374   21.209   20.937
     24.800  432.444   80.955   89.859   47.807  115.160   20.877   20.113
     24.810  430.682   79.465   89.718   48.174  115.627   20.078   21.220
     24.820  429.718   79.119   89.566   47.204  115.230   21.028   20.692
     24.830  433.390   79.416   91.946   47.880  116.265   20.794   20.367
     24.840  432.189   80.562   90.691   46.263  115.796   20.916   20.565
     24.850  432.041   80.552   89.537   47.406  116.657   20.879   20.014
     24.860  428.644   79.907   90.594   47.687  113.560   20.261   20.690
     24.870  430.823   80.448   88.426   47.787  115.952   21.283   21.248
     24.880  430.708   80.704   89.759   48.297  114.810   20.957   20.624
     24.890  429.371   77.783   89.760   48.007  117.429   20.294   20.201
     24.900  428.676   78.663   88.179   48.477  114.376   21.446   20.030
     24.910  428.452   78.700   89.419   47.692  115.393   20.800   19.753
     24.920  429.378   80.452   89.827   47.797  112.697   22.378   20.243
     24.930  427.207   78.950   91.202   48.311  112.558   21.350   19.785
     24.940  432.725   79.577   91.763   49.555  115.494   21.168   20.404
     24.950  429.551   79.341   90.819   47.226  114.523   20.765   20.001
     24.960  428.535   78.813   90.886   46.907  114.850   20.841   20.115
     24.970  423.902   77.965   88.024   46.863  113.382   21.999   20.374
     24.980  426.627   77.631   89.290   47.578  113.572   21.375   20.564
     24.990  423.861   76.475   88.612   47.079  114.781   19.815   21.607
     25.000  427.694   78.168   90.365   46.868  114.479   21.036   21.308
     25.010  428.465   77.252   90.295   46.689  117.125   20.752   20.018
     25.020  428.601   77.518   88.768   47.994  114.967   21.221   20.831
     25.030  426.734   78.806   87.510   47.175  113.589   21.832   20.658
     25.040  427.272   76.656   91.459   46.643  113.767   20.916   20.779
     25.050  430.692   79.027   88.625   46.457  115.584   20.952   21.645
     25.060  425.528   78.197   88.698   47.139  114.107   21.401   20.474
     25.070  431.040   79.818   91.058   45.638  115.491   20.425   20.743
     25.080  429.846   77.860   90.676   46.417  115.660   21.338   20.792
     25.090  425.607   77.923   88.986   45.924  115.556   20.607   21.192
     25.100  428.367   79.755   88.860   45.802  115.872   21.014   20.664
     25.110  428.518   81.398   87.485   46.400  115.105   20.989   20.955
     25.120  430.040   79.457   89.451   47.336  115.716   20.645   21.196
     25.130  431.883   81.652   86.531   46.442  117.048   21.211   22.309
     25.140  429.560   78.937   88.029   46.920  115.959   21.859   21.078
     25.150  432.002   78.583   89.087   46.587  118.643   21.010   21.164
     25.160  428.551   78.953   88.588   45.457  116.721   20.952   21.027
     25.170  429.960   79.841   89.870   46.202  115.663   20.929   20.786
     25.180  428.399   77.697   89.417   46.087  116.173   21.087   20.791
     25.190  431.507   80.325   89.357   46.536  115.241   21.377   20.458
     25.200  432.875   80.240   89.801   46.417  116.351   22.008   20.011
     25.210  430.996   78.538   89.211   47.240  116.532   21.232   19.703
     25.220  427.858   78.393   87.490   46.047  116.049   21.018   20.415
     25.230  428.237   78.645   88.414   45.912  115.546   20.913   21.410
     25.240  427.860   80.083   88.575   45.338  115.616   21.397   20.835
     25.250  426.025   78.586   87.743   46.068  115.650   21.281   20.354
     25.260  427.809   79.275   89.504   45.655  115.534   21.668   20.319
     25.270  429.941   78.809   87.729   46.639  118.099   21.841   20.031
     25.280  426.714   78.757   89.135   46.264  114.279   21.302   20.554
     25.290  428.849   79.883   88.280   46.665  115.059   21.529   19.526
     25.300  423.841   79.983   90.386   44.434  112.765   20.017   20.026
     25.310  426.260   78.528   89.591   45.835  114.426   20.094   20.353
     25.320  429.838   80.244   89.744   45.660  115.512   19.449   21.229
     25.330  428.491   79.734   88.717   47.400  115.588   19.058   20.512
     25.340  429.370   81.522   88.640   46.547  113.238   20.788   20.265
     25.350  432.092   82.252   88.583   46.306  115.249   21.101   20.222
     25.360  424.511   79.174   87.990   46.245  114.094   20.404   19.295
     25.370  430.815   80.941   89.571   46.347  116.803   19.961   20.718
     25.380  429.112   79.779   89.618   46.498  115.184   20.259   20.367
     25.390  427.749   80.264   88.660   47.054  114.995   20.498   19.533
     25.400  431.870   80.633   90.074   47.239  117.433   20.766   20.016
     25.410  428.975   79.660   88.867   45.640  117.438   20.364   20.170
     25.420  433.098   80.500   87.865   47.442  117.962   20.336   20.111
     25.430  432.689   80.889   90.323   45.943  118.585   20.631   20.311
     25.440  430.746   80.714   90.851   47.277  113.824   20.601   19.962
     25.450  433.347   79.500   91.362   47.206  120.223   19.536   19.957
     25.460  433.970   79.202   91.395   47.927  116.465   20.863   20.628
     25.470  432.413   79.124   90.754   47.176  115.245   21.572   20.214
     25.480  430.778   78.763   90.772   46.996  115.273   20.579   19.782
     25.490  435.998   79.135   92.175   45.602  118.091   21.375   20.678
     25.500  431.723   77.892   91.649   46.349  116.689   21.101   20.202
     25.510  432.102   78.608   89.976   46.820  116.393   20.955   19.649
     25.520  432.845   78.852   89.742   46.785  117.091   21.624   19.480
     25.530  437.231   80.830   89.714   47.578  119.307   20.832   20.074
     25.540  432.518   77.322   91.867   45.533  116.793   20.929   20.749
     25.550  429.811   78.304   90.955   45.544  116.261   19.952   19.769
     25.560  431.105   78.591   90.314   45.649  116.266   21.014   20.675
     25.570  427.152   77.683   88.350   45.192  115.364   21.328   20.515
     25.580  428.545   78.275   90.429   45.897  115.039   20.433   20.735
     25.590  430.341   79.205   91.491   44.503  116.528   19.855   19.960
     25.600  431.406   77.416   89.951   44.846  118.434   21.102   20.329
     25.610  433.284   78.618   89.736   45.814  118.298   21.604   19.983
     25.620  432.370   79.115   91.589   45.471  116.716   21.157   20.375
     25.630  430.772   78.059   90.227   46.095  116.793   21.406   20.154
     25.640  430.200   80.382   89.751   45.470  115.356   20.584   20.727
     25.650  430.980   79.749   89.187   46.236  116.168   20.859   20.861
     25.660  433.083   79.927   90.424   44.488  117.044   20.491   21.647
     25.670  432.788   76.783   92.660   45.848  116.571   20.891   21.214
     25.680  432.746   78.234   90.910   45.954  116.841   21.643   21.319
     25.690  429.114   78.205   88.962   46.193  115.772   20.584   20.888
     25.700  429.536   79.140   88.799   46.492  115.372   20.900   20.978
     25.710  431.548   79.598   88.384   46.274  117.390   20.367   20.932
     25.720  429.662   81.431   88.296   44.982  116.031   20.350   20.223
     25.730  427.860   80.889   87.723   44.617  115.898   20.037   20.246
     25.740  429.663   79.907   88.313   45.141  116.119   20.798   21.225
     25.750  430.528   79.636   88.651   45.397  116.588   20.260   21.485
     25.760  431.257   80.907   88.515   44.794  117.820   20.585   21.015
     25.770  431.989   79.816   88.995   45.186  116.367   22.062   21.063
     25.780  430.052   78.687   88.539   45.302  116.709   21.674   20.771
     25.790  429.871   79.249   87.893   46.297  116.723   21.417   20.228
     25.800  431.833   80.321   89.602   45.894  116.261   20.264   21.092
     25.810  430.830   79.075   88.207   44.975  118.162   21.664   21.029
     25.820  432.203   79.948   90.044   46.032  115.910   20.894   20.553
     25.830  438.770   82.220   89.756   45.302  120.507   21.534   20.598
     25.840  433.903   79.470   89.246   46.595  116.717   21.612   21.631
     25.850  438.490   80.401   92.124   46.214  118.975   21.425   20.587
     25.860  435.810   81.551   89.454   45.766  118.344   20.727   21.333
     25.870  436.785   80.363   88.590   46.347  119.977   20.881   21.778
     25.880  436.144   80.267   89.414   45.858  118.979   21.100   21.702
     25.890  437.859   79.399   90.027   46.571  118.546   21.936   22.263
     25.900  431.804   79.072   86.442   44.933  120.055   21.637   22.504
     25.910  432.586   79.288   87.054   44.883  119.811   21.458   22.432
     25.920  429.603   79.703   86.717   44.927  119.077   21.279   21.097
     25.930  430.021   80.077   87.730   43.891  118.189   21.103   21.757
     25.940  429.747   80.303   87.413   44.803  116.869   20.614   21.456
     25.950  431.271   79.720   87.198   46.502  117.389   21.689   21.989
     25.960  432.998   81.162   87.755   46.113  117.348   20.095   21.593
     25.970  437.378   82.286   88.045   45.474  119.179   22.405   22.290
     25.980  435.853   81.005   88.620   44.304  118.898   21.794   23.133
     25.990  431.841   80.710   86.475   45.021  117.041   21.514   22.424
     26.000  433.205   80.406   88.196   45.175  118.188   21.192   22.157
     26.010  434.595   81.931   88.794   45.980  118.466   20.142   21.527
     26.020  434.577   81.562   89.163   46.743  116.660   21.276   21.870
     26.030  433.795   79.614   87.935   45.768  118.384   21.132   22.428
     26.040  432.283   80.084   87.431   45.787  117.838   20.911   22.239
     26.050  432.790   80.834   90.662   45.924  116.073   20.417   21.574
     26.060  429.425   79.186   87.955   46.699  114.688   20.450   22.219
     26.070  430.953   79.285   87.892   46.973  115.699   20.484   21.864
     26.080  433.683   78.867   89.537   47.320  117.270   20.380   21.606
     26.090  432.531   79.309   89.526   47.137  117.287   20.051   21.161
     26.100  431.592   80.179   89.182   47.333  115.663   21.306   20.391
     26.110  428.819   79.724   89.584   45.290  113.525   20.265   21.403
     26.120  431.003   80.418   89.988   46.076  116.258   20.667   19.783
     26.130  427.599   79.628   88.902   44.625  115.253   19.842   21.458
     26.140  429.691   79.542   90.501   44.964  115.029   20.036   21.085
     26.150  434.978   79.425   91.390   46.175  117.743   20.913   21.136
     26.160  433.310   79.307   90.537   45.760  115.620   21.208   21.654
     26.170  431.684   80.328   90.185   46.024  115.704   19.896   21.351
     26.180  432.103   79.663   90.446   45.974  116.332   20.326   20.932
     26.190  434.699   79.753   89.739   46.296  118.352   20.859   21.291
     26.200  431.190   79.744   89.819   46.424  115.839   20.378   20.649
     26.210  429.359   80.115   88.444   45.396  115.782   20.696   21.137
     26.220  433.232   81.393   89.211   45.758  117.437   20.604   21.682
     26.230  433.155   80.723   89.725   44.619  117.545   20.777   21.842
     26.240  432.384   79.771   88.687   44.832  117.343   20.745   20.703
     26.250  437.654   79.788   90.586   47.379  118.682   20.805   21.723
     26.260  436.623   80.846   91.411   47.222  116.877   20.233   21.408
     26.270  434.754   79.195   91.890   46.356  118.108   20.028   20.774
     26.280  436.929   80.185   92.409   45.282  117.776   21.427   21.401
     26.290  436.396   80.377   91.772   45.681  117.976   20.794   21.052
     26.300  438.443   80.769   92.615   46.766  118.330   20.822   21.592
     26.310  436.206   80.560   91.567   45.407  118.896   20.633   20.255
     26.320  438.845   81.889   91.302   46.466  117.557   21.150   22.327
     26.330  436.857   80.215   90.798   45.817  117.757   20.954   22.970
     26.340  436.103   80.839   91.380   45.883  117.727   20.531   22.546
     26.350  432.228   80.507   90.361   45.714  117.283   19.417   21.771
     26.360  434.887   79.972   91.796   44.602  117.307   19.694   22.500
     26.370  434.544   80.410   92.031   45.557  116.991   19.567   22.060
     26.380  437.385   79.916   91.932   45.390  118.503   21.052   21.212
     26.390  437.684   80.844   92.039   46.257  116.814   21.077   21.599
     26.400  431.268   80.687   91.890   44.989  113.954   19.981   21.240
     26.410  435.319   79.634   89.552   45.590  115.953   21.627   23.662
     26.420  431.932   78.237   90.018   46.038  116.463   20.316   22.136
     26.430  433.965   79.928   90.868   46.325  115.247   21.489   21.717
     26.440  435.267   80.686   91.409   45.695  117.841   20.464   21.970
     26.450  432.430   81.445   89.964   45.175  115.218   20.709   22.695
     26.460  435.387   80.199   92.495   44.873  117.123   20.753   22.064
     26.470  435.142   80.201   91.243   44.748  117.025   21.693   22.092
     26.480  435.362   80.550   91.506   44.129  116.885   21.378   22.213
     26.490  433.195   81.396   91.691   44.473  117.590   20.938   20.785
     26.500  433.117   79.477   89.834   46.279  116.040   20.393   21.580
     26.510  436.190   81.255   90.555   45.354  116.635   20.371   22.109
     26.520  440.175   81.985   91.073   45.925  117.812   21.124   22.923
     26.530  436.548   81.230   90.871   44.918  116.325   21.653   21.631
     26.540  439.849   80.418   91.576   47.611  118.387   20.653   21.811
     26.550  436.524   80.833   90.841   46.908  117.759   20.032   21.367
     26.560  440.177   80.723   92.543   46.945  118.737   21.228   21.397
     26.570  434.822   79.676   90.986   46.910  117.500   20.469   21.261
     26.580  441.163   81.436   90.920   46.103  120.634   21.117   22.251
     26.590  433.705   78.507   90.971   46.138  117.897   20.176   21.960
     26.600  435.216   78.139   90.536   46.216  119.016   20.449   21.671
     26.610  436.174   78.411   90.305   45.843  118.410   21.263   21.826
     26.620  433.135   77.732   90.969   46.090  116.995   20.079   22.264
     26.630  433.546   79.183   89.498   44.668  119.163   19.979   21.839
     26.640  433.465   80.261   90.548   45.388  116.492   20.841   21.589
     26.650  432.029   80.255   89.158   45.646  117.434   20.982   20.539
     26.660  431.885   80.519   90.398   45.026  117.429   20.279   20.432
     26.670  435.295   80.828   89.822   45.004  118.609   20.654   21.565
     26.680  433.967   79.429   88.876   47.466  118.650   20.004   20.678
     26.690  431.920   78.086   88.751   45.248  118.392   20.931   21.336
     26.700  431.953   79.091   88.926   46.200  118.170   21.165   21.152
     26.710  430.460   78.384   88.444   45.170  118.511   20.517   22.062
     26.720  430.832   79.450   88.654   45.542  116.515   20.116   21.848
     26.730  430.729   79.216   90.096   44.130  116.879   19.399   21.446
     26.740  427.865   79.096   87.999   44.376  116.106   21.786   21.357
     26.750  431.989   80.465   88.973   45.847  115.534   20.497   21.553
     26.760  433.662   80.890   89.934   44.387  117.496   20.471   20.843
     26.770  436.678   78.285   90.299   46.407  118.680   21.355   21.490
     26.780  432.954   79.421   90.552   44.535  115.745   20.529   22.022
     26.790  431.270   78.105   89.319   45.167  117.165   21.217   21.450
     26.800  439.388   80.429   90.982   45.840  119.463   21.054   21.448
     26.810  437.557   78.913   90.536   46.133  120.343   20.901   21.573
     26.820  432.627   78.943   91.212   44.779  117.589   21.014   21.309
     26.830  432.173   79.217   88.965   45.017  119.532   20.516   20.193
     26.840  433.077   80.154   88.528   45.845  118.464   20.859   20.610
     26.850  439.132   81.619   88.742   46.465  119.533   21.396   21.001
     26.860  439.969   81.585   90.484   45.247  119.053   21.247   21.414
     26.870  436.976   80.960   90.812   45.097  118.860   21.313   21.154
     26.880  437.505   81.682   90.469   44.771  119.353   20.725   21.329
     26.890  435.063   80.388   90.364   44.953  117.495   21.544   21.213
     26.900  433.854   80.395   90.461   46.168  117.169   20.511   20.611
     26.910  433.561   79.156   90.865   45.432  116.470   21.038   21.142
     26.920  435.459   79.980   90.034   46.165  117.676   20.955   20.392
     26.930  435.100   79.316   91.286   45.503  117.487   20.854   21.198
     26.940  433.540   79.214   91.611   46.069  116.873   20.417   20.645
     26.950  434.269   80.331   90.552   44.915  118.317   20.726   20.653
     26.960  430.224   80.287   90.645   45.666  116.293   20.621   20.312
     26.970  436.920   80.613   89.583   47.000  118.478   21.176   21.039
     26.980  433.562   79.930   92.831   45.165  116.365   20.621   20.981
     26.990  434.535   80.093   89.993   46.954  116.345   21.309   21.268
     27.000  428.632   79.594   89.735   45.938  114.873   20.979   20.255
     27.010  429.116   79.190   89.861   45.580  114.075   21.793   21.152
     27.020  431.381   80.612   91.023   45.240  114.727   21.003   21.290
     27.030  431.633   79.847   91.655   45.873  115.277   21.638   20.890
     27.040  439.304   80.388   91.483   46.118  118.835   22.066   21.594
     27.050  433.133   79.613   90.859   45.674  116.981   21.191   20.540
     27.060  430.875   80.057   89.058   44.987  116.509   21.378   21.222
     27.070  433.228   78.920   89.786   45.402  116.958   21.039   22.684
     27.080  429.495   77.638   88.281   45.795  116.182   22.127   21.558
     27.090  435.072   79.969   91.082   46.030  116.714   21.790   21.983
     27.100  429.823   80.195   88.182   46.081  116.213   20.829   21.914
     27.110  430.240   78.658   90.282   46.544  116.192   21.629   20.990
     27.120  430.636   80.108   91.495   46.057  115.368   21.264   20.754
     27.130  432.990   80.249   92.714   45.086  116.793   21.177   20.482
     27.140  434.850   81.200   91.790   44.991  117.308   21.851   21.114
     27.150  432.701   78.946   91.719   45.991  118.250   20.867   20.896
     27.160  435.402   80.027   92.974   46.448  117.401   21.359   21.122
     27.170  432.412   80.143   89.731   45.944  119.211   20.487   21.087
     27.180  430.750   77.541   90.926   46.143  117.677   20.621   21.428
     27.190  433.993   80.127   89.565   45.753  118.458   21.172   21.528
     27.200  435.821   78.289   92.813   45.837  119.029   21.359   21.400
     27.210  433.084   79.142   91.650   46.898  117.355   20.435   21.852
     27.220  432.123   77.428   91.199   46.898  117.004   21.148   21.175
     27.230  431.185   78.003   91.969   46.487  116.971   20.817   20.904
     27.240  435.657   79.351   92.144   46.401  119.474   21.038   20.349
     27.250  436.960   80.703   93.357   47.310  116.319   21.208   20.974
     27.260  433.634   79.107   90.211   47.600  118.012   20.204   22.051
     27.270  430.325   79.062   91.533   47.348  115.826   19.698   21.551
     27.280  429.992   76.697   92.066   47.491  116.630   20.373   20.615
     27.290  432.898   79.364   92.370   47.079  115.892   20.676   20.909
     27.300  431.027   78.803   89.637   47.630  117.146   19.586   20.454
     27.310  431.736   78.037   90.028   47.557  117.500   19.682   21.014
     27.320  431.348   78.618   90.582   46.387  117.634   19.554   21.034
     27.330  433.499   79.632   91.062   46.862  118.714   20.019   21.516
     27.340  431.527   78.939   89.740   47.248  118.208   20.309   21.270
     27.350  430.677   80.578   90.792   45.043  117.006   19.067   21.907
     27.360  428.686   77.673   88.276   46.354  116.312   20.369   21.036
     27.370  427.356   77.731   89.901   47.045  114.409   19.481   21.364
     27.380  431.977   79.078   90.316   47.408  114.713   20.411   21.336
     27.390  426.035   79.140   88.032   46.360  116.366   19.910   20.765
     27.400  429.519   78.452   89.794   47.235  115.523   19.421   21.834
     27.410  430.204   78.717   90.797   45.592  118.139   19.906   20.185
     27.420  426.768   78.496   88.572   45.502  116.342   20.779   20.516
     27.430  432.404   80.309   90.029   46.976  116.218   21.037   20.136
     27.440  429.185   78.577   88.199   47.056  116.858   20.360   20.458
     27.450  425.554   76.786   88.561   46.337  114.270   20.711   20.100
     27.460  426.342   76.852   88.806   45.848  115.645   19.787   21.206
     27.470  427.092   78.139   89.085   45.067  115.369   20.309   21.646
     27.480  426.590   77.992   87.240   45.920  116.142   20.629   20.996
     27.490  429.412   78.177   90.063   44.892  115.660   21.521   21.504
     27.500  429.143   78.899   89.811   44.987  116.472   20.275   21.308
     27.510  433.397   79.937   90.512   45.796  117.542   20.640   21.509
     27.520  430.611   78.414   89.096   45.520  118.112   20.017   21.644
     27.530  433.420   78.775   91.114   46.250  117.095   22.030   21.061
     27.540  432.161   79.666   90.949   45.985  115.622   21.898   21.090
     27.550  429.394   77.878   88.914   48.404  114.856   21.709   20.717
     27.560  434.591   79.632   91.332   46.183  117.697   20.969   21.543
     27.570  432.611   78.935   90.529   46.497  117.299   21.576   20.999
     27.580  430.894   77.810   89.151   46.541  117.679   21.044   21.354
     27.590  425.943   78.205   88.485   45.833  115.330   21.414   20.475
     27.600  427.631   75.453   91.366   47.589  113.652   20.749   20.876
     27.610  428.903   77.005   90.934   46.447  115.709   21.466   20.761
     27.620  433.088   78.875   90.660   46.419  116.996   21.416   21.320
     27.630  429.984   77.850   90.826   47.126  115.083   19.951   21.363
     27.640  428.929   76.759   91.124   45.596  115.561   21.575   20.832
     27.650  430.496   78.197   90.512   46.689  115.104   21.641   20.377
     27.660  430.647   78.735   90.098   47.146  114.963   21.139   20.154
     27.670  433.198   78.776   89.968   47.136  115.732   21.179   21.183
     27.680  430.580   77.970   89.804   47.234  116.238   21.572   20.248
     27.690  428.855   77.889   90.281   46.380  115.115   20.244   20.526
     27.700  430.534   77.871   90.152   45.696  116.465   21.396   20.469
     27.710  429.785   78.012   90.161   46.535  115.950   21.153   20.528
     27.720  433.003   79.289   91.505   44.396  118.382   21.374   21.183
     27.730  430.461   79.394   91.429   45.497  117.171   20.785   19.461
     27.740  429.719   79.058   90.324   45.568  118.075   21.002   19.901
     27.750  429.476   79.981   88.462   45.541  117.401   21.291   20.919
     27.760  424.908   79.645   88.470   45.972  115.258   21.095   19.064
     27.770  433.053   79.160   91.371   46.774  117.277   21.152   19.672
     27.780  428.815   80.252   89.774   45.078  116.145   21.464   19.702
     27.790  428.708   78.489   89.123   44.811  117.159   21.541   20.650
     27.800  433.517   80.322   89.650   45.265  117.672   21.798   21.597
     27.810  434.407   78.454   91.013   46.345  118.863   20.799   20.846
     27.820  434.576   80.833   90.041   46.101  118.216   20.272   20.774
     27.830  432.355   79.350   89.460   45.299  118.775   21.138   20.946
     27.840  428.986   78.944   89.951   43.732  116.572   21.098   21.439
     27.850  431.736   80.132   89.912   43.906  116.952   21.603   21.134
     27.860  427.962   78.721   89.462   45.315  116.467   21.496   20.303
     27.870  435.951   80.304   89.332   47.839  118.276   20.378   21.435
     27.880  427.953   76.672   88.162   45.954  118.118   21.351   20.089
     27.890  434.873   79.402   90.731   46.230  117.702   21.311   20.723
     27.900  432.215   78.573   91.125   45.353  116.871   21.158   20.642
     27.910  432.633   80.368   90.036   45.667  116.153   21.151   20.470
     27.920  434.759   80.282   89.557   45.719  117.551   21.407   21.325
     27.930  432.123   80.610   90.322   45.885  115.929   21.381   20.455
     27.940  433.971   81.468   90.407   45.178  116.912   21.184   20.857
     27.950  434.017   80.264   90.900   45.639  118.025   21.018   21.437
     27.960  434.984   79.979   91.111   45.677  117.616   21.857   20.617
     27.970  433.905   80.363   90.246   46.649  115.438   21.503   21.175
     27.980  431.774   78.697   89.106   46.552  116.816   21.102   20.482
     27.990  429.818   78.018   88.726   45.716  116.517   20.708   20.881
     28.000  433.284   80.003   89.729   45.393  119.305   20.924   20.660
     28.010  430.775   78.449   89.031   46.400  116.631   20.645   20.940
     28.020  432.601   80.052   89.311   46.104  117.234   20.845   20.485
     28.030  432.959   80.629   88.949   46.532  117.278   20.156   20.723
     28.040  433.042   79.008   90.633   46.450  116.484   21.459   20.792
     28.050  433.865   80.241   89.596   46.696  117.308   20.880   20.522
     28.060  431.875   79.594   89.983   46.634  114.700   21.280   21.003
     28.070  436.332   78.691   91.330   48.260  117.634   20.987   20.451
     28.080  433.956   79.376   91.105   47.980  114.726   21.391   20.696
     28.090  431.319   79.630   89.237   47.170  115.758   20.447   21.474
     28.100  435.352   80.977   90.031   47.323  118.110   20.827   20.728
     28.110  435.285   79.483   92.202   47.440  116.802   20.681   20.787
     28.120  435.693   80.264   90.325   47.599  116.948   20.651   21.523
     28.130  432.054   80.170   89.158   46.896  116.224   21.306   20.509
     28.140  437.634   81.017   91.946   47.903  115.607   20.860   21.610
     28.150  436.559   79.482   90.936   48.184  116.531   21.478   21.384
     28.160  435.885   78.668   91.133   47.694  118.992   20.955   20.616
     28.170  435.034   79.265   91.056   46.869  118.196   20.622   21.396
     28.180  433.320   79.890   90.743   47.483  116.899   20.658   20.607
     28.190  434.068   78.241   89.322   46.998  118.705   21.150   21.737
     28.200  432.897   79.447   89.594   47.465  118.399   20.382   20.210
     28.210  435.203   78.913   89.874   48.065  118.526   20.926   20.197
     28.220  433.355   79.440   89.552   48.048  116.594   20.489   20.393
     28.230  431.091   76.953   88.252   47.503  119.577   20.552   20.188
     28.240  432.437   78.543   90.171   46.620  116.976   20.790   20.587
     28.250  428.867   79.016   88.920   46.822  115.253   21.081   20.311
     28.260  433.679   79.218   90.054   46.474  118.102   21.773   20.691
     28.270  434.189   78.700   91.637   47.744  116.881   20.687   20.233
     28.280  430.294   80.041   88.603   46.598  116.763   20.494   18.875
     28.290  432.591   78.118   89.768   47.936  117.644   20.568   19.974
     28.300  429.322   77.836   89.513   47.466  116.558   21.692   19.789
     28.310  428.551   78.032   89.470   47.690  115.760   20.750   20.237
     28.320  431.969   79.628   87.747   47.545  117.709   21.150   20.655
     28.330  428.284   78.521   87.097   46.476  117.559   22.040   19.848
     28.340  428.825   77.707   89.416   46.977  116.158   20.974   20.709
     28.350  432.594   78.338   90.965   47.669  116.613   21.762   20.344
     28.360  426.792   77.396   89.376   46.234  116.928   20.841   20.106
     28.370  429.996   77.890   88.941   46.953  117.365   20.445   20.789
     28.380  425.635   79.394   86.941   45.076  117.098   19.650   21.044
     28.390  427.520   77.744   88.063   47.349  116.092   21.140   20.313
     28.400  426.660   79.062   89.884   45.141  115.916   19.978   19.662
     28.410  429.838   80.774   89.585   46.607  115.397   19.882   20.361
     28.420  429.500   80.324   88.821   46.282  115.669   20.874   20.123
     28.430  428.730   79.418   87.508   46.871  116.964   19.917   19.802
     28.440  432.308   81.415   88.405   47.239  116.704   20.342   20.327
     28.450  430.139   81.382   88.027   45.586  117.616   19.528   21.275
     28.460  431.247   80.974   87.864   47.847  117.155   20.498   20.177
     28.470  430.609   80.370   89.328   46.519  116.351   19.454   20.878
     28.480  432.815   81.189   87.319   47.428  116.937   20.088   21.275
     28.490  428.347   79.619   88.914   45.816  116.180   20.505   20.497
     28.500  430.852   79.881   89.016   46.379  117.248   20.115   21.438
     28.510  429.524   80.606   89.899   45.764  115.160   20.066   21.664
     28.520  429.579   78.207   90.685   46.858  115.085   20.933   21.431
     28.530  428.298   78.782   88.088   46.388  115.582   21.274   20.821
     28.540  431.389   79.249   90.995   45.600  116.881   21.579   21.840
     28.550  430.105   79.331   89.992   45.352  116.342   20.329   21.388
     28.560  427.288   80.254   89.256   46.010  112.810   20.589   21.316
     28.570  431.014   79.862   90.327   45.736  115.385   21.723   21.104
     28.580  431.832   79.797   90.841   46.007  116.488   21.044   20.366
     28.590  433.741   80.264   89.412   47.006  116.677   21.532   20.987
     28.600  434.990   81.046   89.742   46.049  117.544   21.669   20.563
     28.610  436.373   81.619   89.867   45.422  119.091   21.561   21.263
     28.620  434.157   81.211   89.121   45.664  118.290   21.836   20.566
     28.630  436.332   81.559   89.310   45.529  119.150   22.624   21.737
     28.640  437.719   83.353   90.025   46.372  117.863   22.243   21.025
     28.650  434.149   80.940   90.837   44.164  118.388   21.848   20.670
     28.660  437.273   82.318   90.492   45.603  118.735   21.635   21.214
     28.670  430.048   80.115   87.706   46.127  116.819   21.455   20.618
     28.680  428.817   78.482   87.749   46.060  116.478   21.142   20.851
     28.690  427.651   79.438   89.767   45.578  115.227   21.391   20.297
     28.700  429.948   80.164   87.856   46.027  117.261   21.263   20.234
     28.710  431.505   80.494   88.406   46.784  118.664   20.847   20.187
     28.720  428.943   81.118   87.969   44.385  116.037   22.347   20.537
     28.730  430.497   80.794   87.053   46.438  116.063   22.219   20.820
     28.740  430.742   82.370   89.386   45.505  115.577   21.314   19.917
     28.750  428.080   79.852   89.621   45.317  116.359   21.620   20.116
     28.760  428.975   80.353   88.512   46.193  114.926   20.838   21.326
     28.770  423.960   78.705   87.138   44.999  115.580   21.193   20.275
     28.780  424.169   79.788   87.275   44.188  114.261   21.954   21.138
     28.790  429.888   80.566   86.350   47.195  116.576   21.193   20.569
     28.800  428.059   82.729   87.692   44.639  116.817   20.623   19.979
     28.810  430.593   79.755   88.635   45.803  118.794   21.245   21.344
     28.820  432.189   82.176   88.243   44.994  118.643   21.382   20.553
     28.830  433.883   80.144   90.098   46.594  118.242   20.946   21.842
     28.840  435.637   80.351   89.682   47.827  117.108   22.460   21.945
     28.850  433.473   80.764   88.447   45.899  118.415   22.220   21.174
     28.860  436.550   80.693   89.912   46.569  118.520   22.765   20.890
     28.870  434.424   81.340   87.346   46.235  120.678   21.814   20.981
     28.880  429.270   78.724   87.958   45.343  118.667   21.656   20.272
     28.890  432.150   81.964   87.250   45.798  118.781   21.252   20.804
     28.900  430.350   81.232   86.954   45.886  117.661   21.897   19.970
     28.910  429.037   80.170   88.183   45.923  116.627   21.180   20.902
     28.920  430.852   79.865   87.340   46.145  117.684   21.843   21.563
     28.930  425.695   78.514   87.800   46.856  114.194   20.822   21.043
     28.940  428.399   80.502   87.156   45.674  116.574   21.137   21.316
     28.950  425.691   80.087   87.068   45.583  115.797   21.576   20.294
     28.960  429.440   79.686   88.208   46.007  115.790   21.244   21.216
     28.970  429.373   80.073   88.252   46.317  115.438   21.656   20.453
     28.980  429.006   81.020   88.788   46.406  116.087   20.846   20.232
     28.990  425.454   78.658   87.609   45.391  115.304   21.700   20.198
     29.000  426.842   79.592   86.822   47.365  114.344   21.587   21.181
     29.010  429.890   81.467   89.420   45.889  114.264   21.776   20.233
     29.020  427.041   79.875   86.710   46.227  114.317   21.925   21.325
     29.030  423.922   80.334   86.535   45.416  114.363   20.607   20.703
     29.040  431.885   81.438   87.384   46.560  116.581   21.901   20.498
     29.050  428.446   80.116   86.448   45.859  116.604   21.707   20.690
     29.060  427.924   80.110   87.158   46.810  114.999   21.275   20.320
     29.070  429.550   80.176   87.253   46.505  116.374   21.615   20.902
     29.080  426.734   80.286   87.426   45.956  114.877   21.824   20.060
     29.090  421.907   80.069   85.813   45.570  114.088   20.974   21.128
     29.100  431.155   81.326   87.996   45.947  117.162   22.324   20.641
     29.110  430.896   79.774   88.947   45.581  117.948   22.119   19.787
     29.120  427.892   80.666   88.103   46.152  116.376   21.561   20.065
     29.130  429.631   81.648   88.702   44.882  116.777   21.548   20.633
     29.140  430.304   81.772   89.105   45.123  117.057   21.389   20.025
     29.150  430.184   79.887   89.466   45.241  116.251   22.226   20.096
     29.160  427.306   81.542   87.866   45.578  115.101   21.892   20.391
     29.170  431.578   81.726   88.511   46.410  116.641   21.905   19.521
     29.180  429.423   79.832   87.526   45.751  116.433   23.064   19.880
     29.190  429.811   79.448   87.704   47.322  117.052   21.606   19.431
     29.200  426.713   79.547   87.386   46.136  115.017   22.277   20.196
     29.210  429.961   80.286   87.172   47.041  116.697   21.372   19.864
     29.220  424.541   78.112   85.709   46.314  116.172   20.584   20.874
     29.230  426.536   80.622   87.379   45.695  114.759   21.899   19.973
     29.240  423.617   78.935   87.604   46.764  114.080   21.158   19.988
     29.250  427.350   78.263   88.710   47.335  116.275   20.927   20.232
     29.260  426.778   79.281   88.501   45.980  115.027   21.307   20.476
     29.270  427.185   80.435   87.029   45.044  115.326   22.044   19.911
     29.280  423.360   79.686   87.251   44.155  115.260   21.193   20.323
     29.290  424.247   81.088   84.494   44.526  115.742   21.593   20.325
     29.300  426.282   78.524   88.533   45.803  114.772   21.462   20.182
     29.310  423.296   79.272   88.386   43.766  113.898   21.409   19.744
     29.320  430.331   80.420   88.247   45.783  116.541   21.815   21.031
     29.330  427.171   79.510   88.752   46.469  113.725   22.482   20.206
     29.340  430.036   81.171   89.238   45.917  114.330   21.117   20.726
     29.350  429.992   79.985   89.030   45.903  116.051   21.187   21.347
     29.360  425.677   81.531   88.082   45.221  113.919   20.745   20.321
     29.370  426.053   80.603   87.514   46.667  111.843   20.960   20.970
     29.380  424.014   79.371   87.345   45.085  112.437   21.496   20.585
     29.390  425.532   81.213   87.937   45.922  112.118   21.253   20.307
     29.400  428.829   79.055   87.759   45.575  115.388   22.082   21.076
     29.410  428.535   79.488   88.771   45.194  115.088   21.169   21.561
     29.420  430.394   81.412   89.271   45.604  113.879   21.935   21.098
     29.430  429.359   80.368   90.561   44.794  114.732   20.844   21.214
     29.440  432.699   81.374   90.143   46.527  116.026   21.243   20.333
     29.450  427.480   80.419   89.986   45.277  114.162   20.743   20.755
     29.460  432.606   79.682   89.557   47.127  116.660   21.141   20.319
     29.470  431.694   80.739   89.967   46.883  114.498   21.088   20.861
     29.480  430.890   81.247   88.003   45.436  116.912   21.184   20.502
     29.490  429.021   79.801   89.356   45.592  116.335   21.309   19.631
     29.500  428.314   78.751   90.881   44.880  115.687   20.581   20.990
     29.510  432.496   81.022   92.511   45.891  113.657   20.949   21.281
     29.520  432.204   80.562   90.330   46.374  114.808   20.973   20.954
     29.530  429.254   81.129   87.995   45.734  113.178   21.015   21.913
     29.540  436.078   82.948   89.782   46.394  116.460   21.327   21.976
     29.550  431.911   79.142   90.743   45.344  115.591   21.592   21.513
     29.560  431.820   80.452   90.106   45.032  115.700   21.525   21.119
     29.570  435.073   79.609   92.880   46.052  116.202   21.339   21.485
     29.580  435.901   80.328   92.002   45.693  116.092   21.924   21.738
     29.590  436.746   80.492   91.971   46.214  116.340   22.616   21.289
     29.600  432.916   79.666   90.314   45.815  116.100   22.369   21.141
     29.610  436.548   80.435   91.301   45.847  117.860   22.426   21.678
     29.620  435.767   82.060   91.890   45.816  117.905   21.847   20.735
     29.630  435.733   80.340   90.463   46.139  116.896   22.292   20.843
     29.640  436.374   81.702   91.257   45.511  117.673   22.040   21.058
     29.650  435.044   80.324   92.565   45.447  117.446   22.084   20.434
     29.660  435.851   81.282   91.314   45.685  118.745   21.816   20.441
     29.670  436.880   80.904   92.956   46.078  117.904   22.087   20.777
     29.680  435.195   81.689   89.503   46.404  118.620   22.432   19.896
     29.690  434.942   80.871   91.435   45.516  118.050   20.953   21.438
     29.700  436.368   80.808   93.233   46.519  117.240   21.837   20.831
     29.710  437.445   81.302   92.192   45.713  118.102   21.809   20.994
     29.720  434.359   79.466   91.387   45.829  118.258   22.017   20.912
     29.730  432.585   78.923   88.902   46.384  118.946   21.351   21.011
     29.740  431.266   79.400   90.533   45.642  116.226   21.791   21.656
     29.750  433.495   79.045   89.836   45.545  118.705   21.732   21.062
     29.760  430.856   79.713   89.406   45.928  117.051   21.939   20.640
     29.770  433.327   79.187   89.627   45.853  117.846   21.262   22.224
     29.780  430.584   78.623   89.339   46.025  116.857   21.544   20.287
     29.790  432.423   79.462   88.870   46.000  117.955   22.439   21.058
     29.800  435.995   78.167   91.417   47.140  119.215   21.475   22.091
     29.810  432.632   78.508   91.093   45.468  117.745   21.694   20.971
     29.820  430.210   78.943   90.260   46.417  115.637   20.615   20.655
     29.830  431.319   78.907   88.881   45.049  118.240   21.819   20.867
     29.840  428.395   79.816   88.267   45.268  113.948   22.092   21.213
     29.850  431.408   80.001   87.260   46.847  114.926   22.297   21.235
     29.860  432.440   77.823   90.915   46.376  115.980   22.443   20.382
     29.870  430.623   78.466   89.697   45.803  115.709   21.168   21.372
     29.880  433.931   80.166   89.703   46.499  115.715   20.537   21.550
     29.890  435.434   80.242   89.682   47.125  117.004   21.853   21.258
     29.900  430.251   79.969   88.022   46.483  114.801   21.055   21.463
     29.910  436.531   80.638   90.206   46.510  118.414   20.814   20.327
     29.920  432.873   78.472   89.644   46.001  118.561   21.280   20.069
     29.930  435.095   80.596   91.491   46.487  116.523   21.191   20.198
     29.940  434.053   79.587   89.494   45.410  116.813   21.054   21.810
     29.950  431.914   79.297   89.889   45.882  117.121   20.516   20.921
     29.960  432.977   79.633   89.063   46.798  116.983   21.292   20.859
     29.970  430.910   79.484   88.726   46.199  116.572   21.598   20.521
     29.980  430.737   78.039   90.105   45.808  114.951   21.480   20.829
     29.990  429.415   77.194   89.772   45.715  118.082   21.154   21.074
     30.000  428.951   79.159   89.622   44.857  116.505   20.923   20.240
     30.010  432.322   79.239   89.446   45.586  117.504   21.956   20.787
     30.020  429.200   78.160   89.706   45.368  116.362   21.023   21.109
     30.030  429.396   76.955   90.173   45.448  117.766   21.579   20.650
     30.040  430.388   78.202   89.751   47.288  116.150   20.969   19.613
     30.050  433.628   80.719   90.189   46.862  116.497   20.711   21.509
     30.060  430.134   78.824   90.104   46.078  116.435   21.123   19.602
     30.070  431.312   79.658   88.918   46.714  116.323   21.304   21.160
     30.080  432.998   79.566   89.372   46.270  117.286   21.609   20.945
     30.090  428.512   79.252   88.620   45.422  116.992   21.416   20.524
     30.100  430.000   78.506   88.327   46.150  117.991   20.354   21.228
     30.110  430.213   79.111   89.240   45.860  117.556   20.998   20.659
     30.120  428.956   77.514   88.037   45.186  118.354   20.723   21.138
     30.130  434.423   80.399   90.265   46.415  117.985   22.172   20.641
     30.140  431.729   79.372   91.284   45.123  116.698   21.728   21.000
     30.150  429.866   78.441   89.604   44.299  118.039   22.064   20.846
     30.160  431.665   79.323   90.573   45.301  117.831   20.530   21.311
     30.170  427.347   77.185   89.843   44.520  115.282   21.090   21.709
     30.180  428.834   77.394   90.818   46.753  115.517   20.354   20.836
     30.190  426.012   77.416   88.190   45.819  115.887   20.905   20.049
     30.200  427.125   76.943   89.525   44.866  116.580   21.215   20.146
     30.210  429.818   78.727   90.174   45.648  115.079   22.084   20.615
     30.220  432.059   78.414   89.846   45.876  118.308   21.730   19.998
     30.230  427.843   77.747   90.435   44.546  117.646   19.743   20.413
     30.240  424.169   76.392   90.485   44.576  115.489   21.105   20.311
     30.250  431.088   76.741   91.950   45.417  117.265   21.209   20.702
     30.260  429.148   77.859   91.837   44.992  116.718   19.938   20.658
     30.270  433.419   77.899   92.272   45.562  119.447   20.556   20.818
     30.280  432.812   76.758   91.543   46.153  118.371   21.268   20.898
     30.290  435.170   79.471   91.894   46.487  117.674   21.659   21.023
     30.300  430.984   78.344   91.931   46.036  115.511   21.332   21.307
     30.310  431.551   78.999   91.360   46.160  116.978   21.466   20.862
     30.320  431.934   78.400   91.238   45.409  117.990   21.216   21.250
     30.330  433.424   77.941   90.403   46.632  118.678   21.057   21.407
     30.340  433.058   77.985   89.672   47.206  117.486   21.032   21.650
     30.350  429.707   76.581   90.148   46.463  116.174   21.209   21.495
     30.360  428.209   77.897   89.398   45.978  115.881   21.550   20.720
     30.370  432.065   77.955   89.495   45.605  117.966   21.621   21.747
     30.380  431.181   78.529   89.980   45.934  116.852   21.119   20.906
     30.390  429.331   76.161   91.169   44.807  115.553   21.520   22.051
     30.400  433.059   77.412   87.943   46.425  118.776   21.809   22.829
     30.410  432.979   78.065   91.045   45.800  119.293   20.130   21.370
     30.420  433.545   78.120   89.072   46.198  119.468   20.749   21.360
     30.430  432.896   78.493   87.464   46.468  119.285   20.728   21.637
     30.440  430.676   77.762   89.033   47.120  116.575   20.977   21.531
     30.450  430.041   77.195   87.800   46.687  118.231   20.942   21.285
     30.460  431.758   77.832   90.888   45.861  117.160   20.352   21.232
     30.470  427.460   78.039   88.670   45.001  115.709   21.224   20.842
     30.480  427.871   78.408   89.432   45.109  115.807   20.742   21.190
     30.490  430.385   78.509   91.320   45.859  116.525   20.857   20.568
     30.500  430.434   79.078   88.551   45.926  117.213   21.004   20.954
     30.510  427.321   76.845   90.132   46.249  115.841   21.268   20.417
     30.520  430.586   78.394   91.426   45.257  114.091   21.887   20.774
     30.530  426.084   77.030   90.064   45.900  113.977   20.967   19.838
     30.540  428.090   77.713   89.976   45.852  115.776   19.855   21.175
     30.550  426.122   77.527   90.278   46.469  113.431   20.816   21.416
     30.560  425.591   77.232   89.403   46.585  114.169   20.676   21.204
     30.570  427.535   77.044   90.677   45.851  115.497   20.440   20.293
     30.580  428.232   77.370   90.334   46.791  115.621   20.734   21.283
     30.590  426.041   77.361   88.823   45.664  114.874   21.064   21.316
     30.600  426.669   78.176   90.545   45.175  115.606   21.221   21.474
     30.610  428.064   78.483   89.851   45.306  115.433   21.279   20.008
     30.620  426.131   79.074   89.013   45.079  114.522   20.502   21.362
     30.630  427.321   77.865   89.447   45.589  116.918   20.530   21.223
     30.640  426.496   77.602   88.986   45.646  115.770   21.075   20.989
     30.650  426.729   76.702   88.838   44.805  118.484   20.689   20.705
     30.660  432.459   78.147   90.233   45.574  119.400   20.573   21.806
     30.670  425.854   76.892   90.666   45.789  114.267   20.146   22.382
     30.680  424.698   77.958   89.585   45.462  116.273   18.818   21.123
     30.690  427.711   77.613   90.722   46.431  115.425   20.265   22.224
     30.700  423.875   78.068   89.322   46.985  113.553   19.818   21.576
     30.710  423.064   76.747   88.817   46.205  115.501   20.208   21.035
     30.720  423.533   76.906   89.283   45.119  115.946   19.436   21.572
     30.730  424.529   78.112   89.974   46.135  115.090   19.541   21.559
     30.740  426.359   78.442   88.811   45.322  117.463   21.274   20.753
     30.750  427.577   78.818   89.812   46.185  116.445   20.215   21.247
     30.760  428.187   77.212   90.353   46.498  117.345   20.091   21.571
     30.770  429.684   79.771   89.109   47.138  116.126   19.987   20.724
     30.780  426.707   77.769   89.176   45.788  115.332   20.122   21.034
     30.790  423.650   77.806   88.045   45.606  115.878   19.972   20.776
     30.800  428.405   77.668   89.759   46.134  117.279   19.369   21.049
     30.810  426.655   77.835   89.130   44.928  116.300   20.666   20.681
     30.820  431.006   79.171   89.128   45.297  119.906   20.465   20.319
     30.830  427.801   79.594   89.527   45.272  116.426   19.383   20.751
     30.840  429.072   78.818   88.081   45.360  118.055   20.178   21.346
     30.850  430.594   79.460   89.700   45.311  118.546   20.158   21.603
     30.860  427.269   78.320   89.495   44.943  115.762   19.721   21.577
     30.870  430.627   80.043   90.505   44.933  116.990   19.871   22.052
     30.880  424.580   78.999   88.482   45.594  113.127   20.361   21.546
     30.890  428.544   80.290   90.959   45.481  115.821   19.538   21.291
     30.900  430.326   80.593   89.863   45.996  115.013   20.580   21.515
     30.910  430.590   78.312   90.833   48.643  115.853   21.468   21.419
     30.920  425.194   78.447   88.946   46.701  115.468   20.036   20.917
     30.930  427.526   76.402   90.585   45.475  117.853   20.780   21.406
     30.940  421.108   77.400   88.803   44.555  114.045   19.412   21.389
     30.950  423.594   76.725   88.116   45.742  116.963   19.544   21.520
     30.960  428.975   77.948   89.776   46.526  117.645   19.583   21.768
     30.970  424.114   77.145   89.341   45.871  117.873   18.645   20.855
     30.980  419.693   77.191   89.022   45.372  113.930   18.883   20.522
     30.990  418.525   79.015   86.645   43.489  113.722   19.647   20.638
     31.000  420.428   78.571   88.363   43.700  115.865   19.355   20.480
     31.010  425.537   81.365   88.678   44.446  114.659   19.547   21.028
     31.020  425.272   77.590   88.380   45.999  115.592   19.745   22.042
     31.030  428.157   78.878   89.714   44.555  116.878   19.918   22.590
     31.040  426.852   79.482   88.854   45.033  116.068   20.777   21.449
     31.050  426.806   78.728   89.022   45.804  116.629   20.025   21.131
     31.060  427.462   78.639   89.207   45.406  118.869   19.972   21.692
     31.070  425.129   78.593   88.395   44.913  117.110   20.562   20.712
     31.080  422.418   77.220   88.725   45.802  117.186   19.645   20.401
     31.090  427.768   76.529   90.737   46.872  117.303   20.405   20.804
     31.100  427.716   77.558   89.094   46.947  117.492   20.432   20.959
     31.110  423.734   78.034   88.710   47.112  116.190   20.437   19.317
     31.120  428.017   77.041   90.918   45.373  120.446   20.461   20.445
     31.130  429.604   78.096   90.728   45.754  117.529   20.900   20.970
     31.140  424.489   78.389   90.224   45.512  116.647   19.355   19.999
     31.150  419.750   77.558   88.785   43.449  116.693   19.670   19.826
     31.160  424.662   76.885   90.385   45.158  117.410   19.685   20.224
     31.170  429.340   77.648   90.005   45.420  119.913   20.238   21.494
     31.180  424.382   77.952   91.912   45.106  115.494   19.914   19.708
     31.190  426.848   79.450   90.673   46.141  115.621   20.130   20.132
     31.200  426.576   79.010   90.458   45.399  117.121   19.851   20.337
     31.210  425.966   77.687   90.221   45.882  117.349   20.735   20.504
     31.220  426.932   76.619   90.935   45.367  117.557   20.924   20.609
     31.230  421.864   75.875   90.196   45.247  116.552   18.662   20.915
     31.240  425.597   75.265   91.753   45.766  118.225   19.436   20.526
     31.250  425.031   77.620   89.370   45.902  117.681   19.016   21.166
     31.260  425.586   77.228   90.776   44.983  118.192   19.823   20.463
     31.270  418.987   76.184   88.845   45.628  115.477   19.187   20.478
     31.280  426.217   76.910   90.064   46.389  117.022   19.399   21.695
     31.290  423.848   74.734   90.125   46.057  117.281   18.993   21.153
     31.300  430.129   77.640   90.508   46.167  119.476   19.631   21.110
     31.310  426.759   76.260   91.294   46.378  116.963   19.804   21.325
     31.320  426.411   76.966   90.328   47.006  116.456   20.648   20.263
     31.330  424.379   76.314   90.864   46.526  114.718   20.065   20.638
     31.340  423.887   76.767   90.290   45.684  113.898   19.839   21.679
     31.350  429.619   78.101   90.182   46.442  118.536   19.013   21.083
     31.360  422.472   76.010   90.122   46.005  114.380   18.902   21.305
     31.370  428.742   78.113   88.771   45.711  117.109   19.711   21.723
     31.380  425.118   77.964   90.843   45.025  112.887   20.839   21.638
     31.390  423.852   76.211   90.553   46.504  113.751   19.920   20.855
     31.400  430.920   78.351   89.804   45.506  116.687   20.223   21.779
     31.410  430.061   77.817   92.415   45.891  115.212   19.661   21.387
     31.420  429.428   77.199   90.924   45.907  116.454   19.354   20.578
     31.430  433.994   77.028   91.736   46.914  117.355   20.038   21.144
     31.440  433.409   79.168   91.173   47.343  116.896   19.267   20.946
     31.450  427.455   77.485   90.217   46.501  116.865   19.783   20.450
     31.460  429.494   77.629   90.277   47.595  115.126   20.963   22.155
     31.470  426.954   76.040   90.827   46.904  113.752   20.642   21.163
     31.480  424.871   76.851   88.423   46.081  114.085   18.952   21.376
     31.490  431.446   77.308   91.367   46.743  115.136   20.116   21.356
     31.500  432.255   76.697   90.727   47.307  116.760   20.001   20.826
     31.510  431.105   78.377   91.130   47.051  114.002   20.029   21.172
     31.520  430.207   77.340   91.249   46.255  113.801   21.562   20.362
     31.530  427.643   76.313   91.295   45.960  115.851   19.510   20.887
     31.540  428.400   77.554   91.496   46.097  116.265   19.954   20.224
     31.550  429.589   77.215   90.381   47.225  113.943   20.326   21.090
     31.560  429.427   76.366   92.550   46.869  114.463   19.981   20.931
     31.570  430.767   78.285   90.649   46.994  114.036   19.646   21.369
     31.580  431.160   76.824   91.323   46.444  115.884   20.872   20.611
     31.590  430.753   77.650   91.052   47.175  115.746   19.793   21.037
     31.600  432.889   78.175   91.781   46.727  116.138   20.798   21.346
     31.610  431.045   78.863   91.273   46.878  114.259   19.750   21.758
     31.620  428.387   77.099   90.128   46.638  115.412   19.618   21.778
     31.630  425.912   77.738   89.894   46.557  114.854   18.911   20.649
     31.640  425.953   79.062   90.416   47.207  113.524   19.774   19.636
     31.650  427.235   77.835   91.030   46.848  112.472   20.992   20.412
     31.660  425.998   78.678   89.984   47.666  112.715   20.131   20.384
     31.670  427.897   78.706   89.658   46.917  114.521   20.597   20.801
     31.680  429.032   80.254   89.968   46.542  114.955   19.841   20.442
     31.690  428.128   79.373   91.315   45.933  114.220   19.009   20.603
     31.700  426.495   79.287   90.493   45.356  113.044   20.055   21.093
     31.710  426.165   79.071   88.733   46.094  114.883   18.637   21.458
     31.720  428.042   79.354   92.209   46.526  113.396   20.067   20.253
     31.730  428.566   78.578   91.916   45.412  113.918   20.620   19.949
     31.740  428.749   79.508   90.372   45.276  115.125   20.455   19.653
     31.750  434.211   80.838   89.278   46.713  117.586   20.284   21.182
     31.760  436.295   82.198   91.324   46.979  116.068   20.848   21.168
     31.770  431.830   79.405   91.746   45.888  114.275   19.982   21.651
     31.780  432.847   81.118   90.380   46.620  115.123   20.898   21.080
     31.790  431.537   79.746   89.511   46.395  114.824   21.207   21.701
     31.800  426.473   81.051   89.375   46.041  111.641   20.079   21.495
     31.810  426.018   80.992   90.194   45.064  112.720   19.409   20.928
     31.820  429.361   79.869   91.194   47.311  113.082   19.720   21.766
     31.830  427.305   78.507   89.797   46.434  114.227   19.548   21.488
     31.840  425.430   79.422   91.430   46.095  113.360   19.015   21.073
     31.850  428.433   78.716   91.834   47.199  114.133   19.948   20.823
     31.860  425.382   78.807   90.200   45.719  114.681   18.991   20.562
     31.870  425.525   77.858   90.994   47.100  113.190   19.361   20.404
     31.880  426.529   78.802   90.445   47.575  113.639   19.800   20.882
     31.890  430.870   80.500   89.828   46.764  115.701   19.397   21.063
     31.900  429.663   78.350   91.432   48.464  113.327   20.326   21.166
     31.910  428.270   79.433   91.233   46.453  113.623   19.155   21.096
     31.920  426.748   78.755   90.223   47.340  115.171   18.893   20.165
     31.930  425.611   79.566   89.511   46.422  114.017   19.029   20.518
     31.940  425.083   78.411   92.331   47.349  113.267   18.152   20.692
     31.950  424.148   78.235   92.338   46.242  112.284   19.433   21.077
     31.960  424.558   77.172   91.286   45.949  114.713   19.119   20.611
     31.970  428.062   77.414   91.993   46.323  114.800   18.966   21.280
     31.980  425.560   76.951   90.586   46.073  114.079   19.885   20.450
     31.990  427.518   76.813   90.638   46.372  115.376   19.609   21.154
     32.000  426.855   76.652   91.857   45.422  114.810   19.817   20.954
     32.010  425.189   78.565   90.193   47.436  112.992   19.526   20.180
     32.020  426.209   76.391   91.627   45.654  114.413   20.155   21.093
     32.030  428.198   77.995   91.108   45.995  115.266   20.033   20.809
     32.040  426.997   77.772   89.966   46.329  115.265   19.718   20.394
     32.050  428.738   79.209   90.794   46.365  114.504   19.293   21.706
     32.060  431.074   79.551   91.796   46.881  114.699   19.621   21.198
     32.070  424.765   77.809   90.347   46.624  114.123   19.860   20.522
     32.080  426.248   78.941   89.979   46.232  113.435   20.016   21.769
     32.090  428.228   79.828   90.855   48.152  112.837   19.469   20.919
     32.100  430.426   79.866   91.874   46.383  115.495   19.788   21.017
     32.110  430.715   77.951   93.099   46.647  114.868   20.314   21.205
     32.120  426.066   78.214   92.282   45.900  113.308   20.365   19.996
     32.130  428.604   79.202   92.105   45.815  115.325   19.613   20.616
     32.140  430.123   79.738   93.563   46.290  113.168   19.490   21.123
     32.150  430.043   79.487   93.407   45.954  114.040   19.630   20.871
     32.160  431.817   80.980   93.233   45.878  115.472   19.609   20.941
     32.170  426.548   79.801   90.967   45.752  113.056   19.972   20.818
     32.180  432.063   81.412   92.965   45.635  114.033   20.112   21.073
     32.190  426.650   81.277   91.401   45.798  112.050   19.922   20.849
     32.200  434.010   82.806   91.516   46.588  115.039   20.095   20.489
     32.210  429.734   82.197   91.484   44.606  114.039   19.474   20.364
     32.220  428.768   81.503   90.831   45.084  114.489   19.428   20.617
     32.230  427.988   82.456   91.431   44.966  112.981   20.363   20.865
     32.240  432.149   82.399   92.169   45.123  116.034   19.434   21.331
     32.250  428.116   81.037   93.191   45.776  112.958   19.376   20.252
     32.260  430.095   79.938   91.654   47.175  116.536   18.798   20.993
     32.270  428.381   80.043   90.277   45.637  115.730   19.744   20.560
     32.280  426.001   78.472   90.917   45.737  114.660   19.391   20.006
     32.290  429.570   79.548   90.106   45.131  116.245   20.030   21.531
     32.300  428.180   77.910   91.619   45.892  114.853   19.613   21.379
     32.310  424.554   77.338   90.033   44.674  115.174   20.517   20.454
     32.320  430.842   80.724   88.299   46.221  116.121   20.375   20.166
     32.330  427.307   79.703   89.091   46.226  115.827   19.482   20.005
     32.340  422.649   77.298   88.421   46.255  114.473   19.936   20.357
     32.350  425.842   78.138   89.442   45.558  114.838   19.669   20.312
     32.360  428.411   78.737   90.512   45.639  116.489   19.388   21.300
     32.370  428.828   79.776   91.360   47.625  114.328   19.946   20.407
     32.380  427.679   80.474   89.597   45.837  115.430   20.156   20.139
     32.390  432.956   80.967   88.429   46.436  118.392   21.113   21.110
     32.400  428.636   80.088   90.360   47.177  113.828   20.248   20.783
     32.410  427.896   79.953   91.022   46.478  114.682   19.465   20.652
     32.420  429.032   79.070   89.334   46.472  114.892   20.141   20.160
     32.430  431.150   80.721   89.345   47.740  114.198   20.881   21.099
     32.440  429.311   77.092   90.090   47.741  114.701   20.608   21.452
     32.450  427.714   77.736   91.111   46.240  111.684   20.933   22.003
     32.460  430.141   78.911   90.235   47.899  112.671   21.089   20.902
     32.470  430.003   80.236   89.334   47.962  113.907   20.992   20.477
     32.480  427.456   77.981   88.787   47.917  115.122   21.280   20.572
     32.490  430.463   80.248   90.206   46.986  115.796   21.211   20.072
     32.500  428.355   81.157   88.173   45.623  115.157   21.477   19.786
     32.510  432.695   79.886   91.384   48.188  114.875   21.437   20.233
     32.520  426.268   79.195   89.237   48.077  113.235   20.400   20.231
     32.530  428.580   79.248   91.231   47.636  114.035   20.635   20.456
     32.540  432.541   79.013   92.512   47.845  115.317   20.558   20.971
     32.550  428.793   79.666   90.083   47.262  114.078   20.515   20.083
     32.560  428.006   78.989   88.601   47.046  114.611   20.612   20.659
     32.570  429.019   78.818   91.488   47.787  113.278   20.984   19.925
     32.580  425.914   78.953   88.617   47.290  112.949   20.957   20.013
     32.590  427.110   78.216   88.779   48.730  114.848   19.824   20.479
     32.600  431.784   79.174   90.104   47.476  115.783   21.164   20.134
     32.610  429.191   78.459   92.563   47.637  114.134   21.154   20.096
     32.620  425.113   77.704   89.590   46.774  115.051   20.668   19.822
     32.630  427.387   78.478   89.792   46.362  115.385   21.170   19.337
     32.640  431.543   77.285   90.128   48.537  116.437   21.604   20.961
     32.650  428.409   78.917   89.964   46.962  115.274   20.366   20.162
     32.660  430.113   79.570   89.953   46.919  115.850   20.721   21.180
     32.670  426.552   77.845   89.741   46.731  115.303   20.399   21.073
     32.680  425.685   79.377   90.834   45.969  112.316   20.869   19.646
     32.690  427.998   79.145   90.271   46.699  115.439   20.471   20.128
     32.700  427.918   79.940   92.572   45.798  113.665   20.138   19.558
     32.710  428.838   78.620   90.930   48.147  113.507   19.957   21.268
     32.720  430.127   79.863   91.183   47.352  112.799   20.565   20.491
     32.730  424.835   79.043   90.294   46.297  111.022   20.302   20.403
     32.740  429.287   79.699   92.286   44.858  114.631   20.531   20.566
     32.750  427.970   79.230   90.874   46.704  114.312   20.935   20.063
     32.760  429.499   79.805   90.555   47.515  115.885   20.598   19.739
     32.770  430.302   79.141   90.978   47.481  115.541   20.047   20.046
     32.780  430.199   78.660   91.264   46.629  115.569   21.586   19.644
     32.790  432.936   79.327   90.969   47.245  116.867   19.587   20.515
     32.800  433.675   80.016   91.255   46.736  115.573   20.989   20.859
     32.810  430.229   80.446   88.787   47.198  114.197   21.432   20.205
     32.820  428.884   79.591   90.347   47.774  114.229   20.231   19.898
     32.830  429.291   79.564   91.186   46.996  113.453   20.611   19.746
     32.840  431.465   80.963   92.633   46.931  112.511   20.323   20.890
     32.850  434.371   80.968   90.819   46.650  115.122   21.361   20.167
     32.860  433.752   79.877   91.791   47.406  114.444   21.815   20.554
     32.870  433.274   80.321   92.256   47.828  113.984   20.128   20.270
     32.880  431.517   79.574   91.720   47.906  113.359   19.486   20.537
     32.890  429.139   79.789   91.972   47.233  113.703   19.966   19.614
     32.900  431.050   80.321   90.268   48.373  113.062   21.240   20.820
     32.910  429.840   79.078   92.803   47.150  112.653   20.619   20.212
     32.920  431.966   80.179   92.353   45.544  115.096   21.519   20.121
     32.930  432.148   78.802   91.702   46.535  114.943   21.861   20.231
     32.940  426.960   76.382   92.595   45.508  113.698   21.906   19.394
     32.950  434.088   78.749   93.082   46.810  114.514   21.858   20.854
     32.960  433.729   78.252   91.513   48.119  115.744   22.317   21.040
     32.970  433.351   80.244   90.848   47.556  114.460   21.327   20.353
     32.980  430.496   78.646   91.989   46.654  114.551   20.925   20.824
     32.990  428.889   79.528   91.851   46.761  112.062   20.981   20.742
     33.000  430.798   79.104   91.371   45.597  115.982   20.349   20.763
     33.010  430.129   78.657   91.880   46.520  113.631   20.625   20.791
     33.020  431.271   79.692   90.866   46.671  114.882   20.735   21.241
     33.030  432.269   79.137   91.390   46.393  114.122   21.034   20.552
     33.040  430.403   80.640   89.127   47.100  113.524   21.694   20.005
     33.050  429.732   79.998   88.249   46.189  115.800   21.283   20.165
     33.060  430.275   80.238   91.139   46.725  114.570   21.066   19.364
     33.070  426.612   79.630   90.222   46.141  113.125   21.703   18.939
     33.080  425.929   78.340   91.851   46.811  111.824   20.459   19.966
     33.090  430.652   79.691   91.110   47.060  113.384   21.230   19.892
     33.100  430.255   80.200   91.554   46.823  113.764   21.497   20.465
     33.110  430.812   80.709   91.232   45.361  116.234   20.675   19.490
     33.120  432.560   81.529   91.085   44.378  116.885   20.486   20.039
     33.130  428.936   79.573   91.410   44.767  115.134   20.544   20.557
     33.140  427.690   79.773   89.560   46.573  114.197   19.913   20.331
     33.150  434.528   81.941   91.823   46.624  116.264   20.050   20.612
     33.160  428.838   81.371   90.180   46.027  115.143   20.464   19.417
     33.170  430.222   79.127   91.010   47.564  115.082   20.588   19.941
     33.180  428.523   79.500   90.285   47.068  114.796   19.570   20.516
     33.190  433.429   79.313   92.320   46.886  116.197   20.759   20.463
     33.200  434.235   80.824   91.483   46.472  116.373   21.116   20.125
     33.210  431.496   78.798   91.278   47.012  116.581   20.416   19.875
     33.220  428.692   78.465   91.358   45.436  116.359   20.168   19.977
     33.230  430.578   79.718   88.999   47.028  115.388   19.758   22.075
     33.240  428.983   79.868   91.451   46.269  113.766   19.985   20.917
     33.250  431.093   79.356   90.507   46.634  114.530   20.426   21.822
     33.260  428.727   79.381   90.841   45.721  114.615   19.724   21.319
     33.270  425.059   79.418   87.517   45.294  115.692   19.907   20.703
     33.280  430.183   78.677   90.013   47.453  117.072   19.666   20.382
     33.290  432.439   78.521   90.796   46.993  117.458   20.257   21.024
     33.300  430.361   79.664   89.129   46.778  115.912   20.727   21.107
     33.310  429.747   81.296   88.960   46.843  115.517   20.232   20.557
     33.320  433.206   81.258   91.045   46.568  116.266   19.581   21.287
     33.330  437.383   81.492   91.773   47.707  116.537   20.884   21.391
     33.340  433.789   79.843   90.179   46.279  116.312   20.455   21.611
     33.350  436.581   81.919   91.920   46.758  115.585   20.549   22.132
     33.360  433.917   81.765   89.786   45.976  115.501   21.166   21.551
     33.370  431.943   79.419   92.142   45.905  115.305   21.157   20.869
     33.380  432.183   80.496   91.291   46.594  115.791   20.490   20.221
     33.390  435.301   81.382   94.346   45.925  115.152   21.174   20.596
     33.400  436.553   79.749   92.624   46.254  117.051   20.966   21.109
     33.410  431.779   79.661   92.240   46.818  113.706   20.892   20.539
     33.420  434.176   80.116   91.635   47.830  114.958   20.703   21.426
     33.430  431.023   79.625   90.632   47.146  114.739   20.400   21.386
     33.440  431.233   80.733   90.897   46.135  113.902   21.242   20.352
     33.450  428.509   79.677   89.978   46.897  113.582   20.462   20.657
     33.460  432.048   80.206   91.001   48.084  113.966   20.584   21.376
     33.470  432.880   80.770   91.380   46.847  113.675   21.235   20.616
     33.480  434.454   81.083   92.021   47.941  112.781   21.667   20.133
     33.490  434.799   81.081   92.734   47.507  113.871   21.469   21.042
     33.500  432.659   80.218   92.567   45.440  114.523   20.114   21.220
     33.510  431.937   79.938   92.035   47.683  114.302   20.303   20.880
     33.520  430.921   78.854   91.058   47.290  115.354   20.016   21.574
     33.530  428.594   79.221   91.451   46.777  113.330   20.425   21.590
     33.540  428.998   79.878   91.304   46.763  113.662   20.134   20.996
     33.550  433.369   81.128   93.033   46.409  112.867   20.664   21.531
     33.560  431.911   80.709   90.916   47.169  114.132   20.614   21.389
     33.570  432.791   79.258   89.497   46.987  116.028   21.829   21.284
     33.580  433.517   80.021   90.162   47.428  114.864   21.017   20.545
     33.590  434.560   79.470   92.142   47.296  114.546   21.447   21.634
     33.600  431.274   80.005   91.348   46.376  114.518   21.932   20.205
     33.610  429.861   78.635   90.471   47.042  114.015   21.677   20.730
     33.620  430.981   80.465   93.173   46.881  112.635   20.222   20.284
     33.630  433.515   79.870   90.800   45.995  116.720   22.541   20.761
     33.640  427.095   78.487   92.423   45.894  114.084   20.602   20.306
     33.650  432.114   80.865   90.698   47.658  114.921   21.550   19.999
     33.660  429.224   80.446   91.362   46.517  113.563   21.022   19.680
     33.670  429.486   78.946   92.494   46.967  113.424   20.931   20.257
     33.680  430.777   79.712   92.568   46.347  114.425   20.933   20.305
     33.690  433.096   80.767   91.677   47.869  114.288   21.542   20.421
     33.700  434.720   81.808   92.301   47.452  114.667   21.059   21.287
     33.710  433.229   80.284   90.854   47.346  116.478   22.117   20.659
     33.720  432.579   78.857   92.404   47.182  116.457   21.827   20.040
     33.730  431.023   80.275   92.048   47.637  114.317   20.988   20.090
     33.740  426.374   78.530   88.933   47.612  114.378   21.291   20.176
     33.750  426.003   79.359   89.114   47.465  114.270   20.122   20.718
     33.760  431.002   79.689   90.314   47.736  116.134   20.501   20.546
     33.770  430.842   80.353   90.065   47.043  116.302   21.560   20.392
     33.780  433.978   81.607   91.167   47.146  116.841   21.414   20.126
     33.790  431.249   80.861   89.295   46.075  116.378   20.999   21.297
     33.800  432.588   78.569   92.015   47.698  116.544   19.725   20.550
     33.810  428.115   78.131   89.950   47.740  116.101   18.599   20.473
     33.820  428.715   78.503   92.354   45.671  116.013   18.884   21.487
     33.830  428.182   80.050   90.087   45.708  115.843   19.425   20.298
     33.840  431.341   82.756   91.248   46.603  115.426   18.915   21.173
     33.850  431.863   81.661   90.157   46.292  117.363   19.550   21.429
     33.860  430.839   81.203   90.658   45.990  115.625   20.352   20.997
     33.870  435.306   80.097   92.212   48.130  115.116   20.944   21.435
     33.880  430.680   81.026   90.508   47.018  113.743   20.608   21.542
     33.890  425.837   79.062   90.197   46.458  113.074   20.452   20.850
     33.900  432.616   79.611   93.011   46.409  114.560   21.136   21.220
     33.910  430.157   79.971   90.691   47.306  114.616   20.560   21.323
     33.920  430.985   80.819   90.439   47.838  114.928   20.742   20.591
     33.930  430.948   80.150   90.725   47.558  115.088   20.157   20.571
     33.940  432.026   80.536   91.436   47.980  113.785   20.374   20.949
     33.950  433.683   79.174   91.366   49.493  115.758   20.271   21.064
     33.960  432.556   79.869   92.179   48.756  114.648   20.495   21.236
     33.970  431.884   80.359   92.623   48.287  112.927   20.245   20.445
     33.980  433.123   81.565   92.742   48.852  114.508   19.052   19.871
     33.990  434.924   79.641   93.626   48.629  114.118   21.622   20.717
     34.000  437.291   79.283   93.144   48.850  115.283   20.375   21.419
     34.010  432.701   79.344   92.663   47.282  113.392   21.205   21.016
     34.020  437.561   81.156   93.269   48.606  115.173   20.960   20.943
     34.030  434.430   81.431   91.423   48.353  113.281   20.240   21.775
     34.040  432.980   80.681   92.286   46.024  115.784   20.445   20.287
     34.050  432.052   80.291   93.606   46.937  113.379   20.439   21.066
     34.060  429.167   79.793   91.351   46.845  112.346   21.270   21.130
     34.070  431.663   79.607   93.472   46.173  112.168   20.894   21.123
     34.080  429.679   79.768   90.987   46.064  112.156   21.775   20.861
     34.090  435.771   80.006   92.101   46.944  114.341   21.526   21.739
     34.100  432.504   81.534   90.916   47.323  113.362   21.055   20.776
     34.110  431.057   80.786   92.245   47.273  112.570   20.866   20.604
     34.120  430.455   80.849   91.208   45.966  114.114   20.789   21.168
     34.130  431.953   81.857   90.649   45.486  114.467   20.851   20.989
     34.140  432.896   81.446   90.630   46.234  115.204   21.564   20.303
     34.150  433.729   82.115   92.059   47.200  115.225   20.414   20.545
     34.160  433.030   81.544   90.497   46.459  115.311   20.127   20.148
     34.170  436.051   81.669   90.868   46.530  115.171   20.610   21.196
     34.180  432.033   82.251   89.964   45.067  114.135   20.899   20.628
     34.190  435.977   82.709   91.195   46.819  116.055   21.167   20.656
     34.200  435.832   80.910   92.991   45.562  116.098   21.370   20.720
     34.210  432.094   80.091   92.166   45.712  114.508   21.315   20.802
     34.220  433.358   80.336   93.498   46.334  114.486   20.551   20.075
     34.230  431.335   78.569   91.718   45.700  116.663   20.523   19.773
     34.240  428.960   79.431   89.610   45.639  113.822   20.624   21.111
     34.250  431.827   78.318   91.621   46.540  115.745   20.162   20.871
     34.260  432.341   78.465   92.557   46.226  115.336   20.771   20.225
     34.270  430.472   76.798   90.591   46.159  116.084   20.736   20.236
     34.280  433.383   79.316   92.996   46.772  115.165   20.667   20.290
     34.290  432.159   79.969   92.028   46.579  114.797   20.184   20.573
     34.300  431.666   79.640   91.682   46.116  113.907   20.406   20.944
     34.310  431.952   78.806   91.261   46.465  115.400   20.478   21.435
     34.320  432.116   78.716   92.579   46.335  115.612   20.765   20.441
     34.330  431.470   78.247   92.526   46.995  114.805   19.827   21.061
     34.340  436.663   79.896   91.673   47.054  116.622   21.720   21.395
     34.350  435.081   80.483   91.637   46.895  115.199   20.572   21.400
     34.360  434.435   80.585   91.916   47.617  115.051   20.391   21.273
     34.370  433.079   79.685   91.489   47.317  114.181   20.339   21.303
     34.380  430.391   79.661   91.575   44.192  114.751   19.877   22.072
     34.390  434.016   78.450   92.922   46.867  115.150   21.272   21.656
     34.400  432.874   79.300   93.171   46.166  114.993   19.847   21.008
     34.410  432.783   79.747   91.828   44.969  114.856   21.364   21.458
     34.420  428.727   78.001   92.550   45.745  113.358   20.774   20.985
     34.430  430.208   77.463   92.142   46.702  114.268   21.328   20.629
     34.440  428.924   78.031   91.380   45.232  114.947   20.791   20.104
     34.450  430.748   80.031   91.442   45.526  113.554   21.013   21.066
     34.460  431.465   80.660   92.894   45.759  112.924   20.728   20.343
     34.470  430.183   79.070   90.517   46.431  112.901   21.740   20.989
     34.480  433.185   79.821   93.286   46.743  113.810   20.442   20.626
     34.490  430.954   80.774   90.810   46.635  113.341   20.314   21.123
     34.500  427.950   79.492   90.245   47.135  113.030   20.649   20.504
     34.510  434.160   79.109   92.902   47.433  113.676   21.140   21.816
     34.520  434.233   79.546   92.281   48.398  112.453   21.884   21.079
     34.530  429.750   80.900   90.249   47.078  112.799   21.134   20.530
     34.540  431.878   80.856   90.139   47.032  114.224   21.424   21.261
     34.550  433.301   81.394   90.157   47.595  115.470   20.550   19.966
     34.560  433.540   80.704   90.178   46.979  114.786   21.397   20.329
     34.570  435.998   79.269   91.857   46.477  115.189   22.190   20.838
     34.580  430.666   80.712   92.135   45.934  113.430   21.346   19.480
     34.590  435.239   79.953   92.504   47.029  116.210   21.091   19.511
     34.600  436.351   82.106   92.997   47.948  112.957   20.605   20.778
     34.610  434.935   79.613   92.238   48.316  114.225   21.226   20.967
     34.620  436.286   81.130   92.098   45.659  115.223   21.486   20.037
     34.630  431.765   79.504   90.331   46.654  113.934   20.853   20.456
     34.640  429.152   79.157   90.697   45.736  113.994   21.053   19.786
     34.650  437.737   80.629   93.535   47.254  114.625   20.881   21.272
     34.660  435.689   80.474   93.884   47.127  113.419   20.811   20.325
     34.670  435.292   78.205   92.400   48.175  115.808   21.060   20.382
     34.680  436.204   80.598   94.248   47.085  114.424   20.929   20.691
     34.690  434.320   79.894   91.725   47.730  113.408   21.025   20.412
     34.700  436.172   81.406   93.430   46.695  112.942   21.620   20.606
     34.710  435.164   81.169   92.370   46.475  114.518   22.264   19.395
     34.720  435.226   83.365   89.975   46.879  114.672   21.268   20.824
     34.730  438.834   80.737   92.159   47.033  117.949   22.177   20.354
     34.740  433.678   81.463   91.241   45.980  114.433   22.036   19.416
     34.750  434.721   80.534   92.522   46.846  114.703   21.189   20.770
     34.760  433.969   81.813   93.242   45.362  115.701   21.126   19.994
     34.770  436.433   82.700   92.389   46.379  114.739   21.611   20.446
     34.780  442.730   82.918   93.263   46.043  118.812   21.762   20.601
     34.790  442.158   82.685   93.955   46.031  117.901   20.792   20.402
     34.800  437.654   81.927   92.476   45.420  116.691   21.260   20.873
     34.810  434.486   82.076   91.762   45.853  116.344   20.448   20.057
     34.820  436.547   80.946   91.561   46.022  117.084   21.413   20.681
     34.830  433.280   81.659   90.395   45.066  116.584   20.795   20.448
     34.840  435.573   81.028   92.717   46.854  115.569   18.988   20.736
     34.850  433.853   80.661   91.617   46.815  114.580   20.354   20.299
     34.860  431.005   78.829   91.238   46.053  116.101   20.350   20.424
     34.870  430.697   80.242   93.025   46.103  112.628   20.527   19.856
     34.880  433.681   80.825   90.458   46.494  115.469   20.174   20.393
     34.890  433.102   80.607   92.440   46.229  115.503   19.676   20.494
     34.900  431.973   82.306   90.285   46.053  114.265   21.250   20.108
     34.910  429.952   80.874   90.273   45.080  114.645   20.370   20.879
     34.920  435.556   81.414   90.149   47.282  117.536   20.233   19.120
     34.930  436.123   83.556   92.165   46.328  115.863   20.262   19.751
     34.940  434.232   83.098   90.022   46.513  114.767   20.780   20.106
     34.950  432.732   80.823   91.114   47.186  115.830   20.303   19.273
     34.960  425.219   79.204   89.038   46.318  114.330   19.881   19.720
     34.970  431.732   81.685   90.892   46.521  114.411   21.084   19.796
     34.980  437.213   82.288   89.403   47.539  115.820   20.836   22.088
     34.990  435.730   82.220   90.830   46.353  114.729   20.714   20.886
     35.000  432.922   80.476   91.519   46.094  115.374   19.899   19.786
     35.010  434.175   80.645   90.648   46.126  117.217   20.973   19.891
     35.020  430.359   80.736   89.775   44.839  116.798   20.004   19.439
     35.030  435.718   80.412   90.919   46.206  117.920   20.794   20.349
     35.040  431.818   80.262   90.685   45.369  115.648   19.894   20.041
     35.050  431.692   81.120   90.533   45.714  114.895   20.781   19.643
     35.060  429.974   79.519   89.888   46.723  114.367   20.821   20.465
     35.070  429.094   81.167   89.538   44.645  115.212   20.128   20.270
     35.080  431.509   81.463   89.628   46.530  114.833   20.011   20.160
     35.090  430.559   81.311   91.148   46.693  112.254   20.784   19.297
     35.100  433.073   82.711   90.835   46.945  114.527   20.432   20.043
     35.110  430.874   80.539   89.431   46.998  116.030   20.268   20.078
     35.120  432.153   81.279   89.052   47.596  113.475   20.199   21.125
     35.130  432.673   81.358   89.787   46.780  115.838   20.709   19.908
     35.140  429.450   79.603   90.179   47.078  113.687   20.174   20.405
     35.150  430.960   81.160   88.286   46.644  114.972   19.495   20.213
     35.160  427.729   80.226   88.731   46.307  112.748   20.486   20.692
     35.170  428.129   80.164   88.368   46.823  114.920   19.953   19.577
     35.180  429.877   81.559   88.515   46.931  113.670   20.117   20.194
     35.190  429.987   81.446   89.672   47.975  113.918   18.694   19.500
     35.200  428.166   80.748   88.577   47.225  113.966   19.262   20.207
     35.210  434.052   81.123   89.978   48.106  114.870   21.102   21.493
     35.220  429.066   82.512   89.128   47.488  111.746   19.941   20.544
     35.230  427.960   81.076   89.350   47.097  113.666   19.908   19.405
     35.240  432.092   82.199   91.114   46.612  113.374   19.381   21.274
     35.250  427.512   82.112   88.545   46.001  112.723   19.857   20.430
     35.260  431.659   79.602   90.478   46.501  115.779   20.199   20.896
     35.270  430.618   80.991   89.275   46.749  114.665   20.413   20.981
     35.280  426.219   79.674   88.852   46.800  112.910   19.853   20.784
     35.290  429.679   81.014   90.499   46.937  111.991   20.351   20.119
     35.300  427.166   81.302   89.852   46.134  113.707   19.389   19.866
     35.310  427.617   79.936   90.340   45.357  114.883   18.932   20.266
     35.320  429.071   81.421   88.976   45.498  115.802   19.008   20.088
     35.330  426.235   80.824   90.841   45.809  111.907   19.683   20.200
     35.340  427.000   82.047   89.027   45.051  114.969   19.490   19.683
     35.350  423.607   81.036   89.708   45.220  111.097   19.478   20.685
     35.360  428.189   81.338   91.568   44.387  113.273   20.022   20.681
     35.370  431.500   82.003   92.611   44.330  113.034   20.303   21.099
     35.380  426.760   80.154   90.665   46.415  113.264   19.302   20.398
     35.390  425.017   80.163   90.545   44.147  112.905   19.716   20.555
     35.400  428.004   80.046   92.694   45.134  112.720   20.703   19.569
     35.410  423.355   80.133   90.702   45.650  110.810   20.025   20.373
     35.420  428.104   81.641   90.444   45.992  112.944   20.146   19.913
     35.430  425.685   82.892   89.351   45.491  110.260   18.891   20.626
     35.440  428.668   80.216   90.374   46.269  113.538   19.628   20.749
     35.450  423.042   78.317   90.624   45.541  112.236   19.097   20.873
     35.460  426.554   78.078   92.738   47.282  111.363   20.059   20.898
     35.470  433.357   81.944   92.632   46.757  113.717   20.445   21.303
     35.480  428.936   81.555   91.300   44.973  112.031   19.370   21.282
     35.490  430.210   82.039   90.159   45.766  113.878   19.476   20.753
     35.500  428.579   82.605   89.296   45.830  112.479   19.445   20.471
     35.510  429.625   81.339   89.574   46.329  113.851   18.853   20.722
     35.520  430.363   83.894   91.990   45.259  112.289   18.833   20.856
     35.530  432.033   82.353   91.648   45.057  114.959   20.320   20.713
     35.540  428.203   81.959   90.996   45.851  112.595   18.639   20.595
     35.550  430.699   83.074   90.894   46.210  112.722   19.633   19.875
     35.560  431.362   82.686   90.537   46.666  114.690   19.104   19.711
     35.570  432.587   82.985   92.475   46.938  112.359   19.479   21.073
     35.580  431.654   81.564   90.804   47.654  112.774   19.901   20.412
     35.590  435.430   84.436   90.646   47.415  112.954   20.167   21.213
     35.600  432.488   81.544   91.252   46.541  113.416   19.886   21.317
     35.610  432.442   81.049   90.427   46.778  114.626   20.506   20.404
     35.620  426.704   79.023   90.245   47.450  112.602   19.527   19.972
     35.630  429.448   80.571   88.744   46.094  115.107   19.136   20.537
     35.640  435.972   81.090   90.999   47.397  115.860   19.748   21.157
     35.650  432.400   80.028   90.141   46.327  115.489   19.541   20.341
     35.660  430.570   80.517   89.901   47.193  113.175   20.061   21.180
     35.670  433.859   79.368   90.547   47.441  113.997   20.606   21.312
     35.680  432.795   80.779   90.146   47.361  114.834   20.084   20.742
     35.690  432.108   80.356   89.974   47.280  114.896   19.523   21.610
     35.700  428.891   79.525   91.339   46.524  113.100   19.716   20.910
     35.710  428.627   78.896   91.322   46.597  113.089   19.387   21.286
     35.720  430.073   80.756   90.801   46.461  114.023   19.420   20.303
     35.730  433.710   80.239   93.081   46.025  116.203   19.617   20.878
     35.740  431.812   81.147   90.951   46.798  115.781   19.068   20.540
     35.750  432.035   81.325   88.437   46.237  117.531   19.538   20.304
     35.760  428.721   77.118   91.341   46.506  115.272   20.426   20.860
     35.770  430.997   80.610   90.551   47.150  114.483   20.163   20.660
     35.780  430.829   78.781   90.885   46.978  115.126   20.257   21.226
     35.790  426.551   79.091   90.356   45.739  114.322   20.222   20.432
     35.800  422.567   79.259   89.555   44.908  110.691   19.918   21.206
     35.810  427.100   78.284   91.524   45.501  113.859   19.013   20.947
     35.820  432.919   81.033   88.571   46.194  116.373   20.523   20.957
     35.830  427.546   80.921   89.049   45.751  113.309   20.324   21.238
     35.840  429.107   80.387   89.349   45.174  115.377   19.550   20.541
     35.850  433.518   81.412   91.599   46.044  115.758   19.530   21.062
     35.860  428.454   81.237   89.104   46.437  114.428   20.387   20.175
     35.870  431.798   81.456   89.269   45.464  116.362   21.311   20.673
     35.880  429.147   81.445   86.858   45.740  116.827   19.398   21.015
     35.890  426.209   80.282   88.689   46.290  113.325   20.269   20.672
     35.900  427.739   80.221   88.248   46.145  114.609   20.212   20.372
     35.910  430.290   80.713   89.286   46.189  113.455   21.133   21.132
     35.920  428.176   79.547   89.522   45.610  114.745   20.901   21.007
     35.930  425.689   77.660   88.262   46.975  114.457   20.648   20.839
     35.940  430.672   79.463   89.936   45.821  115.114   20.138   21.221
     35.950  426.940   78.307   88.911   46.194  114.084   20.169   20.864
     35.960  427.683   78.795   88.245   46.273  116.256   19.938   20.462
     35.970  429.337   78.001   90.729   46.018  116.391   20.035   20.392
     35.980  428.770   78.705   90.430   46.316  115.112   20.645   20.466
     35.990  424.266   77.766   89.264   45.745  114.033   20.453   20.547
     36.000  429.520   77.583   88.488   46.668  116.693   21.162   21.153
     36.010  429.520   77.439   89.128   46.504  115.593   20.280   21.198
     36.020  430.095   78.461   90.383   45.699  116.787   20.545   20.469
     36.030  428.208   78.924   88.776   46.594  112.817   20.720   21.208
     36.040  426.366   78.906   90.560   46.150  112.307   20.378   21.091
     36.050  428.396   79.882   90.902   46.757  112.753   20.745   21.079
     36.060  433.728   78.881   90.667   46.875  115.245   21.028   21.187
     36.070  431.779   79.997   90.837   47.652  113.614   20.416   21.544
     36.080  427.760   77.897   89.789   45.592  114.318   20.486   21.092
     36.090  428.190   78.995   89.461   46.607  112.581   21.076   20.855
     36.100  425.620   79.270   87.420   46.045  115.453   20.577   21.563
     36.110  428.740   79.060   88.962   45.630  116.981   20.597   21.111
     36.120  429.486   79.615   90.644   44.746  116.508   22.127   20.943
     36.130  426.519   79.762   89.893   45.846  113.707   20.696   20.890
     36.140  428.553   80.025   89.734   45.889  115.533   20.355   20.584
     36.150  426.039   79.506   89.128   45.164  114.728   20.435   20.801
     36.160  428.737   79.044   88.622   45.995  115.963   21.002   21.484
     36.170  424.586   77.955   89.022   46.281  113.811   19.721   21.821
     36.180  426.189   80.317   87.258   46.274  114.688   20.867   21.574
     36.190  429.963   80.598   90.493   45.815  115.598   20.035   20.641
     36.200  427.788   78.481   88.702   46.805  114.818   20.835   20.601
     36.210  426.960   79.263   88.584   46.644  114.618   20.344   21.330
     36.220  431.506   80.762   89.334   46.654  115.605   20.879   20.927
     36.230  431.596   80.216   90.001   46.674  116.369   19.940   21.746
     36.240  428.123   79.528   89.187   46.952  113.821   21.094   20.923
     36.250  429.398   79.002   89.365   45.974  115.434   19.875   21.863
     36.260  429.802   80.363   87.142   45.906  117.401   20.886   20.981
     36.270  431.230   78.510   89.285   46.606  118.100   21.230   21.824
     36.280  430.801   78.622   90.118   46.915  117.044   21.641   19.944
     36.290  432.786   78.159   90.182   46.607  117.552   22.150   20.684
     36.300  430.326   79.130   89.110   47.613  115.586   20.907   21.201
     36.310  435.325   81.026   90.595   48.142  116.994   21.123   21.397
     36.320  434.755   78.700   89.484   47.581  117.680   19.963   21.641
     36.330  434.188   80.532   88.709   47.693  118.430   21.087   20.836
     36.340  435.719   80.634   89.817   47.138  115.901   21.701   22.011
     36.350  434.356   78.518   89.533   47.848  117.862   20.112   21.721
     36.360  433.692   79.325   89.975   47.274  116.107   21.318   21.738
     36.370  435.152   79.675   89.503   47.575  116.643   21.325   21.418
     36.380  436.353   80.482   88.833   47.341  117.995   20.213   22.138
     36.390  433.849   80.642   89.136   46.785  116.868   21.066   21.071
     36.400  428.611   79.618   88.718   46.261  115.226   20.468   20.773
     36.410  431.672   81.116   89.287   47.076  115.268   20.847   20.947
     36.420  430.610   79.378   88.232   47.528  115.792   20.618   21.613
     36.430  432.054   81.296   88.822   46.892  115.661   21.086   20.747
     36.440  428.414   81.240   88.319   45.940  114.480   21.599   20.099
     36.450  434.363   80.676   90.182   47.158  116.256   20.927   21.312
     36.460  430.481   79.982   88.761   47.768  115.417   20.255   20.703
     36.470  429.922   80.831   88.884   46.742  116.097   20.781   20.691
     36.480  433.030   80.748   91.569   47.113  115.435   20.354   20.280
     36.490  431.429   79.503   90.436   48.081  116.555   19.557   20.802
     36.500  432.082   79.252   90.250   48.446  116.391   20.914   21.351
     36.510  434.313   79.616   89.826   48.012  118.031   20.226   21.420
     36.520  434.087   81.057   88.206   48.403  117.067   20.407   20.971
     36.530  436.042   80.760   89.932   48.121  116.930   20.577   21.366
     36.540  426.549   79.308   86.230   46.946  115.566   20.763   21.024
     36.550  433.990   81.613   90.385   47.132  115.308   20.588   20.787
     36.560  434.181   78.701   90.684   48.429  116.423   20.658   20.948
     36.570  436.290   80.182   90.418   48.849  115.455   19.996   21.152
     36.580  437.370   80.107   90.194   47.212  118.357   20.844   21.448
     36.590  437.554   83.187   89.678   47.796  115.674   19.654   21.900
     36.600  437.902   81.493   90.476   47.014  117.190   20.501   21.842
     36.610  434.686   80.583   88.732   47.307  117.340   20.085   21.196
     36.620  435.693   81.434   87.351   49.100  114.480   20.355   22.239
     36.630  431.340   79.805   88.861   47.352  112.997   21.143   21.748
     36.640  434.305   78.871   88.868   48.051  115.928   20.421   22.436
     36.650  434.506   80.302   88.833   47.549  115.703   20.093   21.521
     36.660  433.368   79.018   90.580   48.118  114.377   19.963   21.714
     36.670  430.152   79.352   89.821   47.939  111.768   20.862   22.517
     36.680  434.915   83.282   90.551   45.882  114.068   20.465   22.182
     36.690  432.383   79.228   89.743   47.199  113.955   20.956   22.157
     36.700  436.279   81.111   90.918   47.264  114.595   19.900   21.385
     36.710  430.118   79.802   90.445   46.154  113.748   20.309   20.754
     36.720  435.680   81.117   88.977   48.428  115.000   20.534   21.488
     36.730  428.184   79.455   89.020   45.945  114.379   20.434   21.255
     36.740  432.433   80.970   90.231   46.560  113.784   20.809   21.051
     36.750  434.636   82.488   90.549   46.422  114.479   20.416   21.260
     36.760  432.801   80.761   91.053   47.060  113.837   20.113   21.502
     36.770  431.561   79.779   88.482   46.335  115.454   20.402   21.235
     36.780  435.301   80.779   91.020   46.395  113.799   20.905   21.893
     36.790  439.549   79.965   90.667   47.434  116.623   21.765   21.867
     36.800  434.487   81.890   90.776   46.163  114.825   20.575   21.143
     36.810  431.924   80.576   90.599   46.055  115.530   19.882   20.663
     36.820  433.114   80.959   87.742   47.114  117.096   20.576   20.833
     36.830  428.004   79.957   87.967   46.000  114.965   20.169   21.309
     36.840  432.315   80.352   90.087   46.900  115.477   20.632   21.644
     36.850  433.924   81.140   89.850   45.939  114.943   20.845   21.373
     36.860  431.909   80.781   89.068   47.228  114.449   21.224   20.669
     36.870  429.817   78.821   88.977   46.340  115.956   20.687   21.159
     36.880  426.857   77.627   88.558   45.219  113.819   21.304   20.971
     36.890  432.150   80.631   91.115   44.139  114.150   20.965   21.401
     36.900  430.758   78.811   89.803   45.636  114.429   21.446   22.026
     36.910  431.190   80.249   88.983   43.912  114.349   21.385   22.356
     36.920  437.999   81.170   89.907   45.412  117.746   21.726   21.886
     36.930  433.502   80.976   88.502   44.608  116.196   21.167   21.368
     36.940  434.110   82.273   88.819   44.879  114.923   21.545   21.866
     36.950  431.964   79.444   89.932   43.919  117.231   21.254   21.193
     36.960  432.311   79.188   89.254   45.139  116.744   20.978   21.380
     36.970  436.321   80.909   90.742   44.213  116.083   21.409   20.796
     36.980  435.280   81.495   89.891   45.296  114.452   22.085   21.081
     36.990  432.131   79.380   90.146   44.243  115.627   22.372   21.205
     37.000  434.007   81.266   89.240   45.867  115.422   21.241   21.049
     37.010  435.885   82.490   90.496   44.659  116.860   20.668   20.345
     37.020  427.303   80.224   89.351   44.030  114.394   20.555   20.579
     37.030  427.042   79.490   88.746   44.251  113.284   20.994   20.925
     37.040  426.174   80.316   88.148   43.288  113.805   20.642   19.948
     37.050  433.834   81.117   90.654   45.616  114.427   21.435   20.143
     37.060  431.558   79.715   89.629   44.204  114.887   21.046   21.167
     37.070  431.575   81.327   87.341   44.110  116.561   20.806   21.235
     37.080  434.818   81.834   90.008   44.094  116.139   21.545   21.249
     37.090  431.218   81.216   88.738   45.315  113.472   21.581   21.275
     37.100  428.333   81.429   87.341   43.995  112.932   20.083   21.890
     37.110  430.354   80.104   89.745   43.460  114.762   21.596   20.577
     37.120  426.629   79.890   87.552   45.311  112.821   20.482   20.605
     37.130  427.352   80.513   89.111   44.487  113.751   20.103   20.227
     37.140  430.009   80.453   87.809   45.368  114.783   21.172   20.454
     37.150  426.710   79.616   87.878   44.241  113.111   21.197   20.686
     37.160  429.752   80.738   88.433   44.524  114.032   20.085   20.336
     37.170  426.268   79.038   88.486   44.313  113.152   20.570   19.884
     37.180  432.726   81.144   88.881   44.761  115.601   21.597   19.935
     37.190  429.859   80.770   89.555   44.763  113.551   21.102   20.447
     37.200  431.019   80.553   89.518   45.724  113.703   20.260   21.202
     37.210  432.861   81.388   89.788   44.418  115.022   21.531   21.446
     37.220  428.557   79.943   88.786   45.583  114.627   20.452   20.866
     37.230  427.003   79.237   89.296   44.886  114.017   19.695   20.449
     37.240  426.092   77.953   89.778   45.001  115.108   19.656   20.283
     37.250  431.851   79.777   90.127   45.136  116.277   20.722   19.924
     37.260  429.404   78.875   90.986   45.439  114.597   19.610   20.300
     37.270  433.841   80.082   91.565   45.838  113.678   21.365   20.716
     37.280  430.459   80.402   89.719   44.692  115.012   21.005   20.056
     37.290  432.615   78.993   91.016   44.859  115.271   21.874   19.700
     37.300  429.984   78.272   90.324   45.188  112.953   21.211   19.903
     37.310  429.003   78.421   90.654   46.063  113.929   20.584   19.465
     37.320  428.387   79.993   90.295   44.582  114.155   19.209   20.304
     37.330  433.516   79.950   92.709   46.033  111.686   20.088   20.952
     37.340  427.454   79.183   91.280   44.024  112.559   20.442   19.993
     37.350  428.993   79.995   91.533   45.357  112.837   18.797   21.050
     37.360  427.676   78.964   90.540   44.634  112.803   19.295   20.442
     37.370  430.612   79.936   91.156   45.063  114.036   20.448   19.750
     37.380  427.412   78.534   89.167   43.999  114.470   20.610   20.598
     37.390  433.707   81.295   90.347   43.672  115.737   20.751   21.591
     37.400  430.140   81.001   89.644   45.060  113.053   20.844   20.957
     37.410  434.522   82.223   90.968   43.677  114.479   21.613   20.976
     37.420  431.704   78.965   89.573   45.211  116.433   20.481   20.863
     37.430  430.429   78.552   90.540   44.997  113.555   20.546   21.307
     37.440  430.572   77.977   89.318   44.415  115.585   21.526   20.595
     37.450  433.648   81.599   88.575   45.685  115.360   20.735   20.003
     37.460  434.199   79.477   90.176   44.634  116.718   20.785   20.706
     37.470  433.847   79.021   88.881   45.521  116.638   20.870   20.975
     37.480  435.671   81.739   89.554   45.910  115.566   21.162   20.418
     37.490  433.268   82.085   87.218   45.039  117.437   20.418   20.353
     37.500  432.745   80.751   88.111   45.804  114.562   21.289   21.217
     37.510  431.429   80.207   88.606   45.731  115.629   20.751   20.849
     37.520  429.003   80.326   87.816   44.657  115.385   20.513   20.336
     37.530  432.297   81.201   87.590   45.416  114.197   20.489   21.094
     37.540  432.483   78.387   88.973   46.075  115.696   20.115   21.371
     37.550  425.565   77.842   87.223   45.179  113.477   20.053   20.681
     37.560  432.198   79.675   89.371   45.562  115.867   20.265   20.848
     37.570  432.514   79.562   89.109   45.071  113.431   20.849   21.306
     37.580  426.834   78.426   89.314   44.781  113.487   20.277   21.064
     37.590  428.710   77.682   88.432   44.840  114.852   21.081   21.042
     37.600  427.687   78.537   89.603   44.976  115.049   20.076   20.873
     37.610  429.153   79.579   89.733   44.868  114.428   19.464   20.378
     37.620  430.302   79.851   89.799   44.904  114.866   19.724   20.137
     37.630  433.203   79.863   90.437   46.775  114.482   20.601   20.916
     37.640  434.948   79.870   91.290   45.794  115.342   20.435   20.964
     37.650  438.244   81.926   91.353   45.872  115.196   20.020   21.436
     37.660  432.227   80.089   90.662   46.491  113.326   21.154   20.283
     37.670  433.789   79.732   89.800   46.064  115.520   20.543   20.542
     37.680  434.170   81.030   89.931   45.301  115.099   20.868   20.447
     37.690  432.812   80.077   89.414   46.043  114.439   20.262   20.738
     37.700  431.136   80.329   90.107   45.702  114.326   19.481   19.905
     37.710  431.555   80.874   90.351   44.856  114.839   20.422   20.415
     37.720  434.508   80.678   89.491   44.683  118.164   20.218   20.554
     37.730  432.354   80.598   91.831   44.003  114.326   20.826   20.019
     37.740  433.091   79.912   91.208   44.489  116.087   20.071   20.914
     37.750  434.149   80.920   92.303   44.745  113.803   20.858   21.127
     37.760  430.939   80.174   90.909   43.891  115.792   19.770   20.780
     37.770  433.155   80.778   90.575   45.979  115.001   20.204   20.568
     37.780  436.584   82.374   90.147   45.308  117.731   20.665   20.811
     37.790  435.410   81.603   90.251   44.246  117.127   20.154   21.279
     37.800  431.811   81.052   89.195   45.007  115.413   20.437   20.784
     37.810  435.156   81.636   91.890   45.267  115.395   19.969   20.184
     37.820  434.816   80.590   89.197   46.111  118.081   19.655   20.409
     37.830  433.612   80.805   90.621   46.390  116.210   20.008   20.176
     37.840  431.570   79.997   90.306   45.364  115.489   20.152   20.450
     37.850  433.669   81.724   90.586   45.470  114.803   20.554   21.119
     37.860  433.432   79.677   91.308   47.150  114.266   20.191   20.850
     37.870  431.089   79.979   89.256   45.578  116.266   19.975   20.781
     37.880  428.595   81.401   87.894   46.102  114.628   19.476   19.636
     37.890  430.873   81.096   88.294   46.178  115.814   19.093   20.810
     37.900  428.350   80.008   88.197   46.234  114.839   19.940   20.088
     37.910  427.016   80.018   90.055   45.487  112.350   19.937   20.763
     37.920  425.039   79.113   87.580   45.178  113.887   19.793   20.507
     37.930  429.183   80.460   87.252   45.170  115.389   20.432   21.844
     37.940  430.831   77.868   88.398   45.868  118.030   20.404   21.021
     37.950  430.459   79.147   88.811   46.496  117.446   19.688   20.522
     37.960  430.059   80.042   88.587   44.905  115.685   20.175   20.954
     37.970  429.506   79.407   87.800   45.606  116.393   20.118   20.550
     37.980  427.047   79.272   87.561   46.442  115.215   18.929   20.528
     37.990  429.822   79.438   89.665   46.382  114.772   19.078   20.395
     38.000  429.936   79.827   89.125   45.994  116.078   19.790   19.925
     38.010  428.359   81.085   89.042   45.957  113.950   18.750   20.288
     38.020  429.345   81.261   88.912   46.604  113.304   18.882   21.048
     38.030  423.407   78.855   89.548   45.848  112.372   19.585   20.158
     38.040  429.962   81.189   89.746   45.635  115.482   19.408   21.040
     38.050  431.977   80.896   92.147   45.651  116.164   18.804   21.478
     38.060  429.169   80.216   88.585   45.674  117.152   19.054   20.493
     38.070  426.604   78.225   88.758   46.966  115.132   18.833   21.120
     38.080  424.353   79.704   88.595   44.598  113.721   19.501   21.649
     38.090  423.536   78.832   87.650   44.516  113.591   18.276   21.367
     38.100  427.242   80.509   89.808   45.724  113.070   19.428   20.405
     38.110  427.858   78.158   90.751   45.827  113.477   19.106   22.327
     38.120  426.377   78.278   88.707   45.017  113.868   20.389   20.249
     38.130  423.977   79.142   88.052   45.266  112.734   19.859   20.285
     38.140  420.363   77.612   88.014   45.059  112.558   18.799   20.381
     38.150  429.935   81.400   88.881   46.603  114.941   19.485   20.205
     38.160  427.092   80.364   87.843   46.214  113.839   18.957   20.685
     38.170  422.673   78.583   88.788   45.378  111.718   19.142   20.845
     38.180  426.477   80.417   89.410   44.061  114.317   19.285   20.122
     38.190  426.489   78.540   90.303   44.252  114.601   19.609   20.712
     38.200  430.260   79.447   91.136   46.012  115.281   20.124   20.066
     38.210  428.126   80.344   90.600   45.112  113.141   19.545   21.492
     38.220  427.874   79.907   90.871   44.840  113.819   19.640   20.654
     38.230  432.717   80.191   90.911   46.120  114.208   20.054   21.294
     38.240  430.129   80.673   90.178   46.030  112.442   20.370   20.861
     38.250  422.699   78.278   88.541   45.865  111.276   19.680   20.213
     38.260  423.062   77.479   88.529   45.275  113.115   19.495   21.309
     38.270  427.595   79.354   88.858   45.011  113.188   19.702   21.592
     38.280  429.028   80.531   90.056   46.357  113.357   19.906   20.555
     38.290  427.723   79.506   89.450   45.692  113.468   19.866   20.971
     38.300  423.111   77.364   88.829   45.844  113.144   20.045   19.902
     38.310  423.803   80.063   89.408   45.418  111.769   19.580   20.582
     38.320  431.477   81.146   88.718   46.139  115.465   20.161   20.856
     38.330  427.460   80.132   89.519   46.273  112.567   19.575   20.188
     38.340  427.005   79.181   89.309   44.689  114.125   19.670   20.640
     38.350  427.403   78.445   90.417   46.480  114.255   19.672   20.013
     38.360  428.560   80.990   89.304   47.250  112.746   20.053   19.964
     38.370  431.754   81.364   91.071   45.522  114.710   20.293   20.564
     38.380  429.758   80.938   90.431   46.732  115.696   20.091   19.291
     38.390  429.430   80.585   90.446   47.404  113.827   19.162   20.317
     38.400  433.271   81.862   91.232   46.811  115.774   19.616   20.019
     38.410  424.141   77.743   89.814   47.127  114.014   18.938   19.678
     38.420  425.453   79.441   90.473   45.231  113.698   19.419   19.922
     38.430  427.438   79.017   90.718   46.012  113.180   19.762   19.943
     38.440  427.944   79.885   91.865   44.908  113.379   19.142   20.282
     38.450  427.104   81.504   88.342   45.598  114.526   19.408   19.757
     38.460  426.044   80.266   90.545   44.987  114.204   19.221   19.962
     38.470  420.422   78.907   90.408   43.068  111.778   19.109   19.362
     38.480  424.162   77.989   89.626   44.355  114.055   19.350   20.410
     38.490  424.748   79.823   89.443   45.421  112.240   19.109   20.534
     38.500  427.293   79.284   89.674   46.008  114.018   19.599   20.300
     38.510  423.173   80.763   87.640   44.129  113.262   19.266   20.817
     38.520  423.826   80.996   87.349   44.658  113.710   18.779   20.218
     38.530  427.804   80.312   89.668   45.414  113.886   19.568   20.715
     38.540  426.322   79.565   88.020   44.169  114.919   19.649   21.103
     38.550  422.464   79.824   88.883   43.266  114.404   18.491   19.844
     38.560  423.040   79.225   88.826   44.413  112.979   19.296   21.154
     38.570  428.455   80.684   88.957   45.144  115.445   20.115   20.585
     38.580  424.592   80.572   87.872   45.161  113.057   19.477   20.822
     38.590  425.693   80.695   88.793   43.977  112.497   20.171   21.038
     38.600  427.330   81.099   88.191   44.431  115.302   20.135   20.549
     38.610  426.987   79.356   90.914   44.294  113.362   20.641   20.378
     38.620  427.725   78.396   89.254   44.877  114.707   19.430   21.582
     38.630  428.831   79.987   89.805   46.024  115.541   20.027   20.814
     38.640  426.272   80.352   89.225   45.117  114.068   19.358   21.202
     38.650  426.377   79.183   89.095   44.807  113.563   19.897   20.220
     38.660  425.505   81.329   88.205   45.109  113.109   20.257   19.400
     38.670  426.860   81.332   87.889   45.599  112.894   20.419   20.341
     38.680  425.415   78.347   89.156   46.536  113.805   18.891   20.823
     38.690  424.982   78.715   88.264   45.433  113.540   19.465   20.943
     38.700  425.084   79.071   88.607   46.701  113.203   19.329   19.914
     38.710  425.237   79.815   88.302   45.435  114.270   19.963   20.260
     38.720  425.666   79.581   88.332   45.142  113.564   19.501   19.872
     38.730  425.671   81.023   87.329   45.478  114.044   19.458   20.115
     38.740  421.282   80.539   87.612   45.757  109.814   19.458   20.156
     38.750  422.765   78.409   88.622   46.224  112.995   19.055   19.734
     38.760  422.926   78.863   85.792   45.597  114.748   20.048   19.526
     38.770  421.441   76.808   88.046   45.029  114.680   19.239   20.306
     38.780  424.221   79.478   87.207   46.407  113.524   19.452   20.776
     38.790  424.185   80.208   89.063   45.259  112.247   19.334   20.560
     38.800  425.976   78.898   89.088   45.970  113.714   20.723   19.741
     38.810  422.231   79.265   88.163   46.788  112.637   19.574   18.860
     38.820  424.420   79.625   87.841   45.808  113.724   18.638   20.304
     38.830  425.704   80.329   86.618   46.757  113.642   20.025   19.778
     38.840  423.603   77.489   87.518   47.307  113.452   20.413   19.847
     38.850  427.637   80.644   88.824   47.446  114.390   19.625   19.975
     38.860  423.811   79.955   87.937   45.337  114.022   19.797   20.058
     38.870  427.444   80.104   87.458   45.833  116.112   20.020   20.808
     38.880  423.374   78.081   88.280   45.904  115.229   19.603   19.998
     38.890  426.898   82.723   87.690   46.497  113.041   18.974   19.802
     38.900  427.430   80.823   87.674   47.035  113.965   20.288   19.604
     38.910  426.736   79.316   87.212   46.329  114.782   20.176   20.204
     38.920  424.868   80.566   88.026   46.860  110.618   20.641   20.653
     38.930  427.454   79.377   89.014   46.595  114.314   19.512   20.331
     38.940  427.224   80.631   88.978   47.058  112.636   20.157   20.885
     38.950  426.874   79.786   88.163   46.728  113.921   20.167   19.879
     38.960  427.076   79.232   88.033   49.134  114.157   19.588   20.601
     38.970  424.037   78.565   86.064   48.255  112.818   20.144   21.090
     38.980  426.323   78.506   87.670   47.547  114.684   19.568   20.448
     38.990  427.244   79.493   88.180   46.358  113.878   20.391   20.830
     39.000  427.518   78.297   87.266   47.008  114.161   20.368   21.076
     39.010  426.710   79.942   87.184   47.247  114.230   19.482   20.717
     39.020  426.181   79.850   88.000   47.908  112.298   19.685   21.436
     39.030  430.295   81.214   87.781   48.286  114.229   19.617   20.350
     39.040  424.564   79.252   87.870   47.046  112.480   19.049   20.062
     39.050  425.709   78.071   88.001   47.285  112.296   19.865   21.106
     39.060  424.765   78.916   87.796   47.401  112.497   19.907   20.808
     39.070  421.074   77.324   85.752   47.491  110.976   19.523   20.711
     39.080  430.768   78.175   86.993   47.455  114.813   20.724   21.172
     39.090  426.427   78.236   87.071   48.283  111.917   19.487   21.048
     39.100  427.565   77.772   87.946   47.533  114.833   19.184   20.811
     39.110  426.943   78.861   86.911   47.046  113.905   19.064   20.683
     39.120  422.809   76.013   88.189   46.191  111.921   19.603   20.622
     39.130  423.828   76.668   88.589   46.509  113.944   19.104   20.439
     39.140  425.754   78.921   89.042   47.139  112.899   18.748   19.847
     39.150  426.747   78.030   88.639   46.867  112.465   20.096   20.800
     39.160  426.294   78.080   87.223   47.547  113.364   19.587   20.375
     39.170  423.288   77.112   87.735   45.633  112.347   19.993   20.670
     39.180  422.821   78.466   86.974   46.401  110.581   19.421   20.357
     39.190  426.010   77.755   88.336   47.126  112.298   19.190   20.338
     39.200  426.317   78.888   89.463   47.850  110.729   19.524   20.931
     39.210  426.745   75.805   89.328   46.949  111.268   20.266   21.635
     39.220  430.931   78.870   89.222   48.351  113.765   19.319   19.685
     39.230  429.440   78.697   89.070   47.316  111.674   19.602   21.166
     39.240  427.513   77.442   89.914   47.557  111.354   18.855   20.949
     39.250  423.909   78.637   86.808   46.330  111.910   19.673   20.202
     39.260  423.667   78.754   87.675   46.347  111.748   20.013   19.513
     39.270  422.699   77.910   86.783   46.714  112.039   20.565   19.146
     39.280  425.568   79.131   88.219   46.689  111.236   20.222   19.777
     39.290  427.844   77.947   89.345   46.758  112.054   20.700   19.203
     39.300  425.642   78.105   87.398   47.458  111.750   20.357   19.007
     39.310  422.376   78.064   85.651   46.649  111.782   20.719   19.955
     39.320  426.930   78.386   86.285   47.161  113.524   20.339   20.358
     39.330  425.292   78.824   88.100   45.919  111.686   20.296   20.141
     39.340  424.735   77.271   88.255   47.317  111.082   21.248   19.693
     39.350  422.458   78.186   86.726   47.070  110.983   20.310   20.109
     39.360  419.932   76.380   87.880   47.133  110.038   20.482   20.026
     39.370  427.028   79.446   87.724   47.968  111.726   20.366   20.103
     39.380  419.911   76.813   87.058   46.965  110.088   20.051   19.651
     39.390  420.359   77.653   86.491   47.400  109.507   20.883   19.704
     39.400  422.308   77.247   87.105   46.784  112.018   19.532   19.995
     39.410  425.592   77.576   89.049   46.812  112.390   21.220   19.743
     39.420  425.092   78.530   88.413   46.979  111.097   20.634   19.672
     39.430  421.598   76.426   86.607   47.324  112.394   20.495   19.726
     39.440  420.929   76.526   87.484   47.212  109.764   21.107   20.111
     39.450  422.628   78.299   87.814   46.783  109.792   20.646   20.057
     39.460  416.611   75.715   84.910   47.186  110.513   20.582   20.159
     39.470  420.257   75.177   86.725   46.790  111.911   20.369   20.096
     39.480  422.416   77.878   86.267   47.739  112.842   19.899   20.297
     39.490  421.332   76.549   87.456   47.656  110.892   20.011   19.840
     39.500  423.483   76.200   88.426   47.978  111.555   19.827   19.641
     39.510  421.738   76.125   89.837   45.957  112.086   20.362   19.449
     39.520  420.115   76.211   86.861   46.778  112.260   20.557   19.221
     39.530  421.444   75.158   87.574   45.998  113.689   21.444   20.153
     39.540  414.058   75.005   86.883   45.999  109.328   19.639   20.432
     39.550  417.140   75.195   86.218   46.455  110.551   20.055   20.158
     39.560  417.364   76.259   86.550   45.011  111.962   19.599   19.716
     39.570  422.924   77.886   88.830   46.480  110.718   20.427   20.040
     39.580  420.894   76.097   87.858   46.653  110.800   20.644   20.764
     39.590  418.749   75.567   89.810   47.078  108.829   18.957   20.381
     39.600  421.526   75.627   89.781   47.189  109.682   20.028   20.655
     39.610  421.683   76.134   89.350   44.708  112.154   20.512   20.203
     39.620  418.633   75.653   87.200   44.946  112.955   20.438   19.631
     39.630  422.047   77.037   88.674   45.794  110.297   20.733   20.474
     39.640  417.501   76.152   87.496   46.375  109.494   19.186   19.981
     39.650  419.547   74.515   87.826   45.695  110.975   20.244   20.577
     39.660  418.261   75.394   87.379   45.051  109.909   19.759   20.610
     39.670  415.799   74.982   88.037   44.677  108.189   19.703   20.134
     39.680  423.671   76.855   88.379   45.869  112.194   20.176   21.521
     39.690  420.476   76.562   88.046   45.406  110.421   19.964   21.100
     39.700  421.485   76.563   87.247   44.906  111.992   20.068   21.396
     39.710  421.195   76.687   87.739   45.819  111.352   20.005   20.989
     39.720  418.925   77.314   86.457   46.570  110.298   20.728   20.067
     39.730  419.019   76.389   86.677   45.817  111.572   19.478   20.252
     39.740  423.908   78.404   90.284   45.698  111.052   19.697   19.857
     39.750  422.024   77.294   89.779   45.547  109.895   20.559   20.560
     39.760  424.191   77.803   90.100   45.854  112.237   19.595   21.287
     39.770  422.280   74.714   89.985   46.332  111.696   20.406   20.945
     39.780  419.701   74.585   90.527   46.055  111.999   20.151   20.202
     39.790  422.983   75.945   89.311   46.965  113.145   20.016   20.017
     39.800  422.430   76.288   89.476   46.234  112.935   19.479   20.191
     39.810  420.035   74.725   88.400   46.001  111.466   20.689   20.478
     39.820  420.237   77.009   89.354   45.088  111.457   20.144   19.617
     39.830  420.144   76.556   89.517   45.400  112.761   19.473   19.999
     39.840  422.110   76.088   89.861   44.767  112.772   19.923   20.839
     39.850  421.845   75.028   90.695   46.006  112.636   19.776   20.893
     39.860  420.670   75.458   90.182   44.936  113.543   18.264   20.726
     39.870  417.872   76.147   89.111   45.090  111.100   19.093   19.888
     39.880  416.933   73.514   89.771   45.937  110.473   18.968   20.514
     39.890  418.799   76.501   87.523   45.871  111.759   18.939   19.629
     39.900  418.089   75.671   89.694   44.729  110.719   19.053   19.961
     39.910  417.969   76.231   87.238   45.607  110.328   20.039   20.545
     39.920  418.632   77.697   86.504   45.119  112.443   18.530   20.348
     39.930  415.103   76.357   86.958   45.548  108.468   19.536   20.009
     39.940  413.883   75.092   88.127   46.400  108.064   19.051   19.660
     39.950  415.479   74.253   88.755   46.257  109.306   19.765   19.794
     39.960  419.033   76.191   87.493   45.164  112.099   19.619   20.446
     39.970  416.299   76.381   88.730   44.474  109.966   19.462   20.103
     39.980  418.955   76.718   88.477   44.958  111.396   19.062   20.546
     39.990  420.711   77.585   88.723   45.126  110.714   19.951   20.264
     40.000  417.105   76.555   87.717   45.317  109.786   19.705   20.784
     40.010  414.090   75.574   87.496   44.669  110.703   19.145   20.117
     40.020  418.345   76.794   86.751   45.219  111.471   20.054   20.200
     40.030  418.139   75.685   87.253   46.437  109.272   19.717   20.213
     40.040  419.031   75.734   87.762   47.004  111.308   19.902   19.447
     40.050  418.649   74.227   89.711   45.058  112.444   19.438   19.681
     40.060  420.492   76.561   89.049   45.745  110.724   19.496   20.408
     40.070  417.807   75.679   87.991   45.325  111.572   20.241   19.552
     40.080  423.820   77.018   89.814   46.869  112.384   20.642   19.570
     40.090  424.244   77.740   87.739   46.251  112.634   20.250   19.579
     40.100  421.063   75.839   89.103   45.528  112.199   19.799   20.130
     40.110  423.669   76.180   87.584   45.430  113.914   21.198   20.338
     40.120  423.706   76.418   90.618   45.093  111.297   21.809   20.161
     40.130  423.591   74.939   89.624   46.074  113.138   20.871   20.391
     40.140  421.130   76.239   88.836   45.136  114.214   20.298   20.084
     40.150  423.017   78.284   88.574   45.301  112.143   19.967   20.447
     40.160  424.933   77.701   89.504   45.538  112.618   21.238   19.776
     40.170  422.524   77.020   89.266   46.877  112.780   19.536   19.336
     40.180  421.454   77.847   88.008   45.986  110.609   20.129   20.133
     40.190  424.147   78.735   88.317   45.246  112.305   20.802   20.939
     40.200  419.658   77.169   87.322   45.806  111.258   20.326   19.815
     40.210  420.688   77.012   87.244   46.552  111.255   19.883   20.331
     40.220  417.917   78.547   86.676   45.126  110.893   19.526   20.755
     40.230  417.348   76.463   87.692   47.307  109.385   19.792   19.672
     40.240  418.192   78.714   86.310   45.063  110.776   19.195   19.629
     40.250  417.549   77.139   87.687   45.300  110.211   20.012   19.732
     40.260  416.865   75.930   88.157   45.472  109.914   19.982   19.790
     40.270  417.680   76.747   88.298   44.196  109.893   20.295   20.004
     40.280  421.287   76.280   88.959   45.011  112.494   20.195   19.741
     40.290  420.791   77.196   87.801   46.203  112.243   19.490   19.909
     40.300  422.964   77.643   88.006   46.186  111.570   20.547   19.820
     40.310  422.192   78.753   86.993   45.464  111.663   20.859   19.603
     40.320  421.837   78.193   87.727   46.447  111.870   19.882   20.155
     40.330  420.861   78.674   87.760   45.668  111.975   19.842   19.870
     40.340  421.908   78.360   89.046   46.338  110.969   20.489   19.579
     40.350  419.389   76.634   88.867   45.373  110.965   20.072   19.856
     40.360  419.769   79.869   88.763   45.880  108.569   20.142   19.708
     40.370  423.054   79.658   87.302   46.076  111.224   20.594   20.060
     40.380  418.842   77.396   88.686   45.084  109.134   20.707   20.366
     40.390  419.159   77.882   88.113   46.316  110.597   19.948   20.611
     40.400  421.503   77.613   89.295   47.266  109.306   20.037   20.455
     40.410  416.793   77.130   88.737   45.623  108.432   20.408   19.604
     40.420  417.521   76.228   87.724   45.647  111.462   19.234   19.840
     40.430  418.869   77.874   88.573   46.143  109.996   20.321   19.621
     40.440  422.061   77.712   89.313   45.909  111.364   20.958   19.806
     40.450  420.570   76.908   88.798   46.801  110.134   20.204   20.214
     40.460  419.219   76.638   89.733   45.450  110.300   19.760   19.899
     40.470  419.396   77.292   89.149   44.971  111.509   20.244   19.916
     40.480  420.383   76.952   89.125   45.428  111.578   19.915   19.898
     40.490  419.491   75.918   89.405   45.954  110.349   20.213   20.612
     40.500  416.212   76.165   89.014   46.175  108.693   20.765   19.374
     40.510  417.220   76.802   89.803   46.489  108.715   19.821   19.897
     40.520  414.951   77.220   89.072   45.256  107.873   19.614   20.145
     40.530  416.220   75.437   88.073   46.998  108.508   20.219   20.987
     40.540  413.264   76.235   87.431   45.894  107.552   20.633   19.654
     40.550  417.749   76.352   88.735   46.500  109.301   20.887   20.332
     40.560  419.988   77.340   89.871   47.134  110.626   20.871   19.452
     40.570  421.593   75.593   90.624   47.946  110.471   20.772   20.630
     40.580  420.251   75.907   89.175   47.808  110.038   20.982   20.774
     40.590  418.140   75.952   87.917   47.033  111.184   19.910   19.886
     40.600  417.911   76.401   89.855   45.596  109.960   20.422   19.781
     40.610  421.668   76.455   88.550   46.921  110.862   20.827   20.319
     40.620  422.302   78.447   88.554   46.995  110.091   20.918   20.228
     40.630  418.535   76.806   88.251   45.753  109.414   20.379   20.817
     40.640  416.970   76.272   88.494   45.515  111.589   20.145   19.262
     40.650  419.296   76.553   89.012   47.023  110.911   20.560   20.274
     40.660  416.798   76.208   88.359   44.760  110.595   20.052   19.922
     40.670  421.006   78.712   88.742   46.633  112.147   20.806   20.006
     40.680  416.942   76.261   89.002   46.365  109.707   20.699   20.278
     40.690  416.179   75.455   89.442   45.443  110.081   21.096   19.588
     40.700  422.231   77.550   91.567   45.972  110.873   20.705   19.574
     40.710  421.021   76.906   90.034   46.705  110.607   20.267   20.594
     40.720  424.021   76.291   91.536   45.668  112.442   20.464   20.185
     40.730  420.992   76.765   89.800   46.072  112.633   20.441   19.928
     40.740  421.602   77.204   89.979   46.396  112.844   20.259   19.702
     40.750  422.170   78.103   90.189   45.842  113.906   19.449   20.800
     40.760  420.830   76.496   88.602   44.655  114.844   20.026   19.324
     40.770  423.534   77.248   92.141   45.250  112.177   19.983   20.089
     40.780  422.862   79.249   90.729   45.500  112.042   19.428   19.679
     40.790  423.271   75.476   91.945   45.781  113.614   20.328   20.362
     40.800  424.165   77.132   90.131   46.747  112.980   19.774   21.242
     40.810  419.290   76.619   90.066   44.812  112.293   20.172   20.234
     40.820  420.156   76.831   90.249   47.815  110.631   20.628   19.167
     40.830  419.832   77.140   89.173   45.839  111.757   20.090   20.119
     40.840  420.479   74.865   91.720   46.286  110.957   20.556   20.252
     40.850  423.683   75.446   89.939   45.845  112.305   21.939   20.406
     40.860  418.937   75.084   89.979   46.040  110.314   20.993   19.568
     40.870  424.188   77.977   90.926   45.336  111.234   21.635   20.134
     40.880  425.838   76.250   90.466   46.145  114.074   22.235   19.984
     40.890  423.341   76.217   91.501   46.245  111.616   21.306   20.013
     40.900  420.855   76.564   90.164   46.490  111.113   20.955   20.158
     40.910  426.172   77.684   89.615   46.947  112.130   22.300   21.388
     40.920  422.769   76.657   89.521   46.493  110.887   22.007   20.699
     40.930  425.427   76.474   90.036   46.699  113.676   21.918   20.447
     40.940  425.578   77.394   90.217   47.546  111.354   22.398   20.532
     40.950  423.813   76.644   92.034   45.561  111.086   21.607   20.616
     40.960  424.903   77.353   88.918   45.527  113.707   21.218   21.108
     40.970  424.987   76.449   89.579   45.120  112.327   22.542   20.848
     40.980  422.606   75.970   88.727   46.352  111.220   22.101   20.833
     40.990  421.076   74.818   90.089   45.702  111.570   20.977   20.432
     41.000  423.635   75.515   91.760   46.140  110.296   21.931   20.393
     41.010  418.731   75.822   89.438   44.778  111.082   20.986   20.181
     41.020  423.901   76.183   91.175   45.710  111.944   21.598   19.907
     41.030  428.307   75.144   94.352   47.615  111.333   21.149   19.582
     41.040  420.781   75.864   91.431   45.677  109.650   20.937   19.143
     41.050  425.100   77.790   90.972   47.359  110.411   21.123   19.571
     41.060  424.424   76.246   93.160   46.686  110.466   21.326   19.691
     41.070  424.284   76.472   91.226   47.334  110.798   20.817   19.863
     41.080  423.255   75.795   91.994   45.943  109.680   22.464   20.227
     41.090  424.836   74.542   91.123   47.637  112.334   22.242   19.608
     41.100  420.551   75.326   90.852   45.824  109.322   22.585   19.201
     41.110  424.602   77.233   90.671   45.434  110.531   21.191   19.914
     41.120  425.082   76.448   90.398   47.031  110.743   21.895   19.656
     41.130  425.564   76.586   90.746   45.787  112.152   21.278   20.101
     41.140  426.045   77.687   91.555   47.245  110.583   20.892   20.832
     41.150  423.481   74.484   91.661   46.357  111.436   21.548   20.162
     41.160  421.078   74.837   92.254   45.074  110.621   22.311   20.391
     41.170  422.846   77.511   90.064   44.788  111.507   21.943   19.973
     41.180  420.488   75.555   89.730   46.182  111.474   20.461   19.789
     41.190  419.519   74.439   90.369   46.434  111.115   20.992   19.461
     41.200  422.232   75.885   90.581   46.356  109.323   20.646   19.930
     41.210  428.693   75.178   92.122   46.798  113.881   21.785   20.054
     41.220  426.408   76.022   90.871   47.596  113.299   21.241   19.476
     41.230  424.896   75.726   90.850   46.966  111.585   21.600   19.804
     41.240  424.317   74.445   91.798   46.573  112.264   21.536   20.046
     41.250  421.375   76.001   91.367   46.213  110.326   20.924   19.405
     41.260  429.686   77.047   93.194   48.033  111.429   21.339   19.693
     41.270  427.150   75.591   92.424   46.465  113.985   21.686   20.240
     41.280  426.223   75.159   90.633   47.679  112.899   21.529   20.047
     41.290  422.435   76.489   90.632   46.827  110.112   20.778   20.254
     41.300  424.823   74.565   90.927   47.514  110.936   21.718   20.096
     41.310  425.173   74.240   91.824   46.950  113.421   21.381   20.078
     41.320  424.231   76.649   90.926   47.361  112.495   21.168   19.135
     41.330  424.305   75.272   92.634   46.962  110.841   21.488   19.353
     41.340  422.226   75.246   91.711   47.161  110.612   21.367   19.455
     41.350  418.548   74.112   91.763   47.104  110.104   20.658   19.077
     41.360  421.617   76.483   91.215   46.944  108.925   22.075   18.551
     41.370  421.894   75.632   90.498   47.639  111.579   22.958   17.989
     41.380  423.698   77.247   90.544   46.062  113.970   20.895   19.114
     41.390  420.277   76.172   91.878   46.803  110.209   20.097   19.315
     41.400  420.044   75.309   91.804   46.448  109.459   21.485   19.409
     41.410  418.399   75.140   91.124   45.943  111.313   21.411   18.220
     41.420  422.426   76.424   89.641   45.887  112.048   22.636   19.381
     41.430  418.739   75.306   90.440   46.004  111.098   21.539   19.641
     41.440  419.725   76.243   90.039   45.719  110.903   21.897   19.093
     41.450  420.717   77.349   90.448   45.735  111.405   21.028   19.573
     41.460  422.518   76.687   90.726   46.084  112.658   21.800   19.792
     41.470  421.862   76.250   91.238   47.216  110.305   22.127   19.892
     41.480  424.523   77.102   90.484   46.394  111.987   22.465   20.297
     41.490  418.835   76.678   88.198   46.391  111.776   20.514   19.559
     41.500  418.701   76.619   88.817   46.470  110.528   20.865   19.907
     41.510  421.375   77.007   88.232   47.356  111.386   21.513   20.260
     41.520  416.883   77.288   87.526   46.126  110.841   20.925   19.737
     41.530  418.453   75.806   88.963   45.435  111.998   22.083   18.412
     41.540  418.004   75.414   89.341   45.949  112.092   21.327   18.858
     41.550  419.409   78.936   89.199   45.028  110.596   21.768   18.761
     41.560  423.830   78.499   89.327   46.274  112.733   23.017   19.065
     41.570  419.541   75.594   90.484   44.888  111.814   21.877   19.558
     41.580  419.489   76.000   89.648   45.131  112.751   22.588   19.282
     41.590  417.595   75.675   88.613   46.998  111.868   22.540   18.287
     41.600  419.115   77.020   88.684   45.891  110.182   22.066   20.286
     41.610  413.864   76.852   86.943   45.621  109.871   20.928   18.846
     41.620  420.362   76.033   88.206   46.714  113.015   21.925   19.375
     41.630  418.928   76.620   89.336   46.320  110.683   21.277   19.493
     41.640  422.151   77.103   87.357   47.066  113.599   22.272   20.058
     41.650  418.899   77.115   87.146   46.186  112.820   21.856   19.442
     41.660  416.822   76.396   87.012   45.575  111.028   21.757   19.532
     41.670  416.796   76.182   87.610   46.069  110.399   22.827   18.881
     41.680  417.996   76.901   88.352   46.497  109.366   22.359   19.553
     41.690  417.358   76.095   87.607   45.615  111.168   22.000   19.517
     41.700  417.581   75.416   88.132   45.209  112.103   22.801   19.750
     41.710  420.184   75.624   88.105   46.900  112.191   22.986   19.246
     41.720  422.305   77.856   87.560   47.330  112.056   22.132   19.982
     41.730  415.635   75.929   88.359   46.883  109.705   21.757   19.372
     41.740  419.263   76.836   87.005   47.344  112.626   21.275   19.034
     41.750  418.216   76.665   88.177   46.694  110.928   21.714   18.533
     41.760  419.192   77.153   88.358   46.300  111.106   21.627   19.404
     41.770  418.452   76.805   89.212   45.921  111.523   21.969   18.357
     41.780  421.053   78.114   88.241   45.828  111.920   21.334   19.591
     41.790  418.679   77.963   87.234   45.850  110.835   21.695   20.440
     41.800  418.221   77.970   88.352   45.376  110.772   22.202   18.743
     41.810  423.432   78.047   89.987   46.589  112.484   21.352   19.671
     41.820  418.372   78.030   87.025   46.135  111.432   22.254   19.114
     41.830  414.301   76.103   86.651   45.522  110.850   21.725   18.685
     41.840  412.272   75.727   86.641   44.344  110.138   21.507   18.525
     41.850  416.239   78.164   87.882   45.817  108.927   22.288   19.616
     41.860  418.056   78.676   86.517   46.784  111.436   22.464   18.919
     41.870  418.758   78.888   85.722   46.378  111.834   22.857   19.451
     41.880  418.338   77.575   88.144   45.394  109.459   22.158   19.803
     41.890  415.664   76.611   87.172   46.264  109.363   20.998   20.191
     41.900  415.157   76.353   86.462   46.602  110.837   21.844   19.081
     41.910  417.385   78.204   87.218   46.481  110.317   21.129   19.106
     41.920  415.554   76.959   85.175   46.653  111.427   22.059   18.578
     41.930  419.175   76.326   89.318   47.532  110.785   22.667   18.649
     41.940  417.929   78.527   88.940   45.816  109.525   21.431   18.905
     41.950  418.721   75.908   88.091   46.555  110.468   21.218   19.851
     41.960  417.488   75.412   88.973   47.460  110.509   19.962   18.769
     41.970  421.628   76.889   89.919   45.807  112.847   20.195   20.101
     41.980  414.615   73.477   88.177   45.466  110.995   20.486   20.239
     41.990  418.429   76.569   89.994   46.174  110.051   21.295   19.214
     42.000  416.926   75.782   88.462   47.915  109.563   20.807   18.469
     42.010  414.770   74.768   89.103   44.230  110.539   21.637   19.518
     42.020  415.991   77.651   87.947   45.498  110.356   20.385   19.057
     42.030  414.253   74.938   87.153   46.480  109.921   20.847   19.276
     42.040  414.319   76.568   87.127   45.460  109.536   21.639   19.528
     42.050  415.406   75.554   89.052   46.473  109.086   20.618   19.284
     42.060  418.677   76.684   87.218   46.716  112.238   20.675   18.458
     42.070  420.092   76.669   88.932   46.123  111.432   20.995   18.983
     42.080  417.005   75.560   87.709   45.486  112.089   20.413   19.289
     42.090  419.393   77.525   88.953   46.293  109.840   20.762   19.174
     42.100  419.008   76.697   88.459   46.263  111.098   21.409   18.870
     42.110  416.389   77.232   89.414   44.924  108.019   21.182   19.149
     42.120  422.399   78.210   88.276   46.949  110.927   21.824   19.631
     42.130  414.878   76.753   87.715   46.603  108.803   21.095   19.316
     42.140  419.472   75.709   89.181   45.391  112.609   20.989   19.682
     42.150  419.329   76.918   88.743   45.122  111.728   20.933   19.738
     42.160  421.483   75.343   90.451   45.429  111.566   20.952   19.743
     42.170  420.314   76.556   89.287   45.664  111.335   21.397   19.106
     42.180  413.298   75.805   86.989   45.056  109.340   21.056   18.467
     42.190  417.886   76.240   88.188   46.382  110.998   20.903   19.485
     42.200  420.308   74.763   87.616   46.867  113.872   21.731   19.705
     42.210  418.578   74.738   88.330   45.163  113.251   21.596   18.873
     42.220  412.434   74.808   87.913   44.948  109.035   20.870   19.557
     42.230  416.251   76.250   89.224   44.930  109.136   21.856   19.044
     42.240  417.142   75.033   88.935   46.004  110.628   20.839   19.104
     42.250  420.060   75.826   90.283   45.878  111.139   21.237   19.324
     42.260  414.444   74.607   88.379   44.549  110.816   21.688   19.805
     42.270  417.305   75.854   89.140   45.049  110.343   21.148   19.781
     42.280  418.165   76.845   89.600   44.763  109.445   20.784   19.563
     42.290  415.726   75.117   89.514   44.336  111.008   21.012   19.540
     42.300  417.205   74.683   89.454   45.011  112.458   21.688   19.875
     42.310  415.465   75.108   88.814   44.510  112.037   21.259   20.087
     42.320  418.194   76.887   89.863   44.987  110.524   22.360   19.881
     42.330  418.524   76.074   90.569   45.631  109.554   23.056   20.124
     42.340  411.707   75.782   87.172   44.164  109.819   21.443   19.300
     42.350  414.493   76.599   88.898   45.407  109.647   21.333   19.323
     42.360  414.461   76.047   89.882   44.903  110.067   21.059   18.814
     42.370  418.352   75.218   91.360   45.329  110.927   22.414   19.527
     42.380  414.794   74.141   89.065   45.294  110.510   21.876   19.615
     42.390  419.863   76.039   89.049   44.740  111.853   21.606   21.011
     42.400  415.059   74.620   89.393   45.090  111.100   21.837   19.202
     42.410  415.416   74.796   89.249   44.644  110.312   22.193   19.677
     42.420  419.630   75.835   91.545   45.131  110.792   21.967   20.048
     42.430  420.759   76.781   91.447   46.147  110.403   22.274   19.284
     42.440  416.112   74.747   89.800   46.242  110.285   21.784   19.463
     42.450  415.877   75.175   90.828   45.986  108.920   21.607   19.029
     42.460  417.232   74.509   90.599   46.225  110.733   22.549   19.591
     42.470  413.965   74.367   89.586   46.015  110.535   21.295   19.431
     42.480  415.952   73.329   90.477   45.144  111.267   22.021   19.803
     42.490  417.862   75.486   90.236   45.043  111.749   21.406   19.410
     42.500  418.866   75.873   89.767   46.032  111.475   21.647   19.373
     42.510  416.527   75.005   89.281   44.481  112.312   21.448   20.633
     42.520  419.710   76.576   89.959   46.748  111.245   21.580   19.232
     42.530  413.170   75.398   90.113   44.787  109.518   20.318   18.931
     42.540  414.882   74.940   90.709   45.332  110.438   20.612   19.725
     42.550  416.579   74.682   90.127   44.506  114.564   19.814   19.112
     42.560  418.275   76.647   89.211   45.061  112.399   20.503   20.650
     42.570  416.373   75.249   88.632   45.262  113.457   20.573   20.119
     42.580  420.504   77.103   90.673   44.920  112.500   20.416   19.877
     42.590  415.250   76.905   88.514   45.569  110.142   20.298   19.813
     42.600  418.492   76.160   89.477   45.601  112.008   21.461   19.295
     42.610  414.905   75.231   89.748   44.789  111.688   20.782   19.337
     42.620  416.930   78.130   89.957   45.433  110.460   20.609   19.275
     42.630  417.819   76.306   90.434   46.170  111.400   21.047   19.279
     42.640  419.830   78.356   88.652   45.897  111.938   21.099   20.043
     42.650  419.884   76.756   90.417   44.022  113.662   21.281   20.568
     42.660  424.650   77.998   90.461   45.725  112.637   23.118   20.987
     42.670  423.953   76.342   91.839   44.460  114.678   21.554   20.046
     42.680  415.865   76.484   89.615   44.967  109.608   21.335   19.686
     42.690  420.357   77.169   91.707   45.655  110.720   20.961   19.624
     42.700  420.813   77.956   89.286   44.437  112.971   22.372   19.707
     42.710  415.201   77.218   88.945   45.213  110.144   21.170   19.476
     42.720  420.020   78.395   89.044   44.563  112.166   21.154   19.485
     42.730  418.807   77.153   88.607   45.153  113.892   21.667   19.142
     42.740  421.394   78.385   89.525   44.690  112.415   21.274   19.457
     42.750  425.242   77.890   90.537   45.714  114.415   21.428   19.706
     42.760  427.614   77.851   91.218   45.687  114.461   22.289   19.182
     42.770  424.721   77.884   90.725   44.431  115.675   21.333   19.872
     42.780  423.578   79.165   92.115   45.539  111.838   22.412   18.755
     42.790  424.291   78.642   93.196   44.696  112.872   21.223   19.212
     42.800  417.232   76.601   90.274   44.365  110.253   20.825   20.042
     42.810  419.272   76.166   91.054   46.056  111.408   21.533   19.264
     42.820  418.700   75.240   91.759   44.517  110.135   20.697   20.652
     42.830  417.975   77.125   90.045   44.921  110.611   20.775   20.197
     42.840  418.518   76.036   87.977   46.786  112.776   21.587   19.252
     42.850  415.866   74.434   88.316   46.061  111.501   21.485   19.563
     42.860  419.400   77.016   87.889   46.124  112.352   21.463   20.097
     42.870  418.388   76.539   88.926   45.081  111.689   22.284   19.598
     42.880  413.733   74.390   89.016   45.103  109.414   21.281   19.722
     42.890  417.191   74.230   90.193   46.766  110.516   21.884   19.352
     42.900  418.105   75.993   89.397   46.488  110.717   21.732   19.325
     42.910  418.953   75.615   90.447   45.441  109.014   22.778   20.827
     42.920  422.183   75.773   91.810   46.601  111.887   22.096   20.544
     42.930  419.077   77.028   90.836   44.955  110.849   21.857   19.931
     42.940  417.919   76.367   90.322   45.159  109.153   21.846   20.458
     42.950  415.308   75.682   90.239   44.586  108.769   21.970   20.751
     42.960  413.709   75.829   89.602   44.824  109.677   21.082   20.002
     42.970  415.854   75.774   89.121   44.295  110.563   22.499   20.420
     42.980  422.240   75.366   91.861   46.035  112.357   22.236   20.399
     42.990  418.345   76.274   91.743   45.705  109.302   20.688   20.372
     43.000  418.606   77.280   89.781   45.165  109.573   22.755   19.789
     43.010  414.505   74.594   90.038   44.369  109.640   22.005   20.217
     43.020  419.617   75.190   91.521   45.102  111.192   22.194   20.242
     43.030  419.548   75.965   90.625   46.379  109.962   22.103   20.022
     43.040  421.000   75.342   91.623   45.219  112.066   21.880   20.164
     43.050  422.747   75.906   92.511   45.987  110.669   21.728   20.191
     43.060  421.589   75.010   91.747   45.581  111.413   22.246   20.353
     43.070  417.163   75.041   91.003   44.460  110.449   22.245   19.901
     43.080  420.463   76.733   91.573   44.547  109.222   22.700   20.892
     43.090  421.864   77.264   92.195   46.048  107.729   23.560   19.890
     43.100  418.559   75.334   91.469   44.047  110.674   22.642   19.879
     43.110  417.989   73.948   90.762   45.418  112.718   21.707   18.828
     43.120  417.158   75.044   91.290   44.552  110.068   21.756   19.843
     43.130  422.395   76.487   92.860   45.002  111.774   21.488   20.754
     43.140  417.123   76.791   89.767   44.763  110.439   21.696   20.079
     43.150  415.881   74.537   89.433   46.746  110.966   20.902   19.562
     43.160  419.367   75.866   90.946   45.643  108.887   22.117   20.647
     43.170  419.207   76.323   90.803   43.512  110.896   22.185   20.575
     43.180  417.087   75.384   91.895   43.876  108.491   21.832   19.710
     43.190  414.608   75.626   89.086   44.692  108.478   21.654   19.970
     43.200  419.302   76.441   90.148   45.060  109.736   23.276   20.549
     43.210  421.123   75.874   90.370   45.363  113.753   22.209   19.425
     43.220  425.061   76.724   92.130   45.422  111.931   22.322   20.802
     43.230  426.241   77.847   91.032   45.255  112.305   22.094   21.424
     43.240  418.985   76.651   91.993   45.789  108.198   22.322   19.829
     43.250  414.579   74.266   90.464   45.060  108.692   22.372   19.715
     43.260  420.821   76.388   90.511   45.720  110.348   21.374   19.743
     43.270  420.857   77.258   91.232   44.968  110.793   20.604   19.537
     43.280  424.918   78.676   91.478   44.513  111.371   20.864   20.253
     43.290  420.422   77.743   90.259   45.706  110.719   21.051   18.813
     43.300  415.233   78.031   89.166   44.288  108.461   20.392   19.519
     43.310  419.278   75.349   91.286   45.272  110.535   20.630   20.212
     43.320  420.138   78.080   91.507   44.683  110.505   20.410   19.974
     43.330  416.713   76.763   90.536   46.884  108.599   20.748   20.567
     43.340  419.386   76.061   91.329   46.401  110.679   20.954   20.128
     43.350  422.976   77.261   90.704   46.408  112.284   21.861   19.693
     43.360  420.500   77.002   90.846   45.562  111.931   21.065   19.479
     43.370  417.254   75.620   91.276   45.684  108.890   20.811   19.105
     43.380  418.937   75.953   90.980   46.067  109.542   20.942   19.158
     43.390  415.280   74.215   90.076   45.310  111.335   19.335   19.243
     43.400  411.012   73.941   89.265   45.679  108.990   19.764   18.460
     43.410  415.582   75.583   89.352   44.859  110.717   20.021   19.383
     43.420  413.478   77.465   89.800   44.294  108.569   20.227   18.838
     43.430  417.075   75.542   92.934   44.534  109.490   20.271   20.244
     43.440  421.346   78.517   90.630   45.364  109.649   21.331   20.096
     43.450  419.526   76.221   91.118   45.148  111.514   20.385   19.292
     43.460  415.251   74.845   90.097   44.882  110.457   21.036   19.179
     43.470  417.324   77.048   88.975   45.137  109.515   20.598   19.881
     43.480  415.857   76.415   89.089   43.797  109.944   21.230   20.456
     43.490  414.439   75.728   88.157   44.390  109.997   21.495   18.936
     43.500  419.022   76.480   90.077   43.921  111.113   22.113   20.753
     43.510  418.559   75.262   89.507   44.690  111.640   21.672   19.408
     43.520  419.659   74.765   88.583   45.287  111.472   22.847   20.126
     43.530  414.435   75.975   89.562   44.893  108.610   21.316   19.290
     43.540  417.525   76.967   88.841   45.003  109.681   22.308   18.700
     43.550  417.964   76.938   88.475   44.019  111.078   21.720   19.628
     43.560  419.263   76.039   89.927   45.469  111.561   22.320   19.194
     43.570  417.203   76.158   88.198   45.937  110.438   21.696   19.413
     43.580  419.980   75.576   91.188   46.490  109.653   22.522   19.365
     43.590  423.065   76.711   89.536   45.867  111.128   23.163   19.993
     43.600  424.643   77.813   91.179   44.939  111.849   22.916   19.405
     43.610  415.785   76.397   88.261   45.192  109.189   21.589   19.009
     43.620  422.292   75.352   90.130   46.784  112.155   23.185   19.520
     43.630  419.991   76.460   90.258   46.129  110.598   21.917   19.125
     43.640  417.281   75.527   90.612   45.222  109.541   21.868   19.345
     43.650  419.772   77.199   91.415   44.900  108.434   22.194   19.776
     43.660  416.009   75.290   90.472   44.459  109.992   21.733   18.552
     43.670  421.851   77.269   91.099   46.745  111.167   22.246   19.148
     43.680  425.788   76.747   91.571   47.849  113.327   22.109   19.366
     43.690  423.887   77.782   88.527   46.818  113.664   22.936   19.383
     43.700  422.964   77.044   90.965   47.560  112.245   21.266   18.719
     43.710  423.909   77.249   91.213   46.941  112.530   21.767   19.098
     43.720  424.698   77.147   90.431   47.551  112.855   21.654   19.366
     43.730  422.989   76.582   89.039   47.369  113.485   21.939   18.750
     43.740  425.866   77.757   88.742   47.254  114.214   22.627   18.604
     43.750  424.109   77.314   89.418   47.550  113.287   22.546   18.799
     43.760  426.394   77.026   89.721   47.972  115.386   21.806   19.870
     43.770  424.926   77.950   89.250   45.992  113.794   21.849   19.779
     43.780  424.595   77.767   90.323   47.640  113.017   21.174   19.146
     43.790  422.365   78.437   89.891   46.278  111.341   21.248   19.498
     43.800  421.921   76.578   90.092   45.793  112.935   21.624   20.311
     43.810  421.506   76.352   90.016   46.732  110.849   22.091   19.292
     43.820  423.128   77.285   90.948   46.550  112.239   22.275   19.193
     43.830  420.272   75.890   90.500   46.085  111.147   21.990   19.136
     43.840  426.125   80.027   89.033   46.579  112.908   21.820   19.807
     43.850  421.078   77.052   90.566   46.469  112.034   20.940   18.757
     43.860  422.946   76.559   90.260   46.934  113.779   21.302   19.215
     43.870  423.489   78.539   89.252   46.783  112.598   22.010   19.697
     43.880  422.273   78.101   90.656   45.878  111.810   21.879   19.252
     43.890  419.476   75.644   91.616   45.298  111.745   21.302   19.541
     43.900  422.101   77.791   91.442   45.259  112.562   22.473   19.586
     43.910  422.210   77.806   92.223   45.362  111.318   21.713   20.084
     43.920  418.599   78.586   89.468   44.369  110.757   22.531   19.898
     43.930  420.686   79.028   91.457   45.107  110.508   20.987   19.305
     43.940  422.188   80.003   91.131   46.487  109.266   21.591   20.041
     43.950  422.135   79.043   90.780   46.660  111.142   21.037   19.489
     43.960  421.050   79.227   90.167   46.768  109.789   20.888   19.183
     43.970  423.119   77.704   91.484   47.420  110.063   21.729   19.241
     43.980  421.254   78.999   90.655   46.338  110.259   21.492   18.850
     43.990  427.486   79.198   91.054   46.433  113.244   22.140   19.582
     44.000  422.789   78.584   92.072   47.189  109.398   21.422   19.173
     44.010  425.833   80.445   92.436   46.815  110.514   21.510   19.083
     44.020  421.331   78.102   92.161   46.383  110.245   22.000   18.529
     44.030  423.540   79.170   90.623   47.806  110.534   21.638   19.607
     44.040  423.911   79.101   92.031   45.898  112.369   20.681   20.148
     44.050  424.681   79.986   91.051   45.446  112.150   20.789   19.744
     44.060  424.029   78.299   90.332   47.441  111.968   21.243   19.883
     44.070  421.932   78.203   90.330   46.030  112.150   21.521   19.392
     44.080  422.744   77.807   91.759   45.566  111.486   21.790   19.380
     44.090  422.551   77.074   90.963   45.470  112.536   21.160   19.865
     44.100  420.443   79.475   90.486   45.292  112.004   20.593   19.471
     44.110  419.769   79.451   92.058   45.102  110.446   20.497   19.908
     44.120  417.704   78.094   90.321   45.046  110.281   21.339   19.801
     44.130  419.285   78.696   90.092   44.772  110.919   21.026   18.889
     44.140  421.306   78.262   90.383   45.418  112.672   21.130   20.049
     44.150  418.054   76.101   90.409   45.101  111.067   20.552   20.665
     44.160  418.254   75.329   91.823   45.313  111.593   20.744   19.718
     44.170  422.282   76.323   90.580   46.282  112.752   21.784   19.099
     44.180  422.205   76.459   89.880   47.025  111.747   22.498   19.705
     44.190  424.220   77.009   90.891   47.850  111.351   21.861   20.007
     44.200  422.782   75.858   90.422   47.664  112.001   21.465   20.462
     44.210  421.332   75.633   89.392   46.713  112.007   21.729   19.650
     44.220  427.551   79.810   91.944   46.663  110.566   21.446   20.023
     44.230  423.932   77.442   91.484   47.032  111.539   21.076   19.084
     44.240  425.114   78.907   89.755   46.158  112.071   21.394   19.805
     44.250  418.140   77.759   90.422   45.870  108.787   21.110   19.246
     44.260  420.133   78.547   87.808   46.255  108.469   22.765   20.235
     44.270  417.704   76.858   88.509   46.586  110.010   21.880   19.524
     44.280  419.630   78.191   89.173   46.548  109.541   20.844   19.610
     44.290  421.235   78.745   89.442   45.694  111.547   20.804   19.099
     44.300  424.429   79.880   89.097   45.507  111.230   22.023   19.042
     44.310  420.566   77.851   90.508   45.155  109.558   22.038   19.572
     44.320  420.150   77.635   87.578   46.687  109.601   21.832   20.016
     44.330  419.176   76.863   88.827   47.461  109.744   21.196   20.340
     44.340  422.059   78.457   89.555   46.734  109.840   20.641   19.257
     44.350  418.589   77.849   88.988   46.905  109.890   20.685   19.619
     44.360  423.377   79.051   90.483   47.993  109.677   21.089   19.559
     44.370  422.014   79.255   90.391   48.200  109.623   21.151   19.789
     44.380  420.574   79.643   88.832   46.846  108.833   22.036   19.909
     44.390  420.520   79.084   89.324   47.168  108.597   22.195   19.412
     44.400  419.045   81.069   88.540   47.184  107.728   21.095   19.163
     44.410  423.843   81.860   90.202   45.888  110.199   21.682   18.443
     44.420  423.319   80.052   91.031   46.891  109.888   21.548   19.151
     44.430  420.087   79.055   90.424   46.723  109.189   21.369   19.394
     44.440  421.069   78.635   89.700   46.025  109.603   22.296   19.699
     44.450  419.533   78.862   88.949   47.123  109.407   20.748   19.636
     44.460  422.359   79.175   89.027   47.787  111.108   22.629   20.611
     44.470  423.596   79.940   88.866   47.062  111.983   21.705   20.502
     44.480  416.545   78.732   89.788   46.715  107.274   21.818   19.776
     44.490  418.363   79.073   87.677   46.592  110.203   22.756   18.896
     44.500  415.824   77.998   88.496   45.678  110.425   22.821   18.415
     44.510  415.561   78.904   88.361   45.718  108.589   21.691   19.229
     44.520  417.276   80.077   87.343   45.161  110.789   21.453   19.082
     44.530  419.460   79.360   89.096   45.694  111.810   21.257   19.541
     44.540  420.773   79.235   88.212   47.851  111.124   21.440   19.591
     44.550  419.303   79.247   88.985   46.443  111.259   21.685   18.426
     44.560  420.751   80.021   89.512   45.898  109.926   22.316   18.758
     44.570  418.311   79.245   89.843   45.962  110.535   21.133   19.076
     44.580  418.040   78.481   89.220   45.665  111.757   20.841   20.208
     44.590  422.765   79.437   91.398   46.364  111.117   21.926   19.282
     44.600  420.149   77.755   89.702   46.633  111.199   21.660   18.922
     44.610  416.898   80.036   88.172   45.837  109.029   21.829   18.752
     44.620  419.678   78.177   89.866   46.505  110.254   21.230   19.292
     44.630  420.198   79.533   90.415   46.192  109.071   21.232   20.045
     44.640  421.414   79.596   88.955   45.605  111.093   21.753   20.026
     44.650  422.085   79.130   87.697   47.157  111.327   21.378   20.939
     44.660  423.074   79.419   90.201   46.581  111.050   21.872   20.229
     44.670  424.320   80.553   89.489   46.621  111.919   21.857   19.620
     44.680  423.385   81.286   88.249   46.813  112.568   21.282   19.272
     44.690  424.189   81.077   90.089   46.373  110.431   21.655   18.741
     44.700  420.950   80.331   88.244   46.362  110.090   22.408   20.049
     44.710  417.743   79.450   87.816   45.294  109.644   22.054   20.093
     44.720  423.050   81.104   90.114   46.999  108.827   21.576   20.059
     44.730  424.599   81.911   89.382   46.807  111.095   21.976   19.965
     44.740  420.314   80.226   89.708   46.288  109.188   21.928   20.088
     44.750  420.010   78.607   89.730   46.928  109.935   21.590   19.035
     44.760  421.557   78.635   90.701   46.525  110.044   21.799   20.266
     44.770  419.597   79.219   90.142   46.613  108.457   21.695   20.309
     44.780  419.389   79.851   91.708   45.538  108.285   21.741   19.937
     44.790  422.136   79.317   91.070   46.495  110.810   21.803   19.923
     44.800  421.151   78.324   88.979   44.893  111.748   23.202   20.330
     44.810  417.559   79.090   89.650   45.893  109.902   21.859   19.902
     44.820  418.928   78.495   89.682   47.455  110.335   21.551   19.639
     44.830  423.600   81.149   90.832   45.946  111.393   21.688   19.861
     44.840  418.379   79.033   89.811   45.928  109.002   22.010   19.054
     44.850  418.088   78.533   90.659   46.178  109.330   21.915   19.835
     44.860  421.234   80.626   89.954   45.353  110.049   21.966   19.706
     44.870  421.485   79.937   91.196   47.391  107.669   22.754   19.117
     44.880  424.156   79.984   90.702   46.595  111.918   21.483   19.625
     44.890  421.670   79.620   89.747   46.752  110.044   21.371   19.844
     44.900  424.545   79.694   90.410   47.519  111.623   21.621   20.071
     44.910  422.018   80.514   90.220   45.986  111.050   21.342   19.194
     44.920  421.849   80.662   90.508   47.342  111.306   21.622   19.044
     44.930  422.475   79.422   91.084   46.680  111.554   22.311   19.456
     44.940  422.126   79.849   91.792   46.948  110.025   22.153   18.867
     44.950  422.085   79.036   90.896   47.120  110.416   20.689   19.494
     44.960  421.314   81.069   91.358   46.065  109.447   20.766   19.183
     44.970  422.465   80.602   90.667   46.306  111.475   20.575   19.827
     44.980  424.298   81.116   92.287   45.593  110.289   20.541   20.092
     44.990  423.980   81.102   92.150   46.656  111.639   19.584   19.381
     45.000  426.618   82.364   92.094   45.701  110.638   21.207   19.600
     45.010  415.832   78.954   89.036   45.605  109.224   21.007   18.992
     45.020  422.216   81.022   89.848   46.077  109.077   20.848   19.769
     45.030  422.656   82.056   88.830   45.488  110.635   21.052   20.069
     45.040  422.218   80.427   88.041   47.253  110.621   21.116   19.684
     45.050  420.801   80.382   89.074   46.429  109.097   21.235   20.534
     45.060  417.014   78.713   88.964   47.785  108.690   20.627   18.673
     45.070  420.051   81.034   90.947   47.463  107.515   21.017   18.942
     45.080  423.644   80.837   89.532   47.303  111.304   21.209   18.680
     45.090  420.985   79.057   88.936   48.128  110.492   21.509   19.347
     45.100  422.544   80.739   89.877   46.821  110.877   20.876   18.916
     45.110  417.569   79.814   87.911   47.383  109.449   21.465   18.711
     45.120  415.881   78.960   88.041   47.774  107.947   20.764   18.279
     45.130  420.367   79.893   91.582   46.877  108.344   20.404   18.826
     45.140  416.485   78.187   88.521   46.203  109.762   21.140   19.493
     45.150  416.619   77.496   89.904   45.516  110.666   20.813   19.164
     45.160  415.588   79.331   88.151   46.754  109.078   20.845   18.961
     45.170  417.372   78.872   88.225   45.597  110.356   21.648   19.534
     45.180  416.767   78.623   88.335   46.507  111.147   21.663   19.411
     45.190  415.519   77.972   87.856   46.851  109.336   21.093   19.849
     45.200  413.202   77.578   87.504   47.250  109.043   21.527   19.256
     45.210  416.230   77.393   88.934   46.246  111.366   20.938   19.442
     45.220  413.019   77.911   87.350   45.730  107.622   21.315   19.892
     45.230  415.123   77.397   88.828   45.716  108.800   21.321   20.675
     45.240  415.001   77.834   88.489   46.434  107.893   22.134   19.021
     45.250  412.037   76.982   87.143   46.286  108.340   22.415   19.136
     45.260  417.533   77.735   87.412   46.643  111.538   21.838   19.970
     45.270  414.679   77.689   87.781   45.842  109.067   21.473   20.879
     45.280  410.636   77.202   86.646   45.088  108.650   21.725   19.261
     45.290  412.392   77.803   86.315   45.865  110.426   20.823   19.597
     45.300  414.946   75.959   87.500   46.059  110.848   21.519   20.428
     45.310  413.750   77.371   87.804   44.422  109.696   21.319   20.469
     45.320  414.410   77.436   88.531   45.454  110.367   21.530   19.620
     45.330  414.360   78.284   87.300   45.411  110.115   21.790   19.575
     45.340  416.513   77.187   89.283   45.774  110.990   21.592   18.968
     45.350  412.576   76.721   88.393   45.255  110.026   22.562   19.098
     45.360  413.833   75.560   86.907   46.664  111.035   21.397   19.725
     45.370  412.730   75.780   86.929   45.798  111.514   21.504   20.180
     45.380  410.088   75.383   87.247   45.138  109.481   21.050   19.655
     45.390  415.013   73.817   88.575   45.976  112.635   21.664   20.115
     45.400  411.938   75.072   89.256   45.206  108.541   20.890   20.280
     45.410  413.794   75.668   89.107   46.212  110.401   20.497   19.956
     45.420  415.781   74.836   87.507   46.015  113.099   21.257   20.595
     45.430  410.206   74.435   88.146   45.356  109.963   20.257   19.410
     45.440  415.376   76.133   87.563   44.902  109.632   22.124   20.238
     45.450  415.128   74.631   88.263   45.757  110.020   21.380   20.795
     45.460  415.936   76.977   88.714   45.384  110.173   20.520   20.346
     45.470  413.680   75.757   87.486   46.660  110.538   20.555   19.477
     45.480  415.872   75.681   88.207   45.689  110.365   21.264   19.385
     45.490  414.018   76.812   87.834   45.705  109.736   21.266   19.365
     45.500  417.446   77.646   89.904   45.261  111.248   20.964   19.561
     45.510  411.892   77.233   86.441   45.515  108.723   20.722   19.778
     45.520  413.297   77.655   86.705   46.693  108.661   20.152   19.317
     45.530  410.349   76.725   87.296   46.488  106.238   20.184   19.479
     45.540  416.797   76.493   87.888   47.551  108.586   20.782   19.882
     45.550  415.762   77.281   87.164   47.749  109.117   20.124   19.641
     45.560  417.757   76.262   88.296   47.182  109.676   20.528   20.436
     45.570  413.105   74.326   89.264   45.411  111.397   20.019   19.275
     45.580  413.200   75.381   87.777   47.344  109.659   19.943   20.271
     45.590  412.787   74.609   86.166   45.932  109.383   20.599   21.289
     45.600  408.508   73.047   86.446   44.827  109.994   20.705   20.682
     45.610  407.354   72.997   86.122   46.204  107.842   20.953   20.299
     45.620  412.564   73.770   87.779   45.276  112.314   21.381   19.374
     45.630  414.223   77.054   88.097   45.497  110.339   21.144   20.157
     45.640  416.259   76.420   88.418   47.098  109.857   21.564   20.528
     45.650  411.018   75.818   87.482   45.597  109.777   20.542   20.113
     45.660  415.217   75.852   88.004   48.321  110.822   21.045   19.393
     45.670  413.027   75.539   88.686   46.204  110.097   20.451   20.099
     45.680  413.309   75.370   87.136   46.673  109.819   21.207   19.898
     45.690  414.015   75.785   88.660   46.523  110.576   21.137   19.811
     45.700  416.265   77.314   88.996   46.872  111.362   20.899   19.641
     45.710  415.295   77.602   89.180   48.173  109.396   19.919   19.598
     45.720  413.280   77.175   87.217   46.501  110.972   21.113   20.010
     45.730  413.844   76.344   87.536   46.509  112.132   21.210   19.730
     45.740  411.428   75.636   87.085   46.010  111.237   20.716   20.359
     45.750  414.991   77.211   88.992   46.950  110.850   20.383   19.917
     45.760  413.771   76.618   88.131   46.737  111.234   20.705   20.286
     45.770  416.086   77.531   88.305   46.536  111.941   20.280   19.946
     45.780  411.403   76.522   88.309   45.916  109.663   20.696   19.198
     45.790  413.124   75.070   88.642   46.672  109.450   21.054   19.362
     45.800  411.640   76.210   87.513   46.559  108.659   20.787   19.609
     45.810  415.285   75.994   87.769   47.426  111.477   21.292   19.301
     45.820  412.762   76.112   88.788   46.606  108.574   20.618   19.329
     45.830  414.716   76.761   90.133   47.946  107.602   20.239   19.721
     45.840  416.838   75.932   88.516   47.705  110.042   21.829   19.791
     45.850  416.960   77.384   89.171   47.039  110.186   21.449   19.897
     45.860  414.075   76.791   86.687   47.340  110.821   20.687   19.583
     45.870  418.697   77.687   88.600   47.288  112.743   20.723   19.050
     45.880  413.583   78.292   86.968   47.787  108.760   21.445   19.529
     45.890  417.001   77.269   89.103   48.075  111.320   20.534   19.361
     45.900  415.253   76.863   89.194   46.607  109.714   21.828   18.860
     45.910  415.321   76.249   88.198   46.470  111.799   21.765   18.675
     45.920  415.438   77.322   87.554   47.576  111.152   21.559   18.472
     45.930  414.642   75.843   89.814   47.436  110.376   20.777   19.138
     45.940  414.005   76.348   87.362   47.220  112.643   19.959   19.028
     45.950  409.752   75.352   87.606   47.634  109.618   20.163   19.468
     45.960  417.827   76.680   89.705   48.254  111.764   21.449   19.558
     45.970  414.705   76.079   88.005   48.138  110.549   20.516   19.760
     45.980  417.015   77.371   88.445   48.599  110.977   20.966   19.533
     45.990  418.438   76.616   88.926   46.991  111.841   22.113   20.116
     46.000  410.916   75.936   86.496   46.443  108.699   22.063   19.613
     46.010  411.594   76.470   86.041   47.122  110.637   21.174   20.116
     46.020  404.791   74.952   86.284   46.014  107.519   21.432   20.119
     46.030  412.979   77.223   87.852   46.730  108.182   21.471   20.227
     46.040  409.796   75.189   86.678   46.986  109.292   20.621   20.081
     46.050  413.452   76.384   87.996   46.235  110.624   20.658   19.658
     46.060  416.057   76.236   86.775   46.862  113.974   21.271   20.148
     46.070  411.447   75.727   87.741   45.515  109.334   21.715   20.184
     46.080  409.603   75.399   88.579   45.512  108.287   20.335   20.529
     46.090  410.654   76.321   87.936   45.339  108.981   20.840   19.907
     46.100  409.784   76.854   86.511   45.120  110.432   20.216   20.165
     46.110  410.787   76.313   87.303   45.471  110.534   20.425   20.080
     46.120  413.976   77.575   88.159   44.983  110.472   21.072   19.750
     46.130  413.578   75.839   88.458   45.680  110.726   21.440   19.864
     46.140  412.260   75.117   89.021   45.876  109.680   20.375   19.469
     46.150  414.272   76.678   87.187   44.663  112.509   20.158   20.303
     46.160  408.831   74.346   87.815   45.634  111.102   20.614   19.088
     46.170  411.587   74.970   88.507   45.016  111.045   20.424   20.221
     46.180  415.775   76.053   87.674   46.427  112.140   21.774   20.385
     46.190  411.896   76.894   87.217   45.632  109.965   21.083   19.526
     46.200  412.431   76.651   86.320   46.439  110.504   21.091   19.728
     46.210  409.650   77.023   86.114   44.515  110.919   21.157   19.011
     46.220  408.962   76.369   86.558   44.664  110.128   21.263   19.973
     46.230  409.738   77.127   87.092   44.904  109.760   20.371   19.805
     46.240  409.215   77.532   86.286   44.857  109.347   20.683   18.820
     46.250  412.266   80.004   86.542   44.245  108.966   20.681   20.199
     46.260  413.187   77.435   85.564   47.531  110.086   20.780   19.699
     46.270  412.051   76.216   86.278   46.554  110.512   20.755   19.534
     46.280  413.684   78.558   85.773   46.659  109.605   21.145   19.922
     46.290  413.231   77.498   86.161   46.933  109.929   21.224   20.083
     46.300  409.529   75.798   86.342   46.163  109.394   20.009   19.254
     46.310  413.941   76.002   87.622   46.633  109.717   21.546   19.843
     46.320  417.140   78.219   87.039   46.564  108.769   22.039   20.161
     46.330  414.141   77.761   87.792   47.125  107.870   20.896   20.473
     46.340  413.067   77.335   88.400   45.815  108.069   21.333   21.382
     46.350  413.449   75.851   87.339   46.062  108.700   22.407   20.016
     46.360  414.098   78.481   88.893   45.467  108.482   21.915   19.001
     46.370  416.088   77.847   90.356   46.372  107.379   21.580   20.071
     46.380  412.032   76.649   86.602   46.149  108.853   21.922   19.543
     46.390  415.769   78.512   87.768   44.682  109.384   22.146   19.861
     46.400  417.182   78.728   87.078   45.337  112.684   22.162   19.986
     46.410  412.847   78.085   88.142   44.363  109.241   21.040   19.285
     46.420  412.607   78.180   89.308   44.864  108.068   21.181   19.714
     46.430  414.877   78.770   87.725   46.241  109.833   20.494   19.813
     46.440  413.439   77.341   87.991   46.132  108.255   20.555   20.058
     46.450  412.669   78.359   88.151   45.640  107.851   20.508   19.186
     46.460  410.936   78.194   88.859   45.801  105.920   19.560   21.064
     46.470  414.330   79.020   88.344   45.618  107.228   21.763   19.712
     46.480  415.575   79.562   87.166   45.365  108.886   21.052   19.628
     46.490  416.631   79.148   87.507   46.548  108.574   21.892   19.924
     46.500  413.507   79.946   87.802   45.220  107.666   21.219   19.465
     46.510  411.837   80.117   87.111   44.261  108.310   20.601   19.717
     46.520  411.960   78.322   88.201   45.152  107.713   20.475   20.404
     46.530  413.134   76.994   87.968   44.911  109.096   21.826   19.209
     46.540  410.862   76.633   87.450   46.422  106.886   21.309   20.167
     46.550  415.304   77.437   87.119   47.583  109.551   21.990   19.531
     46.560  412.531   76.290   87.685   46.969  108.952   21.949   19.166
     46.570  415.306   78.045   87.990   46.159  110.409   21.542   19.969
     46.580  412.052   77.760   86.709   45.625  107.894   21.888   19.510
     46.590  408.765   76.401   87.325   46.110  107.017   21.332   19.181
     46.600  411.621   76.821   88.390   46.452  106.926   21.335   19.542
     46.610  411.653   79.316   87.755   45.462  108.095   20.968   19.473
     46.620  409.788   75.960   87.171   46.135  106.233   21.482   19.918
     46.630  411.252   78.929   87.370   46.716  105.890   20.469   19.903
     46.640  411.808   76.507   86.781   47.398  107.905   20.466   20.321
     46.650  413.083   75.944   88.018   46.476  108.559   21.834   19.481
     46.660  411.020   76.467   86.236   46.681  107.491   22.194   19.230
     46.670  414.832   77.378   87.087   47.211  109.709   21.539   19.708
     46.680  414.932   76.784   86.197   47.930  109.906   22.074   20.009
     46.690  413.125   76.391   87.789   47.439  108.264   21.396   20.520
     46.700  411.460   75.727   86.725   46.668  108.129   21.998   19.309
     46.710  413.794   76.343   88.146   46.354  109.772   21.738   19.924
     46.720  416.293   75.298   89.277   45.257  110.803   22.830   19.603
     46.730  418.203   77.492   90.065   45.105  109.932   21.648   19.915
     46.740  415.944   77.475   88.760   45.115  110.539   22.084   19.334
     46.750  417.904   78.190   87.660   46.709  110.962   21.951   20.177
     46.760  417.483   76.053   88.912   47.447  111.848   21.189   19.920
     46.770  422.089   78.672   89.390   46.144  113.137   22.716   19.724
     46.780  417.069   77.382   87.521   47.644  111.197   21.037   20.219
     46.790  416.177   76.898   87.895   47.622  109.155   21.738   20.010
     46.800  418.335   77.638   88.622   46.911  108.894   22.369   20.966
     46.810  417.375   78.018   88.222   47.462  109.651   21.700   20.907
     46.820  417.583   78.036   88.102   46.892  110.138   21.996   19.660
     46.830  415.048   77.424   87.397   47.676  109.639   21.665   19.607
     46.840  416.347   76.644   87.365   47.792  108.964   21.925   20.587
     46.850  417.330   77.350   87.943   46.453  110.534   21.429   21.171
     46.860  415.104   76.722   88.521   47.394  109.639   21.463   20.395
     46.870  417.286   78.541   87.370   46.782  108.961   21.366   20.322
     46.880  413.853   77.227   88.024   46.511  109.129   21.534   19.331
     46.890  413.722   77.282   87.737   46.425  109.228   20.607   19.711
     46.900  418.504   77.293   90.796   46.956  109.046   21.159   20.579
     46.910  418.232   78.142   88.430   46.781  108.458   21.497   21.297
     46.920  414.605   78.277   88.012   46.455  109.193   21.051   19.855
     46.930  420.271   80.139   90.781   46.156  111.747   21.114   19.825
     46.940  418.817   80.727   88.293   46.687  109.508   22.035   20.278
     46.950  415.783   78.568   87.892   45.546  110.075   21.708   20.434
     46.960  420.301   79.414   89.158   46.043  109.386   22.148   21.119
     46.970  416.386   76.768   90.737   46.501  109.312   21.183   20.226
     46.980  417.701   78.678   87.484   46.718  110.861   21.734   20.597
     46.990  414.004   76.893   88.682   46.035  108.496   21.574   20.913
     47.000  417.380   78.292   87.740   45.639  111.439   21.735   20.135
     47.010  414.662   76.285   89.309   45.362  111.115   20.925   19.686
     47.020  414.725   76.484   89.573   45.364  109.932   21.702   19.418
     47.030  420.375   78.762   88.952   45.888  111.654   22.490   19.625
     47.040  418.355   78.151   88.836   47.266  109.963   21.279   19.859
     47.050  417.157   76.968   89.022   46.464  111.127   21.489   19.051
     47.060  416.849   77.275   89.563   46.526  111.748   20.826   19.142
     47.070  414.422   76.597   88.015   46.318  110.425   20.702   19.720
     47.080  415.994   76.307   88.044   45.511  110.809   22.104   19.640
     47.090  415.723   75.837   89.059   45.449  111.030   21.779   20.361
     47.100  420.112   76.291   88.416   47.693  110.643   23.211   20.843
     47.110  418.681   78.172   87.646   47.152  109.423   22.182   20.237
     47.120  417.905   77.193   89.470   47.277  108.699   21.977   20.428
     47.130  418.109   77.262   89.173   46.609  110.456   22.284   19.900
     47.140  416.103   77.636   88.358   45.820  109.865   21.977   20.349
     47.150  418.502   77.466   88.424   45.858  111.113   22.051   19.516
     47.160  422.381   77.601   89.051   46.913  112.338   22.173   20.258
     47.170  420.219   78.020   88.284   46.152  110.300   22.362   20.248
     47.180  415.416   77.593   88.576   46.661  106.515   21.931   19.722
     47.190  416.914   76.426   88.332   47.285  109.592   21.593   19.492
     47.200  413.917   75.878   88.357   46.224  108.619   22.070   19.396
     47.210  413.770   77.023   88.491   46.121  108.244   22.171   19.437
     47.220  414.830   76.149   89.271   45.900  108.737   22.141   19.747
     47.230  412.426   76.394   88.378   45.658  106.578   21.728   19.823
     47.240  421.512   77.163   88.447   48.220  110.197   22.478   20.842
     47.250  420.408   78.281   89.579   47.165  109.129   22.801   19.087
     47.260  423.780   77.767   89.160   47.197  111.076   24.072   20.880
     47.270  421.038   77.869   88.594   48.324  108.078   23.591   19.583
     47.280  415.358   77.097   89.466   47.288  106.728   22.494   19.259
     47.290  421.090   78.070   90.421   46.981  109.479   22.647   19.682
     47.300  418.632   77.058   89.762   46.861  109.075   21.996   19.464
     47.310  417.284   76.755   90.246   45.021  108.514   21.877   19.895
     47.320  419.940   76.857   90.925   47.509  108.575   21.759   19.118
     47.330  421.387   77.936   89.359   46.956  109.779   22.304   20.088
     47.340  417.201   76.975   90.589   46.006  108.135   21.245   19.852
     47.350  417.782   78.605   88.377   45.841  108.408   21.051   20.007
     47.360  420.169   79.432   89.281   45.912  109.111   21.779   20.111
     47.370  416.456   79.425   87.616   46.809  107.276   22.105   19.735
     47.380  418.314   77.524   88.270   46.551  108.679   22.311   19.530
     47.390  415.871   78.090   88.556   45.228  107.356   20.629   19.971
     47.400  417.900   78.185   88.256   47.044  108.631   21.103   19.825
     47.410  419.139   77.859   88.076   46.179  109.942   21.558   20.384
     47.420  421.371   76.993   90.568   46.702  109.000   22.428   19.856
     47.430  418.855   77.685   89.799   46.044  108.312   21.828   19.700
     47.440  418.122   78.233   90.350   46.481  107.169   21.698   19.505
     47.450  421.824   78.016   90.162   46.518  108.892   21.947   20.961
     47.460  422.038   78.231   90.223   46.344  109.510   21.394   20.183
     47.470  417.104   77.596   90.118   44.328  108.287   21.318   20.187
     47.480  419.483   78.108   89.100   46.266  110.496   21.612   19.928
     47.490  417.589   76.251   89.949   47.127  109.399   21.143   19.950
     47.500  419.888   78.471   88.329   47.418  108.587   22.659   19.023
     47.510  419.970   77.040   89.667   46.992  110.077   21.863   20.340
     47.520  422.207   78.189   89.987   46.417  109.624   20.671   20.330
     47.530  418.952   76.532   90.967   45.125  109.786   21.625   20.198
     47.540  418.928   77.404   90.001   45.164  108.676   22.200   20.779
     47.550  420.836   79.665   88.861   46.735  108.081   22.100   19.677
     47.560  420.111   76.239   89.311   45.131  111.828   22.190   20.344
     47.570  416.338   77.543   89.174   45.439  109.157   21.340   19.540
     47.580  423.716   77.087   91.877   45.350  111.424   21.439   20.958
     47.590  420.707   76.847   90.671   44.188  111.100   21.494   20.614
     47.600  417.540   75.952   89.961   45.500  109.526   22.713   20.784
     47.610  416.964   76.996   90.578   44.832  108.714   22.010   20.455
     47.620  419.984   77.884   91.646   45.170  108.344   22.537   20.368
     47.630  422.369   78.734   91.031   45.388  110.089   22.241   19.815
     47.640  421.291   78.317   90.976   45.859  108.400   22.367   19.956
     47.650  421.940   78.510   93.046   45.405  108.592   22.296   20.560
     47.660  422.876   76.625   90.238   45.073  111.992   22.256   20.300
     47.670  421.833   78.962   92.091   45.569  109.783   22.756   20.201
     47.680  419.764   77.540   91.280   44.633  109.271   23.714   19.508
     47.690  420.676   77.623   89.897   45.116  111.007   23.270   19.828
     47.700  418.943   76.506   90.637   45.050  109.377   22.751   19.758
     47.710  416.756   75.672   89.766   45.783  111.021   20.975   20.035
     47.720  420.172   77.954   89.783   45.462  111.999   22.038   20.021
     47.730  417.378   77.224   89.510   44.197  110.709   22.171   20.222
     47.740  422.815   75.836   91.054   46.220  112.674   23.112   20.178
     47.750  417.746   76.188   91.027   44.823  109.805   22.710   20.204
     47.760  418.824   75.571   90.697   45.712  110.080   22.479   19.435
     47.770  421.761   78.257   90.522   45.601  111.244   22.282   19.739
     47.780  421.005   78.208   91.800   44.771  111.355   21.966   19.971
     47.790  416.993   76.319   88.709   46.236  110.082   22.976   19.619
     47.800  420.577   77.176   88.828   46.102  111.469   22.696   20.249
     47.810  417.335   77.232   88.535   45.387  109.169   21.501   20.200
     47.820  411.236   75.625   87.565   44.008  107.711   22.048   20.026
     47.830  418.893   74.851   91.272   46.387  109.620   22.715   19.974
     47.840  419.592   76.096   90.200   45.774  110.062   22.145   20.254
     47.850  417.779   76.576   91.733   44.713  108.851   22.531   19.980
     47.860  419.383   75.550   90.948   46.002  110.403   22.800   19.781
     47.870  420.677   75.772   90.188   46.635  111.028   21.814   19.870
     47.880  414.957   75.536   90.066   45.056  106.906   22.379   20.377
     47.890  419.165   76.279   89.714   45.955  109.909   22.860   20.212
     47.900  419.360   77.735   91.001   46.061  107.911   22.382   20.482
     47.910  418.605   76.770   89.602   46.278  108.831   22.126   20.292
     47.920  421.897   76.779   91.744   46.473  110.429   21.532   20.085
     47.930  421.554   77.548   91.709   48.046  107.779   22.618   20.241
     47.940  419.042   77.582   92.017   46.323  106.238   22.180   20.693
     47.950  424.629   78.470   91.718   47.295  110.069   21.834   20.260
     47.960  426.322   78.972   92.184   47.344  110.896   20.641   20.615
     47.970  425.344   78.442   91.388   47.166  110.873   22.535   20.845
     47.980  417.181   78.411   89.987   45.737  107.460   21.958   20.229
     47.990  424.296   78.021   93.632   45.248  110.674   21.450   20.614
     48.000  421.718   79.099   91.707   45.798  110.513   21.594   20.303
     48.010  419.790   77.858   90.107   46.014  108.878   22.204   20.150
     48.020  421.099   78.762   90.525   45.564  110.041   21.289   20.343
     48.030  421.626   79.846   91.624   44.937  110.134   21.710   19.604
     48.040  426.266   80.475   90.636   45.367  113.093   22.285   21.043
     48.050  424.393   79.429   91.133   45.151  110.454   22.399   21.112
     48.060  423.132   78.308   92.825   45.275  112.321   21.587   20.410
     48.070  425.298   78.605   90.497   45.565  113.140   21.564   20.969
     48.080  423.651   79.188   91.098   46.517  111.905   20.799   19.940
     48.090  425.597   77.018   91.504   44.675  114.317   22.858   20.245
     48.100  423.419   78.749   90.271   46.188  111.844   21.324   20.540
     48.110  424.101   78.444   90.852   46.368  111.002   20.683   20.937
     48.120  424.562   77.793   90.513   45.615  112.985   21.334   20.983
     48.130  427.308   78.484   92.018   45.423  112.954   22.661   20.816
     48.140  426.255   78.772   91.642   45.219  112.639   22.629   19.965
     48.150  426.633   78.459   91.402   45.370  111.241   21.991   21.293
     48.160  426.590   79.733   91.592   44.203  112.228   22.153   20.315
     48.170  426.043   79.073   90.804   44.179  113.781   22.239   20.743
     48.180  425.962   80.327   89.992   43.931  112.655   22.367   21.164
     48.190  425.055   77.719   90.461   45.157  112.634   22.387   20.453
     48.200  423.253   78.813   91.483   45.254  109.974   21.888   20.519
     48.210  427.491   78.467   90.883   44.750  113.089   23.006   20.137
     48.220  424.828   78.030   90.794   45.165  115.228   20.735   19.376
     48.230  421.898   77.459   89.814   44.426  113.452   21.630   19.989
     48.240  424.121   77.032   90.108   44.909  112.938   21.303   21.380
     48.250  423.810   78.266   90.365   45.245  112.222   21.654   20.220
     48.260  426.988   78.365   92.872   44.234  114.028   21.327   20.539
     48.270  430.768   79.653   92.301   44.587  114.218   22.488   20.750
     48.280  429.189   78.918   91.065   45.546  112.876   22.866   20.916
     48.290  425.544   79.160   90.318   44.647  112.500   21.870   20.917
     48.300  428.622   79.458   92.029   44.566  113.810   22.345   20.428
     48.310  422.094   76.795   91.927   44.463  112.730   21.413   20.496
     48.320  425.482   78.695   88.634   45.170  115.418   22.035   21.165
     48.330  422.752   78.029   89.428   44.070  113.741   22.094   20.320
     48.340  425.849   78.930   89.708   44.941  114.815   21.323   21.128
     48.350  423.440   78.339   89.828   45.264  112.718   21.449   21.325
     48.360  421.236   79.054   90.855   43.794  112.906   21.252   20.737
     48.370  423.001   77.781   92.109   45.326  111.215   21.299   21.570
     48.380  423.280   78.476   89.990   45.302  112.775   22.337   21.188
     48.390  425.246   81.003   89.295   44.936  111.227   21.461   21.665
     48.400  423.890   80.025   90.496   45.000  111.208   20.439   21.950
     48.410  422.342   77.655   90.885   45.421  111.285   21.286   20.310
     48.420  421.934   77.485   92.130   44.189  111.911   20.620   20.669
     48.430  422.638   77.907   91.071   43.888  113.428   20.527   20.742
     48.440  421.689   77.880   91.805   46.001  109.383   20.534   21.310
     48.450  421.560   77.966   90.566   44.831  112.311   20.593   21.454
     48.460  419.026   78.095   90.441   44.759  109.826   20.909   21.539
     48.470  420.367   77.075   89.493   45.247  111.893   21.564   21.296
     48.480  421.131   76.844   91.772   45.390  109.969   22.637   20.715
     48.490  419.840   76.982   89.966   46.244  109.884   21.685   20.642
     48.500  419.499   77.964   90.248   45.920  110.058   19.692   21.035
     48.510  421.902   78.353   90.892   45.275  112.089   20.993   20.987
     48.520  420.672   76.521   90.628   44.957  111.730   20.835   21.273
     48.530  420.555   77.363   90.493   45.527  110.166   21.405   21.531
     48.540  417.751   77.143   90.015   45.122  110.976   20.383   21.149
     48.550  423.675   77.656   91.191   45.650  114.242   21.090   20.794
     48.560  422.668   77.842   90.280   46.950  111.523   21.608   20.444
     48.570  425.486   77.365   91.274   45.898  113.339   22.089   21.646
     48.580  425.315   79.053   90.954   46.048  113.250   21.980   20.503
     48.590  427.700   78.785   91.786   46.971  114.817   20.965   20.925
     48.600  422.346   77.929   91.664   46.081  111.004   22.009   20.811
     48.610  424.191   76.736   92.243   46.420  113.303   21.705   20.407
     48.620  426.649   77.738   92.360   45.241  113.306   20.951   21.432
     48.630  425.648   78.345   92.983   45.252  111.579   21.329   21.342
     48.640  425.572   79.094   92.636   44.766  111.745   21.661   22.007
     48.650  425.081   79.198   93.356   44.756  112.575   20.982   20.987
     48.660  422.179   77.496   92.056   45.199  111.440   21.328   20.779
     48.670  420.738   77.020   92.271   43.825  110.934   21.937   20.219
     48.680  419.169   75.727   90.225   43.897  111.959   21.450   21.547
     48.690  424.037   78.513   92.492   44.452  111.958   21.579   21.710
     48.700  421.314   79.082   90.678   44.270  110.943   20.424   21.644
     48.710  419.627   75.715   89.685   45.165  111.688   21.307   21.967
     48.720  423.667   78.380   90.919   46.090  111.268   21.441   22.018
     48.730  417.213   78.070   90.405   45.351  110.077   20.659   20.973
     48.740  421.886   77.384   91.621   45.318  111.535   20.811   21.696
     48.750  420.799   77.183   88.627   46.695  111.825   21.542   21.968
     48.760  421.699   78.099   90.129   44.303  114.120   21.098   20.614
     48.770  421.855   78.104   90.560   45.332  111.846   21.876   21.862
     48.780  424.028   78.647   90.669   45.848  111.835   22.019   22.283
     48.790  423.285   79.209   90.942   45.490  110.167   22.239   21.318
     48.800  423.499   78.082   89.366   45.865  111.582   22.239   21.606
     48.810  423.666   78.456   90.716   44.632  111.717   22.062   21.256
     48.820  420.975   78.945   92.040   44.686  111.653   22.381   20.371
     48.830  422.321   78.716   91.322   43.688  110.310   22.469   21.468
     48.840  417.160   76.879   89.261   43.897  111.299   22.321   21.062
     48.850  419.595   77.065   89.554   44.685  111.407   22.007   20.516
     48.860  421.032   78.545   88.520   45.253  111.889   21.583   20.991
     48.870  417.127   77.210   89.702   44.963  110.461   21.751   20.372
     48.880  428.326   77.829   92.432   46.937  113.803   22.257   21.608
     48.890  426.456   77.859   92.939   44.884  112.745   23.005   20.817
     48.900  422.353   77.357   92.360   45.037  110.717   21.684   20.746
     48.910  425.578   80.253   91.659   45.012  111.635   21.453   20.848
     48.920  426.466   78.792   92.586   45.584  112.036   22.531   20.463
     48.930  427.616   79.472   92.712   45.717  112.401   22.121   20.597
     48.940  423.261   79.428   90.239   46.005  109.800   22.494   20.204
     48.950  426.070   79.128   91.689   44.867  112.822   21.303   20.564
     48.960  428.694   80.780   91.093   46.347  113.167   21.956   20.556
     48.970  423.908   79.453   89.353   46.277  111.829   22.124   20.491
     48.980  424.053   78.238   90.840   45.280  112.208   22.865   20.561
     48.990  423.294   78.142   89.493   46.144  112.368   21.687   20.767
     49.000  427.055   78.129   90.887   46.623  113.935   22.833   20.936
     49.010  427.480   79.699   91.209   46.138  111.766   22.957   20.387
     49.020  424.808   79.020   89.226   46.629  112.315   22.285   20.543
     49.030  426.898   77.290   90.230   47.052  113.433   22.939   20.887
     49.040  423.336   77.632   89.380   46.998  111.806   23.024   19.854
     49.050  424.335   77.019   90.061   47.321  112.867   21.625   20.936
     49.060  425.545   78.618   88.533   46.907  114.259   22.588   21.774
     49.070  425.727   79.396   90.319   46.791  112.291   22.705   20.773
     49.080  425.558   77.364   90.848   47.296  113.565   22.616   20.583
     49.090  422.378   77.689   88.927   47.416  110.927   23.676   20.214
     49.100  426.810   78.069   91.350   47.007  113.629   22.686   20.642
     49.110  419.264   78.193   88.693   46.785  110.839   22.485   20.262
     49.120  424.107   77.543   89.532   46.106  111.465   23.387   20.672
     49.130  419.639   78.131   88.923   46.907  109.256   22.144   20.434
     49.140  423.747   77.731   89.946   46.895  110.892   22.595   20.556
     49.150  421.794   77.624   90.576   46.556  109.976   22.493   20.994
     49.160  422.231   78.119   89.773   46.814  110.821   22.633   20.933
     49.170  426.259   78.640   91.082   46.805  112.009   22.799   20.597
     49.180  422.110   77.396   89.670   45.953  112.742   23.054   20.298
     49.190  419.134   76.540   90.301   47.031  109.965   22.569   20.028
     49.200  425.154   77.684   89.794   46.157  112.549   23.672   20.823
     49.210  418.761   75.165   89.931   45.831  111.906   22.688   20.984
     49.220  420.810   76.560   90.778   46.286  110.434   22.677   20.308
     49.230  419.084   76.862   88.508   47.104  110.062   22.034   20.742
     49.240  422.741   77.137   89.389   45.916  111.772   23.480   20.407
     49.250  420.878   77.636   89.445   45.204  111.739   22.846   19.965
     49.260  421.187   76.324   89.363   45.410  110.616   22.848   21.986
     49.270  418.801   76.012   88.998   44.033  110.960   23.033   21.270
     49.280  420.677   75.341   90.934   44.433  113.216   22.371   20.558
     49.290  420.687   75.840   90.132   43.886  112.376   22.544   20.924
     49.300  418.339   74.914   89.191   45.382  111.196   21.922   20.876
     49.310  424.238   75.922   92.030   45.939  111.682   21.860   21.587
     49.320  420.427   75.714   90.941   45.214  111.431   22.021   19.932
     49.330  419.723   76.039   89.569   45.267  110.907   22.673   21.005
     49.340  422.369   77.389   90.339   46.187  111.408   22.840   20.970
     49.350  420.672   77.851   90.367   45.169  110.883   22.967   20.855
     49.360  422.056   77.368   90.525   44.768  112.000   22.983   20.640
     49.370  418.868   77.130   89.982   44.648  111.220   21.943   20.808
     49.380  418.549   76.153   90.088   45.959  110.280   22.704   19.879
     49.390  420.426   76.284   90.352   45.010  111.085   22.530   21.728
     49.400  414.775   76.290   90.334   44.554  110.149   21.735   19.688
     49.410  418.266   75.968   88.315   44.848  111.545   23.185   19.900
     49.420  418.404   76.233   87.743   45.396  112.869   23.243   19.931
     49.430  415.936   75.721   87.169   45.329  112.120   22.563   20.181
     49.440  417.777   76.709   90.523   45.274  110.677   23.195   19.624
     49.450  418.576   75.926   89.031   44.764  111.562   22.012   21.121
     49.460  418.677   76.301   88.593   45.432  112.777   22.296   19.924
     49.470  417.614   76.156   88.951   46.159  111.782   21.662   19.440
     49.480  423.087   77.493   89.904   46.459  111.577   22.465   20.422
     49.490  418.854   77.427   89.729   45.766  111.681   21.170   19.262
     49.500  419.962   77.141   89.691   46.006  112.166   21.096   20.883
     49.510  423.107   77.721   91.270   44.884  113.006   22.527   20.324
     49.520  420.900   76.738   91.869   45.378  111.843   21.940   20.945
     49.530  423.241   78.177   88.896   45.966  112.851   22.435   21.238
     49.540  422.178   76.322   89.318   46.392  113.470   22.667   20.642
     49.550  424.245   77.182   91.842   45.574  112.076   23.268   20.675
     49.560  420.008   76.317   88.478   46.551  113.085   21.652   21.353
     49.570  422.474   75.495   90.001   46.115  112.642   22.937   21.059
     49.580  421.199   77.542   89.981   46.305  112.546   22.023   19.507
     49.590  420.164   76.457   88.251   47.064  111.363   22.106   19.923
     49.600  423.321   77.260   89.622   46.408  113.122   22.289   19.866
     49.610  422.915   77.820   89.243   45.717  114.260   22.592   19.010
     49.620  422.117   77.650   86.426   47.793  114.370   23.010   19.494
     49.630  422.505   77.706   88.992   44.790  114.363   22.887   19.498
     49.640  426.152   76.484   90.551   46.338  114.092   22.789   19.882
     49.650  424.136   77.558   91.927   45.110  112.982   22.762   19.502
     49.660  422.576   77.002   90.558   45.726  112.324   23.385   20.096
     49.670  423.096   76.064   91.588   45.467  112.152   22.479   20.103
     49.680  421.508   78.297   89.528   45.317  111.558   22.189   20.198
     49.690  424.850   77.773   92.214   44.925  112.318   22.840   19.443
     49.700  418.307   77.110   88.345   46.832  110.224   22.389   19.830
     49.710  422.556   78.160   89.678   46.137  111.194   23.198   19.524
     49.720  423.439   76.965   90.452   45.684  112.987   23.706   20.018
     49.730  423.719   77.754   90.589   47.433  111.300   22.999   20.122
     49.740  424.627   77.582   90.058   46.231  111.915   24.522   21.067
     49.750  421.148   78.754   89.469   46.204  109.090   23.670   20.708
     49.760  422.780   78.258   90.207   46.395  109.818   23.414   21.636
     49.770  421.374   76.798   90.878   45.821  109.838   23.205   20.851
     49.780  424.651   75.587   89.194   46.348  114.284   23.410   21.236
     49.790  421.679   78.296   89.339   45.234  111.250   22.795   20.353
     49.800  423.618   76.702   91.487   44.670  113.550   24.209   20.697
     49.810  424.242   77.515   90.535   46.045  112.651   22.851   19.994
     49.820  422.668   77.736   89.941   45.543  111.746   23.993   21.077
     49.830  422.137   77.365   90.914   47.142  112.262   23.690   19.899
     49.840  422.426   79.034   89.192   45.177  112.640   23.268   20.584
     49.850  425.523   77.967   91.291   46.233  112.190   25.230   20.543
     49.860  417.305   76.219   88.896   44.047  112.602   24.258   19.758
     49.870  423.511   76.053   91.976   46.580  111.923   23.266   20.655
     49.880  427.902   76.867   90.229   46.443  114.272   24.750   20.917
     49.890  424.871   77.057   90.126   45.823  113.180   24.023   20.903
     49.900  424.810   76.822   89.564   45.711  113.446   24.301   19.963
     49.910  424.555   78.229   88.807   45.420  113.494   23.762   20.398
     49.920  422.144   76.938   89.181   45.514  112.060   23.687   20.430
     49.930  420.702   76.548   89.753   45.619  110.658   22.986   20.539
     49.940  422.409   77.940   91.141   45.467  110.983   22.625   20.130
     49.950  422.347   76.836   91.049   45.978  110.658   23.129   20.350
     49.960  419.626   76.238   90.942   45.321  109.985   22.646   21.015
     49.970  426.112   77.051   90.431   46.528  113.233   22.947   20.894
     49.980  423.594   76.961   89.945   46.503  111.235   22.969   21.457
     49.990  423.091   78.756   91.471   44.870  111.283   22.617   20.390
     50.000  422.390   78.102   89.348   45.898  111.462   22.950   20.757
     50.010  423.906   77.674   91.257   45.754  112.696   22.999   20.923
     50.020  422.261   77.539   90.844   45.757  110.445   23.392   20.912
     50.030  423.680   79.415   89.643   45.806  111.326   22.899   20.024
     50.040  420.783   74.629   92.249   45.933  111.126   22.601   20.395
     50.050  422.758   76.858   91.160   45.828  111.286   23.884   20.157
     50.060  419.065   77.262   90.338   44.539  110.864   23.656   19.631
     50.070  420.239   76.665   89.492   44.705  112.320   23.050   20.671
     50.080  422.088   76.888   90.497   44.931  112.189   23.405   20.485
     50.090  420.792   78.152   90.239   43.819  110.061   24.165   20.885
     50.100  419.775   76.822   89.928   44.577  111.112   22.325   21.208
     50.110  423.255   76.556   93.205   44.762  110.004   23.417   20.961
     50.120  424.974   76.829   92.140   45.923  112.942   23.281   20.215
     50.130  422.440   75.099   90.655   44.865  113.019   23.108   21.029
     50.140  423.631   75.972   91.315   42.961  113.756   24.402   21.022
     50.150  416.773   74.573   90.032   43.218  110.548   23.367   20.683
     50.160  420.740   75.055   89.039   43.917  113.602   23.854   20.373
     50.170  424.751   75.925   91.198   45.126  112.226   23.554   21.757
     50.180  424.266   75.252   91.965   45.207  111.737   23.581   21.660
     50.190  420.394   75.216   90.866   46.056  111.234   22.772   20.679
     50.200  424.833   77.195   90.328   45.474  112.200   23.081   21.072
     50.210  419.028   75.857   89.740   43.497  112.186   23.295   20.086
     50.220  421.138   76.397   90.906   43.530  110.688   23.297   20.291
     50.230  422.389   76.661   90.826   44.225  112.941   24.038   20.246
     50.240  424.267   76.013   92.290   45.450  112.253   23.255   21.038
     50.250  421.563   76.637   92.555   43.925  111.800   23.145   20.072
     50.260  422.257   76.146   92.779   43.920  110.472   24.117   20.070
     50.270  422.295   77.698   91.603   45.273  110.658   23.239   19.585
     50.280  422.325   78.752   90.180   43.961  112.439   22.935   20.530
     50.290  421.643   76.130   90.515   44.639  110.639   24.774   20.105
     50.300  421.237   76.737   91.652   45.719  109.698   22.995   19.940
     50.310  425.666   77.534   92.470   46.292  111.523   23.547   20.762
     50.320  425.248   78.954   94.375   44.940  109.340   23.102   19.317
     50.330  427.694   79.973   92.606   45.960  111.131   23.924   19.765
     50.340  419.112   77.582   89.902   45.068  109.783   23.265   19.624
     50.350  421.003   74.837   92.820   45.273  110.502   24.115   19.357
     50.360  421.505   75.021   91.669   45.332  111.350   22.883   20.212
     50.370  421.216   75.855   91.778   45.867  109.187   23.605   20.383
     50.380  422.496   77.353   92.484   44.909  108.624   23.548   20.487
     50.390  421.967   76.833   93.193   45.023  110.508   23.041   19.784
     50.400  422.659   76.618   92.232   45.631  109.488   23.751   20.325
     50.410  415.564   75.187   90.697   45.077  109.661   23.115   19.027
     50.420  419.837   76.367   90.338   44.297  111.294   23.510   20.059
     50.430  421.147   76.665   90.518   45.967  109.287   24.184   20.242
     50.440  417.520   75.693   91.096   44.177  109.468   23.702   20.107
     50.450  418.763   75.441   89.960   43.606  112.795   22.627   20.360
     50.460  422.674   77.274   91.036   45.030  111.482   23.188   20.643
     50.470  421.884   75.095   89.914   44.063  113.175   22.816   21.227
     50.480  419.322   75.677   89.978   45.447  110.926   23.282   20.950
     50.490  421.496   76.178   89.816   45.264  110.328   22.925   21.578
     50.500  419.239   77.299   89.485   44.715  111.197   22.822   20.786
     50.510  419.449   75.760   90.225   44.857  111.604   23.048   19.831
     50.520  418.202   77.200   89.755   43.971  110.823   22.378   20.044
     50.530  420.962   76.298   90.131   45.409  111.482   23.876   19.181
     50.540  427.796   78.029   92.221   46.014  113.941   22.879   20.029
     50.550  420.343   75.380   90.829   44.596  113.186   22.938   20.118
     50.560  426.753   77.991   90.895   46.519  112.868   24.055   20.429
     50.570  427.088   77.563   90.742   46.190  113.256   23.539   21.179
     50.580  427.287   80.290   91.648   45.067  111.905   22.698   21.549
     50.590  421.738   76.468   89.410   44.849  113.257   23.025   20.916
     50.600  422.195   77.232   91.284   45.740  110.782   22.361   20.719
     50.610  424.077   76.341   89.885   45.785  114.172   22.294   21.442
     50.620  418.764   75.383   88.879   46.151  111.311   22.306   20.236
     50.630  418.902   75.825   88.870   45.883  112.385   23.331   19.739
     50.640  419.037   76.399   89.750   46.193  111.464   23.126   19.952
     50.650  420.150   75.703   91.206   46.315  111.121   22.340   19.919
     50.660  416.772   74.707   90.717   45.873  112.645   20.296   19.601
     50.670  414.894   74.570   89.419   46.163  111.332   21.145   20.390
     50.680  417.248   73.758   89.581   47.367  111.082   21.553   19.866
     50.690  420.032   75.947   91.292   45.739  110.903   21.217   21.240
     50.700  419.415   75.812   91.120   45.333  111.519   21.500   20.395
     50.710  424.476   76.586   91.301   46.806  113.489   21.659   20.079
     50.720  422.765   77.057   90.307   46.232  112.727   21.441   20.549
     50.730  417.736   75.696   89.616   46.280  111.675   21.226   19.529
     50.740  414.775   75.559   88.816   46.924  110.124   20.651   18.968
     50.750  421.605   74.463   93.255   46.200  112.127   21.258   20.309
     50.760  417.496   75.232   91.167   45.353  110.866   20.410   20.219
     50.770  418.607   75.905   91.838   46.256  110.726   21.290   20.594
     50.780  416.850   74.704   92.077   45.017  110.812   21.008   20.399
     50.790  416.587   75.291   90.218   45.997  111.489   21.029   19.254
     50.800  414.659   75.706   90.115   46.276  109.266   21.398   19.799
     50.810  420.830   75.772   92.855   45.478  111.201   22.814   19.722
     50.820  416.198   76.198   90.727   46.182  108.940   21.090   20.714
     50.830  416.103   75.816   90.393   45.620  109.772   21.008   19.963
     50.840  414.696   76.814   88.750   46.847  108.444   20.923   20.094
     50.850  420.281   75.691   90.824   45.418  112.835   21.187   19.921
     50.860  419.211   77.129   91.113   44.642  111.094   21.132   20.908
     50.870  416.136   77.116   89.581   45.646  109.805   20.631   20.814
     50.880  418.964   76.692   90.531   46.232  111.760   20.520   20.001
     50.890  416.205   75.876   88.296   45.254  110.811   21.296   20.457
     50.900  415.431   75.552   88.777   46.469  109.629   21.221   19.717
     50.910  414.829   73.949   88.212   46.254  110.266   21.315   20.111
     50.920  418.988   76.725   91.167   44.692  110.825   21.484   20.749
     50.930  411.283   74.630   88.098   45.046  109.121   21.371   19.730
     50.940  412.813   74.272   89.474   45.662  109.870   22.085   19.291
     50.950  413.495   73.457   88.085   44.731  112.303   21.333   19.619
     50.960  415.518   74.906   90.460   46.450  108.250   22.390   20.325
     50.970  418.137   74.599   90.766   46.819  109.693   21.933   19.408
     50.980  420.857   76.309   92.858   45.359  112.375   20.725   19.932
     50.990  422.511   74.967   91.730   45.420  112.356   21.414   20.997
     51.000  417.589   75.427   91.210   44.276  110.370   21.779   19.460
     51.010  416.166   74.865   87.764   45.666  112.737   21.245   20.294
     51.020  414.916   73.793   88.524   46.579  110.915   21.241   20.128
     51.030  417.959   74.865   89.301   45.699  112.507   22.147   20.438
     51.040  417.560   74.190   89.059   45.131  113.754   21.985   20.022
     51.050  414.799   74.229   88.657   43.959  111.634   22.006   20.140
     51.060  412.001   74.134   88.853   44.933  110.066   21.243   19.259
     51.070  416.110   74.180   89.896   44.771  111.463   22.133   20.672
     51.080  414.915   73.197   89.284   45.005  112.055   22.642   19.742
     51.090  417.490   76.077   90.293   44.726  110.412   22.176   21.081
     51.100  414.678   73.853   89.693   45.068  111.153   22.112   21.027
     51.110  418.891   74.972   90.078   46.736  111.817   21.493   20.420
     51.120  417.736   75.807   89.217   44.241  112.889   22.205   21.132
     51.130  420.503   75.631   90.809   45.019  112.034   21.941   21.442
     51.140  416.214   74.888   89.601   45.775  111.032   21.745   21.085
     51.150  419.193   75.417   89.770   44.925  112.685   22.381   20.553
     51.160  417.879   76.473   89.528   44.967  110.869   22.389   20.485
     51.170  414.666   73.572   90.712   44.826  111.681   21.707   20.077
     51.180  412.340   76.042   89.409   42.711  109.187   21.455   21.002
     51.190  413.804   75.298   89.624   43.621  110.784   21.008   21.353
     51.200  419.804   77.968   89.584   44.330  111.845   21.548   21.439
     51.210  420.176   77.497   89.819   44.811  111.460   21.489   21.120
     51.220  419.731   77.724   90.532   45.085  111.877   20.665   20.610
     51.230  423.037   78.898   88.725   45.276  113.015   21.424   21.111
     51.240  421.468   78.099   89.797   44.242  113.946   21.415   20.306
     51.250  416.714   76.423   89.493   44.191  112.610   20.775   20.836
     51.260  417.295   76.489   89.031   44.379  113.439   21.342   20.348
     51.270  417.114   75.891   90.537   45.509  113.088   20.334   20.092
     51.280  416.268   76.650   90.199   44.529  110.566   20.881   20.467
     51.290  414.421   75.863   90.328   43.346  111.407   21.810   19.516
     51.300  413.725   75.323   89.665   44.009  111.105   21.690   19.902
     51.310  416.848   75.876   89.210   44.096  113.806   22.119   20.355
     51.320  415.677   74.879   90.797   43.551  112.825   21.621   19.935
     51.330  415.785   74.603   89.691   44.938  112.617   21.570   20.608
     51.340  419.020   75.798   90.757   43.223  113.631   21.907   20.700
     51.350  415.271   75.900   89.735   45.250  110.272   21.996   19.653
     51.360  418.401   76.073   89.785   44.442  112.573   21.251   20.633
     51.370  414.411   74.309   89.986   44.855  111.558   21.169   19.213
     51.380  415.507   76.678   90.003   44.103  110.435   20.833   20.260
     51.390  414.969   74.685   90.228   44.078  111.846   21.542   19.924
     51.400  416.506   76.156   89.218   43.739  111.498   21.326   20.868
     51.410  421.380   76.477   90.667   44.959  113.308   20.584   21.123
     51.420  420.299   76.018   89.530   45.081  113.406   21.375   20.568
     51.430  413.940   75.007   89.900   43.121  112.075   20.732   20.208
     51.440  411.710   73.815   89.837   43.588  112.265   21.112   20.317
     51.450  416.819   74.594   91.182   44.077  112.812   20.905   19.884
     51.460  411.424   72.930   89.621   44.174  112.517   20.661   20.409
     51.470  415.254   75.826   89.662   44.364  112.277   21.478   19.558
     51.480  412.761   73.487   88.615   43.786  113.144   21.565   19.166
     51.490  407.787   74.311   88.115   42.822  109.014   21.276   19.005
     51.500  414.210   73.729   89.132   43.135  114.045   20.620   19.852
     51.510  421.795   74.880   90.879   46.533  112.341   21.816   19.980
     51.520  418.956   75.212   88.486   43.273  115.348   21.591   19.972
     51.530  414.730   74.503   87.502   44.314  113.074   20.842   19.959
     51.540  417.085   76.792   88.070   43.804  112.533   21.885   20.083
     51.550  420.416   76.864   90.714   44.565  112.476   21.653   20.171
     51.560  416.340   75.435   90.315   42.950  111.495   21.517   20.291
     51.570  418.479   75.674   90.354   43.312  112.767   21.225   20.087
     51.580  416.730   75.456   90.339   43.253  111.876   21.318   20.223
     51.590  415.775   73.691   89.583   43.858  110.735   21.127   20.927
     51.600  418.089   75.216   88.201   44.645  111.973   21.482   21.013
     51.610  412.204   73.838   88.763   43.680  109.941   21.054   20.969
     51.620  416.773   75.339   88.683   44.131  111.535   22.067   20.305
     51.630  416.487   75.572   87.518   44.343  113.072   21.057   20.782
     51.640  417.795   76.644   88.073   45.173  110.953   21.199   20.873
     51.650  417.436   75.725   88.902   43.795  113.722   20.158   20.331
     51.660  413.182   74.136   86.544   44.443  113.041   21.112   20.328
     51.670  417.622   75.249   88.815   43.193  112.749   21.071   20.649
     51.680  416.121   74.736   87.746   44.024  112.375   20.718   20.591
     51.690  416.293   74.269   86.676   45.695  113.740   21.206   20.308
     51.700  418.842   76.177   86.410   44.981  114.184   21.440   20.142
     51.710  422.006   77.697   87.466   45.265  112.400   22.810   20.618
     51.720  419.110   75.206   86.251   45.640  113.899   22.044   20.066
     51.730  418.239   76.071   86.889   45.012  113.581   20.525   20.582
     51.740  418.536   76.064   88.290   44.611  113.104   21.422   19.168
     51.750  419.744   75.016   89.537   44.609  112.992   22.103   20.084
     51.760  417.503   74.505   88.823   44.863  113.010   21.288   19.705
     51.770  419.009   76.028   88.199   45.037  114.174   20.858   19.969
     51.780  416.612   75.199   88.812   44.474  113.963   20.666   19.677
     51.790  419.059   77.210   88.510   44.637  112.876   21.656   19.191
     51.800  416.844   76.379   87.555   43.592  112.909   21.409   20.099
     51.810  418.257   75.722   86.891   44.162  114.706   20.597   19.907
     51.820  413.244   76.044   84.916   44.881  112.501   20.200   19.733
     51.830  418.868   77.175   85.715   45.839  112.006   22.076   20.607
     51.840  412.482   74.695   86.523   45.114  111.854   20.187   20.199
     51.850  415.764   75.999   87.478   45.564  111.588   20.554   20.319
     51.860  416.011   73.641   87.346   45.502  112.424   21.598   20.233
     51.870  414.912   74.738   86.348   45.332  110.908   21.942   20.683
     51.880  416.893   74.834   86.660   44.131  112.848   22.092   20.003
     51.890  412.075   74.466   85.483   45.665  109.530   21.106   20.529
     51.900  413.297   73.297   84.815   45.194  112.264   21.454   19.967
     51.910  413.960   74.086   85.224   46.140  110.914   21.209   20.660
     51.920  414.878   73.574   87.603   46.096  110.460   21.642   20.574
     51.930  414.895   73.261   86.293   45.827  112.650   21.605   20.366
     51.940  413.005   73.958   87.413   45.494  110.841   20.665   20.602
     51.950  414.113   73.230   85.973   44.586  113.011   20.712   21.291
     51.960  415.351   75.397   85.794   45.581  111.516   20.727   19.830
     51.970  413.265   73.843   86.366   45.034  111.450   20.353   20.307
     51.980  413.139   73.681   85.478   45.324  111.169   20.430   21.135
     51.990  413.778   73.344   84.919   46.040  112.319   20.585   21.155
     52.000  413.267   74.067   85.607   45.989  112.531   19.405   20.838
     52.010  416.233   73.221   88.595   45.852  113.939   19.229   19.945
     52.020  415.210   73.468   86.862   44.858  113.790   19.473   20.439
     52.030  416.016   73.863   87.450   44.275  113.490   20.639   21.166
     52.040  417.024   75.001   88.102   45.591  112.063   20.660   21.285
     52.050  416.920   73.605   88.622   44.325  113.053   21.316   20.916
     52.060  414.693   74.099   85.857   46.110  111.091   21.093   21.101
     52.070  418.121   74.208   88.184   44.793  113.251   19.899   21.896
     52.080  415.498   75.757   87.357   45.457  112.429   20.300   19.498
     52.090  412.115   73.601   86.323   45.380  109.859   21.007   21.951
     52.100  413.002   73.346   85.047   45.935  112.158   20.290   21.733
     52.110  414.431   74.296   85.709   45.899  111.803   20.004   21.812
     52.120  416.641   72.974   87.305   45.069  112.579   20.422   21.677
     52.130  412.990   71.176   85.804   44.018  112.817   20.614   22.317
     52.140  413.588   72.044   87.822   45.448  111.852   20.617   21.180
     52.150  414.508   72.281   87.808   46.015  112.508   21.536   20.350
     52.160  419.328   74.811   88.311   45.537  113.071   21.239   20.372
     52.170  419.704   74.115   89.168   45.254  112.662   21.434   21.396
     52.180  420.642   74.085   88.768   45.989  113.261   22.080   20.994
     52.190  417.250   72.221   87.657   44.886  114.198   22.129   21.621
     52.200  419.371   73.727   88.789   45.696  112.817   21.543   21.445
     52.210  417.816   72.851   87.267   45.664  113.060   21.856   22.168
     52.220  420.308   73.494   88.910   44.965  114.339   22.672   20.979
     52.230  418.405   74.977   88.047   44.561  112.557   22.691   20.745
     52.240  418.109   73.239   88.781   45.935  112.679   22.579   20.773
     52.250  420.080   74.531   89.429   46.518  112.418   22.047   20.314
     52.260  425.183   76.320   90.155   45.148  115.352   22.882   20.740
     52.270  418.027   73.329   88.222   46.556  113.156   21.535   20.432
     52.280  421.734   75.499   89.103   45.957  113.426   22.455   20.824
     52.290  419.092   76.034   89.046   44.113  112.734   21.871   20.121
     52.300  419.819   73.083   90.371   46.439  112.996   21.818   20.463
     52.310  417.747   72.850   88.175   45.961  112.470   22.454   21.053
     52.320  417.854   74.806   88.294   46.186  114.014   21.213   20.023
     52.330  416.458   73.107   88.727   46.113  112.615   22.036   21.302
     52.340  413.340   74.999   87.229   44.624  111.309   21.529   19.839
     52.350  420.582   73.367   88.163   46.524  115.198   21.946   20.624
     52.360  415.072   72.668   87.318   46.058  112.207   21.906   20.708
     52.370  416.123   74.209   89.227   45.485  112.048   21.780   20.161
     52.380  417.258   72.847   87.520   45.356  114.098   21.044   21.656
     52.390  416.129   73.956   88.767   45.612  113.025   21.946   20.872
     52.400  416.223   72.771   87.342   46.684  111.903   22.582   21.782
     52.410  416.149   72.637   89.333   46.428  112.198   21.245   21.156
     52.420  417.222   73.693   89.567   47.280  109.953   22.185   20.616
     52.430  420.418   73.667   88.813   47.699  113.026   21.728   21.168
     52.440  418.401   74.653   88.479   46.888  112.641   22.011   21.578
     52.450  418.269   73.711   88.728   46.842  114.621   21.319   19.541
     52.460  419.797   75.724   89.720   47.104  111.654   21.392   20.405
     52.470  418.008   74.389   87.799   46.441  111.843   20.926   21.148
     52.480  418.711   75.335   88.915   46.433  112.499   22.152   20.330
     52.490  418.486   74.940   90.354   46.228  112.495   20.690   20.012
     52.500  418.660   75.091   90.470   46.411  111.496   21.475   20.226
     52.510  419.250   75.589   89.914   47.182  111.138   21.162   20.636
     52.520  417.363   74.500   90.462   46.315  111.302   21.218   20.741
     52.530  418.476   76.539   89.842   46.759  110.276   21.346   20.422
     52.540  415.184   74.366   88.356   47.146  111.340   20.497   20.169
     52.550  416.602   74.344   89.897   47.315  111.168   20.845   19.570
     52.560  418.259   74.577   88.721   46.737  112.045   21.002   20.713
     52.570  417.871   74.277   90.105   45.836  111.415   21.845   20.500
     52.580  417.549   73.591   89.818   46.139  114.126   20.391   20.063
     52.590  417.226   74.187   90.060   47.317  110.533   21.866   20.167
     52.600  418.397   75.817   88.275   45.804  112.078   21.689   20.272
     52.610  417.167   75.822   88.617   46.538  112.872   21.148   20.370
     52.620  418.646   75.141   89.567   46.090  113.342   21.891   20.186
     52.630  414.693   76.092   87.776   46.766  109.560   22.786   19.314
     52.640  417.202   73.633   89.698   46.522  111.045   21.438   20.656
     52.650  414.950   74.194   87.987   46.620  110.962   20.951   20.349
     52.660  412.343   73.836   86.476   47.164  111.723   20.757   19.973
     52.670  414.661   73.722   89.458   45.504  111.046   20.362   20.112
     52.680  417.037   74.290   88.460   46.406  112.878   20.868   19.510
     52.690  419.111   75.273   89.831   46.156  111.779   21.027   20.524
     52.700  417.678   73.750   88.423   47.241  112.233   20.920   20.517
     52.710  412.794   73.739   87.526   46.280  111.132   20.530   20.171
     52.720  415.871   75.464   87.842   46.821  111.747   19.760   19.935
     52.730  417.052   75.059   89.038   46.925  110.589   20.841   20.117
     52.740  416.139   73.948   89.993   46.472  111.484   19.728   19.342
     52.750  416.139   73.207   89.332   46.545  111.466   20.487   19.978
     52.760  417.943   75.550   88.453   46.172  111.206   21.176   20.241
     52.770  420.077   76.530   88.488   46.441  113.227   20.003   20.472
     52.780  417.949   75.667   89.020   44.918  112.599   20.605   19.901
     52.790  414.886   75.753   87.767   45.531  110.919   19.560   20.277
     52.800  421.576   74.748   88.879   47.014  113.129   20.690   20.456
     52.810  420.518   77.524   89.627   45.540  112.202   20.556   19.337
     52.820  417.786   76.485   87.397   46.191  110.349   20.922   20.325
     52.830  414.905   74.482   88.790   46.079  111.616   19.623   20.159
     52.840  416.219   73.386   89.717   45.868  111.860   20.579   20.328
     52.850  414.702   74.281   88.866   46.568  111.155   19.975   20.498
     52.860  413.885   74.900   88.680   46.470  108.844   20.307   20.406
     52.870  414.198   72.819   90.149   45.121  110.646   20.836   19.979
     52.880  418.895   74.699   90.307   45.106  111.225   20.804   20.694
     52.890  416.970   76.024   90.401   44.301  109.646   20.986   20.049
     52.900  417.126   74.988   88.921   46.573  111.281   20.127   20.716
     52.910  418.413   74.409   88.449   46.641  112.184   22.081   19.881
     52.920  418.557   76.435   88.837   45.494  111.149   22.037   19.443
     52.930  420.749   75.219   88.216   46.294  114.199   21.400   19.724
     52.940  422.684   75.453   91.794   46.389  112.337   21.857   20.389
     52.950  414.134   74.432   87.130   46.193  109.596   21.465   20.211
     52.960  415.357   72.518   87.455   46.713  111.779   21.285   20.220
     52.970  418.765   74.861   89.824   45.679  111.095   22.671   19.726
     52.980  418.182   74.324   89.853   45.296  112.284   21.309   19.954
     52.990  417.918   74.709   87.264   47.063  111.679   21.296   19.754
     53.000  415.831   75.081   88.610   46.253  109.217   22.440   18.874
     53.010  415.959   71.840   88.024   46.490  112.914   22.212   19.969
     53.020  418.789   75.225   88.188   45.615  111.841   21.543   20.371
     53.030  416.940   74.071   88.280   45.936  112.673   21.404   20.701
     53.040  414.937   74.366   87.521   45.981  113.752   20.336   19.477
     53.050  415.058   73.741   86.161   46.730  113.111   21.897   20.168
     53.060  416.968   74.930   89.733   44.593  113.866   20.282   19.191
     53.070  414.509   72.993   88.523   46.463  111.684   20.063   21.037
     53.080  412.453   73.101   87.830   45.831  112.830   20.130   20.547
     53.090  414.638   73.915   89.147   45.380  110.959   20.727   21.081
     53.100  412.968   74.289   88.445   45.769  110.610   20.344   19.968
     53.110  418.309   73.965   87.689   47.315  113.562   20.857   20.237
     53.120  414.921   74.058   87.860   47.255  112.325   20.424   19.576
     53.130  418.258   74.414   90.690   46.929  111.017   20.488   19.767
     53.140  416.638   73.562   88.013   47.541  112.175   20.900   20.374
     53.150  417.864   75.169   89.593   46.594  112.045   21.209   19.887
     53.160  421.881   75.501   90.434   47.223  112.706   22.464   20.787
     53.170  417.747   73.291   91.722   46.021  111.127   21.635   20.432
     53.180  417.839   74.175   90.397   47.587  110.602   21.494   19.853
     53.190  420.232   75.395   89.410   47.673  110.778   22.140   21.269
     53.200  420.273   74.364   89.198   48.211  114.137   20.735   20.413
[truncated: 7,251,001 more chars]
