# Supplementary material for: Comparative structural insights and functional analysis for the distinct unbound states of Human AGO proteins
Source: Sci Rep. 2025 Mar 19;15:9432. doi: 10.1038/s41598-025-91849-5 (PMC11923369; doi:10.1038/s41598-025-91849-5)
Supplement: Supplementary file 4 — Supplementary Information 4. [file 41598_2025_91849_MOESM4_ESM.zip › global_and_domains/AGO3/r3/area.xvg]

# This file was created Sun Jul 14 13:59:48 2024
# Created by:
#                       :-) GROMACS - gmx sasa, 2024.1 (-:
# 
# Executable:   /home/panos/gromacs2024_1/bin/gmx
# Data prefix:  /home/panos/gromacs2024_1
# Working dir:  /media/panos/206c1b5a-e5c5-4016-9bdd-177d61394396/ago_sim3/AGO3/production
# Command line:
#   gmx sasa -f prod_center.xtc -s prod.tpr -n all_domains.ndx -o area.xvg -tu ns -surface 1 -output 10 11 12 13 14 15
# gmx sasa is part of G R O M A C S:
#
# God Rules Over Mankind, Animals, Cosmos and Such
#
@    title "Solvent Accessible Surface"
@    xaxis  label "Time (ns)"
@    yaxis  label "Area (nm\S2\N)"
@TYPE xy
@ view 0.15, 0.15, 0.75, 0.85
@ legend on
@ legend box on
@ legend loctype view
@ legend 0.78, 0.8
@ legend length 2
@ s0 legend "Total"
@ s1 legend "r_13-152"
@ s2 legend "r_221-356"
@ s3 legend "r_415-496"
@ s4 legend "r_503-804"
@ s5 legend "r_161-213"
@ s6 legend "r_360-406"
      0.000  439.990   81.571   91.514   47.025  113.591   22.616   23.438
      0.010  443.307   83.688   93.170   47.945  114.201   22.440   22.554
      0.020  443.246   81.982   92.484   47.735  116.987   23.256   21.540
      0.030  447.192   83.537   93.784   48.193  116.073   22.191   22.835
      0.040  445.057   83.775   92.542   47.552  117.035   21.894   23.266
      0.050  439.863   83.470   91.356   46.917  114.991   22.206   21.356
      0.060  444.619   84.805   91.565   47.385  118.498   21.821   21.861
      0.070  440.649   82.711   93.621   46.958  116.033   20.982   21.672
      0.080  439.332   82.010   92.420   46.842  114.884   22.347   21.471
      0.090  436.741   81.125   91.842   47.082  113.846   20.988   21.980
      0.100  438.458   80.259   90.534   48.239  116.531   21.574   22.057
      0.110  437.858   80.695   90.131   47.655  116.241   21.504   21.799
      0.120  440.146   81.988   90.865   46.864  116.682   21.783   21.419
      0.130  442.003   81.676   90.378   48.753  116.850   21.680   22.547
      0.140  440.384   83.981   89.907   47.750  115.071   21.585   21.246
      0.150  440.282   81.621   92.194   46.931  116.197   21.060   21.866
      0.160  437.364   81.277   91.405   46.374  114.364   22.166   20.921
      0.170  444.983   82.645   93.113   47.838  116.869   21.832   21.869
      0.180  442.476   83.105   92.118   47.739  116.530   21.480   21.433
      0.190  440.032   83.749   90.750   47.483  115.216   21.815   21.271
      0.200  439.189   84.703   90.406   46.789  115.078   21.020   21.777
      0.210  444.416   84.195   92.047   47.221  117.509   20.908   22.497
      0.220  443.228   84.544   90.426   48.669  116.205   20.797   21.598
      0.230  440.740   84.817   90.305   47.239  114.903   21.782   21.464
      0.240  443.185   84.311   88.935   47.743  118.376   21.605   21.448
      0.250  442.959   84.624   90.385   46.915  116.747   21.633   22.567
      0.260  439.105   81.100   90.286   46.356  116.777   21.732   22.040
      0.270  441.106   84.052   91.715   47.094  113.874   21.074   22.628
      0.280  440.800   85.118   91.010   46.728  115.522   20.802   21.116
      0.290  442.171   82.823   91.476   47.837  114.925   21.893   22.146
      0.300  442.332   83.771   89.590   47.869  115.880   22.053   21.584
      0.310  444.671   82.615   90.611   46.745  117.554   22.126   21.975
      0.320  443.367   82.604   91.022   48.276  116.237   21.425   21.582
      0.330  440.862   83.101   90.519   47.182  114.105   20.904   22.785
      0.340  442.910   83.591   90.682   47.283  117.189   21.366   21.628
      0.350  439.252   80.984   91.464   48.210  115.103   20.908   21.975
      0.360  439.796   81.778   90.741   48.209  115.249   20.812   21.885
      0.370  442.201   81.472   91.129   48.433  116.110   21.203   22.029
      0.380  444.305   81.574   92.911   47.991  116.222   22.305   22.316
      0.390  445.379   82.361   92.587   47.856  115.672   21.991   22.294
      0.400  440.080   81.678   91.637   47.457  115.766   21.023   22.482
      0.410  446.027   83.129   92.177   47.672  118.095   21.331   22.284
      0.420  438.293   81.735   90.152   48.138  115.805   21.507   21.268
      0.430  445.206   82.906   91.891   47.856  117.003   21.272   21.168
      0.440  446.859   84.341   92.308   49.295  115.477   20.991   22.429
      0.450  444.528   82.619   93.439   49.448  114.883   20.678   23.565
      0.460  440.450   82.590   91.978   46.793  116.024   21.175   22.373
      0.470  445.207   83.534   91.103   48.845  117.441   21.673   22.259
      0.480  444.343   82.873   90.551   50.182  116.834   20.835   22.574
      0.490  443.722   82.206   93.851   48.913  113.816   20.928   23.070
      0.500  439.694   84.038   90.781   48.324  113.355   20.774   22.199
      0.510  444.344   82.965   92.609   48.452  117.141   20.719   22.503
      0.520  443.292   82.804   91.685   49.133  113.432   21.032   23.273
      0.530  441.199   82.004   90.312   47.491  115.617   20.543   23.522
      0.540  445.724   83.299   93.208   46.245  115.329   20.711   24.497
      0.550  450.645   85.644   92.577   49.508  116.051   21.159   23.443
      0.560  442.700   82.490   91.233   48.653  114.813   20.927   22.953
      0.570  443.750   83.570   92.196   46.972  115.335   21.260   22.357
      0.580  441.810   81.861   91.333   48.851  115.301   21.094   23.192
      0.590  447.242   83.538   94.726   48.279  115.090   21.438   23.186
      0.600  445.767   83.076   92.577   48.434  116.301   20.600   23.071
      0.610  447.399   83.110   93.921   47.822  115.650   20.572   23.215
      0.620  445.805   84.734   92.320   47.065  115.488   21.236   22.755
      0.630  448.512   85.457   93.467   48.313  113.948   22.528   22.807
      0.640  444.463   83.196   92.457   47.328  115.462   21.216   22.546
      0.650  449.405   85.176   93.301   47.856  115.997   21.953   23.325
      0.660  441.292   82.488   92.287   46.969  113.300   20.953   22.878
      0.670  447.083   84.086   92.869   48.220  116.481   20.967   21.941
      0.680  443.259   83.546   90.948   47.511  114.703   21.698   22.199
      0.690  449.851   83.169   93.457   49.857  116.724   20.085   22.426
      0.700  446.246   82.716   91.590   47.334  117.023   21.332   21.409
      0.710  445.647   82.454   93.060   46.674  117.222   21.144   21.889
      0.720  448.096   83.987   92.503   47.111  115.813   22.381   22.364
      0.730  445.725   83.487   94.290   46.947  115.521   21.053   21.459
      0.740  450.205   85.470   93.581   47.063  116.367   22.721   21.776
      0.750  449.306   85.138   93.754   46.848  115.469   21.709   21.909
      0.760  447.960   85.315   91.422   46.743  117.305   21.454   21.264
      0.770  444.102   83.250   91.054   47.575  116.329   20.805   22.217
      0.780  447.545   83.954   92.063   47.778  117.489   21.864   21.792
      0.790  445.353   82.889   92.577   48.997  114.206   21.691   22.793
      0.800  445.146   83.193   92.053   48.625  113.733   22.189   22.208
      0.810  441.999   83.005   92.601   47.825  112.854   21.606   22.925
      0.820  443.545   84.655   92.661   47.835  113.124   21.587   22.188
      0.830  439.552   83.018   91.549   48.032  112.308   21.788   22.174
      0.840  443.279   82.320   93.318   48.599  113.384   22.414   22.725
      0.850  444.444   83.514   92.022   48.461  114.567   21.975   23.037
      0.860  448.373   84.587   91.938   47.643  116.120   22.255   23.602
      0.870  447.407   84.494   91.589   48.677  116.094   22.107   23.132
      0.880  444.556   82.711   93.895   47.179  115.701   21.759   22.502
      0.890  445.635   83.330   93.226   47.909  115.556   22.171   23.135
      0.900  441.602   83.113   90.902   47.844  114.514   22.209   22.066
      0.910  444.276   83.102   90.029   48.787  116.000   22.950   23.186
      0.920  445.977   82.588   90.955   49.182  117.714   22.005   22.980
      0.930  442.592   82.607   92.431   48.603  114.752   22.867   22.591
      0.940  444.636   84.178   90.842   47.972  115.402   22.692   22.667
      0.950  445.085   83.985   91.032   47.542  114.373   22.362   22.643
      0.960  448.609   82.512   91.848   47.878  118.341   22.587   22.660
      0.970  445.217   83.206   92.132   46.341  118.653   21.162   22.606
      0.980  442.086   81.874   90.807   44.989  117.691   21.900   22.826
      0.990  440.057   82.420   90.465   46.264  114.849   22.057   22.577
      1.000  438.311   81.079   90.145   45.688  115.653   22.528   23.012
      1.010  442.282   81.953   90.401   45.067  117.088   23.319   24.184
      1.020  445.054   81.976   92.834   46.497  116.786   22.012   23.038
      1.030  444.551   83.814   91.480   46.046  117.220   22.025   22.706
      1.040  449.287   84.350   93.183   47.054  117.419   21.563   23.405
      1.050  451.314   85.249   91.823   48.032  116.867   21.562   23.426
      1.060  445.118   83.411   90.900   45.551  117.430   21.551   23.451
      1.070  449.518   82.780   92.334   47.088  117.678   21.829   24.263
      1.080  444.664   81.877   91.687   48.236  115.480   21.640   23.173
      1.090  449.219   84.433   92.599   47.388  115.730   22.713   24.190
      1.100  444.174   83.536   91.020   47.174  116.174   22.070   22.890
      1.110  444.526   82.931   91.739   47.300  114.981   22.688   23.191
      1.120  444.152   83.093   92.077   47.650  114.357   21.066   23.461
      1.130  444.362   83.759   92.903   47.584  113.270   21.150   23.572
      1.140  439.600   82.190   90.371   47.537  113.614   21.581   23.137
      1.150  443.201   82.573   90.530   48.321  114.649   22.104   24.044
      1.160  440.440   82.904   90.479   47.705  114.119   21.681   22.928
      1.170  443.037   85.136   89.850   47.789  113.313   20.564   23.251
      1.180  442.217   84.071   90.897   48.635  112.915   21.358   22.588
      1.190  438.576   83.202   90.532   48.016  112.280   21.409   22.869
      1.200  443.220   82.429   92.503   48.935  114.563   21.036   21.953
      1.210  436.814   81.759   90.792   46.898  112.704   21.014   22.534
      1.220  439.831   82.520   91.131   47.358  113.831   20.460   23.182
      1.230  440.325   82.821   88.550   48.513  114.125   21.136   23.290
      1.240  445.612   83.682   92.397   48.416  115.508   20.623   22.685
      1.250  451.971   83.548   94.437   48.948  115.224   21.996   22.846
      1.260  447.468   83.182   91.590   49.404  114.814   21.283   23.080
      1.270  442.049   81.868   90.856   48.292  113.078   21.577   22.274
      1.280  445.596   82.823   90.967   48.182  115.651   22.123   22.619
      1.290  442.528   84.908   91.479   46.574  114.081   21.319   22.615
      1.300  440.619   82.024   91.214   47.162  113.996   21.269   22.607
      1.310  444.553   83.559   92.000   47.506  115.043   22.573   22.397
      1.320  445.280   82.867   91.294   46.932  117.620   21.378   23.089
      1.330  445.009   82.553   91.895   45.688  116.394   21.930   22.474
      1.340  444.489   82.858   92.964   46.836  115.796   21.661   22.865
      1.350  441.203   83.298   90.453   46.871  116.954   20.474   22.353
      1.360  437.629   80.585   89.925   45.272  116.904   21.296   21.699
      1.370  440.416   82.614   91.208   48.635  114.006   20.950   21.815
      1.380  438.059   80.187   90.258   46.808  116.265   20.932   21.747
      1.390  443.183   83.481   92.482   46.465  113.781   21.600   22.647
      1.400  443.820   83.290   91.934   47.213  115.468   22.279   22.427
      1.410  444.393   83.116   92.218   47.364  114.706   22.392   22.517
      1.420  446.998   83.088   92.608   48.057  116.982   20.841   23.275
      1.430  445.731   81.840   93.438   47.436  114.673   21.841   22.857
      1.440  447.028   81.401   94.589   47.793  114.019   21.751   22.759
      1.450  446.024   82.804   94.064   46.701  114.942   22.307   22.689
      1.460  441.437   82.580   90.481   46.437  114.112   22.037   22.792
      1.470  446.228   83.102   92.513   47.969  114.598   21.689   22.607
      1.480  440.979   82.841   92.843   47.114  112.918   21.826   21.462
      1.490  444.615   83.921   91.636   47.261  115.228   21.692   22.198
      1.500  444.679   84.145   92.072   48.332  115.355   21.449   22.480
      1.510  439.443   80.788   91.503   47.621  113.510   21.096   22.097
      1.520  444.122   82.125   93.312   48.753  114.753   21.437   22.060
      1.530  441.307   81.750   92.867   47.994  112.850   21.504   21.642
      1.540  445.624   82.866   93.884   49.803  112.078   22.321   21.988
      1.550  440.947   82.174   91.354   48.904  112.830   20.646   22.988
      1.560  442.820   83.496   93.682   48.064  112.023   21.092   22.489
      1.570  443.095   83.044   91.940   48.124  112.538   21.885   22.535
      1.580  440.053   82.232   91.415   48.546  113.143   21.004   21.972
      1.590  440.713   81.981   91.477   48.607  112.320   22.168   23.474
      1.600  442.448   83.710   91.128   47.005  113.024   22.271   23.540
      1.610  446.411   82.788   92.473   49.346  113.034   21.947   23.826
      1.620  441.575   82.314   91.922   47.710  114.330   20.724   22.179
      1.630  438.494   80.763   90.000   47.201  112.834   21.861   23.404
      1.640  441.889   81.773   92.321   48.275  112.158   22.596   22.319
      1.650  445.379   82.454   92.871   47.581  114.777   22.011   22.368
      1.660  443.857   84.316   93.444   47.955  111.925   21.440   22.751
      1.670  445.855   84.804   94.185   48.166  113.167   20.894   22.330
      1.680  442.836   83.486   92.808   46.969  113.611   20.968   23.055
      1.690  445.565   82.739   91.876   48.034  112.765   22.232   24.177
      1.700  443.638   82.328   92.470   47.479  114.525   21.803   22.204
      1.710  443.885   81.942   93.526   46.799  112.410   21.596   24.604
      1.720  443.428   83.337   90.015   47.722  113.819   22.360   23.123
      1.730  442.420   83.124   89.019   49.620  115.391   20.547   23.004
      1.740  442.055   84.179   89.882   47.111  114.764   20.883   23.021
      1.750  443.456   83.486   89.442   48.458  115.402   21.724   22.782
      1.760  440.746   81.811   90.309   48.152  113.392   21.288   23.613
      1.770  445.239   83.238   90.679   47.584  115.829   21.141   23.362
      1.780  446.044   84.298   89.892   48.005  114.890   20.686   24.481
      1.790  444.094   83.261   91.391   47.950  112.758   21.726   23.913
      1.800  441.788   83.159   90.196   46.943  115.427   20.798   23.202
      1.810  438.322   80.763   91.013   47.652  114.680   20.672   23.612
      1.820  436.315   81.606   89.815   47.697  111.660   21.459   23.064
      1.830  436.287   79.646   88.468   48.287  113.369   20.895   22.697
      1.840  440.702   80.819   88.631   48.227  114.175   21.217   23.293
      1.850  441.016   80.848   91.311   48.864  112.125   20.612   24.028
      1.860  440.372   82.757   89.861   47.986  113.443   20.884   23.384
      1.870  442.214   83.283   89.751   47.015  114.099   21.372   23.462
      1.880  437.810   81.316   90.830   47.742  112.869   20.317   22.860
      1.890  438.829   82.898   89.549   47.085  112.559   20.619   23.427
      1.900  438.839   81.333   89.919   48.296  113.380   20.695   23.202
      1.910  437.904   80.906   90.511   47.644  113.112   20.607   23.862
      1.920  438.183   82.411   89.954   47.422  112.025   21.236   23.749
      1.930  439.406   83.172   89.393   47.859  112.371   21.011   23.460
      1.940  440.310   82.422   88.991   48.107  113.227   20.931   24.345
      1.950  444.538   81.701   91.226   47.904  114.858   21.861   24.331
      1.960  445.145   81.868   92.169   47.412  117.163   21.683   23.194
      1.970  439.409   80.314   90.832   48.589  113.218   21.643   23.890
      1.980  438.994   81.600   90.579   45.934  113.258   21.074   23.926
      1.990  440.695   81.856   91.399   47.241  114.191   21.665   23.355
      2.000  439.802   83.217   89.398   47.494  113.895   22.237   23.268
      2.010  440.965   82.800   88.266   47.346  115.880   22.932   22.551
      2.020  442.351   83.024   90.615   46.732  114.437   21.593   23.122
      2.030  440.954   80.865   90.893   47.028  113.437   22.035   24.136
      2.040  440.073   81.100   91.873   46.945  112.351   21.650   22.876
      2.050  440.983   81.451   91.269   46.513  114.661   20.912   23.647
      2.060  440.092   80.645   92.023   47.800  112.618   21.890   23.016
      2.070  444.277   80.712   92.549   47.647  116.572   20.858   22.735
      2.080  443.791   81.853   93.058   47.692  113.845   21.200   23.868
      2.090  439.163   82.451   90.417   46.317  112.526   21.482   23.738
      2.100  442.510   82.199   92.619   48.143  112.018   22.007   23.407
      2.110  440.824   82.112   94.123   48.240  110.230   20.710   23.609
      2.120  441.977   83.784   92.825   47.280  111.782   21.504   23.150
      2.130  441.343   80.856   93.776   48.202  112.840   21.588   22.811
      2.140  440.523   82.477   91.593   47.055  112.984   20.934   24.560
      2.150  446.309   82.921   91.381   47.778  114.304   22.496   24.668
      2.160  442.000   82.091   92.872   48.048  111.319   21.606   24.400
      2.170  438.508   82.039   91.875   47.316  111.773   21.754   23.085
      2.180  445.490   82.217   91.156   47.977  115.106   22.264   24.648
      2.190  444.777   84.282   92.616   46.632  113.618   21.698   23.231
      2.200  444.991   83.415   91.246   48.510  113.385   22.575   23.180
      2.210  447.253   82.562   92.891   47.229  115.055   22.638   24.380
      2.220  441.716   81.854   91.909   46.179  113.389   22.212   24.048
      2.230  437.162   81.152   92.592   46.761  108.449   21.892   24.425
      2.240  434.877   79.987   90.254   47.059  111.233   22.435   23.926
      2.250  437.187   79.993   92.579   47.223  112.324   21.798   22.864
      2.260  440.143   82.126   91.157   46.605  112.468   22.342   24.842
      2.270  438.401   80.879   89.401   48.863  113.889   21.646   22.801
      2.280  439.337   82.535   91.286   48.447  112.416   21.665   23.178
      2.290  440.244   82.972   91.416   48.219  112.490   22.170   22.800
      2.300  439.633   81.682   89.967   46.853  114.917   22.141   23.982
      2.310  438.579   80.885   91.412   47.907  113.000   21.928   23.621
      2.320  441.246   82.843   90.911   48.750  113.574   21.796   23.584
      2.330  439.107   82.754   89.751   48.480  113.317   21.837   23.360
      2.340  433.928   81.249   89.813   47.552  112.033   21.675   23.703
      2.350  435.366   82.174   89.596   48.369  111.151   21.484   24.139
      2.360  437.876   82.650   90.266   47.744  112.705   21.579   23.667
      2.370  438.208   82.360   89.280   49.445  112.727   20.461   22.950
      2.380  441.888   82.290   90.617   49.090  114.283   21.012   24.024
      2.390  438.760   83.507   88.945   48.408  113.596   20.898   22.976
      2.400  437.916   81.936   89.041   49.090  113.953   20.986   22.700
      2.410  435.092   82.121   88.807   48.671  111.841   21.366   23.323
      2.420  442.668   82.108   92.382   47.426  113.836   21.281   24.647
      2.430  440.501   80.568   90.800   49.443  113.484   21.753   25.087
      2.440  440.911   82.942   92.276   47.526  112.150   21.168   23.046
      2.450  440.347   83.064   90.854   48.493  112.578   21.159   24.150
      2.460  437.237   82.755   90.739   46.885  112.153   21.075   24.617
      2.470  435.828   82.360   90.797   46.692  111.076   20.650   25.240
      2.480  438.151   81.770   91.563   47.527  109.983   21.901   24.730
      2.490  436.550   82.626   89.635   48.169  109.891   21.262   24.711
      2.500  439.402   83.001   89.742   47.945  112.355   21.675   23.662
      2.510  439.082   80.741   90.768   47.916  112.555   22.259   24.719
      2.520  442.736   81.337   91.752   48.344  112.863   22.293   24.930
      2.530  439.155   81.893   93.704   47.881  109.552   21.245   24.502
      2.540  434.859   80.882   89.263   48.266  111.870   22.157   23.941
      2.550  434.060   81.606   91.494   47.180  110.552   21.865   23.553
      2.560  436.653   82.586   90.362   48.417  111.383   21.288   23.518
      2.570  434.853   78.800   90.729   49.384  111.012   22.334   23.514
      2.580  437.709   80.677   91.095   48.463  111.518   22.564   24.065
      2.590  439.946   81.920   92.648   48.440  110.647   22.826   24.433
      2.600  436.850   79.010   90.379   48.892  110.894   22.058   24.254
      2.610  436.432   80.511   90.884   48.652  111.240   22.005   23.977
      2.620  441.494   82.180   92.854   48.743  111.404   22.106   23.496
      2.630  439.986   83.484   90.266   48.850  111.182   21.265   24.728
      2.640  439.013   82.074   93.315   47.238  109.666   21.598   23.928
      2.650  438.793   81.416   92.453   48.210  109.937   21.462   23.781
      2.660  439.055   82.809   92.857   48.085  110.939   21.599   23.974
      2.670  437.199   82.045   91.677   47.460  110.157   21.957   23.199
      2.680  441.152   83.517   91.329   48.606  111.600   21.514   23.746
      2.690  435.252   81.031   92.458   48.196  109.564   21.558   23.678
      2.700  436.875   80.057   93.123   48.047  109.758   21.977   23.910
      2.710  441.181   83.003   91.744   47.857  111.098   22.497   24.301
      2.720  440.201   82.930   92.828   48.033  109.884   21.576   24.681
      2.730  443.018   82.923   93.422   48.216  112.372   21.831   24.541
      2.740  439.343   83.141   92.432   47.687  110.707   22.098   23.607
      2.750  438.600   81.796   92.327   47.587  112.214   21.669   24.283
      2.760  442.579   84.116   91.857   49.271  111.439   21.735   24.115
      2.770  435.562   82.075   90.902   49.083  110.686   20.559   22.698
      2.780  437.700   84.283   90.224   50.169  109.843   20.626   23.111
      2.790  441.546   84.372   91.043   50.559  111.686   19.739   24.727
      2.800  440.974   83.588   93.016   50.712  109.998   20.434   23.606
      2.810  441.294   84.392   90.830   49.255  112.132   22.048   23.097
      2.820  441.553   82.936   92.084   50.969  111.439   21.113   23.665
      2.830  437.905   81.026   91.666   49.484  110.520   21.181   24.021
      2.840  438.964   84.020   91.881   49.541  108.679   21.513   23.378
      2.850  440.632   84.669   90.422   50.049  110.090   21.153   23.769
      2.860  440.582   82.637   90.730   48.398  113.566   21.553   23.270
      2.870  439.774   82.992   90.195   48.171  112.154   22.620   23.115
      2.880  441.019   84.709   90.175   49.899  110.626   22.498   23.091
      2.890  439.976   82.196   92.500   48.133  110.743   21.982   23.384
      2.900  438.758   82.442   91.406   47.613  110.800   22.906   23.550
      2.910  438.070   83.995   92.834   48.143  108.045   22.228   24.025
      2.920  445.105   83.976   91.714   49.973  112.146   22.012   23.758
      2.930  440.672   84.146   89.476   50.332  110.130   22.205   23.784
      2.940  443.760   83.039   93.819   48.907  111.322   21.732   24.095
      2.950  440.588   83.997   90.571   48.435  111.416   21.514   24.174
      2.960  440.578   84.423   90.341   48.433  111.686   21.576   24.011
      2.970  439.070   84.758   89.749   49.265  110.744   21.338   23.480
      2.980  439.365   84.259   89.965   48.276  110.513   21.652   23.696
      2.990  439.505   82.963   91.132   48.935  111.533   22.281   23.405
      3.000  441.195   83.532   91.564   49.290  111.655   22.411   22.660
      3.010  438.738   84.453   91.077   47.839  111.336   22.382   21.467
      3.020  438.864   83.796   91.312   48.831  110.708   22.733   21.756
      3.030  438.285   82.273   90.902   49.137  111.680   22.360   22.185
      3.040  438.613   84.222   91.446   48.924  110.297   21.876   21.620
      3.050  441.780   84.268   91.617   47.410  112.981   21.750   22.793
      3.060  439.878   84.473   92.239   48.282  109.442   22.251   22.569
      3.070  437.677   82.692   91.529   49.101  110.189   20.951   22.588
      3.080  434.909   83.070   90.447   49.391  108.521   21.489   21.875
      3.090  437.625   82.962   91.044   48.532  110.804   21.973   22.315
      3.100  435.753   82.497   89.753   50.381  108.467   22.620   22.010
      3.110  440.058   84.901   91.462   49.803  108.431   21.608   21.942
      3.120  436.661   85.618   89.481   48.409  109.598   20.299   22.460
      3.130  437.364   83.958   91.049   48.574  111.170   21.279   21.479
      3.140  435.235   83.813   91.243   48.246  109.271   21.235   21.386
      3.150  434.172   83.914   90.423   49.048  108.902   20.271   22.171
      3.160  440.845   85.062   92.606   48.357  110.961   21.261   22.287
      3.170  441.072   82.733   91.191   50.512  111.530   22.297   22.470
      3.180  439.622   84.575   92.744   49.576  110.034   20.431   22.051
      3.190  436.004   83.822   90.785   48.883  110.508   20.821   21.920
      3.200  438.550   83.718   91.210   48.586  110.273   22.027   22.820
      3.210  438.876   83.859   91.869   48.289  109.972   20.747   22.728
      3.220  442.302   83.357   94.196   48.149  111.494   21.544   22.029
      3.230  438.322   84.547   92.746   47.193  109.418   21.579   22.256
      3.240  440.044   83.616   93.052   48.386  109.802   21.729   22.166
      3.250  438.585   83.336   90.804   47.674  111.118   21.288   22.063
      3.260  437.253   84.142   87.451   48.377  111.931   20.789   22.648
      3.270  433.782   82.047   90.132   47.167  109.268   21.568   21.875
      3.280  437.516   84.624   90.961   47.207  109.387   21.727   21.697
      3.290  436.601   84.308   90.452   48.272  109.347   20.504   21.340
      3.300  441.933   83.049   92.609   48.716  112.279   20.883   21.941
      3.310  437.376   84.069   90.119   47.609  111.036   20.950   22.003
      3.320  441.680   85.463   92.077   47.912  112.451   21.652   21.479
      3.330  438.126   82.702   91.403   48.223  111.797   21.546   22.130
      3.340  437.715   82.796   90.154   49.146  111.696   21.938   22.006
      3.350  436.425   82.551   90.478   48.141  111.636   21.569   21.916
      3.360  436.541   83.002   88.244   50.553  110.911   21.355   22.084
      3.370  439.188   85.160   90.128   48.346  109.938   21.692   22.680
      3.380  441.077   84.522   88.580   49.047  112.022   21.985   22.584
      3.390  437.918   83.200   89.874   49.242  110.465   22.135   21.787
      3.400  438.991   84.024   91.360   48.656  110.720   20.382   22.968
      3.410  438.299   81.967   90.097   48.481  112.323   20.556   22.177
      3.420  433.782   82.388   89.485   48.505  110.181   20.115   22.936
      3.430  437.368   82.643   90.047   47.549  112.538   21.065   22.882
      3.440  438.793   81.459   90.143   49.743  112.894   21.028   22.836
      3.450  438.977   82.481   88.933   48.974  112.879   20.705   23.336
      3.460  439.384   81.870   90.730   48.222  112.306   21.291   23.405
      3.470  439.077   82.720   90.845   48.810  110.588   21.375   23.488
      3.480  438.271   82.474   92.472   48.641  110.983   21.170   21.945
      3.490  442.066   82.950   89.984   50.106  112.977   20.630   23.500
      3.500  439.001   83.576   90.330   49.488  111.006   20.435   22.670
      3.510  437.517   82.171   91.213   51.175  111.586   20.633   22.280
      3.520  437.580   82.320   89.874   49.230  113.096   19.933   22.449
      3.530  439.959   83.215   90.120   49.918  113.080   20.550   23.032
      3.540  438.448   82.850   90.753   48.671  112.994   19.897   22.510
      3.550  444.033   84.386   92.756   49.524  113.533   19.752   22.535
      3.560  442.440   82.158   92.893   49.354  113.455   20.417   22.332
      3.570  436.807   82.889   91.477   49.258  110.708   19.418   22.536
      3.580  436.356   82.026   90.986   48.550  111.098   20.616   22.219
      3.590  437.645   84.371   90.403   48.355  110.125   20.712   22.325
      3.600  437.323   82.363   90.491   48.534  111.178   20.412   22.877
      3.610  440.223   83.177   89.697   49.822  112.936   20.863   23.082
      3.620  437.952   83.076   91.441   48.225  111.685   19.598   22.377
      3.630  433.920   82.030   91.089   47.412  109.555   20.448   22.035
      3.640  441.301   83.290   89.470   49.318  114.355   20.632   23.293
      3.650  436.032   82.107   88.636   48.147  112.567   20.764   23.538
      3.660  439.919   83.514   89.877   48.758  113.600   20.828   22.815
      3.670  439.840   83.062   89.566   50.117  113.242   20.250   22.690
      3.680  438.290   82.587   89.333   49.593  113.429   20.347   22.270
      3.690  436.563   83.444   86.533   48.408  115.423   21.059   21.344
      3.700  438.738   82.148   90.533   48.730  114.777   20.533   22.131
      3.710  437.388   82.436   88.993   47.363  114.187   19.361   21.911
      3.720  432.457   83.017   89.133   46.276  111.720   19.817   22.382
      3.730  434.458   84.091   88.652   47.160  113.387   20.044   21.054
      3.740  437.980   82.011   90.371   47.582  113.359   19.815   22.178
      3.750  436.850   81.328   88.823   48.269  115.063   19.795   22.023
      3.760  437.687   82.884   90.379   47.185  113.918   20.711   20.572
      3.770  432.646   83.292   88.658   47.228  111.884   19.507   20.931
      3.780  434.454   82.453   89.113   47.753  111.970   19.908   20.615
      3.790  433.965   83.972   89.994   47.096  111.589   18.832   21.230
      3.800  430.337   81.754   90.251   46.973  109.312   19.111   21.710
      3.810  438.250   83.438   90.160   48.936  112.214   20.279   22.620
      3.820  431.596   82.455   87.134   47.173  112.679   18.720   22.083
      3.830  432.314   82.275   89.830   45.789  113.429   20.361   22.070
      3.840  437.191   83.476   89.730   47.247  112.767   21.328   22.689
      3.850  435.677   82.682   91.428   46.589  111.407   20.301   21.886
      3.860  429.797   81.551   89.884   45.886  111.675   18.910   20.656
      3.870  432.529   82.992   87.538   47.059  112.501   20.070   21.323
      3.880  434.378   83.525   88.558   46.472  113.112   19.977   21.621
      3.890  437.304   83.415   91.184   48.474  111.740   19.388   21.510
      3.900  436.468   84.525   89.659   47.062  111.530   19.733   21.138
      3.910  438.096   84.871   89.918   49.589  112.903   20.597   20.134
      3.920  437.624   83.074   90.153   49.344  111.378   20.310   21.394
      3.930  435.123   82.065   89.272   48.209  111.877   21.467   20.735
      3.940  432.503   83.284   91.058   46.050  109.524   20.423   21.476
      3.950  430.408   82.419   88.873   47.330  111.467   18.943   21.477
      3.960  437.693   85.232   90.197   46.240  112.918   20.771   21.029
      3.970  433.599   82.406   89.353   47.786  111.480   20.014   21.826
      3.980  434.543   83.638   89.094   47.990  111.512   20.409   21.758
      3.990  439.896   83.154   89.918   48.432  112.670   20.403   22.989
      4.000  437.890   82.611   91.258   48.125  111.898   19.949   22.849
      4.010  438.702   83.996   91.985   47.460  110.952   19.013   23.286
      4.020  433.401   82.556   91.430   46.403  109.007   20.099   22.440
      4.030  436.249   84.266   91.655   46.195  111.060   19.447   22.226
      4.040  434.225   84.439   90.807   47.470  109.581   19.441   22.057
      4.050  440.343   84.201   92.250   47.965  109.838   20.221   24.163
      4.060  440.109   83.802   92.004   48.406  111.739   20.066   22.130
      4.070  434.253   82.626   90.566   48.624  110.954   19.518   21.757
      4.080  436.297   81.312   92.181   48.761  109.842   19.979   22.781
      4.090  436.767   81.499   93.324   47.787  110.253   19.815   23.645
      4.100  441.205   83.161   92.025   49.904  110.719   20.551   23.927
      4.110  438.688   84.171   90.668   49.127  111.319   19.887   22.253
      4.120  435.561   82.058   90.023   48.203  111.182   19.894   22.968
      4.130  433.787   82.013   90.356   47.591  110.008   20.109   22.927
      4.140  433.891   82.492   92.771   46.842  109.006   20.313   20.979
      4.150  428.550   82.003   89.220   46.189  110.149   19.088   21.672
      4.160  432.767   81.883   90.446   47.523  109.937   19.819   23.023
      4.170  437.696   83.568   91.379   48.333  111.819   19.000   21.929
      4.180  436.557   82.261   91.595   47.234  112.375   19.957   22.422
      4.190  437.298   82.604   92.831   47.609  112.332   19.998   21.669
      4.200  432.820   80.871   90.799   47.186  111.698   19.493   22.119
      4.210  437.643   81.979   92.550   46.888  111.324   20.841   22.796
      4.220  435.423   82.294   89.561   47.633  112.045   19.915   21.830
      4.230  433.629   83.142   90.421   46.922  110.561   19.379   22.692
      4.240  433.923   80.896   91.012   46.601  112.864   19.983   22.268
      4.250  434.571   81.331   91.483   47.082  112.378   19.730   21.482
      4.260  438.405   81.128   92.509   47.325  114.561   20.522   22.504
      4.270  430.399   80.606   89.570   46.277  112.524   19.672   22.318
      4.280  430.228   82.390   88.495   46.941  110.444   19.727   21.675
      4.290  432.992   81.565   90.348   46.609  111.162   21.208   21.631
      4.300  429.973   81.897   90.429   44.083  111.796   21.000   22.188
      4.310  431.045   79.747   90.607   44.711  112.449   20.928   21.494
      4.320  430.969   80.187   89.954   46.435  112.628   21.154   22.447
      4.330  430.036   80.445   90.221   46.859  109.647   19.537   23.193
      4.340  428.705   80.974   90.126   47.206  110.825   19.051   21.471
      4.350  430.576   82.006   89.747   45.392  109.580   20.639   22.938
      4.360  434.122   81.198   91.955   47.357  109.740   20.091   22.012
      4.370  433.078   82.562   91.954   46.617  110.411   20.502   21.872
      4.380  430.649   82.193   91.115   46.348  110.388   19.404   21.343
      4.390  428.427   81.718   90.634   45.460  110.224   19.902   21.406
      4.400  431.423   83.742   89.844   46.846  110.017   20.566   21.064
      4.410  431.716   83.233   90.061   46.685  110.808   21.227   21.014
      4.420  431.162   81.426   88.626   46.136  113.405   19.995   21.904
      4.430  435.317   80.709   91.303   45.715  115.438   19.689   20.824
      4.440  435.306   81.401   90.868   47.591  112.883   20.211   21.500
      4.450  432.872   82.314   91.360   47.263  111.473   20.422   20.396
      4.460  431.602   81.187   90.752   47.685  111.591   20.451   21.518
      4.470  431.066   81.002   90.613   46.339  111.158   20.375   22.388
      4.480  429.285   81.106   91.500   44.384  111.613   20.863   21.759
      4.490  434.277   81.766   92.046   45.533  113.985   20.316   22.260
      4.500  429.947   81.783   90.584   46.406  111.218   19.794   22.709
      4.510  432.119   81.630   93.182   46.088  111.450   19.440   21.480
      4.520  433.031   81.671   90.516   46.960  112.417   20.021   22.649
      4.530  430.409   82.584   88.341   47.307  113.374   19.117   22.411
      4.540  431.093   80.502   91.137   45.690  114.141   19.449   22.134
      4.550  428.148   80.568   89.689   46.997  111.315   19.970   22.451
      4.560  430.407   82.289   90.026   46.540  112.957   19.514   22.230
      4.570  429.208   82.642   90.350   45.901  111.158   19.513   21.648
      4.580  432.725   83.490   90.716   47.805  111.816   19.483   21.579
      4.590  433.715   82.133   89.583   48.028  113.894   19.692   22.083
      4.600  433.469   81.573   92.518   47.516  112.684   19.665   20.899
      4.610  432.527   80.608   91.921   46.016  112.396   18.964   22.636
      4.620  433.843   82.243   90.472   46.858  114.913   18.756   21.149
      4.630  430.058   81.299   91.053   46.769  111.787   18.906   21.416
      4.640  427.249   81.096   90.558   45.307  110.860   19.290   21.138
      4.650  426.325   80.961   91.451   45.925  110.953   18.425   21.487
      4.660  427.999   81.501   90.003   45.858  111.958   18.899   21.089
      4.670  424.844   82.059   88.964   44.943  108.943   19.920   21.964
      4.680  428.883   82.623   90.534   44.998  112.951   19.207   20.690
      4.690  425.868   81.894   89.950   44.979  110.565   19.202   20.967
      4.700  431.828   82.717   90.141   44.777  113.370   19.429   21.823
      4.710  427.449   83.310   89.184   45.151  110.570   18.560   21.952
      4.720  433.239   83.885   91.384   44.923  112.051   19.682   21.984
      4.730  434.118   82.700   92.182   45.775  112.503   19.213   21.592
      4.740  429.298   82.120   89.306   45.146  111.690   19.951   22.080
      4.750  427.228   79.835   91.793   45.041  109.856   19.595   21.143
      4.760  431.482   81.187   92.706   45.705  110.627   20.176   21.930
      4.770  430.738   82.331   93.186   45.294  110.613   20.149   21.234
      4.780  436.366   84.981   92.879   47.026  109.723   21.282   21.560
      4.790  435.859   83.646   90.485   47.041  111.546   20.480   21.456
      4.800  434.685   83.487   89.791   45.903  112.183   19.738   22.800
      4.810  431.822   82.376   90.293   46.373  110.707   19.723   22.363
      4.820  431.544   84.349   89.236   46.549  110.438   19.593   22.379
      4.830  428.528   83.141   88.627   46.189  111.143   18.329   21.799
      4.840  431.884   83.031   90.322   45.715  111.918   19.720   22.206
      4.850  431.628   83.712   90.400   45.866  110.299   19.943   21.680
      4.860  430.538   82.719   89.885   46.316  110.555   19.707   22.195
      4.870  434.108   83.145   92.730   44.557  110.924   20.078   21.757
      4.880  431.159   82.857   89.938   46.537  109.964   20.643   21.890
      4.890  433.256   84.450   91.168   46.271  109.577   19.765   21.192
      4.900  434.867   84.915   90.828   46.807  112.191   18.805   21.160
      4.910  430.895   83.981   90.311   45.210  111.172   19.628   21.138
      4.920  433.277   84.750   90.324   45.372  110.981   19.604   22.865
      4.930  432.078   84.754   89.938   46.465  109.919   20.031   21.573
      4.940  434.189   84.446   92.727   46.483  109.329   18.824   22.654
      4.950  435.686   82.790   90.833   47.413  111.692   19.880   23.627
      4.960  432.300   82.588   91.949   47.629  109.388   19.078   22.794
      4.970  433.213   83.935   90.559   45.880  110.013   20.183   22.497
      4.980  430.710   83.789   90.551   45.708  110.348   19.091   22.282
      4.990  432.146   84.130   91.785   45.702  109.001   20.380   22.344
      5.000  433.494   84.906   90.273   46.384  110.465   19.765   23.375
      5.010  435.252   83.809   90.746   46.243  112.300   19.870   23.159
      5.020  435.014   84.045   91.983   45.856  110.929   19.979   22.610
      5.030  431.908   82.887   91.511   46.144  110.923   20.008   22.108
      5.040  434.394   84.602   93.645   46.846  109.210   18.792   22.407
      5.050  428.110   83.097   90.896   45.729  110.511   19.746   21.734
      5.060  427.318   82.284   88.833   46.673  110.498   19.423   21.753
      5.070  431.993   83.880   88.839   45.808  111.945   21.084   22.805
      5.080  426.535   82.912   89.714   45.774  109.344   19.739   21.715
      5.090  429.725   83.514   90.766   46.285  109.041   19.633   22.566
      5.100  434.520   84.834   90.137   47.400  110.629   20.200   22.371
      5.110  434.114   84.530   89.623   47.191  110.058   20.868   22.982
      5.120  431.314   83.597   90.763   46.693  110.342   20.553   20.834
      5.130  435.907   83.223   92.723   46.940  111.771   19.796   21.846
      5.140  431.834   83.850   91.577   45.379  110.092   19.135   22.547
      5.150  436.439   84.754   92.334   47.878  110.860   19.736   21.568
      5.160  433.973   81.337   92.261   48.118  110.618   21.052   21.492
      5.170  433.110   82.489   89.367   46.885  109.831   20.458   22.183
      5.180  436.804   83.629   92.194   48.155  110.285   20.489   22.515
      5.190  434.184   84.162   91.311   46.558  109.756   20.963   21.819
      5.200  435.603   84.531   91.158   46.663  109.022   20.842   22.157
      5.210  436.739   84.303   90.505   45.485  111.921   20.353   22.580
      5.220  437.004   83.371   91.364   46.584  111.723   19.776   22.258
      5.230  436.863   84.974   91.227   47.205  109.922   19.641   23.330
      5.240  433.819   84.065   92.702   45.720  108.377   20.144   22.880
      5.250  436.008   84.863   93.492   46.384  109.705   19.492   21.433
      5.260  436.795   85.640   91.882   47.663  109.603   19.610   22.116
      5.270  434.094   83.796   90.100   46.917  110.582   20.447   22.201
      5.280  436.996   84.102   91.208   47.333  111.386   19.642   22.027
      5.290  435.092   85.683   89.392   47.021  110.427   20.547   22.449
      5.300  436.286   86.108   92.170   46.932  110.452   20.130   21.789
      5.310  433.652   84.563   91.220   46.883  109.624   19.374   22.388
      5.320  435.733   85.007   90.309   46.539  111.294   20.591   22.950
      5.330  432.972   82.590   89.691   46.718  111.778   19.901   22.431
      5.340  437.049   84.806   91.436   47.279  110.468   20.875   22.158
      5.350  435.603   84.425   92.141   46.246  113.001   19.656   21.877
      5.360  437.684   84.084   92.306   46.508  112.286   20.530   22.569
      5.370  437.905   84.880   92.394   46.951  110.249   20.678   22.267
      5.380  436.914   85.175   92.178   47.576  111.569   20.464   21.729
      5.390  433.784   83.400   90.080   47.625  110.941   21.180   21.978
      5.400  432.015   84.262   90.175   47.611  109.881   21.114   20.998
      5.410  435.067   85.010   90.476   47.636  111.249   20.829   21.330
      5.420  432.630   84.102   89.575   47.198  110.618   20.241   22.305
      5.430  435.943   84.879   92.796   47.512  109.624   20.946   22.108
      5.440  435.539   84.913   92.567   47.504  110.768   21.646   20.456
      5.450  433.222   84.908   89.316   47.376  109.356   22.034   21.251
      5.460  435.493   84.796   91.098   47.715  110.234   21.272   21.468
      5.470  437.936   84.300   92.739   47.074  111.606   20.368   22.566
      5.480  434.474   84.311   91.496   47.915  109.652   21.079   21.421
      5.490  438.209   83.520   92.459   49.556  111.444   21.133   20.999
      5.500  432.988   83.222   90.528   48.446  110.497   21.431   21.436
      5.510  436.268   84.817   91.557   48.717  110.719   21.398   21.129
      5.520  435.249   83.248   90.914   47.668  111.941   20.747   22.125
      5.530  434.118   85.405   91.110   46.643  111.529   20.837   20.596
      5.540  432.692   83.319   93.610   47.283  108.541   20.618   21.546
      5.550  433.753   83.317   91.071   46.361  111.599   21.173   20.885
      5.560  431.478   84.163   90.002   46.254  110.373   20.502   20.266
      5.570  435.026   84.103   90.033   47.446  111.583   20.280   21.554
      5.580  433.133   83.494   90.565   46.723  111.821   20.894   20.976
      5.590  434.173   85.660   91.149   46.269  110.009   20.627   21.469
      5.600  433.385   83.458   92.249   46.264  111.517   19.501   21.578
      5.610  436.065   86.165   90.080   46.943  111.054   20.024   22.260
      5.620  435.849   85.824   89.544   46.048  113.019   19.996   21.434
      5.630  433.702   85.264   89.835   46.413  111.025   20.538   22.365
      5.640  432.435   84.724   91.147   46.998  107.748   20.323   22.953
      5.650  436.588   85.824   90.904   47.324  111.653   20.199   21.344
      5.660  434.003   83.295   91.190   47.114  108.693   21.060   22.390
      5.670  437.124   85.374   90.991   47.647  110.880   20.117   23.064
      5.680  430.155   82.946   89.741   45.512  108.097   21.549   23.229
      5.690  429.847   86.155   88.666   45.603  108.789   20.878   21.731
      5.700  434.125   82.960   90.630   48.626  110.498   20.167   21.785
      5.710  432.875   84.252   90.489   46.774  109.466   20.229   22.008
      5.720  437.758   85.514   91.236   47.261  111.203   20.967   22.986
      5.730  435.026   84.533   89.919   48.166  110.519   21.340   21.937
      5.740  439.947   84.697   90.817   47.874  112.341   21.317   22.341
      5.750  435.915   85.130   89.658   46.791  111.400   20.616   21.855
      5.760  439.350   86.154   92.791   47.254  109.622   20.720   22.427
      5.770  437.142   84.826   93.049   48.526  107.752   21.007   22.282
      5.780  435.971   85.161   91.258   48.338  109.755   20.271   21.209
      5.790  441.631   87.182   91.192   48.722  110.230   21.462   23.051
      5.800  439.908   85.173   91.653   48.249  112.083   20.799   22.673
      5.810  443.040   85.235   92.188   48.582  114.566   20.313   23.232
      5.820  440.364   85.969   91.504   46.609  113.840   20.567   22.531
      5.830  438.272   85.354   91.896   47.844  110.473   20.050   23.735
      5.840  437.865   87.137   90.325   46.163  111.427   19.608   23.055
      5.850  439.886   85.939   90.138   46.029  111.842   20.254   24.698
      5.860  439.929   84.761   90.506   46.039  112.964   21.116   24.223
      5.870  439.301   84.432   89.720   46.144  113.122   20.719   24.013
      5.880  438.429   86.297   91.174   46.674  111.150   19.994   23.486
      5.890  435.838   85.286   89.481   46.111  111.874   20.050   23.197
      5.900  438.778   84.990   91.383   47.351  110.531   20.206   23.926
      5.910  437.931   84.871   90.086   46.946  112.263   21.114   23.447
      5.920  442.880   85.881   92.005   48.034  113.387   20.352   22.909
      5.930  439.840   85.117   90.440   47.416  114.119   20.794   22.876
      5.940  439.596   87.221   90.162   46.933  112.117   20.841   22.379
      5.950  434.895   85.455   90.140   47.258  108.665   20.873   22.048
      5.960  437.141   85.250   91.854   45.614  111.352   21.404   21.393
      5.970  432.790   84.391   91.095   45.520  109.664   20.582   21.999
      5.980  437.346   84.165   90.621   47.376  112.736   20.796   21.897
      5.990  436.580   85.210   90.375   48.134  109.995   20.841   22.429
      6.000  438.702   84.333   89.275   48.345  111.950   21.286   22.357
      6.010  432.530   83.837   89.486   46.911  110.412   20.522   22.403
      6.020  436.855   85.384   90.616   47.609  109.800   20.729   22.313
      6.030  433.982   81.070   90.860   47.697  110.327   21.060   22.621
      6.040  434.936   83.730   91.824   47.590  110.085   20.059   21.487
      6.050  436.204   84.298   92.040   46.614  111.549   20.033   21.436
      6.060  434.503   85.084   90.357   47.300  110.755   20.464   21.645
      6.070  435.711   83.578   91.765   48.702  112.102   19.516   21.884
      6.080  438.350   84.879   91.284   48.290  112.436   20.931   22.282
      6.090  434.540   83.621   92.674   48.757  109.856   21.019   20.673
      6.100  434.025   84.300   90.347   48.322  111.915   19.998   20.994
      6.110  437.323   84.843   91.338   48.798  111.973   20.577   21.450
      6.120  433.495   84.088   91.624   48.143  109.373   19.969   21.442
      6.130  433.096   83.788   91.527   47.504  110.684   20.998   20.757
      6.140  431.518   84.863   89.137   49.177  109.375   20.640   20.961
      6.150  434.446   83.384   90.872   48.761  110.444   20.156   21.586
      6.160  435.586   85.348   90.291   48.193  111.141   19.476   21.244
      6.170  437.352   84.680   93.125   48.650  110.414   20.196   21.312
      6.180  435.158   84.941   91.833   49.171  110.742   18.906   20.777
      6.190  437.135   84.805   93.003   49.888  111.516   18.671   21.238
      6.200  437.607   84.750   93.208   47.716  111.233   19.274   21.666
      6.210  438.129   84.384   93.823   48.455  110.481   20.065   21.906
      6.220  437.333   84.679   94.930   49.181  107.520   19.902   21.418
      6.230  434.872   82.772   92.719   48.632  109.944   20.251   21.679
      6.240  436.186   83.709   93.204   48.347  109.883   19.753   22.513
      6.250  437.865   85.495   92.225   47.597  110.329   20.026   22.460
      6.260  439.092   86.389   93.485   47.893  109.181   19.935   22.319
      6.270  437.381   85.322   91.962   46.167  111.204   19.783   22.557
      6.280  437.536   84.183   93.457   47.657  110.946   19.691   22.664
      6.290  435.922   83.936   92.950   46.496  111.828   19.633   22.730
      6.300  436.603   83.002   92.303   45.933  112.638   20.094   22.865
      6.310  436.645   84.150   90.725   47.708  112.983   19.962   21.156
      6.320  438.841   84.508   93.734   47.108  112.474   18.992   21.818
      6.330  437.936   84.364   92.122   47.102  112.028   20.666   21.982
      6.340  435.557   84.165   91.232   46.420  111.256   20.378   21.975
      6.350  436.480   83.172   92.700   46.582  111.752   20.241   21.850
      6.360  437.641   84.192   93.139   46.101  113.784   20.172   22.414
      6.370  437.054   85.360   92.767   46.432  111.911   20.661   22.253
      6.380  437.985   84.748   92.323   46.929  111.163   20.940   22.023
      6.390  436.609   86.095   91.864   47.976  110.090   20.643   21.662
      6.400  437.943   84.424   91.876   48.285  110.891   20.814   22.147
      6.410  433.152   85.430   90.630   46.983  110.713   19.365   21.552
      6.420  438.314   85.188   90.699   47.016  112.825   20.388   21.974
      6.430  437.309   86.021   92.674   46.890  110.681   19.921   21.519
      6.440  436.756   84.690   93.459   47.534  110.616   20.913   21.540
      6.450  437.002   84.371   93.806   46.885  111.280   19.950   21.956
      6.460  434.637   84.800   93.208   45.697  110.686   20.466   21.929
      6.470  431.657   84.154   92.587   45.393  108.229   20.087   22.385
      6.480  439.267   84.257   93.702   46.996  110.976   20.937   21.670
      6.490  433.711   85.813   94.238   46.775  108.778   19.489   21.344
      6.500  435.015   83.645   92.918   45.952  109.730   21.388   21.809
      6.510  437.434   85.194   93.284   45.696  110.706   21.309   21.749
      6.520  437.586   84.894   93.601   47.041  110.557   21.141   22.458
      6.530  435.077   85.318   91.585   45.849  110.210   21.990   21.682
      6.540  431.259   83.689   90.885   46.480  110.406   20.985   20.846
      6.550  430.247   85.025   91.639   47.567  107.518   20.170   21.189
      6.560  432.046   84.673   91.847   45.542  109.383   20.468   21.606
      6.570  436.265   86.783   91.133   47.587  110.493   20.888   21.966
      6.580  438.430   86.965   92.005   46.775  112.095   20.468   21.565
      6.590  440.303   85.315   91.668   47.378  113.032   21.889   22.079
      6.600  440.277   87.892   90.922   46.831  112.403   21.673   21.423
      6.610  440.518   86.079   92.752   47.421  111.951   21.847   21.070
      6.620  439.589   85.848   93.238   46.386  111.957   20.503   22.136
      6.630  439.797   87.670   91.189   45.984  112.454   21.261   22.679
      6.640  438.727   86.331   93.054   46.070  111.031   20.851   22.741
      6.650  439.977   87.142   92.464   45.235  113.067   21.491   22.129
      6.660  443.533   86.139   92.680   45.971  114.697   20.880   22.816
      6.670  440.831   87.198   94.306   45.382  111.235   21.382   22.255
      6.680  439.008   85.171   93.894   45.278  112.163   21.290   22.498
      6.690  438.630   85.648   94.383   45.614  110.862   20.899   21.899
      6.700  442.776   86.765   91.333   46.107  114.291   21.147   22.769
      6.710  439.237   86.738   91.734   45.612  114.099   21.742   21.422
      6.720  438.572   84.701   94.003   45.296  114.368   20.595   21.538
      6.730  440.620   86.691   92.012   46.636  114.209   20.657   21.489
      6.740  439.096   85.561   92.378   46.858  112.499   20.948   22.080
      6.750  438.601   86.151   90.378   46.269  113.197   20.076   23.315
      6.760  441.739   86.542   93.166   45.789  112.496   21.118   22.682
      6.770  439.188   86.041   90.341   46.614  114.494   19.656   21.532
      6.780  439.239   87.137   90.333   46.216  114.245   20.196   22.787
      6.790  431.400   85.242   89.409   45.511  111.577   19.959   22.101
      6.800  435.329   86.791   91.835   46.133  110.361   20.068   21.790
      6.810  432.993   84.838   89.549   46.475  110.978   19.501   23.485
      6.820  436.844   86.533   92.544   46.088  112.363   20.345   21.907
      6.830  432.920   84.733   92.134   46.443  109.771   19.491   22.491
      6.840  436.563   85.640   91.287   46.327  113.917   20.434   21.740
      6.850  436.039   85.600   91.030   47.044  111.689   20.519   22.813
      6.860  432.080   84.788   91.254   45.910  111.250   20.375   21.911
      6.870  437.483   86.186   91.105   46.108  112.147   19.832   23.475
      6.880  435.509   83.216   91.036   46.224  113.299   19.811   22.743
      6.890  433.290   82.020   91.412   47.650  112.702   20.762   22.101
      6.900  438.174   85.187   91.808   48.745  113.052   20.291   22.236
      6.910  434.069   83.640   90.972   45.929  111.969   20.963   22.309
      6.920  432.667   85.082   90.051   47.372  108.989   20.591   22.207
      6.930  432.061   85.021   89.315   47.289  111.399   19.682   21.977
      6.940  437.036   87.253   91.618   47.285  111.455   19.971   21.313
      6.950  433.500   84.784   89.755   46.394  111.680   19.763   22.292
      6.960  434.902   84.877   90.596   46.905  112.257   19.917   22.587
      6.970  436.118   85.183   91.929   45.598  112.648   19.202   22.769
      6.980  434.785   86.539   92.146   46.249  110.037   19.756   22.457
      6.990  433.294   86.016   92.578   46.466  108.915   19.682   22.973
      7.000  431.858   85.340   90.234   45.840  111.227   20.120   21.849
      7.010  430.469   86.247   89.240   44.621  111.035   19.654   22.293
      7.020  431.505   86.139   90.857   45.914  109.581   19.722   22.186
      7.030  433.762   84.873   91.754   44.802  110.765   20.432   22.771
      7.040  433.070   85.390   90.479   46.251  112.315   20.234   22.382
      7.050  430.779   85.913   90.858   46.032  109.556   19.142   21.639
      7.060  430.260   84.831   90.565   46.388  111.304   19.872   21.229
      7.070  427.814   85.997   89.609   46.332  107.304   20.452   21.571
      7.080  430.366   85.275   89.549   47.482  110.321   18.884   21.281
      7.090  432.930   84.365   90.009   45.435  113.343   19.865   21.950
      7.100  432.918   85.227   90.189   45.485  112.685   20.090   21.753
      7.110  429.576   84.875   89.415   46.275  110.637   19.388   22.215
      7.120  429.814   85.281   89.217   43.932  110.870   19.929   22.624
      7.130  428.590   83.569   89.090   45.253  111.316   19.595   22.042
      7.140  430.844   84.113   88.851   45.105  112.337   19.897   22.887
      7.150  433.376   85.347   89.480   45.005  113.465   20.447   22.569
      7.160  433.066   84.546   90.360   44.975  112.060   20.688   22.643
      7.170  432.605   85.744   88.213   45.224  112.142   20.846   21.671
      7.180  432.145   85.614   89.197   45.433  111.193   19.861   22.528
      7.190  433.418   82.567   89.443   45.663  113.754   20.633   22.283
      7.200  428.416   84.063   88.585   44.991  111.010   19.307   22.087
      7.210  428.148   83.064   87.924   44.524  112.038   19.524   23.613
      7.220  428.135   81.992   90.361   45.010  111.824   19.655   21.761
      7.230  427.840   83.855   87.440   44.869  110.595   19.742   22.184
      7.240  429.936   83.063   89.260   44.399  113.344   19.189   22.287
      7.250  432.560   84.153   89.820   46.058  112.455   19.413   22.410
      7.260  433.334   83.756   90.279   45.098  112.018   18.988   23.689
      7.270  432.765   84.243   90.678   44.482  112.164   19.036   23.294
      7.280  432.690   85.305   90.092   44.763  111.906   19.541   22.729
      7.290  430.080   82.716   90.671   46.402  110.227   19.089   23.380
      7.300  429.919   83.305   89.448   47.414  111.316   19.535   21.683
      7.310  432.570   84.696   89.704   46.214  110.225   19.406   23.230
      7.320  431.019   84.055   89.230   44.954  111.658   19.562   23.333
      7.330  438.263   85.018   89.444   45.716  114.376   20.480   23.271
      7.340  437.284   85.038   90.439   45.985  113.134   20.083   23.631
      7.350  435.956   85.373   91.177   45.598  110.614   20.218   23.551
      7.360  436.667   86.793   90.140   45.490  113.561   19.533   23.325
      7.370  436.889   87.290   89.314   44.758  112.966   18.621   24.144
      7.380  434.915   85.752   90.016   45.122  112.370   18.973   23.653
      7.390  433.199   83.237   89.162   45.952  113.221   19.755   23.006
      7.400  431.560   85.018   88.190   45.240  112.787   18.302   23.305
      7.410  434.187   84.929   88.802   46.682  112.916   18.772   23.850
      7.420  436.086   86.412   89.051   46.065  111.763   19.370   23.945
      7.430  432.875   85.033   90.063   45.574  111.950   19.387   22.652
      7.440  433.487   85.812   88.125   45.711  111.871   19.463   23.649
      7.450  431.525   86.106   90.023   45.066  110.341   19.218   23.198
      7.460  433.137   85.802   91.138   44.373  111.929   18.989   22.706
      7.470  435.910   86.035   91.450   45.879  112.336   18.964   23.588
      7.480  433.505   86.475   88.786   45.502  110.889   19.451   23.967
      7.490  436.222   86.583   89.690   44.755  112.810   19.969   23.861
      7.500  434.487   85.866   88.124   46.366  112.861   19.576   23.101
      7.510  432.941   86.287   86.967   44.732  113.868   19.669   22.383
      7.520  434.666   84.592   89.623   44.921  112.954   20.989   23.630
      7.530  430.208   84.855   87.168   44.831  112.468   20.444   22.703
      7.540  430.443   83.955   89.405   44.869  111.521   19.557   22.705
      7.550  431.973   85.953   88.962   44.122  112.514   19.414   23.002
      7.560  431.325   85.811   88.340   44.905  113.120   18.995   22.976
      7.570  434.148   84.989   86.643   44.812  114.910   20.019   23.417
      7.580  431.776   85.465   87.350   46.041  113.569   18.673   22.521
      7.590  433.459   85.502   88.694   44.851  113.736   19.297   22.857
      7.600  430.539   83.406   86.851   44.816  115.334   18.505   22.990
      7.610  434.717   84.661   87.692   45.651  113.477   19.845   23.632
      7.620  433.307   84.063   88.210   45.443  113.392   19.472   22.815
      7.630  434.636   84.039   88.649   45.630  114.471   19.638   22.676
      7.640  431.339   84.495   86.755   44.974  113.222   20.190   23.317
      7.650  431.367   85.468   88.506   44.804  112.304   19.741   22.524
      7.660  434.412   84.766   88.944   45.310  114.036   19.921   22.476
      7.670  435.181   84.739   89.203   44.747  115.461   20.067   22.637
      7.680  436.719   86.545   87.881   44.668  113.154   20.882   23.412
      7.690  429.963   85.595   85.987   44.758  111.470   19.652   23.356
      7.700  433.360   85.256   88.051   44.730  113.556   19.854   23.286
      7.710  435.064   86.819   88.065   43.984  113.425   20.115   23.102
      7.720  433.422   85.883   87.561   44.522  112.823   20.879   23.049
      7.730  436.695   86.209   89.450   44.861  114.493   19.945   23.681
      7.740  436.297   86.129   88.155   45.766  114.928   19.332   22.811
      7.750  432.837   84.562   88.069   44.437  113.096   19.993   24.024
      7.760  428.988   82.659   86.547   45.035  112.672   19.787   22.924
      7.770  434.448   85.232   87.216   45.532  113.665   20.398   23.530
      7.780  431.403   84.080   88.363   44.339  112.495   20.782   22.679
      7.790  432.009   82.874   87.742   44.918  113.151   20.358   23.398
      7.800  434.055   85.142   87.553   44.390  114.366   20.987   23.336
      7.810  435.247   84.491   87.603   46.773  114.073   20.947   22.820
      7.820  435.858   86.005   88.613   45.170  113.399   21.032   22.104
      7.830  433.885   84.247   87.342   46.030  114.336   20.295   22.728
      7.840  435.642   84.341   87.074   44.602  116.293   21.340   22.999
      7.850  438.220   84.900   90.616   46.247  114.808   20.040   23.233
      7.860  434.129   84.066   86.566   45.760  115.220   20.482   23.047
      7.870  438.089   85.143   88.391   45.329  115.250   20.299   23.751
      7.880  439.817   85.430   89.603   46.887  114.356   20.875   23.332
      7.890  439.281   83.267   90.171   46.184  117.486   20.261   23.266
      7.900  439.507   84.771   88.376   46.719  116.630   20.429   23.693
      7.910  436.412   84.717   89.788   45.574  115.372   20.357   22.304
      7.920  436.108   83.299   89.444   45.687  115.768   20.903   22.305
      7.930  433.677   83.872   87.894   44.711  116.171   20.784   23.446
      7.940  433.003   82.276   90.473   44.100  114.603   20.550   23.301
      7.950  434.171   81.638   89.332   45.090  115.537   20.928   23.578
      7.960  431.740   82.811   88.073   45.038  115.105   20.194   23.187
      7.970  431.705   82.090   90.356   44.932  113.854   20.164   23.709
      7.980  436.101   84.084   89.411   44.865  115.734   21.546   22.887
      7.990  436.587   82.582   90.215   46.116  114.840   20.482   23.681
      8.000  436.168   82.196   90.216   46.081  115.341   21.334   23.520
      8.010  433.819   83.723   88.742   44.434  114.264   20.950   24.097
      8.020  431.209   83.014   87.162   45.167  113.789   20.805   24.008
      8.030  434.853   83.137   90.063   45.900  114.770   21.207   22.654
      8.040  440.685   84.665   87.755   47.487  117.572   21.801   23.430
      8.050  437.192   84.665   89.879   45.979  114.384   21.192   23.232
      8.060  438.137   84.207   89.736   46.759  114.948   21.031   22.737
      8.070  435.984   87.450   87.648   45.518  112.940   21.493   22.241
      8.080  434.626   84.455   88.884   46.646  112.630   20.112   22.568
      8.090  434.101   83.888   89.461   45.504  112.629   20.349   23.050
      8.100  439.451   86.145   90.576   46.031  115.243   19.876   22.612
      8.110  442.054   86.392   91.425   46.401  114.296   20.813   22.815
      8.120  437.125   83.965   91.211   46.156  115.537   20.290   22.046
      8.130  440.372   85.493   91.915   46.030  114.725   20.725   23.056
      8.140  438.473   85.765   90.655   45.388  114.858   20.893   22.112
      8.150  435.836   83.833   90.785   45.628  114.563   20.292   22.249
      8.160  438.411   84.756   90.757   44.859  116.904   20.445   22.183
      8.170  439.631   85.251   90.930   45.958  115.608   19.901   22.440
      8.180  439.473   84.557   90.746   47.087  114.627   20.400   23.016
      8.190  438.181   85.678   91.027   45.160  113.312   20.776   22.187
      8.200  438.427   86.460   90.104   46.788  115.301   19.304   21.723
      8.210  439.591   86.031   91.017   45.915  113.872   19.582   22.787
      8.220  439.395   84.427   89.018   46.478  116.161   20.752   23.493
      8.230  439.305   85.414   90.337   45.531  114.949   21.390   23.505
      8.240  435.306   85.229   89.004   44.616  114.749   20.072   22.795
      8.250  435.232   86.214   88.259   44.119  112.282   20.270   22.993
      8.260  438.665   86.878   89.440   44.698  114.640   20.941   22.820
      8.270  441.077   85.980   91.022   46.246  112.583   21.085   23.635
      8.280  443.072   86.518   91.848   47.648  112.870   21.164   23.701
      8.290  436.542   86.010   90.939   45.912  111.504   19.482   23.692
      8.300  439.236   85.545   91.180   45.604  112.206   20.695   24.300
      8.310  442.772   86.538   91.688   46.659  113.940   21.136   23.401
      8.320  438.266   86.118   89.786   46.961  113.118   20.570   22.740
      8.330  441.488   86.800   91.563   46.070  113.761   20.763   22.394
      8.340  443.950   88.079   91.793   46.057  113.518   21.386   22.843
      8.350  442.953   86.571   91.586   46.049  114.667   21.110   23.578
      8.360  439.213   86.142   90.972   44.127  114.184   20.646   22.690
      8.370  442.073   88.934   91.484   46.230  113.198   20.331   22.300
      8.380  433.806   83.848   90.166   46.248  111.709   20.055   21.932
      8.390  439.813   85.409   90.392   45.245  115.795   20.999   23.205
      8.400  444.158   85.961   91.462   46.130  115.527   21.629   23.154
      8.410  440.542   86.716   91.931   44.121  115.286   19.576   22.485
      8.420  436.685   85.513   88.608   45.292  113.697   20.839   22.337
      8.430  442.075   86.260   91.430   46.341  114.753   19.681   22.890
      8.440  440.948   86.404   90.728   45.333  115.268   20.196   23.080
      8.450  437.887   85.724   89.747   46.052  114.417   19.243   22.239
      8.460  442.258   88.545   88.770   47.610  113.467   20.432   21.808
      8.470  439.365   86.620   90.968   47.159  113.622   19.375   21.322
      8.480  440.325   87.405   89.944   46.729  113.596   19.895   22.662
      8.490  441.150   85.635   90.029   47.926  114.769   19.952   22.288
      8.500  443.825   88.083   90.390   47.724  114.703   19.622   22.848
      8.510  440.141   86.257   89.910   47.530  114.529   19.394   23.037
      8.520  442.656   86.496   91.973   47.134  114.463   19.153   23.177
      8.530  445.931   87.351   92.820   46.539  116.142   19.670   23.432
      8.540  442.331   86.657   89.500   47.426  115.598   19.318   22.577
      8.550  443.581   86.666   90.493   46.631  115.576   19.308   23.410
      8.560  437.226   86.930   91.261   45.595  113.772   18.377   21.784
      8.570  441.381   86.906   91.498   45.970  114.735   18.111   22.110
      8.580  443.256   87.253   92.166   45.174  115.750   19.059   22.814
      8.590  443.230   87.602   90.803   45.484  116.811   19.399   22.714
      8.600  444.039   87.014   93.623   45.358  115.122   19.353   22.856
      8.610  440.636   84.476   92.174   46.691  115.388   19.461   23.126
      8.620  442.326   84.138   92.746   46.773  115.037   19.144   22.942
      8.630  440.965   86.401   91.926   46.078  114.879   18.941   22.577
      8.640  441.699   87.520   92.100   45.726  112.175   19.714   23.547
      8.650  445.814   86.666   91.969   46.398  117.115   20.229   22.766
      8.660  445.873   88.756   91.711   45.924  116.949   20.587   23.199
      8.670  445.171   87.723   91.655   46.448  115.335   21.029   23.277
      8.680  444.906   86.335   92.864   46.804  114.810   20.306   24.065
      8.690  440.227   86.465   91.016   46.242  114.791   19.727   22.535
      8.700  442.557   87.055   91.114   46.278  115.477   19.775   24.538
      8.710  445.376   87.667   91.790   46.678  115.906   20.316   24.069
      8.720  444.257   87.411   93.019   46.338  115.217   19.272   22.535
      8.730  443.388   86.006   91.812   46.462  116.163   19.416   23.554
      8.740  445.166   85.512   90.676   47.875  115.542   19.833   23.661
      8.750  445.623   86.416   91.518   47.147  117.326   19.443   23.065
      8.760  441.576   85.708   91.262   47.819  115.875   19.607   23.672
      8.770  439.419   84.240   91.201   46.699  116.027   19.011   22.550
      8.780  442.053   84.951   90.650   44.974  115.983   20.125   24.448
      8.790  439.033   84.931   89.138   47.217  114.793   20.165   23.317
      8.800  445.282   85.645   92.972   46.158  115.683   20.316   23.527
      8.810  442.776   85.092   91.586   45.903  115.797   20.031   24.535
      8.820  442.553   86.755   91.861   45.960  114.681   20.120   24.213
      8.830  441.974   86.555   91.984   46.204  114.196   19.520   24.260
      8.840  443.414   84.448   91.519   47.847  116.385   20.729   23.558
      8.850  444.830   84.764   92.630   46.906  119.253   19.287   23.089
      8.860  442.668   86.636   91.819   46.919  115.732   19.444   23.446
      8.870  441.311   85.255   90.218   46.941  116.373   19.614   23.686
      8.880  447.416   87.762   91.179   46.939  115.767   20.744   25.155
      8.890  444.300   86.325   93.709   46.412  116.244   19.339   23.087
      8.900  443.298   87.499   90.530   48.775  113.605   18.991   24.319
      8.910  444.292   85.857   92.155   47.681  118.028   19.786   23.077
      8.920  441.092   86.014   93.310   46.681  114.885   19.468   22.865
      8.930  441.574   88.253   91.632   47.758  114.368   18.954   23.418
      8.940  444.812   86.752   93.449   48.115  114.701   18.946   22.577
      8.950  448.281   88.466   92.203   47.228  117.600   19.656   23.410
      8.960  444.270   87.159   92.499   46.651  115.951   19.261   23.203
      8.970  445.085   85.280   92.963   48.708  115.178   20.112   23.073
      8.980  443.088   85.691   93.610   47.108  115.035   19.587   24.409
      8.990  442.105   85.957   91.959   47.022  115.667   19.079   23.775
      9.000  443.074   85.378   92.568   47.836  116.858   18.961   23.372
      9.010  445.675   86.058   92.332   48.675  116.958   20.145   22.648
      9.020  439.839   86.080   90.587   47.095  114.939   19.474   22.652
      9.030  439.899   86.597   90.207   48.172  115.392   18.765   21.868
      9.040  442.991   85.050   90.850   47.135  116.409   19.283   23.725
      9.050  443.410   85.130   94.014   47.453  115.185   19.708   23.466
      9.060  445.926   87.023   92.666   47.838  117.705   19.312   23.320
      9.070  439.275   87.091   90.009   47.228  113.919   19.562   23.900
      9.080  440.986   84.715   91.361   47.000  116.517   20.264   22.841
      9.090  442.660   87.164   90.856   47.750  115.915   19.967   22.452
      9.100  448.183   87.382   92.246   48.398  117.502   19.852   23.425
      9.110  448.869   85.355   92.380   48.994  118.769   20.240   23.131
      9.120  444.479   85.005   91.569   47.402  116.875   19.386   23.559
      9.130  440.232   85.355   91.522   47.314  114.962   19.021   22.811
      9.140  443.217   85.004   92.797   47.319  115.478   20.017   22.392
      9.150  444.631   85.980   91.568   48.818  117.368   20.326   22.362
      9.160  444.851   86.104   91.925   48.860  116.546   19.678   21.756
      9.170  441.750   84.053   93.106   48.030  115.551   19.629   21.611
      9.180  445.288   84.917   94.713   48.512  115.946   19.076   22.541
      9.190  447.085   85.234   92.985   48.217  117.439   20.242   22.190
      9.200  444.557   85.346   95.155   48.012  115.367   20.289   21.178
      9.210  449.125   86.757   94.046   48.511  117.119   18.854   22.571
      9.220  445.041   86.009   94.144   48.809  115.944   20.071   22.074
      9.230  445.189   85.894   93.285   47.802  117.508   19.465   21.718
      9.240  449.168   85.897   94.058   48.200  119.867   19.190   21.965
      9.250  440.977   83.749   92.035   47.617  117.286   19.365   22.465
      9.260  441.974   86.350   90.949   46.157  116.286   20.241   22.313
      9.270  441.050   87.486   92.480   46.703  115.562   19.264   21.907
      9.280  440.442   86.158   89.945   45.895  116.819   19.593   22.809
      9.290  441.569   85.739   90.947   47.164  117.033   19.833   22.460
      9.300  437.515   83.736   92.894   46.511  114.196   19.796   21.781
      9.310  442.377   85.561   93.153   47.065  116.475   18.591   22.598
      9.320  435.744   84.879   91.222   46.678  113.242   19.722   21.310
      9.330  436.437   84.802   93.339   44.805  115.423   19.116   21.735
      9.340  442.505   86.365   92.541   45.549  115.955   20.364   22.728
      9.350  439.087   84.093   92.934   47.096  115.401   19.330   22.712
      9.360  435.958   83.875   89.196   47.242  115.598   19.306   22.055
      9.370  440.111   85.539   91.912   47.282  115.174   19.022   23.178
      9.380  444.278   86.449   93.052   48.775  115.050   19.070   23.115
      9.390  438.446   86.965   91.980   46.659  114.536   18.346   22.201
      9.400  440.679   86.041   90.032   46.944  117.429   19.342   22.425
      9.410  440.764   87.530   89.245   47.256  117.050   19.261   22.333
      9.420  444.182   86.066   93.019   45.874  117.209   19.255   22.863
      9.430  444.515   87.585   91.901   47.571  115.403   20.009   22.627
      9.440  447.668   88.389   94.158   46.961  115.099   19.791   23.328
      9.450  441.051   88.142   90.732   45.720  115.611   19.706   22.252
      9.460  439.600   85.995   91.424   45.768  115.653   19.657   22.343
      9.470  439.960   85.822   91.544   47.973  113.432   19.072   23.173
      9.480  441.907   87.524   92.741   46.342  116.162   18.481   22.129
      9.490  443.560   88.082   91.579   47.569  114.709   18.877   23.381
      9.500  439.709   86.228   93.371   46.909  114.939   18.662   22.505
      9.510  440.065   87.143   92.243   46.576  112.454   19.264   22.840
      9.520  440.171   86.276   93.115   45.601  114.640   18.681   23.690
      9.530  439.930   88.589   92.514   45.421  113.593   18.325   23.132
      9.540  439.988   84.454   93.388   46.407  116.751   19.153   22.313
      9.550  438.571   85.993   92.531   46.541  114.683   18.037   22.257
      9.560  437.782   83.605   93.916   47.220  113.749   18.637   21.333
      9.570  440.096   85.892   92.590   47.861  114.303   19.009   21.448
      9.580  441.860   85.585   94.181   45.783  114.059   20.207   23.014
      9.590  443.877   85.708   93.505   47.214  116.317   19.766   22.076
      9.600  442.983   87.060   92.476   46.109  115.994   18.986   21.892
      9.610  441.109   86.620   92.839   46.767  116.038   17.983   22.764
      9.620  440.935   86.443   92.136   46.000  115.404   18.832   22.494
      9.630  438.587   86.874   90.706   46.460  114.885   19.144   22.458
      9.640  440.613   85.069   92.479   45.808  116.118   19.579   22.178
      9.650  439.392   86.700   92.386   47.347  114.362   19.494   22.088
      9.660  439.689   86.834   91.538   47.377  112.765   19.515   22.535
      9.670  438.390   85.404   91.890   45.882  113.039   19.686   23.603
      9.680  442.015   86.744   92.771   46.910  114.127   19.892   22.751
      9.690  440.621   86.240   92.743   47.574  113.345   20.021   22.545
      9.700  439.487   84.869   92.671   47.901  113.709   20.066   22.874
      9.710  442.360   85.718   92.363   47.621  115.633   21.125   23.034
      9.720  441.007   84.872   92.863   47.240  116.401   19.929   23.336
      9.730  442.841   86.153   91.749   48.094  116.252   19.117   22.751
      9.740  436.965   85.063   91.017   46.893  114.179   18.864   21.700
      9.750  440.610   85.302   91.881   48.007  115.897   18.345   23.404
      9.760  442.298   85.234   93.532   47.644  115.587   19.219   21.334
      9.770  441.254   87.600   92.389   47.587  112.807   19.003   22.704
      9.780  442.583   86.034   94.026   47.662  114.562   19.772   21.824
      9.790  438.274   85.524   93.694   47.609  112.044   19.124   21.619
      9.800  439.827   85.805   91.923   47.303  116.514   18.732   21.298
      9.810  447.216   88.366   93.894   48.107  114.969   19.246   22.493
      9.820  440.546   85.439   92.801   48.215  114.917   19.646   21.168
      9.830  436.192   85.024   91.918   47.538  113.815   18.485   21.244
      9.840  442.980   86.054   94.439   47.886  116.138   18.972   21.549
      9.850  437.154   85.395   91.066   47.421  113.143   19.431   21.397
      9.860  438.614   84.067   93.562   48.842  114.324   18.552   22.123
      9.870  442.620   84.337   92.976   48.569  116.716   19.871   21.729
      9.880  433.508   83.449   90.457   47.881  113.043   19.332   21.743
      9.890  438.695   84.965   92.329   48.047  115.374   20.183   21.025
      9.900  441.202   86.429   90.900   48.060  115.668   19.434   22.203
      9.910  440.071   86.005   93.339   46.822  114.718   19.347   21.403
      9.920  438.382   85.202   92.760   47.436  112.823   19.213   22.742
      9.930  442.735   85.344   94.670   47.684  114.424   20.224   21.599
      9.940  440.756   85.370   94.386   47.549  115.739   19.317   22.080
      9.950  440.390   85.418   93.731   46.793  115.463   19.951   21.574
      9.960  442.399   87.943   91.740   47.206  114.855   19.736   21.537
      9.970  440.485   87.562   91.723   46.712  116.265   19.707   22.641
      9.980  433.737   83.533   92.479   45.505  114.297   18.911   20.912
      9.990  437.053   84.221   92.966   46.951  114.023   19.236   21.663
     10.000  436.690   86.358   92.399   47.292  113.257   19.021   21.458
     10.010  438.471   84.300   93.607   47.227  113.229   19.863   21.302
     10.020  439.967   84.584   94.273   47.379  115.625   19.111   21.532
     10.030  440.404   84.049   94.972   46.695  115.359   19.148   20.332
     10.040  438.396   84.120   94.278   47.691  114.212   19.751   20.544
     10.050  443.775   85.098   95.683   46.970  114.929   19.962   21.450
     10.060  442.188   85.142   92.748   48.616  115.728   19.324   22.064
     10.070  443.681   86.556   94.391   48.497  113.850   20.001   21.699
     10.080  439.697   85.576   94.604   46.680  113.677   19.861   22.249
     10.090  440.663   83.895   94.689   46.928  115.397   20.085   21.806
     10.100  439.554   84.967   93.019   47.069  113.334   19.464   21.855
     10.110  444.204   85.074   95.015   47.558  117.724   19.114   21.931
     10.120  435.516   84.181   92.164   46.871  115.449   18.785   21.539
     10.130  440.679   83.973   93.178   47.805  115.861   19.200   21.770
     10.140  443.864   84.462   94.597   46.682  116.668   19.819   23.208
     10.150  443.883   86.459   94.534   46.946  116.179   18.849   22.693
     10.160  443.553   85.915   94.951   45.949  115.487   20.826   22.944
     10.170  443.488   85.862   93.441   48.104  116.309   19.465   22.321
     10.180  444.176   86.867   93.668   46.872  115.735   20.185   22.166
     10.190  447.251   89.267   93.493   47.712  116.524   20.367   22.309
     10.200  445.882   86.979   92.447   47.486  118.673   18.613   22.969
     10.210  444.577   86.462   91.192   48.018  117.142   19.451   22.562
     10.220  443.396   87.657   91.438   46.567  117.089   18.911   22.345
     10.230  445.183   86.757   91.721   47.093  117.679   20.438   22.136
     10.240  442.245   86.239   92.507   46.656  117.416   18.279   22.614
     10.250  444.952   85.403   92.110   48.499  116.866   18.888   22.453
     10.260  445.607   86.097   91.686   48.328  118.610   18.380   22.505
     10.270  445.425   85.243   91.096   49.764  117.915   17.869   23.178
     10.280  441.871   86.991   90.545   47.594  117.709   18.109   23.121
     10.290  451.002   86.625   92.354   49.852  120.338   18.878   22.995
     10.300  447.422   86.697   90.835   48.367  120.374   19.353   23.494
     10.310  447.486   87.790   90.395   49.587  117.230   19.677   22.741
     10.320  446.814   87.317   92.484   49.426  118.584   18.831   22.101
     10.330  445.715   86.553   91.855   50.415  116.061   18.282   23.405
     10.340  451.311   87.918   90.553   51.616  118.727   19.515   22.988
     10.350  450.527   88.113   91.602   51.720  118.109   18.869   22.564
     10.360  443.810   84.912   91.350   49.392  116.846   19.116   22.603
     10.370  450.348   87.846   93.682   50.930  116.827   19.403   22.471
     10.380  443.722   85.999   89.903   52.019  114.600   19.887   22.514
     10.390  447.130   85.990   92.527   51.648  115.851   19.722   23.650
     10.400  449.803   86.575   92.081   51.673  117.311   20.524   23.095
     10.410  449.730   87.868   92.804   50.965  116.274   18.421   22.724
     10.420  448.704   87.165   91.449   51.886  117.495   18.422   22.141
     10.430  444.529   85.304   91.049   49.980  116.142   19.444   22.574
     10.440  445.073   86.793   91.821   49.659  116.168   19.459   23.424
     10.450  443.906   85.968   92.306   48.458  117.164   19.476   23.587
     10.460  444.193   86.720   92.677   48.920  115.135   18.859   23.281
     10.470  443.534   85.766   92.360   47.983  115.622   18.659   23.315
     10.480  445.657   86.140   93.368   47.871  116.176   19.282   22.833
     10.490  447.274   86.115   92.574   48.832  117.740   18.486   22.867
     10.500  444.134   85.125   93.695   48.969  115.348   18.737   22.756
     10.510  441.329   83.406   92.060   49.410  115.010   18.569   23.156
     10.520  446.159   83.384   93.649   49.301  116.703   19.314   23.133
     10.530  439.112   82.796   90.667   48.593  117.176   18.732   22.655
     10.540  444.242   84.191   91.397   50.139  116.670   19.566   22.288
     10.550  438.122   82.464   90.635   50.077  115.132   18.998   21.612
     10.560  440.897   83.718   92.541   49.498  115.709   18.197   22.293
     10.570  441.067   83.140   91.759   49.684  117.716   17.590   22.085
     10.580  439.534   84.079   93.435   49.350  116.749   17.635   21.359
     10.590  444.391   85.597   92.062   49.904  118.412   18.950   22.318
     10.600  442.174   85.479   91.850   50.055  116.310   18.895   22.225
     10.610  439.242   83.976   90.843   48.795  116.915   18.859   22.660
     10.620  438.204   83.140   91.868   48.104  114.841   20.098   22.426
     10.630  442.310   84.001   91.131   48.145  116.463   20.236   22.920
     10.640  438.723   83.126   91.290   49.578  117.362   18.382   21.730
     10.650  441.174   83.441   93.439   47.958  116.739   19.196   22.353
     10.660  441.472   83.539   92.769   47.964  117.113   19.424   22.344
     10.670  439.037   82.522   90.754   49.084  116.208   19.468   21.846
     10.680  443.709   84.554   92.334   49.902  116.693   19.393   23.080
     10.690  438.740   84.515   90.363   49.434  114.322   19.209   22.813
     10.700  435.351   84.864   90.372   49.284  113.003   18.545   22.638
     10.710  438.263   84.001   90.212   48.947  114.537   18.684   23.014
     10.720  441.148   86.854   90.793   49.394  116.771   19.306   21.966
     10.730  438.816   86.056   90.300   49.137  115.506   18.689   21.825
     10.740  436.858   85.738   91.255   48.385  113.349   19.692   20.907
     10.750  438.305   85.082   91.403   48.458  114.751   19.287   22.086
     10.760  442.428   85.436   92.806   49.970  115.925   19.276   21.108
     10.770  441.576   84.929   91.961   49.068  117.251   18.521   21.668
     10.780  438.557   84.240   89.530   47.548  116.479   19.433   21.871
     10.790  440.452   85.748   91.636   49.031  114.693   19.291   21.754
     10.800  439.418   84.249   90.833   49.457  115.135   19.572   21.815
     10.810  437.805   86.474   91.540   48.281  112.697   19.626   21.432
     10.820  440.458   85.296   92.143   48.821  115.503   19.784   21.066
     10.830  440.786   87.262   92.128   49.686  113.871   19.586   21.932
     10.840  439.963   87.226   89.539   49.172  114.463   19.827   21.260
     10.850  437.420   85.379   92.587   47.414  112.854   19.942   22.119
     10.860  439.681   86.153   91.413   47.669  114.716   19.996   22.077
     10.870  438.240   85.870   90.306   48.163  113.710   19.841   21.940
     10.880  433.698   85.609   90.507   48.014  110.703   18.636   22.213
     10.890  437.358   85.947   92.366   48.227  113.712   18.854   21.713
     10.900  438.869   85.959   90.883   48.280  114.575   19.628   21.908
     10.910  440.098   87.952   90.837   48.307  113.801   20.546   22.254
     10.920  438.295   84.905   90.322   48.617  113.388   19.548   22.913
     10.930  441.850   85.664   91.489   47.376  115.274   20.506   21.986
     10.940  442.550   85.396   93.023   47.363  114.345   20.215   23.360
     10.950  439.049   85.441   90.584   46.864  115.136   19.017   22.971
     10.960  440.112   85.101   91.342   46.971  113.959   19.318   23.719
     10.970  439.906   85.315   91.996   48.266  114.842   19.808   21.656
     10.980  443.011   86.414   92.480   48.208  116.765   19.239   22.066
     10.990  441.950   85.603   91.185   49.435  115.461   19.192   22.606
     11.000  436.066   85.783   91.868   48.604  114.167   17.563   20.995
     11.010  439.450   83.634   91.786   48.725  115.885   19.367   22.452
     11.020  436.765   85.518   91.071   48.988  114.520   17.890   21.801
     11.030  444.016   86.480   91.947   49.185  116.010   19.566   22.545
     11.040  436.273   85.344   91.318   46.777  114.737   18.937   21.651
     11.050  436.970   84.372   92.100   46.251  114.016   19.843   21.471
     11.060  440.836   87.161   90.994   48.489  114.318   18.820   21.609
     11.070  440.301   86.316   91.641   47.324  113.660   19.755   21.842
     11.080  437.265   85.072   91.144   47.433  113.523   19.096   21.605
     11.090  437.668   85.713   91.858   47.297  114.308   19.374   21.346
     11.100  439.116   84.854   90.232   46.769  116.221   19.351   22.029
     11.110  437.936   84.617   91.904   47.805  113.126   19.146   22.414
     11.120  438.956   85.857   92.046   46.704  114.934   19.104   22.182
     11.130  437.651   84.766   91.782   46.458  112.971   19.484   22.099
     11.140  436.283   85.342   92.106   46.151  113.588   19.456   20.859
     11.150  439.714   84.364   91.854   47.886  117.269   18.765   21.846
     11.160  436.314   84.425   92.281   46.756  115.128   19.239   21.950
     11.170  432.393   84.570   90.059   46.650  114.062   18.473   21.179
     11.180  436.260   87.385   91.530   47.213  113.756   17.939   22.069
     11.190  437.723   87.637   90.623   46.912  113.928   18.367   21.738
     11.200  433.314   84.851   90.715   47.024  114.891   17.549   21.644
     11.210  435.948   85.532   89.799   47.426  113.913   19.173   21.912
     11.220  431.776   83.155   89.903   46.523  114.514   19.108   21.204
     11.230  429.088   83.291   89.676   46.476  112.982   18.830   21.385
     11.240  431.095   84.329   90.308   46.017  111.512   19.769   22.318
     11.250  437.306   87.479   88.958   47.950  112.929   19.640   21.923
     11.260  434.220   84.358   88.310   46.987  115.031   18.968   21.842
     11.270  436.444   87.124   88.637   47.128  114.050   19.434   22.069
     11.280  432.920   85.362   89.124   46.427  113.043   18.333   22.323
     11.290  431.425   85.877   89.716   47.034  111.239   18.665   21.671
     11.300  432.594   84.208   89.832   46.348  113.608   19.032   21.880
     11.310  432.082   85.630   90.414   48.054  112.081   18.674   20.151
     11.320  436.978   85.731   91.474   46.149  115.103   18.965   20.765
     11.330  434.165   86.316   91.051   46.431  112.070   18.635   21.055
     11.340  430.195   85.895   89.135   46.282  112.118   18.541   20.989
     11.350  434.299   85.331   91.966   45.929  113.103   18.403   21.397
     11.360  435.250   85.103   90.308   46.875  113.270   18.963   21.896
     11.370  439.336   88.110   90.482   47.399  114.421   18.753   20.481
     11.380  434.834   85.792   90.005   46.828  113.381   18.929   21.328
     11.390  436.303   86.645   89.360   46.836  114.808   19.638   20.975
     11.400  436.703   85.734   91.592   46.349  115.383   19.301   21.285
     11.410  436.097   86.254   90.973   46.289  114.801   18.626   20.287
     11.420  433.655   86.147   88.713   46.492  115.129   18.894   20.962
     11.430  430.173   84.821   90.732   46.075  113.761   18.253   20.118
     11.440  432.900   84.775   90.087   46.410  113.791   19.807   21.393
     11.450  431.006   84.410   91.302   45.355  113.503   18.689   20.420
     11.460  435.452   84.823   90.412   46.218  115.250   19.897   20.392
     11.470  433.747   84.841   91.300   46.260  113.177   19.342   21.141
     11.480  434.908   86.334   90.713   46.181  113.290   19.364   21.557
     11.490  441.096   87.013   91.264   47.950  116.739   19.724   20.948
     11.500  436.966   86.096   90.738   45.670  116.560   19.283   21.044
     11.510  438.595   86.414   90.348   47.410  117.106   19.854   20.505
     11.520  436.539   86.263   88.729   47.005  117.123   19.019   21.187
     11.530  433.848   84.650   88.618   46.906  116.190   19.262   21.157
     11.540  432.913   84.996   89.372   45.471  114.381   19.397   21.812
     11.550  432.731   84.434   89.325   46.203  114.693   19.342   21.255
     11.560  436.686   87.389   89.320   47.606  113.815   19.111   21.184
     11.570  439.678   85.902   90.543   48.796  115.519   18.973   21.105
     11.580  432.927   85.938   88.651   46.272  114.627   19.036   20.449
     11.590  435.578   86.611   87.808   47.175  114.777   18.735   20.838
     11.600  439.905   88.121   88.711   48.176  113.640   20.007   21.173
     11.610  433.293   85.470   89.902   46.077  112.011   19.343   21.334
     11.620  437.680   87.352   89.264   45.624  113.499   20.162   22.515
     11.630  439.332   86.323   91.128   45.898  115.677   19.446   22.466
     11.640  438.758   86.903   90.378   46.682  116.011   18.577   22.233
     11.650  436.049   86.585   90.628   46.625  113.830   19.399   21.267
     11.660  432.376   86.020   89.142   46.397  113.309   18.245   21.021
     11.670  438.522   87.602   90.580   47.418  113.718   19.005   21.324
     11.680  437.530   84.862   90.800   46.140  114.894   20.301   21.498
     11.690  439.393   87.053   90.713   48.028  114.717   19.045   21.376
     11.700  438.702   87.432   91.331   46.402  114.920   19.605   21.363
     11.710  435.895   86.603   90.278   46.815  112.027   20.294   21.093
     11.720  439.541   87.676   90.597   48.352  112.880   20.179   21.311
     11.730  440.982   87.430   92.267   45.623  113.594   20.047   21.779
     11.740  435.964   87.031   91.521   44.851  113.308   20.353   21.518
     11.750  437.571   87.201   91.288   45.798  113.664   19.988   21.543
     11.760  441.171   87.730   91.700   47.329  114.039   19.565   22.293
     11.770  439.881   87.441   90.428   46.736  115.762   19.721   21.175
     11.780  435.126   86.447   88.976   44.737  115.287   18.803   22.697
     11.790  437.610   86.282   89.897   46.302  115.298   19.588   22.569
     11.800  436.975   87.741   90.608   45.243  115.075   19.542   21.814
     11.810  437.487   88.472   89.226   46.171  115.022   18.716   21.817
     11.820  435.813   86.585   88.582   44.825  117.232   18.886   22.213
     11.830  437.709   87.738   89.873   45.979  116.948   19.150   21.218
     11.840  438.954   88.088   89.961   45.785  115.482   19.593   21.953
     11.850  433.927   86.533   89.250   46.298  114.241   19.478   21.907
     11.860  431.126   87.212   88.407   44.920  113.517   19.373   21.503
     11.870  435.331   87.406   88.681   46.716  114.932   19.311   21.696
     11.880  437.145   86.743   88.423   45.393  117.654   20.345   21.234
     11.890  436.816   86.613   89.504   45.811  116.307   20.369   21.568
     11.900  435.817   86.604   88.623   46.610  116.481   20.411   20.532
     11.910  437.725   86.520   88.993   46.416  117.074   20.558   21.212
     11.920  430.838   85.548   87.316   44.415  114.764   21.130   21.319
     11.930  440.669   86.024   90.840   46.489  118.367   20.534   21.930
     11.940  435.216   85.077   90.004   45.888  115.246   20.403   20.563
     11.950  436.290   85.062   89.383   44.716  117.697   20.822   21.065
     11.960  436.816   85.504   89.456   45.805  116.033   20.792   21.957
     11.970  436.428   85.540   90.237   45.574  115.885   20.770   21.630
     11.980  434.757   84.474   88.578   45.242  118.380   19.498   21.808
     11.990  439.622   86.969   88.589   45.351  119.039   19.274   21.591
     12.000  437.996   87.357   89.868   45.624  116.086   19.751   21.399
     12.010  435.809   86.369   87.947   45.396  115.858   19.457   22.400
     12.020  438.102   86.720   89.281   47.084  114.781   19.814   21.891
     12.030  437.299   85.990   87.674   45.441  117.567   19.246   21.935
     12.040  433.188   85.919   86.614   46.289  116.412   20.085   21.375
     12.050  437.724   86.204   89.016   46.013  116.147   20.565   21.367
     12.060  439.817   85.912   87.511   47.029  118.452   20.141   22.565
     12.070  436.635   86.209   88.804   46.511  114.839   20.802   22.061
     12.080  436.321   86.078   87.695   47.703  116.146   20.700   21.455
     12.090  439.156   86.381   89.359   46.715  115.490   21.244   21.413
     12.100  436.606   83.895   88.817   47.312  115.618   20.936   22.081
     12.110  439.157   84.873   88.760   46.875  117.535   21.533   21.744
     12.120  433.355   85.713   88.025   47.020  115.415   19.953   20.869
     12.130  434.801   84.692   88.592   45.639  116.193   20.718   20.862
     12.140  434.187   84.721   87.327   47.076  117.072   20.014   20.669
     12.150  434.905   83.879   89.094   46.304  117.713   19.615   20.800
     12.160  432.313   83.760   86.748   46.954  115.929   20.201   21.753
     12.170  427.228   82.581   87.956   46.362  112.792   19.552   20.836
     12.180  433.856   84.029   88.110   47.450  116.220   18.914   21.716
     12.190  430.067   84.149   86.019   45.795  115.066   19.591   22.299
     12.200  430.401   82.476   87.014   45.591  115.735   20.167   21.572
     12.210  429.034   82.242   87.490   46.319  114.962   20.021   21.331
     12.220  431.367   84.144   88.186   46.414  114.712   20.754   20.581
     12.230  430.809   83.932   86.410   45.534  117.149   21.224   19.941
     12.240  434.430   83.103   88.005   45.442  117.209   20.653   21.223
     12.250  436.649   84.034   89.823   47.617  116.433   20.066   21.179
     12.260  434.086   83.967   87.005   47.306  115.543   21.095   22.135
     12.270  429.343   82.248   85.580   45.900  116.693   20.161   21.106
     12.280  431.609   82.687   87.018   47.531  115.581   21.080   22.096
     12.290  431.042   85.058   86.110   45.800  115.861   20.118   21.470
     12.300  429.017   83.156   86.755   46.273  114.048   20.093   21.279
     12.310  431.771   84.872   86.770   46.354  114.182   20.442   21.793
     12.320  431.081   86.042   87.296   45.262  114.002   19.654   20.763
     12.330  426.281   85.674   85.133   45.392  112.111   19.392   21.168
     12.340  430.598   84.789   87.109   45.219  113.722   19.291   23.029
     12.350  429.823   83.923   86.804   45.737  113.739   19.786   21.603
     12.360  432.948   83.996   87.718   45.425  115.201   20.013   21.255
     12.370  430.373   83.768   86.839   45.421  114.571   19.909   21.504
     12.380  428.594   83.050   86.446   44.226  114.737   19.474   21.793
     12.390  428.690   84.495   88.265   45.441  112.293   19.418   21.585
     12.400  432.942   85.064   86.320   45.578  114.815   19.353   22.935
     12.410  434.877   86.196   88.040   44.167  114.883   20.176   22.487
     12.420  433.103   85.728   88.522   46.021  113.991   19.147   22.121
     12.430  428.174   84.529   89.948   46.030  110.350   19.471   21.518
     12.440  425.896   83.512   88.054   45.115  111.222   19.614   21.675
     12.450  429.793   83.705   88.516   45.464  112.392   20.246   21.667
     12.460  423.201   83.116   88.276   44.762  110.490   19.039   21.398
     12.470  425.011   82.261   86.984   45.423  113.310   19.426   21.433
     12.480  425.736   81.806   89.754   44.709  111.623   19.066   21.524
     12.490  428.421   82.791   88.960   45.469  113.861   19.239   20.803
     12.500  432.393   83.328   90.931   47.074  113.622   19.490   21.057
     12.510  430.023   82.506   90.662   46.100  113.585   19.682   21.566
     12.520  431.119   84.160   90.452   46.902  112.109   20.048   22.129
     12.530  432.069   85.610   90.075   46.193  113.205   19.040   22.260
     12.540  427.947   82.584   92.072   46.392  110.588   18.842   22.011
     12.550  429.817   83.808   90.053   44.920  112.206   19.393   21.847
     12.560  429.997   84.406   89.583   46.078  110.722   19.190   21.786
     12.570  431.904   85.165   90.390   45.663  111.038   19.406   22.198
     12.580  428.791   85.603   89.610   43.421  112.069   19.641   21.842
     12.590  429.059   85.115   89.722   44.886  111.143   18.987   22.907
     12.600  429.129   85.392   88.836   44.927  111.807   20.303   23.081
     12.610  428.722   84.294   88.704   45.057  112.583   19.972   22.461
     12.620  428.563   82.118   89.182   45.862  112.771   20.004   22.780
     12.630  428.597   85.676   87.451   46.008  111.883   19.468   21.324
     12.640  430.157   85.483   89.151   45.619  112.645   19.123   22.005
     12.650  427.126   84.449   87.145   45.956  112.554   19.070   22.813
     12.660  428.519   84.691   89.496   45.361  111.400   18.452   21.489
     12.670  428.534   82.789   90.064   45.165  112.965   18.744   22.742
     12.680  426.417   84.261   87.377   44.772  113.308   19.445   21.826
     12.690  427.544   86.554   88.651   44.965  111.678   18.912   22.098
     12.700  431.407   85.206   88.928   46.557  113.636   19.407   22.359
     12.710  429.791   84.347   89.257   44.558  111.826   19.609   23.138
     12.720  428.285   84.182   89.466   45.333  111.679   18.721   22.383
     12.730  427.624   83.232   89.161   44.320  110.840   19.588   23.966
     12.740  430.813   84.154   91.089   44.927  112.532   19.969   22.798
     12.750  429.296   83.838   89.021   44.649  113.094   19.580   23.509
     12.760  428.919   85.403   90.151   45.142  109.947   19.186   23.113
     12.770  429.897   85.906   89.375   46.414  110.836   18.611   22.738
     12.780  432.208   85.649   91.064   45.312  112.523   18.821   23.018
     12.790  430.119   83.726   90.630   46.137  111.537   19.529   22.490
     12.800  430.175   84.329   91.415   45.575  109.697   19.903   23.182
     12.810  430.004   83.377   91.374   45.710  110.855   20.246   22.533
     12.820  428.310   82.921   90.750   47.011  109.175   19.783   22.610
     12.830  429.905   84.292   90.208   44.554  110.560   19.574   22.717
     12.840  431.568   83.868   90.279   45.763  111.654   19.000   22.779
     12.850  427.320   83.058   90.620   45.003  110.467   19.073   22.824
     12.860  429.819   86.022   88.135   44.448  113.076   18.873   22.138
     12.870  429.043   83.607   89.566   47.551  110.632   19.016   22.712
     12.880  435.503   84.732   89.989   45.461  113.710   18.902   23.289
     12.890  431.063   86.723   89.933   45.103  109.747   19.505   22.566
     12.900  431.577   85.998   90.004   45.141  111.471   19.302   21.863
     12.910  433.633   85.185   91.015   45.603  112.907   19.751   21.791
     12.920  432.883   85.142   89.293   45.820  112.130   20.315   22.263
     12.930  435.132   84.906   89.990   46.367  113.725   20.009   22.684
     12.940  434.081   84.152   91.111   45.628  113.022   20.207   22.174
     12.950  429.830   85.298   88.788   45.389  111.969   19.448   22.578
     12.960  430.195   85.497   88.701   45.950  111.314   17.735   22.352
     12.970  431.275   85.332   88.481   46.704  114.510   18.739   22.112
     12.980  426.465   85.327   88.117   44.628  110.259   19.200   21.214
     12.990  428.251   84.892   88.746   45.680  110.887   19.330   21.913
     13.000  429.387   84.743   89.252   45.714  110.558   19.870   22.362
     13.010  429.533   83.955   88.872   45.862  111.409   18.932   22.244
     13.020  431.244   85.318   87.476   46.410  112.322   19.090   22.164
     13.030  428.567   84.182   86.988   45.282  112.850   19.082   21.610
     13.040  423.772   84.054   86.557   44.638  110.401   19.042   21.130
     13.050  425.532   83.916   85.874   45.098  112.075   18.502   22.029
     13.060  426.534   84.811   86.715   45.895  109.830   19.622   21.410
     13.070  428.565   83.417   87.514   46.984  110.583   19.088   22.327
     13.080  427.513   84.045   88.248   44.970  110.158   19.642   21.735
     13.090  431.230   83.709   90.283   46.129  110.526   18.672   22.394
     13.100  427.542   83.455   87.565   44.368  112.192   18.969   22.140
     13.110  428.127   83.872   88.736   44.510  112.591   18.504   21.078
     13.120  425.066   83.316   88.292   44.115  110.461   19.076   21.999
     13.130  424.072   83.169   87.798   44.031  110.433   19.595   21.374
     13.140  426.456   84.573   87.718   45.332  109.868   18.820   21.359
     13.150  429.076   84.381   88.194   45.102  112.189   19.350   21.774
     13.160  431.410   86.006   88.957   45.832  111.670   18.797   22.039
     13.170  429.955   84.725   87.560   47.727  111.518   19.323   22.242
     13.180  429.508   83.782   89.635   45.885  112.771   18.742   22.540
     13.190  426.206   84.400   87.131   46.457  111.428   19.396   21.339
     13.200  428.612   85.342   87.102   46.134  111.543   18.824   22.085
     13.210  424.779   84.992   86.107   45.067  110.685   18.444   22.360
     13.220  428.152   83.878   85.218   47.127  113.677   18.955   21.610
     13.230  429.807   85.591   87.188   45.985  111.590   19.260   22.812
     13.240  427.845   84.380   87.907   46.458  112.238   18.938   21.855
     13.250  428.362   84.076   87.120   45.842  113.442   19.108   21.892
     13.260  432.311   84.868   89.209   45.918  112.923   19.528   22.911
     13.270  427.440   85.076   87.780   46.258  109.759   18.969   22.969
     13.280  428.809   84.847   87.058   45.362  111.421   19.343   23.663
     13.290  431.310   83.322   87.722   46.404  113.753   18.599   22.997
     13.300  423.361   81.307   87.469   44.776  113.766   18.562   21.129
     13.310  427.743   83.065   88.420   45.202  111.079   19.365   22.423
     13.320  426.927   83.627   87.471   44.386  113.262   20.326   22.419
     13.330  422.761   83.196   88.219   44.767  109.961   18.376   22.385
     13.340  423.835   81.935   88.230   45.085  110.320   19.824   21.448
     13.350  426.584   82.969   89.287   46.298  110.627   19.293   22.171
     13.360  425.402   82.645   89.070   45.427  112.214   18.892   21.396
     13.370  424.656   83.808   88.128   45.088  111.024   19.045   21.472
     13.380  428.298   83.008   90.631   44.328  113.011   19.862   22.074
     13.390  429.496   82.994   91.468   44.170  112.910   19.606   23.089
     13.400  429.442   84.807   88.452   45.839  113.201   19.456   21.983
     13.410  427.953   83.431   88.974   43.260  111.856   19.685   23.274
     13.420  432.727   85.269   90.038   44.337  113.875   19.272   22.645
     13.430  429.441   84.789   88.045   45.102  111.759   20.094   23.147
     13.440  431.435   86.767   87.913   46.002  111.497   19.130   22.967
     13.450  431.709   85.273   89.670   45.771  111.669   19.338   23.135
     13.460  427.041   83.761   89.199   45.329  109.763   19.174   23.593
     13.470  428.412   83.523   88.708   45.257  111.085   19.185   22.334
     13.480  424.319   82.315   90.336   45.884  108.845   18.170   22.891
     13.490  429.754   84.892   89.347   45.700  110.425   18.703   23.335
     13.500  430.890   85.410   88.716   46.470  111.444   19.392   21.995
     13.510  434.376   87.389   91.089   45.722  111.511   19.276   22.463
     13.520  431.549   87.912   89.973   45.371  110.555   18.528   22.614
     13.530  431.614   88.311   86.824   45.711  110.936   20.206   21.842
     13.540  428.955   86.878   88.087   45.945  109.900   18.942   21.813
     13.550  432.245   85.516   89.790   45.438  112.134   18.891   22.515
     13.560  426.947   85.200   86.550   45.229  110.732   18.574   22.295
     13.570  428.635   86.340   87.176   45.222  110.870   19.756   21.931
     13.580  427.983   85.098   89.672   44.281  109.463   19.705   22.117
     13.590  428.594   87.130   87.769   45.197  111.134   19.726   22.090
     13.600  428.309   85.209   88.118   45.734  111.195   18.381   22.739
     13.610  430.633   88.098   87.947   44.274  112.561   18.995   22.448
     13.620  426.968   84.892   87.601   47.033  112.050   18.534   21.745
     13.630  428.803   85.146   88.889   44.919  111.529   19.238   23.332
     13.640  429.129   84.786   89.014   45.032  113.362   18.825   22.110
     13.650  428.561   84.538   88.902   45.005  113.633   18.846   22.980
     13.660  431.824   86.153   88.513   45.158  113.234   19.322   22.423
     13.670  429.278   86.099   89.750   44.283  111.883   19.466   21.422
     13.680  429.141   84.687   89.847   44.633  111.791   18.809   22.509
     13.690  430.314   86.280   90.704   43.440  111.680   19.449   22.160
     13.700  430.040   85.772   89.872   44.310  110.168   19.565   23.072
     13.710  428.808   85.341   89.093   47.004  110.972   19.089   21.487
     13.720  424.674   85.320   88.544   45.628  108.570   19.264   21.943
     13.730  425.774   83.726   89.708   45.608  109.377   18.739   21.493
     13.740  426.004   83.148   89.645   45.547  110.186   19.668   21.217
     13.750  427.473   85.517   89.841   45.348  109.981   18.767   21.950
     13.760  425.543   84.477   89.004   45.358  111.286   18.056   21.565
     13.770  431.733   87.417   91.171   45.417  110.010   19.164   21.736
     13.780  431.364   85.923   90.259   45.274  110.121   20.135   22.581
     13.790  428.533   86.133   89.717   45.517  108.139   19.909   22.365
     13.800  426.467   85.017   90.919   45.157  108.650   18.866   22.305
     13.810  426.417   86.343   88.579   45.322  109.676   19.122   21.840
     13.820  430.383   85.741   90.809   45.608  110.173   19.270   21.678
     13.830  429.856   85.907   90.304   45.762  111.318   19.095   21.716
     13.840  430.675   85.885   90.157   46.295  111.735   19.094   21.603
     13.850  422.185   83.511   89.088   46.046  110.136   18.498   21.086
     13.860  430.247   86.940   88.852   47.085  112.120   19.188   22.811
     13.870  421.636   83.627   90.187   45.281  110.167   18.390   21.615
     13.880  425.550   82.237   89.109   46.923  111.449   18.882   22.512
     13.890  425.515   84.153   89.419   46.427  112.233   17.956   21.152
     13.900  427.023   84.192   89.034   47.214  112.533   18.705   21.784
     13.910  424.796   83.414   89.942   46.628  111.728   18.590   20.915
     13.920  424.925   85.584   89.225   44.850  110.744   18.443   22.011
     13.930  426.776   84.492   91.877   43.128  112.891   19.166   21.999
     13.940  425.197   83.664   89.020   46.069  113.741   17.970   20.840
     13.950  422.831   83.172   89.605   44.875  111.369   18.708   20.611
     13.960  423.258   83.801   87.699   45.563  111.216   18.400   21.480
     13.970  422.442   83.080   88.113   44.723  110.421   19.524   20.824
     13.980  424.178   83.488   87.522   45.462  111.569   19.439   21.707
     13.990  422.740   83.295   88.291   45.381  111.982   18.514   20.956
     14.000  423.630   83.191   87.071   46.644  112.321   18.671   22.075
     14.010  421.008   84.528   87.908   45.892  109.255   18.378   21.647
     14.020  424.019   84.463   86.831   45.964  112.652   18.529   22.004
     14.030  424.392   85.065   87.652   44.086  110.688   19.210   22.628
     14.040  424.454   84.056   87.845   45.787  110.263   18.722   22.453
     14.050  426.901   85.996   88.906   44.589  111.041   19.351   22.061
     14.060  426.422   86.159   90.284   44.640  109.444   19.530   22.174
     14.070  429.433   86.533   90.176   45.453  112.336   18.834   22.186
     14.080  424.660   84.998   89.399   45.232  107.086   18.907   23.629
     14.090  423.590   86.232   89.041   44.034  109.300   19.456   21.439
     14.100  425.344   86.799   89.130   45.149  109.612   19.280   21.336
     14.110  429.054   83.723   90.177   46.256  111.961   19.573   22.330
     14.120  425.057   82.002   91.056   45.535  110.664   17.989   22.511
     14.130  422.772   83.519   89.185   46.065  110.723   18.934   21.122
     14.140  422.527   81.949   87.578   45.346  111.011   19.162   22.001
     14.150  427.493   82.397   88.775   46.233  114.157   19.688   22.088
     14.160  424.740   83.138   88.649   46.573  112.309   19.192   20.793
     14.170  425.976   84.100   89.150   45.910  112.949   19.264   20.881
     14.180  423.407   85.476   86.893   45.683  111.383   19.135   20.531
     14.190  419.655   84.123   87.919   45.770  108.515   18.779   20.686
     14.200  424.640   84.418   89.246   46.500  109.261   19.226   22.027
     14.210  421.815   82.387   90.382   46.289  107.327   19.084   21.806
     14.220  420.713   81.611   89.595   46.644  107.907   18.590   22.176
     14.230  422.398   84.130   88.955   44.766  110.715   19.672   21.401
     14.240  427.174   83.305   91.613   45.754  110.759   19.170   23.098
     14.250  425.354   83.646   91.795   47.323  107.479   19.199   22.059
     14.260  427.648   83.758   91.157   47.049  109.910   18.703   22.686
     14.270  427.746   85.443   92.323   47.280  108.130   18.389   21.086
     14.280  429.881   86.218   91.557   47.918  109.255   18.534   21.647
     14.290  422.829   84.343   90.338   45.712  107.470   19.115   21.937
     14.300  419.670   84.390   88.277   45.759  107.493   18.732   22.265
     14.310  422.168   84.958   88.484   45.685  108.610   17.968   21.300
     14.320  427.684   84.807   90.488   46.031  110.905   18.859   21.055
     14.330  425.478   85.861   87.845   45.941  109.127   19.903   22.033
     14.340  424.576   86.131   90.661   45.318  109.661   18.521   21.196
     14.350  428.426   87.508   90.490   46.366  109.504   19.223   21.827
     14.360  422.950   83.033   90.603   44.726  109.164   19.603   22.198
     14.370  427.237   84.702   90.992   46.992  109.783   18.941   22.093
     14.380  423.165   83.994   88.747   46.001  110.348   19.109   21.069
     14.390  428.711   85.002   90.812   47.424  110.666   19.964   21.317
     14.400  425.591   84.410   90.876   47.277  108.718   19.818   21.497
     14.410  422.886   82.892   89.588   47.644  109.277   19.193   20.906
     14.420  422.243   83.872   89.032   47.464  108.725   19.370   20.413
     14.430  424.151   85.096   88.567   46.715  109.118   18.684   21.288
     14.440  426.581   84.462   89.433   47.892  110.145   18.905   21.743
     14.450  426.878   84.864   91.369   47.210  109.682   18.120   21.661
     14.460  429.934   85.602   91.091   47.498  110.600   18.363   21.167
     14.470  428.807   86.468   89.582   47.279  110.038   18.543   22.105
     14.480  424.196   84.110   89.792   46.960  109.939   18.414   20.955
     14.490  424.993   84.396   90.482   47.837  107.824   18.810   21.087
     14.500  427.359   84.002   91.063   46.126  110.957   18.908   21.946
     14.510  427.723   85.016   92.074   47.341  109.547   18.955   22.108
     14.520  426.958   84.362   88.981   47.191  112.187   19.260   21.484
     14.530  426.442   85.126   90.306   47.374  109.721   18.147   21.919
     14.540  429.245   86.050   89.032   47.707  111.102   19.543   21.712
     14.550  426.960   85.490   89.329   48.886  108.559   19.359   22.648
     14.560  428.295   85.764   90.947   47.158  110.041   18.908   21.878
     14.570  429.237   84.653   90.820   47.898  109.991   19.655   22.743
     14.580  426.821   84.679   90.755   48.035  109.327   18.702   21.704
     14.590  428.445   87.061   90.165   47.894  108.451   18.229   20.348
     14.600  428.650   86.180   90.046   48.493  109.499   18.498   22.062
     14.610  427.082   84.985   89.830   47.145  109.631   18.471   21.513
     14.620  431.010   85.624   90.019   49.115  111.265   18.984   20.566
     14.630  424.562   85.283   88.063   48.889  107.126   19.232   22.331
     14.640  425.989   85.223   88.909   47.745  108.821   18.780   21.846
     14.650  426.154   85.322   87.999   48.737  108.668   18.433   21.755
     14.660  425.399   84.473   88.889   47.434  109.230   20.412   20.672
     14.670  426.859   86.062   89.475   47.794  108.973   18.368   21.266
     14.680  427.329   86.708   88.981   47.685  109.626   19.320   21.078
     14.690  426.256   85.887   88.866   46.746  107.850   19.511   22.520
     14.700  430.373   87.748   88.160   47.842  110.634   19.424   22.424
     14.710  424.940   85.883   86.606   47.568  108.949   18.599   22.320
     14.720  425.985   86.304   86.973   48.166  108.082   19.279   22.261
     14.730  430.660   86.383   90.212   47.774  110.760   18.487   22.842
     14.740  429.974   86.520   88.907   47.660  111.955   18.051   22.231
     14.750  431.414   88.885   88.365   47.272  109.394   18.780   22.901
     14.760  427.841   86.782   87.666   47.093  110.042   18.851   22.833
     14.770  429.495   86.269   88.588   47.959  109.685   19.511   22.326
     14.780  424.702   85.532   87.858   47.917  107.953   18.079   23.066
     14.790  428.444   86.840   89.674   46.439  110.176   17.892   22.998
     14.800  429.519   87.465   88.876   47.227  110.955   17.672   22.909
     14.810  430.458   87.156   88.082   48.257  111.698   17.910   22.977
     14.820  428.588   86.420   88.071   47.506  109.360   18.893   23.302
     14.830  430.124   87.945   88.424   46.227  110.193   18.982   22.902
     14.840  429.443   86.229   89.523   46.036  111.211   19.275   22.841
     14.850  427.757   86.478   88.555   45.596  110.436   18.939   23.182
     14.860  429.758   86.736   87.519   46.988  112.193   18.398   22.886
     14.870  432.069   86.213   89.524   46.800  112.060   17.796   24.014
     14.880  429.557   87.158   88.993   47.305  111.015   17.816   23.003
     14.890  431.275   86.667   89.681   46.811  112.354   17.890   23.114
     14.900  432.432   85.902   89.335   49.004  113.266   18.045   21.855
     14.910  431.291   88.703   87.980   46.843  112.205   18.453   22.065
     14.920  423.173   84.109   87.087   47.108  110.644   18.024   22.547
     14.930  427.716   86.012   88.569   47.024  111.527   18.054   23.260
     14.940  430.256   87.199   86.853   48.289  111.772   18.643   22.757
     14.950  429.425   87.282   88.150   47.773  110.434   18.239   22.974
     14.960  423.688   84.861   86.999   47.372  109.757   18.984   21.681
     14.970  426.491   85.735   88.439   47.512  110.149   18.834   22.334
     14.980  424.970   85.034   89.352   47.063  108.703   18.563   22.843
     14.990  428.754   86.039   89.153   46.850  109.893   19.476   22.810
     15.000  427.987   83.730   89.376   46.620  112.103   19.309   22.032
     15.010  427.775   87.625   89.101   46.536  109.260   19.092   21.927
     15.020  433.713   86.325   88.344   47.576  112.818   19.620   22.871
     15.030  431.063   86.249   89.241   47.190  111.436   19.037   22.949
     15.040  427.515   87.015   89.154   46.903  110.951   18.379   22.100
     15.050  432.251   87.351   88.855   46.577  111.987   18.386   23.031
     15.060  429.407   85.737   88.511   47.513  110.775   19.044   22.899
     15.070  429.267   86.583   88.305   47.650  110.083   18.171   22.695
     15.080  434.391   87.631   89.120   49.047  111.997   19.055   23.191
     15.090  430.974   88.272   89.091   46.914  110.589   19.016   22.221
     15.100  428.809   85.663   87.693   48.534  110.288   18.678   23.062
     15.110  430.198   86.143   87.988   49.211  111.350   19.278   22.381
     15.120  429.570   87.578   88.020   47.783  109.167   18.667   22.417
     15.130  427.326   87.056   88.303   46.481  110.578   18.809   22.220
     15.140  426.533   83.843   88.238   49.198  110.258   18.952   21.958
     15.150  428.055   85.427   87.323   47.987  109.954   20.695   21.785
     15.160  428.312   86.925   88.245   48.328  109.772   19.748   22.032
     15.170  431.452   86.309   88.673   49.213  111.227   19.554   21.901
     15.180  425.253   85.400   88.013   48.711  110.401   19.071   21.587
     15.190  428.075   85.603   89.419   49.331  109.483   19.336   21.842
     15.200  428.002   86.268   87.892   48.538  111.449   18.963   21.627
     15.210  427.063   83.106   86.974   49.191  113.244   19.038   22.245
     15.220  426.282   84.061   88.799   49.733  110.871   18.939   21.448
     15.230  425.320   83.399   87.319   47.942  112.379   19.657   21.423
     15.240  430.491   85.241   89.265   48.475  112.394   19.529   22.636
     15.250  427.290   83.152   87.791   48.264  113.131   19.301   21.397
     15.260  426.058   83.368   87.866   48.378  112.568   19.194   22.360
     15.270  427.860   85.938   87.684   48.346  111.708   19.467   21.855
     15.280  427.203   85.148   87.589   48.266  112.214   19.467   21.665
     15.290  424.735   84.805   88.054   48.864  110.143   18.801   21.354
     15.300  424.942   84.119   87.442   48.951  109.669   19.336   22.607
     15.310  425.004   84.606   85.113   49.631  111.258   19.217   21.644
     15.320  433.952   85.473   88.345   49.283  113.659   19.479   21.955
     15.330  431.898   84.405   86.994   48.222  113.692   19.584   22.522
     15.340  427.508   85.654   86.509   48.339  110.543   20.692   21.189
     15.350  429.286   85.966   86.106   48.630  110.814   20.964   22.252
     15.360  427.885   85.886   84.820   49.499  110.655   20.475   21.797
     15.370  425.774   84.574   86.161   48.964  110.361   18.870   21.724
     15.380  430.595   85.566   86.919   48.577  112.504   19.680   22.294
     15.390  427.127   84.826   84.471   48.067  111.855   20.001   22.355
     15.400  429.838   83.155   85.206   48.609  113.026   20.173   23.096
     15.410  429.761   86.273   87.072   48.421  111.388   19.318   22.412
     15.420  426.856   86.362   85.367   47.921  109.993   18.870   22.751
     15.430  428.739   87.377   85.475   47.101  112.369   20.177   22.429
     15.440  428.790   86.541   86.105   47.781  112.646   19.842   22.185
     15.450  430.046   87.107   86.087   47.579  113.154   19.423   21.941
     15.460  433.578   86.271   86.623   48.238  115.190   20.173   21.934
     15.470  429.619   85.178   85.447   48.614  113.011   19.592   22.852
     15.480  433.273   86.819   87.773   48.710  111.815   19.109   22.977
     15.490  428.298   84.122   86.755   47.007  112.353   19.768   22.792
     15.500  429.800   85.380   86.105   48.599  112.835   18.534   22.183
     15.510  429.878   84.429   87.256   47.298  113.280   19.302   23.057
     15.520  429.357   85.208   88.159   47.127  111.496   19.065   22.918
     15.530  428.617   84.186   88.278   48.531  112.420   19.770   22.069
     15.540  424.761   85.485   87.112   46.963  112.603   18.832   21.827
     15.550  427.536   85.739   87.008   47.462  112.373   19.392   22.041
     15.560  428.747   87.041   86.348   47.579  112.336   19.111   21.198
     15.570  428.677   85.163   88.054   47.792  112.518   19.034   21.612
     15.580  430.029   87.776   87.311   47.515  110.656   19.258   22.455
     15.590  434.226   87.097   88.580   46.699  113.705   19.235   22.197
     15.600  430.151   89.405   87.199   46.153  110.142   20.290   22.402
     15.610  426.977   85.411   86.764   47.546  111.517   18.940   22.689
     15.620  433.584   87.474   89.651   48.314  113.363   18.632   22.162
     15.630  429.107   85.790   87.748   47.480  111.820   19.297   22.264
     15.640  427.077   84.051   88.129   47.240  112.052   18.712   21.720
     15.650  431.248   86.299   87.704   47.587  112.495   20.188   22.257
     15.660  428.233   86.050   87.394   46.058  111.828   20.054   21.732
     15.670  429.524   84.716   86.585   48.368  111.517   19.991   22.352
     15.680  433.726   87.155   86.970   49.256  112.416   19.584   22.826
     15.690  426.759   84.371   86.060   48.509  111.059   20.073   21.750
     15.700  431.181   86.205   86.526   48.132  113.736   19.853   21.489
     15.710  427.233   85.006   85.471   47.957  112.170   19.910   21.957
     15.720  429.687   83.946   87.904   47.356  112.539   20.811   22.044
     15.730  423.801   84.809   85.981   47.328  110.796   19.470   20.727
     15.740  429.933   84.760   87.334   47.889  111.917   19.451   22.058
     15.750  427.222   85.284   87.939   47.797  110.248   19.979   21.393
     15.760  429.322   85.017   86.566   48.623  111.612   19.485   22.434
     15.770  429.141   84.174   86.328   48.865  110.977   19.699   22.540
     15.780  432.568   84.310   87.595   49.171  113.840   19.044   23.024
     15.790  436.208   86.779   86.039   50.318  112.980   19.344   23.936
     15.800  436.406   84.978   88.976   48.830  114.868   19.102   22.720
     15.810  432.191   84.438   86.535   48.547  113.656   19.931   22.789
     15.820  428.981   84.859   86.411   48.196  112.891   19.803   20.970
     15.830  427.132   83.817   88.271   48.847  110.996   19.861   21.364
     15.840  427.971   84.718   86.754   48.249  112.107   18.686   21.246
     15.850  429.190   85.578   86.284   49.348  111.650   19.787   21.034
     15.860  430.061   83.159   87.570   47.159  114.487   20.842   22.264
     15.870  436.341   85.582   89.283   48.202  113.891   20.246   22.369
     15.880  432.747   85.064   86.608   49.129  111.027   20.826   22.247
     15.890  432.495   83.255   87.868   49.172  113.336   19.906   22.355
     15.900  428.955   83.694   88.581   47.908  111.923   20.037   21.815
     15.910  430.995   84.289   88.285   48.029  111.517   19.445   23.363
     15.920  434.191   83.607   88.193   49.429  115.440   19.434   22.788
     15.930  435.020   84.416   88.524   49.579  113.029   20.192   22.799
     15.940  431.312   83.940   86.866   48.285  113.940   19.425   22.739
     15.950  427.769   83.262   88.827   47.715  113.277   18.998   21.722
     15.960  431.794   83.839   87.001   49.177  114.362   20.214   21.973
     15.970  431.425   85.659   87.864   48.072  110.542   19.513   22.664
     15.980  428.371   84.287   85.083   48.261  113.642   19.725   21.999
     15.990  431.048   83.712   88.994   49.016  112.585   19.361   21.607
     16.000  429.301   83.752   87.825   48.356  112.281   19.094   22.111
     16.010  432.081   85.165   86.527   49.719  112.641   19.588   22.630
     16.020  431.938   85.013   87.621   49.750  112.563   19.142   21.881
     16.030  430.254   84.913   86.471   49.846  112.455   18.132   23.338
     16.040  426.955   83.896   86.922   47.728  111.467   19.466   22.726
     16.050  429.845   84.714   86.850   48.064  111.480   18.689   22.835
     16.060  430.036   84.084   87.933   48.275  111.437   19.862   22.050
     16.070  424.990   83.137   86.593   47.513  109.510   18.584   23.274
     16.080  423.135   83.317   84.918   48.358  108.686   18.904   22.257
     16.090  427.895   84.708   85.626   49.061  109.848   19.592   22.554
     16.100  429.107   83.413   86.534   49.118  111.221   19.970   22.935
     16.110  427.738   83.580   85.482   48.963  112.423   19.505   22.206
     16.120  428.724   82.912   86.434   49.335  109.890   19.775   22.580
     16.130  429.032   83.600   87.288   49.746  111.666   19.316   22.832
     16.140  432.873   85.779   86.953   49.013  112.413   19.863   22.588
     16.150  429.235   82.481   87.728   49.209  112.051   19.453   21.706
     16.160  425.010   84.226   86.405   47.400  110.302   20.014   23.136
     16.170  428.341   83.186   87.906   47.691  112.465   19.825   22.319
     16.180  429.743   84.146   86.659   47.900  111.837   19.940   23.051
     16.190  429.572   84.330   85.665   47.753  113.073   19.943   22.923
     16.200  434.308   85.490   89.408   48.146  111.745   20.195   23.288
     16.210  427.411   84.157   88.677   46.210  110.013   19.323   23.373
     16.220  424.977   84.142   85.757   45.874  111.212   19.259   23.251
     16.230  427.593   83.621   85.882   47.025  111.904   19.310   23.182
     16.240  431.012   84.449   86.811   47.273  112.576   19.205   24.298
     16.250  433.201   85.721   87.126   46.295  113.238   19.361   23.481
     16.260  430.185   85.861   85.660   47.089  112.053   19.671   23.745
     16.270  427.850   83.572   86.010   46.193  113.360   19.340   22.710
     16.280  432.641   83.042   87.561   47.765  115.130   19.545   23.131
     16.290  433.983   84.592   85.776   48.839  115.615   19.487   23.152
     16.300  429.446   83.925   85.111   47.541  113.813   19.713   23.301
     16.310  431.161   84.232   85.432   48.392  114.614   19.422   22.633
     16.320  428.293   86.076   83.291   46.994  112.300   19.638   22.948
     16.330  431.164   84.266   87.038   47.799  112.185   19.953   22.630
     16.340  426.673   83.132   84.542   48.737  112.512   20.111   22.682
     16.350  427.526   81.764   86.505   47.752  113.239   19.494   22.041
     16.360  426.705   83.054   86.122   47.826  111.134   19.821   22.265
     16.370  423.810   81.974   86.692   46.825  110.378   20.148   21.902
     16.380  430.149   83.293   87.065   48.219  112.737   19.521   22.988
     16.390  428.560   83.508   86.590   47.733  111.717   19.652   22.637
     16.400  430.298   83.657   87.579   46.069  112.436   20.975   22.424
     16.410  430.547   84.208   87.293   47.391  112.616   19.546   23.326
     16.420  429.752   82.910   85.348   47.261  114.126   19.993   23.726
     16.430  429.096   81.687   86.071   47.180  113.041   20.586   22.500
     16.440  425.977   82.246   86.680   46.751  112.426   19.681   22.734
     16.450  436.507   84.845   89.395   47.211  113.454   20.544   22.762
     16.460  429.144   84.010   87.334   46.457  110.797   21.058   22.042
     16.470  428.692   84.370   86.423   47.157  110.668   20.974   22.839
     16.480  429.793   86.282   87.455   47.340  110.804   20.020   21.527
     16.490  432.705   86.396   87.383   48.148  111.314   20.375   21.428
     16.500  430.966   85.861   87.676   45.492  113.686   20.052   22.002
     16.510  431.739   85.019   87.826   47.952  112.516   20.298   21.150
     16.520  431.475   83.574   86.555   47.612  115.280   20.636   22.318
     16.530  432.620   84.420   88.025   48.215  112.804   20.358   22.209
     16.540  429.147   85.658   86.434   48.208  110.904   20.217   21.663
     16.550  426.085   84.487   83.737   47.450  112.542   20.132   21.110
     16.560  428.273   85.114   85.426   47.033  111.330   20.069   21.937
     16.570  430.831   84.180   84.003   47.005  113.989   20.915   21.860
     16.580  426.836   84.075   83.617   47.444  112.294   20.207   22.120
     16.590  430.731   85.241   85.839   47.660  112.946   20.598   21.353
     16.600  430.004   86.357   85.452   47.373  112.024   20.536   22.251
     16.610  435.387   86.347   86.219   48.507  113.506   21.031   22.053
     16.620  431.003   84.837   85.526   48.218  113.448   19.678   21.584
     16.630  432.333   84.492   87.725   47.556  114.005   19.923   21.090
     16.640  434.651   86.300   86.085   48.665  113.501   20.568   22.576
     16.650  433.187   87.216   86.000   47.562  113.201   20.883   21.121
     16.660  431.088   86.127   84.435   48.600  112.216   20.439   21.349
     16.670  431.348   84.830   86.035   47.505  114.230   20.074   21.890
     16.680  430.670   84.678   86.048   47.835  113.997   19.272   21.189
     16.690  434.747   86.660   84.215   47.757  115.165   21.136   21.636
     16.700  429.352   84.918   85.171   45.977  114.648   20.615   21.230
     16.710  428.745   86.373   83.356   47.434  111.900   21.443   21.576
     16.720  428.859   85.481   85.471   47.219  111.322   20.619   21.670
     16.730  428.441   84.938   85.261   47.542  113.064   20.219   20.905
     16.740  427.019   84.193   85.578   46.500  111.911   19.603   21.699
     16.750  427.542   84.457   87.928   46.679  110.250   20.404   21.246
     16.760  425.924   84.459   86.643   46.232  109.475   20.745   21.821
     16.770  429.191   86.442   86.599   46.621  110.929   20.399   22.113
     16.780  425.969   85.046   85.784   47.388  108.887   20.219   21.848
     16.790  424.118   84.685   86.302   47.164  109.171   19.474   21.510
     16.800  426.503   86.437   86.045   46.340  109.313   20.650   21.423
     16.810  428.541   85.304   86.565   47.306  110.053   20.908   21.786
     16.820  423.025   84.726   85.673   46.402  108.654   20.147   21.732
     16.830  429.591   86.205   84.300   47.887  111.179   20.615   21.852
     16.840  425.410   86.114   84.928   47.824  109.824   20.076   21.401
     16.850  426.594   85.327   84.356   47.395  108.848   20.633   22.177
     16.860  431.493   87.160   85.576   47.243  111.620   20.298   22.425
     16.870  428.326   86.459   86.091   46.404  108.967   21.853   22.225
     16.880  426.150   84.787   85.902   46.426  109.461   20.169   22.710
     16.890  422.748   84.111   85.620   46.320  108.181   21.149   21.692
     16.900  428.247   87.174   85.654   46.519  110.401   19.989   21.227
     16.910  428.061   86.807   84.776   44.554  111.319   21.454   21.744
     16.920  425.063   84.622   86.098   45.660  110.086   20.485   21.876
     16.930  428.647   86.143   85.856   46.080  112.854   20.304   21.174
     16.940  431.234   86.867   88.089   46.253  110.500   20.692   20.740
     16.950  432.859   88.398   87.548   46.812  110.957   20.430   21.395
     16.960  431.683   87.438   88.077   45.669  111.415   19.904   20.551
     16.970  427.542   86.067   86.330   44.330  110.913   21.196   20.608
     16.980  427.860   86.033   87.686   44.711  110.258   20.200   21.292
     16.990  427.447   86.076   87.626   45.755  109.326   20.634   20.729
     17.000  428.949   84.854   87.414   45.068  111.109   21.340   21.382
     17.010  432.157   86.028   88.861   45.190  110.331   20.759   21.695
     17.020  430.902   86.769   87.715   44.471  111.149   21.001   22.683
     17.030  426.561   85.768   87.647   44.870  109.783   20.391   21.846
     17.040  430.867   86.464   86.282   45.900  111.444   21.406   21.311
     17.050  430.026   86.657   87.097   45.452  109.603   20.430   21.515
     17.060  424.911   85.755   86.120   44.593  109.410   20.541   22.154
     17.070  429.822   84.770   89.792   44.698  111.951   20.870   21.521
     17.080  429.359   85.961   87.200   45.877  110.794   20.579   21.299
     17.090  430.209   85.912   86.053   47.337  110.058   21.400   21.780
     17.100  434.629   86.266   87.523   46.626  114.657   20.299   22.120
     17.110  426.450   85.248   85.855   45.667  111.362   20.500   21.301
     17.120  427.156   84.830   86.603   46.676  112.413   19.824   20.923
     17.130  433.052   85.448   88.945   46.459  111.644   21.102   21.366
     17.140  431.824   86.413   88.813   45.956  111.855   21.070   20.813
     17.150  432.070   86.379   86.960   47.005  112.005   21.068   21.476
     17.160  428.724   87.472   86.605   45.453  111.134   20.729   21.177
     17.170  428.330   87.102   87.341   46.590  108.801   20.876   21.290
     17.180  422.374   84.585   85.897   45.913  107.836   20.619   21.245
     17.190  422.962   85.143   84.837   46.065  108.706   21.126   21.219
     17.200  422.930   83.793   86.843   44.623  111.146   20.296   20.622
     17.210  428.638   84.306   87.982   46.334  109.612   21.817   22.141
     17.220  427.434   86.371   87.157   45.826  108.338   21.211   22.206
     17.230  429.083   84.756   87.011   46.246  110.743   20.806   21.628
     17.240  430.810   86.006   87.575   45.561  110.723   21.908   21.718
     17.250  427.190   84.544   87.891   47.280  109.946   20.633   20.933
     17.260  430.073   86.062   87.094   46.557  109.523   21.398   21.350
     17.270  425.509   84.444   86.350   45.796  110.047   21.037   21.061
     17.280  425.879   85.238   86.848   45.889  108.009   20.491   21.739
     17.290  431.844   85.599   87.295   45.489  112.784   20.791   21.841
     17.300  428.006   86.604   87.019   45.528  109.777   20.524   21.290
     17.310  433.018   85.560   88.218   46.072  111.589   22.011   21.397
     17.320  430.509   85.211   87.312   44.103  112.495   20.711   21.744
     17.330  431.880   84.739   88.715   44.883  111.557   20.442   21.253
     17.340  431.721   86.342   88.511   45.399  111.589   20.152   20.601
     17.350  426.932   84.914   88.938   44.492  110.075   20.261   21.168
     17.360  432.555   86.858   89.488   46.049  110.972   20.650   20.896
     17.370  432.374   86.385   89.190   45.263  111.720   20.926   21.387
     17.380  431.191   84.871   89.654   45.961  110.575   20.344   21.643
     17.390  431.466   85.360   89.900   45.375  111.069   20.796   21.474
     17.400  430.572   84.565   88.004   45.886  111.981   20.052   21.525
     17.410  428.185   84.449   89.362   47.117  109.367   20.204   21.123
     17.420  426.192   84.632   87.747   45.952  108.553   20.348   20.451
     17.430  424.313   83.102   88.801   45.173  109.000   20.755   21.157
     17.440  424.920   82.379   88.031   45.855  110.137   21.092   20.250
     17.450  427.873   82.786   86.921   46.806  110.596   21.376   20.938
     17.460  426.484   83.058   87.001   45.039  110.783   21.910   21.104
     17.470  426.641   84.197   87.853   44.673  110.541   21.554   20.590
     17.480  430.902   84.104   88.205   44.769  113.176   22.112   20.388
     17.490  432.118   84.557   88.981   45.736  111.563   21.250   21.294
     17.500  430.962   85.643   87.901   46.685  110.622   21.675   21.861
     17.510  430.708   83.671   88.554   45.893  112.205   21.092   21.224
     17.520  433.844   83.643   89.499   46.242  113.528   20.979   22.002
     17.530  429.675   84.005   87.935   46.204  110.860   21.156   21.567
     17.540  429.063   84.159   87.453   46.125  113.374   20.910   21.043
     17.550  427.139   85.095   87.076   45.933  111.237   20.377   20.079
     17.560  430.552   84.180   88.376   46.928  112.213   20.941   20.670
     17.570  430.875   84.810   87.010   46.960  111.597   21.835   21.041
     17.580  432.168   85.077   87.024   47.210  113.189   21.269   20.575
     17.590  432.374   84.564   88.169   46.848  113.181   21.121   20.837
     17.600  427.835   84.818   88.490   45.815  111.824   20.138   19.962
     17.610  429.820   84.861   89.119   45.910  110.112   21.455   20.852
     17.620  428.640   85.974   87.332   45.866  112.823   20.388   20.460
     17.630  428.176   85.754   89.281   45.808  110.233   20.992   20.511
     17.640  433.091   86.812   90.404   45.874  112.059   20.313   21.095
     17.650  429.240   85.567   88.374   45.936  110.222   21.275   21.643
     17.660  428.476   83.149   88.855   46.298  111.251   19.973   22.211
     17.670  428.264   83.950   88.405   45.757  110.672   20.155   21.361
     17.680  431.876   83.558   89.268   45.904  113.067   21.043   21.785
     17.690  432.664   85.777   89.440   45.577  112.643   20.864   21.010
     17.700  432.052   84.527   89.399   46.576  110.367   21.890   21.622
     17.710  433.693   84.534   90.075   45.728  111.839   21.109   22.318
     17.720  432.179   82.982   89.614   45.237  113.540   20.203   22.572
     17.730  436.506   84.755   90.981   45.865  112.196   21.183   22.774
     17.740  435.822   85.508   91.784   45.974  112.277   20.417   22.386
     17.750  435.671   84.450   89.886   46.257  112.838   19.940   23.017
     17.760  428.684   85.044   87.783   44.475  110.666   20.462   22.952
     17.770  432.029   83.727   89.510   47.568  111.354   20.396   22.971
     17.780  428.943   83.890   88.065   46.126  112.383   19.928   23.077
     17.790  429.314   82.668   87.153   45.994  113.764   19.882   22.561
     17.800  431.976   83.999   89.883   45.369  111.070   20.396   23.249
     17.810  432.161   85.014   89.112   45.000  112.950   20.374   21.763
     17.820  429.748   83.853   90.308   46.433  110.221   20.074   22.196
     17.830  425.855   83.832   87.678   45.294  110.537   19.699   21.657
     17.840  428.470   82.709   86.797   46.854  113.935   20.655   22.496
     17.850  429.715   83.008   89.002   47.015  108.355   21.134   22.721
     17.860  429.137   84.398   89.241   45.886  110.166   19.805   22.177
     17.870  433.928   84.630   90.272   46.656  112.924   20.741   22.429
     17.880  433.514   85.468   88.428   46.887  111.618   20.695   22.093
     17.890  431.592   85.248   89.072   47.139  111.902   20.556   20.668
     17.900  434.830   84.168   90.576   47.002  112.908   21.359   21.441
     17.910  433.319   83.725   87.293   47.828  113.950   21.908   21.085
     17.920  430.456   85.343   88.417   46.580  112.818   20.278   21.378
     17.930  428.076   84.210   88.016   46.534  112.296   20.028   21.242
     17.940  427.075   83.880   89.273   46.104  110.637   20.479   20.990
     17.950  428.029   83.692   88.677   46.181  111.991   20.385   21.674
     17.960  430.663   85.140   87.718   46.914  112.237   20.958   20.872
     17.970  433.321   84.708   89.568   46.958  112.833   21.588   21.202
     17.980  429.203   84.702   87.241   46.296  112.183   20.697   21.865
     17.990  426.598   82.789   87.696   46.323  110.429   20.649   21.447
     18.000  427.502   82.780   89.374   46.673  110.151   20.608   21.028
     18.010  429.034   83.880   88.539   47.283  111.115   20.552   21.928
     18.020  431.797   84.042   89.661   46.133  111.660   20.568   21.971
     18.030  427.914   85.041   88.295   44.270  109.686   20.646   22.847
     18.040  425.986   82.194   87.612   45.945  108.472   21.140   22.645
     18.050  429.418   83.918   89.103   45.165  111.779   21.256   22.237
     18.060  426.955   83.747   86.653   46.761  111.458   21.100   21.029
     18.070  429.232   83.615   86.767   45.882  112.348   20.879   21.547
     18.080  426.504   80.970   87.293   44.798  113.223   20.797   22.188
     18.090  431.272   84.198   89.081   46.291  111.428   21.949   21.177
     18.100  430.905   83.605   87.296   46.697  112.521   21.221   22.544
     18.110  430.728   83.745   89.424   45.853  112.442   21.101   21.412
     18.120  429.366   83.083   87.404   45.029  111.464   20.997   22.746
     18.130  431.311   84.944   89.656   45.717  111.352   20.693   21.665
     18.140  432.673   83.473   89.323   45.704  112.065   21.436   22.188
     18.150  430.076   83.548   86.670   46.986  112.359   21.228   22.076
     18.160  433.047   83.573   89.256   45.495  112.819   21.560   22.287
     18.170  431.668   83.706   88.259   45.523  113.310   21.614   22.422
     18.180  432.776   82.209   89.170   44.716  112.440   22.427   23.248
     18.190  431.011   82.234   88.359   45.106  112.799   21.800   23.019
     18.200  431.604   81.123   89.814   45.077  112.270   21.755   23.246
     18.210  433.450   82.012   89.056   44.404  114.747   21.789   24.326
     18.220  431.583   81.904   89.342   44.460  114.818   21.254   22.057
     18.230  430.288   82.977   86.996   45.479  114.482   21.285   21.777
     18.240  434.448   82.479   90.831   45.077  115.897   21.325   21.619
     18.250  428.954   83.855   88.745   43.462  113.047   21.194   23.103
     18.260  428.697   83.053   87.595   44.571  114.055   21.688   21.883
     18.270  434.119   82.086   90.418   45.578  114.324   21.601   21.985
     18.280  431.632   82.419   90.516   45.138  112.747   21.228   21.631
     18.290  428.035   81.928   89.690   45.272  111.582   21.083   21.975
     18.300  433.406   83.915   89.141   45.435  113.526   21.133   22.318
     18.310  430.891   83.806   88.971   45.166  112.781   21.267   21.485
     18.320  437.312   84.374   90.354   46.242  113.489   21.383   22.325
     18.330  432.505   82.592   88.818   46.471  113.660   21.370   22.322
     18.340  431.680   83.153   88.488   45.697  113.046   20.274   22.549
     18.350  428.685   80.643   88.249   45.316  113.980   20.933   22.420
     18.360  430.638   82.281   88.700   46.139  112.163   20.537   22.082
     18.370  431.760   82.322   89.396   46.425  113.298   20.552   21.808
     18.380  433.367   83.827   89.325   46.635  113.438   21.154   21.796
     18.390  434.025   84.625   90.499   45.677  111.856   21.492   21.322
     18.400  427.326   84.088   86.866   46.481  109.765   19.559   22.131
     18.410  429.677   82.740   88.994   45.701  112.824   20.069   22.182
     18.420  429.334   82.610   89.499   47.869  109.742   20.595   22.396
     18.430  433.415   83.137   89.501   46.789  113.915   20.125   21.616
     18.440  432.630   84.758   89.612   47.224  112.762   19.926   21.666
     18.450  433.493   83.918   89.107   47.638  112.418   20.405   22.138
     18.460  438.629   84.120   91.473   47.989  114.572   20.884   22.695
     18.470  430.266   82.957   89.761   47.461  111.532   20.255   22.169
     18.480  434.631   83.865   86.671   48.811  115.131   20.400   21.993
     18.490  433.595   84.035   87.523   47.499  112.962   20.328   22.544
     18.500  431.011   83.227   86.963   47.458  114.851   20.156   21.650
     18.510  433.057   83.488   87.686   48.695  112.095   20.405   23.086
     18.520  430.996   82.267   89.303   45.235  114.201   19.889   22.207
     18.530  431.148   85.396   87.609   46.853  113.082   19.647   22.483
     18.540  433.347   82.682   88.804   46.446  114.346   20.175   22.680
     18.550  435.412   82.552   88.501   48.112  114.810   20.612   22.886
     18.560  430.983   82.066   88.815   46.218  113.898   19.835   21.924
     18.570  431.302   81.419   87.026   46.346  114.504   20.800   21.884
     18.580  431.669   84.327   86.891   46.625  111.789   21.044   21.932
     18.590  430.505   81.607   86.976   46.780  115.021   20.121   22.245
     18.600  433.779   83.798   87.946   47.767  113.457   20.452   21.345
     18.610  430.179   81.682   87.456   47.214  115.382   19.903   21.618
     18.620  433.005   82.151   88.797   48.525  113.670   20.230   22.739
     18.630  429.626   82.876   89.332   47.506  111.690   19.495   22.242
     18.640  430.206   81.544   88.977   47.628  112.414   19.680   22.137
     18.650  428.281   81.919   88.618   46.824  111.549   20.026   21.512
     18.660  428.271   80.888   89.733   46.406  112.614   19.796   21.017
     18.670  432.852   81.380   89.552   47.736  113.872   20.352   22.032
     18.680  432.919   81.845   88.677   46.896  112.956   20.213   22.765
     18.690  430.341   81.459   88.572   47.323  111.520   20.155   21.849
     18.700  432.423   82.128   87.981   46.289  114.937   20.038   21.779
     18.710  433.089   80.222   90.197   46.781  114.387   20.944   21.651
     18.720  430.704   82.134   87.516   48.172  112.871   20.203   21.654
     18.730  431.053   82.265   88.035   46.415  112.726   19.873   22.145
     18.740  431.009   83.416   88.842   47.388  111.555   19.741   21.920
     18.750  431.063   84.258   86.922   46.909  112.631   19.660   22.103
     18.760  432.775   82.108   89.148   47.574  113.097   20.510   21.925
     18.770  434.894   83.754   90.121   46.995  114.196   20.291   22.221
     18.780  429.726   83.436   88.613   47.457  112.179   19.753   21.039
     18.790  435.535   82.703   88.895   47.922  114.686   21.273   21.652
     18.800  434.802   82.090   89.139   48.201  115.076   20.482   20.984
     18.810  430.798   83.286   87.557   47.979  113.029   19.950   21.710
     18.820  431.423   82.256   89.863   47.724  113.617   19.849   21.862
     18.830  432.783   80.842   89.205   48.874  114.338   19.651   22.295
     18.840  427.983   81.254   87.762   47.927  113.419   19.814   21.115
     18.850  430.274   82.856   87.847   45.574  114.154   19.966   21.556
     18.860  433.890   84.592   88.316   47.035  115.041   19.889   21.983
     18.870  432.424   83.111   88.778   46.105  115.697   19.959   21.262
     18.880  430.114   82.913   89.516   46.544  112.214   19.114   21.617
     18.890  431.329   82.525   87.359   47.710  114.386   19.998   21.851
     18.900  430.893   83.887   88.738   46.353  113.480   19.975   21.895
     18.910  428.002   80.698   87.862   47.435  110.592   20.640   22.328
     18.920  432.436   83.723   89.009   46.791  113.105   20.182   22.438
     18.930  432.717   84.203   87.757   46.758  113.243   19.835   22.411
     18.940  434.248   83.214   88.807   47.421  115.473   19.007   21.184
     18.950  432.412   83.795   87.688   47.537  115.105   19.479   22.246
     18.960  433.089   83.031   89.342   47.959  112.764   19.158   22.290
     18.970  432.214   84.115   88.382   47.646  111.628   19.776   21.258
     18.980  428.617   84.146   88.740   46.590  109.193   19.594   21.750
     18.990  431.136   82.033   88.780   46.598  111.994   20.692   22.722
     19.000  434.349   82.733   90.559   47.922  113.991   19.661   21.786
     19.010  434.645   83.915   90.965   46.865  112.246   19.851   21.448
     19.020  434.386   83.558   88.568   46.991  113.851   21.047   21.635
     19.030  431.479   82.091   86.936   48.332  114.849   20.051   21.624
     19.040  434.962   82.965   88.290   49.945  113.684   20.485   21.871
     19.050  434.956   83.722   87.290   49.460  113.952   20.270   21.801
     19.060  433.277   82.918   88.546   48.175  112.870   20.465   21.475
     19.070  428.236   82.384   87.502   48.832  111.358   19.971   20.713
     19.080  434.539   83.137   88.928   48.959  112.246   20.609   21.763
     19.090  432.739   83.093   87.555   48.518  113.423   21.304   21.541
     19.100  435.013   85.168   88.748   48.553  113.209   20.621   21.758
     19.110  427.132   82.088   88.756   48.797  110.742   19.298   20.497
     19.120  429.559   81.857   90.041   48.995  111.849   20.193   20.129
     19.130  431.568   82.330   88.333   48.489  112.056   21.382   21.798
     19.140  428.678   82.274   88.042   47.799  110.519   21.485   21.574
     19.150  428.239   80.066   88.519   47.633  111.304   20.451   21.366
     19.160  431.244   83.872   88.999   48.545  109.928   21.924   21.829
     19.170  433.076   81.534   91.178   48.378  110.308   21.130   21.705
     19.180  428.677   79.584   88.195   48.671  111.734   21.335   21.163
     19.190  431.305   82.984   88.861   47.877  112.161   19.727   22.418
     19.200  429.943   81.466   88.746   47.356  113.319   19.720   21.863
     19.210  430.289   80.333   90.258   46.982  111.431   21.206   22.383
     19.220  431.169   81.409   90.795   47.286  111.074   20.623   22.462
     19.230  433.365   81.835   92.028   47.746  112.029   20.333   22.515
     19.240  429.722   82.504   89.919   47.198  111.077   20.500   22.199
     19.250  424.400   80.994   89.542   46.318  110.505   19.252   21.284
     19.260  423.157   79.880   89.283   47.033  106.872   19.979   22.145
     19.270  431.943   81.009   90.464   48.293  110.198   20.939   22.365
     19.280  427.216   81.465   90.228   46.690  107.944   20.960   22.301
     19.290  430.696   83.279   89.152   45.766  111.383   21.032   22.627
     19.300  428.991   83.343   87.629   46.582  111.375   20.544   22.305
     19.310  429.655   83.359   89.282   47.574  109.870   19.933   21.457
     19.320  431.798   83.484   90.403   47.151  110.483   20.250   22.586
     19.330  429.680   83.542   89.457   46.850  109.455   19.819   22.034
     19.340  431.463   84.045   89.253   46.128  110.816   19.962   22.720
     19.350  432.521   84.553   88.450   48.342  110.870   20.204   21.248
     19.360  430.937   83.730   90.215   47.233  109.595   20.039   22.491
     19.370  431.666   84.297   87.913   48.083  110.124   19.906   21.432
     19.380  437.703   87.845   89.941   47.151  111.649   19.556   21.339
     19.390  428.959   85.204   89.251   46.901  109.084   19.487   21.188
     19.400  430.016   83.983   86.639   47.665  110.140   20.494   21.899
     19.410  434.749   86.182   89.004   48.021  111.492   19.882   22.142
     19.420  430.752   82.963   89.060   48.358  110.487   20.683   20.941
     19.430  429.181   82.404   90.496   47.309  110.029   19.637   21.842
     19.440  435.203   84.033   90.398   48.668  109.465   20.839   22.649
     19.450  435.721   84.382   91.083   48.580  109.048   21.267   21.744
     19.460  429.931   81.968   90.694   46.723  108.698   20.304   21.770
     19.470  433.559   84.621   90.418   48.113  110.699   20.368   20.896
     19.480  431.527   84.005   89.470   48.493  109.589   20.199   21.267
     19.490  433.829   82.558   89.523   48.281  111.040   21.008   21.323
     19.500  434.752   83.706   90.906   48.178  110.931   20.342   20.949
     19.510  431.906   83.445   89.855   48.420  109.657   20.931   21.647
     19.520  433.057   83.216   91.106   48.071  111.320   19.802   20.994
     19.530  433.032   82.745   91.010   47.349  110.009   19.884   22.433
     19.540  433.662   83.800   91.466   47.181  111.962   19.990   21.104
     19.550  434.354   83.557   90.421   47.644  112.322   20.289   21.506
     19.560  433.375   87.299   89.416   47.719  108.277   19.891   21.874
     19.570  429.969   85.171   88.925   47.456  108.668   20.757   21.302
     19.580  435.774   85.103   91.720   48.203  110.010   19.920   22.556
     19.590  432.879   85.960   90.377   47.115  108.240   20.621   22.369
     19.600  438.427   85.181   92.796   48.574  109.313   21.090   22.292
     19.610  436.213   82.935   91.933   47.448  111.151   20.830   22.368
     19.620  429.487   82.163   90.621   47.286  108.363   19.962   22.674
     19.630  433.387   84.491   93.459   47.689  109.169   19.979   22.055
     19.640  430.629   84.610   91.573   48.005  107.082   19.277   21.492
     19.650  432.263   83.147   93.423   46.822  107.509   19.699   21.614
     19.660  436.073   85.335   94.863   46.989  108.017   20.715   21.498
     19.670  435.828   85.091   92.395   47.970  107.901   21.520   21.759
     19.680  435.956   83.708   93.944   48.262  107.443   20.820   23.222
     19.690  432.771   85.026   92.306   45.908  109.319   20.074   21.615
     19.700  428.830   84.464   91.399   45.764  106.429   20.328   21.835
     19.710  429.206   83.587   92.378   46.020  108.801   19.962   21.344
     19.720  427.705   85.176   91.638   46.072  107.271   20.109   20.899
     19.730  430.405   84.333   92.165   47.238  106.359   19.574   21.684
     19.740  431.502   84.905   90.376   46.644  110.071   19.691   21.468
     19.750  429.394   84.017   90.561   46.250  107.614   20.036   21.064
     19.760  428.070   84.536   89.995   47.459  107.492   19.409   21.219
     19.770  428.996   83.450   91.913   45.318  108.981   19.994   22.349
     19.780  427.186   84.917   91.174   44.707  106.728   19.931   21.742
     19.790  433.120   86.377   90.668   47.073  107.585   20.903   21.345
     19.800  430.162   85.584   88.677   46.695  108.820   19.572   21.339
     19.810  429.367   85.478   88.056   46.487  108.366   20.294   21.886
     19.820  433.694   86.007   89.895   48.199  108.918   20.110   22.346
     19.830  433.577   85.653   89.774   47.492  110.211   20.119   22.240
     19.840  432.556   85.713   90.613   46.515  109.485   19.912   21.830
     19.850  431.612   83.531   89.944   46.482  109.588   19.746   22.877
     19.860  430.306   85.586   89.746   46.810  106.582   20.175   22.268
     19.870  432.503   85.848   90.733   46.320  108.492   19.910   22.107
     19.880  434.184   87.404   90.410   48.195  109.311   19.964   21.399
     19.890  428.821   84.534   91.360   46.459  107.873   19.107   21.554
     19.900  432.269   86.386   90.467   47.092  109.608   18.985   21.591
     19.910  433.148   87.909   90.216   47.321  108.599   19.953   21.067
     19.920  431.995   84.598   90.622   46.387  109.289   20.014   22.015
     19.930  430.511   85.700   89.880   46.671  108.877   20.210   22.508
     19.940  432.173   84.529   91.447   46.759  110.831   19.470   21.584
     19.950  433.744   84.396   91.821   48.939  109.424   20.228   20.888
     19.960  433.497   85.054   91.927   47.107  107.980   20.428   21.794
     19.970  435.114   84.495   92.248   47.874  109.859   19.725   21.428
     19.980  428.458   82.899   90.098   46.462  110.129   19.710   21.392
     19.990  431.268   82.570   90.258   48.437  109.483   19.329   22.437
     20.000  428.539   83.338   89.292   47.045  108.671   20.130   21.713
     20.010  427.606   82.999   90.982   46.798  107.301   19.690   21.482
     20.020  431.441   82.862   90.123   48.641  108.925   19.670   21.576
     20.030  433.235   83.535   90.889   47.145  111.651   19.473   21.167
     20.040  433.943   84.215   90.789   48.014  108.828   20.560   21.936
     20.050  431.456   85.150   89.601   47.325  109.906   20.435   21.642
     20.060  428.061   84.063   87.756   47.052  108.366   20.345   22.129
     20.070  428.248   84.171   89.388   47.633  107.952   20.231   21.940
     20.080  434.916   85.382   90.480   48.226  108.977   20.191   21.789
     20.090  432.093   84.597   89.257   47.368  109.226   20.713   20.627
     20.100  433.725   84.612   90.218   48.063  109.622   19.859   21.649
     20.110  433.686   84.575   90.498   47.241  109.342   20.535   21.226
     20.120  430.835   83.327   91.153   47.171  108.365   20.353   21.827
     20.130  433.077   85.936   91.166   47.225  108.253   20.005   21.501
     20.140  434.321   83.957   94.856   46.644  107.479   19.544   22.238
     20.150  433.714   85.710   91.861   47.546  107.884   19.430   22.069
     20.160  434.357   85.973   91.673   47.276  108.915   19.589   21.724
     20.170  432.382   85.284   92.349   45.860  107.852   19.580   22.571
     20.180  432.942   85.379   90.570   47.053  109.317   19.039   21.150
     20.190  432.008   85.113   89.628   46.344  108.920   20.013   22.638
     20.200  436.832   85.703   90.543   48.003  110.838   20.415   21.794
     20.210  431.864   83.961   90.875   47.706  107.743   20.072   21.343
     20.220  438.037   85.177   93.208   46.196  110.133   20.520   21.682
     20.230  434.882   84.569   90.818   47.753  108.714   20.378   21.581
     20.240  431.496   84.996   90.197   47.792  107.775   19.391   21.718
     20.250  436.113   84.766   92.464   46.928  109.778   20.946   21.571
     20.260  437.272   86.165   89.699   46.646  111.117   21.344   21.404
     20.270  431.838   86.140   89.918   46.921  109.244   21.238   20.378
     20.280  430.428   85.419   89.851   47.329  107.880   20.331   21.357
     20.290  434.798   84.591   91.187   46.289  109.431   20.770   21.590
     20.300  438.314   86.142   90.912   48.008  110.558   21.154   21.806
     20.310  436.811   84.886   91.485   46.998  110.723   20.537   21.970
     20.320  431.048   84.968   89.444   45.215  111.122   19.774   21.712
     20.330  432.420   84.700   90.334   47.649  107.527   20.591   21.952
     20.340  434.790   85.575   91.358   46.870  110.585   19.928   21.433
     20.350  430.889   84.210   89.816   46.590  110.952   20.023   20.963
     20.360  431.314   83.752   92.490   46.344  108.877   20.031   20.883
     20.370  434.789   86.712   91.709   46.559  109.258   20.699   21.415
     20.380  430.961   82.803   90.969   47.837  109.450   20.804   20.982
     20.390  430.061   85.642   89.807   48.031  108.794   19.469   21.022
     20.400  431.426   84.269   90.626   46.178  108.872   20.099   21.775
     20.410  433.072   86.859   90.113   45.801  109.122   20.414   21.817
     20.420  432.423   87.144   90.740   46.122  109.384   20.099   21.346
     20.430  434.047   85.425   91.955   49.121  108.590   19.628   21.112
     20.440  435.368   84.056   91.721   47.778  111.283   19.664   21.367
     20.450  431.092   83.897   91.559   45.950  110.697   19.203   20.163
     20.460  431.968   84.633   89.729   45.741  111.273   19.503   21.504
     20.470  432.145   85.132   89.567   47.420  110.382   19.289   21.373
     20.480  428.544   83.171   88.552   47.653  108.385   19.464   21.876
     20.490  429.854   85.512   88.496   46.385  110.066   18.269   21.631
     20.500  429.062   83.923   87.905   47.576  110.926   19.429   21.864
     20.510  429.288   82.937   88.597   47.351  110.341   19.634   21.998
     20.520  429.757   83.553   89.536   46.737  109.857   19.697   21.733
     20.530  427.123   84.133   87.187   47.244  109.978   19.170   21.681
     20.540  431.373   84.280   88.154   47.640  110.830   20.228   21.185
     20.550  433.902   84.391   91.350   47.239  109.965   19.882   22.587
     20.560  434.218   84.942   90.980   47.542  109.808   20.642   21.501
     20.570  433.634   85.140   91.344   46.739  109.342   20.038   22.039
     20.580  431.906   84.972   90.769   46.436  108.460   20.242   22.252
     20.590  429.888   84.044   89.958   46.619  109.461   20.568   21.907
     20.600  430.729   83.961   91.265   48.072  107.761   20.534   21.700
     20.610  433.853   83.631   91.661   46.975  110.898   20.355   21.772
     20.620  430.716   85.161   89.299   47.372  108.043   20.532   21.697
     20.630  428.245   85.296   89.696   47.199  108.222   18.810   21.496
     20.640  428.815   85.520   88.763   47.066  108.700   19.161   21.810
     20.650  433.178   86.551   90.825   46.786  108.913   19.337   22.172
     20.660  433.154   86.360   90.848   47.190  111.419   18.601   20.727
     20.670  432.404   85.618   90.261   46.437  110.320   19.643   21.826
     20.680  429.871   85.059   91.361   47.215  107.611   20.232   21.705
     20.690  432.220   85.570   90.664   46.864  108.393   19.968   21.757
     20.700  434.027   82.718   91.859   47.493  111.088   19.734   22.187
     20.710  430.480   82.694   92.123   45.122  110.801   20.292   21.258
     20.720  432.982   84.248   92.323   46.664  110.231   20.291   22.609
     20.730  434.025   84.965   92.049   47.609  110.333   19.332   21.729
     20.740  434.401   87.112   91.247   46.767  109.726   19.590   21.791
     20.750  430.090   85.447   89.474   47.317  110.634   19.683   21.749
     20.760  434.438   85.164   89.679   47.339  111.426   20.172   22.625
     20.770  435.076   84.841   90.301   47.421  113.208   19.719   22.627
     20.780  432.427   84.621   90.445   47.717  110.981   20.045   21.514
     20.790  431.638   86.443   88.302   47.057  109.770   20.741   21.433
     20.800  430.784   84.293   90.280   47.780  110.580   20.042   20.935
     20.810  435.553   85.510   88.752   47.546  112.881   19.979   22.104
     20.820  428.187   84.171   87.169   46.480  112.273   19.599   21.352
     20.830  431.045   84.852   89.080   48.256  109.878   20.799   21.549
     20.840  430.104   86.043   89.797   47.058  110.455   19.875   21.378
     20.850  434.882   87.117   90.718   47.245  111.206   19.795   20.835
     20.860  430.869   86.443   90.241   47.178  109.916   19.643   21.530
     20.870  429.798   85.182   89.052   46.082  110.896   20.290   21.547
     20.880  433.068   85.354   91.044   45.996  111.820   19.988   21.558
     20.890  431.845   84.746   90.935   45.195  110.719   20.216   22.023
     20.900  432.865   85.235   89.629   46.722  111.849   21.212   21.591
     20.910  431.771   87.268   91.064   46.652  109.072   20.438   21.787
     20.920  430.813   85.222   89.770   47.899  109.747   19.996   21.358
     20.930  432.815   85.513   90.979   46.703  112.317   19.826   20.731
     20.940  435.433   85.187   91.617   48.142  114.152   20.368   20.368
     20.950  433.026   85.202   92.137   47.668  109.881   19.789   21.338
     20.960  429.531   87.055   89.218   45.757  110.618   20.220   20.060
     20.970  433.735   86.690   92.204   46.116  110.558   20.788   20.940
     20.980  429.809   86.546   88.385   46.857  109.829   19.907   21.348
     20.990  431.605   86.114   91.735   45.515  110.219   20.106   20.720
     21.000  429.888   86.227   89.613   47.452  108.222   20.228   20.849
     21.010  427.498   85.306   90.669   46.812  107.837   20.953   21.098
     21.020  429.874   84.094   92.477   47.294  111.045   19.856   20.054
     21.030  434.510   86.410   90.838   47.744  110.701   20.684   21.456
     21.040  432.659   83.449   90.598   47.329  113.334   20.497   21.673
     21.050  428.381   84.346   89.275   48.548  110.148   19.984   21.401
     21.060  431.515   85.685   90.349   46.323  110.809   20.564   20.665
     21.070  433.994   85.960   91.396   47.755  110.763   21.189   21.350
     21.080  430.597   86.432   89.802   48.511  110.872   19.784   20.662
     21.090  429.355   85.174   88.549   47.877  109.169   20.820   21.321
     21.100  428.365   84.959   88.341   46.602  110.303   21.105   20.554
     21.110  431.021   86.172   89.850   46.427  109.703   21.692   20.930
     21.120  432.265   86.610   89.548   45.946  111.181   20.272   21.380
     21.130  427.427   83.873   88.819   45.983  110.961   20.789   20.923
     21.140  431.353   83.877   90.766   45.799  113.282   19.929   21.506
     21.150  432.038   84.468   91.517   46.914  111.161   19.542   21.712
     21.160  430.053   85.359   90.298   47.037  110.930   19.625   20.975
     21.170  428.198   84.609   89.403   47.566  110.673   19.701   21.925
     21.180  425.106   83.271   88.442   46.962  109.730   19.217   21.618
     21.190  428.763   83.732   89.774   46.309  112.474   19.532   21.306
     21.200  430.673   85.987   90.566   46.003  112.015   19.360   21.654
     21.210  429.381   83.993   90.698   46.306  111.414   19.510   21.507
     21.220  433.163   86.402   89.954   47.612  112.298   19.336   21.379
     21.230  428.690   82.934   88.950   47.408  112.310   19.924   21.508
     21.240  430.560   84.806   90.987   47.377  110.987   19.050   20.671
     21.250  430.619   83.563   89.108   48.223  112.579   19.705   20.823
     21.260  431.082   84.099   88.985   47.492  113.151   19.633   21.526
     21.270  432.836   84.819   90.075   47.428  112.442   18.643   21.838
     21.280  431.250   83.531   89.988   47.348  112.419   20.023   21.821
     21.290  430.729   84.701   88.740   47.317  112.057   18.589   21.883
     21.300  431.583   84.272   89.921   48.268  111.613   19.880   21.596
     21.310  436.648   85.236   91.185   48.699  111.813   20.292   22.328
     21.320  424.723   83.666   87.720   46.636  109.290   19.749   21.384
     21.330  424.833   82.866   88.496   45.614  110.087   19.878   21.520
     21.340  430.652   85.723   87.130   47.853  110.743   19.505   21.643
     21.350  428.728   83.990   88.505   48.555  111.136   19.946   20.607
     21.360  428.891   83.273   88.702   49.190  110.675   19.768   20.949
     21.370  428.688   81.434   90.468   47.384  110.751   19.760   22.187
     21.380  429.249   82.834   88.782   48.235  111.705   19.499   21.593
     21.390  428.777   85.010   87.324   48.201  111.313   18.916   21.182
     21.400  430.399   85.851   88.204   49.081  111.173   19.924   20.694
     21.410  428.509   82.631   88.037   48.855  110.075   19.606   21.430
     21.420  425.115   82.535   88.272   48.038  108.839   20.004   21.795
     21.430  424.044   81.852   89.080   46.881  109.467   20.779   20.703
     21.440  429.127   83.977   89.085   46.972  110.960   20.484   21.469
     21.450  426.521   85.040   88.340   47.570  107.993   19.671   21.551
     21.460  429.915   84.863   90.255   47.012  110.925   20.801   21.046
     21.470  425.589   81.535   87.693   47.973  109.620   20.485   21.128
     21.480  423.185   81.082   87.528   47.480  108.943   20.441   20.997
     21.490  428.469   82.209   88.032   47.637  112.050   19.761   20.960
     21.500  423.424   79.016   88.025   47.852  110.566   19.210   21.361
     21.510  426.022   80.973   87.728   47.981  110.130   19.245   22.304
     21.520  424.897   82.007   87.164   47.675  109.468   19.830   21.599
     21.530  423.369   82.008   87.794   46.826  110.541   19.410   20.975
     21.540  429.555   84.455   87.324   46.978  111.402   20.147   21.242
     21.550  427.259   82.349   89.436   46.666  109.486   20.388   21.050
     21.560  430.245   84.872   88.273   48.197  109.628   20.217   22.630
     21.570  424.439   83.562   87.349   46.203  109.225   20.458   21.468
     21.580  425.005   84.043   88.013   45.183  108.836   19.557   21.376
     21.590  425.438   83.972   87.586   46.652  109.200   19.986   20.869
     21.600  430.850   83.042   88.069   48.060  111.282   20.659   22.013
     21.610  430.290   83.579   88.469   47.726  111.207   21.232   22.040
     21.620  430.154   83.124   89.058   47.999  111.345   20.172   21.383
     21.630  425.137   82.766   88.915   47.166  108.248   21.041   21.751
     21.640  427.413   83.421   90.032   47.287  108.326   20.758   21.944
     21.650  426.203   81.614   88.358   48.405  110.092   19.562   21.624
     21.660  420.676   83.388   87.199   46.586  107.169   20.418   20.884
     21.670  428.145   83.728   90.022   47.263  109.410   19.623   22.729
     21.680  423.404   82.679   88.652   46.325  107.654   20.228   21.632
     21.690  426.948   82.992   90.461   46.158  107.784   20.923   22.162
     21.700  425.972   83.842   87.942   45.790  108.260   20.722   21.572
     21.710  424.297   82.454   87.563   45.228  109.520   20.121   21.554
     21.720  425.096   82.979   88.191   45.529  109.511   19.816   21.188
     21.730  425.607   83.660   87.670   46.853  109.312   20.786   21.434
     21.740  428.485   84.358   88.767   46.934  109.880   21.170   21.403
     21.750  428.823   83.202   91.040   47.515  109.676   20.261   22.125
     21.760  422.839   81.790   88.449   46.922  107.696   20.447   21.756
     21.770  426.828   81.409   90.812   47.863  109.633   20.640   21.296
     21.780  424.213   83.558   89.162   46.922  108.965   20.427   21.318
     21.790  425.059   85.089   89.098   45.883  108.192   20.737   20.944
     21.800  427.217   83.346   89.694   46.091  110.305   19.764   21.757
     21.810  427.665   84.752   90.111   45.929  109.443   20.457   21.212
     21.820  429.322   83.839   90.598   46.355  109.609   20.394   22.163
     21.830  427.757   84.118   91.064   46.070  110.301   19.928   21.037
     21.840  422.992   83.904   89.285   45.895  107.001   20.325   21.741
     21.850  425.502   85.113   89.234   47.971  108.437   19.589   20.891
     21.860  423.748   83.397   89.356   45.501  108.748   20.255   20.673
     21.870  426.689   84.777   88.483   46.605  109.667   19.729   20.888
     21.880  426.748   86.266   87.965   46.749  109.982   19.761   20.732
     21.890  425.081   86.714   89.029   46.481  107.998   19.387   20.763
     21.900  426.537   86.574   90.181   45.785  108.279   19.928   20.988
     21.910  428.467   85.602   89.425   48.159  109.990   19.230   20.717
     21.920  427.614   85.313   87.813   46.422  109.789   20.795   20.697
     21.930  424.596   85.279   88.568   46.746  105.815   20.310   21.669
     21.940  423.307   84.696   88.919   45.828  106.573   20.128   20.971
     21.950  426.474   84.278   88.677   46.157  110.721   19.418   21.334
     21.960  426.021   85.201   88.507   45.656  108.708   19.211   21.587
     21.970  424.086   83.885   88.864   45.221  110.201   18.422   21.378
     21.980  427.124   84.948   90.230   45.958  109.401   18.949   21.214
     21.990  425.422   83.741   89.132   46.348  109.374   19.059   20.500
     22.000  421.728   83.576   88.284   45.348  107.455   19.041   20.970
     22.010  425.970   84.754   89.583   46.042  109.653   19.081   19.916
     22.020  427.804   86.374   87.857   45.140  109.845   19.384   20.700
     22.030  426.085   85.495   88.972   44.999  109.258   19.489   21.321
     22.040  424.524   83.837   90.509   46.337  106.907   19.047   21.037
     22.050  422.638   84.499   88.442   45.918  107.513   19.371   20.553
     22.060  422.828   84.241   86.613   45.998  109.064   19.472   21.085
     22.070  425.152   85.664   87.629   45.197  109.572   19.961   21.606
     22.080  426.757   84.564   89.730   45.427  109.375   18.943   21.472
     22.090  426.516   84.415   89.497   45.382  110.093   19.265   20.545
     22.100  424.173   85.699   88.371   46.413  108.677   19.207   19.425
     22.110  428.807   86.845   88.761   46.562  108.315   19.750   21.210
     22.120  425.100   85.773   89.549   46.856  106.029   18.756   21.136
     22.130  424.340   84.737   89.040   46.467  107.659   18.488   21.477
     22.140  425.613   86.440   89.131   46.075  107.743   18.449   21.155
     22.150  422.528   85.070   88.559   45.778  107.100   19.002   20.505
     22.160  425.980   83.487   90.850   45.987  108.483   18.629   21.152
     22.170  425.807   86.566   89.617   45.757  108.053   18.318   22.063
     22.180  420.150   84.217   88.603   44.494  107.940   18.315   21.392
     22.190  429.813   85.739   88.918   47.257  110.893   19.794   21.215
     22.200  425.040   84.086   88.797   47.175  110.949   18.451   20.010
     22.210  425.681   85.397   89.866   47.066  108.307   18.001   20.169
     22.220  426.104   85.005   89.767   47.395  107.854   19.275   19.991
     22.230  423.660   83.327   88.943   47.399  109.007   18.759   20.531
     22.240  425.703   83.484   89.924   45.520  110.822   18.216   21.228
     22.250  422.190   84.904   88.311   45.923  107.523   18.205   20.121
     22.260  427.787   85.039   89.290   47.708  110.096   18.522   20.737
     22.270  423.382   84.013   87.858   47.159  107.901   18.040   21.141
     22.280  424.164   83.101   88.377   47.510  109.199   18.746   20.455
     22.290  424.754   85.803   88.139   46.502  107.677   18.531   21.196
     22.300  420.112   83.815   87.758   45.595  109.465   17.784   19.818
     22.310  422.651   84.186   88.056   45.920  108.995   18.890   20.432
     22.320  427.676   83.728   90.080   46.202  111.755   19.265   21.019
     22.330  421.562   82.349   87.949   46.600  109.828   19.078   20.626
     22.340  427.415   85.325   88.466   47.075  110.437   18.965   20.411
     22.350  424.641   83.985   88.841   46.367  110.036   18.910   20.019
     22.360  430.095   86.039   89.082   47.724  110.346   18.901   20.927
     22.370  426.368   83.930   90.932   46.595  109.214   19.294   20.552
     22.380  426.432   84.770   89.197   47.458  108.155   18.611   21.287
     22.390  429.690   86.005   88.909   47.534  108.750   18.506   21.120
     22.400  431.103   84.932   90.513   47.477  109.464   19.552   20.738
     22.410  430.073   84.075   91.572   46.777  107.161   19.304   22.014
     22.420  424.517   82.391   88.395   47.244  108.852   19.056   20.811
     22.430  430.267   85.964   90.164   48.297  107.781   19.887   20.963
     22.440  427.455   84.548   88.940   47.629  108.559   19.159   20.609
     22.450  426.469   83.488   89.457   47.354  107.928   19.240   21.075
     22.460  429.154   85.227   88.567   46.719  109.756   19.473   20.749
     22.470  427.220   86.375   89.925   47.549  109.442   18.062   19.923
     22.480  424.718   84.812   89.070   46.725  107.265   18.771   20.678
     22.490  428.022   86.169   90.933   46.384  108.744   18.435   21.353
     22.500  422.296   85.249   87.840   45.390  107.645   18.107   21.115
     22.510  428.057   88.165   88.247   46.021  108.608   18.466   21.188
     22.520  430.848   86.896   90.310   45.104  112.900   18.120   20.160
     22.530  431.254   86.419   89.649   46.582  110.897   19.559   21.692
     22.540  429.265   86.775   89.031   44.673  112.327   18.612   21.065
     22.550  431.361   85.792   89.884   47.055  111.872   18.417   21.070
     22.560  430.709   86.000   89.423   46.841  110.526   19.497   21.491
     22.570  428.138   85.531   90.659   45.047  109.155   19.325   21.283
     22.580  430.947   87.441   89.955   45.439  110.448   19.142   21.193
     22.590  427.782   86.880   90.544   44.828  109.803   19.588   21.314
     22.600  430.435   87.656   88.881   46.606  109.977   19.747   21.218
     22.610  427.686   86.736   88.390   45.228  109.270   19.223   21.649
     22.620  430.775   86.225   88.340   46.520  111.617   19.163   20.804
     22.630  428.853   85.388   88.848   44.706  111.027   19.265   21.645
     22.640  430.067   85.923   89.028   46.874  109.096   19.763   21.090
     22.650  431.232   85.793   88.791   46.902  110.268   19.514   21.235
     22.660  434.996   87.417   89.804   46.085  111.058   19.845   20.978
     22.670  431.229   84.991   88.578   46.954  110.704   19.766   20.662
     22.680  429.377   85.732   88.969   43.872  112.057   19.671   20.220
     22.690  433.960   86.366   89.758   46.516  110.901   20.402   21.013
     22.700  432.517   85.800   88.809   44.863  111.801   19.861   21.641
     22.710  431.895   86.102   88.020   45.056  112.312   19.223   21.261
     22.720  430.813   84.953   90.264   45.942  110.335   19.538   20.574
     22.730  428.298   83.346   89.831   45.095  108.578   20.507   21.545
     22.740  425.054   83.908   88.387   43.897  109.510   20.017   21.166
     22.750  427.779   83.869   88.399   45.297  109.948   19.171   20.999
     22.760  429.560   84.331   89.418   44.659  111.257   19.015   21.465
     22.770  429.796   85.556   88.831   45.984  109.956   19.262   20.686
     22.780  431.415   85.079   90.910   45.566  110.369   19.047   21.115
     22.790  423.279   83.581   87.077   44.027  109.131   19.583   21.392
     22.800  430.301   83.493   89.664   44.645  111.108   19.680   21.004
     22.810  427.213   82.233   88.378   44.541  111.034   19.740   21.588
     22.820  429.771   84.052   90.321   45.486  109.985   19.531   20.905
     22.830  429.896   83.934   89.346   45.435  110.231   19.954   20.657
     22.840  434.010   84.590   90.886   44.822  111.228   20.030   21.780
     22.850  432.381   84.496   90.904   44.464  111.151   20.078   21.267
     22.860  433.706   84.779   90.019   45.686  111.054   20.010   21.085
     22.870  425.009   83.490   88.698   44.876  109.917   18.333   21.165
     22.880  426.722   83.988   88.034   46.285  109.695   19.030   21.071
     22.890  429.039   85.730   87.909   45.178  110.111   19.791   20.832
     22.900  434.979   84.481   89.875   47.697  110.631   20.072   21.436
     22.910  429.556   84.808   88.989   46.199  110.573   19.563   21.399
     22.920  433.305   84.036   90.933   45.121  111.164   19.421   21.238
     22.930  436.618   86.364   90.852   46.809  111.938   19.190   20.822
     22.940  434.392   86.741   91.116   46.257  109.568   19.518   21.020
     22.950  428.419   85.744   88.828   45.820  109.294   20.007   21.153
     22.960  429.825   84.097   89.125   46.974  110.726   19.843   21.426
     22.970  428.379   84.350   88.821   45.636  109.999   19.466   21.144
     22.980  432.124   85.793   90.920   46.615  110.341   19.844   20.555
     22.990  429.919   84.588   90.233   45.383  111.312   19.375   22.206
     23.000  430.297   84.473   90.972   44.084  111.507   19.998   21.895
     23.010  432.420   85.109   91.987   44.272  111.758   19.739   21.524
     23.020  431.414   87.469   87.614   43.573  111.262   20.826   21.750
     23.030  428.373   86.454   88.045   44.073  110.921   19.908   21.088
     23.040  429.634   84.867   88.420   44.275  111.330   20.958   21.320
     23.050  435.078   84.399   89.297   45.345  114.129   20.827   21.141
     23.060  434.805   86.267   89.609   44.681  112.124   20.919   21.301
     23.070  432.878   85.112   89.518   44.974  112.988   21.501   20.802
     23.080  433.867   84.953   89.818   45.159  113.704   20.452   20.567
     23.090  432.645   85.164   89.773   45.511  112.077   20.534   21.116
     23.100  433.339   84.431   87.403   44.253  113.090   20.772   21.378
     23.110  432.899   83.741   88.601   44.204  115.062   20.738   21.328
     23.120  434.345   82.746   90.396   46.231  111.791   21.305   20.607
     23.130  431.597   84.934   89.035   43.708  111.712   20.863   21.316
     23.140  429.430   82.889   88.946   44.059  112.733   20.130   21.232
     23.150  433.955   83.961   89.558   45.434  112.193   20.808   22.165
     23.160  426.558   83.929   88.800   45.296  108.328   20.189   21.343
     23.170  430.933   85.041   89.420   44.485  112.142   20.544   21.398
     23.180  430.344   85.400   89.428   44.696  112.950   20.113   21.539
     23.190  436.215   86.848   90.672   45.548  112.779   20.354   21.349
     23.200  435.508   86.795   91.469   44.372  112.944   20.230   21.135
     23.210  437.533   85.986   93.046   44.643  113.805   20.137   21.446
     23.220  431.942   86.168   89.224   44.073  112.095   20.752   20.364
     23.230  436.193   86.279   90.875   45.424  111.485   21.200   21.892
     23.240  433.672   82.094   91.806   45.432  114.394   20.736   21.284
     23.250  436.236   86.538   89.220   44.599  114.674   20.918   21.543
     23.260  432.419   84.935   89.897   45.487  110.772   21.225   21.383
     23.270  435.123   84.791   93.071   43.517  112.506   20.489   21.513
     23.280  432.419   83.768   91.680   45.261  111.061   20.289   21.718
     23.290  434.478   86.706   91.005   45.602  111.583   20.173   21.647
     23.300  431.034   84.411   92.263   44.407  110.831   20.154   21.026
     23.310  428.945   83.436   91.740   44.921  110.742   19.027   20.880
     23.320  432.368   85.504   92.056   44.490  111.738   19.892   20.475
     23.330  430.742   83.711   92.839   44.232  112.517   20.837   20.988
     23.340  429.126   85.176   89.596   44.521  111.423   19.839   21.174
     23.350  428.475   84.120   89.745   44.550  112.592   20.407   20.333
     23.360  431.100   82.601   91.519   45.295  113.825   18.919   21.454
     23.370  434.081   85.234   92.273   44.843  114.333   19.547   21.590
     23.380  430.042   84.970   90.198   44.757  111.821   19.859   20.956
     23.390  430.887   83.697   90.692   44.124  113.448   20.940   21.415
     23.400  431.044   81.984   90.615   44.526  114.599   20.011   22.212
     23.410  432.376   84.321   90.877   45.285  111.786   20.371   22.023
     23.420  433.057   84.163   90.412   46.546  112.264   20.767   21.853
     23.430  427.733   82.666   89.721   44.688  110.631   20.434   22.114
     23.440  426.528   80.841   90.500   45.002  110.240   20.367   21.776
     23.450  431.930   83.878   89.854   44.906  112.440   20.085   23.133
     23.460  428.239   82.781   89.101   44.358  110.113   20.232   22.153
     23.470  423.813   82.175   87.368   45.362  109.272   19.593   21.299
     23.480  430.596   84.932   90.098   44.575  110.654   19.376   21.748
     23.490  431.256   83.984   89.758   44.283  113.006   20.917   21.286
     23.500  425.168   81.689   87.184   45.729  112.464   19.925   21.577
     23.510  429.381   84.584   87.547   45.631  111.887   19.698   21.968
     23.520  427.540   82.700   88.032   45.629  112.091   20.637   22.187
     23.530  432.492   83.388   91.983   45.082  111.887   20.289   22.020
     23.540  429.424   83.781   88.284   45.456  111.830   20.739   21.878
     23.550  431.046   82.237   89.944   45.912  112.058   20.902   21.369
     23.560  427.655   84.222   88.961   43.424  110.244   20.798   21.620
     23.570  426.416   81.890   87.929   44.495  111.250   21.025   20.890
     23.580  431.290   84.077   88.547   44.426  112.826   20.762   21.387
     23.590  427.226   82.880   89.341   45.203  110.992   20.939   20.742
     23.600  426.864   83.646   88.893   45.266  110.367   20.600   21.720
     23.610  425.076   82.720   89.622   45.346  108.696   20.124   21.368
     23.620  426.859   83.971   88.906   44.910  111.025   20.069   21.494
     23.630  425.667   84.556   89.401   44.667  108.301   20.466   21.065
     23.640  424.299   82.419   88.878   44.716  108.057   20.406   20.870
     23.650  426.844   84.334   90.860   44.284  109.140   20.162   20.854
     23.660  425.936   84.418   90.493   44.493  109.420   19.671   21.393
     23.670  426.872   84.660   88.596   44.305  110.238   19.756   21.133
     23.680  422.645   82.220   88.130   44.582  108.702   20.375   22.121
     23.690  425.883   83.344   89.070   44.651  111.359   19.567   21.486
     23.700  424.201   82.345   88.104   43.921  112.458   20.315   22.341
     23.710  424.497   83.289   90.020   44.266  111.140   19.692   21.743
     23.720  427.320   85.732   88.443   44.790  111.529   19.914   21.939
     23.730  421.076   85.095   87.482   44.080  108.417   19.772   20.923
     23.740  423.963   85.099   88.657   45.158  107.978   19.954   21.689
     23.750  423.678   85.309   89.139   44.431  109.687   19.417   20.689
     23.760  419.749   84.630   87.496   45.187  108.739   19.094   21.014
     23.770  423.623   86.734   88.404   46.612  107.933   18.736   20.697
     23.780  427.168   85.938   88.884   45.290  109.579   19.100   21.803
     23.790  419.426   84.655   86.335   44.038  108.597   18.835   21.450
     23.800  429.608   88.040   89.768   45.591  109.211   19.481   22.429
     23.810  428.245   86.867   88.915   44.532  110.007   19.285   22.516
     23.820  424.921   83.672   88.690   45.149  108.806   20.100   21.150
     23.830  421.660   84.168   86.840   44.742  108.016   19.655   22.390
     23.840  426.171   85.374   88.086   45.678  108.654   20.044   21.803
     23.850  423.470   84.980   86.941   46.674  107.391   19.774   22.255
     23.860  427.021   87.537   86.769   45.723  109.496   20.358   22.139
     23.870  421.894   85.889   86.622   45.679  108.651   19.499   20.985
     23.880  424.879   86.785   87.439   45.239  109.432   19.582   21.834
     23.890  424.172   85.842   88.447   46.064  108.061   19.315   20.861
     23.900  424.742   86.113   88.582   45.931  108.358   19.961   20.892
     23.910  428.930   88.064   88.123   46.520  108.996   19.886   21.567
     23.920  423.922   85.268   86.449   47.013  106.994   21.465   20.457
     23.930  425.562   84.746   88.930   46.381  107.858   20.817   22.406
     23.940  426.300   86.113   87.112   45.873  107.767   21.072   21.539
     23.950  426.741   84.962   88.463   46.323  108.823   20.139   22.448
     23.960  425.894   84.760   88.759   45.374  107.540   19.987   22.594
     23.970  423.765   84.785   89.302   45.103  108.462   19.932   21.314
     23.980  426.894   82.184   88.728   45.884  111.958   20.461   21.714
     23.990  421.912   84.022   88.666   44.554  108.388   19.975   21.094
     24.000  420.647   84.154   87.766   46.001  105.686   19.693   21.826
     24.010  428.391   85.547   91.274   46.458  106.755   20.158   22.397
     24.020  423.842   84.362   88.838   46.654  106.210   19.504   21.868
     24.030  427.053   84.812   90.298   45.524  107.595   20.516   22.399
     24.040  425.751   83.826   88.060   45.963  107.676   21.269   22.260
     24.050  424.066   84.272   87.454   46.572  108.531   19.843   22.033
     24.060  424.587   83.962   87.423   45.536  108.274   20.767   22.105
     24.070  429.508   83.544   90.040   45.739  109.032   21.122   22.422
     24.080  422.314   85.499   87.499   45.353  106.100   19.689   21.746
     24.090  425.753   84.731   88.082   45.763  108.104   20.795   22.268
     24.100  430.510   84.549   89.764   45.601  108.797   21.034   22.214
     24.110  421.157   83.631   87.882   44.476  106.405   20.243   21.225
     24.120  424.214   85.706   89.185   44.159  105.216   20.449   21.936
     24.130  425.484   83.885   88.386   44.936  108.079   20.561   21.540
     24.140  430.058   85.043   88.744   45.423  109.061   20.789   22.274
     24.150  428.981   85.124   88.706   47.050  108.115   20.221   22.161
     24.160  427.152   85.368   88.504   44.544  108.859   19.675   21.449
     24.170  426.416   84.729   90.071   45.596  106.319   19.903   21.902
     24.180  426.221   84.711   90.458   45.222  106.464   19.984   22.100
     24.190  429.531   83.821   88.720   45.851  109.654   19.907   23.286
     24.200  427.607   84.956   89.125   45.809  108.921   20.496   21.249
     24.210  426.082   84.725   87.395   46.405  107.404   20.322   21.591
     24.220  424.627   82.396   90.219   45.123  107.616   20.385   21.562
     24.230  427.451   85.301   90.501   44.870  108.258   19.621   22.086
     24.240  424.670   84.852   87.897   46.276  107.732   20.203   21.763
     24.250  428.846   83.874   88.710   46.367  109.258   20.230   21.370
     24.260  427.839   84.231   88.255   45.741  109.691   20.803   21.711
     24.270  428.880   83.469   89.806   45.883  110.124   20.791   22.110
     24.280  429.632   83.928   89.628   46.423  110.628   21.341   21.780
     24.290  426.974   83.562   89.846   46.067  108.849   20.881   21.447
     24.300  425.690   82.820   88.333   44.738  109.411   20.358   21.909
     24.310  429.932   84.430   90.437   45.666  109.453   20.304   20.838
     24.320  427.976   84.073   89.738   44.692  109.291   20.509   21.315
     24.330  427.599   85.176   89.164   44.887  107.646   20.605   21.627
     24.340  427.213   84.179   88.521   44.655  109.646   20.804   22.016
     24.350  428.068   83.805   89.219   45.003  108.887   19.956   22.911
     24.360  428.072   84.972   88.985   45.359  109.256   21.366   21.399
     24.370  428.502   84.978   89.042   44.909  109.560   20.365   21.090
     24.380  430.105   86.571   89.664   45.203  108.067   20.384   21.302
     24.390  428.056   85.390   89.412   46.588  107.844   20.287   21.053
     24.400  428.574   84.921   88.780   45.654  108.767   20.885   21.596
     24.410  428.257   84.898   89.319   45.343  108.981   20.181   22.315
     24.420  424.730   83.552   89.211   44.495  108.270   21.071   22.084
     24.430  431.732   83.636   90.695   47.114  108.679   20.777   22.033
     24.440  427.521   82.500   89.950   45.238  110.003   20.890   22.091
     24.450  429.728   85.141   89.314   45.142  109.605   20.779   22.864
     24.460  430.305   84.754   89.282   45.364  111.896   20.316   21.814
     24.470  428.195   85.306   88.700   44.779  110.341   20.647   22.277
     24.480  426.436   85.731   88.473   44.943  108.628   20.664   22.030
     24.490  431.284   85.410   89.717   44.403  112.215   18.914   22.108
     24.500  425.671   84.616   88.125   44.664  109.465   20.244   21.825
     24.510  428.866   84.182   88.677   44.659  110.983   20.015   22.043
     24.520  430.128   84.858   90.454   45.049  109.122   20.405   22.325
     24.530  424.601   84.109   89.164   44.182  107.760   20.342   22.506
     24.540  425.700   84.229   90.055   44.912  107.894   20.497   20.269
     24.550  423.514   82.674   89.359   44.235  109.229   20.397   21.512
     24.560  424.773   83.916   87.790   45.522  109.039   20.048   21.191
     24.570  429.587   84.848   88.534   45.685  110.721   20.229   22.317
     24.580  427.724   82.774   90.358   46.386  108.007   20.585   22.149
     24.590  431.403   85.277   89.546   46.486  109.795   19.719   22.114
     24.600  431.446   87.032   91.289   45.159  108.396   20.199   21.758
     24.610  429.847   85.692   88.683   44.908  109.907   20.460   22.890
     24.620  429.234   84.784   91.050   45.549  109.532   20.123   22.259
     24.630  429.020   84.423   90.797   45.820  108.852   20.595   22.025
     24.640  429.212   83.473   89.894   45.721  111.579   20.189   22.114
     24.650  427.678   84.392   88.724   44.486  110.024   20.319   21.789
     24.660  427.954   84.983   88.505   45.103  109.978   20.379   22.095
     24.670  429.777   85.471   89.869   45.486  110.343   20.167   22.178
     24.680  429.658   83.366   89.868   45.814  110.579   20.084   22.937
     24.690  431.562   83.359   90.320   48.045  110.255   20.031   21.680
     24.700  430.763   84.675   90.242   45.550  108.469   20.409   22.597
     24.710  425.797   81.440   90.819   45.540  107.869   19.187   22.602
     24.720  428.550   82.202   89.817   45.558  109.908   20.636   22.041
     24.730  429.994   85.195   88.849   45.904  108.422   20.557   22.443
     24.740  430.747   84.612   90.924   45.750  110.228   20.046   22.218
     24.750  432.277   85.675   90.441   46.060  112.657   20.115   21.927
     24.760  431.761   85.610   91.585   45.448  110.024   20.055   22.228
     24.770  430.989   85.754   91.032   45.417  108.733   20.797   22.532
     24.780  433.427   85.607   91.207   46.787  109.003   20.534   22.765
     24.790  430.943   83.994   90.491   46.155  110.223   20.476   22.034
     24.800  428.580   83.260   89.074   46.142  108.290   21.497   22.433
     24.810  430.198   84.164   89.500   47.184  110.035   20.148   21.419
     24.820  428.503   84.449   90.637   45.520  109.127   21.147   21.418
     24.830  427.958   83.006   90.460   45.459  108.797   20.593   21.748
     24.840  427.130   83.444   91.287   45.947  108.602   20.587   20.764
     24.850  428.642   83.655   91.538   46.294  108.201   20.311   20.759
     24.860  427.189   83.884   88.904   45.675  107.951   20.723   21.767
     24.870  428.438   83.916   90.863   45.290  107.670   21.854   20.644
     24.880  428.727   85.070   90.324   46.102  108.829   21.215   20.405
     24.890  429.597   84.030   90.840   46.443  108.154   20.737   21.320
     24.900  427.848   83.493   89.344   46.967  109.767   20.788   20.618
     24.910  431.805   84.970   89.635   47.154  110.562   20.259   21.627
     24.920  430.349   83.340   88.334   46.659  111.022   20.721   21.242
     24.930  429.802   85.333   89.754   46.883  107.826   20.129   22.186
     24.940  432.163   85.616   88.985   47.018  109.513   20.328   22.260
     24.950  432.858   84.434   89.841   47.931  110.078   21.119   21.897
     24.960  428.368   87.172   88.515   44.265  107.659   20.207   21.655
     24.970  432.661   85.475   87.959   47.502  110.347   20.184   22.549
     24.980  431.879   83.835   88.303   47.089  110.882   21.140   20.746
     24.990  429.898   85.308   88.444   45.547  110.304   20.423   21.773
     25.000  427.482   84.236   88.756   46.216  106.770   20.950   22.245
     25.010  427.703   82.764   88.995   46.141  109.876   20.721   21.799
     25.020  429.807   83.566   90.043   46.710  109.442   19.280   21.701
     25.030  430.234   83.541   90.233   46.115  109.709   20.351   22.537
     25.040  430.997   84.207   91.034   46.001  109.259   20.466   22.181
     25.050  430.014   85.461   89.290   44.325  110.238   20.072   22.610
     25.060  429.899   84.835   88.457   45.455  110.185   19.938   24.369
     25.070  427.758   84.318   89.168   46.851  107.588   20.785   23.231
     25.080  432.247   83.996   88.900   47.671  109.580   20.918   23.191
     25.090  430.162   83.648   89.225   46.218  108.987   21.088   23.420
     25.100  426.257   83.119   89.139   46.923  108.504   19.645   23.022
     25.110  429.227   84.946   89.461   45.944  109.040   20.446   22.922
     25.120  430.294   85.092   89.851   45.272  108.450   21.081   22.555
     25.130  430.562   85.326   89.802   47.496  109.272   20.798   22.280
     25.140  430.083   86.256   87.273   45.934  111.106   19.906   22.040
     25.150  428.869   85.146   89.974   46.901  109.344   19.811   22.221
     25.160  427.576   85.250   87.901   45.890  109.497   20.027   22.093
     25.170  432.253   87.249   89.585   47.247  108.495   20.355   22.533
     25.180  427.828   85.121   88.157   46.207  107.831   21.320   21.957
     25.190  426.558   84.123   88.700   45.776  107.696   20.370   23.637
     25.200  427.990   86.254   88.623   45.650  109.089   20.221   21.612
     25.210  431.547   86.747   89.612   46.062  106.170   20.718   24.757
     25.220  427.555   83.482   88.476   45.704  110.936   20.564   23.017
     25.230  430.337   84.488   89.356   47.118  109.341   20.230   22.646
     25.240  428.562   83.887   87.103   46.128  108.902   20.847   22.850
     25.250  432.609   85.519   89.310   47.151  109.795   20.170   22.298
     25.260  432.667   84.247   89.082   46.826  110.682   19.908   23.693
     25.270  431.000   86.255   89.104   46.146  108.346   19.845   22.873
     25.280  428.028   84.431   89.865   44.813  108.845   20.296   22.083
     25.290  430.600   87.089   87.813   45.293  109.604   20.573   22.819
     25.300  428.634   85.090   88.074   45.896  109.888   20.709   22.298
     25.310  428.146   84.102   88.109   44.971  111.254   20.538   22.226
     25.320  427.217   85.556   87.074   45.473  109.600   20.632   23.080
     25.330  428.829   83.147   87.387   45.507  111.233   20.557   22.839
     25.340  428.701   86.137   87.075   44.591  109.997   21.423   22.002
     25.350  426.777   84.803   87.562   46.203  108.853   20.339   21.877
     25.360  428.342   84.932   87.390   46.274  108.238   20.765   21.599
     25.370  424.946   84.844   86.985   45.192  109.777   19.751   22.461
     25.380  428.228   84.658   89.076   46.088  108.887   19.379   21.571
     25.390  426.687   84.208   88.484   44.984  108.974   19.889   22.375
     25.400  433.396   86.288   89.698   46.566  110.662   19.500   22.460
     25.410  426.305   85.952   86.460   44.861  109.393   19.642   21.609
     25.420  428.165   85.702   88.499   44.827  109.093   20.255   21.938
     25.430  427.188   84.550   86.540   45.241  111.269   19.984   21.554
     25.440  425.937   85.235   89.462   44.128  110.165   19.261   20.814
     25.450  427.305   84.797   88.879   44.965  109.230   20.051   21.073
     25.460  420.819   85.037   86.735   43.809  106.558   19.799   21.115
     25.470  430.477   86.050   88.536   46.423  110.614   20.587   20.971
     25.480  429.055   86.236   88.053   45.747  108.206   20.228   21.602
     25.490  429.860   86.843   87.864   45.457  108.865   19.631   20.775
     25.500  426.967   85.087   88.808   46.190  106.286   20.411   21.454
     25.510  425.223   84.418   88.176   44.646  110.402   19.899   21.085
     25.520  429.985   83.177   87.724   46.765  111.163   20.665   21.259
     25.530  431.573   86.191   86.686   46.496  110.433   20.618   21.777
     25.540  434.253   85.378   86.868   46.150  112.394   21.742   21.909
     25.550  429.284   85.266   87.004   46.013  111.781   20.867   21.401
     25.560  433.045   84.978   88.004   47.354  113.425   19.881   20.768
     25.570  430.070   86.502   84.651   47.403  111.802   21.145   20.890
     25.580  430.424   87.084   85.749   46.900  111.474   20.816   20.643
     25.590  428.677   86.535   85.127   45.974  111.846   20.894   20.419
     25.600  427.201   86.926   86.595   46.147  110.135   20.781   20.066
     25.610  427.319   84.989   87.525   46.819  109.219   21.123   20.002
     25.620  430.838   86.350   87.238   45.317  111.752   20.193   21.504
     25.630  429.700   86.309   87.783   45.713  109.709   20.238   22.048
     25.640  431.858   85.689   87.040   48.464  111.540   20.894   20.530
     25.650  432.770   88.498   87.670   45.208  110.952   20.974   22.450
     25.660  430.161   85.779   87.441   46.397  111.475   19.427   21.796
     25.670  435.270   86.330   88.443   46.938  112.064   21.712   22.119
     25.680  431.024   86.158   89.126   45.639  111.358   19.932   20.764
     25.690  432.266   86.725   87.636   46.875  109.647   20.278   21.701
     25.700  431.793   84.437   87.120   47.222  110.994   20.516   22.176
     25.710  434.624   86.999   88.221   47.165  110.977   20.802   21.387
     25.720  432.160   86.166   88.184   45.505  112.166   20.344   20.913
     25.730  431.020   87.464   88.134   44.891  110.804   20.786   20.933
     25.740  432.454   86.680   88.788   44.680  111.332   20.484   21.247
     25.750  434.338   86.888   87.955   46.647  112.580   20.533   21.373
     25.760  433.148   85.970   87.127   47.171  112.632   19.861   21.118
     25.770  426.683   85.239   86.552   44.564  110.893   20.162   21.256
     25.780  431.782   85.740   88.465   45.704  109.943   20.038   21.198
     25.790  434.489   88.203   87.525   46.610  110.723   20.705   21.325
     25.800  435.562   85.535   90.664   46.059  111.880   21.253   21.454
     25.810  431.408   86.460   89.711   44.983  111.242   19.772   21.417
     25.820  430.048   84.584   88.959   46.120  109.698   19.735   22.275
     25.830  428.798   83.402   87.201   46.843  110.193   20.302   22.236
     25.840  430.599   85.510   90.061   45.891  109.177   20.284   22.335
     25.850  425.330   82.514   89.782   45.483  109.049   20.035   21.126
     25.860  430.707   83.980   90.290   45.416  111.746   20.847   21.071
     25.870  429.643   84.787   89.099   45.547  110.082   20.583   21.482
     25.880  430.684   83.479   89.726   46.929  111.369   20.195   21.305
     25.890  428.452   83.202   89.866   45.068  110.208   20.712   21.753
     25.900  428.148   82.977   89.136   44.782  110.230   20.656   21.533
     25.910  429.402   84.963   90.206   44.419  111.376   20.293   21.205
     25.920  431.297   85.428   88.799   45.946  111.961   20.962   20.511
     25.930  428.635   84.620   89.896   44.247  110.881   20.597   21.117
     25.940  425.291   83.712   87.960   44.833  111.060   20.056   20.922
     25.950  429.790   87.184   89.007   45.105  110.849   20.392   20.062
     25.960  427.924   86.511   88.572   46.534  107.378   20.040   21.064
     25.970  432.044   87.077   88.896   45.965  111.199   19.879   21.224
     25.980  427.632   86.771   89.851   45.376  109.379   19.122   21.174
     25.990  426.240   85.433   90.553   44.379  108.534   20.285   19.843
     26.000  427.129   84.359   89.573   44.262  110.330   20.411   21.358
     26.010  426.691   83.504   89.482   44.662  109.894   19.125   21.863
     26.020  427.356   85.607   89.450   45.453  109.249   20.650   20.271
     26.030  429.275   86.207   89.469   43.628  111.702   20.377   19.887
     26.040  427.509   83.695   89.246   45.330  110.095   19.943   20.898
     26.050  427.453   85.317   88.215   44.829  109.950   20.559   21.297
     26.060  425.652   85.993   89.355   44.118  108.456   20.425   21.190
     26.070  425.509   85.992   88.171   43.646  110.263   21.381   20.166
     26.080  421.395   83.652   86.108   45.681  109.623   19.831   20.587
     26.090  429.317   85.590   88.141   46.752  110.282   20.219   20.093
     26.100  425.917   84.217   86.053   45.235  111.783   20.323   21.021
     26.110  432.872   87.977   88.075   45.074  112.272   19.585   21.939
     26.120  431.237   86.094   87.625   45.344  113.154   18.781   21.073
     26.130  430.891   85.633   88.416   46.192  111.571   19.452   21.684
     26.140  428.996   84.015   89.280   45.505  110.147   19.683   21.402
     26.150  430.403   86.165   90.303   44.607  110.409   20.015   20.945
     26.160  428.551   84.949   89.747   44.207  110.434   20.308   21.600
     26.170  432.644   86.332   90.638   45.404  111.444   19.949   21.468
     26.180  432.210   85.239   88.498   46.032  111.878   20.763   21.579
     26.190  428.605   85.600   90.396   45.835  108.617   19.708   21.380
     26.200  433.279   86.548   88.920   46.165  111.308   20.314   21.801
     26.210  432.407   86.448   90.833   45.875  110.021   20.163   21.467
     26.220  432.935   86.042   90.011   45.728  111.774   19.961   21.387
     26.230  428.111   87.207   88.306   46.082  108.918   20.479   21.355
     26.240  435.982   86.389   91.958   46.787  111.986   20.392   22.391
     26.250  432.512   86.301   90.578   45.861  109.998   20.094   21.532
     26.260  434.324   87.388   90.038   45.602  112.008   19.903   21.966
     26.270  432.885   88.118   91.217   47.289  110.100   18.511   21.289
     26.280  432.137   85.317   90.582   45.466  112.258   19.423   22.138
     26.290  430.226   84.688   91.374   45.104  110.868   20.270   21.817
     26.300  428.291   85.424   89.123   45.456  110.191   19.856   21.397
     26.310  432.706   85.811   91.054   45.716  110.335   19.988   22.600
     26.320  430.974   86.085   90.529   45.389  109.745   19.669   21.512
     26.330  433.535   87.523   89.403   45.652  109.234   20.799   22.584
     26.340  431.129   86.245   89.587   46.293  108.999   20.415   22.257
     26.350  428.882   85.376   87.522   44.766  110.264   20.682   22.064
     26.360  428.390   86.288   88.683   45.685  109.465   20.537   21.386
     26.370  431.498   87.022   91.237   46.004  108.685   18.830   21.381
     26.380  429.002   84.851   90.354   46.074  108.655   20.659   21.394
     26.390  432.795   84.883   91.567   45.824  111.266   20.819   21.525
     26.400  426.248   84.447   88.834   45.406  109.062   19.414   21.484
     26.410  429.642   83.847   88.471   45.593  110.822   20.572   22.101
     26.420  431.701   85.189   88.826   46.114  110.292   19.888   21.657
     26.430  432.387   85.560   89.358   45.517  112.287   20.985   21.541
     26.440  433.938   87.036   88.885   46.216  111.333   20.734   21.413
     26.450  430.697   85.780   90.268   44.783  110.369   20.288   21.909
     26.460  433.483   86.083   88.981   44.536  112.688   19.439   22.180
     26.470  433.895   86.370   89.725   45.097  111.572   20.180   21.914
     26.480  432.713   86.700   89.842   45.197  111.145   20.155   21.323
     26.490  433.185   85.232   89.990   45.176  113.708   20.270   21.548
     26.500  432.605   87.137   88.727   44.123  112.048   20.459   21.952
     26.510  432.580   86.268   87.487   44.105  112.198   21.501   21.503
     26.520  432.836   85.168   88.256   43.622  113.636   21.107   21.916
     26.530  432.487   84.718   90.006   44.315  111.688   20.303   21.660
     26.540  432.767   84.925   91.126   44.218  112.257   20.464   21.735
     26.550  430.695   84.154   88.437   45.842  111.994   21.512   21.380
     26.560  430.310   85.066   88.120   44.316  112.724   19.905   22.196
     26.570  430.854   84.253   90.067   44.575  112.707   19.012   22.190
     26.580  430.076   85.447   88.818   45.251  111.747   19.088   21.778
     26.590  432.672   83.601   89.174   47.038  112.124   19.991   22.525
     26.600  431.263   84.558   87.919   46.081  113.145   20.958   21.225
     26.610  431.526   84.539   88.543   45.155  112.066   20.950   22.239
     26.620  427.833   83.683   88.529   44.981  110.801   20.106   22.069
     26.630  427.735   83.772   87.269   44.561  111.546   20.614   21.501
     26.640  433.038   84.857   88.304   45.212  113.361   20.857   21.852
     26.650  430.859   83.594   87.431   44.701  114.069   20.723   21.616
     26.660  433.667   85.021   88.901   44.577  112.744   20.837   22.950
     26.670  429.527   85.221   88.426   44.839  110.667   20.060   23.029
     26.680  432.759   85.187   87.746   45.808  111.881   19.984   22.484
     26.690  432.128   84.672   89.566   44.828  111.930   20.565   21.226
     26.700  439.591   87.746   91.114   44.207  113.938   21.799   21.727
     26.710  435.104   85.017   90.086   45.888  112.337   21.221   21.943
     26.720  431.190   86.887   88.494   45.430  111.237   20.696   20.761
     26.730  431.879   85.167   88.449   45.984  112.752   19.781   21.436
     26.740  432.440   85.696   87.713   45.546  112.441   20.483   22.028
     26.750  431.287   87.096   86.948   44.694  112.326   20.300   21.587
     26.760  431.623   85.382   89.345   44.313  111.948   20.929   20.972
     26.770  431.649   85.907   88.348   45.366  111.326   21.025   21.225
     26.780  427.409   85.765   86.666   43.510  112.032   20.461   21.417
     26.790  428.818   86.732   88.562   44.379  109.941   20.119   21.603
     26.800  428.772   85.348   87.082   45.513  112.041   19.986   20.752
     26.810  425.491   84.669   88.045   44.511  110.190   19.326   21.172
     26.820  428.070   84.322   87.402   45.247  111.994   20.088   20.618
     26.830  423.523   83.827   86.786   45.406  110.634   19.945   20.005
     26.840  427.475   84.544   86.486   45.426  111.554   20.149   20.440
     26.850  429.466   86.240   87.713   45.585  111.690   20.180   20.714
     26.860  431.656   86.255   88.169   46.189  111.018   20.154   21.422
     26.870  433.202   88.672   87.124   45.019  111.788   19.880   22.725
     26.880  431.172   87.063   86.681   44.882  112.353   19.471   21.819
     26.890  436.226   87.866   87.569   45.286  113.995   20.008   21.805
     26.900  428.016   86.546   85.391   44.972  112.632   18.743   22.050
     26.910  432.579   87.717   88.136   45.408  110.770   20.039   22.436
     26.920  427.565   84.310   87.591   44.481  110.803   20.523   21.840
     26.930  425.220   86.932   86.588   44.987  107.417   19.785   21.698
     26.940  430.433   85.024   88.916   45.806  110.778   20.297   21.740
     26.950  429.488   85.449   88.556   45.415  110.906   19.558   21.603
     26.960  433.456   86.469   90.460   46.063  111.924   19.506   20.863
     26.970  427.066   85.963   86.914   43.786  110.405   20.001   21.294
     26.980  430.240   86.652   88.825   45.144  110.598   19.838   20.665
     26.990  427.595   84.411   86.840   45.492  111.534   19.567   20.937
     27.000  430.532   86.593   87.178   45.077  112.488   20.176   20.962
     27.010  433.161   85.994   90.831   45.648  111.837   19.557   20.624
     27.020  431.046   85.572   89.299   45.657  111.709   20.297   20.245
     27.030  430.491   86.622   89.539   44.832  111.901   19.263   19.374
     27.040  432.804   87.185   91.480   44.699  111.314   19.765   20.137
     27.050  426.973   87.205   89.228   45.030  108.741   18.994   19.316
     27.060  428.792   87.023   88.262   44.316  111.083   19.509   19.935
     27.070  429.213   86.999   88.007   45.952  110.659   19.015   19.882
     27.080  427.854   86.038   87.214   44.206  111.223   19.307   20.575
     27.090  429.481   86.755   86.881   45.152  113.521   17.729   20.484
     27.100  431.956   87.672   87.047   45.148  111.310   19.288   21.110
     27.110  433.983   89.859   88.635   44.089  111.322   18.897   21.826
     27.120  433.967   88.279   87.812   45.069  112.687   19.890   21.833
     27.130  435.343   88.002   89.146   45.048  113.593   19.479   21.704
     27.140  431.613   87.047   88.281   44.768  111.050   19.757   20.929
     27.150  427.110   84.868   88.033   44.498  109.954   19.576   21.725
     27.160  428.461   87.003   87.234   45.244  109.678   19.711   21.394
     27.170  429.333   86.688   87.862   45.031  110.441   18.740   21.818
     27.180  428.056   86.178   88.924   44.374  109.902   19.116   21.228
     27.190  426.140   86.823   88.786   44.156  108.181   18.659   21.900
     27.200  429.535   86.253   87.822   44.334  110.970   20.219   21.634
     27.210  431.349   85.616   88.360   45.892  110.217   21.259   21.592
     27.220  429.820   87.164   87.545   44.928  109.649   19.775   21.572
     27.230  426.988   85.918   88.645   44.958  106.971   20.661   21.401
     27.240  427.718   85.949   89.746   44.229  107.927   19.715   22.077
     27.250  428.350   87.531   89.267   42.829  108.983   19.121   22.257
     27.260  423.818   85.689   86.899   44.570  108.448   20.038   21.088
     27.270  426.683   86.226   88.910   43.698  109.030   19.454   21.269
     27.280  422.419   86.474   85.698   45.100  107.917   18.608   20.774
     27.290  422.601   85.145   85.364   44.878  108.915   19.899   20.688
     27.300  427.399   87.284   88.190   43.892  109.007   19.918   21.148
     27.310  424.219   87.767   85.349   43.803  107.811   19.902   21.972
     27.320  429.231   86.949   87.185   45.154  108.620   20.227   21.359
     27.330  425.852   86.559   86.526   45.803  107.889   20.150   20.989
     27.340  432.016   86.974   87.616   46.789  108.947   20.893   21.953
     27.350  431.420   87.034   88.746   45.828  109.446   19.890   21.992
     27.360  428.818   86.754   88.122   45.094  108.887   20.437   21.400
     27.370  431.792   87.019   88.188   46.028  110.632   20.650   22.155
     27.380  429.221   87.607   88.113   45.706  109.518   19.943   20.794
     27.390  430.521   87.487   86.623   46.279  110.204   19.580   21.270
     27.400  432.759   87.200   88.001   45.613  111.296   19.808   22.354
     27.410  428.890   85.676   88.268   45.518  109.245   19.151   22.013
     27.420  428.967   86.301   88.292   45.372  110.414   19.830   20.703
     27.430  428.467   87.806   88.021   44.797  110.638   18.972   21.576
     27.440  427.364   87.423   88.350   44.779  109.693   19.092   21.414
     27.450  427.368   86.159   87.319   45.658  110.274   19.568   22.268
     27.460  429.717   86.573   88.671   46.598  109.273   19.724   22.126
     27.470  425.689   86.189   87.094   45.685  108.629   18.845   21.275
     27.480  430.075   86.031   88.619   46.114  111.405   19.444   21.177
     27.490  425.441   85.553   86.635   45.392  109.560   19.507   21.144
     27.500  425.658   85.080   88.359   44.560  110.497   19.042   21.028
     27.510  428.857   86.566   87.103   45.241  109.788   19.715   21.466
     27.520  425.561   85.691   89.544   45.680  107.658   19.552   19.950
     27.530  432.437   87.925   88.821   46.639  109.642   20.559   21.617
     27.540  429.154   84.499   88.898   47.771  108.742   20.084   21.972
     27.550  426.640   85.911   88.427   45.559  109.774   19.339   21.145
     27.560  428.123   86.198   88.516   45.464  110.051   19.507   21.640
     27.570  425.168   84.886   87.280   46.192  109.387   19.468   20.197
     27.580  431.858   85.762   88.313   45.315  112.466   20.055   21.520
     27.590  426.865   86.812   87.952   44.809  108.066   19.927   20.267
     27.600  434.240   87.477   87.297   46.887  111.751   19.760   21.483
     27.610  429.479   86.568   87.177   46.830  109.622   18.461   21.394
     27.620  427.203   86.518   87.740   45.783  110.293   19.279   20.228
     27.630  425.489   87.226   86.489   45.178  107.899   18.717   21.133
     27.640  427.095   87.102   86.991   44.717  108.668   19.821   20.871
     27.650  430.300   86.074   87.766   46.038  111.448   19.530   21.366
     27.660  426.546   85.367   87.054   45.153  109.707   19.406   20.599
     27.670  428.919   86.065   88.603   46.081  110.763   19.042   21.385
     27.680  425.758   84.384   87.707   45.853  109.433   19.030   21.276
     27.690  428.466   85.918   87.792   46.241  109.881   19.699   20.581
     27.700  423.313   84.880   86.041   45.131  108.109   19.541   21.290
     27.710  428.885   85.789   86.754   46.819  112.755   18.928   20.169
     27.720  426.198   85.259   86.729   46.491  110.681   19.354   20.427
     27.730  429.656   85.166   87.715   46.212  110.619   20.309   20.991
     27.740  430.519   85.460   88.228   45.937  110.366   19.893   21.175
     27.750  424.538   84.368   87.387   45.047  108.914   20.021   20.717
     27.760  432.506   86.578   88.066   48.015  111.848   20.194   20.203
     27.770  425.687   84.755   88.829   46.600  108.117   19.323   20.589
     27.780  430.193   85.382   88.519   46.891  110.867   19.619   20.857
     27.790  429.077   85.183   87.050   46.189  112.620   19.291   20.937
     27.800  431.585   85.921   88.811   46.261  111.630   19.736   21.078
     27.810  430.814   85.957   87.305   46.202  110.719   20.009   22.753
     27.820  428.619   84.956   87.966   46.090  111.866   20.112   20.657
     27.830  432.543   86.142   86.601   45.098  113.731   19.296   21.177
     27.840  428.642   86.475   85.251   44.782  111.833   20.155   20.002
     27.850  432.237   84.981   90.093   44.406  111.753   19.407   20.540
     27.860  429.908   84.834   87.391   46.788  111.235   19.901   20.081
     27.870  431.878   85.196   88.670   45.316  112.232   20.569   21.395
     27.880  432.613   85.985   89.622   45.946  109.965   20.564   20.551
     27.890  431.712   85.957   88.041   46.310  110.029   21.000   21.159
     27.900  430.732   83.811   87.128   45.787  111.915   21.411   21.712
     27.910  431.511   85.500   87.846   45.437  111.855   21.483   21.529
     27.920  436.024   83.929   91.950   46.837  110.654   22.123   21.449
     27.930  434.807   85.032   89.155   46.905  111.401   21.400   22.236
     27.940  430.393   84.224   89.796   45.582  109.580   21.434   20.869
     27.950  430.562   84.566   89.833   45.229  112.057   20.637   20.683
     27.960  433.544   85.711   90.374   46.440  111.981   21.610   20.049
     27.970  433.466   85.980   89.862   46.159  111.773   21.066   20.815
     27.980  430.024   85.924   90.338   44.600  109.387   20.390   20.062
     27.990  432.312   85.329   90.203   45.849  111.296   21.618   19.814
     28.000  433.076   86.142   88.869   46.875  111.332   21.528   19.432
     28.010  433.959   85.692   90.279   45.433  112.995   20.885   19.395
     28.020  432.271   83.638   90.782   45.288  113.362   19.558   20.112
     28.030  435.080   85.437   89.702   46.073  113.019   21.668   20.415
     28.040  431.812   85.545   89.444   45.949  112.216   21.114   20.678
     28.050  430.735   84.456   90.186   47.241  110.348   19.716   20.347
     28.060  430.839   82.975   90.857   46.491  109.806   20.838   22.174
     28.070  432.671   83.706   90.744   47.271  110.722   19.933   20.944
     28.080  430.997   82.450   89.467   46.246  113.271   20.633   21.296
     28.090  431.282   85.135   89.117   46.546  111.412   20.553   20.645
     28.100  432.003   84.845   89.739   47.280  111.288   20.198   20.148
     28.110  428.922   84.402   89.837   46.198  109.920   20.153   20.640
     28.120  427.937   83.278   89.779   45.911  109.888   20.786   20.583
     28.130  430.021   85.786   90.801   45.029  111.260   19.833   20.083
     28.140  427.683   84.774   90.057   44.515  110.345   19.319   21.263
     28.150  427.065   84.903   90.805   44.647  109.622   20.769   19.739
     28.160  427.638   84.396   88.661   46.497  111.698   19.114   20.103
     28.170  427.304   85.189   88.358   46.675  110.929   19.785   20.059
     28.180  428.476   84.603   89.145   45.878  110.816   19.654   20.300
     28.190  429.644   83.974   88.647   44.809  112.797   20.315   20.421
     28.200  430.354   84.735   87.810   46.424  113.745   19.614   19.980
     28.210  431.053   83.551   88.803   46.936  113.630   20.386   21.146
     28.220  426.620   84.514   87.439   46.558  112.402   19.419   19.910
     28.230  429.904   84.682   89.002   46.834  111.712   20.515   21.079
     28.240  426.645   85.555   88.588   45.116  110.803   19.630   20.099
     28.250  428.921   83.465   90.363   46.900  110.662   19.765   20.038
     28.260  428.989   84.904   88.154   45.538  113.193   19.637   19.048
     28.270  429.662   86.330   88.583   45.736  110.208   20.442   21.521
     28.280  426.284   84.245   88.095   45.647  109.935   19.864   20.348
     28.290  430.752   85.841   88.999   46.015  112.113   19.734   20.433
     28.300  429.287   84.964   88.934   44.817  111.647   20.029   20.901
     28.310  429.900   85.196   88.720   44.860  112.114   19.410   21.315
     28.320  429.655   84.352   88.996   45.069  112.222   20.094   21.092
     28.330  427.885   84.043   89.164   45.021  111.402   19.654   21.550
     28.340  429.703   84.936   89.738   45.575  111.313   19.665   20.767
     28.350  426.383   82.954   89.242   44.937  110.495   19.445   20.846
     28.360  427.206   83.952   89.312   44.491  111.478   18.517   21.181
     28.370  427.187   84.868   89.835   44.715  111.421   19.006   20.296
     28.380  433.233   84.283   90.074   45.642  113.760   20.139   20.907
     28.390  431.590   85.268   90.560   45.555  112.267   19.740   21.121
     28.400  431.295   85.080   90.453   44.913  112.731   19.457   20.344
     28.410  428.603   84.604   86.981   45.845  111.954   19.774   21.609
     28.420  435.551   85.289   90.539   47.228  113.872   19.770   20.677
     28.430  430.271   83.048   90.075   46.164  110.954   19.213   21.682
     28.440  430.901   84.097   88.160   48.012  110.187   19.598   21.531
     28.450  432.915   83.614   90.622   48.651  110.977   19.669   21.423
     28.460  425.947   83.173   90.585   45.460  109.780   18.883   20.305
     28.470  432.633   85.889   90.258   47.132  109.810   20.230   21.176
     28.480  426.910   83.102   89.328   47.423  110.098   19.291   20.039
     28.490  424.264   82.077   87.840   46.325  110.390   19.260   21.533
     28.500  426.798   84.225   89.877   46.361  109.165   19.191   21.072
     28.510  429.332   84.180   88.476   46.350  111.591   19.514   20.251
     28.520  429.479   82.821   89.061   45.885  112.892   19.923   20.472
     28.530  430.255   82.611   90.353   46.390  111.077   19.322   21.268
     28.540  430.867   83.045   90.411   45.311  111.851   19.126   20.995
     28.550  434.596   85.246   92.872   46.301  109.710   18.702   20.994
     28.560  429.708   82.800   89.794   45.241  112.684   19.322   21.311
     28.570  431.500   84.727   89.705   44.514  111.630   19.448   21.415
     28.580  430.151   83.939   89.375   45.910  112.067   18.958   20.655
     28.590  429.557   83.825   89.856   45.302  110.668   19.210   21.309
     28.600  427.698   83.109   89.262   44.771  111.776   18.876   20.766
     28.610  426.379   81.833   89.123   45.933  112.377   18.503   19.840
     28.620  425.603   83.257   89.630   44.795  110.296   19.041   20.182
     28.630  425.949   83.135   90.472   45.158  109.700   18.984   19.767
     28.640  425.436   84.134   90.711   45.036  109.014   18.851   20.051
     28.650  429.605   83.310   89.512   45.702  112.000   19.650   20.630
     28.660  430.804   86.646   90.279   45.068  110.798   19.264   20.682
     28.670  431.271   85.117   88.676   45.409  111.951   20.439   20.148
     28.680  430.261   83.623   90.496   44.317  111.139   19.357   20.222
     28.690  430.230   84.595   89.831   45.049  111.835   18.962   20.612
     28.700  430.767   84.272   90.361   46.791  109.831   19.815   21.046
     28.710  433.517   86.652   90.448   46.302  109.771   20.812   20.903
     28.720  433.887   85.377   91.154   45.389  111.446   20.512   19.501
     28.730  429.920   82.604   90.125   46.455  110.843   19.995   20.755
     28.740  434.210   84.491   91.911   45.997  111.150   20.131   21.108
     28.750  430.568   84.056   89.795   45.999  111.906   20.356   20.630
     28.760  427.557   83.526   89.875   44.903  110.116   19.696   20.172
     28.770  432.598   84.961   88.894   46.102  112.830   20.558   19.850
     28.780  425.331   83.617   88.046   43.838  112.516   19.716   20.400
     28.790  427.874   83.979   89.753   44.407  111.505   20.553   20.460
     28.800  430.120   84.816   90.083   44.817  111.605   19.998   20.704
     28.810  426.967   83.609   88.998   45.556  111.724   19.549   20.195
     28.820  426.560   84.011   87.687   44.907  110.846   19.107   21.256
     28.830  427.757   83.722   88.478   44.378  111.902   19.539   20.837
     28.840  429.756   84.379   89.845   43.847  111.320   20.638   20.947
     28.850  432.320   85.347   92.240   46.157  112.202   19.364   19.734
     28.860  429.768   85.304   88.131   46.304  111.652   20.257   20.900
     28.870  425.765   83.901   88.085   45.453  109.526   19.233   21.870
     28.880  424.817   83.989   87.052   46.222  109.048   20.010   20.971
     28.890  425.901   83.024   90.648   45.164  110.727   19.241   20.557
     28.900  428.001   84.589   88.266   45.186  110.882   20.428   21.424
     28.910  427.909   84.285   89.330   45.866  111.204   19.194   20.752
     28.920  430.439   86.197   88.095   46.712  113.442   19.017   20.212
     28.930  427.789   86.208   86.953   46.589  111.088   19.252   20.409
     28.940  425.480   85.081   86.898   46.464  109.718   19.334   21.147
     28.950  426.636   83.870   88.797   45.194  111.091   19.226   20.423
     28.960  427.092   83.020   87.553   47.782  110.093   19.606   21.345
     28.970  425.294   84.224   87.734   45.760  110.240   19.402   20.331
     28.980  428.500   85.188   88.672   46.633  112.344   18.458   19.387
     28.990  430.311   85.467   89.825   47.702  111.326   18.904   20.688
     29.000  430.055   85.775   88.880   45.367  113.779   19.283   19.726
     29.010  432.014   86.440   87.950   45.544  114.294   19.725   20.089
     29.020  428.980   86.710   88.275   44.865  112.686   18.896   19.841
     29.030  427.260   86.120   88.782   44.324  112.529   19.406   19.618
     29.040  426.578   85.575   87.891   46.063  110.577   19.657   20.122
     29.050  430.251   85.500   88.338   45.793  113.199   18.904   21.244
     29.060  427.595   84.667   86.196   46.054  113.171   18.953   20.413
     29.070  427.062   84.845   88.416   45.093  112.276   19.256   20.332
     29.080  430.488   85.514   88.664   44.832  114.925   19.142   20.811
     29.090  431.410   85.875   89.020   45.586  113.623   19.635   20.537
     29.100  435.925   87.651   90.146   45.770  114.145   18.911   20.780
     29.110  425.732   82.669   87.678   44.808  114.050   19.357   19.808
     29.120  430.261   85.291   89.382   44.858  112.385   19.171   21.169
     29.130  428.758   84.474   88.540   45.217  112.682   19.485   20.579
     29.140  433.020   85.344   89.827   45.878  114.332   20.058   20.256
     29.150  432.548   85.314   89.691   45.496  114.251   20.406   20.293
     29.160  429.396   86.823   87.707   44.863  113.147   19.555   20.700
     29.170  435.854   86.170   92.304   45.642  113.164   19.600   21.190
     29.180  430.198   84.805   88.226   45.721  113.331   19.238   20.177
     29.190  429.180   84.839   88.726   45.348  113.192   19.644   20.728
     29.200  432.906   84.364   90.137   46.124  113.084   21.297   20.166
     29.210  432.538   83.282   90.092   46.108  115.213   19.655   20.082
     29.220  434.510   85.928   92.067   46.293  112.907   20.204   19.521
     29.230  432.206   84.737   91.759   46.981  111.378   19.532   20.166
     29.240  428.004   83.502   89.769   46.303  111.402   19.991   20.183
     29.250  433.239   84.516   92.094   46.296  111.792   20.993   19.380
     29.260  431.849   85.306   91.450   46.648  111.558   20.455   20.032
     29.270  435.498   85.582   91.905   46.248  113.550   20.017   20.091
     29.280  432.614   83.212   92.075   46.269  111.743   19.992   20.757
     29.290  431.759   84.316   90.848   46.659  111.908   19.936   19.850
     29.300  429.809   81.903   89.855   46.729  113.070   20.310   19.486
     29.310  433.726   83.772   90.668   47.029  113.312   20.647   20.923
     29.320  435.015   85.029   91.616   46.549  112.884   19.793   20.344
     29.330  431.422   83.707   90.834   45.853  113.661   19.466   20.613
     29.340  428.073   83.582   90.099   45.187  111.777   19.690   19.544
     29.350  431.838   81.700   90.700   47.607  114.420   19.474   19.923
     29.360  431.348   82.003   89.703   46.651  114.623   19.562   20.112
     29.370  435.681   83.885   91.646   47.731  114.346   18.823   20.812
     29.380  437.603   83.482   91.757   47.196  116.647   19.036   20.902
     29.390  437.320   85.860   91.924   46.048  115.710   19.353   21.143
     29.400  435.657   84.489   91.029   46.877  114.782   19.428   20.778
     29.410  435.646   84.488   91.712   46.144  114.343   19.984   21.464
     29.420  436.747   85.531   90.840   46.680  116.254   19.209   20.340
     29.430  434.765   86.431   87.970   47.551  114.742   19.816   20.687
     29.440  436.070   84.847   89.933   47.002  117.598   18.733   20.453
     29.450  431.690   83.827   88.572   46.255  115.376   19.283   20.603
     29.460  437.024   85.940   90.299   47.105  114.584   19.543   21.522
     29.470  429.733   84.518   90.434   45.120  113.311   19.181   21.051
     29.480  426.390   82.458   89.036   45.735  113.221   19.646   20.402
     29.490  432.989   83.976   91.725   46.670  112.896   19.930   21.501
     29.500  431.316   82.931   92.782   46.272  111.316   19.550   22.128
     29.510  436.264   83.146   94.343   46.032  114.203   19.810   21.418
     29.520  431.395   82.606   92.279   45.728  113.846   18.879   21.318
     29.530  433.683   83.229   92.484   45.879  114.022   19.806   21.384
     29.540  431.102   82.691   90.844   46.777  113.288   18.942   20.841
     29.550  430.325   82.945   89.744   46.902  114.003   18.252   21.141
     29.560  436.138   83.832   91.573   48.054  115.694   19.084   20.516
     29.570  434.949   83.117   92.597   47.204  114.882   19.263   21.488
     29.580  435.208   82.897   93.698   47.324  115.032   18.375   21.234
     29.590  435.537   84.450   92.866   46.609  113.781   19.704   21.363
     29.600  434.752   83.915   91.297   45.816  115.119   19.152   21.934
     29.610  434.640   82.712   90.410   46.863  114.371   19.508   22.366
     29.620  434.707   82.656   90.535   48.109  115.018   18.638   21.552
     29.630  432.706   82.600   90.973   46.549  113.883   18.556   22.358
     29.640  435.367   83.090   91.538   45.716  114.533   19.763   21.833
     29.650  431.409   83.316   89.058   46.756  113.930   19.131   21.759
     29.660  433.298   83.850   89.981   46.224  115.097   18.996   22.252
     29.670  431.136   82.937   90.242   46.846  111.970   18.834   22.140
     29.680  433.098   83.871   90.716   46.591  113.635   19.868   21.485
     29.690  434.907   82.133   91.221   46.823  115.960   19.720   21.432
     29.700  429.937   81.309   90.952   46.521  114.627   19.059   21.867
     29.710  434.304   82.894   91.970   47.405  113.747   19.169   21.787
     29.720  429.676   80.973   90.620   46.739  113.223   20.380   21.314
     29.730  430.710   81.674   89.839   47.571  112.348   19.984   21.764
     29.740  432.314   82.446   90.902   47.087  113.305   19.752   21.408
     29.750  434.148   83.094   89.197   47.032  115.270   19.780   21.268
     29.760  433.312   82.894   90.355   47.756  114.654   20.076   20.512
     29.770  429.949   82.280   90.106   47.884  113.082   19.804   22.103
     29.780  431.396   83.151   91.663   47.293  113.555   19.567   20.570
     29.790  429.515   84.034   92.314   45.367  113.157   18.818   20.932
     29.800  431.941   83.809   91.319   46.061  112.444   19.361   21.579
     29.810  430.996   82.948   92.071   44.849  113.855   19.984   21.671
     29.820  430.836   80.882   91.745   47.254  113.750   19.207   21.175
     29.830  431.052   83.761   90.529   46.850  113.497   18.842   21.158
     29.840  429.640   84.839   92.749   44.942  112.091   19.067   20.464
     29.850  431.378   85.091   90.016   46.696  112.455   18.961   21.543
     29.860  431.841   83.895   90.656   46.166  113.829   19.519   21.290
     29.870  429.444   81.438   90.277   46.766  114.234   19.192   21.196
     29.880  424.256   79.378   90.956   45.899  112.003   19.521   20.820
     29.890  427.399   81.288   91.683   47.315  112.454   18.237   20.765
     29.900  428.032   83.199   90.831   46.343  113.400   18.356   20.272
     29.910  430.237   82.591   90.219   46.313  113.779   18.781   21.619
     29.920  424.284   82.362   90.376   46.073  112.412   18.679   20.250
     29.930  422.230   82.104   89.070   46.405  111.457   18.694   19.888
     29.940  424.697   82.232   90.909   46.934  111.185   18.677   19.818
     29.950  426.914   82.101   90.111   46.970  112.306   19.011   21.271
     29.960  428.718   82.885   89.576   47.763  113.176   18.758   21.214
     29.970  430.176   82.680   90.363   47.746  113.926   18.663   20.366
     29.980  423.931   81.273   87.958   46.573  111.684   19.511   21.437
     29.990  427.704   81.615   90.023   47.408  114.343   18.711   21.581
     30.000  423.090   79.877   88.360   46.792  114.821   18.589   20.988
     30.010  426.368   81.027   89.169   46.122  113.728   19.624   20.639
     30.020  424.325   80.425   88.824   45.787  114.400   18.684   21.569
     30.030  427.631   81.360   87.198   47.029  116.794   18.643   21.515
     30.040  426.834   80.179   90.540   47.322  113.828   18.547   20.950
     30.050  429.599   82.726   90.340   47.345  114.688   18.271   21.547
     30.060  429.665   82.078   89.490   47.293  115.261   18.973   21.720
     30.070  431.603   82.661   90.417   46.754  115.256   18.363   22.384
     30.080  432.303   83.578   91.024   47.764  114.495   18.406   21.485
     30.090  431.916   82.996   89.645   46.866  115.148   19.068   22.163
     30.100  430.898   82.591   90.322   46.248  113.748   19.193   22.065
     30.110  428.862   81.607   90.223   46.782  113.874   19.149   21.403
     30.120  430.773   82.828   88.195   47.877  114.231   19.349   21.279
     30.130  431.149   82.354   88.495   48.568  114.653   19.050   21.331
     30.140  430.626   83.405   90.313   46.306  113.350   19.776   20.828
     30.150  431.627   83.951   90.771   45.277  115.204   19.414   20.447
     30.160  432.389   81.979   89.738   46.300  115.500   19.744   20.700
     30.170  431.041   81.828   88.880   44.642  116.631   19.843   21.706
     30.180  431.125   83.226   90.618   46.388  113.316   19.805   21.065
     30.190  431.107   83.305   90.712   45.465  114.369   20.025   20.863
     30.200  429.982   81.366   90.402   46.560  115.360   19.506   19.979
     30.210  429.590   81.737   90.358   45.262  115.532   19.377   20.434
     30.220  432.362   83.050   91.381   45.692  113.287   20.044   21.616
     30.230  427.741   82.835   90.174   44.331  112.639   19.685   21.345
     30.240  430.544   82.352   92.007   44.299  113.810   19.998   21.347
     30.250  434.737   84.262   92.550   44.799  114.520   19.974   23.038
     30.260  427.327   82.016   90.455   45.403  112.040   19.791   22.005
     30.270  430.681   82.433   90.336   45.721  115.320   19.172   21.712
     30.280  431.715   82.677   92.410   44.685  114.234   20.052   21.478
     30.290  435.485   83.622   90.073   47.412  116.291   20.602   21.443
     30.300  432.531   82.183   90.400   46.547  115.456   19.443   22.627
     30.310  431.205   83.858   90.149   45.092  113.429   20.976   21.181
     30.320  431.312   82.440   91.356   46.729  111.914   19.243   21.517
     30.330  436.247   85.360   91.420   46.410  113.410   19.588   21.616
     30.340  430.443   84.637   88.245   47.455  111.499   19.250   21.733
     30.350  426.977   85.599   88.320   46.286  110.237   18.899   21.220
     30.360  429.323   82.568   90.621   46.664  112.499   19.670   20.721
     30.370  434.442   83.809   91.482   46.485  112.666   19.669   21.056
     30.380  435.097   85.828   89.708   46.719  112.738   19.594   21.666
     30.390  435.787   84.951   90.847   45.958  115.379   19.632   21.303
     30.400  431.900   85.218   90.655   45.921  113.710   19.109   21.455
     30.410  432.420   84.532   90.182   46.465  112.761   19.891   21.033
     30.420  430.486   83.739   90.836   46.092  112.470   20.094   20.631
     30.430  428.204   84.375   89.211   45.741  112.328   18.961   20.291
     30.440  425.729   83.778   88.261   45.305  110.506   20.159   20.565
     30.450  433.125   84.889   91.739   46.333  111.869   19.955   20.806
     30.460  432.170   84.798   89.852   46.715  112.527   19.491   21.591
     30.470  432.661   84.199   91.663   46.444  112.266   18.934   21.038
     30.480  427.401   84.001   90.009   46.054  110.476   19.364   20.940
     30.490  430.115   83.641   89.808   47.165  113.066   19.606   20.128
     30.500  427.567   82.726   90.607   46.315  110.857   19.259   20.477
     30.510  428.606   82.653   89.848   46.955  111.147   19.870   21.312
     30.520  426.525   82.778   88.557   45.498  112.007   19.534   20.642
     30.530  431.543   84.153   89.764   47.069  110.948   19.965   22.034
     30.540  423.138   83.461   88.073   45.649  111.100   19.634   20.615
     30.550  429.053   82.881   89.625   46.721  111.260   20.039   21.438
     30.560  426.979   83.995   89.760   44.481  111.812   19.989   20.437
     30.570  426.196   82.640   90.982   45.415  111.130   18.234   20.926
     30.580  429.276   84.784   90.575   45.162  111.216   19.161   20.488
     30.590  426.212   83.471   90.059   46.349  109.534   19.581   20.879
     30.600  426.436   83.863   91.005   45.630  110.190   20.087   20.179
     30.610  429.616   84.914   91.497   45.688  109.585   19.882   20.679
     30.620  428.111   84.762   91.835   46.972  110.417   18.395   19.512
     30.630  425.219   84.866   89.262   45.465  109.019   19.690   20.459
     30.640  428.134   86.024   90.980   45.524  108.949   19.073   21.588
     30.650  434.296   86.061   92.538   46.730  111.784   20.171   20.133
     30.660  434.156   86.839   92.231   45.482  113.856   18.635   20.772
     30.670  431.127   86.669   90.767   45.958  110.736   19.770   20.036
     30.680  434.250   85.576   93.093   46.613  112.162   20.202   20.507
     30.690  432.557   85.811   93.911   46.173  109.632   20.532   19.602
     30.700  429.688   84.395   92.318   46.141  111.251   20.087   20.119
     30.710  428.377   85.295   90.812   46.986  110.939   20.419   19.091
     30.720  429.508   84.699   91.826   46.381  110.977   20.567   19.347
     30.730  429.935   84.683   90.170   46.282  110.024   20.935   19.859
     30.740  430.724   85.572   91.057   45.866  112.304   20.395   20.264
     30.750  429.915   84.429   91.009   45.609  112.090   21.174   19.409
     30.760  430.788   85.669   91.856   46.469  110.578   20.418   19.526
     30.770  425.175   82.669   89.906   45.296  109.852   20.744   20.561
     30.780  426.934   84.499   90.318   45.629  109.481   19.926   19.902
     30.790  428.981   84.672   91.644   45.690  109.919   20.345   19.752
     30.800  427.347   84.054   90.536   46.174  111.158   20.014   20.529
     30.810  433.047   84.770   91.551   46.303  112.651   20.155   20.272
     30.820  428.722   83.971   92.532   45.478  112.191   20.012   19.719
     30.830  425.897   83.924   91.773   46.492  108.775   19.969   19.937
     30.840  428.844   83.024   91.413   46.207  112.288   19.362   19.656
     30.850  428.471   83.622   90.853   45.554  113.238   19.959   19.672
     30.860  429.048   84.870   90.376   46.154  112.398   20.123   19.748
     30.870  425.504   84.142   89.726   46.586  111.718   19.081   19.336
     30.880  431.231   85.470   91.702   45.368  112.748   20.100   20.315
     30.890  430.500   84.728   91.524   45.848  113.861   19.918   19.068
     30.900  432.007   84.389   92.319   47.740  112.423   20.141   20.012
     30.910  426.439   84.009   90.426   47.300  110.645   19.650   19.426
     30.920  429.470   84.686   91.654   47.278  112.838   19.496   18.845
     30.930  433.483   85.364   91.038   47.655  113.280   20.046   20.156
     30.940  431.712   83.738   91.867   47.517  111.980   20.115   20.276
     30.950  424.736   82.335   89.804   47.578  110.498   19.917   19.616
     30.960  428.085   83.284   91.963   47.949  110.989   19.274   19.430
     30.970  430.897   84.859   90.885   46.048  113.350   19.747   19.805
     30.980  429.272   83.263   91.155   47.434  112.048   19.683   20.157
     30.990  432.933   84.100   92.058   46.326  114.266   20.100   20.245
     31.000  432.544   85.975   92.221   46.080  112.614   20.405   19.536
     31.010  430.695   83.934   92.702   48.142  111.695   19.019   18.863
     31.020  434.188   85.222   91.537   47.054  113.659   20.036   19.950
     31.030  427.419   82.991   91.603   46.471  111.146   18.993   19.383
     31.040  427.731   84.484   91.895   44.874  111.584   18.795   19.896
     31.050  423.391   83.649   89.370   45.881  110.954   18.548   19.672
     31.060  422.081   83.255   89.203   44.121  112.653   19.063   19.515
     31.070  427.159   83.415   90.200   44.910  113.538   19.437   20.062
     31.080  427.731   83.629   90.426   46.064  113.754   19.399   19.571
     31.090  430.869   83.641   92.131   47.591  112.514   20.592   19.188
     31.100  428.065   83.999   89.308   44.783  115.031   19.921   19.917
     31.110  429.578   83.609   89.322   45.906  114.172   20.178   19.711
     31.120  427.658   83.507   91.199   46.075  113.450   20.288   19.810
     31.130  427.881   85.777   90.226   46.022  111.796   19.955   19.060
     31.140  427.886   83.643   90.534   47.103  112.351   20.148   18.926
     31.150  426.977   83.807   89.711   45.820  113.067   20.609   19.500
     31.160  428.032   83.819   89.825   46.235  112.412   21.064   19.466
     31.170  428.248   83.550   88.879   47.479  112.080   20.858   19.819
     31.180  427.068   83.942   89.781   46.676  109.966   20.299   20.240
     31.190  430.281   84.637   89.707   47.230  113.240   20.289   20.226
     31.200  430.176   85.042   90.585   45.601  114.680   19.420   18.942
     31.210  430.334   83.795   90.802   45.881  113.758   19.993   20.285
     31.220  431.478   83.318   92.392   45.655  113.159   20.299   20.345
     31.230  427.406   83.442   90.182   45.900  111.724   20.749   19.939
     31.240  428.185   84.258   89.024   44.989  113.422   19.990   20.228
     31.250  428.104   83.600   89.929   45.947  112.796   20.681   20.229
     31.260  431.031   84.429   89.477   46.297  114.163   20.698   20.407
     31.270  433.551   82.911   92.334   45.981  115.067   21.213   20.515
     31.280  430.216   82.329   88.995   47.747  113.017   20.589   21.741
     31.290  428.034   81.418   88.951   46.413  112.873   20.662   20.994
     31.300  435.851   83.879   90.313   47.103  114.723   20.834   21.362
     31.310  431.446   83.134   88.504   47.185  113.690   21.177   20.587
     31.320  430.573   83.679   89.648   47.081  112.453   20.841   20.228
     31.330  429.942   83.032   91.115   46.475  113.825   19.152   20.868
     31.340  431.094   83.812   91.270   46.649  113.488   20.582   19.942
     31.350  431.375   84.318   90.892   46.897  114.042   20.634   19.305
     31.360  431.416   84.444   91.076   45.992  112.797   21.375   20.496
     31.370  429.084   83.406   91.713   45.752  112.188   20.653   20.047
     31.380  428.550   82.287   91.916   46.842  112.204   20.235   20.391
     31.390  430.714   83.268   90.787   47.954  113.719   19.661   20.996
     31.400  428.004   81.380   92.851   46.177  111.839   20.078   19.981
     31.410  430.138   83.397   92.289   45.345  112.206   20.774   20.189
     31.420  434.029   84.983   91.902   46.279  112.548   20.754   21.500
     31.430  429.393   83.582   93.149   45.875  112.046   19.442   20.639
     31.440  425.559   82.840   92.614   44.788  111.374   19.187   20.484
     31.450  427.641   82.807   92.210   45.793  111.654   20.275   21.065
     31.460  428.088   81.445   93.160   45.848  111.184   20.516   20.901
     31.470  429.635   84.240   91.857   44.349  112.741   19.479   20.939
     31.480  427.716   81.841   91.641   46.347  113.172   18.535   21.158
     31.490  430.935   84.040   92.293   46.842  111.293   20.187   20.676
     31.500  426.505   83.935   89.757   46.056  110.738   19.253   21.346
     31.510  433.576   85.465   92.050   46.005  112.297   19.489   20.634
     31.520  431.566   84.574   94.284   46.090  110.952   19.615   20.504
     31.530  428.993   83.936   93.154   44.695  110.886   19.771   20.917
     31.540  428.367   84.247   92.319   44.275  110.830   19.200   21.568
     31.550  426.771   83.008   90.925   45.635  110.485   20.295   20.826
     31.560  430.041   83.549   90.353   46.110  112.419   20.725   21.472
     31.570  433.885   84.773   94.121   47.010  111.451   20.601   20.571
     31.580  428.896   83.477   91.349   45.923  111.011   20.398   20.315
     31.590  431.290   85.280   90.666   45.487  111.747   20.158   21.916
     31.600  428.333   84.674   90.657   44.865  112.423   19.866   20.168
     31.610  432.479   83.903   92.879   45.631  111.381   21.697   20.838
     31.620  427.254   84.457   90.362   44.817  110.441   20.711   21.098
     31.630  432.220   85.160   92.716   45.570  110.803   21.881   20.560
     31.640  429.690   83.268   91.993   46.759  109.366   19.873   21.792
     31.650  429.199   82.346   92.070   45.790  111.423   20.027   21.765
     31.660  429.857   82.953   91.740   46.632  110.632   20.328   21.101
     31.670  433.111   84.674   91.832   46.023  111.536   21.384   20.442
     31.680  428.383   82.999   92.694   46.118  109.450   21.181   20.050
     31.690  427.800   82.492   93.569   46.191  110.098   20.705   20.671
     31.700  428.321   81.691   93.426   44.712  112.661   19.950   20.885
     31.710  426.967   82.665   93.333   44.454  111.635   19.754   19.842
     31.720  425.403   83.213   94.429   44.052  108.898   19.738   20.953
     31.730  428.081   83.896   92.926   46.723  110.404   19.237   20.569
     31.740  428.759   83.338   92.278   44.827  111.600   20.762   20.675
     31.750  427.757   83.075   92.086   43.857  112.386   20.892   20.540
     31.760  429.569   82.519   91.352   45.068  112.549   20.930   21.591
     31.770  431.611   83.168   91.102   45.582  112.610   20.634   22.203
     31.780  429.316   84.262   92.056   45.580  109.652   20.605   20.910
     31.790  429.324   83.681   91.254   44.943  110.136   21.091   21.299
     31.800  431.888   84.855   91.511   44.912  112.912   20.484   21.524
     31.810  434.596   83.990   91.724   46.488  112.887   22.069   21.697
     31.820  428.310   81.252   92.263   44.921  113.051   19.683   20.673
     31.830  439.944   85.536   93.167   45.866  115.407   20.777   21.610
     31.840  439.210   83.324   93.175   47.212  114.753   22.014   21.647
     31.850  435.139   83.140   92.507   46.349  114.404   21.204   20.558
     31.860  433.582   83.195   92.746   45.377  113.850   21.101   20.637
     31.870  437.035   81.891   94.288   46.426  114.962   21.221   21.157
     31.880  431.175   82.963   92.379   44.210  111.506   21.365   21.450
     31.890  432.372   81.541   92.402   44.642  113.636   21.036   21.439
     31.900  431.951   81.606   92.712   44.957  112.470   21.479   21.528
     31.910  435.753   84.204   91.837   44.417  114.034   21.110   21.916
     31.920  432.711   82.917   93.541   45.038  112.128   20.017   20.955
     31.930  434.596   83.063   92.520   46.468  112.218   20.208   21.887
     31.940  435.505   83.141   92.886   46.000  113.471   20.341   21.407
     31.950  432.466   83.720   91.866   45.852  112.380   20.184   21.470
     31.960  430.080   82.075   91.536   45.479  114.162   19.979   20.916
     31.970  430.811   83.093   91.293   44.377  112.839   20.471   21.859
     31.980  431.224   82.187   91.017   44.941  114.354   19.933   20.176
     31.990  428.240   79.576   90.746   45.933  113.617   19.811   20.351
     32.000  430.289   80.215   91.226   44.096  115.457   19.368   21.904
     32.010  430.400   80.910   91.550   45.575  113.019   20.435   21.556
     32.020  433.728   81.969   92.240   45.225  114.431   20.643   21.429
     32.030  429.169   81.027   93.757   44.132  113.909   20.258   20.298
     32.040  429.134   81.165   92.020   44.921  113.498   19.377   21.359
     32.050  430.568   81.457   91.963   44.399  113.627   20.600   20.831
     32.060  430.929   81.593   91.471   44.845  114.951   19.632   21.529
     32.070  431.983   82.968   92.319   44.985  113.529   20.607   20.557
     32.080  431.339   81.888   92.122   45.271  112.760   19.701   20.860
     32.090  430.778   80.481   92.899   44.999  114.279   20.044   21.033
     32.100  436.145   83.301   92.547   46.177  114.099   20.270   20.449
     32.110  434.664   82.606   93.185   45.254  113.903   19.911   21.946
     32.120  438.086   83.895   92.750   44.558  115.780   20.116   21.983
     32.130  436.007   84.208   92.192   45.310  114.809   20.088   21.594
     32.140  435.903   82.768   93.837   45.647  114.583   20.458   22.354
     32.150  431.554   81.784   91.943   43.312  114.242   20.703   22.924
     32.160  434.373   82.859   93.736   44.864  112.813   20.479   22.274
     32.170  432.466   81.655   92.511   44.545  113.268   20.350   22.555
     32.180  438.550   82.886   94.311   46.243  115.236   19.855   22.116
     32.190  431.604   81.503   92.917   44.745  113.723   19.944   22.209
     32.200  432.100   81.631   93.119   45.427  112.650   19.550   21.299
     32.210  435.389   82.756   92.623   44.682  114.352   20.439   23.014
     32.220  435.184   83.099   93.964   45.763  113.005   20.146   21.692
     32.230  433.141   82.718   93.005   45.866  112.889   20.504   21.522
     32.240  433.775   82.165   94.264   44.354  113.787   20.754   22.474
     32.250  434.196   82.404   93.654   44.840  113.927   20.582   22.111
     32.260  435.264   82.727   94.518   44.201  112.060   20.150   22.608
     32.270  432.356   82.941   92.439   45.289  111.022   20.679   23.238
     32.280  433.033   82.784   93.194   44.671  112.926   19.683   22.467
     32.290  431.842   81.259   93.463   43.232  113.191   20.036   22.368
     32.300  435.816   81.813   92.539   45.535  113.894   21.176   22.302
     32.310  429.613   79.695   92.891   44.765  114.562   20.435   20.982
     32.320  435.511   84.879   92.766   44.557  115.064   20.149   21.689
     32.330  434.346   82.589   94.003   44.279  113.763   20.726   22.953
     32.340  434.900   82.879   94.019   45.385  112.979   20.881   21.810
     32.350  431.655   81.636   92.358   44.317  113.750   20.314   21.645
     32.360  426.793   82.160   91.664   44.076  112.993   19.762   20.575
     32.370  428.045   82.969   92.001   45.014  112.077   19.565   21.036
     32.380  434.022   81.291   93.552   45.004  114.965   19.939   20.827
     32.390  429.687   81.682   91.464   44.937  113.566   20.241   21.160
     32.400  430.180   80.381   94.675   44.160  113.007   19.534   21.059
     32.410  430.852   80.542   94.044   45.599  113.500   19.641   21.080
     32.420  431.870   79.251   93.417   45.436  115.573   20.083   22.218
     32.430  436.079   81.678   94.199   45.382  115.415   21.089   21.361
     32.440  431.297   81.674   91.269   45.391  113.946   20.782   21.925
     32.450  435.669   82.544   94.711   45.799  113.409   20.158   21.400
     32.460  432.381   81.214   94.210   45.793  113.090   19.563   21.658
     32.470  431.420   82.311   92.084   44.446  114.282   19.327   21.827
     32.480  432.592   81.406   93.060   45.232  113.357   20.808   22.501
     32.490  433.884   82.403   91.169   43.982  116.006   20.764   22.136
     32.500  431.723   81.028   92.264   45.332  112.365   20.159   22.714
     32.510  434.287   81.296   93.224   45.010  113.166   20.768   22.876
     32.520  431.953   80.438   92.375   44.795  113.829   20.340   22.431
     32.530  435.138   82.265   91.935   45.305  115.282   19.938   23.176
     32.540  435.144   81.619   93.535   45.314  114.714   20.241   22.456
     32.550  431.101   82.277   90.066   45.377  113.651   20.009   21.883
     32.560  431.809   82.498   92.338   44.963  112.911   20.008   22.075
     32.570  432.083   81.111   91.674   45.122  114.430   19.619   22.339
     32.580  432.775   82.219   92.347   46.025  111.039   19.829   22.916
     32.590  431.531   82.817   91.178   46.287  111.733   19.723   22.012
     32.600  431.915   82.956   91.944   44.717  112.217   19.754   22.300
     32.610  436.280   83.358   92.350   46.164  113.317   19.993   22.459
     32.620  429.075   79.871   90.687   45.493  112.280   20.428   22.100
     32.630  431.742   81.285   90.361   45.524  113.429   20.850   21.866
     32.640  431.264   81.624   91.840   44.073  112.696   20.950   21.976
     32.650  433.654   82.391   90.936   45.253  115.325   19.895   21.576
     32.660  432.903   79.183   92.575   44.810  115.962   21.113   21.381
     32.670  437.633   82.217   91.851   46.399  114.544   21.406   22.038
     32.680  435.397   82.082   91.964   46.562  113.805   20.768   21.957
     32.690  434.874   80.313   93.127   46.432  114.220   20.693   21.827
     32.700  433.748   80.918   93.204   46.580  113.373   20.040   21.504
     32.710  434.586   81.630   91.873   46.017  112.221   20.964   22.337
     32.720  436.406   82.958   91.166   45.908  113.665   21.371   22.326
     32.730  431.223   81.878   91.263   46.257  111.253   20.813   21.743
     32.740  432.362   81.213   90.869   45.141  112.872   21.355   22.133
     32.750  435.129   82.393   91.481   46.204  113.869   21.507   21.953
     32.760  433.604   80.938   91.281   46.732  113.615   20.472   22.325
     32.770  435.310   82.704   91.113   45.725  112.602   21.147   23.070
     32.780  433.751   83.677   90.260   46.237  112.351   21.276   21.827
     32.790  433.182   82.247   91.840   44.602  111.991   21.709   21.855
     32.800  433.908   82.130   92.104   44.932  113.367   21.553   21.566
     32.810  434.194   82.314   91.990   47.024  111.778   19.835   22.455
     32.820  430.547   83.537   90.461   46.475  111.748   21.137   20.946
     32.830  433.271   82.755   91.317   46.801  111.614   21.259   21.185
     32.840  429.558   82.048   91.006   45.917  111.340   21.635   21.134
     32.850  433.872   82.776   92.484   45.290  112.965   21.150   22.036
     32.860  433.053   83.261   92.413   45.267  111.845   21.056   22.609
     32.870  435.725   82.966   93.269   45.757  113.201   21.679   21.923
     32.880  435.285   81.639   92.297   46.147  112.935   21.496   22.457
     32.890  431.567   83.579   92.488   45.214  109.936   20.862   22.451
     32.900  435.663   83.299   92.593   46.206  113.057   20.951   22.264
     32.910  432.295   83.028   90.312   45.454  111.954   21.342   22.681
     32.920  436.397   83.828   92.780   46.434  113.238   20.969   21.710
     32.930  432.234   83.971   91.575   46.025  109.948   20.539   22.599
     32.940  434.287   84.184   92.113   44.928  112.913   20.828   22.376
     32.950  437.384   84.382   90.949   45.426  114.793   21.175   22.306
     32.960  434.244   83.334   92.604   46.322  112.698   21.091   21.518
     32.970  435.965   84.021   90.590   45.919  113.913   21.701   22.700
     32.980  434.018   84.035   91.255   46.941  112.382   21.164   21.431
     32.990  432.538   82.158   91.941   45.772  112.770   21.576   21.711
     33.000  436.979   83.111   91.444   46.476  113.553   22.305   21.980
     33.010  433.311   84.099   91.962   45.635  111.453   20.796   21.059
     33.020  432.766   82.844   91.443   45.776  111.646   21.475   21.448
     33.030  439.090   84.032   91.744   46.545  112.896   22.045   22.579
     33.040  439.904   82.742   91.768   46.376  116.122   22.065   22.492
     33.050  436.544   85.233   90.769   47.153  112.337   21.103   22.241
     33.060  439.516   83.466   92.009   45.792  115.006   21.241   22.530
     33.070  440.222   84.141   90.630   46.262  114.351   22.908   23.123
     33.080  441.763   85.976   92.821   44.762  113.227   22.102   22.719
     33.090  438.867   84.556   90.310   45.031  115.413   21.986   22.480
     33.100  438.804   84.864   92.800   44.212  114.540   21.977   22.426
     33.110  439.372   85.140   93.810   43.889  113.755   22.121   22.441
     33.120  437.586   83.744   93.299   45.238  113.717   22.198   21.691
     33.130  436.541   84.233   93.146   44.776  112.745   21.190   22.398
     33.140  434.847   83.320   91.222   45.358  113.791   21.458   21.808
     33.150  432.885   84.640   91.296   45.641  112.664   20.503   21.107
     33.160  432.531   81.892   91.343   46.315  113.853   20.076   22.083
     33.170  433.532   84.167   89.413   46.591  112.452   21.218   21.364
     33.180  434.254   82.758   91.554   46.182  112.392   20.902   21.553
     33.190  435.570   82.121   92.745   46.244  113.747   21.435   21.734
     33.200  434.239   82.767   93.178   45.350  112.575   19.720   21.865
     33.210  435.861   81.842   93.817   45.935  114.902   19.291   21.389
     33.220  434.910   82.732   92.301   46.244  113.553   20.196   21.713
     33.230  437.022   82.697   93.459   46.029  114.503   20.726   21.891
     33.240  434.952   83.335   91.359   46.565  112.982   20.076   21.332
     33.250  436.641   82.339   92.872   45.315  114.473   20.700   21.413
     33.260  437.703   83.621   93.467   45.894  114.020   19.910   21.554
     33.270  438.994   83.993   94.031   46.405  113.286   20.609   20.569
     33.280  433.879   81.372   92.914   45.298  113.979   20.921   20.018
     33.290  443.530   85.078   93.063   45.149  117.870   21.453   20.918
     33.300  435.090   83.374   92.324   45.074  113.625   20.807   20.846
     33.310  434.343   82.591   91.415   45.661  113.790   20.422   21.135
     33.320  433.066   81.792   93.030   44.695  113.103   19.847   21.293
     33.330  436.087   82.438   93.465   45.869  113.350   20.827   21.054
     33.340  432.761   82.464   92.056   44.986  114.428   19.954   21.468
     33.350  438.153   83.120   94.118   46.777  112.981   20.329   21.502
     33.360  431.912   81.531   90.381   46.299  114.403   19.896   21.611
     33.370  432.308   81.457   93.186   44.662  113.004   20.168   21.878
     33.380  435.780   82.962   93.771   45.135  113.629   20.164   22.199
     33.390  438.468   84.589   93.436   45.887  114.182   19.811   22.121
     33.400  438.274   82.873   92.015   45.353  116.258   20.000   23.095
     33.410  435.780   83.608   92.429   44.919  112.259   20.537   21.956
     33.420  435.100   83.327   91.522   45.476  115.263   19.579   21.267
     33.430  435.466   82.831   92.921   45.822  114.307   19.906   21.269
     33.440  437.858   83.222   93.346   44.904  114.414   19.809   21.955
     33.450  428.606   80.554   90.916   46.115  111.363   20.287   20.981
     33.460  433.912   82.623   93.345   46.551  113.205   19.906   20.910
     33.470  435.415   83.411   91.951   45.897  113.718   20.928   21.365
     33.480  433.809   82.987   93.376   46.938  110.414   19.891   21.353
     33.490  434.142   83.712   92.355   46.139  112.436   20.818   21.485
     33.500  436.237   84.324   91.067   46.320  113.990   20.175   22.559
     33.510  435.303   84.243   93.444   45.718  112.164   20.192   22.190
     33.520  434.752   82.667   91.173   45.873  113.333   19.994   22.566
     33.530  432.849   82.679   90.910   45.876  111.334   21.438   21.767
     33.540  432.287   82.405   92.746   45.619  113.063   20.286   21.159
     33.550  434.497   84.150   91.891   45.736  111.806   19.683   22.185
     33.560  431.795   82.664   92.504   44.768  111.383   19.901   21.593
     33.570  430.737   81.726   92.007   47.148  111.772   19.088   19.986
     33.580  432.677   82.423   92.810   45.607  111.845   19.847   21.409
     33.590  438.935   83.527   94.016   47.106  115.182   20.059   20.973
     33.600  436.682   83.383   92.733   46.417  114.717   20.424   21.446
     33.610  432.896   81.569   92.049   45.603  114.202   19.677   20.935
     33.620  430.798   82.128   92.187   44.382  112.295   19.319   21.545
     33.630  437.021   84.492   92.784   46.078  112.797   19.838   22.120
     33.640  435.837   84.358   92.365   45.212  113.230   19.714   21.949
     33.650  437.101   84.539   92.189   46.358  114.047   19.448   21.815
     33.660  437.349   82.824   92.044   45.922  113.411   20.694   22.355
     33.670  434.737   81.799   93.238   45.855  112.945   19.769   20.894
     33.680  434.834   82.833   91.831   45.321  113.835   19.915   21.278
     33.690  435.290   84.744   92.051   46.846  110.854   20.359   20.845
     33.700  433.649   84.725   91.775   45.553  112.564   19.898   21.136
     33.710  433.612   82.596   91.871   46.968  111.762   20.283   21.892
     33.720  433.441   82.976   92.283   46.388  111.527   19.592   21.069
     33.730  435.489   84.640   93.113   45.073  112.349   19.065   21.358
     33.740  436.541   84.569   91.672   45.887  113.040   20.086   21.319
     33.750  435.064   82.663   91.769   45.465  113.882   20.471   20.745
     33.760  436.635   81.892   92.551   47.097  114.105   19.843   21.646
     33.770  431.698   84.753   90.530   45.494  111.207   20.292   20.778
     33.780  433.083   82.352   91.799   46.018  111.823   19.569   20.953
     33.790  434.219   83.414   91.398   45.913  112.632   20.356   21.546
     33.800  435.286   84.238   91.548   46.495  110.991   20.288   21.882
     33.810  434.803   85.546   89.249   47.129  112.158   20.219   21.124
     33.820  433.470   83.229   91.851   45.380  114.207   19.679   20.622
     33.830  433.317   83.408   91.237   45.804  113.149   20.743   20.811
     33.840  431.164   83.156   91.253   45.071  111.823   20.912   21.423
     33.850  434.617   84.042   92.517   46.198  111.764   19.567   22.261
     33.860  435.384   83.658   92.343   45.510  114.086   20.680   21.470
     33.870  433.234   84.362   92.707   44.894  110.713   20.657   22.061
     33.880  437.078   83.989   92.983   46.009  113.893   20.727   20.957
     33.890  434.629   84.220   91.420   48.070  112.669   20.461   21.663
     33.900  436.430   85.581   92.391   46.580  112.731   20.271   22.424
     33.910  433.235   83.654   91.317   46.117  112.986   19.814   22.023
     33.920  434.796   84.173   92.286   48.037  111.863   20.243   21.308
     33.930  431.920   84.478   92.401   46.168  111.483   19.760   21.251
     33.940  435.694   83.896   92.961   48.158  112.831   19.635   22.141
     33.950  433.760   85.465   90.298   47.865  112.084   21.170   20.902
     33.960  437.603   85.471   91.638   47.265  112.981   20.816   21.642
     33.970  437.063   84.635   90.846   47.477  111.593   20.658   22.120
     33.980  437.494   84.392   91.221   48.229  112.465   21.233   20.806
     33.990  437.764   83.918   92.185   46.612  114.568   20.403   20.757
     34.000  438.747   84.735   93.617   47.659  114.134   19.786   20.570
     34.010  440.563   85.028   93.280   48.166  113.149   20.744   21.351
     34.020  437.857   83.021   92.544   47.542  112.481   22.536   21.561
     34.030  435.965   83.439   92.490   46.687  111.985   20.532   21.615
     34.040  436.498   82.331   93.146   47.982  112.987   20.847   21.454
     34.050  435.560   83.471   91.135   47.593  113.354   20.845   21.641
     34.060  439.744   82.997   94.259   46.408  113.775   20.878   21.943
     34.070  438.004   84.303   93.374   47.563  113.118   20.784   20.362
     34.080  433.056   81.527   94.251   45.591  112.739   20.322   20.432
     34.090  433.605   82.467   93.036   47.811  110.526   20.235   21.397
     34.100  432.660   83.864   92.376   46.182  111.721   19.999   21.217
     34.110  433.130   81.907   94.555   47.322  111.511   19.920   20.797
     34.120  434.384   81.943   92.717   47.544  111.231   21.018   21.256
     34.130  435.677   82.844   93.187   46.747  112.150   20.153   21.027
     34.140  434.621   83.855   92.902   45.936  112.360   20.809   21.274
     34.150  433.655   82.390   93.765   46.196  111.063   21.306   20.565
     34.160  433.041   82.789   90.890   47.194  110.505   21.496   21.358
     34.170  432.878   81.693   95.618   46.512  107.611   21.279   21.046
     34.180  437.990   83.053   95.828   46.307  110.290   21.327   21.525
     34.190  439.374   80.646   95.309   47.794  112.976   21.182   22.111
     34.200  437.284   83.532   94.250   46.888  111.660   21.243   21.705
     34.210  440.921   82.125   95.168   48.650  112.422   21.771   21.766
     34.220  439.153   82.171   95.335   47.930  111.704   21.784   22.088
     34.230  436.615   81.434   95.265   47.621  111.642   21.983   20.727
     34.240  434.062   81.861   93.687   47.927  108.526   21.283   22.019
     34.250  430.285   80.946   92.331   45.954  111.262   20.710   21.368
     34.260  434.410   82.078   94.594   45.895  111.464   20.852   21.035
     34.270  435.121   83.167   93.122   46.589  111.771   21.362   21.708
     34.280  433.488   81.297   93.887   46.544  111.445   20.976   21.338
     34.290  438.042   81.939   94.548   46.457  113.516   20.515   21.402
     34.300  431.213   82.309   92.874   45.140  110.661   20.526   21.911
     34.310  434.561   82.518   93.564   46.068  111.227   20.942   21.092
     34.320  433.673   82.127   91.866   45.385  113.339   20.351   21.239
     34.330  431.289   83.046   92.562   44.752  112.652   19.862   21.362
     34.340  433.719   82.479   93.836   46.083  111.008   20.223   21.798
     34.350  434.863   84.918   92.723   46.694  110.499   20.476   20.876
     34.360  429.880   81.560   91.984   45.985  111.128   20.041   22.125
     34.370  433.683   81.760   92.587   46.240  112.910   20.525   21.242
     34.380  434.501   84.293   92.306   45.442  112.651   20.538   21.737
     34.390  432.983   81.445   93.190   45.906  111.953   20.281   22.010
     34.400  430.807   82.608   92.934   46.350  111.210   19.819   21.290
     34.410  437.069   84.184   95.637   45.949  111.578   19.978   21.142
     34.420  435.496   83.427   93.914   46.714  111.970   19.789   20.714
     34.430  434.914   84.097   93.474   46.086  111.585   20.214   20.342
     34.440  434.273   83.721   92.390   46.349  111.482   20.415   21.681
     34.450  434.029   83.751   92.689   46.054  111.684   21.440   19.598
     34.460  429.953   83.469   92.012   45.748  109.670   20.897   20.897
     34.470  430.877   82.839   92.803   46.885  109.980   20.322   21.304
     34.480  430.588   80.321   93.546   45.738  111.757   20.900   21.198
     34.490  434.369   84.092   93.566   45.173  111.969   20.580   20.893
     34.500  434.055   83.912   92.549   46.442  112.909   20.410   21.273
     34.510  432.144   82.322   92.515   46.451  111.864   20.185   21.460
     34.520  434.272   83.924   92.231   46.245  112.611   19.672   21.665
     34.530  434.720   83.246   93.520   47.130  110.733   19.783   21.869
     34.540  434.240   83.213   93.057   46.893  112.521   20.022   20.705
     34.550  437.135   83.863   91.347   47.227  114.846   20.075   21.520
     34.560  433.995   83.816   90.355   46.806  112.329   20.360   21.544
     34.570  434.197   84.758   90.260   48.508  111.744   20.301   21.347
     34.580  433.178   83.327   89.429   47.973  114.059   20.004   20.596
     34.590  435.174   83.306   91.234   47.927  114.888   19.527   20.843
     34.600  435.588   82.753   91.745   47.658  115.942   20.634   21.740
     34.610  432.789   82.590   92.670   46.242  114.338   20.107   20.668
     34.620  436.388   83.203   92.225   46.824  113.948   20.120   21.592
     34.630  436.011   83.358   93.088   46.417  115.577   19.646   20.628
     34.640  434.590   83.297   92.050   46.915  113.578   20.387   20.895
     34.650  440.899   85.321   92.682   46.765  113.886   20.614   21.533
     34.660  437.865   84.701   93.770   47.576  111.516   20.091   21.713
     34.670  439.148   85.334   92.244   47.723  112.502   20.433   20.920
     34.680  434.471   82.899   91.687   47.780  112.453   19.270   22.073
     34.690  434.826   84.120   91.290   46.343  112.303   20.190   21.213
     34.700  432.381   82.368   91.033   45.865  112.108   20.467   21.657
     34.710  434.835   82.983   92.143   47.003  112.013   20.982   21.041
     34.720  429.771   81.187   90.216   46.695  112.031   20.433   20.893
     34.730  433.378   82.739   91.109   46.944  112.871   20.981   21.156
     34.740  436.234   84.276   93.287   46.620  113.324   19.867   20.699
     34.750  431.283   81.584   89.589   47.246  112.555   21.137   21.083
     34.760  438.271   84.340   93.561   47.643  112.930   19.782   20.809
     34.770  434.439   82.271   90.233   47.951  113.923   20.600   20.973
     34.780  432.887   82.961   91.657   48.029  111.728   20.503   21.110
     34.790  435.446   83.091   92.108   47.469  114.299   19.977   20.773
     34.800  435.552   82.902   91.320   46.951  115.269   20.356   20.303
     34.810  432.209   84.179   88.488   47.531  113.027   19.903   20.382
     34.820  434.265   83.995   92.704   47.257  112.837   19.362   21.009
     34.830  429.579   82.634   90.414   46.304  112.897   18.724   20.750
     34.840  433.528   85.358   91.331   45.282  113.955   19.542   20.744
     34.850  432.866   86.169   91.955   45.615  111.841   18.889   21.531
     34.860  432.913   83.497   92.304   46.059  113.308   18.825   20.905
     34.870  433.168   84.394   93.252   47.106  111.545   19.566   20.809
     34.880  431.529   85.136   91.001   47.259  112.602   18.598   20.891
     34.890  427.566   82.304   91.700   46.770  110.579   18.966   20.130
     34.900  430.183   83.933   89.964   45.847  112.695   19.165   20.956
     34.910  430.489   81.539   89.502   48.563  112.379   19.922   21.046
     34.920  429.298   82.962   91.134   46.066  110.979   19.593   20.621
     34.930  430.093   83.556   91.778   47.944  108.536   18.314   21.567
     34.940  430.954   83.879   92.992   47.103  108.897   19.538   21.611
     34.950  428.497   81.478   91.118   46.905  109.784   18.946   22.667
     34.960  431.248   83.399   91.981   45.895  112.118   20.015   20.872
     34.970  429.491   82.757   91.016   46.349  112.121   18.512   21.718
     34.980  430.656   82.246   93.052   44.997  111.343   18.842   21.321
     34.990  428.082   81.858   90.089   47.203  110.977   19.688   21.639
     35.000  432.442   83.266   91.769   46.945  110.828   19.860   21.203
     35.010  428.089   81.304   91.333   46.682  111.825   19.783   20.569
     35.020  429.683   82.866   90.259   46.024  111.418   19.338   21.958
     35.030  429.577   82.929   89.888   47.048  110.425   19.612   21.946
     35.040  429.391   83.635   90.972   47.517  109.879   19.355   21.206
     35.050  436.783   83.507   93.067   46.682  113.184   20.120   21.903
     35.060  430.449   81.925   90.946   46.670  111.350   19.721   22.217
     35.070  430.947   82.626   91.262   47.120  109.780   20.977   21.876
     35.080  433.415   82.434   92.527   46.056  112.552   19.991   22.058
     35.090  431.599   83.416   92.772   45.567  110.270   20.233   21.102
     35.100  428.970   81.900   92.170   46.778  108.775   20.142   20.694
     35.110  430.753   82.052   92.759   46.536  110.513   20.450   20.650
     35.120  432.023   82.638   93.085   48.229  109.260   20.251   20.403
     35.130  428.228   81.145   92.525   46.794  108.711   19.660   21.858
     35.140  431.916   82.035   91.430   47.551  111.308   20.522   21.163
     35.150  431.480   84.024   90.944   46.430  110.208   19.381   21.655
     35.160  427.583   82.887   91.138   46.016  109.438   19.386   20.899
     35.170  430.076   82.322   90.760   45.748  111.242   19.336   21.658
     35.180  430.431   83.291   90.359   46.079  111.707   19.849   21.230
     35.190  431.095   82.781   92.317   46.541  109.920   20.598   20.486
     35.200  428.972   83.028   90.880   46.083  109.185   20.455   20.443
     35.210  431.962   82.880   91.263   47.913  112.071   19.780   20.662
     35.220  432.256   83.237   93.078   47.969  109.883   20.195   20.660
     35.230  433.046   83.067   92.325   47.810  110.237   20.949   21.014
     35.240  433.597   83.136   91.261   47.963  110.017   20.256   22.139
     35.250  431.431   83.735   92.560   47.245  108.054   20.745   21.573
     35.260  433.814   84.477   92.810   46.749  109.916   19.557   22.546
     35.270  432.573   83.358   92.384   46.151  113.013   20.434   22.001
     35.280  435.055   85.770   93.596   48.234  109.407   19.851   21.792
     35.290  430.274   81.687   92.305   47.358  111.209   20.021   21.588
     35.300  430.633   83.212   92.164   46.924  110.847   19.536   22.765
     35.310  432.558   83.880   91.842   47.253  110.672   20.323   21.791
     35.320  432.574   82.070   92.373   47.686  111.754   19.803   22.054
     35.330  434.798   83.694   91.690   46.896  112.332   20.544   22.222
     35.340  432.229   82.726   90.644   46.775  112.951   19.682   21.292
     35.350  429.663   81.520   90.334   47.444  111.770   19.548   22.201
     35.360  432.289   82.107   88.703   46.907  112.955   20.342   22.393
     35.370  429.882   81.957   90.889   47.063  110.901   20.457   21.618
     35.380  428.424   81.473   89.921   46.038  110.760   19.902   22.491
     35.390  431.138   82.144   90.774   47.002  110.297   20.765   22.593
     35.400  429.467   83.241   90.842   45.415  109.948   21.214   21.340
     35.410  428.853   82.061   90.128   46.329  111.473   20.243   21.199
     35.420  433.298   81.030   91.631   47.067  112.926   20.363   22.006
     35.430  430.700   82.470   90.446   47.003  109.619   20.416   21.637
     35.440  426.359   81.827   89.321   46.326  109.248   20.339   21.647
     35.450  429.862   79.592   91.831   47.799  110.252   19.818   21.423
     35.460  431.094   81.371   91.227   46.154  111.875   19.908   22.439
     35.470  430.476   81.726   91.516   45.318  112.373   19.512   21.802
     35.480  427.157   81.267   89.912   46.547  110.919   19.463   21.711
     35.490  428.725   81.453   90.393   45.792  112.531   18.979   22.175
     35.500  427.127   81.921   90.043   47.025  110.430   19.088   21.407
     35.510  429.060   80.160   91.566   47.073  113.610   19.681   21.273
     35.520  430.682   80.862   91.518   46.935  112.814   20.677   20.980
     35.530  430.427   82.239   91.705   47.383  111.401   19.373   21.104
     35.540  428.624   81.030   92.357   45.886  111.727   19.610   20.451
     35.550  431.285   82.596   92.269   46.616  111.853   20.196   20.605
     35.560  431.051   82.762   92.062   46.900  110.553   20.841   20.514
     35.570  429.134   79.990   91.555   47.372  109.845   20.479   21.584
     35.580  432.025   80.190   92.297   46.793  112.261   20.492   22.096
     35.590  427.986   81.535   93.228   45.147  110.420   19.404   21.103
     35.600  427.299   80.943   92.539   46.048  110.262   19.453   20.546
     35.610  426.225   79.563   91.424   46.229  109.815   19.947   21.350
     35.620  424.728   81.148   91.735   45.779  108.371   19.931   21.317
     35.630  430.358   83.197   89.322   47.816  111.169   19.918   21.345
     35.640  428.730   81.259   91.708   47.184  109.685   19.726   21.152
     35.650  428.960   81.919   92.602   47.099  107.655   19.595   21.104
     35.660  431.977   82.930   91.259   48.014  109.858   20.154   21.053
     35.670  430.329   80.769   91.504   47.977  111.834   19.668   21.285
     35.680  428.780   83.207   89.258   46.275  111.565   19.408   21.355
     35.690  426.973   81.055   91.507   46.151  110.979   18.492   21.238
     35.700  427.621   81.173   91.416   47.160  109.891   18.488   20.896
     35.710  432.947   80.415   91.139   48.407  114.276   20.117   20.823
     35.720  426.187   81.657   90.033   45.750  111.329   19.780   21.033
     35.730  427.920   81.507   92.118   46.821  110.401   19.321   20.133
     35.740  428.715   81.470   91.414   47.994  109.234   19.259   21.722
     35.750  431.575   82.303   91.026   47.483  112.248   19.375   20.625
     35.760  427.496   79.959   90.772   47.856  110.994   18.598   21.433
     35.770  426.316   81.318   90.941   47.235  109.856   19.093   20.541
     35.780  432.235   82.473   91.405   46.938  113.853   19.244   19.880
     35.790  432.616   82.060   93.856   48.035  111.131   18.496   20.333
     35.800  434.873   81.328   93.302   47.590  113.582   19.089   21.370
     35.810  429.162   81.108   90.716   48.234  109.835   19.240   21.209
     35.820  433.404   83.110   92.307   47.566  110.964   19.109   20.937
     35.830  428.882   82.102   91.504   45.845  110.734   19.141   20.709
     35.840  431.648   83.101   92.643   46.978  110.323   18.372   22.037
     35.850  426.283   81.698   92.347   46.018  109.134   18.571   21.075
     35.860  427.462   82.139   92.471   45.994  108.454   18.616   22.310
     35.870  431.020   84.282   90.783   47.961  110.210   19.153   20.397
     35.880  434.673   83.747   91.512   47.764  112.495   18.507   21.649
     35.890  431.006   83.637   91.503   48.648  110.367   18.433   20.836
     35.900  429.486   81.147   93.246   47.853  108.953   18.824   20.489
     35.910  431.053   81.366   93.372   47.209  109.600   19.999   20.532
     35.920  429.968   81.758   91.263   47.897  110.458   18.822   21.032
     35.930  433.730   81.779   92.589   46.571  112.658   19.702   20.879
     35.940  429.868   82.369   89.944   46.746  112.498   19.029   20.062
     35.950  431.816   81.950   90.416   46.917  113.444   19.126   20.376
     35.960  434.037   83.457   91.318   48.345  112.702   18.681   20.383
     35.970  431.495   82.667   91.487   47.151  111.001   18.938   20.424
     35.980  429.930   81.847   91.201   46.984  110.424   18.511   22.247
     35.990  432.996   83.920   91.120   47.458  113.005   18.574   21.470
     36.000  426.236   82.768   88.037   48.811  110.384   18.760   21.214
     36.010  432.215   83.595   90.931   46.372  111.481   18.966   21.927
     36.020  429.338   82.416   89.203   47.008  113.747   18.900   20.824
     36.030  426.439   81.124   90.856   46.305  111.879   18.026   20.423
     36.040  428.350   80.874   91.197   47.451  110.343   19.413   20.515
     36.050  430.337   82.886   90.496   47.150  110.451   19.235   21.022
     36.060  431.871   84.553   90.887   47.783  111.719   18.580   20.433
     36.070  433.607   82.221   89.819   49.146  112.263   19.552   20.815
     36.080  431.581   82.509   90.243   47.303  112.854   19.137   20.330
     36.090  431.747   83.494   88.565   47.876  112.136   19.162   20.862
     36.100  436.272   84.664   91.019   48.718  112.579   19.304   20.378
     36.110  435.194   84.920   89.971   46.586  112.355   19.552   21.102
     36.120  431.638   84.593   90.516   48.030  108.911   18.621   20.859
     36.130  428.102   82.076   90.559   48.024  108.972   18.805   20.774
     36.140  430.014   85.182   90.372   48.293  108.881   18.840   19.964
     36.150  433.945   82.885   90.506   47.964  112.442   19.162   20.973
     36.160  429.206   83.262   90.721   47.268  109.069   19.012   21.106
     36.170  434.749   84.350   91.355   47.084  110.794   19.221   21.341
     36.180  429.689   84.131   90.464   48.079  109.015   17.894   21.790
     36.190  432.673   83.854   92.426   47.279  109.535   18.321   21.684
     36.200  428.537   83.615   90.275   47.224  109.495   17.318   21.404
     36.210  428.169   84.724   91.218   45.717  109.526   17.996   20.597
     36.220  431.695   85.470   91.669   47.744  108.830   18.398   21.207
     36.230  426.971   83.527   90.745   46.316  107.988   19.746   20.908
     36.240  433.456   85.316   91.868   47.800  110.310   19.190   21.515
     36.250  430.794   85.123   91.156   47.942  110.303   17.732   21.121
     36.260  430.452   84.798   91.060   46.265  110.848   18.636   21.117
     36.270  434.968   86.219   91.768   47.651  109.854   18.845   20.807
     36.280  430.060   84.758   90.641   47.437  108.010   19.837   20.695
     36.290  433.581   85.325   92.457   47.812  109.572   19.000   21.458
     36.300  428.861   82.752   90.591   46.754  109.861   19.274   21.533
     36.310  428.930   84.023   90.370   46.847  109.676   19.208   20.162
     36.320  428.587   83.357   91.507   46.840  109.474   18.578   20.686
     36.330  429.741   84.970   91.477   45.665  109.320   19.178   20.920
     36.340  430.203   83.171   91.576   46.100  110.519   19.554   20.028
     36.350  433.437   83.007   92.399   47.430  110.482   19.879   21.591
     36.360  429.674   82.148   92.254   46.714  110.055   19.308   21.369
     36.370  429.376   84.192   89.627   48.420  109.693   18.626   21.015
     36.380  427.639   82.871   90.975   46.811  109.192   19.056   21.327
     36.390  431.338   82.145   91.472   47.085  110.969   19.470   21.498
     36.400  430.671   84.465   91.020   46.933  108.259   19.404   21.396
     36.410  433.034   83.140   90.367   47.080  113.076   18.060   22.311
     36.420  427.737   82.162   90.782   46.832  107.562   18.862   22.864
     36.430  430.973   82.214   92.516   47.041  109.204   19.229   22.496
     36.440  431.914   82.126   92.928   46.649  110.980   18.513   21.849
     36.450  428.896   82.909   91.288   46.431  110.327   18.707   21.408
     36.460  431.998   81.481   90.097   46.663  111.955   19.948   22.517
     36.470  429.732   82.111   90.572   47.149  110.047   19.889   21.747
     36.480  431.778   82.959   90.319   45.835  111.641   19.625   21.805
     36.490  430.135   83.802   89.340   46.225  111.821   18.783   21.143
     36.500  429.140   82.287   91.363   46.310  111.037   19.665   21.596
     36.510  427.059   83.011   89.329   44.949  110.772   18.927   21.084
     36.520  434.808   85.299   90.572   46.861  112.391   19.448   21.610
     36.530  435.636   85.655   90.377   47.406  111.800   19.934   22.441
     36.540  432.638   83.644   91.904   46.584  108.534   19.588   21.350
     36.550  429.263   83.044   90.188   47.209  108.139   18.996   22.032
     36.560  431.284   84.283   90.460   46.648  109.598   19.060   21.944
     36.570  426.168   83.642   88.270   47.070  107.332   19.174   21.593
     36.580  426.036   82.138   88.460   47.581  108.026   20.229   21.371
     36.590  433.154   84.619   90.270   47.813  110.532   19.818   21.543
     36.600  433.874   83.321   90.734   47.510  111.741   19.833   21.846
     36.610  428.867   82.610   88.671   46.195  111.318   19.066   22.919
     36.620  426.737   83.987   87.436   45.826  110.001   19.688   21.817
     36.630  431.405   83.599   89.563   47.797  111.204   19.539   22.102
     36.640  426.391   82.810   89.051   45.950  109.502   19.128   22.116
     36.650  431.388   83.438   88.292   47.534  111.995   19.492   22.529
     36.660  434.884   83.517   90.276   47.596  112.415   19.522   21.664
     36.670  429.667   81.288   89.004   48.031  111.506   19.231   22.113
     36.680  433.345   83.531   88.603   48.361  112.617   19.664   21.855
     36.690  429.232   84.146   89.756   46.127  111.049   19.163   21.361
     36.700  430.358   84.963   90.133   47.465  108.846   18.824   23.227
     36.710  426.569   81.899   89.097   48.069  108.457   18.955   22.891
     36.720  428.914   83.713   88.828   48.202  109.466   19.311   21.633
     36.730  431.552   84.963   88.774   47.500  110.979   19.312   22.840
     36.740  426.480   84.127   89.742   45.949  109.137   19.261   22.011
     36.750  426.350   83.690   87.681   47.230  108.993   19.441   22.743
     36.760  428.968   83.472   89.776   47.416  108.183   19.706   22.797
     36.770  428.670   83.705   88.785   46.327  109.445   20.070   22.731
     36.780  427.133   82.971   89.711   47.218  108.598   18.682   22.893
     36.790  430.127   84.088   89.940   46.545  108.882   19.976   22.042
     36.800  430.128   83.386   88.143   47.846  109.827   20.175   22.268
     36.810  426.106   81.843   87.165   47.905  110.967   20.096   21.055
     36.820  423.782   81.062   87.961   47.623  108.239   19.756   22.043
     36.830  425.963   82.420   88.085   47.578  109.037   20.588   21.968
     36.840  428.444   83.622   89.797   48.730  106.854   19.932   22.850
     36.850  427.875   82.086   88.710   47.781  109.698   19.129   22.206
     36.860  429.819   82.034   90.463   47.961  109.783   20.184   21.722
     36.870  426.172   80.940   89.562   48.078  107.670   19.941   22.110
     36.880  423.898   81.751   87.828   46.662  108.050   20.397   20.925
     36.890  425.285   82.022   88.887   47.047  109.125   20.945   20.252
     36.900  429.215   81.706   90.636   47.424  108.478   20.417   21.226
     36.910  426.865   83.023   90.476   46.672  108.033   19.792   21.575
     36.920  432.751   84.068   89.706   46.941  108.868   21.160   21.393
     36.930  428.388   81.738   88.942   46.302  111.214   20.654   21.215
     36.940  433.298   82.777   91.364   46.762  110.251   20.545   21.200
     36.950  428.081   83.633   88.282   47.390  108.461   20.554   21.604
     36.960  430.591   84.871   89.411   45.784  109.022   20.436   21.471
     36.970  431.208   85.348   89.335   46.691  110.133   19.645   21.830
     36.980  433.413   85.481   90.942   46.159  108.581   20.443   22.213
     36.990  429.384   84.223   88.939   47.099  109.535   19.921   22.141
     37.000  429.377   83.143   89.672   46.951  110.560   18.925   21.009
     37.010  428.796   84.412   89.971   46.046  109.731   19.878   21.156
     37.020  434.045   81.938   92.121   47.637  110.173   20.822   22.039
     37.030  427.026   83.113   89.356   46.359  108.744   20.098   21.151
     37.040  422.777   81.974   87.389   45.513  108.585   19.375   21.497
     37.050  422.435   82.817   87.040   45.857  106.985   19.318   21.263
     37.060  427.745   82.686   88.173   46.872  110.498   18.952   20.737
     37.070  429.096   84.573   88.657   46.482  108.507   19.507   21.573
     37.080  425.807   81.826   88.237   45.468  108.684   19.246   22.168
     37.090  429.740   82.684   90.090   45.980  110.174   19.747   21.582
     37.100  427.140   81.950   88.073   46.063  110.719   19.660   21.770
     37.110  424.674   82.864   87.860   46.505  109.142   18.936   20.552
     37.120  428.503   82.707   89.193   46.267  110.511   18.629   22.052
     37.130  428.633   84.823   88.809   46.038  109.456   19.618   22.586
     37.140  430.423   83.000   89.281   46.480  110.100   18.853   23.409
     37.150  429.945   83.449   90.260   46.337  109.631   19.340   21.698
     37.160  430.649   83.657   89.381   45.778  110.300   19.407   22.194
     37.170  435.158   84.921   88.429   47.008  112.059   19.150   22.979
     37.180  432.564   84.081   89.951   45.232  111.935   19.674   22.805
     37.190  432.737   83.071   90.433   45.772  113.380   18.818   21.236
     37.200  435.642   83.757   90.714   45.384  114.241   19.474   22.932
     37.210  432.184   82.675   89.656   46.461  111.950   19.766   21.949
     37.220  432.756   81.769   89.988   47.394  113.963   19.200   22.102
     37.230  432.402   82.929   90.996   46.260  111.941   19.879   22.042
     37.240  431.703   83.277   89.138   46.474  111.139   20.183   22.355
     37.250  431.805   82.758   90.544   46.381  111.370   19.949   21.825
     37.260  422.757   81.532   87.180   45.815  109.215   19.607   20.795
     37.270  428.937   82.893   88.871   46.544  111.099   18.503   21.205
     37.280  426.864   82.944   87.157   47.878  110.439   19.351   21.855
     37.290  426.696   81.723   88.149   46.480  110.790   19.715   21.206
     37.300  425.184   80.584   87.749   46.394  110.634   20.295   20.704
     37.310  425.091   82.377   86.529   46.209  111.084   20.284   21.099
     37.320  426.338   81.618   88.129   45.736  110.512   19.508   20.720
     37.330  426.609   82.542   88.343   44.932  110.253   19.850   20.663
     37.340  424.405   82.238   87.592   45.612  109.754   19.877   20.834
     37.350  426.342   81.562   87.670   46.703  110.659   20.079   21.588
     37.360  427.914   83.305   87.313   46.168  111.789   20.025   21.622
     37.370  422.272   81.737   86.290   45.468  109.378   19.615   21.351
     37.380  423.562   80.246   86.042   46.585  110.804   19.259   22.271
     37.390  423.628   82.156   86.051   45.633  111.077   18.987   22.145
     37.400  424.003   83.339   85.928   46.998  108.539   19.664   21.191
     37.410  420.475   82.534   85.328   45.102  109.365   19.924   21.261
     37.420  424.723   81.811   87.675   45.735  111.712   18.895   22.242
     37.430  422.252   81.816   87.667   45.089  109.070   19.609   21.784
     37.440  421.125   82.836   86.045   46.236  109.259   19.481   21.906
     37.450  424.502   82.219   88.170   45.676  109.276   19.659   21.715
     37.460  424.635   81.405   90.050   45.953  108.106   19.563   21.443
     37.470  423.691   81.998   88.150   45.789  107.760   20.313   21.246
     37.480  423.450   82.487   87.650   46.263  109.109   18.850   21.823
     37.490  427.829   83.677   87.609   45.679  111.402   19.881   21.917
     37.500  423.853   82.960   86.983   46.951  108.393   19.789   21.472
     37.510  425.817   83.824   85.931   47.119  109.648   19.927   21.011
     37.520  426.537   82.723   89.085   46.509  108.525   19.654   21.016
     37.530  424.365   81.476   88.389   45.555  108.870   21.110   20.937
     37.540  424.639   81.498   88.159   46.072  108.526   20.559   21.568
     37.550  425.431   83.358   86.640   47.189  108.220   20.799   20.584
     37.560  423.613   83.328   86.508   46.883  107.950   19.887   21.487
     37.570  425.082   83.545   88.242   45.684  107.585   19.257   22.499
     37.580  427.735   83.830   89.082   45.560  107.326   19.999   22.637
     37.590  420.205   79.984   87.223   46.904  107.638   20.193   21.425
     37.600  421.693   82.172   86.766   45.693  109.217   18.893   21.380
     37.610  428.705   83.264   87.903   47.114  111.391   18.969   21.572
     37.620  422.759   82.172   88.061   45.762  108.647   19.304   21.412
     37.630  423.556   82.976   88.761   45.086  108.552   19.752   20.891
     37.640  426.447   84.295   89.207   46.947  108.186   19.001   21.370
     37.650  429.504   85.013   90.662   47.465  107.533   19.992   21.084
     37.660  426.589   83.479   89.070   46.817  109.013   20.099   21.854
     37.670  425.374   83.847   89.290   46.317  107.319   19.519   22.064
     37.680  425.571   84.229   88.711   47.015  106.553   19.930   20.721
     37.690  424.112   83.585   89.053   45.981  108.518   20.017   21.368
     37.700  428.096   83.620   90.252   46.325  109.062   20.580   21.788
     37.710  431.353   84.089   90.751   47.418  110.955   20.142   21.054
     37.720  427.552   84.023   89.634   46.853  108.398   20.362   20.923
     37.730  426.027   82.989   89.049   47.018  109.451   19.586   21.247
     37.740  427.199   85.315   89.543   46.701  108.141   18.938   21.578
     37.750  427.185   86.235   88.830   47.102  108.894   18.380   21.034
     37.760  424.913   85.706   88.745   45.487  108.264   19.474   21.527
     37.770  425.425   83.569   86.598   46.314  109.726   19.922   21.644
     37.780  427.513   84.341   89.695   46.347  108.797   19.135   22.398
     37.790  426.875   84.379   90.116   47.673  107.507   20.108   21.360
     37.800  426.351   83.497   89.225   45.683  107.935   20.254   21.014
     37.810  426.234   83.406   90.789   45.997  107.364   20.537   21.313
     37.820  425.295   83.387   88.458   46.234  108.414   19.840   21.032
     37.830  425.314   83.897   89.208   44.781  106.537   20.573   21.904
     37.840  423.471   82.351   88.653   46.759  106.331   19.365   21.456
     37.850  424.540   82.094   87.767   45.787  107.813   20.114   22.236
     37.860  429.515   82.702   89.090   46.623  110.208   19.883   21.470
     37.870  428.639   83.534   88.843   46.642  107.821   20.619   22.587
     37.880  424.399   82.448   91.074   46.364  105.469   19.966   22.003
     37.890  423.764   82.981   88.216   46.375  106.052   19.723   21.814
     37.900  429.936   84.745   88.974   47.367  109.615   19.250   22.000
     37.910  429.917   83.149   90.146   47.650  109.540   19.911   20.840
     37.920  430.933   83.921   87.791   48.124  110.682   19.746   21.210
     37.930  427.730   82.885   88.953   47.449  108.653   19.162   21.258
     37.940  433.384   85.401   89.563   47.512  109.523   20.262   21.856
     37.950  429.794   83.012   89.280   47.486  108.019   21.102   21.430
     37.960  432.477   83.471   88.296   47.530  111.340   19.714   22.237
     37.970  435.777   83.622   89.577   47.638  112.318   20.199   21.513
     37.980  434.479   85.410   87.802   48.034  111.302   19.735   22.762
     37.990  435.356   84.390   88.177   48.067  113.713   19.948   21.104
     38.000  430.678   83.611   87.916   47.525  111.884   19.746   21.638
     38.010  435.739   84.349   87.724   48.116  113.210   20.150   21.486
     38.020  433.546   84.463   89.533   47.925  111.802   20.063   21.252
     38.030  439.885   85.789   87.678   48.453  113.430   20.847   22.408
     38.040  431.856   83.552   86.843   48.271  111.354   20.173   21.283
     38.050  436.566   83.783   87.778   48.238  112.789   21.066   21.710
     38.060  435.712   83.887   88.245   49.732  110.194   20.611   21.879
     38.070  436.826   83.541   89.743   50.175  110.905   20.759   21.553
     38.080  438.020   83.466   88.734   50.048  113.088   20.535   20.544
     38.090  437.878   83.507   90.106   49.163  111.820   20.549   22.258
     38.100  434.550   82.362   89.562   49.489  110.621   21.242   21.610
     38.110  436.685   83.006   91.974   47.680  111.371   20.885   21.268
     38.120  431.225   81.491   88.713   48.025  112.195   20.633   21.293
     38.130  433.684   83.741   91.351   47.734  110.200   20.163   21.046
     38.140  429.793   83.212   88.730   47.412  110.010   19.811   21.323
     38.150  437.453   85.009   90.775   48.031  111.720   20.602   21.301
     38.160  438.217   84.176   90.306   47.781  112.417   20.682   22.302
     38.170  434.174   84.424   88.964   47.882  110.179   19.930   21.791
     38.180  431.531   84.261   89.996   46.875  109.736   20.217   21.046
     38.190  434.756   84.303   89.354   47.591  110.551   19.512   22.131
     38.200  432.036   84.898   88.957   48.090  108.622   20.248   21.496
     38.210  436.277   84.223   90.523   46.691  110.816   20.404   22.107
     38.220  436.770   84.099   91.414   47.850  110.400   19.316   21.656
     38.230  432.942   84.472   89.133   46.515  110.542   20.055   22.212
     38.240  435.943   84.582   92.706   47.840  109.827   19.816   20.909
     38.250  434.821   83.131   91.156   48.063  110.552   20.615   21.189
     38.260  434.133   84.833   91.934   45.764  110.431   20.727   22.114
     38.270  434.199   85.183   91.267   46.071  108.765   21.322   21.733
     38.280  435.244   85.792   90.241   48.237  106.895   20.920   21.422
     38.290  434.744   85.252   91.943   46.325  108.750   20.427   21.327
     38.300  436.480   84.938   91.057   47.094  111.548   21.172   21.664
     38.310  433.259   86.138   89.420   46.199  110.408   19.679   21.531
     38.320  440.490   87.704   91.976   47.904  111.494   21.176   21.274
     38.330  432.798   85.494   89.534   46.470  109.124   20.998   21.522
     38.340  436.649   85.734   90.354   47.806  109.454   21.170   21.511
     38.350  434.645   85.647   89.201   46.870  109.985   21.583   20.839
     38.360  436.580   85.054   90.337   47.375  110.704   21.000   21.586
     38.370  435.443   86.364   89.079   47.383  110.325   19.362   21.511
     38.380  434.408   86.550   87.982   46.944  110.106   20.508   21.255
     38.390  435.369   87.589   88.674   46.829  109.981   21.729   20.304
     38.400  436.159   88.418   87.720   46.681  110.635   20.507   21.701
     38.410  433.832   86.107   89.042   46.069  109.145   20.609   20.768
     38.420  430.122   85.044   88.012   47.633  107.486   20.285   20.900
     38.430  431.379   84.995   87.447   46.631  109.479   19.597   21.020
     38.440  434.760   87.199   89.009   48.618  107.409   20.734   20.567
     38.450  430.046   85.052   86.961   47.529  108.388   20.028   20.860
     38.460  437.898   86.184   88.651   47.981  109.497   20.489   21.506
     38.470  430.830   84.325   88.268   46.676  109.298   21.130   20.770
     38.480  434.112   82.485   89.916   47.787  108.982   21.211   22.465
     38.490  433.400   83.919   86.928   46.688  112.994   21.456   21.630
     38.500  431.668   85.606   86.936   46.548  109.900   20.962   21.376
     38.510  431.406   84.717   88.215   45.780  111.300   21.355   20.318
     38.520  431.439   83.544   87.941   46.833  110.895   20.430   21.023
     38.530  431.857   85.660   88.393   46.722  109.158   20.026   21.436
     38.540  432.173   84.593   91.136   47.224  109.839   18.841   20.756
     38.550  432.675   84.768   91.445   47.950  108.851   19.209   21.330
     38.560  431.788   85.396   90.815   45.870  110.023   19.154   20.911
     38.570  430.544   84.453   90.358   46.909  109.256   19.097   21.149
     38.580  429.344   84.192   90.844   46.844  109.351   19.325   19.922
     38.590  432.277   82.628   91.268   46.975  111.113   20.954   20.836
     38.600  436.797   84.360   89.190   46.744  114.049   20.177   21.428
     38.610  433.928   84.199   90.328   46.352  112.741   20.134   20.457
     38.620  433.415   84.346   88.343   46.570  111.898   19.521   21.350
     38.630  434.900   86.002   90.472   45.490  111.113   19.852   20.531
     38.640  433.951   85.778   90.573   46.069  110.974   19.179   20.599
     38.650  434.647   86.650   89.576   46.026  112.349   18.703   21.356
     38.660  432.849   84.605   89.712   47.208  110.579   19.569   20.799
     38.670  436.229   86.520   90.932   46.182  111.541   20.021   20.644
     38.680  433.763   86.271   90.948   46.091  110.965   19.054   20.486
     38.690  434.589   84.611   89.255   47.672  112.099   19.488   20.384
     38.700  434.404   85.158   88.913   48.453  112.282   19.685   21.085
     38.710  437.898   83.348   90.353   48.482  112.785   19.175   21.827
     38.720  434.076   83.986   90.682   47.978  109.532   19.567   22.074
     38.730  430.353   84.814   90.778   48.189  109.750   18.738   19.802
     38.740  431.257   84.782   90.756   46.859  109.082   18.532   21.350
     38.750  429.979   84.459   89.817   47.163  109.631   18.459   20.714
     38.760  433.768   84.956   91.826   47.285  111.657   18.653   20.126
     38.770  432.549   85.424   91.289   47.202  110.225   18.944   21.288
     38.780  427.062   83.165   90.660   46.282  108.771   19.633   20.808
     38.790  434.018   85.496   91.427   47.721  111.358   19.114   20.388
     38.800  426.859   83.390   89.055   46.600  109.581   19.501   20.364
     38.810  426.705   81.030   89.996   47.258  109.717   18.572   20.812
     38.820  429.608   82.721   91.524   47.061  110.404   19.178   20.782
     38.830  430.651   82.529   91.431   47.923  111.167   18.678   21.062
     38.840  431.954   84.807   89.767   47.747  109.970   19.008   21.525
     38.850  433.930   84.093   89.759   48.241  112.457   19.993   20.338
     38.860  430.142   81.781   90.886   48.015  111.248   18.513   21.274
     38.870  433.832   82.296   92.435   47.601  111.101   19.068   21.612
     38.880  427.760   82.732   89.946   46.342  110.733   18.874   20.487
     38.890  432.925   85.233   90.368   46.762  112.614   18.766   20.995
     38.900  432.041   86.132   90.575   46.870  109.369   19.565   20.772
     38.910  429.911   81.863   89.726   46.577  113.241   19.067   20.497
     38.920  431.097   81.217   91.543   46.732  111.493   19.419   20.286
     38.930  428.914   82.458   89.774   46.059  110.501   19.744   20.526
     38.940  436.679   83.057   91.182   47.837  112.810   19.621   20.838
     38.950  434.512   83.159   92.044   45.554  112.507   19.471   21.150
     38.960  435.250   83.414   92.164   46.552  112.162   17.849   21.444
     38.970  434.611   84.460   90.464   46.568  112.436   19.651   20.601
     38.980  432.650   82.786   91.326   47.147  111.230   18.616   20.338
     38.990  432.982   85.283   90.015   47.446  110.093   20.529   20.199
     39.000  431.916   83.296   89.646   46.777  112.335   19.910   20.241
     39.010  433.855   81.939   92.993   47.485  110.448   19.546   21.331
     39.020  434.044   82.977   90.970   48.532  112.403   19.164   20.157
     39.030  431.559   82.457   91.469   46.718  110.379   19.195   20.650
     39.040  435.175   84.231   90.743   47.857  112.450   18.585   20.252
     39.050  431.108   82.730   90.605   46.955  111.577   19.083   20.582
     39.060  429.822   82.575   90.265   45.986  111.298   18.225   20.639
     39.070  431.788   82.340   90.870   46.106  110.934   19.253   21.143
     39.080  430.598   81.612   91.587   45.541  110.571   19.313   21.555
     39.090  428.170   81.500   89.871   47.435  110.430   18.821   21.239
     39.100  430.738   82.530   89.732   46.971  112.473   18.905   20.673
     39.110  427.124   80.368   90.729   47.597  111.301   18.193   20.611
     39.120  432.021   83.003   90.226   46.989  110.600   19.438   21.155
     39.130  434.019   82.885   91.367   47.663  111.613   18.038   21.771
     39.140  431.600   83.097   91.256   46.895  110.515   18.962   20.613
     39.150  433.710   82.429   90.772   46.759  113.705   19.487   20.765
     39.160  430.875   82.398   91.834   46.469  110.405   19.696   21.308
     39.170  431.125   81.527   91.066   45.531  112.600   19.547   21.582
     39.180  426.117   81.335   90.560   46.379  109.979   19.103   20.595
     39.190  428.038   84.199   91.522   45.095  108.455   17.767   21.706
     39.200  426.095   81.577   90.011   46.678  109.807   19.141   21.626
     39.210  428.414   81.711   89.909   47.348  111.452   17.922   21.491
     39.220  429.670   80.647   91.007   47.639  111.086   18.572   21.440
     39.230  434.391   81.586   91.838   48.408  112.445   18.673   22.000
     39.240  429.638   81.324   90.943   47.171  110.859   18.740   22.023
     39.250  429.740   81.685   90.235   47.601  112.175   18.388   21.123
     39.260  430.644   82.248   90.496   47.207  111.323   19.073   21.741
     39.270  429.095   83.784   91.409   46.302  110.053   19.388   21.427
     39.280  429.740   82.804   92.256   46.481  110.083   19.343   21.727
     39.290  430.770   84.259   88.924   46.045  111.019   19.991   21.301
     39.300  427.958   81.559   90.418   46.372  112.205   19.141   20.892
     39.310  425.323   80.179   89.250   47.279  110.372   19.825   20.703
     39.320  431.844   83.392   91.250   47.095  110.080   18.636   22.511
     39.330  424.620   81.975   89.067   46.782  108.891   19.738   20.820
     39.340  429.676   83.050   90.884   46.420  110.862   19.650   21.642
     39.350  423.991   82.776   89.436   45.937  108.693   19.767   21.330
     39.360  426.446   83.509   90.581   45.530  107.463   19.862   21.904
     39.370  428.850   82.770   88.942   45.610  111.314   19.709   21.775
     39.380  431.663   82.720   90.163   46.195  112.269   20.838   21.123
     39.390  429.483   79.647   91.890   47.351  109.764   20.584   20.737
     39.400  425.277   79.725   88.771   47.111  109.527   20.260   21.223
     39.410  428.845   81.008   90.316   47.395  111.960   18.873   21.313
     39.420  428.128   80.777   90.288   46.442  112.518   18.958   21.643
     39.430  424.902   80.288   90.800   47.382  108.916   19.553   21.710
     39.440  424.622   79.860   89.659   45.971  109.431   19.666   21.971
     39.450  431.089   81.556   92.811   47.346  110.975   20.235   21.358
     39.460  425.274   80.381   90.780   46.418  110.632   20.051   20.734
     39.470  431.106   82.672   91.138   47.988  110.709   19.984   22.414
     39.480  422.803   80.348   89.449   47.178  109.576   19.960   20.197
     39.490  424.375   82.194   90.181   47.754  107.072   18.740   21.795
     39.500  424.050   81.172   88.198   47.922  109.550   20.193   19.953
     39.510  428.797   82.933   90.995   46.739  111.949   18.930   20.612
     39.520  431.357   81.911   90.960   48.301  111.287   19.703   21.579
     39.530  424.207   81.215   89.872   47.905  108.901   19.333   21.925
     39.540  428.249   82.356   91.461   46.873  111.347   19.231   21.339
     39.550  430.210   82.053   91.685   47.983  112.345   18.993   21.237
     39.560  428.177   81.191   91.511   48.437  110.444   18.644   20.924
     39.570  427.920   82.031   90.545   47.609  110.272   19.579   21.798
     39.580  428.957   82.902   91.188   47.589  110.255   19.427   21.398
     39.590  429.433   82.323   91.183   47.130  111.322   20.057   21.470
     39.600  426.726   83.142   91.378   47.142  109.991   19.528   20.415
     39.610  426.546   82.306   90.299   47.190  109.285   19.531   21.801
     39.620  425.642   82.556   88.879   47.258  108.699   19.183   22.433
     39.630  429.010   81.089   89.007   48.264  111.553   19.858   21.659
     39.640  427.639   84.117   88.076   46.988  110.883   20.147   21.718
     39.650  425.649   82.231   90.025   46.371  109.411   19.371   21.257
     39.660  429.207   82.306   89.345   46.032  111.544   20.391   22.126
     39.670  422.402   78.688   89.356   45.971  109.501   19.369   22.324
     39.680  425.175   81.154   87.831   47.559  109.663   20.260   21.804
     39.690  428.225   85.036   88.439   46.818  110.201   20.001   22.112
     39.700  423.271   82.121   89.101   47.065  108.045   19.143   21.224
     39.710  427.913   82.089   88.911   48.443  110.333   19.606   21.019
     39.720  428.198   81.558   90.616   47.658  108.745   20.039   21.357
     39.730  426.673   81.459   88.230   48.378  109.373   19.907   21.199
     39.740  427.433   80.935   89.375   47.602  109.091   20.686   21.643
     39.750  424.032   80.436   90.159   46.773  107.522   20.019   22.015
     39.760  425.743   82.070   89.546   47.433  108.547   21.018   21.209
     39.770  425.574   82.961   89.969   46.384  108.000   19.802   21.297
     39.780  428.279   81.480   89.817   46.904  110.596   20.050   22.779
     39.790  426.645   82.749   90.065   47.556  108.024   20.428   21.297
     39.800  425.455   80.798   90.243   45.964  109.068   20.104   22.427
     39.810  427.141   78.742   90.815   47.686  109.849   20.771   21.393
     39.820  429.044   82.182   89.802   47.245  110.135   19.819   22.498
     39.830  429.539   80.772   90.035   47.038  109.085   21.666   22.271
     39.840  432.113   80.865   91.649   45.718  110.021   21.740   22.045
     39.850  431.337   81.139   91.035   47.801  109.600   20.891   22.617
     39.860  430.341   81.096   91.249   47.236  110.924   20.778   21.527
     39.870  426.530   80.055   90.450   46.939  109.749   21.085   21.382
     39.880  428.814   82.499   88.750   46.777  111.244   21.668   21.804
     39.890  431.834   81.994   89.402   47.964  110.591   21.612   22.013
     39.900  431.957   83.931   89.869   46.801  110.403   21.383   22.403
     39.910  428.475   81.882   90.590   46.465  110.046   21.649   21.057
     39.920  431.356   83.041   91.295   47.021  109.601   20.954   22.233
     39.930  425.702   80.368   89.778   46.192  109.120   19.835   23.178
     39.940  424.944   81.440   88.812   46.206  108.697   20.309   22.454
     39.950  424.506   80.760   90.531   48.079  107.685   19.529   21.135
     39.960  426.904   79.460   90.903   48.569  108.872   20.365   21.217
     39.970  431.259   82.473   90.139   47.797  109.599   21.428   21.969
     39.980  424.597   81.069   89.030   47.062  109.200   20.503   21.395
     39.990  429.248   82.124   88.989   48.400  109.758   20.880   21.153
     40.000  434.306   81.282   90.565   48.613  113.001   20.945   21.900
     40.010  430.447   81.339   89.161   47.364  112.103   20.999   21.540
     40.020  428.250   81.699   88.578   46.917  111.122   19.994   22.420
     40.030  431.004   81.374   88.718   48.749  110.478   21.566   21.568
     40.040  428.699   80.421   89.627   48.220  110.668   19.789   21.889
     40.050  431.500   81.439   90.819   48.033  111.899   20.885   21.277
     40.060  432.505   81.920   88.614   48.223  111.177   20.975   22.788
     40.070  436.207   82.260   91.047   47.992  112.784   20.383   22.765
     40.080  431.333   81.869   90.196   46.445  111.087   21.258   22.235
     40.090  433.373   80.774   91.510   48.165  111.016   21.013   22.226
     40.100  429.059   80.955   90.833   46.844  109.583   20.705   21.722
     40.110  429.623   80.391   90.570   46.952  111.638   21.020   21.544
     40.120  433.964   80.001   93.004   46.980  112.170   20.702   22.529
     40.130  431.670   81.688   90.716   47.462  111.590   20.608   23.301
     40.140  430.915   81.313   90.941   46.375  110.991   21.119   22.204
     40.150  430.394   80.350   91.762   46.615  112.427   20.594   22.694
     40.160  431.880   80.920   93.175   46.977  111.923   21.305   22.153
     40.170  433.053   81.193   92.133   47.881  111.699   20.727   21.787
     40.180  430.407   80.648   92.270   47.280  111.265   19.734   22.185
     40.190  430.888   83.114   91.684   47.280  107.957   20.319   22.501
     40.200  433.341   83.444   90.818   48.586  111.046   20.429   22.504
     40.210  431.891   83.123   91.167   46.810  110.422   20.759   22.074
     40.220  431.536   81.617   89.639   48.609  111.246   20.791   21.537
     40.230  433.174   84.100   89.936   47.277  110.772   21.336   22.578
     40.240  430.206   82.683   91.321   46.784  110.106   20.374   20.934
     40.250  430.145   83.733   88.710   46.766  110.799   21.177   22.542
     40.260  434.568   84.734   90.634   47.633  111.131   20.588   22.205
     40.270  429.933   81.672   89.414   47.164  112.343   19.278   22.538
     40.280  429.178   81.882   88.305   47.582  112.376   20.642   21.400
     40.290  424.725   80.934   89.442   46.032  108.569   20.693   21.499
     40.300  424.411   80.499   88.390   45.756  108.502   20.879   22.567
     40.310  432.015   81.570   91.228   46.708  109.573   20.461   22.966
     40.320  428.866   82.632   87.484   46.929  110.326   20.386   22.571
     40.330  427.580   80.189   89.210   48.918  108.475   20.037   21.646
     40.340  432.531   82.228   90.121   46.994  112.341   20.405   22.511
     40.350  430.379   81.949   89.333   48.633  109.468   20.254   23.050
     40.360  429.378   81.874   88.886   48.148  109.533   20.567   23.155
     40.370  428.049   81.698   89.110   47.900  109.499   20.433   23.293
     40.380  426.177   81.853   87.865   46.011  109.554   20.597   22.115
     40.390  429.824   83.493   90.796   47.742  109.936   20.175   21.616
     40.400  429.646   81.555   90.473   46.630  110.034   21.393   21.646
     40.410  430.618   81.820   89.365   46.570  111.095   20.324   23.198
     40.420  426.565   80.785   87.204   46.225  111.111   20.326   22.095
     40.430  425.524   80.115   89.367   46.715  108.058   19.962   21.266
     40.440  428.919   82.144   89.643   48.262  107.772   20.201   22.302
     40.450  423.037   81.146   89.148   47.661  107.128   19.306   21.425
     40.460  428.852   82.781   88.894   48.110  109.873   20.165   20.803
     40.470  423.628   83.529   88.698   46.807  106.208   19.946   20.034
     40.480  426.137   82.090   89.778   46.777  108.168   20.408   20.053
     40.490  424.259   80.338   87.337   46.391  109.198   20.353   21.500
     40.500  424.910   79.280   91.040   45.845  108.964   20.027   21.850
     40.510  429.168   81.933   91.086   47.460  109.141   19.792   21.660
     40.520  425.912   81.150   88.486   46.680  109.043   21.142   20.942
     40.530  428.890   81.223   91.737   46.453  110.809   20.820   20.842
     40.540  426.216   79.129   88.949   46.552  109.843   21.103   21.735
     40.550  427.890   79.030   89.516   45.903  109.776   20.856   22.667
     40.560  427.960   80.615   90.340   46.126  109.352   20.183   22.526
     40.570  427.231   82.444   88.541   46.129  107.946   20.519   21.827
     40.580  424.332   80.354   88.950   46.048  109.270   19.245   21.658
     40.590  425.979   81.063   88.787   46.325  108.353   20.568   21.662
     40.600  428.851   82.461   89.398   46.348  108.987   20.235   21.628
     40.610  432.206   81.716   88.412   48.387  111.637   20.126   22.574
     40.620  430.647   81.928   92.134   46.992  109.761   19.159   22.517
     40.630  431.821   81.630   91.360   47.060  110.444   19.905   22.086
     40.640  430.866   82.671   89.379   47.513  110.212   20.417   22.490
     40.650  426.319   81.957   89.496   46.970  109.624   19.972   21.275
     40.660  430.836   82.095   91.447   46.586  110.965   20.545   21.660
     40.670  425.614   81.143   90.239   46.445  108.159   20.427   20.466
     40.680  429.412   81.538   90.598   46.663  110.935   19.809   21.956
     40.690  431.951   81.870   90.986   47.220  112.118   19.657   20.938
     40.700  430.674   82.661   90.524   46.192  111.694   20.800   20.291
     40.710  428.023   83.691   89.696   46.865  108.650   19.928   20.546
     40.720  427.353   82.419   90.329   47.525  109.488   19.953   20.249
     40.730  425.448   82.066   89.564   46.305  108.834   19.889   20.701
     40.740  429.842   82.086   89.663   47.329  110.786   20.281   21.521
     40.750  425.089   81.309   89.407   46.502  111.760   19.983   20.106
     40.760  424.000   80.882   88.407   46.865  109.652   19.713   21.509
     40.770  428.401   81.069   89.754   47.029  111.098   20.265   21.263
     40.780  426.464   81.696   88.409   47.163  109.276   19.878   22.433
     40.790  428.605   81.449   89.084   47.952  110.230   20.584   22.343
     40.800  433.211   81.017   91.952   48.393  110.758   19.168   22.656
     40.810  431.012   80.738   90.612   48.278  110.273   20.341   21.736
     40.820  427.669   81.016   89.351   47.008  109.867   20.271   21.717
     40.830  432.620   82.022   89.590   46.649  111.891   20.420   21.827
     40.840  431.235   81.841   90.773   48.715  109.636   20.608   21.151
     40.850  432.409   82.209   89.274   48.390  110.779   20.723   21.687
     40.860  433.111   83.019   89.770   48.581  109.421   20.594   21.679
     40.870  432.291   82.511   90.584   47.234  110.343   21.220   21.600
     40.880  427.895   80.365   88.519   47.808  109.631   19.974   21.653
     40.890  428.890   81.526   89.265   47.838  109.099   19.048   22.494
     40.900  428.967   81.526   90.925   46.957  107.998   20.094   21.660
     40.910  429.182   80.208   87.758   48.431  110.940   20.027   22.923
     40.920  433.247   80.178   93.297   46.926  109.700   20.994   22.524
     40.930  434.697   83.173   92.243   46.772  111.606   20.801   22.023
     40.940  435.742   79.919   90.832   48.567  111.412   21.712   22.313
     40.950  433.783   80.871   92.075   47.401  109.822   21.243   22.777
     40.960  430.561   80.086   90.529   47.025  109.277   20.555   22.719
     40.970  433.839   80.100   91.222   48.183  109.840   20.746   22.224
     40.980  432.849   80.974   90.782   47.185  109.450   21.525   22.567
     40.990  435.394   80.120   93.303   46.507  111.984   21.325   22.349
     41.000  435.419   81.750   92.505   47.296  109.727   21.191   22.868
     41.010  438.279   81.645   91.954   47.790  112.316   21.403   22.978
     41.020  436.222   81.352   91.776   48.215  109.708   21.598   22.671
     41.030  437.054   81.485   91.837   48.671  108.839   21.790   22.838
     41.040  437.064   82.710   90.960   48.523  109.840   21.312   23.043
     41.050  432.055   83.026   89.780   49.317  108.067   20.969   22.849
     41.060  432.986   80.581   91.753   48.434  110.723   21.306   22.025
     41.070  432.463   78.955   90.598   48.936  109.230   20.857   22.710
     41.080  433.379   83.168   89.891   47.387  110.227   21.109   21.834
     41.090  432.873   82.088   89.207   47.581  108.422   21.762   22.878
     41.100  431.755   81.128   91.333   46.898  108.764   20.636   22.567
     41.110  434.963   81.917   91.194   48.037  110.058   21.528   22.282
     41.120  431.772   82.321   90.133   46.629  110.486   21.964   22.614
     41.130  432.686   81.737   89.948   47.964  111.829   20.347   23.495
     41.140  430.791   81.597   89.943   47.861  110.172   20.969   22.179
     41.150  434.666   82.030   92.183   47.413  111.919   20.916   22.537
     41.160  429.617   80.250   90.258   48.697  110.112   20.724   22.340
     41.170  433.785   83.475   90.853   48.434  110.560   21.415   21.866
     41.180  429.348   80.841   91.477   46.833  109.751   20.454   22.334
     41.190  432.853   83.452   92.529   47.768  109.238   20.476   21.582
     41.200  433.396   84.082   90.201   47.324  110.932   20.973   21.817
     41.210  436.405   81.692   91.890   48.287  111.865   20.345   21.959
     41.220  434.877   81.977   93.069   48.392  111.394   20.258   21.707
     41.230  434.647   83.726   91.701   48.279  110.514   20.501   21.493
     41.240  435.461   82.018   92.365   48.704  110.426   21.393   21.715
     41.250  432.506   81.445   93.486   46.845  109.231   21.210   21.938
     41.260  435.991   82.366   92.691   48.765  110.736   20.941   22.256
     41.270  433.593   83.912   91.077   48.787  109.009   21.821   21.625
     41.280  435.195   83.286   91.735   48.376  109.729   21.172   22.059
     41.290  430.663   81.901   90.532   48.069  109.878   20.883   21.682
     41.300  431.899   81.505   90.900   47.851  111.961   21.318   21.068
     41.310  433.987   82.201   90.756   48.841  109.670   21.159   22.215
     41.320  432.871   80.782   91.914   48.434  111.124   21.064   21.842
     41.330  427.975   80.190   90.356   46.495  109.608   21.484   21.764
     41.340  431.592   80.829   91.787   47.855  111.065   20.530   21.229
     41.350  432.422   80.781   90.971   48.784  110.234   22.013   21.715
     41.360  432.269   81.178   89.839   49.191  110.310   21.385   21.898
     41.370  429.827   81.438   90.171   47.675  110.096   20.618   21.249
     41.380  432.369   82.190   90.792   47.640  110.364   20.875   21.016
     41.390  429.369   81.309   89.673   48.795  111.017   20.812   20.184
     41.400  429.049   81.250   89.735   46.128  110.564   21.538   20.686
     41.410  430.192   79.439   91.247   49.476  109.845   21.326   19.964
     41.420  432.301   80.441   92.667   48.110  111.624   21.051   20.787
     41.430  431.664   81.590   91.402   48.667  111.469   19.918   20.211
     41.440  435.105   80.933   92.557   48.802  112.741   21.784   19.683
     41.450  430.369   80.403   89.895   47.705  110.049   21.630   21.201
     41.460  433.563   83.091   90.850   47.954  111.774   21.391   20.557
     41.470  427.834   80.036   90.041   46.543  110.382   21.286   21.474
     41.480  428.861   77.565   90.632   47.842  111.384   22.709   19.882
     41.490  433.311   80.548   92.661   48.701  112.719   21.013   19.887
     41.500  431.045   80.885   93.211   47.481  111.078   20.965   20.010
     41.510  432.057   82.189   93.274   46.177  111.250   20.997   20.301
     41.520  427.327   79.316   92.909   45.494  110.164   21.616   19.845
     41.530  429.192   81.479   92.143   46.545  110.053   21.418   20.532
     41.540  432.719   79.705   94.109   48.644  111.218   21.500   19.777
     41.550  433.879   79.958   92.149   46.772  113.443   21.489   21.842
     41.560  430.299   81.760   91.786   47.511  108.405   21.914   20.897
     41.570  430.285   80.839   91.842   45.897  111.803   22.252   20.850
     41.580  431.915   81.743   92.422   46.130  110.256   21.415   21.594
     41.590  431.343   81.414   92.623   46.504  110.969   20.896   21.181
     41.600  429.091   80.389   89.710   46.676  111.726   22.164   21.501
     41.610  431.665   82.676   91.444   46.236  112.185   21.081   21.528
     41.620  433.045   82.380   91.098   46.216  111.726   21.986   21.187
     41.630  431.466   81.964   90.671   46.292  111.966   21.242   21.051
     41.640  432.485   80.779   92.548   48.044  109.488   22.501   21.535
     41.650  432.130   81.138   92.390   47.150  111.161   21.825   21.833
     41.660  433.795   82.006   92.809   48.322  111.160   21.817   20.782
     41.670  431.397   82.801   92.314   48.000  109.612   21.194   20.653
     41.680  430.373   82.379   91.091   47.438  109.787   21.546   20.852
     41.690  433.549   84.615   91.396   47.476  110.517   22.103   20.104
     41.700  432.860   83.891   91.607   47.391  112.560   21.908   18.920
     41.710  432.536   82.745   93.049   46.996  109.548   21.911   20.139
     41.720  431.344   81.310   93.004   47.082  111.003   21.296   20.674
     41.730  433.838   83.932   91.831   47.553  110.857   21.901   20.238
     41.740  428.328   81.910   90.216   47.428  110.281   21.053   20.826
     41.750  432.168   82.428   92.059   46.757  110.539   22.239   20.161
     41.760  430.920   81.340   91.679   47.357  113.119   20.788   20.152
     41.770  433.032   83.055   92.858   48.378  111.938   21.247   19.699
     41.780  430.566   83.734   92.657   46.836  108.644   21.905   19.369
     41.790  432.121   82.169   91.020   48.434  111.514   22.128   19.692
     41.800  433.527   83.424   92.607   47.026  110.854   22.320   19.607
     41.810  432.896   83.849   91.295   47.460  112.130   21.290   19.921
     41.820  434.089   84.046   91.719   47.675  110.412   22.024   20.009
     41.830  430.942   83.102   91.622   47.945  111.389   21.549   19.348
     41.840  435.664   83.826   94.802   47.115  112.908   21.627   19.453
     41.850  430.190   83.309   90.692   46.059  112.564   21.073   18.988
     41.860  435.363   83.592   91.979   48.886  112.108   22.194   19.729
     41.870  432.147   84.854   92.826   47.296  110.459   21.303   18.041
     41.880  433.763   85.386   91.369   48.248  111.870   21.357   19.240
     41.890  433.668   84.645   92.235   47.965  111.543   21.235   18.939
     41.900  431.789   84.233   91.393   47.319  111.295   20.686   19.616
     41.910  431.030   83.864   92.665   48.347  111.168   20.531   19.018
     41.920  427.674   83.402   90.892   46.751  111.314   20.118   19.608
     41.930  432.151   84.963   91.616   47.403  112.161   20.536   19.853
     41.940  432.178   84.746   91.325   48.122  111.906   20.568   19.465
     41.950  426.617   83.624   90.823   46.520  110.674   20.291   19.792
     41.960  428.812   85.300   90.201   47.545  110.222   20.447   19.669
     41.970  433.273   85.738   90.839   47.938  112.819   21.643   18.975
     41.980  425.788   83.378   91.131   46.234  109.894   20.857   19.391
     41.990  429.342   83.571   91.031   45.959  110.856   22.561   19.888
     42.000  434.220   84.271   93.557   45.771  112.984   21.608   19.695
     42.010  432.781   84.364   92.594   46.469  111.650   20.816   19.830
     42.020  430.818   82.893   91.592   45.688  112.361   21.680   19.444
     42.030  430.732   82.298   91.899   46.832  111.926   21.884   20.210
     42.040  428.378   82.630   89.670   46.595  112.091   21.041   20.393
     42.050  429.175   82.236   90.476   47.541  111.502   21.098   20.376
     42.060  432.539   81.771   91.163   47.446  112.192   21.407   21.425
     42.070  432.376   83.816   90.852   46.650  113.326   20.702   20.848
     42.080  428.774   82.616   92.702   46.599  111.586   20.888   19.702
     42.090  429.471   82.461   91.362   46.309  112.595   21.081   19.397
     42.100  425.958   80.005   90.406   45.742  113.714   20.673   18.978
     42.110  433.103   83.629   92.343   46.266  113.105   21.152   20.040
     42.120  427.815   80.784   91.426   46.985  111.050   21.572   20.156
     42.130  430.191   82.173   92.633   47.404  110.061   21.038   19.666
     42.140  435.736   83.846   93.694   47.519  113.631   22.157   19.356
     42.150  433.611   83.145   93.032   46.087  113.073   20.818   20.061
     42.160  430.738   84.077   93.279   46.035  111.317   21.172   19.640
     42.170  428.988   81.884   92.550   46.455  111.241   20.608   20.130
     42.180  432.173   81.590   92.226   47.002  113.329   20.632   19.838
     42.190  427.944   80.202   91.265   46.559  112.892   20.192   19.726
     42.200  431.752   83.714   90.553   46.623  112.482   21.116   20.028
     42.210  429.291   82.321   90.391   47.057  111.334   20.874   20.023
     42.220  430.288   83.248   90.648   47.565  110.169   20.368   19.854
     42.230  434.499   83.898   92.335   47.650  111.180   21.386   20.587
     42.240  438.855   84.124   92.874   46.717  113.446   21.534   21.070
     42.250  429.866   83.566   90.483   46.786  110.208   21.632   21.059
     42.260  433.624   83.622   90.941   46.613  113.196   21.214   21.896
     42.270  434.899   83.610   90.414   47.586  114.029   20.390   22.029
     42.280  431.327   82.182   90.923   48.543  112.260   21.010   20.854
     42.290  435.875   84.367   90.227   46.934  113.198   21.163   21.212
     42.300  426.682   82.021   90.202   46.762  110.642   21.136   19.987
     42.310  431.869   83.106   90.768   47.071  112.988   20.721   20.064
     42.320  427.788   82.214   90.971   46.012  110.804   20.605   19.880
     42.330  433.027   83.514   90.381   47.223  112.570   20.451   20.558
     42.340  434.230   81.396   92.874   47.287  113.853   21.166   20.454
     42.350  431.195   82.844   91.006   47.865  111.222   20.807   20.264
     42.360  430.732   83.458   91.542   46.929  112.122   21.368   19.259
     42.370  431.965   84.600   92.843   47.983  111.125   21.233   18.669
     42.380  430.496   83.357   91.341   47.784  111.412   21.411   19.932
     42.390  424.839   84.125   90.624   46.178  108.305   20.243   19.668
     42.400  429.134   81.678   92.361   47.577  109.382   21.846   19.735
     42.410  432.045   81.000   92.962   47.469  111.111   21.738   21.046
     42.420  430.049   82.202   92.510   46.677  111.294   21.479   19.527
     42.430  431.598   81.515   93.029   47.352  112.554   21.697   19.852
     42.440  425.793   81.459   90.922   47.234  110.904   21.175   18.666
     42.450  428.147   81.664   91.066   46.984  110.345   21.065   19.350
     42.460  429.034   82.508   91.907   47.307  111.179   20.056   21.049
     42.470  428.273   80.802   93.557   45.985  111.537   20.888   19.277
     42.480  431.878   81.433   91.741   46.551  112.689   21.558   20.029
     42.490  429.863   80.588   92.288   46.604  110.680   21.825   20.403
     42.500  434.228   82.489   91.574   46.516  113.657   21.813   20.626
     42.510  432.911   82.703   92.883   46.231  111.279   21.152   20.517
     42.520  430.119   81.949   91.976   45.914  110.734   21.416   20.047
     42.530  427.109   81.579   92.451   45.351  109.832   20.286   19.540
     42.540  430.105   82.718   93.088   46.428  109.736   21.811   19.945
     42.550  424.063   80.220   90.402   45.977  109.514   21.680   20.698
     42.560  427.104   81.436   91.468   44.929  112.433   20.019   20.883
     42.570  425.824   81.519   91.779   46.267  109.838   20.131   19.671
     42.580  430.190   82.278   92.222   47.065  110.489   20.538   20.280
     42.590  428.238   82.105   91.193   47.033  109.775   21.356   19.429
     42.600  431.532   81.849   91.801   45.530  112.413   21.449   21.525
     42.610  428.839   83.147   90.017   45.761  111.270   21.015   20.171
     42.620  433.672   83.278   92.457   45.923  111.664   21.229   20.186
     42.630  428.184   80.701   91.357   46.528  110.356   21.729   19.734
     42.640  430.289   80.378   92.350   46.609  111.476   20.330   21.520
     42.650  428.132   81.241   91.055   45.716  110.852   20.377   20.913
     42.660  433.994   82.031   91.997   48.435  112.327   20.270   20.268
     42.670  429.597   82.619   89.306   47.324  110.544   21.317   19.757
     42.680  427.705   81.905   90.027   48.033  111.107   20.707   19.420
     42.690  428.631   80.752   89.661   47.609  111.806   20.786   19.530
     42.700  432.227   81.593   90.559   48.645  112.772   19.820   20.550
     42.710  428.142   81.051   91.744   46.928  110.186   20.298   20.262
     42.720  426.633   79.450   91.465   46.133  110.632   21.163   20.354
     42.730  431.224   82.357   91.776   46.813  112.807   20.394   19.883
     42.740  433.604   83.109   90.564   46.687  114.240   20.706   21.102
     42.750  430.600   82.174   90.360   46.649  113.002   20.714   19.964
     42.760  430.858   82.635   88.919   47.367  113.423   20.123   20.825
     42.770  432.967   82.269   90.691   46.803  113.968   20.187   21.466
     42.780  432.983   82.343   91.000   47.150  112.903   21.481   21.421
     42.790  428.588   82.050   88.916   47.447  110.819   21.473   21.237
     42.800  432.402   83.026   89.464   46.973  113.614   21.300   20.815
     42.810  432.880   82.310   89.371   47.273  114.295   20.903   21.085
     42.820  433.283   80.440   92.734   47.931  112.052   22.234   21.100
     42.830  430.903   80.556   90.200   47.582  113.474   20.545   21.035
     42.840  433.841   82.490   91.689   47.544  111.660   21.434   21.534
     42.850  436.265   82.795   89.973   48.171  114.142   20.856   22.221
     42.860  438.112   84.335   91.763   47.354  112.421   21.791   21.313
     42.870  429.864   82.621   89.848   46.531  112.298   20.596   21.151
     42.880  435.058   82.254   92.072   47.493  113.369   20.892   21.551
     42.890  433.516   83.611   89.956   47.029  113.688   21.180   20.855
     42.900  435.285   83.637   90.670   48.442  112.716   21.407   20.891
     42.910  434.238   81.707   92.250   48.131  111.380   21.285   21.398
     42.920  431.671   82.280   90.403   47.241  111.829   21.887   20.992
     42.930  433.008   82.148   90.050   48.229  110.619   22.644   21.565
     42.940  429.815   81.157   88.022   46.778  112.171   21.617   22.474
     42.950  430.769   81.532   90.757   47.186  111.775   20.670   21.954
     42.960  432.392   81.437   89.803   48.006  110.527   22.368   22.383
     42.970  433.557   80.790   91.792   47.340  111.160   22.034   22.418
     42.980  433.146   81.596   90.133   47.066  113.714   21.965   21.967
     42.990  428.738   80.554   89.661   46.559  110.777   21.468   21.928
     43.000  427.797   80.634   89.675   46.594  110.895   20.612   22.321
     43.010  427.311   81.345   89.321   46.206  111.397   20.894   22.333
     43.020  431.213   82.288   91.654   46.988  111.314   20.052   21.811
     43.030  427.656   82.223   90.561   46.771  110.225   20.243   21.165
     43.040  426.618   79.668   90.968   45.631  110.520   21.127   21.446
     43.050  426.416   82.176   92.311   45.381  108.105   20.309   21.764
     43.060  430.847   81.833   91.248   46.022  111.304   21.015   21.257
     43.070  431.806   82.521   91.136   47.143  110.698   20.963   21.106
     43.080  432.526   81.625   90.455   47.779  110.892   20.798   21.676
     43.090  427.629   82.577   90.855   45.563  108.918   20.071   21.750
     43.100  431.170   82.507   90.183   46.341  111.767   20.771   21.941
     43.110  433.853   81.975   91.799   47.389  109.892   21.111   22.249
     43.120  431.175   83.875   91.585   48.261  108.705   20.164   21.565
     43.130  434.886   84.841   91.895   47.315  109.166   20.341   22.358
     43.140  429.660   83.034   89.494   45.971  109.116   21.362   23.020
     43.150  431.456   81.047   89.966   45.706  110.915   22.926   22.250
     43.160  428.880   81.319   90.676   46.997  109.560   22.556   21.580
     43.170  429.976   81.490   91.748   47.316  108.666   20.964   22.417
     43.180  427.646   82.131   90.246   45.803  109.960   21.103   21.105
     43.190  429.057   82.998   89.827   46.684  109.514   19.950   22.240
     43.200  431.747   81.819   89.589   45.970  111.715   21.730   22.762
     43.210  428.973   83.061   89.526   47.634  108.171   21.193   21.314
     43.220  429.024   81.652   91.046   46.951  109.301   20.763   22.147
     43.230  430.437   81.602   91.396   47.473  109.404   21.490   21.776
     43.240  427.584   80.525   89.401   47.109  109.070   21.552   23.011
     43.250  429.436   81.683   89.996   49.229  108.412   21.338   21.860
     43.260  429.946   80.681   89.167   47.410  111.366   20.967   22.307
     43.270  424.658   80.956   88.394   47.248  108.196   21.023   21.945
     43.280  426.094   80.614   88.286   47.603  109.106   21.065   21.800
     43.290  428.491   81.338   88.761   47.597  110.595   20.770   21.904
     43.300  430.383   83.164   90.662   47.774  109.120   20.753   22.583
     43.310  430.417   81.536   89.001   48.998  110.280   20.474   22.326
     43.320  426.773   83.066   88.466   48.036  106.931   21.278   21.995
     43.330  433.313   83.083   89.102   47.904  110.049   22.179   22.490
     43.340  428.838   81.490   89.904   47.288  110.209   20.696   22.254
     43.350  431.659   79.769   89.763   47.025  111.616   22.102   23.653
     43.360  433.433   81.778   91.187   46.920  111.245   22.418   22.331
     43.370  426.123   80.655   89.182   46.080  109.467   21.588   23.358
     43.380  431.142   80.607   89.905   47.460  110.681   21.032   23.650
     43.390  432.665   81.797   89.474   47.141  111.498   21.588   23.530
     43.400  435.356   81.570   89.440   48.353  112.877   21.952   22.827
     43.410  433.020   82.308   91.668   47.284  108.859   21.176   23.752
     43.420  431.033   80.004   91.755   48.195  108.772   21.073   23.383
     43.430  432.652   82.413   91.439   47.680  109.164   21.290   22.739
     43.440  431.488   80.915   91.546   47.024  110.363   20.308   22.784
     43.450  430.149   80.332   91.747   47.221  108.630   21.146   23.152
     43.460  425.890   79.947   89.836   46.170  110.001   21.034   22.863
     43.470  430.995   81.192   91.469   46.909  112.417   20.376   22.773
     43.480  428.327   82.065   90.565   46.706  107.863   20.257   22.541
     43.490  422.526   81.006   88.839   46.234  107.028   19.904   22.904
     43.500  424.861   80.381   90.459   45.122  108.531   20.668   23.412
     43.510  430.159   81.225   92.390   45.846  109.394   20.453   23.602
     43.520  426.317   82.651   90.270   45.352  107.958   19.685   23.291
     43.530  428.596   83.405   90.222   45.019  108.041   21.329   23.292
     43.540  429.511   83.757   89.526   46.087  110.526   19.807   23.390
     43.550  426.583   82.675   90.297   46.113  107.628   19.712   23.597
     43.560  430.638   81.721   90.102   46.755  110.107   20.837   23.297
     43.570  427.388   82.466   89.436   45.510  109.318   20.019   23.009
     43.580  425.555   80.239   89.234   46.334  108.189   21.174   23.424
     43.590  426.103   80.515   89.726   46.644  109.580   21.138   22.342
     43.600  428.559   82.038   89.302   46.105  110.760   20.517   23.722
     43.610  432.670   82.784   91.391   46.482  109.465   20.429   23.355
     43.620  431.140   81.349   91.085   46.835  110.052   20.486   22.927
     43.630  430.104   81.299   91.947   45.351  108.469   20.711   23.294
     43.640  426.439   81.426   88.953   46.424  107.232   20.471   23.984
     43.650  428.519   81.131   89.123   45.994  110.546   19.927   24.159
     43.660  428.748   81.879   89.818   46.987  109.149   20.065   22.721
     43.670  426.678   80.395   89.681   47.683  109.598   20.040   23.210
     43.680  430.975   82.158   91.293   47.285  109.374   20.412   22.870
     43.690  430.785   82.575   91.144   46.985  108.948   21.164   22.768
     43.700  425.327   80.770   89.510   48.449  105.867   20.815   23.955
     43.710  425.119   81.420   89.589   47.461  107.961   20.614   22.649
     43.720  427.053   81.385   87.771   47.178  108.704   21.033   23.818
     43.730  426.688   80.404   91.948   47.247  106.056   20.321   22.298
     43.740  429.750   82.871   91.773   46.907  107.038   20.764   23.054
     43.750  426.401   82.727   89.383   46.047  107.559   20.511   23.353
     43.760  426.743   81.496   90.102   46.878  107.846   20.449   22.714
     43.770  427.546   83.903   90.007   46.203  107.997   20.007   22.680
     43.780  428.784   81.659   89.410   46.014  110.756   19.602   23.440
     43.790  426.904   82.646   89.294   46.801  107.595   20.125   23.636
     43.800  428.388   83.132   93.268   46.329  106.410   19.663   22.876
     43.810  424.978   80.892   89.936   47.083  106.936   19.478   23.555
     43.820  423.327   80.687   90.842   45.747  108.169   19.879   21.353
     43.830  424.249   80.792   88.930   46.637  105.883   20.880   24.260
     43.840  426.138   81.603   89.728   45.810  107.334   19.632   23.513
     43.850  424.650   80.945   90.331   46.712  107.385   20.229   23.771
     43.860  424.153   81.575   89.230   46.577  107.241   20.002   22.355
     43.870  425.688   81.502   90.140   45.910  108.779   19.624   22.849
     43.880  428.344   81.821   90.146   46.092  109.324   19.945   23.300
     43.890  426.196   81.390   89.406   46.750  108.230   19.304   23.431
     43.900  428.772   82.871   90.952   46.197  108.201   19.365   22.544
     43.910  427.890   81.434   90.422   46.364  109.690   18.450   23.442
     43.920  423.698   80.481   89.409   46.615  108.532   17.795   22.898
     43.930  428.705   82.337   91.372   45.349  109.244   19.052   23.226
     43.940  429.898   81.588   88.749   47.302  112.607   18.690   22.963
     43.950  425.174   81.750   87.630   46.647  109.383   19.356   23.648
     43.960  429.193   83.027   89.788   47.033  109.519   19.044   23.476
     43.970  426.551   81.093   89.281   46.633  108.690   20.253   22.613
     43.980  429.762   81.537   89.656   47.882  109.159   20.025   22.953
     43.990  428.241   81.581   90.160   47.822  107.896   20.607   22.910
     44.000  428.253   82.194   88.316   47.424  110.004   19.773   22.024
     44.010  428.483   81.910   90.438   46.050  111.354   19.156   22.442
     44.020  430.890   82.309   90.489   46.795  109.056   20.383   22.778
     44.030  428.635   82.095   89.055   46.514  110.681   19.940   22.890
     44.040  426.431   81.505   89.046   47.192  108.312   19.764   22.497
     44.050  429.387   83.300   89.904   47.555  109.471   18.839   23.012
     44.060  430.369   82.615   90.924   47.258  110.114   20.085   22.405
     44.070  429.790   84.297   90.258   46.427  109.877   19.720   22.826
     44.080  433.001   81.614   90.407   48.347  110.938   20.340   22.586
     44.090  431.188   81.807   90.513   47.855  110.547   20.111   23.457
     44.100  432.461   83.240   90.885   46.714  111.176   19.561   23.767
     44.110  431.930   83.771   92.641   46.741  108.365   19.914   22.891
     44.120  428.474   84.249   90.562   46.525  108.696   19.766   21.673
     44.130  431.288   83.681   90.136   45.714  112.337   19.136   22.717
     44.140  427.246   84.466   88.262   45.316  109.159   20.782   23.191
     44.150  429.042   82.167   89.124   47.159  110.334   20.570   23.038
     44.160  427.671   82.974   88.675   46.245  109.077   20.343   22.621
     44.170  426.992   82.232   88.202   47.502  109.204   20.155   22.119
     44.180  429.143   82.382   89.041   45.861  111.653   20.105   22.662
     44.190  427.799   82.388   88.771   45.862  109.569   19.800   22.827
     44.200  423.892   80.466   87.059   45.372  110.516   20.178   22.715
     44.210  427.692   81.456   89.109   46.666  110.316   19.897   22.039
     44.220  430.551   84.780   88.495   47.716  109.708   19.811   21.945
     44.230  427.557   83.828   90.037   45.606  107.925   20.333   21.771
     44.240  436.746   84.849   91.192   46.266  111.534   21.091   22.729
     44.250  427.182   82.838   89.296   44.989  108.397   19.966   22.888
     44.260  429.368   84.122   89.779   46.105  107.350   20.337   22.562
     44.270  427.348   84.583   89.231   45.131  106.430   20.869   22.768
     44.280  431.426   83.680   90.074   46.134  109.480   20.753   23.112
     44.290  428.324   83.151   89.362   45.091  108.565   20.810   23.004
     44.300  425.884   83.387   88.134   46.684  107.092   20.347   22.389
     44.310  425.961   81.160   88.255   46.597  107.981   21.093   22.996
     44.320  425.696   82.999   88.222   46.552  107.793   19.891   22.729
     44.330  428.706   83.478   88.167   46.458  109.149   20.892   22.755
     44.340  432.273   85.454   88.644   45.294  110.575   20.703   22.999
     44.350  427.976   83.179   86.553   47.076  109.503   20.607   22.429
     44.360  428.240   83.556   86.849   45.959  111.421   20.766   22.448
     44.370  427.440   84.178   87.422   45.447  108.951   19.837   22.919
     44.380  432.814   84.291   87.105   46.343  109.994   20.666   24.311
     44.390  429.685   84.028   87.849   46.976  109.754   20.140   22.671
     44.400  427.546   82.239   88.230   47.159  109.928   20.017   22.689
     44.410  428.203   82.068   86.310   47.735  111.995   19.894   22.710
     44.420  429.806   81.069   88.526   46.169  109.912   21.329   22.875
     44.430  430.635   82.142   89.617   46.387  110.218   20.316   23.166
     44.440  430.884   82.724   89.002   47.192  110.492   19.995   22.909
     44.450  431.927   83.318   89.139   48.083  108.099   20.312   22.343
     44.460  427.319   81.630   88.151   46.817  109.394   19.865   22.044
     44.470  431.546   82.699   89.595   47.053  109.299   20.303   23.215
     44.480  427.948   81.982   88.434   47.127  108.606   19.614   23.088
     44.490  431.354   83.452   88.381   47.513  110.237   20.159   21.948
     44.500  429.489   82.561   90.134   45.455  108.441   20.858   22.357
     44.510  431.657   81.141   90.856   46.875  110.821   20.418   22.203
     44.520  433.268   84.153   89.745   46.324  110.336   21.119   23.258
     44.530  429.537   83.033   87.834   46.431  110.021   20.745   23.072
     44.540  427.453   83.007   87.749   46.533  109.329   20.548   21.703
     44.550  428.978   82.156   87.207   46.227  110.888   20.207   23.056
     44.560  425.262   81.604   88.407   45.477  109.317   20.170   22.495
     44.570  428.119   80.657   88.014   47.162  110.415   19.897   22.270
     44.580  429.987   83.017   88.175   48.229  110.252   19.007   22.628
     44.590  428.984   83.335   88.192   46.941  110.293   20.558   21.600
     44.600  428.089   83.285   88.979   47.460  107.652   19.603   22.481
     44.610  425.921   82.860   86.936   46.518  108.031   19.962   22.379
     44.620  428.603   81.640   87.718   46.561  111.157   19.850   22.583
     44.630  426.238   81.569   88.148   46.499  108.206   19.932   22.410
     44.640  425.361   80.939   86.960   46.313  109.631   20.419   22.816
     44.650  427.433   81.678   88.000   45.922  109.645   20.057   22.677
     44.660  431.089   81.848   89.116   47.735  109.845   19.836   23.121
     44.670  432.508   82.550   89.224   46.811  109.818   19.524   24.139
     44.680  433.960   80.763   88.520   48.278  112.869   19.662   23.236
     44.690  430.174   82.792   87.917   45.980  111.781   19.745   22.835
     44.700  431.033   81.934   88.428   48.432  112.089   19.335   22.611
     44.710  424.980   81.936   85.683   48.545  110.031   18.570   22.129
     44.720  428.684   83.045   88.002   47.967  110.615   18.660   22.992
     44.730  429.518   82.724   87.868   47.783  111.201   19.215   23.086
     44.740  426.488   81.102   86.896   49.476  109.963   18.787   21.639
     44.750  427.992   81.095   88.094   47.855  109.393   19.512   23.606
     44.760  428.815   81.922   87.078   48.357  112.402   18.770   22.529
     44.770  432.254   82.437   87.554   49.448  112.323   19.279   22.588
     44.780  428.436   82.273   86.359   49.931  112.252   18.400   21.993
     44.790  430.203   80.595   89.242   49.054  112.906   19.351   21.645
     44.800  431.980   81.298   87.347   49.677  112.447   21.254   22.387
     44.810  428.523   82.008   86.659   49.614  109.846   20.395   21.545
     44.820  429.646   82.300   87.093   49.383  110.399   20.695   21.629
     44.830  430.311   82.451   88.626   48.709  111.573   18.979   22.471
     44.840  430.965   82.841   88.460   48.114  111.405   19.107   21.852
     44.850  428.318   79.914   87.718   50.034  110.969   19.479   22.100
     44.860  428.323   80.069   87.951   48.871  109.907   19.953   22.785
     44.870  428.336   79.863   89.682   48.966  109.475   20.210   21.868
     44.880  429.981   81.043   89.432   49.394  109.421   20.421   21.757
     44.890  432.100   81.042   90.019   50.538  110.871   19.171   21.614
     44.900  426.057   80.304   88.234   48.599  108.492   19.682   22.205
     44.910  431.852   83.093   89.542   48.306  110.632   19.710   22.053
     44.920  431.414   82.551   88.686   49.187  112.549   19.656   22.220
     44.930  431.244   81.764   89.791   49.552  110.468   19.679   21.424
     44.940  430.332   80.347   89.301   48.248  112.138   20.282   22.157
     44.950  433.053   83.998   91.359   49.089  110.054   19.342   22.798
     44.960  433.813   83.425   91.898   48.986  109.655   20.051   21.867
     44.970  429.998   81.116   89.676   49.044  112.279   19.769   21.344
     44.980  428.772   82.695   91.209   47.759  108.859   19.142   21.433
     44.990  431.317   82.834   90.891   48.369  110.067   19.496   22.204
     45.000  427.714   79.735   90.561   46.642  110.610   19.214   21.228
     45.010  426.644   80.650   89.026   46.989  111.605   19.836   21.536
     45.020  428.375   81.076   89.066   46.546  110.232   19.444   22.748
     45.030  429.684   80.414   90.904   46.747  112.180   18.890   22.050
     45.040  434.426   82.037   89.811   48.750  113.459   19.386   23.341
     45.050  434.317   81.608   91.530   47.178  113.366   19.089   23.638
     45.060  432.551   82.438   90.039   46.794  113.385   19.783   22.257
     45.070  433.681   82.138   91.531   47.476  111.561   19.579   22.349
     45.080  435.783   82.074   90.657   49.309  112.964   19.590   22.387
     45.090  431.493   81.875   89.398   48.636  111.738   19.618   22.541
     45.100  438.139   83.163   92.108   48.257  113.427   19.134   23.170
     45.110  430.061   81.136   91.199   47.216  111.014   18.414   22.308
     45.120  428.436   81.732   90.926   46.058  108.899   19.097   22.230
     45.130  427.810   80.249   89.090   46.873  110.772   19.411   22.557
     45.140  428.511   80.481   89.313   45.854  110.713   20.708   23.522
     45.150  431.872   83.745   89.229   47.362  110.481   19.911   22.314
     45.160  431.680   83.509   89.757   46.449  111.420   20.265   23.157
     45.170  429.968   81.142   89.512   45.657  111.881   20.683   22.548
     45.180  430.000   80.729   89.252   45.591  111.498   21.578   22.283
     45.190  429.938   80.603   90.993   46.537  111.740   19.882   21.321
     45.200  427.594   81.827   90.353   46.132  109.480   20.075   22.295
     45.210  424.889   80.001   90.263   45.772  110.916   19.822   20.765
     45.220  427.189   82.435   88.405   46.332  111.344   19.926   20.905
     45.230  426.172   81.727   89.373   45.934  110.809   19.752   20.997
     45.240  426.977   81.517   89.412   46.683  109.712   19.919   21.778
     45.250  428.584   82.463   89.562   47.048  111.138   19.413   20.876
     45.260  428.280   82.901   89.378   46.923  111.231   19.189   21.519
     45.270  428.801   82.410   89.882   46.598  110.947   19.447   22.243
     45.280  429.690   81.880   90.858   46.402  111.821   18.941   22.251
     45.290  431.324   82.035   92.355   46.098  110.451   19.503   22.235
     45.300  428.131   81.810   90.192   46.457  110.839   18.648   22.475
     45.310  431.702   83.092   90.816   47.218  113.148   18.447   21.712
     45.320  431.358   83.294   91.342   44.707  112.678   18.728   21.865
     45.330  427.689   81.691   91.285   45.810  109.565   18.272   22.877
     45.340  432.283   81.370   93.093   45.914  111.524   18.848   22.829
     45.350  432.116   83.250   90.918   47.147  110.279   18.980   22.916
     45.360  432.756   81.578   91.561   45.655  113.512   18.225   23.391
     45.370  428.413   83.336   91.200   45.715  110.001   19.012   22.334
     45.380  429.398   83.032   91.533   46.098  109.537   18.167   22.564
     45.390  428.967   84.350   89.069   46.530  110.126   17.225   23.396
     45.400  431.375   83.248   91.467   47.194  109.832   18.513   23.085
     45.410  433.835   82.683   92.848   47.372  110.128   18.259   23.474
     45.420  433.786   81.998   92.638   47.812  111.175   18.190   23.685
     45.430  429.836   81.939   92.838   47.344  108.204   18.918   22.124
     45.440  432.107   82.645   91.355   46.988  108.261   19.004   23.198
     45.450  431.409   83.026   89.958   46.723  108.800   18.706   23.879
     45.460  428.870   81.159   92.888   46.244  107.500   18.141   23.246
     45.470  430.145   82.321   92.453   46.371  109.806   18.335   23.340
     45.480  435.845   83.449   93.909   46.516  110.874   18.871   22.608
     45.490  429.009   83.506   89.835   47.836  108.314   18.446   23.464
     45.500  425.862   79.794   91.072   46.865  108.279   18.515   23.202
     45.510  428.605   81.470   91.127   47.955  107.193   18.915   23.735
     45.520  429.604   82.116   90.087   46.424  110.675   18.278   23.815
     45.530  432.420   82.233   92.576   46.548  110.181   18.523   23.444
     45.540  432.109   81.992   91.517   47.599  112.283   17.973   23.370
     45.550  425.025   81.359   89.973   47.007  108.643   17.609   23.394
     45.560  429.365   81.351   90.941   48.781  108.888   19.539   23.207
     45.570  427.929   81.961   90.810   46.595  109.274   18.602   23.436
     45.580  432.469   83.643   90.405   46.685  110.589   18.680   23.545
     45.590  423.971   82.306   89.596   47.134  107.172   18.937   21.973
     45.600  426.650   82.637   87.554   46.772  107.874   20.165   23.116
     45.610  426.707   83.038   89.930   47.632  107.367   19.112   22.069
     45.620  432.030   82.719   90.232   47.388  110.114   19.263   23.773
     45.630  427.913   82.805   88.664   47.532  109.655   19.708   22.195
     45.640  428.453   82.983   89.717   47.741  109.470   18.711   21.623
     45.650  426.387   83.721   89.717   47.173  107.470   19.500   21.831
     45.660  429.770   83.281   91.393   47.273  109.784   18.627   22.753
     45.670  428.909   82.634   90.707   47.027  110.738   18.093   22.239
     45.680  427.415   81.368   90.006   47.767  108.899   19.192   22.076
     45.690  425.498   80.616   88.539   47.529  109.476   19.272   22.805
     45.700  428.570   83.164   89.713   47.925  109.706   18.814   22.070
     45.710  428.021   81.260   89.958   47.155  109.329   19.551   22.712
     45.720  430.126   82.790   89.522   47.861  110.075   19.815   21.766
     45.730  425.954   80.678   88.904   48.184  109.542   18.898   21.840
     45.740  424.826   81.623   89.056   47.013  109.129   19.108   21.907
     45.750  427.206   82.620   90.135   47.724  108.425   19.563   21.469
     45.760  424.973   81.930   88.061   48.095  109.122   19.004   21.680
     45.770  423.162   81.622   89.652   47.412  107.246   19.061   20.822
     45.780  427.657   84.812   89.769   47.122  107.587   19.059   21.788
     45.790  424.548   82.229   87.916   47.145  107.331   19.714   22.622
     45.800  430.047   83.553   90.422   47.621  109.499   20.269   21.481
     45.810  431.867   84.858   89.249   48.419  109.753   20.055   21.285
     45.820  431.942   82.366   90.567   47.594  113.342   19.151   22.031
     45.830  430.910   83.369   88.591   49.386  111.497   18.997   22.577
     45.840  427.857   82.641   88.212   46.128  111.336   19.696   21.746
     45.850  428.507   80.761   90.357   46.597  110.780   20.465   21.026
     45.860  429.734   81.281   92.104   47.152  109.973   20.151   21.227
     45.870  427.274   79.573   90.725   47.129  110.942   19.921   21.142
     45.880  431.402   82.920   90.905   47.354  110.960   19.056   21.088
     45.890  430.054   80.944   91.024   48.598  110.423   19.597   21.759
     45.900  432.811   83.157   92.947   47.021  110.204   19.477   22.269
     45.910  433.314   81.795   92.563   48.533  109.568   18.723   22.241
     45.920  432.091   83.081   90.824   47.253  110.487   19.254   22.419
     45.930  427.054   80.465   89.876   47.852  109.511   19.059   21.443
     45.940  433.475   81.699   92.162   48.623  109.996   20.269   22.063
     45.950  430.921   83.339   90.632   47.542  109.093   20.005   22.918
     45.960  428.389   81.946   91.455   46.883  110.206   18.638   22.389
     45.970  434.256   81.821   92.700   49.329  109.787   18.540   23.148
     45.980  430.824   81.788   90.263   47.543  110.898   19.585   22.887
     45.990  429.251   82.630   92.903   46.918  107.984   19.790   23.091
     46.000  428.202   81.916   89.058   47.275  110.713   19.709   23.043
     46.010  430.392   83.068   89.491   46.465  111.511   19.915   22.378
     46.020  428.647   79.706   91.601   48.699  108.650   19.163   22.651
     46.030  428.491   81.066   89.672   48.556  109.068   19.374   22.851
     46.040  425.318   81.674   89.912   45.750  109.675   19.300   22.970
     46.050  428.097   80.001   91.337   47.236  110.230   19.087   22.848
     46.060  427.913   80.504   90.755   47.324  108.960   19.241   22.966
     46.070  427.431   80.045   90.570   47.078  109.997   20.676   22.448
     46.080  424.264   80.848   92.957   45.715  107.808   19.533   21.921
     46.090  421.885   80.620   88.907   46.156  108.978   19.285   22.887
     46.100  426.841   82.901   91.479   45.775  109.692   19.550   22.737
     46.110  425.384   80.378   91.121   46.986  108.682   19.439   22.891
     46.120  425.765   80.123   91.450   46.296  108.345   19.481   23.497
     46.130  429.433   80.146   90.573   47.274  112.041   19.980   22.805
     46.140  426.448   81.382   89.100   47.203  109.044   21.451   22.331
     46.150  425.168   81.262   89.305   46.951  109.105   20.698   22.347
     46.160  424.924   81.617   89.302   46.581  107.846   20.675   21.926
     46.170  429.343   82.097   91.565   46.482  109.573   20.200   21.718
     46.180  424.175   79.956   91.026   46.090  108.160   20.640   22.188
     46.190  425.087   81.938   89.054   46.548  108.654   20.372   21.794
     46.200  428.198   82.017   90.106   47.591  109.238   20.190   22.293
     46.210  426.419   81.752   89.413   48.252  108.751   19.650   21.679
     46.220  426.896   80.374   91.936   46.981  108.197   19.866   21.575
     46.230  427.358   79.964   92.506   46.469  109.801   19.963   21.752
     46.240  430.721   82.272   91.296   47.449  108.655   18.756   21.788
     46.250  430.849   81.537   91.522   47.095  109.677   19.750   22.471
     46.260  428.589   79.262   92.207   45.960  111.287   19.007   22.704
     46.270  425.575   81.548   91.944   46.234  107.710   19.608   21.993
     46.280  425.271   79.853   89.894   47.403  108.717   19.302   21.646
     46.290  425.362   81.838   89.384   46.663  108.915   19.650   21.765
     46.300  424.421   81.174   91.045   44.795  108.448   20.650   21.129
     46.310  427.153   79.420   90.766   46.302  109.789   21.217   22.271
     46.320  429.920   80.945   92.288   45.762  109.643   20.133   22.290
     46.330  426.898   80.127   90.907   48.600  106.155   21.095   22.546
     46.340  426.277   80.170   91.083   47.062  108.450   20.702   22.508
     46.350  428.903   81.758   93.136   47.632  107.103   21.102   21.503
     46.360  424.602   79.965   91.282   45.962  107.511   20.351   22.968
     46.370  433.642   80.741   92.595   48.090  110.423   20.889   22.756
     46.380  430.842   81.200   92.245   46.820  109.764   20.686   22.440
     46.390  429.411   80.442   91.830   48.924  109.688   20.041   21.696
     46.400  437.600   82.533   93.462   48.395  110.671   20.313   23.271
     46.410  431.978   83.276   92.859   47.631  107.440   20.784   22.188
     46.420  430.970   80.473   92.354   49.603  107.907   20.228   21.706
     46.430  430.942   83.248   90.307   48.042  108.753   21.207   21.894
     46.440  426.611   80.886   90.773   47.617  107.124   20.425   21.665
     46.450  429.770   81.265   90.686   48.636  108.356   20.829   22.288
     46.460  432.370   82.187   90.364   50.352  109.115   20.518   22.068
     46.470  429.170   81.044   90.429   47.398  109.996   20.838   21.715
     46.480  429.733   82.017   89.583   47.837  110.355   20.773   22.231
     46.490  428.516   82.846   89.808   48.028  108.207   20.094   21.957
     46.500  430.085   84.176   91.124   46.465  108.294   20.786   22.833
     46.510  427.922   81.706   91.211   47.222  110.055   19.873   22.527
     46.520  428.991   82.604   90.808   47.351  109.078   19.619   22.356
     46.530  427.848   80.297   91.156   47.392  109.672   20.464   22.736
     46.540  425.163   81.020   89.732   46.602  107.867   21.237   22.588
     46.550  428.055   81.961   90.918   47.012  107.819   20.332   22.882
     46.560  428.030   82.306   90.300   47.496  108.650   20.523   22.157
     46.570  424.992   81.888   90.904   45.681  106.992   20.345   21.567
     46.580  423.695   83.309   89.195   47.406  105.821   19.521   22.057
     46.590  429.002   83.359   92.667   47.303  106.291   20.616   21.287
     46.600  424.922   81.816   91.069   47.200  105.968   20.713   21.140
     46.610  427.988   84.640   93.099   46.790  103.974   20.290   21.724
     46.620  432.370   83.534   92.957   48.072  108.502   20.807   21.508
     46.630  427.533   83.017   91.078   46.777  106.058   20.823   22.522
     46.640  426.367   83.044   91.472   47.257  105.634   20.714   21.310
     46.650  428.732   83.176   91.607   47.008  107.408   21.128   20.950
     46.660  425.049   83.562   92.233   47.627  105.051   20.688   20.848
     46.670  425.474   83.636   91.842   48.396  105.315   20.427   20.403
     46.680  430.657   82.107   92.414   46.601  108.948   20.655   22.062
     46.690  426.827   82.220   91.933   47.046  107.429   20.667   20.668
     46.700  428.834   82.224   92.073   47.531  107.400   20.540   21.288
     46.710  427.956   81.363   91.422   48.421  107.987   20.409   21.275
     46.720  429.655   81.685   92.660   47.011  109.592   19.373   21.389
     46.730  436.840   83.240   93.463   49.158  110.607   21.070   21.069
     46.740  431.083   83.151   92.108   48.995  107.554   20.969   20.374
     46.750  432.612   83.762   92.493   47.028  108.084   20.530   21.682
     46.760  433.333   82.477   93.728   49.089  109.208   20.243   21.205
     46.770  433.030   81.909   92.510   48.881  108.383   21.911   21.228
     46.780  432.623   82.825   91.963   48.874  108.324   21.240   20.883
     46.790  429.752   82.671   90.239   48.603  106.943   21.752   21.472
     46.800  431.598   82.009   91.614   48.837  107.265   21.168   21.196
     46.810  432.018   81.036   92.558   47.612  110.813   21.821   20.534
     46.820  434.638   83.374   93.288   46.607  110.215   21.670   20.985
     46.830  429.842   81.951   93.133   48.036  107.826   21.867   20.639
     46.840  430.901   82.747   91.544   49.112  107.625   22.142   20.685
     46.850  428.716   81.961   91.900   49.205  106.481   21.290   20.367
     46.860  430.889   82.286   90.702   48.881  107.948   21.965   20.708
     46.870  427.586   82.710   91.466   47.221  106.828   22.077   19.537
     46.880  428.688   81.735   93.444   49.128  106.103   20.749   20.480
     46.890  432.449   81.099   93.152   49.063  107.291   21.804   21.061
     46.900  430.581   81.783   91.648   49.726  107.088   21.666   20.758
     46.910  435.507   83.050   91.220   50.544  109.408   21.449   20.891
     46.920  428.513   83.527   92.514   48.919  104.606   19.981   19.749
     46.930  434.738   82.355   92.978   50.022  108.557   21.334   19.960
     46.940  432.700   82.171   92.833   48.003  108.467   20.542   21.018
     46.950  433.513   81.427   92.783   48.354  109.431   21.285   21.474
     46.960  435.563   83.466   94.178   48.785  108.083   21.408   20.575
     46.970  435.781   82.517   92.680   49.082  110.395   21.517   20.866
     46.980  432.629   82.541   94.302   48.585  109.138   20.185   20.111
     46.990  432.391   82.204   92.449   47.580  109.591   20.791   21.779
     47.000  429.132   82.249   92.147   47.849  105.953   20.971   21.381
     47.010  433.601   82.745   93.896   49.077  106.236   21.305   20.756
     47.020  431.394   81.187   92.285   49.174  108.034   21.529   21.305
     47.030  433.025   82.573   92.593   49.099  108.987   20.555   21.150
     47.040  437.432   83.028   92.782   49.231  111.805   21.458   21.371
     47.050  429.072   81.329   92.375   46.966  107.882   21.079   21.906
     47.060  434.091   82.083   93.412   48.018  110.047   22.147   20.660
     47.070  434.384   81.836   93.452   48.920  109.344   21.232   21.560
     47.080  438.306   83.093   94.092   49.633  110.367   22.896   21.076
     47.090  434.173   82.960   92.672   49.646  109.595   21.951   20.678
     47.100  430.492   81.018   92.698   49.006  108.423   21.120   21.295
     47.110  433.137   82.671   92.477   48.879  108.657   20.884   22.008
     47.120  432.770   83.406   93.913   47.220  107.944   20.173   21.875
     47.130  432.704   84.039   93.189   46.492  107.889   21.113   22.401
     47.140  430.851   83.651   92.330   47.624  108.113   20.669   21.461
     47.150  435.246   82.873   94.024   48.500  108.129   20.903   21.843
     47.160  431.321   84.150   92.370   46.257  107.551   20.446   22.292
     47.170  434.073   83.170   95.220   48.097  107.586   20.511   21.572
     47.180  434.258   83.220   93.779   48.574  108.231   20.600   20.852
     47.190  431.726   83.447   92.402   47.909  106.950   19.971   21.419
     47.200  433.316   81.608   94.108   48.658  108.080   20.799   21.219
     47.210  433.600   83.386   94.309   48.662  107.224   20.559   21.397
     47.220  430.856   83.985   93.649   46.757  108.310   20.390   20.198
     47.230  430.666   82.591   94.515   47.497  106.141   20.463   21.222
     47.240  433.412   81.875   96.213   47.507  108.042   21.285   21.107
     47.250  434.138   82.315   93.738   48.446  108.724   21.624   21.266
     47.260  431.128   82.686   92.562   46.912  109.003   22.127   20.771
     47.270  431.849   83.151   92.746   47.276  109.155   20.548   21.304
     47.280  432.967   81.894   93.110   46.899  110.115   21.486   21.712
     47.290  427.434   80.947   92.327   46.556  107.227   21.645   20.767
     47.300  428.380   79.518   92.673   47.348  108.294   20.935   21.391
     47.310  430.093   81.599   91.924   47.331  108.500   21.216   21.871
     47.320  426.054   81.799   91.675   46.303  108.940   20.379   20.401
     47.330  430.219   81.404   92.376   46.119  110.513   20.814   20.804
     47.340  431.924   83.838   91.376   47.044  109.200   22.140   20.629
     47.350  433.993   83.030   90.893   48.281  112.165   20.509   21.136
     47.360  432.125   81.324   91.948   47.796  109.562   21.283   21.169
     47.370  428.735   82.598   89.784   47.457  108.879   21.632   20.826
     47.380  428.448   82.728   89.196   45.861  109.987   22.029   20.824
     47.390  429.413   82.000   91.361   47.270  108.803   20.847   21.285
     47.400  430.278   81.721   90.662   48.347  109.241   21.100   20.752
     47.410  429.989   83.458   91.069   47.988  108.526   20.576   21.298
     47.420  429.944   82.568   91.030   47.115  110.551   20.895   21.573
     47.430  432.324   84.503   90.421   48.211  109.886   20.516   20.782
     47.440  431.001   83.314   92.391   46.869  109.252   21.182   20.573
     47.450  430.293   83.150   91.367   48.775  107.371   20.696   21.299
     47.460  427.604   82.209   90.748   45.423  109.602   20.752   21.084
     47.470  430.051   83.645   90.602   48.055  108.813   20.867   20.475
     47.480  426.201   82.019   90.049   47.444  107.967   20.758   21.074
     47.490  429.363   82.398   90.115   47.842  109.583   20.906   20.667
     47.500  429.080   83.474   91.142   46.117  111.155   19.533   20.564
     47.510  429.779   81.897   93.081   47.655  110.233   19.566   20.991
     47.520  425.573   80.309   93.221   46.045  108.739   19.913   20.867
     47.530  427.791   82.485   92.961   47.154  107.634   19.847   20.902
     47.540  427.036   81.525   92.402   46.884  108.282   20.022   20.814
     47.550  427.674   81.158   92.067   47.249  108.806   19.338   21.241
     47.560  429.997   83.236   91.219   47.856  107.964   20.896   21.978
     47.570  429.565   81.495   91.630   47.427  110.389   20.403   21.295
     47.580  425.891   81.521   91.864   47.486  109.527   19.295   20.612
     47.590  424.774   80.479   92.278   47.012  108.666   19.446   20.820
     47.600  427.043   80.514   92.521   47.750  109.812   20.030   20.545
     47.610  426.029   80.345   90.319   48.422  110.166   20.030   20.218
     47.620  429.969   81.331   91.921   48.385  111.363   20.153   20.623
     47.630  427.416   78.857   92.426   48.974  108.508   20.746   22.112
     47.640  431.653   81.683   90.864   49.542  108.152   20.877   22.457
     47.650  430.977   81.309   91.109   48.403  108.872   19.985   21.561
     47.660  430.068   80.183   90.926   48.768  111.412   20.215   20.942
     47.670  431.420   82.797   91.760   47.528  109.269   20.411   22.374
     47.680  433.447   83.736   90.796   48.170  110.516   20.519   22.320
     47.690  427.969   82.665   88.622   46.785  110.781   20.055   21.374
     47.700  427.789   82.007   90.409   46.979  108.704   19.985   22.260
     47.710  433.730   81.758   92.953   47.936  111.341   20.624   21.939
     47.720  432.033   81.835   93.143   48.060  109.853   19.496   22.475
     47.730  431.139   80.570   90.829   48.826  110.322   20.155   22.211
     47.740  426.049   78.967   89.879   47.178  108.493   19.826   22.623
     47.750  430.637   80.449   89.856   48.543  109.913   20.651   22.791
     47.760  429.848   81.503   89.136   48.004  111.636   19.725   22.778
     47.770  431.195   81.974   89.592   47.566  111.809   20.467   23.237
     47.780  426.960   80.444   89.708   47.440  110.642   19.617   22.015
     47.790  429.261   79.644   90.002   48.862  111.809   19.907   22.909
     47.800  430.411   79.284   90.711   47.963  111.718   20.457   22.938
     47.810  433.828   79.737   90.917   49.358  112.076   21.024   22.776
     47.820  431.344   79.377   90.335   47.821  112.877   20.848   22.584
     47.830  428.052   81.348   87.773   46.835  111.138   20.037   22.254
     47.840  425.338   80.746   88.651   46.053  108.998   21.034   21.861
     47.850  427.917   79.579   90.162   48.411  109.318   19.875   22.796
     47.860  430.102   78.204   91.436   48.222  112.058   20.182   21.928
     47.870  430.852   80.308   89.650   47.338  111.883   20.569   22.851
     47.880  427.173   80.898   89.610   47.238  110.096   20.309   21.712
     47.890  428.835   79.586   90.460   48.011  109.772   20.719   22.689
     47.900  431.470   81.858   90.598   46.469  111.305   20.088   22.752
     47.910  434.366   81.592   92.939   48.470  110.494   19.838   23.586
     47.920  429.688   81.686   89.862   47.769  110.758   19.984   21.450
     47.930  427.608   79.870   89.946   47.988  108.720   21.413   23.283
     47.940  431.304   80.101   93.592   47.414  110.188   20.436   22.958
     47.950  432.489   82.198   92.536   46.555  109.616   20.781   22.837
     47.960  427.064   79.844   90.660   47.638  109.977   20.651   21.773
     47.970  434.974   82.916   91.294   48.239  111.347   20.675   22.089
     47.980  429.015   81.306   90.995   45.980  110.293   20.489   22.198
     47.990  428.211   82.128   90.487   47.345  107.563   21.811   21.957
     48.000  431.452   81.320   90.582   47.318  110.202   20.461   22.829
     48.010  429.633   81.437   90.326   47.636  109.351   20.598   22.059
     48.020  431.304   81.298   91.524   47.380  110.460   20.570   21.999
     48.030  430.082   82.120   90.847   47.891  107.846   20.571   22.604
     48.040  430.512   82.507   91.250   47.512  108.501   20.652   22.927
     48.050  429.870   80.524   91.181   48.727  107.632   20.459   23.270
     48.060  431.103   80.804   91.636   47.793  108.747   21.824   23.054
     48.070  426.167   80.910   91.794   47.388  108.545   19.804   22.249
     48.080  428.060   81.566   90.976   46.925  109.530   19.262   22.126
     48.090  428.943   80.920   91.032   46.617  111.195   19.431   23.194
     48.100  429.140   81.784   91.755   48.300  108.769   19.925   21.971
     48.110  434.351   82.955   91.300   47.313  112.942   19.511   22.233
     48.120  433.480   82.618   92.224   47.844  110.639   20.785   22.027
     48.130  431.134   82.256   90.024   47.478  109.364   20.381   23.475
     48.140  430.570   81.773   90.402   46.314  109.705   21.400   22.328
     48.150  425.578   79.455   88.845   47.304  109.715   20.733   22.012
     48.160  432.458   80.469   90.858   47.170  113.915   19.758   21.914
     48.170  427.520   79.704   90.997   46.490  110.950   20.292   22.438
     48.180  428.525   79.844   90.344   45.600  111.378   20.311   23.100
     48.190  430.979   79.448   91.743   46.919  110.850   20.389   22.986
     48.200  430.266   80.933   90.084   46.848  109.964   21.871   22.576
     48.210  425.626   79.045   89.273   46.594  110.198   21.130   22.989
     48.220  427.482   79.494   89.461   47.129  110.485   21.315   22.697
     48.230  426.112   77.832   90.089   47.373  109.246   20.352   22.982
     48.240  431.452   79.873   89.748   47.806  111.943   20.440   23.476
     48.250  428.750   80.955   89.728   47.041  110.131   20.776   22.004
     48.260  426.725   80.168   88.713   47.452  109.370   20.314   23.034
     48.270  423.419   79.568   87.894   46.847  107.413   20.639   23.431
     48.280  429.348   80.481   89.548   48.367  109.105   21.497   23.007
     48.290  430.785   81.431   90.041   46.826  110.546   22.024   21.917
     48.300  431.075   82.697   89.201   48.905  109.634   21.023   22.748
     48.310  429.504   80.335   90.329   49.280  109.392   20.752   22.971
     48.320  429.130   81.308   91.487   46.797  110.973   21.025   21.818
     48.330  430.556   80.878   89.337   48.140  110.990   20.360   22.753
     48.340  429.897   80.394   90.489   49.210  110.005   20.724   22.000
     48.350  430.278   80.674   90.410   47.038  111.632   20.206   22.672
     48.360  430.318   80.138   91.651   47.891  109.408   20.919   23.056
     48.370  432.504   81.979   89.616   48.048  111.154   21.955   22.876
     48.380  429.860   82.126   89.031   48.255  109.816   22.076   22.099
     48.390  431.676   82.146   88.545   48.687  111.085   21.546   23.185
     48.400  430.685   81.310   89.932   46.509  112.122   21.061   22.708
     48.410  433.927   81.675   91.570   46.855  113.146   20.994   23.311
     48.420  426.291   81.120   89.935   47.092  108.469   20.321   22.652
     48.430  432.083   80.042   93.482   47.445  110.613   20.204   22.443
     48.440  431.446   81.418   89.886   47.470  111.148   20.638   22.894
     48.450  435.747   82.075   89.291   49.919  112.882   21.121   22.277
     48.460  432.566   80.862   90.244   49.226  112.024   21.532   22.791
     48.470  427.406   78.718   91.066   48.420  108.192   21.846   22.337
     48.480  432.460   81.612   89.753   48.933  110.606   20.840   22.650
     48.490  431.360   80.597   88.673   49.662  110.566   21.094   23.048
     48.500  435.590   82.076   89.755   47.770  112.227   20.947   23.527
     48.510  432.889   79.051   89.418   48.134  112.466   21.070   23.678
     48.520  433.142   80.820   90.104   49.851  111.226   20.858   22.686
     48.530  430.847   80.086   90.665   47.040  111.049   21.151   22.752
     48.540  433.961   82.357   91.220   48.270  111.595   20.255   22.778
     48.550  435.347   80.617   91.190   49.392  111.768   21.033   22.813
     48.560  433.596   80.906   89.249   48.988  110.600   21.055   23.196
     48.570  433.738   80.517   90.663   48.553  111.187   21.105   23.488
     48.580  429.274   79.428   89.127   48.519  110.722   20.399   23.039
     48.590  434.572   81.489   90.110   48.180  111.182   21.541   23.385
     48.600  429.426   79.592   89.917   49.238  109.032   19.973   22.834
     48.610  431.738   79.872   89.379   50.227  111.389   20.635   22.580
     48.620  430.263   81.291   89.791   49.198  108.648   20.904   22.014
     48.630  429.624   79.603   91.253   47.067  111.312   20.697   22.433
     48.640  431.821   81.295   88.037   48.646  112.226   21.123   22.375
     48.650  429.612   81.147   89.180   46.983  109.261   21.047   24.367
     48.660  429.692   81.123   89.781   47.379  108.697   20.618   23.523
     48.670  431.072   80.673   89.235   48.534  110.942   20.383   22.585
     48.680  431.286   81.682   90.737   47.358  109.107   21.059   22.696
     48.690  430.459   80.221   89.593   47.367  113.077   20.357   22.267
     48.700  430.545   80.814   88.981   47.520  110.937   20.885   22.937
     48.710  430.547   81.210   88.481   48.464  109.415   21.471   22.910
     48.720  429.688   81.039   89.424   48.279  109.470   21.320   22.409
     48.730  433.590   81.892   90.506   47.632  110.102   21.135   23.360
     48.740  429.563   81.754   87.769   48.554  109.793   20.536   22.332
     48.750  430.221   80.610   87.966   48.585  111.139   21.404   22.535
     48.760  435.796   82.781   89.501   48.657  112.841   21.979   22.287
     48.770  431.626   82.725   88.131   47.544  111.859   21.281   22.893
     48.780  429.807   81.599   88.746   47.298  109.498   20.670   22.894
     48.790  427.179   82.712   86.873   47.294  110.035   20.537   22.819
     48.800  429.924   83.256   89.016   47.536  108.184   20.741   22.614
     48.810  430.284   81.901   89.491   47.247  109.018   20.564   23.196
     48.820  429.728   80.438   89.303   46.852  110.042   19.696   23.131
     48.830  432.243   81.030   90.104   47.721  110.213   20.729   23.057
     48.840  431.700   81.373   89.008   48.152  109.152   19.593   23.482
     48.850  433.050   81.639   91.764   47.007  109.272   20.863   22.732
     48.860  432.029   81.340   89.323   47.724  108.343   20.651   23.538
     48.870  434.514   82.343   91.194   46.889  110.217   19.856   23.027
     48.880  433.580   81.845   91.821   47.149  110.752   20.870   22.080
     48.890  434.243   81.183   90.442   49.472  111.548   20.066   21.876
     48.900  429.483   82.031   89.443   47.743  107.788   20.012   22.621
     48.910  430.871   82.160   91.400   46.967  108.564   19.835   22.802
     48.920  425.241   80.881   89.715   47.319  106.822   19.968   21.624
     48.930  430.633   82.021   89.667   47.277  108.255   20.816   22.494
     48.940  430.464   80.767   90.881   47.528  107.821   19.936   21.964
     48.950  426.202   79.664   88.182   47.755  107.343   19.302   23.532
     48.960  431.017   79.905   90.002   49.173  109.082   19.499   22.724
     48.970  427.958   80.384   90.871   47.616  109.004   18.030   22.531
     48.980  431.480   81.242   90.848   47.956  111.891   19.191   22.154
     48.990  429.609   80.315   90.454   48.024  108.348   19.507   22.739
     49.000  426.641   80.321   90.701   47.177  108.442   19.781   21.945
     49.010  430.898   81.593   90.699   47.098  109.133   19.463   22.767
     49.020  433.540   80.447   90.462   48.083  111.762   19.597   22.483
     49.030  429.882   81.167   90.077   48.870  109.072   19.215   21.980
     49.040  431.807   82.125   89.383   48.147  108.963   20.172   21.905
     49.050  430.084   82.067   89.035   47.378  110.563   19.214   22.266
     49.060  431.455   81.126   90.276   46.799  108.164   20.304   22.653
     49.070  432.633   81.719   90.593   48.394  109.543   19.516   22.872
     49.080  434.484   82.090   89.984   48.736  110.339   19.566   23.139
     49.090  426.385   81.249   88.277   47.775  107.453   20.020   22.682
     49.100  431.959   81.891   89.967   48.617  107.560   20.191   22.616
     49.110  430.510   80.926   89.171   47.528  109.025   19.991   23.435
     49.120  429.745   81.409   86.826   47.873  110.418   19.977   21.816
     49.130  427.753   79.817   88.162   48.093  110.287   18.924   22.490
     49.140  430.429   81.524   88.491   47.086  110.359   19.702   23.231
     49.150  423.788   80.498   87.636   47.946  106.627   19.393   22.396
     49.160  427.862   81.792   88.091   48.195  108.701   19.375   22.444
     49.170  432.246   81.490   88.360   48.958  109.610   20.092   23.175
     49.180  434.592   82.841   88.969   48.636  108.980   19.893   23.376
     49.190  432.441   83.301   89.203   48.010  108.057   20.342   21.889
     49.200  434.926   82.971   88.794   47.239  110.468   21.034   23.707
     49.210  435.709   81.536   89.135   48.850  111.019   20.484   23.250
     49.220  436.655   83.400   92.029   47.162  109.147   20.184   22.834
     49.230  435.551   82.346   89.076   47.879  110.204   21.047   23.562
     49.240  432.919   83.148   88.468   47.171  108.782   20.478   23.247
     49.250  427.214   83.084   87.331   45.869  106.914   20.156   22.039
     49.260  431.358   84.907   88.688   47.121  106.491   20.835   22.883
     49.270  433.836   84.121   89.170   47.189  107.665   21.090   22.554
     49.280  431.547   81.799   87.514   47.120  109.789   21.225   22.277
     49.290  425.038   81.237   87.703   46.267  106.031   20.978   22.865
     49.300  428.817   81.363   88.437   45.985  106.502   20.700   23.131
     49.310  431.706   81.831   90.456   46.766  106.623   22.326   22.427
     49.320  431.842   81.306   90.302   48.124  106.539   21.017   23.046
     49.330  434.592   81.550   88.727   47.507  110.805   21.239   22.742
     49.340  430.544   81.098   90.952   45.915  108.272   20.407   22.945
     49.350  433.138   81.000   90.515   47.062  108.462   20.315   23.693
     49.360  431.098   82.159   89.452   46.917  107.750   20.353   22.980
     49.370  429.902   82.734   89.245   45.473  106.874   19.771   23.480
     49.380  432.966   79.760   91.280   47.552  108.488   19.475   24.470
     49.390  433.752   82.933   88.450   46.530  108.818   20.739   24.897
     49.400  432.749   82.658   88.601   47.753  108.174   20.502   23.657
     49.410  429.433   81.621   88.373   45.230  108.815   19.899   22.775
     49.420  434.886   81.168   90.006   46.814  110.549   20.236   24.194
     49.430  428.941   81.706   89.565   45.447  109.198   19.163   23.362
     49.440  431.149   80.331   89.484   45.630  109.914   19.411   23.259
     49.450  436.221   81.083   90.526   47.006  110.873   19.448   23.146
     49.460  433.522   81.963   89.866   46.555  110.226   19.737   23.219
     49.470  430.762   82.227   88.772   47.142  107.163   19.529   23.168
     49.480  435.052   80.496   90.415   47.027  110.678   20.133   22.500
     49.490  433.647   80.941   88.449   46.537  111.068   19.511   23.498
     49.500  434.770   83.467   88.233   45.906  110.326   20.406   22.871
     49.510  430.664   82.276   88.896   46.015  109.547   19.551   21.672
     49.520  436.088   81.611   90.599   47.279  112.505   18.988   22.801
     49.530  432.364   83.217   90.549   47.275  108.427   19.960   22.246
     49.540  430.121   80.889   89.583   47.364  109.507   18.939   22.042
     49.550  432.365   82.818   89.143   46.889  109.820   18.908   21.944
     49.560  433.923   83.181   86.949   48.108  111.990   18.201   23.623
     49.570  433.037   82.834   87.789   48.140  110.761   18.808   23.089
     49.580  434.475   82.640   88.649   46.918  112.908   19.201   22.350
     49.590  427.158   81.346   89.164   45.279  109.195   17.808   22.567
     49.600  431.777   83.142   88.724   45.851  111.313   18.749   23.334
     49.610  434.607   82.674   89.780   46.742  111.210   18.612   22.871
     49.620  429.084   80.854   88.902   45.664  109.587   19.299   22.550
     49.630  431.596   81.773   87.568   46.516  111.644   19.158   22.397
     49.640  433.563   82.439   87.992   46.851  110.440   19.539   22.837
     49.650  436.648   81.532   88.484   47.477  112.110   18.501   23.706
     49.660  436.342   81.304   89.687   46.986  112.614   18.916   22.711
     49.670  437.058   82.993   89.709   47.210  112.366   19.404   23.515
     49.680  432.215   80.656   88.707   47.327  111.824   19.051   22.484
     49.690  437.208   80.976   89.346   48.092  112.572   19.284   23.412
     49.700  435.476   81.678   88.746   47.366  111.809   18.993   23.344
     49.710  433.936   80.603   88.591   47.676  112.210   18.830   22.132
     49.720  432.772   80.456   87.861   46.690  112.429   18.667   22.359
     49.730  431.438   79.158   89.173   47.063  111.702   18.756   22.767
     49.740  433.211   81.393   87.858   45.430  112.744   18.826   23.274
     49.750  432.468   81.901   88.384   48.243  110.558   18.047   22.894
     49.760  434.943   80.504   89.449   46.816  112.587   19.062   22.178
     49.770  431.878   81.521   89.322   46.480  110.171   19.610   21.842
     49.780  434.624   80.682   89.423   46.335  113.566   19.426   22.943
     49.790  433.105   80.926   87.615   46.579  113.307   19.383   22.697
     49.800  431.936   80.956   89.297   47.582  110.027   19.723   21.894
     49.810  427.976   80.666   88.301   47.038  110.249   18.685   22.416
     49.820  426.084   80.738   86.325   45.192  110.983   19.446   22.108
     49.830  430.712   80.424   87.105   46.937  112.617   18.377   22.769
     49.840  431.156   83.258   87.645   46.050  111.550   19.347   22.112
     49.850  432.623   83.169   89.197   46.539  111.456   18.755   22.037
     49.860  432.732   80.995   89.745   46.784  111.674   18.840   21.876
     49.870  429.266   79.259   88.575   47.911  111.679   17.828   22.893
     49.880  427.818   80.644   87.948   46.189  112.605   18.710   22.141
     49.890  432.724   81.313   89.788   47.560  112.180   17.994   22.379
     49.900  435.860   81.856   89.948   48.945  112.559   18.949   22.606
     49.910  435.733   82.845   90.431   47.533  111.623   18.219   23.641
     49.920  435.438   82.364   88.177   47.581  112.618   19.210   23.278
     49.930  434.592   81.034   88.988   48.698  112.476   19.132   22.293
     49.940  438.282   82.411   91.069   49.022  113.680   18.666   21.780
     49.950  436.430   81.795   90.793   49.055  112.829   18.105   21.981
     49.960  435.375   79.913   90.888   48.507  112.118   18.543   22.664
     49.970  437.924   81.701   90.220   47.925  114.252   18.540   23.808
     49.980  436.015   79.951   91.173   48.708  113.706   18.518   23.034
     49.990  435.255   82.354   90.719   47.258  112.038   18.877   23.487
     50.000  436.835   81.890   91.695   46.869  115.023   18.074   22.836
     50.010  435.861   82.963   89.619   47.819  113.074   18.119   22.532
     50.020  436.713   81.118   90.248   48.122  113.700   19.065   22.167
     50.030  438.445   81.967   89.869   49.366  112.692   18.861   23.971
     50.040  435.218   83.665   89.073   48.579  112.023   17.941   22.560
     50.050  436.743   82.895   91.490   47.575  113.315   18.012   22.379
     50.060  434.024   80.505   89.580   47.250  113.555   18.028   23.081
     50.070  434.835   81.458   89.428   48.258  112.935   18.763   22.971
     50.080  441.694   81.928   91.744   47.512  117.756   18.990   22.065
     50.090  432.333   81.150   90.277   48.293  110.991   17.602   23.603
     50.100  433.527   82.045   90.561   47.278  111.658   18.331   22.964
     50.110  436.166   79.415   92.166   47.885  116.172   17.564   22.240
     50.120  439.348   80.436   92.728   48.649  115.242   18.084   22.670
     50.130  430.640   81.418   88.887   46.358  111.854   18.477   23.249
     50.140  432.541   81.029   91.254   46.564  113.092   17.439   22.675
     50.150  433.642   81.273   92.274   47.294  111.707   17.984   22.754
     50.160  434.685   81.898   92.612   47.446  111.378   18.842   22.632
     50.170  430.894   81.573   90.661   48.547  110.934   17.954   21.436
     50.180  435.095   81.759   92.355   47.462  110.923   18.021   22.406
     50.190  430.979   80.303   90.029   46.994  112.326   18.357   21.544
     50.200  431.457   80.267   89.737   48.739  112.954   17.557   21.341
     50.210  434.941   81.306   89.393   49.674  113.463   17.374   22.775
     50.220  430.424   81.284   89.241   47.479  112.806   17.830   22.209
     50.230  429.374   80.308   89.653   47.968  112.099   18.323   21.260
     50.240  431.488   80.132   89.988   48.251  112.221   18.071   22.690
     50.250  430.562   79.846   91.710   47.714  111.166   18.507   21.788
     50.260  430.674   80.251   90.280   48.641  110.203   17.672   22.949
     50.270  433.113   81.179   91.454   46.939  112.625   18.073   21.964
     50.280  429.715   80.371   90.318   48.727  109.871   18.133   22.097
     50.290  425.640   79.481   90.299   47.358  110.125   18.206   21.746
     50.300  430.995   81.628   91.469   48.065  110.546   17.305   22.886
     50.310  431.828   80.750   89.853   48.452  110.902   18.822   22.533
     50.320  433.885   80.928   89.545   48.899  113.258   17.995   22.213
     50.330  433.319   82.140   89.889   47.911  110.722   18.638   22.139
     50.340  427.661   80.188   89.030   47.612  111.643   18.050   21.788
     50.350  430.447   80.431   90.692   48.076  112.749   17.197   21.843
     50.360  431.307   80.960   90.006   47.998  111.645   18.014   21.505
     50.370  431.420   81.279   91.336   48.684  109.453   18.260   21.329
     50.380  433.141   81.330   91.907   48.319  109.359   19.340   22.230
     50.390  432.277   79.808   90.586   48.513  111.126   18.027   22.274
     50.400  432.981   81.732   91.212   46.348  109.684   18.217   21.958
     50.410  431.961   80.099   91.911   47.235  109.957   17.356   22.436
     50.420  434.527   82.264   91.302   48.197  109.597   18.113   22.286
     50.430  431.012   80.643   90.590   48.576  109.302   18.178   22.278
     50.440  432.358   81.514   90.318   47.292  109.924   18.440   22.688
     50.450  431.195   80.182   91.031   47.981  110.108   17.983   22.988
     50.460  428.449   80.766   89.988   46.357  109.662   17.907   21.990
     50.470  428.923   79.874   89.091   48.102  109.184   18.171   21.351
     50.480  433.564   82.297   91.346   48.056  108.107   18.046   22.591
     50.490  430.138   82.682   89.496   47.158  109.043   18.580   21.815
     50.500  434.149   83.070   91.685   48.605  108.189   17.861   21.905
     50.510  432.162   81.507   90.681   47.874  110.454   17.933   22.079
     50.520  430.360   82.096   90.222   47.529  109.982   17.748   21.332
     50.530  434.699   81.950   90.702   49.273  110.795   18.637   21.124
     50.540  432.424   82.518   90.960   47.381  110.655   17.386   21.752
     50.550  434.367   81.118   91.924   48.418  110.604   17.662   22.212
     50.560  434.742   81.871   92.025   47.829  109.751   18.527   22.746
     50.570  433.853   82.952   90.628   47.168  110.327   17.988   22.144
     50.580  432.767   82.286   90.446   48.291  109.781   17.393   22.324
     50.590  429.256   82.021   90.489   47.489  107.979   18.817   21.833
     50.600  428.867   82.703   89.654   46.103  109.374   18.654   22.274
     50.610  428.116   80.963   89.698   45.326  109.394   18.443   22.139
     50.620  432.747   82.775   91.262   46.864  111.227   19.151   21.493
     50.630  434.855   82.344   92.026   47.341  110.510   18.279   21.291
     50.640  432.185   81.895   93.000   48.063  108.545   18.068   22.112
     50.650  433.951   82.415   90.139   46.494  110.745   19.458   22.299
     50.660  433.489   81.979   91.300   46.532  111.741   18.636   22.253
     50.670  432.166   82.443   91.539   45.945  109.193   18.543   22.372
     50.680  436.475   83.336   91.381   46.911  111.380   18.052   22.718
     50.690  432.342   83.092   89.941   45.578  111.919   18.511   20.960
     50.700  431.082   80.806   90.448   47.956  112.461   17.817   21.451
     50.710  433.720   79.427   91.176   48.118  113.758   18.904   21.737
     50.720  435.005   81.909   91.476   46.682  112.416   19.208   22.509
     50.730  428.724   78.573   89.138   46.933  112.279   18.700   22.119
     50.740  429.875   78.664   91.068   46.953  112.359   18.339   22.004
     50.750  435.449   82.140   90.769   47.177  113.861   18.232   21.866
     50.760  428.977   79.029   91.809   46.681  110.989   17.779   21.529
     50.770  434.848   80.568   92.481   47.469  111.846   17.378   21.989
     50.780  433.484   80.527   90.448   47.833  112.366   18.722   22.009
     50.790  433.099   79.967   91.395   47.828  112.966   18.623   21.081
     50.800  434.207   81.780   91.987   47.494  112.334   18.084   21.362
     50.810  432.086   81.038   90.151   47.283  113.098   18.592   21.492
     50.820  434.650   81.669   90.567   47.562  113.668   18.065   21.607
     50.830  434.324   80.005   89.813   48.097  113.911   18.678   21.640
     50.840  433.955   80.308   90.244   49.593  113.541   17.681   20.645
     50.850  435.278   81.721   90.160   48.409  112.204   18.553   21.676
     50.860  434.851   80.193   90.120   47.600  114.304   18.858   21.253
     50.870  436.019   81.893   89.451   48.169  113.252   18.210   22.245
     50.880  434.013   79.737   90.440   48.358  113.338   17.724   22.622
     50.890  437.582   82.006   91.143   45.992  114.708   18.457   22.524
     50.900  437.362   82.596   91.050   46.693  113.490   18.853   21.847
     50.910  434.583   82.007   89.876   46.870  112.161   18.993   22.011
     50.920  435.782   82.377   88.435   47.275  112.248   18.995   22.490
     50.930  434.826   82.491   88.206   47.493  112.972   19.004   22.129
     50.940  431.251   80.499   87.528   47.507  112.287   19.063   22.184
     50.950  433.837   81.876   88.094   48.027  111.768   19.005   22.064
     50.960  433.154   81.761   88.564   48.489  111.437   18.826   21.831
     50.970  434.911   82.877   90.235   46.609  112.157   18.705   21.992
     50.980  431.879   82.301   88.416   46.474  112.397   19.131   21.569
     50.990  430.522   81.027   89.391   46.278  111.680   19.208   21.417
     51.000  433.838   83.917   88.318   47.846  111.288   18.648   21.662
     51.010  434.542   82.916   89.039   47.568  112.262   19.321   21.983
     51.020  435.539   83.304   89.122   47.542  111.880   19.498   21.838
     51.030  429.008   81.564   88.364   45.650  110.683   19.453   21.511
     51.040  428.561   81.027   89.556   46.668  109.291   19.259   21.992
     51.050  432.967   81.294   89.550   47.648  111.061   18.975   22.412
     51.060  428.219   81.699   87.366   47.299  110.455   18.936   20.777
     51.070  429.819   81.280   88.652   46.734  110.731   19.583   21.390
     51.080  429.512   78.998   89.096   47.253  111.034   19.906   21.362
     51.090  431.701   81.553   88.098   47.881  111.833   20.280   20.792
     51.100  432.587   82.710   89.174   47.871  112.332   19.688   20.785
     51.110  428.755   79.664   88.774   45.107  111.112   19.649   22.769
     51.120  429.787   79.926   87.934   47.246  111.095   20.133   22.272
     51.130  430.370   80.135   88.674   47.259  112.955   19.428   21.469
     51.140  429.043   80.771   89.254   45.138  109.972   19.955   22.114
     51.150  430.304   79.600   89.781   45.671  114.085   20.510   21.531
     51.160  431.389   83.020   89.329   45.329  112.325   20.490   22.408
     51.170  429.330   82.097   89.391   45.001  111.631   20.093   21.366
     51.180  431.155   81.891   89.995   45.385  112.467   19.052   21.378
     51.190  429.048   82.065   88.367   43.952  112.490   20.250   21.366
     51.200  428.838   80.149   88.683   46.441  110.436   20.093   22.483
     51.210  424.167   80.196   89.594   44.662  110.175   19.105   20.788
     51.220  430.428   83.000   90.204   45.687  110.785   18.797   20.813
     51.230  430.677   83.243   88.198   45.213  112.806   19.282   21.012
     51.240  431.238   83.315   90.044   43.963  112.458   19.607   21.146
     51.250  430.247   82.890   88.639   45.225  112.065   19.146   20.861
     51.260  436.957   83.263   89.544   46.779  113.846   20.142   20.526
     51.270  432.618   82.305   89.296   46.952  113.528   19.837   20.280
     51.280  431.510   80.755   90.091   46.523  112.703   19.444   21.152
     51.290  433.228   82.530   89.392   46.310  114.947   19.108   20.416
     51.300  431.419   81.038   90.266   46.632  113.487   18.299   20.486
     51.310  439.353   83.248   90.770   46.541  116.327   18.707   21.856
     51.320  431.241   81.026   88.809   45.029  114.295   19.186   21.062
     51.330  436.394   81.944   90.657   48.076  114.352   18.996   20.802
     51.340  436.327   82.581   89.994   46.838  116.082   19.914   21.407
     51.350  436.177   82.820   89.995   46.735  114.108   19.452   21.666
     51.360  438.720   83.468   92.103   46.131  113.808   19.356   21.609
     51.370  433.179   81.090   89.921   47.898  112.347   19.219   21.506
     51.380  434.420   82.296   91.494   45.863  112.179   20.036   20.963
     51.390  433.831   81.717   92.344   46.219  112.824   19.113   20.913
     51.400  433.512   82.202   91.756   45.439  112.919   19.650   20.594
     51.410  435.536   82.451   90.217   46.737  113.503   19.008   21.686
     51.420  432.088   82.737   89.252   46.559  113.101   18.806   20.725
     51.430  432.538   81.783   91.641   47.565  113.227   18.472   19.641
     51.440  432.662   81.529   90.003   47.023  111.937   19.542   20.395
     51.450  435.097   81.677   90.839   46.528  113.031   19.599   20.904
     51.460  433.070   81.422   89.690   46.769  111.873   19.850   22.186
     51.470  433.160   82.020   89.640   46.956  111.407   20.318   21.020
     51.480  435.956   82.533   89.331   48.649  115.260   19.276   20.169
     51.490  430.448   80.947   89.409   47.183  112.854   19.318   20.573
     51.500  432.871   81.426   90.993   48.064  111.080   19.948   21.084
     51.510  434.585   81.669   90.239   47.560  112.894   19.612   22.051
     51.520  433.087   83.377   88.813   46.714  111.973   19.836   21.241
     51.530  434.422   82.875   90.060   48.016  111.301   20.049   20.950
     51.540  431.235   81.073   89.798   48.328  111.138   19.987   21.007
     51.550  433.155   82.230   90.367   48.180  110.200   19.925   21.129
     51.560  435.018   81.673   88.837   48.830  112.836   19.795   21.786
     51.570  436.754   81.616   90.245   48.608  113.605   21.100   20.755
     51.580  438.661   83.419   90.447   49.303  113.637   19.662   21.866
     51.590  434.046   82.020   90.543   48.262  112.756   20.765   20.261
     51.600  436.364   83.190   89.676   48.554  111.745   20.193   22.500
     51.610  436.622   83.788   89.876   47.471  112.388   19.601   22.360
     51.620  436.587   83.850   90.030   46.848  113.233   20.208   21.687
     51.630  438.300   83.836   91.253   48.315  112.563   19.158   21.841
     51.640  432.173   80.454   88.013   47.943  112.436   20.275   22.004
     51.650  436.125   83.535   88.977   48.456  112.269   19.829   21.514
     51.660  432.062   82.395   90.014   47.764  109.522   20.151   21.652
     51.670  436.199   82.031   90.607   45.666  113.928   19.987   22.713
     51.680  431.400   82.734   91.027   45.581  110.799   19.539   22.429
     51.690  433.625   83.702   90.991   47.148  110.925   19.843   22.385
     51.700  437.397   83.000   89.457   48.375  112.683   20.736   22.245
     51.710  435.845   83.841   91.229   47.628  109.900   20.006   23.663
     51.720  431.922   84.575   90.121   45.717  110.223   19.293   22.188
     51.730  432.483   84.355   90.061   45.710  112.622   19.689   22.725
     51.740  435.669   82.739   90.029   47.179  112.954   19.692   23.134
     51.750  431.457   83.785   89.970   47.230  110.848   19.318   22.134
     51.760  436.199   84.205   93.082   47.289  112.114   20.238   21.846
     51.770  435.087   83.631   90.873   48.105  111.278   19.563   21.298
     51.780  434.886   82.490   91.395   47.178  113.306   19.874   21.518
     51.790  435.368   83.500   90.728   48.475  113.208   19.141   21.758
     51.800  432.719   83.413   92.018   47.599  110.528   19.572   20.232
     51.810  429.068   81.342   90.560   46.978  111.510   19.362   21.082
     51.820  429.979   81.346   89.640   47.328  112.001   19.451   21.235
     51.830  431.303   80.411   91.793   47.885  111.685   19.402   21.066
     51.840  431.893   83.051   90.327   47.693  110.502   18.704   22.167
     51.850  434.359   83.941   92.212   46.881  112.625   19.692   20.846
     51.860  432.149   83.188   90.081   48.272  111.508   18.613   20.979
     51.870  434.278   84.305   90.377   49.155  110.244   19.098   20.913
     51.880  433.548   83.608   90.765   48.076  110.717   19.097   20.949
     51.890  433.230   85.199   91.390   47.404  110.998   18.669   21.123
     51.900  434.510   82.423   91.857   49.149  110.208   19.276   21.309
     51.910  428.206   80.449   89.761   47.461  110.640   19.422   21.414
     51.920  427.438   82.476   88.450   49.632  108.370   18.504   20.789
     51.930  430.129   82.438   90.092   49.280  109.045   19.642   21.274
     51.940  427.000   80.363   87.908   49.297  109.757   19.836   19.392
     51.950  431.090   82.390   90.268   47.763  111.759   19.928   20.405
     51.960  432.444   80.011   90.590   48.374  112.517   19.831   21.316
     51.970  434.415   82.068   92.169   48.651  111.822   19.602   20.677
     51.980  431.012   81.265   90.685   46.427  110.977   19.553   21.348
     51.990  430.554   80.395   89.051   48.035  112.459   20.140   20.467
     52.000  429.793   80.968   89.624   46.446  112.625   20.193   20.749
     52.010  432.543   82.493   89.236   48.058  110.499   20.592   20.288
     52.020  432.237   81.076   91.034   47.670  112.244   19.001   20.842
     52.030  434.248   82.233   91.153   48.799  111.271   20.034   20.757
     52.040  427.624   81.504   89.227   46.602  111.207   18.763   20.484
     52.050  430.019   79.388   88.417   48.018  112.686   20.338   20.887
     52.060  427.560   80.308   89.799   47.783  109.726   19.946   20.759
     52.070  429.045   80.670   90.425   47.212  109.885   20.609   20.382
     52.080  434.477   80.750   90.436   47.493  113.141   20.316   20.333
     52.090  429.587   81.636   88.855   47.213  110.801   20.309   21.117
     52.100  432.438   81.546   88.128   48.710  110.575   19.989   21.386
     52.110  434.821   81.068   89.726   47.879  112.582   20.978   21.894
     52.120  430.337   79.613   90.249   48.230  110.771   19.533   21.150
     52.130  430.986   82.282   90.898   47.276  110.412   20.492   20.764
     52.140  429.305   81.801   90.058   47.647  110.002   20.181   20.475
     52.150  434.077   80.803   91.194   47.709  113.793   19.826   21.187
     52.160  430.359   81.098   89.465   46.738  111.869   20.734   21.075
     52.170  431.099   82.941   89.047   47.822  111.393   19.903   20.413
     52.180  433.035   82.417   89.616   47.490  113.068   20.183   20.955
     52.190  431.099   82.022   89.738   47.874  111.245   20.524   20.458
     52.200  429.785   81.992   87.885   47.343  111.681   20.677   20.379
     52.210  429.741   80.063   88.463   48.246  111.972   20.562   21.265
     52.220  429.179   81.957   89.428   47.588  109.927   20.555   20.260
     52.230  435.419   83.318   90.202   47.937  111.089   20.130   22.005
     52.240  433.050   81.701   88.255   48.669  111.954   20.561   21.496
     52.250  433.538   82.021   89.487   47.902  112.579   20.565   20.745
     52.260  435.809   81.795   90.302   47.401  113.276   20.687   20.922
     52.270  433.454   82.693   90.414   47.804  112.109   19.270   21.081
     52.280  435.914   81.988   89.625   49.438  113.245   19.996   22.078
     52.290  434.514   82.330   89.575   48.169  114.271   19.362   20.775
     52.300  433.425   81.799   91.513   47.777  111.531   19.040   21.268
     52.310  431.416   81.200   90.442   48.334  111.182   19.104   21.294
     52.320  437.003   82.964   91.657   49.429  111.808   19.437   21.543
     52.330  433.589   82.100   92.118   48.164  112.114   18.527   21.463
     52.340  436.496   83.676   92.046   48.993  111.023   19.128   21.538
     52.350  432.113   81.284   91.587   47.654  113.293   17.611   21.980
     52.360  436.204   82.128   91.325   48.102  111.489   19.819   22.411
     52.370  434.713   82.969   91.140   46.921  112.475   18.199   21.924
     52.380  438.811   84.709   91.123   48.812  112.382   18.534   22.652
     52.390  431.592   83.279   90.725   47.353  108.959   18.404   21.806
     52.400  432.119   81.991   90.375   48.567  109.117   19.655   22.668
     52.410  430.688   82.911   88.553   47.774  110.459   18.850   21.237
     52.420  434.944   81.870   90.639   49.517  111.243   19.695   21.553
     52.430  430.404   82.580   90.448   49.472  108.624   19.411   21.308
     52.440  433.348   82.148   89.638   48.106  109.594   20.762   21.778
     52.450  431.175   80.627   90.602   48.186  109.459   19.255   22.290
     52.460  431.651   80.998   90.682   48.298  110.290   19.675   21.435
     52.470  428.972   82.360   90.308   48.320  107.144   18.861   22.097
     52.480  427.118   82.336   91.064   47.953  107.051   18.864   20.902
     52.490  427.404   80.908   91.501   48.322  107.202   19.184   21.489
     52.500  427.480   80.711   91.705   46.833  106.607   19.576   23.432
     52.510  433.266   81.474   91.002   48.812  108.455   19.573   23.096
     52.520  430.416   81.985   89.118   49.387  107.293   20.479   22.437
     52.530  430.833   82.667   89.725   48.845  108.802   19.671   21.966
     52.540  431.163   81.408   90.074   49.261  107.936   20.377   22.105
     52.550  427.640   81.836   89.079   46.461  107.602   20.533   22.543
     52.560  429.387   82.051   89.798   47.657  108.503   20.361   21.727
     52.570  433.894   83.557   91.417   47.977  108.392   20.637   22.831
     52.580  430.875   83.174   90.244   47.567  106.558   19.712   23.512
     52.590  428.536   80.866   91.680   48.473  107.457   19.617   21.900
     52.600  430.222   82.140   90.617   47.987  108.206   19.779   21.647
     52.610  425.446   81.926   89.854   45.900  108.272   20.153   21.108
     52.620  427.386   82.100   90.228   47.761  107.585   19.576   21.985
     52.630  428.081   82.029   90.153   48.050  107.773   19.517   21.432
     52.640  422.599   80.527   87.388   48.019  107.190   18.827   20.890
     52.650  427.249   80.904   89.234   46.800  110.534   19.465   21.492
     52.660  426.113   82.288   90.457   47.659  107.566   19.256   21.014
     52.670  430.575   81.619   90.458   47.737  110.547   20.051   21.524
     52.680  423.230   81.440   88.915   47.321  107.077   19.198   21.537
     52.690  424.251   80.489   88.037   46.867  108.852   19.320   21.699
     52.700  428.780   81.317   89.118   47.629  108.406   20.451   22.258
     52.710  427.207   81.801   89.197   47.062  109.762   19.811   21.631
     52.720  422.977   81.491   90.031   46.806  105.947   18.972   21.430
     52.730  422.624   80.427   89.395   47.491  106.585   19.118   21.424
     52.740  428.934   81.260   88.995   47.327  109.633   20.113   23.002
     52.750  426.499   80.481   89.905   47.668  107.673   20.139   22.443
     52.760  427.327   81.834   90.410   46.441  107.170   20.062   22.008
     52.770  426.962   82.874   89.956   46.946  108.501   19.168   21.702
     52.780  428.305   83.014   90.085   47.461  108.505   19.611   22.111
     52.790  427.636   83.389   89.849   46.332  109.240   19.605   20.640
     52.800  432.614   84.194   91.281   46.653  109.106   20.327   21.861
     52.810  426.732   81.297   91.094   46.494  109.611   19.616   20.170
     52.820  433.107   82.837   91.205   47.707  110.925   19.970   21.041
     52.830  430.611   82.532   91.848   47.438  110.333   19.411   20.948
     52.840  426.386   81.931   92.176   46.007  107.813   18.823   20.833
     52.850  429.655   82.351   92.449   47.342  108.434   19.739   20.703
     52.860  426.357   83.066   90.291   46.785  108.718   19.058   20.399
     52.870  429.918   81.370   91.298   47.526  109.458   18.894   21.527
     52.880  430.226   82.296   92.713   47.653  108.543   19.729   22.087
     52.890  428.692   82.049   90.979   45.671  109.590   19.927   22.124
     52.900  424.929   82.480   90.534   46.306  108.224   18.880   21.413
     52.910  427.861   81.287   93.055   45.702  107.562   20.342   21.675
     52.920  429.963   82.301   91.894   45.064  110.821   19.829   21.649
     52.930  425.580   81.677   91.722   44.895  107.480   19.701   21.291
     52.940  425.098   83.298   90.253   44.873  107.849   19.981   21.673
     52.950  425.648   83.383   91.036   46.268  106.303   20.195   20.430
     52.960  421.545   80.734   91.328   46.325  106.846   18.943   20.906
     52.970  426.452   81.081   90.850   45.858  109.593   19.512   21.630
     52.980  419.214   79.782   89.397   46.837  105.328   19.578   21.330
     52.990  426.307   82.967   91.086   46.297  108.124   19.663   21.152
     53.000  423.977   81.136   91.198   45.812  108.038   19.256   21.328
     53.010  425.725   81.138   90.955   46.960  108.455   18.692   22.095
     53.020  425.062   80.365   93.111   44.965  109.637   20.384   21.240
     53.030  420.683   81.083   88.979   45.818  109.279   18.892   20.880
     53.040  425.240   81.764   88.704   46.042  110.739   19.240   22.153
     53.050  428.273   82.022   89.762   46.236  110.979   20.244   20.431
     53.060  429.490   82.506   90.718   46.761  111.113   20.158   21.570
     53.070  428.635   83.001   90.225   47.038  107.888   20.691   21.804
     53.080  426.940   80.303   90.600   46.595  109.203   20.809   21.988
     53.090  428.418   82.548   91.085   46.001  109.085   20.421   21.793
     53.100  433.111   82.481   91.307   48.318  112.217   20.536   21.756
     53.110  431.253   83.244   90.952   48.745  110.074   19.205   21.488
     53.120  430.311   82.874   89.437   47.871  110.771   20.435   21.087
     53.130  430.847   82.532   91.395   47.452  112.036   20.010   21.018
     53.140  427.075   83.072   90.744   46.240  108.950   19.900   21.282
     53.150  427.081   82.885   91.704   48.102  108.194   19.390   20.897
     53.160  430.078   82.183   91.519   48.271  110.224   20.158   21.304
     53.170  431.690   81.968   91.790   48.134  111.037   19.673   20.773
     53.180  429.776   82.462   92.517   49.445  109.985   19.660   20.234
     53.190  432.462   80.776   92.514   48.394  112.723   19.087   20.570
[truncated: 7,251,076 more chars]
