# Supplementary material for: Comparative structural insights and functional analysis for the distinct unbound states of Human AGO proteins
Source: Sci Rep. 2025 Mar 19;15:9432. doi: 10.1038/s41598-025-91849-5 (PMC11923369; doi:10.1038/s41598-025-91849-5)
Supplement: Supplementary file 4 — Supplementary Information 4. [file 41598_2025_91849_MOESM4_ESM.zip › global_and_domains/AGO4/r1/area.xvg]

# This file was created Wed Jul 12 15:47:54 2023
# Created by:
#                       :-) GROMACS - gmx sasa, 2020.3 (-:
# 
# Executable:   /home/panos/programs/bin/gmx
# Data prefix:  /home/panos/programs
# Working dir:  /media/panos/Seagate Expansion Drive/AGO4/production
# Command line:
#   gmx sasa -f prod_center.xtc -s prod.tpr -n all_domains.ndx -o area.xvg -tu ns -surface 1 -output 10 11 12 13 14 15
# gmx sasa is part of G R O M A C S:
#
# Getting the Right Output Means no Artefacts in Calculating Stuff
#
@    title "Solvent Accessible Surface"
@    xaxis  label "Time (ns)"
@    yaxis  label "Area (nm\S2\N)"
@TYPE xy
@ view 0.15, 0.15, 0.75, 0.85
@ legend on
@ legend box on
@ legend loctype view
@ legend 0.78, 0.8
@ legend length 2
@ s0 legend "Total"
@ s1 legend "r_15-144"
@ s2 legend "r_214-349"
@ s3 legend "r_410-490"
@ s4 legend "r_498-809"
@ s5 legend "r_154-206"
@ s6 legend "r_353-401"
      0.000  415.610   76.776   90.951   46.265  107.621   20.051   22.814
      0.010  413.390   73.885   91.942   44.681  108.041   20.780   21.862
      0.020  412.632   74.385   90.892   45.190  108.270   21.044   21.983
      0.030  414.083   74.452   92.744   45.201  108.218   20.166   22.241
      0.040  411.875   75.986   90.224   44.746  106.634   21.053   21.927
      0.050  412.288   74.967   91.643   45.272  107.750   20.948   22.781
      0.060  412.265   74.139   91.364   42.691  108.808   21.481   23.285
      0.070  411.288   74.928   89.913   44.591  108.808   19.872   22.088
      0.080  412.037   73.729   91.463   44.889  108.665   20.763   21.772
      0.090  414.792   74.192   89.238   44.446  111.670   22.321   21.333
      0.100  414.014   75.568   90.069   44.577  108.343   21.668   22.019
      0.110  415.089   74.391   91.125   43.931  108.025   22.054   23.043
      0.120  411.253   73.496   90.138   44.730  106.940   22.101   21.911
      0.130  414.378   75.071   91.715   44.626  107.886   21.741   22.045
      0.140  412.036   74.102   90.012   43.921  108.765   21.166   22.511
      0.150  410.518   73.714   91.001   44.098  107.544   20.860   21.437
      0.160  412.572   73.709   91.078   44.338  107.275   22.209   21.927
      0.170  414.302   75.109   90.065   44.446  109.849   22.170   21.482
      0.180  409.698   73.238   89.045   44.861  108.724   20.552   22.618
      0.190  411.458   74.365   89.107   45.026  108.487   20.990   21.257
      0.200  413.470   76.164   89.461   45.401  108.683   21.059   20.815
      0.210  414.995   76.533   89.959   45.345  107.693   21.124   22.078
      0.220  410.343   74.989   87.796   44.811  109.913   21.276   20.696
      0.230  412.172   76.412   88.846   44.650  108.321   21.005   22.454
      0.240  415.130   75.987   89.607   44.539  109.780   20.865   22.438
      0.250  407.223   75.119   89.738   43.160  106.574   20.205   21.923
      0.260  411.842   76.615   91.220   43.482  105.679   20.198   22.397
      0.270  413.407   76.009   91.097   44.454  107.351   21.140   22.026
      0.280  414.528   77.107   89.330   44.415  108.821   20.371   21.942
      0.290  409.643   75.022   89.809   44.619  107.043   19.721   22.089
      0.300  412.195   75.518   88.560   44.748  108.233   21.108   22.874
      0.310  410.694   74.856   89.314   44.438  107.983   20.813   22.503
      0.320  411.558   74.455   89.028   42.865  108.068   20.782   23.051
      0.330  411.538   74.512   90.150   44.326  107.964   20.382   21.859
      0.340  417.738   76.749   88.751   45.006  109.461   21.551   22.924
      0.350  417.186   76.474   92.057   44.402  107.935   21.303   22.116
      0.360  411.850   75.969   90.176   44.220  107.637   20.299   22.285
      0.370  416.844   77.318   91.491   45.078  107.100   20.463   23.022
      0.380  413.980   77.459   90.010   45.635  106.523   20.772   22.392
      0.390  410.813   74.733   90.523   45.513  105.075   20.712   22.896
      0.400  406.145   73.194   89.643   44.345  105.040   19.948   22.198
      0.410  412.891   75.527   90.083   45.214  106.401   20.104   23.021
      0.420  411.019   75.544   90.276   44.534  107.049   19.474   22.096
      0.430  412.923   75.011   90.667   46.066  107.230   20.561   22.544
      0.440  412.110   74.681   91.474   45.112  107.519   20.778   21.757
      0.450  411.933   73.775   89.719   45.438  108.255   20.387   22.313
      0.460  406.086   72.144   90.954   43.511  105.532   19.768   22.685
      0.470  411.039   74.425   90.369   44.663  107.338   19.659   22.740
      0.480  406.015   72.570   89.958   43.898  107.332   19.379   22.025
      0.490  411.437   72.370   91.928   44.570  108.301   20.813   22.207
      0.500  411.156   72.579   89.763   44.923  108.376   21.108   23.164
      0.510  413.523   73.899   92.318   45.932  107.353   19.577   22.570
      0.520  407.386   72.058   90.387   45.728  106.137   20.046   22.579
      0.530  406.902   73.214   88.795   44.656  107.092   19.492   22.974
      0.540  406.745   73.303   89.428   44.816  106.901   18.787   22.809
      0.550  407.425   71.496   89.015   45.488  107.280   20.725   21.874
      0.560  409.996   72.128   89.591   44.625  108.843   19.325   22.536
      0.570  406.692   73.773   88.629   43.752  108.074   19.775   22.287
      0.580  411.955   74.547   88.350   44.914  109.109   21.295   21.362
      0.590  412.035   72.760   89.428   45.144  110.091   20.525   22.099
      0.600  408.444   74.327   88.184   44.265  108.273   19.295   22.208
      0.610  408.477   73.413   88.733   42.982  108.644   20.017   21.823
      0.620  406.704   72.214   89.209   43.869  108.057   20.714   21.976
      0.630  411.616   72.316   90.087   45.150  110.002   19.906   22.235
      0.640  412.662   73.842   89.770   45.032  108.677   20.839   21.985
      0.650  410.806   73.353   91.843   45.821  107.544   19.279   21.706
      0.660  414.138   73.516   90.449   44.628  110.084   20.609   22.700
      0.670  409.016   72.899   89.521   45.039  109.514   20.132   21.362
      0.680  408.323   73.513   88.149   45.135  107.414   19.228   22.043
      0.690  410.294   72.567   89.064   44.594  110.222   20.382   22.816
      0.700  413.055   74.103   90.600   46.475  108.331   20.509   22.566
      0.710  407.903   74.110   88.406   44.642  107.304   20.186   22.165
      0.720  403.761   74.437   87.501   45.796  105.434   19.837   20.746
      0.730  402.049   71.949   87.988   44.835  106.414   19.318   21.516
      0.740  406.756   72.492   88.661   44.404  107.930   19.626   21.976
      0.750  408.185   72.915   88.878   45.000  107.424   20.093   21.083
      0.760  406.622   71.087   88.759   44.242  107.919   19.640   22.455
      0.770  407.648   71.140   89.576   45.206  109.051   20.185   20.820
      0.780  411.119   72.347   89.584   45.058  110.430   20.502   22.130
      0.790  408.739   72.052   88.677   45.146  110.003   19.966   21.571
      0.800  407.518   73.030   89.465   45.579  108.004   18.789   21.947
      0.810  410.028   72.924   88.829   44.462  110.982   19.897   21.834
      0.820  410.094   72.942   89.723   45.432  107.809   20.136   22.144
      0.830  409.038   72.212   89.109   44.454  109.376   18.998   21.503
      0.840  410.186   72.700   89.178   45.399  108.291   20.227   22.745
      0.850  404.829   72.014   88.455   44.898  106.515   19.812   21.845
      0.860  405.284   72.432   86.706   46.207  107.617   20.107   22.130
      0.870  406.088   73.398   89.630   44.805  106.139   19.837   22.157
      0.880  402.659   70.402   88.426   44.636  106.601   19.550   22.605
      0.890  406.960   71.398   89.395   44.596  108.379   19.891   22.072
      0.900  408.556   72.147   88.378   45.829  110.220   18.605   21.603
      0.910  410.667   72.578   90.450   45.117  106.709   20.422   22.532
      0.920  411.239   73.740   88.971   45.979  108.913   20.508   21.835
      0.930  410.658   73.003   88.963   45.279  110.714   19.818   21.829
      0.940  411.634   72.014   89.709   45.175  110.724   20.620   22.431
      0.950  409.132   72.139   88.130   45.129  111.466   19.569   21.632
      0.960  410.069   72.768   88.347   44.119  110.185   20.314   22.073
      0.970  404.275   71.184   86.880   42.783  108.837   20.078   22.886
      0.980  409.263   73.383   87.549   45.668  109.831   19.623   22.314
      0.990  409.088   72.566   90.722   45.011  107.398   20.223   21.814
      1.000  408.604   73.659   88.536   44.961  108.728   19.989   21.353
      1.010  408.736   72.347   89.285   44.798  108.159   19.600   23.210
      1.020  407.418   72.892   86.971   44.791  109.734   19.243   22.678
      1.030  408.837   71.995   89.681   44.622  108.972   19.328   22.526
      1.040  405.884   72.482   86.518   44.665  107.824   19.750   23.082
      1.050  405.987   72.138   88.230   44.511  106.391   18.983   22.646
      1.060  408.582   71.843   88.420   45.221  109.299   19.953   21.456
      1.070  405.124   71.822   88.097   45.617  107.824   18.842   20.814
      1.080  408.267   73.242   88.424   44.084  108.904   19.390   21.323
      1.090  408.565   74.284   88.476   44.016  109.954   19.456   22.262
      1.100  407.999   71.426   88.607   43.528  108.428   20.467   23.478
      1.110  408.343   70.365   91.006   44.679  106.880   19.969   22.666
      1.120  406.545   71.674   89.736   43.225  108.912   18.957   23.191
      1.130  406.062   71.747   90.330   44.512  106.990   18.868   21.969
      1.140  409.844   71.972   90.832   45.115  106.387   19.308   23.196
      1.150  407.208   72.598   88.857   44.578  106.291   19.035   22.540
      1.160  403.410   71.911   89.473   44.093  105.663   18.489   21.894
      1.170  403.987   71.986   88.239   44.154  105.938   18.640   22.785
      1.180  405.740   71.184   90.156   43.470  106.785   19.933   22.195
      1.190  403.350   71.957   89.793   43.107  106.193   19.008   22.141
      1.200  405.640   71.054   91.574   45.005  104.962   19.013   22.386
      1.210  405.771   73.149   90.484   43.849  105.671   18.426   22.333
      1.220  405.259   72.889   89.733   43.715  106.495   18.194   21.546
      1.230  404.998   73.719   90.250   43.666  105.273   18.493   21.239
      1.240  405.378   73.327   89.888   43.065  107.009   19.294   21.787
      1.250  407.647   73.815   91.900   44.252  105.758   19.044   21.473
      1.260  409.623   74.327   90.815   44.359  105.535   19.345   22.669
      1.270  407.958   72.133   91.290   43.359  107.154   20.172   21.661
      1.280  407.713   73.253   89.983   42.576  107.270   19.776   22.631
      1.290  403.758   71.061   90.146   42.372  106.319   20.543   21.805
      1.300  412.461   74.339   91.955   42.904  107.496   19.872   23.122
      1.310  415.010   73.080   92.018   44.355  109.910   20.387   21.963
      1.320  406.889   70.982   90.141   44.201  106.860   19.359   22.542
      1.330  408.323   71.417   90.901   44.063  108.409   19.561   22.319
      1.340  406.471   70.150   90.726   44.216  106.327   19.889   22.620
      1.350  412.076   72.815   91.699   43.748  108.495   20.001   23.710
      1.360  408.439   72.323   91.739   44.491  105.707   20.229   22.615
      1.370  407.172   72.271   89.702   44.305  107.142   20.305   21.359
      1.380  407.271   72.664   88.903   44.355  107.600   19.350   21.207
      1.390  406.826   73.287   88.641   44.255  106.836   20.070   21.667
      1.400  407.261   73.899   88.908   45.428  106.264   19.734   21.256
      1.410  408.323   70.644   89.897   45.325  109.336   19.385   22.463
      1.420  409.305   71.389   89.482   44.441  108.024   20.397   22.624
      1.430  413.558   71.690   92.884   44.088  110.040   19.623   22.162
      1.440  409.834   71.248   91.090   45.486  106.841   20.682   21.228
      1.450  412.369   72.094   92.403   43.587  110.556   19.696   21.823
      1.460  408.580   73.441   89.320   44.561  108.710   20.672   21.568
      1.470  405.816   70.060   91.654   44.664  105.919   20.684   20.792
      1.480  408.551   72.156   89.787   45.277  108.124   20.728   21.226
      1.490  406.033   71.764   90.602   45.161  105.860   19.818   21.507
      1.500  406.693   72.454   89.871   44.893  107.516   20.003   21.234
      1.510  407.125   74.750   88.532   43.315  106.679   20.651   21.166
      1.520  404.926   72.928   88.810   43.467  106.714   19.819   21.592
      1.530  406.237   71.873   89.522   43.761  107.151   20.343   21.397
      1.540  405.131   71.231   89.045   43.983  106.361   20.794   21.272
      1.550  406.556   71.845   89.418   43.449  107.525   20.600   21.790
      1.560  400.578   71.464   87.448   42.400  106.255   20.816   21.571
      1.570  405.986   72.184   89.145   43.930  107.564   20.136   20.475
      1.580  406.263   72.490   88.970   45.299  106.385   20.340   20.660
      1.590  411.262   73.914   90.484   44.202  107.549   21.049   21.695
      1.600  408.165   73.705   90.100   43.666  106.140   21.109   21.787
      1.610  409.407   72.679   92.642   43.163  108.185   20.105   21.322
      1.620  408.945   73.144   90.962   44.894  106.835   19.369   20.862
      1.630  410.082   72.945   89.315   44.631  107.382   21.585   21.954
      1.640  410.716   72.515   90.054   44.745  109.794   20.071   21.772
      1.650  405.736   70.730   90.450   44.708  106.517   19.787   21.378
      1.660  404.951   71.545   89.066   43.343  108.170   19.259   21.395
      1.670  409.757   71.740   92.242   43.961  107.673   19.936   21.655
      1.680  406.951   70.760   89.265   45.260  107.158   20.179   22.297
      1.690  407.138   70.219   90.486   44.798  107.752   19.960   22.081
      1.700  410.359   71.714   90.753   45.425  108.140   19.472   21.254
      1.710  408.426   72.024   89.283   45.298  107.483   19.331   20.748
      1.720  407.214   71.012   89.328   45.299  106.769   20.156   21.694
      1.730  405.777   71.467   88.145   45.927  105.932   20.616   21.477
      1.740  410.366   72.354   89.169   45.322  109.174   20.877   21.838
      1.750  410.164   71.495   88.343   45.933  108.620   20.949   21.954
      1.760  406.966   71.967   90.084   42.591  106.858   20.804   22.607
      1.770  408.064   71.908   88.831   44.198  108.642   19.648   22.118
      1.780  404.739   69.492   89.545   45.099  106.283   20.273   22.134
      1.790  403.158   70.128   88.941   44.602  106.304   20.379   22.196
      1.800  404.431   69.297   88.287   43.562  108.637   20.405   21.475
      1.810  410.580   72.025   90.438   44.750  108.177   20.314   22.465
      1.820  410.012   72.588   89.196   45.178  108.721   19.943   22.005
      1.830  407.302   71.389   89.223   44.189  108.852   20.221   22.369
      1.840  407.270   71.882   87.914   45.262  108.070   19.741   22.162
      1.850  410.150   72.175   90.140   45.304  109.072   19.877   20.681
      1.860  409.820   71.755   89.252   44.737  109.714   20.237   22.542
      1.870  407.266   72.949   88.466   44.358  107.512   19.404   22.910
      1.880  410.286   72.222   88.699   45.089  109.388   20.337   21.848
      1.890  410.745   71.855   88.882   45.595  109.669   20.833   22.062
      1.900  411.464   72.460   89.667   43.674  111.398   19.663   21.386
      1.910  412.741   72.081   89.905   44.877  112.003   19.459   20.946
      1.920  414.844   73.321   90.246   44.367  110.741   21.149   22.301
      1.930  407.022   71.792   88.392   43.961  108.871   20.361   21.135
      1.940  406.625   71.839   90.837   43.259  107.997   19.771   21.987
      1.950  410.686   72.680   91.122   45.252  109.349   19.485   22.625
      1.960  411.066   75.500   92.315   43.477  107.145   19.660   22.123
      1.970  411.730   74.016   91.742   43.999  108.322   21.347   21.676
      1.980  409.302   73.785   90.596   42.366  109.513   20.351   21.561
      1.990  407.055   73.669   91.040   43.681  106.888   20.893   21.662
      2.000  409.261   71.108   90.747   44.213  109.436   20.741   21.881
      2.010  414.740   74.167   92.640   44.270  108.709   21.986   21.649
      2.020  413.350   73.602   92.184   43.341  109.908   20.408   21.655
      2.030  411.037   72.976   91.886   42.901  108.483   21.789   21.732
      2.040  409.883   73.185   91.688   42.299  108.220   20.869   22.344
      2.050  408.867   72.095   91.212   43.922  106.178   20.573   22.308
      2.060  408.377   70.930   90.766   43.023  108.610   21.626   21.760
      2.070  410.771   72.660   88.500   43.799  110.332   22.500   21.920
      2.080  408.067   72.304   90.468   43.198  107.762   21.623   21.683
      2.090  408.398   71.529   89.678   43.353  110.157   20.913   21.342
      2.100  408.033   70.955   91.687   43.087  109.226   20.959   21.479
      2.110  408.703   71.990   90.659   43.523  108.357   21.444   21.678
      2.120  404.206   71.478   89.188   42.479  106.087   21.403   21.669
      2.130  411.704   72.613   90.543   45.138  108.103   22.171   21.735
      2.140  406.957   72.063   89.493   42.376  110.189   21.286   21.051
      2.150  410.978   73.002   88.753   43.818  110.113   22.010   21.846
      2.160  407.649   71.649   89.472   44.282  107.710   21.147   21.565
      2.170  407.306   73.123   88.357   44.715  107.744   21.377   21.189
      2.180  413.225   72.703   90.576   44.752  108.374   23.177   20.715
      2.190  412.099   72.969   91.267   44.158  109.560   21.912   22.056
      2.200  412.044   72.258   91.205   44.608  110.063   21.152   21.162
      2.210  408.219   71.761   90.726   44.100  108.623   20.702   21.758
      2.220  407.493   71.192   90.243   44.084  107.615   21.696   21.103
      2.230  410.444   71.650   91.580   43.109  109.590   21.263   21.396
      2.240  405.487   72.297   89.708   43.079  106.752   21.327   22.193
      2.250  408.333   72.317   89.094   41.553  108.951   21.828   23.134
      2.260  412.162   73.434   90.162   42.796  110.566   21.671   21.762
      2.270  411.924   73.713   89.886   43.345  110.136   21.749   21.849
      2.280  410.371   74.321   89.258   42.937  109.632   20.331   21.299
      2.290  410.079   72.514   88.746   43.605  110.884   20.374   22.201
      2.300  415.277   73.569   90.108   43.510  112.903   21.321   21.440
      2.310  409.480   72.376   88.206   43.885  110.555   20.883   22.009
      2.320  409.139   72.455   90.683   44.176  109.208   20.967   20.907
      2.330  408.364   72.863   88.392   42.712  109.988   21.375   21.584
      2.340  410.309   72.632   89.305   42.622  111.765   22.569   21.514
      2.350  410.522   72.289   91.267   42.414  109.449   23.126   21.587
      2.360  410.716   71.897   90.153   43.126  109.989   21.976   21.897
      2.370  410.350   72.306   90.171   42.549  111.597   21.558   21.479
      2.380  406.573   71.520   89.037   43.847  108.982   21.409   20.758
      2.390  409.987   72.307   90.870   43.208  109.948   21.460   20.996
      2.400  413.501   74.161   92.134   43.309  109.003   21.836   21.557
      2.410  407.274   73.296   90.992   42.989  107.477   21.189   20.687
      2.420  410.609   73.477   90.890   43.313  107.521   22.124   22.520
      2.430  409.459   70.771   91.776   43.640  109.138   22.153   21.127
      2.440  410.410   72.598   91.270   43.718  108.845   21.908   21.888
      2.450  408.494   71.246   89.623   43.752  108.633   22.830   21.472
      2.460  412.192   72.900   91.769   43.806  109.351   21.261   21.028
      2.470  409.686   72.505   92.243   43.492  108.862   21.412   21.226
      2.480  415.576   72.451   93.140   43.778  111.964   21.761   22.117
      2.490  405.580   72.083   88.922   42.823  108.202   21.090   21.414
      2.500  405.830   70.877   89.989   42.236  108.819   21.780   21.196
      2.510  408.381   72.317   89.119   43.166  108.815   22.112   21.297
      2.520  408.052   71.933   89.521   42.333  109.892   22.443   21.074
      2.530  405.798   70.733   89.125   42.517  109.972   22.490   20.648
      2.540  409.498   74.162   89.660   42.789  108.285   21.866   21.609
      2.550  411.679   75.160   89.391   42.589  109.675   21.880   21.680
      2.560  406.544   72.461   89.089   42.127  108.753   21.744   21.382
      2.570  411.599   72.345   91.097   42.273  110.876   22.385   21.847
      2.580  408.086   70.292   90.521   43.184  110.754   21.254   20.694
      2.590  412.299   71.854   91.294   42.919  110.154   21.553   21.875
      2.600  405.852   72.451   89.832   42.430  108.029   20.698   21.292
      2.610  409.471   71.911   92.646   42.152  109.349   20.716   21.299
      2.620  408.271   72.108   89.667   42.363  109.002   21.284   22.187
      2.630  409.600   72.043   91.190   43.116  109.112   20.825   21.910
      2.640  409.724   72.034   90.377   43.072  109.671   21.029   21.888
      2.650  412.229   74.024   91.952   42.862  107.601   22.839   21.931
      2.660  410.455   73.467   91.513   42.025  108.349   21.996   21.438
      2.670  403.826   73.037   89.705   41.263  106.758   21.083   21.439
      2.680  408.094   72.090   92.255   42.403  107.562   21.625   21.526
      2.690  407.001   70.556   91.441   41.107  108.393   22.158   21.720
      2.700  402.942   69.251   89.587   41.734  108.570   21.540   21.557
      2.710  405.517   72.267   90.412   43.067  106.607   21.286   21.242
      2.720  406.490   71.670   91.071   42.155  106.644   21.169   21.960
      2.730  407.405   72.704   90.890   42.383  106.987   21.920   21.029
      2.740  411.045   73.371   91.715   43.611  107.565   20.945   21.433
      2.750  406.380   72.972   90.337   42.318  107.076   21.188   20.977
      2.760  406.025   72.222   91.123   42.254  106.775   20.823   21.390
      2.770  408.196   72.236   92.151   42.971  106.901   22.174   21.152
      2.780  410.178   71.208   93.499   43.480  108.594   21.792   21.072
      2.790  407.929   72.413   91.969   42.419  106.755   22.098   21.483
      2.800  406.708   71.826   90.905   41.834  108.641   21.809   22.482
      2.810  405.365   71.204   92.296   42.062  107.539   21.769   21.201
      2.820  407.301   72.642   93.121   41.452  107.645   21.087   21.113
      2.830  407.654   71.254   90.403   44.054  108.717   21.276   21.899
      2.840  407.833   71.128   91.718   43.050  108.961   21.166   21.748
      2.850  406.908   72.423   90.547   43.378  109.202   20.736   19.998
      2.860  408.735   71.444   90.897   44.072  108.443   21.563   21.594
      2.870  405.350   69.372   92.279   44.259  107.329   20.649   21.815
      2.880  409.412   71.133   91.787   44.493  108.679   20.689   21.877
      2.890  405.842   72.094   89.448   44.126  108.304   20.426   21.741
      2.900  404.426   70.543   89.583   44.364  108.101   20.926   21.185
      2.910  402.256   70.308   89.775   43.041  106.963   20.656   21.246
      2.920  407.995   72.461   92.334   44.522  106.073   21.067   21.354
      2.930  403.364   71.102   89.736   44.686  105.183   21.119   21.419
      2.940  406.702   71.307   90.383   43.901  108.884   20.494   21.860
      2.950  406.648   71.380   89.659   43.424  107.692   20.655   21.749
      2.960  410.082   72.097   91.215   44.258  108.751   20.719   22.454
      2.970  403.557   70.226   88.719   44.239  108.095   20.272   21.877
      2.980  399.575   70.171   88.027   43.041  105.723   21.180   20.942
      2.990  404.145   71.362   90.785   43.284  107.658   19.831   21.173
      3.000  408.332   71.604   89.804   44.533  110.168   21.179   21.720
      3.010  404.427   70.913   87.954   43.712  108.251   19.759   23.351
      3.020  401.665   71.970   87.715   43.578  106.717   20.082   21.954
      3.030  405.448   73.666   88.170   42.301  108.099   20.896   21.376
      3.040  403.445   70.925   89.327   42.778  108.777   19.512   20.646
      3.050  404.246   72.115   89.131   43.486  107.072   20.492   21.430
      3.060  404.147   70.474   90.664   43.789  106.832   20.779   20.916
      3.070  404.875   72.041   90.109   42.325  106.374   20.300   21.978
      3.080  398.490   71.003   87.248   41.089  106.747   20.900   21.175
      3.090  398.182   70.561   88.638   42.570  104.509   20.141   22.120
      3.100  403.609   72.155   89.051   42.394  105.651   21.392   22.720
      3.110  403.368   72.478   88.878   42.265  106.029   20.685   22.605
      3.120  406.157   72.080   88.651   41.530  108.850   22.057   22.752
      3.130  402.110   71.674   88.136   42.729  106.051   21.563   22.377
      3.140  403.022   72.138   87.946   42.064  107.011   21.754   21.821
      3.150  401.020   70.021   88.162   42.647  106.450   21.299   21.923
      3.160  405.163   71.445   88.039   41.205  109.272   21.154   22.665
      3.170  402.722   70.922   88.636   42.383  108.131   20.895   21.252
      3.180  401.076   71.436   87.784   43.482  105.893   20.530   21.933
      3.190  405.987   71.184   88.432   42.605  108.512   21.610   22.394
      3.200  401.520   71.094   87.730   41.558  107.119   20.928   22.397
      3.210  403.275   71.824   88.824   42.052  105.425   21.784   22.052
      3.220  403.682   71.764   89.294   41.124  106.223   22.001   21.873
      3.230  402.491   71.297   89.842   42.099  104.438   20.638   22.241
      3.240  406.490   72.639   88.828   41.540  107.189   21.402   22.723
      3.250  402.916   70.802   89.016   42.297  107.899   20.195   22.106
      3.260  404.922   70.655   90.733   42.169  106.170   21.696   22.964
      3.270  406.799   72.289   90.682   43.238  106.799   19.946   22.312
      3.280  405.638   71.788   88.521   44.912  106.437   19.904   22.625
      3.290  411.835   72.614   92.399   44.291  106.800   21.415   22.742
      3.300  406.949   71.322   91.153   43.665  105.676   20.161   22.795
      3.310  407.684   69.568   91.548   42.222  107.858   21.802   23.705
      3.320  409.228   72.801   90.924   43.501  108.461   20.282   22.665
      3.330  409.719   71.588   90.533   43.719  107.000   21.077   21.954
      3.340  408.024   71.744   90.322   42.765  107.536   20.695   22.839
      3.350  410.356   71.071   90.289   42.906  108.884   21.314   22.947
      3.360  410.102   73.899   90.041   42.653  107.449   20.389   22.583
      3.370  407.601   72.467   88.840   42.816  107.976   20.635   22.432
      3.380  409.279   72.747   90.264   42.990  108.477   21.071   22.631
      3.390  408.622   71.679   88.536   42.350  111.019   21.359   22.782
      3.400  403.677   71.148   88.032   43.179  108.415   20.537   21.860
      3.410  407.549   72.236   90.398   43.878  107.745   20.351   22.041
      3.420  409.617   72.632   89.189   42.367  108.695   22.178   22.289
      3.430  407.975   72.298   90.535   43.397  106.732   21.030   21.650
      3.440  408.608   71.581   90.084   43.803  109.408   19.731   22.260
      3.450  407.664   72.412   89.492   43.269  107.380   21.298   21.625
      3.460  410.319   70.652   91.311   44.858  108.126   21.983   21.931
      3.470  411.161   72.023   88.854   44.776  109.445   22.180   22.340
      3.480  412.691   71.818   89.363   44.829  112.074   20.479   22.788
      3.490  415.362   74.037   90.611   44.774  110.826   20.680   22.075
      3.500  411.663   72.796   90.117   42.951  108.393   21.948   22.515
      3.510  411.727   72.905   91.086   44.132  108.421   21.359   21.410
      3.520  409.368   72.871   88.570   44.683  109.971   20.515   21.308
      3.530  411.693   72.241   90.740   42.616  109.859   21.256   22.798
      3.540  411.101   72.321   88.805   43.415  110.341   21.153   22.162
      3.550  407.810   72.107   89.013   43.709  108.917   20.539   22.157
      3.560  407.069   71.969   88.100   42.326  109.983   20.460   23.075
      3.570  406.064   70.410   88.139   43.662  109.447   20.470   21.977
      3.580  403.871   70.526   89.048   43.866  107.006   20.001   22.109
      3.590  403.919   70.922   87.309   44.809  107.843   20.356   21.542
      3.600  410.977   72.136   88.353   44.973  110.629   20.846   22.133
      3.610  406.886   71.480   87.509   44.623  109.024   20.809   21.803
      3.620  408.892   71.438   89.834   44.236  107.855   21.744   21.838
      3.630  411.861   72.684   89.331   43.998  110.886   21.407   22.473
      3.640  408.531   69.999   89.640   43.806  109.920   20.829   22.405
      3.650  411.029   72.481   90.295   43.535  109.588   21.223   22.120
      3.660  408.628   71.614   88.309   43.999  109.612   21.708   22.227
      3.670  410.110   70.729   89.825   44.093  109.777   21.696   22.167
      3.680  411.154   71.548   88.421   45.819  109.802   21.500   22.496
      3.690  409.349   69.787   88.933   44.551  109.895   22.077   22.227
      3.700  410.101   72.719   87.923   44.871  110.509   20.785   21.531
      3.710  408.381   72.596   88.378   43.729  109.538   21.057   21.694
      3.720  409.054   72.672   87.822   43.647  111.178   20.514   23.001
      3.730  410.518   71.430   88.011   44.156  111.789   21.293   22.123
      3.740  410.931   71.376   86.825   44.344  111.867   21.320   22.583
      3.750  406.090   71.485   87.491   43.657  110.128   20.908   22.009
      3.760  406.815   72.172   87.859   43.136  110.049   20.750   22.260
      3.770  408.865   71.956   86.924   44.460  111.799   21.513   22.134
      3.780  405.612   71.375   86.986   42.673  109.363   20.922   22.570
      3.790  405.212   71.387   87.179   44.136  110.049   20.623   21.917
      3.800  402.386   72.000   86.542   42.922  107.897   20.627   22.117
      3.810  406.615   71.944   87.460   44.685  108.304   20.907   22.585
      3.820  407.779   72.140   89.838   43.922  108.325   20.934   22.463
      3.830  407.502   71.174   88.719   42.786  110.666   20.435   22.729
      3.840  406.843   73.145   87.795   43.243  108.833   20.560   23.191
      3.850  406.351   72.425   88.263   43.323  109.438   20.502   22.280
      3.860  404.655   70.913   88.616   43.534  110.209   21.111   21.406
      3.870  404.239   72.358   87.005   43.774  108.528   21.065   21.752
      3.880  403.862   70.834   88.482   42.688  110.620   21.034   21.723
      3.890  405.252   71.823   88.866   43.988  109.088   21.015   21.384
      3.900  407.293   72.582   87.755   44.718  108.098   21.406   22.885
      3.910  406.168   72.349   86.608   44.406  107.792   22.001   22.401
      3.920  406.698   71.608   88.429   43.710  108.649   20.126   23.082
      3.930  407.884   71.852   89.080   43.895  109.410   20.846   22.154
      3.940  411.467   73.544   89.008   45.011  110.193   21.248   21.880
      3.950  407.870   72.515   88.765   43.513  110.106   21.950   21.814
      3.960  404.460   72.121   88.973   41.844  109.521   21.228   21.117
      3.970  409.207   72.679   89.759   42.778  111.684   21.134   20.934
      3.980  410.170   71.862   89.458   42.496  112.762   21.327   22.161
      3.990  411.701   73.135   88.578   42.956  112.915   21.796   21.766
      4.000  407.832   70.535   88.700   44.232  111.295   21.151   21.255
      4.010  408.882   72.728   87.873   42.779  110.895   21.619   21.696
      4.020  409.125   70.792   88.427   43.929  110.727   21.945   21.441
      4.030  409.376   72.671   88.987   44.466  110.554   21.395   20.887
      4.040  407.738   73.182   88.606   43.877  109.594   20.921   21.341
      4.050  408.881   71.643   88.225   44.068  110.576   21.978   22.369
      4.060  405.434   71.534   86.525   44.567  110.150   20.516   20.984
      4.070  407.129   73.334   86.682   43.727  109.298   20.914   21.637
      4.080  407.433   72.246   88.936   44.415  108.634   20.891   21.897
      4.090  407.495   72.953   88.123   42.718  109.558   21.739   21.807
      4.100  409.343   72.834   89.196   44.278  109.579   21.138   21.077
      4.110  403.662   71.045   87.779   43.670  108.456   21.249   21.019
      4.120  408.112   71.638   88.001   43.544  110.801   21.062   21.823
      4.130  407.022   72.087   87.289   43.357  109.816   21.648   22.078
      4.140  406.720   72.151   86.367   43.227  109.775   21.756   22.654
      4.150  406.472   70.166   88.106   43.586  111.364   20.409   21.197
      4.160  406.375   70.446   88.391   43.790  109.901   20.974   21.187
      4.170  409.910   71.090   87.616   44.880  111.546   21.156   21.765
      4.180  413.373   72.620   89.243   44.579  110.515   21.321   22.887
      4.190  408.110   70.586   88.094   44.562  109.954   21.170   21.744
      4.200  410.605   72.859   88.557   44.192  109.923   21.033   22.030
      4.210  410.531   72.543   88.261   43.769  110.391   20.722   22.593
      4.220  404.314   70.926   88.877   42.052  109.894   20.414   20.983
      4.230  406.150   70.870   88.123   43.443  108.820   19.612   22.672
      4.240  407.770   72.150   88.494   43.022  109.125   19.695   22.647
      4.250  405.890   71.078   88.182   42.458  110.006   19.818   22.096
      4.260  405.866   70.083   88.418   42.066  109.757   20.699   22.328
      4.270  405.466   69.895   87.003   43.276  110.499   20.418   22.101
      4.280  409.272   71.845   89.289   43.725  110.812   20.249   21.525
      4.290  411.393   72.416   90.636   42.910  110.026   21.004   21.669
      4.300  409.450   71.271   91.163   42.346  112.215   19.345   20.972
      4.310  407.747   69.621   90.426   42.788  110.122   20.051   22.752
      4.320  409.502   70.951   90.939   42.266  111.677   20.263   21.378
      4.330  409.584   69.834   91.429   42.229  111.861   20.470   21.751
      4.340  410.206   70.203   92.002   42.584  111.588   21.215   21.297
      4.350  407.300   71.096   90.232   44.071  109.779   19.138   21.269
      4.360  408.797   70.316   90.529   43.775  111.109   20.307   22.288
      4.370  404.438   69.372   89.071   43.592  109.216   19.414   22.055
      4.380  408.636   69.668   91.055   44.164  111.699   20.052   21.480
      4.390  408.337   69.786   90.728   42.628  111.615   19.860   22.111
      4.400  408.521   67.708   92.790   43.538  111.865   19.413   22.402
      4.410  406.014   68.226   91.415   43.659  109.581   19.860   21.570
      4.420  406.879   69.067   92.723   43.065  108.771   19.376   21.602
      4.430  405.592   69.401   90.989   42.844  107.521   19.343   22.483
      4.440  405.554   70.873   89.194   44.006  108.317   19.650   22.126
      4.450  404.786   69.349   88.297   42.160  110.271   20.041   21.626
      4.460  401.385   68.838   88.809   43.144  107.893   19.356   21.729
      4.470  405.742   69.545   89.997   43.223  110.446   19.623   21.965
      4.480  403.112   69.555   90.548   41.741  111.092   18.633   21.652
      4.490  403.027   69.061   88.974   42.334  110.704   19.091   20.702
      4.500  401.694   70.123   88.350   42.326  108.672   19.511   21.494
      4.510  404.711   68.697   90.875   42.368  110.187   18.966   21.852
      4.520  406.503   70.109   89.265   43.318  110.782   19.606   22.000
      4.530  403.513   70.737   89.235   42.140  108.900   20.188   21.442
      4.540  400.914   70.035   87.639   42.726  106.737   20.146   22.300
      4.550  403.232   70.542   89.555   42.888  109.248   19.590   21.420
      4.560  406.312   71.229   90.060   44.192  109.611   20.455   21.423
      4.570  405.383   71.196   89.649   43.255  108.590   20.490   22.343
      4.580  406.011   72.642   88.453   43.279  109.435   19.380   22.052
      4.590  404.615   71.270   89.677   42.837  108.312   19.652   21.930
      4.600  405.621   70.225   88.662   43.128  110.659   19.743   22.164
      4.610  403.299   68.735   89.828   43.622  108.741   19.286   22.588
      4.620  402.892   69.490   90.109   42.313  108.640   19.904   22.050
      4.630  399.975   70.025   88.973   42.294  106.889   19.362   22.128
      4.640  405.259   69.685   90.889   43.136  108.236   20.190   22.121
      4.650  404.378   69.150   89.369   42.395  110.326   20.925   22.393
      4.660  399.782   68.511   86.277   43.013  108.912   20.068   22.519
      4.670  401.771   69.965   88.739   43.020  107.508   19.860   22.305
      4.680  402.196   70.498   89.091   43.342  107.833   20.492   21.497
      4.690  405.672   70.668   88.400   43.622  110.801   19.720   21.150
      4.700  407.689   70.472   90.085   43.373  111.894   20.445   21.050
      4.710  399.793   70.497   87.090   42.715  108.027   20.170   20.903
      4.720  402.819   70.491   87.341   43.577  108.672   20.341   21.803
      4.730  402.187   70.628   86.978   42.919  109.242   21.009   21.250
      4.740  404.667   71.742   87.902   43.221  109.192   20.417   20.909
      4.750  402.118   69.729   88.242   42.569  108.790   20.775   21.456
      4.760  406.099   71.540   87.236   43.648  110.498   20.266   21.933
      4.770  407.513   71.350   89.733   43.667  108.652   21.121   22.169
      4.780  405.344   71.378   88.731   43.817  108.854   20.277   22.397
      4.790  404.092   70.816   87.752   41.560  109.123   21.158   22.777
      4.800  402.856   70.240   85.809   42.347  110.192   21.152   22.216
      4.810  407.732   71.162   87.483   44.359  110.410   21.372   22.543
      4.820  403.445   68.409   88.957   42.046  109.248   20.773   22.451
      4.830  401.845   70.609   88.607   41.717  108.247   20.612   21.156
      4.840  407.085   71.530   87.418   42.912  110.417   21.380   21.639
      4.850  401.042   70.607   85.818   42.898  108.457   21.007   21.995
      4.860  404.761   69.899   88.995   42.914  110.900   20.721   21.944
      4.870  402.362   69.679   86.372   42.876  109.576   20.655   22.370
      4.880  401.151   69.009   86.387   43.741  109.728   20.421   21.697
      4.890  402.581   70.917   87.797   42.627  108.224   20.239   22.186
      4.900  402.241   69.367   87.931   43.453  109.913   19.854   22.106
      4.910  401.697   70.817   86.203   43.181  108.042   20.514   22.253
      4.920  407.394   71.231   86.364   43.039  111.028   20.677   23.556
      4.930  399.113   69.996   85.630   42.787  108.568   19.208   23.041
      4.940  400.655   70.502   85.329   42.608  109.202   20.278   22.956
      4.950  403.627   71.373   88.504   42.900  108.012   19.780   22.703
      4.960  407.346   71.500   88.885   42.261  110.645   20.541   22.179
      4.970  402.861   72.023   86.197   42.195  109.795   20.304   22.595
      4.980  406.015   70.193   88.231   42.864  108.968   20.777   23.387
      4.990  406.986   73.745   87.588   42.472  109.519   21.377   21.897
      5.000  404.664   71.738   85.345   42.932  110.978   22.060   22.633
      5.010  407.289   71.516   86.522   43.181  111.883   20.755   22.348
      5.020  403.236   70.915   87.230   42.909  108.577   21.041   23.069
      5.030  408.143   71.631   88.277   42.534  110.147   20.803   22.677
      5.040  403.485   71.170   87.158   43.926  107.956   20.387   22.186
      5.050  402.178   69.777   86.761   42.193  108.043   20.996   22.789
      5.060  403.963   69.982   88.549   44.167  107.883   21.218   22.213
      5.070  404.477   71.225   89.293   43.301  108.546   20.202   21.813
      5.080  401.793   70.807   87.976   42.481  107.628   20.408   21.769
      5.090  409.029   72.046   90.113   43.729  109.161   21.406   22.602
      5.100  406.316   71.132   88.655   44.308  107.783   21.146   21.586
      5.110  406.882   70.521   89.253   43.111  109.960   21.069   22.444
      5.120  409.901   70.263   89.885   44.091  110.179   20.865   22.389
      5.130  408.881   71.481   89.850   43.239  108.459   21.839   22.201
      5.140  405.416   70.076   90.406   43.645  107.065   20.982   21.137
      5.150  409.569   70.661   91.932   44.828  108.881   21.241   21.626
      5.160  404.648   70.682   89.498   43.206  107.745   21.048   21.775
      5.170  408.709   71.022   90.774   44.293  108.506   21.720   22.068
      5.180  408.009   72.121   88.893   43.664  109.957   22.155   21.153
      5.190  405.777   70.537   89.590   43.186  107.408   22.226   22.441
      5.200  403.146   72.288   87.524   43.888  106.556   21.416   22.275
      5.210  402.908   70.305   88.873   43.388  107.112   20.795   21.934
      5.220  406.875   69.890   89.814   43.103  109.956   21.940   22.331
      5.230  407.367   71.566   90.545   43.623  107.825   21.619   21.419
      5.240  405.384   71.067   87.642   43.444  110.908   20.874   21.992
      5.250  401.920   69.880   87.181   42.528  110.388   20.592   21.692
      5.260  407.098   71.626   89.132   43.692  110.630   20.055   22.078
      5.270  407.619   72.310   89.945   42.892  107.340   20.865   22.383
      5.280  409.028   72.394   89.888   43.164  109.603   21.193   21.979
      5.290  405.295   70.086   89.969   43.464  109.052   20.413   22.953
      5.300  404.389   69.867   90.000   42.968  109.522   20.196   21.482
      5.310  405.526   71.061   91.014   42.722  109.110   20.022   21.443
      5.320  405.324   70.458   91.751   42.758  109.203   19.512   21.561
      5.330  408.383   70.606   89.033   42.419  111.451   21.243   22.753
      5.340  404.629   70.527   88.974   42.520  108.549   21.098   21.852
      5.350  402.335   70.376   89.156   43.002  107.198   21.320   21.413
      5.360  404.915   69.761   90.491   44.019  108.804   20.811   21.739
      5.370  405.436   70.056   90.333   43.538  109.291   20.548   20.973
      5.380  408.319   73.543   89.662   44.006  108.650   20.916   21.653
      5.390  407.227   72.018   89.884   43.849  108.266   21.539   21.597
      5.400  401.009   69.065   88.996   42.907  107.190   20.798   21.507
      5.410  406.314   70.840   87.995   43.705  109.221   21.189   22.001
      5.420  399.613   70.221   86.557   43.141  106.654   20.306   21.196
      5.430  402.247   70.772   87.246   42.692  108.487   20.912   21.539
      5.440  406.429   71.225   87.970   43.725  108.668   20.507   22.425
      5.450  404.493   71.010   87.040   44.039  106.642   21.410   21.908
      5.460  403.406   68.902   87.548   42.365  109.717   20.614   22.652
      5.470  402.492   69.682   85.983   42.698  109.412   20.699   22.181
      5.480  397.599   69.148   86.824   42.430  106.427   20.801   22.307
      5.490  401.789   69.260   84.810   45.199  109.953   20.613   23.039
      5.500  402.587   69.271   88.183   43.852  107.150   21.570   21.676
      5.510  401.291   68.734   86.356   44.100  108.416   20.863   22.081
      5.520  402.803   68.732   87.891   42.618  109.015   21.034   22.781
      5.530  401.345   69.921   87.734   41.916  108.333   20.840   21.960
      5.540  400.845   69.621   86.520   44.677  106.965   20.403   21.778
      5.550  404.139   70.819   86.384   43.449  108.632   21.920   21.335
      5.560  400.229   70.804   84.694   42.688  106.790   21.704   21.958
      5.570  402.695   71.179   84.608   43.379  106.725   21.868   22.724
      5.580  404.679   70.905   86.078   43.254  108.631   22.542   22.024
      5.590  401.189   70.031   85.988   42.594  108.187   21.073   22.204
      5.600  404.446   70.445   85.718   43.884  108.856   21.326   23.061
      5.610  401.521   69.257   86.429   42.992  108.713   20.614   23.573
      5.620  405.879   70.937   86.971   42.791  109.647   21.801   23.391
      5.630  404.426   70.926   87.652   43.349  110.118   20.797   22.763
      5.640  402.580   70.751   86.776   43.490  109.441   20.418   22.154
      5.650  406.234   71.086   87.802   44.140  109.406   20.076   22.467
      5.660  405.877   70.658   88.738   43.132  110.180   20.453   22.535
      5.670  404.863   73.264   86.233   44.137  108.298   20.418   21.995
      5.680  399.440   72.595   86.271   42.043  106.893   19.000   22.438
      5.690  403.112   71.407   86.872   42.476  109.495   20.532   21.678
      5.700  401.119   70.236   85.596   42.706  108.582   20.092   22.148
      5.710  407.606   71.105   85.356   44.322  110.370   20.865   22.931
      5.720  402.822   70.196   85.819   43.642  109.398   20.376   22.244
      5.730  406.406   70.138   87.426   43.478  110.917   20.890   22.676
      5.740  402.651   69.593   85.106   43.971  109.736   20.826   23.237
      5.750  400.091   70.726   85.072   44.900  107.094   21.060   22.219
      5.760  401.219   70.435   84.925   44.384  108.166   20.752   22.018
      5.770  400.510   70.010   85.480   42.762  107.247   21.356   22.167
      5.780  400.317   68.586   85.685   43.973  107.468   20.075   23.059
      5.790  401.561   68.390   85.316   44.651  109.276   20.775   22.129
      5.800  405.460   69.205   84.942   44.699  111.882   20.922   22.660
      5.810  400.000   68.734   83.595   43.983  109.380   20.383   23.041
      5.820  401.603   68.176   85.026   44.391  109.793   20.598   22.891
      5.830  402.392   67.913   84.250   44.965  109.669   21.926   22.798
      5.840  399.567   69.547   82.937   44.052  108.524   20.866   22.520
      5.850  402.745   68.463   84.923   45.987  109.019   21.072   22.349
      5.860  402.891   67.657   86.764   45.187  107.609   21.214   22.187
      5.870  402.789   70.343   85.228   44.702  108.779   20.718   22.148
      5.880  399.627   68.837   85.235   44.795  107.862   20.991   21.587
      5.890  399.263   68.362   83.863   43.920  108.741   20.221   22.669
      5.900  403.744   68.903   86.199   43.952  109.483   20.277   22.271
      5.910  401.530   69.174   84.927   44.307  109.392   21.120   21.822
      5.920  399.641   68.919   84.463   44.246  108.574   21.009   21.351
      5.930  401.397   70.225   83.526   44.705  109.826   20.890   21.425
      5.940  402.180   70.330   85.203   44.229  109.698   20.352   21.615
      5.950  404.675   70.580   84.388   45.253  110.642   20.552   22.187
      5.960  401.571   71.465   84.732   44.587  108.875   20.732   22.272
      5.970  406.013   71.914   86.230   44.613  108.110   21.649   21.991
      5.980  402.984   70.309   84.292   45.033  110.638   20.501   21.406
      5.990  403.402   70.575   84.481   44.511  109.475   20.776   22.625
      6.000  401.363   69.882   84.581   44.787  109.202   19.923   21.535
      6.010  401.321   70.009   84.650   45.587  107.892   20.185   21.341
      6.020  399.601   69.027   84.985   44.010  108.784   19.780   20.980
      6.030  401.233   68.003   86.092   44.406  107.923   20.819   22.040
      6.040  401.687   68.926   85.806   43.385  107.632   20.732   23.038
      6.050  400.222   68.611   85.496   43.437  109.452   20.185   21.407
      6.060  400.778   68.202   86.865   44.518  108.353   19.847   21.793
      6.070  404.230   69.185   86.069   44.309  108.203   21.020   21.952
      6.080  400.927   68.065   85.149   44.243  107.777   20.079   22.483
      6.090  397.812   68.073   85.496   43.591  108.058   20.194   21.645
      6.100  400.197   69.244   85.683   44.486  107.956   20.249   21.558
      6.110  399.863   68.997   86.338   44.012  105.636   20.487   22.798
      6.120  401.851   68.502   86.379   44.153  108.523   20.882   22.144
      6.130  403.116   68.321   86.307   45.032  109.093   20.974   21.284
      6.140  402.308   68.874   84.918   44.688  109.836   20.603   21.847
      6.150  399.554   70.946   85.068   43.985  106.727   20.472   21.044
      6.160  399.260   70.468   83.972   43.960  108.197   19.590   20.628
      6.170  400.417   70.209   84.124   46.107  107.781   19.546   20.570
      6.180  398.800   69.315   83.599   43.736  110.384   19.617   20.351
      6.190  396.435   70.023   83.638   43.876  107.012   19.428   21.179
      6.200  400.558   70.980   86.454   44.806  105.904   20.369   20.954
      6.210  404.242   69.743   85.608   45.857  108.217   21.713   21.033
      6.220  401.704   71.437   82.518   45.698  108.259   19.532   20.602
      6.230  396.806   69.552   82.722   45.254  106.073   19.990   21.784
      6.240  404.221   70.220   85.215   43.973  110.891   20.518   21.666
      6.250  400.349   69.817   82.929   44.565  110.339   20.306   21.002
      6.260  395.673   70.338   81.528   44.254  107.372   19.048   20.063
      6.270  396.555   70.409   82.062   44.421  107.395   19.647   20.640
      6.280  396.740   71.296   81.758   44.620  106.990   18.996   21.324
      6.290  399.558   69.310   84.189   44.657  109.563   19.124   20.654
      6.300  399.745   68.835   83.330   45.330  109.114   20.115   21.099
      6.310  397.725   69.724   82.117   45.379  108.500   19.297   21.541
      6.320  397.178   68.222   83.102   43.670  110.171   19.601   21.113
      6.330  395.087   68.879   81.581   44.323  108.553   19.849   20.979
      6.340  395.693   67.896   84.114   43.834  108.233   19.665   21.166
      6.350  394.830   68.827   81.438   44.338  109.058   19.120   21.494
      6.360  399.113   68.555   83.647   45.286  109.597   19.332   21.061
      6.370  398.253   69.163   83.388   45.496  108.337   19.928   20.205
      6.380  402.132   70.003   84.121   45.027  112.217   19.270   21.064
      6.390  400.387   69.726   84.741   44.522  109.299   19.436   21.834
      6.400  399.698   70.549   83.864   44.620  108.513   19.770   21.210
      6.410  399.868   70.061   84.138   44.477  109.285   20.897   20.916
      6.420  401.990   70.166   86.028   44.187  109.000   20.265   21.074
      6.430  400.063   69.021   84.363   45.079  109.491   20.209   21.406
      6.440  402.102   70.236   83.717   45.988  109.538   20.603   21.053
      6.450  397.134   70.395   84.458   43.924  106.676   19.409   21.132
      6.460  396.791   69.613   82.311   43.098  109.658   19.586   20.360
      6.470  398.714   69.357   81.685   43.675  110.542   19.514   21.104
      6.480  399.736   70.251   83.047   43.921  111.833   19.558   20.567
      6.490  398.837   69.874   84.208   43.767  109.342   20.715   21.123
      6.500  400.195   70.243   84.854   42.537  111.605   19.577   20.291
      6.510  400.214   69.426   84.900   43.485  110.808   19.389   21.759
      6.520  396.857   68.685   83.600   42.866  110.772   19.273   21.966
      6.530  401.621   70.500   83.384   42.897  112.455   19.286   22.319
      6.540  399.343   69.848   82.861   42.823  111.306   20.204   21.394
      6.550  399.055   69.765   84.538   42.434  110.642   19.246   21.901
      6.560  402.489   69.122   85.864   43.886  111.113   19.338   21.122
      6.570  402.234   70.563   84.169   44.506  110.635   19.679   21.464
      6.580  400.247   69.796   82.951   43.808  112.170   19.705   21.505
      6.590  397.999   70.301   82.662   43.343  111.332   19.013   21.446
      6.600  401.774   71.254   83.950   43.743  111.752   19.061   21.256
      6.610  401.502   69.649   84.775   43.659  109.877   19.392   22.647
      6.620  397.415   70.148   84.313   42.956  109.499   18.552   21.498
      6.630  408.088   70.971   87.506   43.348  112.110   19.028   21.708
      6.640  407.474   71.927   84.801   42.539  114.472   19.402   22.561
      6.650  403.239   70.347   85.864   42.952  112.708   18.721   21.445
      6.660  404.756   70.118   86.061   43.639  110.059   20.538   21.861
      6.670  405.673   70.087   85.478   44.366  110.879   20.324   21.451
      6.680  403.103   72.233   85.067   43.341  110.390   19.402   20.630
      6.690  403.919   70.813   84.631   42.808  112.317   19.353   21.148
      6.700  402.762   70.753   85.395   42.907  109.754   18.344   21.385
      6.710  401.473   71.251   84.712   41.233  110.619   19.200   21.338
      6.720  399.704   70.808   83.615   42.845  110.300   18.902   21.025
      6.730  404.592   71.397   84.602   44.130  111.249   18.515   22.137
      6.740  405.412   72.097   84.613   42.435  113.091   19.472   21.209
      6.750  405.283   71.808   85.101   42.843  112.831   19.723   20.887
      6.760  407.834   73.422   86.178   43.513  112.396   19.006   21.601
      6.770  405.158   72.242   85.147   43.161  112.390   18.852   23.060
      6.780  403.285   69.514   84.784   43.346  111.579   19.768   21.802
      6.790  407.734   71.037   85.141   44.098  114.124   20.092   21.825
      6.800  404.443   70.726   84.449   44.346  112.833   19.639   21.141
      6.810  404.931   70.375   85.809   44.098  111.886   19.141   20.383
      6.820  407.330   71.568   84.262   44.814  113.021   20.165   21.234
      6.830  404.944   70.482   83.344   44.048  113.942   19.994   21.535
      6.840  402.268   67.864   85.152   43.767  111.794   19.977   21.653
      6.850  405.212   70.505   84.758   43.145  111.782   20.545   22.006
      6.860  406.165   70.935   84.634   43.758  111.572   20.160   22.185
      6.870  399.507   70.279   85.005   42.809  110.852   19.209   20.502
      6.880  404.169   70.227   84.307   43.296  113.102   19.773   21.919
      6.890  405.586   71.594   84.097   44.481  112.410   18.823   22.062
      6.900  400.778   68.653   85.548   44.297  110.566   19.330   21.451
      6.910  406.655   69.805   87.195   43.298  111.827   20.320   20.986
      6.920  406.652   71.358   85.334   45.331  110.916   19.692   21.027
      6.930  404.652   71.213   83.943   43.345  113.169   19.553   21.793
      6.940  402.431   68.837   84.595   43.806  113.032   18.875   21.716
      6.950  403.669   67.913   83.507   44.860  114.131   19.796   21.345
      6.960  403.933   69.114   85.852   44.363  112.549   19.182   21.156
      6.970  404.441   69.945   84.587   44.816  112.506   19.640   21.312
      6.980  399.388   68.156   82.858   44.059  108.484   19.661   22.499
      6.990  405.196   69.297   84.539   44.864  112.994   19.831   21.581
      7.000  405.722   69.339   83.996   44.714  113.103   19.768   22.201
      7.010  404.616   69.305   86.180   43.881  110.783   19.509   21.791
      7.020  408.894   71.376   84.902   45.071  114.215   18.726   21.870
      7.030  403.917   69.302   85.524   44.136  112.794   18.485   22.220
      7.040  405.001   69.686   86.271   45.151  111.997   19.226   21.131
      7.050  402.284   68.645   84.870   45.356  110.449   19.226   21.614
      7.060  410.441   70.631   86.515   44.968  111.920   19.658   22.448
      7.070  410.214   71.068   84.639   45.077  115.073   19.642   22.103
      7.080  404.910   70.341   85.874   43.910  110.901   19.490   22.423
      7.090  406.168   69.579   85.515   44.139  111.890   20.254   22.445
      7.100  407.063   71.187   86.254   44.679  111.516   18.897   21.565
      7.110  406.217   72.173   84.978   43.702  112.442   18.711   21.929
      7.120  404.412   70.538   84.581   44.843  111.604   18.684   21.516
      7.130  404.235   71.593   85.901   44.893  111.575   17.927   21.158
      7.140  407.558   70.790   85.282   44.749  112.676   19.177   21.504
      7.150  405.610   70.060   86.704   43.647  111.796   18.723   21.675
      7.160  401.532   70.741   86.341   43.557  109.641   18.290   20.950
      7.170  405.611   71.200   86.895   45.757  110.093   18.355   21.141
      7.180  404.077   71.474   86.293   44.743  109.848   18.233   21.049
      7.190  411.360   72.596   88.324   45.944  112.253   17.852   21.262
      7.200  406.944   70.860   86.163   42.875  112.396   18.669   21.582
      7.210  403.797   71.261   85.899   43.894  111.014   18.573   20.736
      7.220  400.783   69.955   85.473   42.480  111.582   17.959   21.919
      7.230  399.668   68.555   83.480   44.092  109.995   19.556   21.257
      7.240  404.080   70.378   86.192   43.221  110.627   18.166   22.073
      7.250  401.947   71.013   86.163   43.656  108.828   18.423   21.321
      7.260  403.808   71.078   84.967   43.433  109.840   18.358   22.054
      7.270  400.809   71.084   84.856   43.193  109.036   18.410   20.998
      7.280  400.955   69.802   84.611   43.048  111.455   17.925   21.401
      7.290  402.202   69.567   85.106   43.818  110.162   19.605   20.959
      7.300  400.073   70.454   84.016   44.105  109.603   18.847   20.308
      7.310  405.093   70.802   85.547   44.037  112.269   17.828   21.063
      7.320  404.513   71.160   86.973   43.097  109.838   19.041   21.267
      7.330  404.130   70.435   87.374   45.203  109.762   18.127   20.252
      7.340  407.815   70.913   88.311   44.737  110.813   19.074   20.418
      7.350  405.742   70.122   87.757   44.282  111.902   18.458   21.426
      7.360  400.955   68.703   86.749   43.424  110.710   18.894   20.384
      7.370  407.281   70.762   88.615   43.912  111.319   20.126   20.817
      7.380  412.007   70.882   87.628   44.910  113.036   19.946   22.011
      7.390  404.799   71.234   86.660   44.815  107.812   19.564   20.938
      7.400  403.865   69.783   87.574   44.845  108.280   19.688   20.933
      7.410  407.338   71.044   88.242   44.239  109.240   20.028   20.869
      7.420  407.211   71.078   88.106   44.123  110.102   20.516   20.854
      7.430  407.132   71.097   87.371   44.989  111.112   19.326   21.056
      7.440  406.105   71.895   86.410   44.956  109.918   19.801   20.331
      7.450  406.530   72.035   87.893   44.213  109.594   20.316   20.686
      7.460  413.294   71.133   88.260   46.011  112.044   20.489   20.661
      7.470  405.912   70.418   85.763   45.416  109.015   20.418   20.819
      7.480  407.926   71.603   87.382   44.159  109.861   20.081   21.512
      7.490  410.808   71.097   88.321   45.555  111.153   20.017   21.176
      7.500  408.688   70.740   88.219   44.943  110.937   19.694   21.069
      7.510  403.747   70.101   87.109   43.366  109.466   18.688   21.507
      7.520  401.630   70.307   86.360   42.697  108.998   19.295   20.879
      7.530  407.862   71.131   88.655   43.173  110.901   19.348   21.233
      7.540  408.717   71.866   86.660   44.510  110.623   19.208   21.851
      7.550  403.634   70.227   85.115   44.207  109.439   19.624   21.153
      7.560  410.056   72.268   84.964   43.040  111.057   20.126   22.274
      7.570  408.657   71.211   87.480   44.265  111.303   19.736   21.289
      7.580  401.462   68.368   85.878   43.935  109.932   19.342   20.989
      7.590  404.620   71.457   85.010   44.128  109.643   19.728   21.420
      7.600  407.917   71.203   86.121   43.535  111.753   20.345   22.508
      7.610  407.059   72.562   86.051   43.422  108.878   20.700   21.318
      7.620  403.371   69.591   85.676   44.112  110.647   20.220   21.234
      7.630  405.123   71.163   86.097   44.061  109.172   20.086   21.786
      7.640  409.638   71.806   85.355   44.573  112.202   20.926   21.751
      7.650  406.776   70.887   84.628   44.906  111.149   19.871   22.658
      7.660  405.544   70.388   83.914   44.826  111.301   19.285   21.446
      7.670  402.512   70.136   84.881   43.842  110.486   18.919   20.758
      7.680  405.591   69.190   85.301   45.297  110.762   19.819   21.507
      7.690  401.604   70.601   83.747   45.767  108.035   19.187   21.185
      7.700  403.667   70.601   84.129   44.509  109.302   18.866   21.878
      7.710  406.761   71.881   85.230   45.395  110.131   19.469   20.917
      7.720  406.808   70.848   86.851   43.959  110.204   19.409   22.049
      7.730  404.497   69.695   86.177   44.448  110.129   19.118   22.009
      7.740  401.490   69.155   83.316   44.599  111.245   19.666   21.354
      7.750  400.592   69.079   83.487   43.911  109.994   20.330   21.292
      7.760  401.469   69.796   84.527   44.663  108.331   20.518   21.861
      7.770  402.737   70.571   85.519   44.149  109.406   20.377   21.221
      7.780  403.056   68.734   85.728   44.810  110.106   19.457   21.765
      7.790  408.257   71.842   86.203   46.288  109.010   19.711   21.982
      7.800  406.892   70.198   87.406   44.431  110.812   19.773   21.287
      7.810  406.232   72.590   86.066   43.679  110.233   18.893   22.028
      7.820  406.886   71.642   87.604   45.179  108.975   19.269   21.159
      7.830  406.859   70.625   87.228   44.853  110.884   19.213   21.595
      7.840  407.281   72.274   86.766   44.653  109.675   19.617   21.875
      7.850  406.108   71.476   87.999   44.171  107.986   19.631   21.806
      7.860  402.144   70.030   85.911   44.727  108.792   18.770   21.266
      7.870  402.433   69.966   86.027   44.527  109.257   19.064   21.122
      7.880  400.920   69.449   86.403   44.026  108.578   19.416   21.169
      7.890  401.858   68.599   85.950   45.147  109.357   19.729   21.973
      7.900  402.464   71.078   87.122   43.616  108.823   20.051   20.790
      7.910  405.799   69.827   85.552   44.401  112.451   20.147   21.452
      7.920  406.073   71.010   86.614   45.080  109.811   20.413   20.321
      7.930  403.127   70.930   87.853   42.899  109.790   19.071   21.371
      7.940  404.985   70.793   87.280   43.536  110.904   19.371   21.383
      7.950  405.411   68.560   87.640   43.977  111.736   19.628   21.377
      7.960  406.037   68.968   87.891   44.794  111.023   20.042   21.733
      7.970  405.274   71.330   86.814   43.339  109.259   20.494   20.777
      7.980  401.034   68.783   86.091   44.215  108.298   20.046   21.637
      7.990  400.323   68.986   85.431   44.609  109.635   19.478   20.331
      8.000  402.837   68.548   86.157   44.566  110.651   20.110   21.501
      8.010  403.653   69.338   87.799   45.530  108.906   19.975   20.487
      8.020  408.206   71.094   86.844   44.959  110.494   20.232   21.307
      8.030  406.601   69.258   88.084   45.927  111.925   19.013   20.558
      8.040  406.499   70.021   86.906   45.923  110.804   19.230   20.858
      8.050  408.205   71.053   86.868   44.784  112.948   20.124   20.804
      8.060  405.848   70.567   87.692   45.867  109.403   19.435   20.762
      8.070  404.415   69.938   87.653   45.149  109.613   19.615   20.314
      8.080  405.071   71.340   87.157   44.626  108.859   19.672   21.251
      8.090  408.355   70.246   87.956   45.694  111.631   19.341   21.407
      8.100  402.202   70.292   84.166   45.805  109.783   19.357   21.861
      8.110  405.452   70.011   85.728   46.289  109.886   20.427   21.015
      8.120  404.463   71.528   87.200   43.739  109.631   20.313   19.948
      8.130  400.093   69.075   85.283   44.101  109.350   20.013   20.933
      8.140  407.888   72.027   86.177   45.926  111.159   20.786   21.254
      8.150  405.775   71.666   85.307   45.638  110.181   20.074   21.863
      8.160  405.843   70.861   86.294   45.351  109.858   20.249   21.242
      8.170  401.267   71.128   85.783   43.946  108.836   19.036   20.401
      8.180  405.318   71.136   85.949   44.811  110.434   19.497   21.900
      8.190  402.906   71.647   85.761   44.776  107.924   19.184   21.034
      8.200  401.406   69.451   85.408   45.327  108.508   20.137   20.748
      8.210  405.767   72.165   87.502   44.447  109.430   20.426   20.594
      8.220  407.435   70.777   89.192   44.566  109.442   20.770   21.201
      8.230  405.016   71.652   86.185   44.399  110.487   20.630   20.796
      8.240  406.345   71.129   87.403   44.897  108.714   20.956   21.251
      8.250  402.514   70.032   87.202   44.066  108.575   20.236   20.468
      8.260  402.562   68.803   87.196   43.714  108.581   20.579   21.336
      8.270  401.142   69.195   85.795   45.536  106.808   20.628   21.311
      8.280  401.976   70.613   86.527   44.103  108.760   20.460   21.498
      8.290  401.414   69.514   85.947   44.284  109.626   20.079   20.966
      8.300  401.628   69.774   87.123   42.899  108.076   20.507   20.956
      8.310  403.097   69.364   86.387   44.499  111.057   19.843   21.563
      8.320  407.205   71.045   86.576   44.324  110.202   20.291   22.262
      8.330  405.754   70.589   86.857   44.465  109.054   20.828   21.567
      8.340  409.024   71.501   87.117   45.242  110.434   20.822   21.445
      8.350  407.391   71.155   87.300   45.402  109.003   20.747   21.148
      8.360  405.702   72.209   87.990   45.108  108.976   20.061   20.259
      8.370  403.200   70.324   86.819   44.120  109.343   20.124   21.388
      8.380  404.931   70.582   87.735   45.724  107.926   20.463   20.911
      8.390  410.902   71.035   89.896   45.506  109.165   20.995   21.331
      8.400  406.683   70.483   88.323   44.891  109.737   21.166   21.169
      8.410  411.115   70.345   89.049   45.152  112.200   20.629   21.791
      8.420  404.806   69.022   87.203   45.031  107.694   20.689   22.705
      8.430  406.145   70.307   86.352   44.759  111.154   19.956   21.789
      8.440  405.651   68.764   87.517   44.951  110.098   20.005   21.523
      8.450  403.513   70.157   87.820   43.507  109.149   19.936   20.979
      8.460  403.094   71.085   87.826   43.061  109.010   20.141   21.286
      8.470  407.807   70.941   89.623   43.967  109.777   20.235   21.299
      8.480  407.736   70.924   90.058   44.647  107.731   19.847   22.169
      8.490  408.457   70.936   88.293   43.525  111.020   20.743   21.380
      8.500  407.018   68.878   89.089   44.888  109.846   20.369   21.427
      8.510  408.301   69.592   90.106   45.441  110.127   20.150   20.605
      8.520  405.685   70.170   88.233   45.246  109.280   20.443   20.961
      8.530  402.656   68.939   87.618   44.602  109.215   20.310   21.132
      8.540  403.383   69.239   85.826   46.077  109.266   19.856   21.251
      8.550  407.728   69.770   87.374   45.563  110.042   20.190   20.771
      8.560  407.732   69.638   87.890   45.904  110.198   21.368   21.119
      8.570  403.522   68.827   87.844   44.461  109.503   20.702   20.442
      8.580  404.387   69.005   88.449   45.334  108.211   20.956   20.621
      8.590  408.883   69.849   87.811   46.025  109.693   21.555   21.623
      8.600  403.930   70.903   86.245   44.095  109.260   20.910   21.658
      8.610  406.341   70.999   88.506   43.462  110.112   21.514   21.252
      8.620  404.607   69.838   88.561   46.264  107.102   21.065   20.405
      8.630  407.808   71.233   86.936   45.996  110.823   20.753   21.293
      8.640  410.162   71.625   87.567   45.363  111.020   21.407   21.531
      8.650  409.129   71.616   87.545   45.587  110.963   20.732   21.473
      8.660  404.263   69.266   87.565   44.002  109.566   20.790   21.294
      8.670  408.422   72.353   88.047   46.388  109.255   21.315   20.550
      8.680  407.075   71.714   88.064   45.287  109.423   19.860   21.086
      8.690  407.155   72.735   87.586   44.877  108.798   20.984   21.597
      8.700  405.524   73.032   87.252   43.939  108.446   20.743   20.385
      8.710  405.046   72.291   88.647   44.550  108.947   21.204   20.204
      8.720  400.861   70.971   85.315   44.576  107.978   20.109   21.697
      8.730  403.408   71.542   85.706   44.062  108.954   21.049   21.215
      8.740  399.691   69.944   84.980   44.037  109.324   20.276   21.687
      8.750  400.892   71.554   86.154   43.198  108.708   19.580   21.909
      8.760  400.661   71.264   85.322   44.088  107.673   20.473   21.963
      8.770  404.488   71.037   85.826   44.894  109.002   20.053   23.005
      8.780  405.913   71.299   86.503   44.176  109.078   21.113   22.670
      8.790  405.556   71.349   85.816   44.418  109.954   20.949   21.558
      8.800  407.307   71.572   87.063   44.839  110.533   20.371   21.587
      8.810  405.398   71.585   86.774   43.943  108.687   20.412   22.063
      8.820  410.433   71.896   89.306   44.255  110.905   20.656   21.854
      8.830  408.241   72.452   88.055   42.974  110.579   20.488   21.978
      8.840  413.098   71.529   89.461   43.816  113.588   20.800   22.048
      8.850  406.322   70.619   87.278   43.931  109.576   20.977   21.953
      8.860  406.576   71.522   88.081   43.606  110.286   21.038   20.983
      8.870  405.882   72.459   85.997   45.228  108.635   21.427   21.882
      8.880  409.626   71.044   87.607   45.022  111.259   20.478   21.885
      8.890  406.913   71.812   87.087   42.850  110.977   20.384   22.194
      8.900  407.197   72.163   88.229   44.208  110.036   20.638   21.072
      8.910  405.676   70.663   86.763   45.259  111.915   20.187   21.698
      8.920  407.717   70.769   88.200   45.705  110.934   20.051   21.734
      8.930  405.899   70.384   87.627   44.876  110.792   19.900   21.675
      8.940  410.247   69.850   90.284   45.278  110.951   20.715   22.224
      8.950  410.022   71.440   88.149   44.223  111.521   20.507   22.008
      8.960  405.674   72.395   88.122   43.556  110.125   20.049   21.607
      8.970  409.636   69.880   90.603   45.918  109.845   20.608   21.609
      8.980  409.630   72.097   89.499   44.269  110.863   20.263   21.987
      8.990  407.233   69.869   89.529   44.857  111.770   19.329   22.164
      9.000  409.507   71.647   89.090   43.793  111.423   20.567   22.045
      9.010  406.358   71.107   88.791   42.627  110.300   19.910   22.602
      9.020  403.308   71.440   85.588   43.339  112.201   19.383   20.482
      9.030  409.285   71.299   87.882   43.873  113.110   20.431   21.420
      9.040  408.793   72.118   86.874   43.976  111.726   19.527   21.207
      9.050  408.837   72.406   87.556   42.101  112.214   20.533   22.746
      9.060  406.569   71.330   88.148   42.804  110.743   19.659   22.261
      9.070  408.180   69.887   90.350   42.338  112.196   20.502   21.463
      9.080  406.014   70.756   87.907   43.782  111.488   20.081   21.959
      9.090  407.551   70.752   87.715   43.811  110.576   20.234   23.046
      9.100  405.954   71.548   87.889   42.393  110.785   20.864   21.721
      9.110  406.371   70.870   87.431   43.728  109.922   20.476   22.128
      9.120  406.154   71.149   87.596   43.469  110.775   19.632   21.712
      9.130  408.336   71.035   88.638   41.943  112.476   19.364   22.716
      9.140  407.155   69.778   88.034   42.821  111.806   20.639   21.893
      9.150  410.244   71.676   88.542   42.203  114.058   20.651   22.267
      9.160  403.674   70.145   88.107   42.236  111.461   20.262   22.008
      9.170  405.058   70.379   84.225   43.312  111.992   20.725   22.459
      9.180  406.936   71.089   85.933   42.174  112.480   20.104   22.843
      9.190  407.958   71.816   87.703   42.838  111.999   20.022   22.348
      9.200  406.271   70.037   87.510   44.181  110.295   19.678   22.111
      9.210  407.116   71.048   86.876   42.675  111.284   20.166   22.553
      9.220  403.539   70.830   85.035   42.153  112.389   19.467   22.070
      9.230  407.251   72.707   85.378   43.468  111.489   20.113   21.687
      9.240  405.183   70.854   86.117   42.813  111.089   20.655   21.543
      9.250  407.507   71.339   87.291   42.196  111.030   20.608   22.457
      9.260  409.296   70.722   86.812   43.697  112.057   21.087   22.706
      9.270  407.850   71.267   86.807   43.967  111.778   20.189   21.239
      9.280  403.762   70.575   87.350   42.674  109.553   20.677   21.449
      9.290  407.318   70.724   87.167   44.193  111.271   20.555   22.550
      9.300  402.566   70.091   86.421   44.080  108.853   20.181   22.389
      9.310  404.703   71.310   87.256   44.048  108.820   19.894   22.342
      9.320  405.967   70.978   87.639   44.851  108.535   20.105   22.605
      9.330  406.263   69.712   86.243   44.420  111.073   20.702   23.042
      9.340  401.207   68.774   84.532   43.573  110.566   20.523   21.970
      9.350  406.845   70.214   84.254   43.553  113.676   20.722   22.940
      9.360  408.859   70.818   85.467   44.561  112.831   20.966   23.022
      9.370  405.484   71.166   86.661   43.242  109.011   20.820   22.649
      9.380  407.572   72.124   86.207   43.844  110.191   20.112   22.832
      9.390  408.587   70.296   87.760   44.741  111.266   19.816   22.554
      9.400  411.456   71.460   89.588   45.438  110.317   20.143   22.441
      9.410  407.541   70.393   88.818   44.561  109.022   20.569   22.218
      9.420  407.278   71.125   89.622   43.500  109.791   20.636   22.789
      9.430  405.961   71.863   86.354   42.559  111.100   20.267   22.181
      9.440  407.442   72.329   86.977   43.617  111.956   20.086   21.885
      9.450  410.645   72.182   87.711   44.848  111.552   20.510   22.628
      9.460  401.187   70.152   87.406   42.955  107.725   20.004   22.096
      9.470  406.253   71.240   85.504   43.165  111.788   20.343   22.556
      9.480  407.819   72.451   86.799   43.145  110.166   20.641   22.537
      9.490  402.078   71.054   87.014   41.343  107.876   20.537   22.831
      9.500  404.220   69.704   87.309   43.114  110.728   19.840   22.162
      9.510  405.346   71.058   85.808   43.059  111.369   20.753   22.541
      9.520  403.704   70.516   87.122   42.879  109.717   20.351   22.585
      9.530  407.653   69.576   87.803   42.469  114.659   20.862   21.041
      9.540  407.256   70.408   87.290   43.484  113.233   19.671   21.578
      9.550  407.160   71.621   87.758   43.266  111.774   20.219   21.552
      9.560  406.314   70.973   85.971   42.686  112.257   20.276   22.313
      9.570  411.672   71.307   87.160   44.298  112.979   21.132   22.902
      9.580  407.071   72.688   86.706   43.650  111.920   20.701   22.076
      9.590  409.793   72.874   88.202   43.664  113.434   19.715   22.044
      9.600  406.768   71.864   87.556   43.205  112.856   20.188   20.912
      9.610  407.493   72.911   85.925   43.281  112.807   20.127   22.245
      9.620  407.806   73.209   86.571   42.874  111.481   19.700   22.104
      9.630  404.381   71.006   84.750   43.697  113.029   20.293   21.207
      9.640  406.864   71.137   86.296   43.345  111.979   20.336   22.171
      9.650  406.533   71.286   86.685   43.616  111.963   19.618   21.657
      9.660  403.542   70.990   86.359   42.261  111.477   19.807   22.185
      9.670  406.989   71.700   85.772   43.889  111.518   19.760   22.736
      9.680  404.526   72.921   85.144   43.138  111.894   19.720   22.151
      9.690  404.166   71.229   85.334   43.104  110.784   20.453   22.459
      9.700  404.196   71.234   87.073   42.811  110.132   20.102   22.018
      9.710  406.751   71.655   87.119   44.075  108.787   20.730   23.059
      9.720  407.556   70.614   86.706   43.311  112.054   20.596   22.827
      9.730  404.409   70.538   86.545   41.707  111.075   20.175   22.357
      9.740  407.236   71.765   87.348   42.577  111.484   19.798   22.208
      9.750  405.091   71.329   86.650   43.412  109.288   19.821   22.937
      9.760  404.879   71.268   85.340   43.830  110.797   20.663   21.845
      9.770  406.188   71.763   86.793   42.810  110.611   19.730   22.272
      9.780  406.291   70.662   87.044   42.280  111.114   20.130   22.513
      9.790  404.008   70.604   86.370   42.659  110.077   19.896   21.976
      9.800  406.604   71.422   87.093   43.481  109.931   20.211   22.590
      9.810  409.605   71.091   86.966   43.856  111.035   19.947   24.367
      9.820  408.235   70.999   86.446   44.618  111.449   19.107   22.423
      9.830  412.327   72.119   88.882   43.802  114.219   19.592   22.480
      9.840  408.054   71.682   85.341   45.467  110.004   20.061   23.196
      9.850  412.167   72.150   87.594   45.554  110.630   20.625   22.994
      9.860  410.246   70.831   87.238   44.779  111.701   20.705   23.380
      9.870  416.055   73.407   88.065   46.399  111.596   19.597   23.771
      9.880  414.376   72.603   88.517   44.939  111.474   20.063   23.357
      9.890  410.101   71.593   88.250   44.805  111.107   19.714   22.242
      9.900  410.054   71.006   88.308   45.187  110.025   19.316   23.664
      9.910  413.696   72.706   88.609   44.849  111.138   19.798   23.154
      9.920  414.852   73.162   89.268   44.886  111.024   20.093   23.254
      9.930  410.099   71.359   88.160   47.566  109.964   18.628   22.843
      9.940  406.446   70.820   86.743   43.900  110.108   19.644   23.170
      9.950  406.358   70.973   86.283   45.002  108.821   19.604   23.446
      9.960  409.161   70.315   87.333   45.791  111.556   19.166   23.715
      9.970  411.584   71.782   88.376   45.425  110.640   20.026   23.176
      9.980  410.970   71.167   87.789   44.616  111.165   20.075   23.083
      9.990  409.045   69.915   87.209   44.843  111.601   19.644   24.212
     10.000  409.347   71.309   86.329   45.984  110.520   19.464   23.938
     10.010  413.393   71.588   88.595   44.527  112.717   19.727   24.291
     10.020  408.324   71.722   86.558   44.144  112.364   19.255   23.265
     10.030  412.878   70.917   87.961   46.330  112.347   20.247   22.918
     10.040  408.522   69.974   87.496   45.210  111.256   20.332   22.439
     10.050  412.570   71.579   87.656   46.273  111.721   19.982   22.652
     10.060  411.049   70.025   87.004   45.422  111.806   19.979   23.335
     10.070  410.325   70.915   86.772   45.256  111.440   19.677   22.587
     10.080  411.212   71.226   87.314   45.413  111.288   19.676   23.474
     10.090  408.905   72.129   86.970   43.382  110.519   20.075   23.145
     10.100  413.275   70.382   89.092   44.670  112.521   20.463   23.004
     10.110  406.063   71.204   86.417   45.259  108.750   20.366   21.265
     10.120  405.633   71.266   87.214   44.035  110.099   19.538   21.220
     10.130  408.006   70.325   87.342   45.625  110.201   19.688   21.679
     10.140  411.172   73.366   84.850   46.600  110.936   19.690   22.537
     10.150  411.739   72.263   85.786   46.792  111.426   20.108   22.850
     10.160  411.562   71.869   85.646   44.642  113.351   19.458   22.136
     10.170  408.596   68.646   85.904   45.839  112.397   19.859   22.596
     10.180  409.189   69.243   86.155   45.913  111.228   19.843   22.680
     10.190  407.199   70.179   85.797   45.238  110.602   20.132   22.262
     10.200  405.669   69.712   86.553   45.337  109.594   20.069   22.297
     10.210  411.849   70.750   85.340   46.459  110.495   20.675   23.029
     10.220  406.060   70.281   84.534   46.624  109.803   19.841   22.321
     10.230  409.708   70.692   84.812   46.442  110.959   19.584   23.370
     10.240  407.666   70.337   85.034   45.999  109.946   19.479   22.801
     10.250  408.094   70.827   85.672   46.200  109.617   20.000   23.261
     10.260  405.230   69.733   86.418   45.483  108.680   19.739   23.499
     10.270  409.082   70.084   85.830   45.973  110.830   19.934   22.708
     10.280  407.213   70.761   87.683   44.618  109.208   20.664   22.250
     10.290  409.054   71.247   85.788   44.524  111.213   20.154   22.831
     10.300  410.167   70.977   85.604   45.170  111.928   20.709   23.287
     10.310  407.175   70.910   85.643   44.041  109.940   19.687   24.125
     10.320  407.001   71.290   85.790   45.525  109.427   19.253   22.735
     10.330  403.925   70.578   85.253   44.193  109.123   19.591   22.740
     10.340  408.580   71.033   87.297   43.800  111.290   19.216   22.879
     10.350  404.550   70.933   85.588   44.150  109.968   19.489   22.183
     10.360  408.393   71.583   84.339   46.223  112.066   19.431   22.976
     10.370  411.098   72.107   86.025   45.348  111.391   19.091   23.753
     10.380  407.058   73.365   85.879   43.996  109.665   18.971   22.831
     10.390  406.251   71.437   86.649   44.500  109.309   19.397   23.215
     10.400  407.661   73.940   85.026   44.961  110.150   19.664   22.310
     10.410  410.716   72.955   84.120   45.715  113.198   19.714   23.228
     10.420  407.770   70.853   84.630   45.969  111.120   19.242   23.379
     10.430  409.841   71.845   85.061   46.310  110.956   20.501   23.103
     10.440  411.734   72.452   85.868   46.696  110.297   19.933   23.205
     10.450  411.009   72.982   85.334   46.219  111.367   19.866   23.416
     10.460  411.164   72.204   86.139   46.262  110.904   19.571   23.020
     10.470  412.283   72.786   86.486   46.680  110.568   19.668   22.316
     10.480  407.842   72.572   85.531   46.943  109.009   18.398   22.603
     10.490  409.944   72.629   85.591   46.510  110.485   20.480   23.459
     10.500  408.222   71.009   85.067   46.133  111.439   19.417   23.836
     10.510  408.801   70.877   86.290   46.106  110.432   20.088   22.616
     10.520  409.580   72.064   84.812   46.333  110.306   19.562   23.808
     10.530  404.396   71.100   84.855   46.429  108.312   19.232   23.781
     10.540  404.089   71.432   83.348   45.309  110.166   18.877   23.374
     10.550  399.455   70.413   83.523   44.356  106.910   19.476   23.026
     10.560  403.915   70.640   85.222   46.011  107.717   19.599   22.993
     10.570  403.429   70.975   84.916   45.065  108.330   20.189   22.742
     10.580  406.844   71.574   85.933   44.451  109.292   19.806   23.255
     10.590  401.728   70.416   85.754   44.608  107.901   20.314   21.928
     10.600  406.911   71.976   86.743   45.521  108.256   20.412   21.710
     10.610  408.806   71.226   85.958   45.997  111.622   20.213   22.457
     10.620  403.950   70.719   85.627   44.350  107.898   19.262   23.623
     10.630  411.763   71.169   84.664   46.853  111.897   19.370   24.133
     10.640  406.715   70.926   86.543   45.084  109.732   19.249   22.935
     10.650  409.119   70.174   86.494   46.197  112.199   19.201   22.703
     10.660  409.731   71.516   86.509   45.128  110.824   19.597   24.057
     10.670  405.183   70.313   85.330   45.419  110.757   19.029   23.046
     10.680  410.239   70.907   85.821   46.659  111.561   19.348   24.245
     10.690  405.604   70.484   84.455   44.695  110.703   19.814   22.843
     10.700  406.421   70.839   83.843   45.945  111.509   20.095   22.817
     10.710  405.511   71.208   83.916   45.891  110.819   19.813   23.072
     10.720  404.740   70.635   84.154   45.039  110.560   19.467   23.028
     10.730  405.526   70.810   86.245   44.416  109.331   19.496   23.392
     10.740  406.940   69.561   85.954   45.219  111.348   19.009   23.395
     10.750  407.406   71.662   86.303   45.529  109.933   18.092   23.551
     10.760  403.449   69.153   86.944   45.353  109.416   19.107   23.361
     10.770  408.017   71.959   86.018   45.150  111.449   18.985   23.451
     10.780  404.890   71.750   83.869   43.486  112.041   19.101   23.336
     10.790  408.212   72.187   84.828   45.303  113.356   19.010   22.945
     10.800  410.978   72.629   85.887   44.020  111.959   19.664   23.959
     10.810  409.972   71.764   85.509   44.723  111.723   18.770   24.305
     10.820  409.059   71.878   86.727   44.047  112.258   18.711   23.206
     10.830  406.394   71.762   83.951   44.910  111.037   18.942   23.263
     10.840  407.277   70.841   86.580   44.537  110.203   18.660   23.732
     10.850  407.067   70.833   84.501   46.397  112.482   18.629   22.174
     10.860  407.565   70.793   83.732   46.256  112.595   19.654   22.975
     10.870  408.051   72.835   83.673   44.601  112.009   19.124   22.958
     10.880  408.057   72.250   85.494   45.646  109.671   18.701   23.896
     10.890  405.474   71.259   83.050   44.664  112.247   18.177   23.927
     10.900  407.615   73.415   83.399   44.960  110.207   19.345   24.140
     10.910  401.610   70.717   83.352   44.532  109.325   19.506   23.295
     10.920  404.617   71.452   83.963   43.312  110.822   18.474   24.127
     10.930  403.094   72.093   84.154   43.283  108.797   18.815   22.998
     10.940  406.182   72.422   85.876   44.148  110.329   18.369   22.116
     10.950  406.660   74.507   85.841   42.958  109.625   18.659   23.695
     10.960  411.532   73.477   86.224   44.446  113.953   18.672   23.104
     10.970  405.486   71.112   87.004   43.429  110.649   19.068   23.066
     10.980  408.401   72.569   86.018   44.299  111.022   18.931   22.749
     10.990  412.602   71.832   87.811   43.533  112.774   18.682   24.122
     11.000  409.492   72.200   86.769   44.874  111.316   18.375   23.220
     11.010  409.610   72.182   84.504   45.596  111.979   18.560   24.542
     11.020  405.245   73.140   84.438   44.796  108.985   19.207   23.059
     11.030  403.385   70.828   85.222   43.812  108.862   18.973   23.020
     11.040  403.108   71.972   84.742   45.736  106.340   18.622   22.919
     11.050  405.626   72.191   85.556   44.350  107.804   18.553   24.237
     11.060  408.224   70.753   85.842   46.802  110.706   18.090   22.876
     11.070  403.445   71.655   85.283   44.360  108.143   18.474   22.685
     11.080  407.359   73.816   84.633   44.414  109.652   18.807   24.278
     11.090  410.918   73.516   85.800   45.731  111.629   18.484   23.198
     11.100  407.759   73.270   86.135   44.537  110.018   18.065   23.051
     11.110  407.344   72.126   86.020   44.428  110.916   17.954   22.773
     11.120  406.738   71.821   85.764   44.698  109.448   18.061   22.979
     11.130  406.904   72.201   86.631   44.051  110.155   18.001   23.042
     11.140  407.024   72.248   86.113   44.609  109.446   19.273   23.142
     11.150  408.341   72.001   85.095   44.862  111.236   19.374   23.332
     11.160  407.134   71.616   86.628   43.789  110.214   19.044   22.943
     11.170  406.708   70.852   87.849   44.206  107.951   18.921   23.942
     11.180  406.072   71.941   86.569   44.208  109.493   19.207   22.519
     11.190  412.429   71.605   87.873   44.523  112.666   19.379   23.624
     11.200  409.344   70.569   88.491   43.537  110.962   19.531   24.186
     11.210  412.047   70.176   91.107   44.233  111.906   18.990   23.436
     11.220  414.687   71.423   91.093   44.073  111.569   19.118   24.251
     11.230  407.572   71.296   89.771   43.467  108.884   18.560   23.322
     11.240  411.533   70.452   89.296   44.287  111.327   18.225   23.557
     11.250  408.885   68.920   87.960   44.543  111.859   18.845   23.531
     11.260  408.345   70.242   88.916   44.048  110.231   17.807   23.704
     11.270  411.495   70.947   88.062   44.223  112.231   18.492   23.929
     11.280  407.886   69.698   88.064   44.510  111.019   18.865   23.633
     11.290  409.507   72.046   88.962   45.050  109.324   18.447   23.273
     11.300  414.105   72.654   89.658   45.005  109.330   19.335   23.553
     11.310  413.888   71.606   90.243   45.869  109.930   18.473   24.362
     11.320  410.181   69.756   88.955   46.380  109.614   19.424   23.049
     11.330  408.762   69.293   87.419   46.869  109.789   18.666   23.738
     11.340  415.574   71.650   90.081   46.357  111.794   18.727   23.669
     11.350  410.047   71.096   89.042   45.685  108.661   18.893   23.968
     11.360  410.449   71.606   87.121   44.901  109.739   19.751   23.607
     11.370  409.657   71.521   88.905   45.042  109.537   18.928   22.482
     11.380  408.875   73.563   87.970   44.018  108.847   19.311   21.943
     11.390  410.042   69.730   89.321   46.031  108.575   19.711   22.809
     11.400  407.600   70.177   88.705   45.320  109.236   18.715   22.160
     11.410  406.014   71.591   87.235   44.657  108.277   19.229   22.574
     11.420  405.706   70.792   87.529   44.548  109.317   18.549   22.491
     11.430  411.363   71.777   87.546   45.889  110.216   19.578   23.225
     11.440  410.704   71.842   87.072   45.389  110.579   18.893   23.575
     11.450  410.839   72.509   89.038   45.300  108.861   19.435   22.864
     11.460  407.507   72.690   88.481   44.025  109.310   18.683   22.389
     11.470  411.915   73.295   89.677   43.924  111.033   18.878   22.328
     11.480  407.778   71.277   87.248   44.514  111.339   18.559   22.733
     11.490  410.040   71.743   87.995   43.298  111.988   19.344   22.872
     11.500  406.641   70.658   87.456   43.348  110.269   19.768   22.524
     11.510  411.678   71.518   90.015   44.287  111.208   19.261   22.646
     11.520  410.414   71.221   89.273   44.732  111.332   19.065   23.117
     11.530  413.799   72.471   89.184   45.311  111.454   19.814   22.716
     11.540  410.164   72.757   88.098   45.751  109.015   19.428   22.181
     11.550  409.950   73.409   87.107   44.094  109.617   20.454   22.227
     11.560  416.509   74.455   91.245   45.182  109.932   19.194   21.487
     11.570  410.338   72.724   88.940   43.912  110.357   18.573   22.393
     11.580  408.404   71.437   87.522   42.722  109.565   20.100   22.806
     11.590  407.872   70.582   87.423   43.998  110.847   19.328   22.372
     11.600  409.466   71.165   86.349   44.560  112.455   19.366   22.760
     11.610  407.542   72.478   86.007   44.352  109.977   18.789   22.215
     11.620  409.572   70.578   85.880   43.372  113.158   20.046   22.541
     11.630  408.082   71.315   88.040   42.556  110.603   19.059   23.033
     11.640  410.492   71.186   87.807   44.664  111.655   19.107   22.211
     11.650  406.684   71.122   86.075   44.030  110.943   19.331   22.332
     11.660  408.989   71.321   87.151   42.248  114.045   19.438   22.874
     11.670  411.302   70.916   86.426   44.365  114.202   18.970   23.062
     11.680  412.925   71.950   87.176   44.864  114.534   18.996   22.713
     11.690  409.346   71.583   88.859   43.317  111.106   19.589   22.374
     11.700  408.942   71.210   86.586   42.907  111.501   19.709   23.494
     11.710  407.644   71.117   86.662   43.663  111.375   19.304   22.812
     11.720  412.013   72.407   88.282   44.004  111.739   19.829   22.389
     11.730  410.804   71.942   89.139   42.816  112.255   19.512   22.566
     11.740  409.309   72.105   85.963   44.365  111.144   19.380   22.657
     11.750  411.670   72.501   90.021   43.494  110.914   19.729   22.438
     11.760  412.556   71.342   88.796   43.980  113.775   19.471   22.490
     11.770  411.117   71.636   88.744   44.300  111.597   19.485   21.418
     11.780  406.645   69.556   86.100   44.938  111.213   20.130   22.964
     11.790  412.242   72.154   88.320   44.488  110.165   20.136   22.985
     11.800  412.189   69.542   90.323   43.983  111.932   19.777   23.032
     11.810  411.673   71.443   88.350   43.523  112.310   20.544   22.066
     11.820  414.697   72.166   89.877   44.033  113.044   19.987   22.941
     11.830  410.513   72.506   87.963   43.668  111.835   19.676   22.864
     11.840  410.803   72.530   88.349   45.176  109.865   20.549   22.027
     11.850  411.760   73.608   89.974   43.863  109.106   20.719   22.105
     11.860  412.814   72.485   88.686   43.825  111.329   20.529   22.132
     11.870  410.307   71.953   89.746   44.005  109.954   19.318   22.630
     11.880  413.094   73.454   87.338   45.031  112.102   20.947   21.889
     11.890  413.361   74.242   89.614   43.609  110.951   20.079   21.986
     11.900  403.441   70.962   86.039   42.902  110.676   19.803   22.001
     11.910  409.941   72.579   88.071   44.122  110.396   20.566   21.465
     11.920  409.073   71.883   87.664   44.557  110.765   20.345   22.513
     11.930  411.435   73.348   88.706   44.222  110.579   20.367   21.764
     11.940  407.245   71.891   86.300   43.823  109.984   19.829   21.911
     11.950  407.604   72.275   88.453   44.332  108.915   19.569   21.734
     11.960  411.108   73.515   87.684   44.103  111.089   20.103   22.977
     11.970  407.072   71.262   88.570   44.455  108.991   20.340   22.177
     11.980  408.382   74.392   86.427   43.594  109.770   19.556   22.145
     11.990  410.537   73.548   86.113   43.879  111.487   20.155   23.070
     12.000  411.838   73.890   86.829   43.896  112.633   20.068   22.017
     12.010  408.448   71.515   87.022   43.418  112.531   19.799   22.378
     12.020  409.564   71.785   86.762   43.125  114.301   18.859   22.900
     12.030  408.775   72.776   85.779   43.963  112.069   19.315   22.360
     12.040  409.796   73.765   86.587   42.899  111.430   19.877   22.574
     12.050  408.444   72.099   87.854   43.673  111.559   19.426   21.704
     12.060  406.163   72.123   86.660   42.079  111.294   19.671   22.237
     12.070  409.700   72.019   86.190   44.177  113.574   20.208   21.840
     12.080  409.621   71.350   86.409   44.075  112.448   20.299   22.145
     12.090  413.698   72.811   88.877   44.494  113.136   19.784   22.204
     12.100  411.675   72.860   86.727   44.275  111.964   20.468   22.117
     12.110  412.586   73.234   88.967   43.714  113.570   20.470   20.965
     12.120  409.847   72.830   86.236   42.963  112.251   20.402   22.195
     12.130  411.119   72.395   88.162   43.453  111.232   20.644   21.766
     12.140  408.341   72.083   88.676   42.273  110.671   20.188   21.693
     12.150  414.440   72.320   87.583   44.755  113.039   20.491   21.562
     12.160  411.857   73.708   86.218   44.048  111.191   20.606   21.805
     12.170  413.664   74.044   87.723   44.237  111.668   20.896   21.936
     12.180  411.410   72.670   87.979   44.153  111.485   20.739   21.288
     12.190  408.503   71.873   87.332   45.188  109.854   19.610   21.759
     12.200  411.856   71.701   87.729   43.887  112.777   19.860   22.102
     12.210  408.502   71.603   87.866   42.081  111.261   20.169   22.396
     12.220  409.868   72.316   87.399   42.842  112.991   20.057   21.164
     12.230  411.731   72.832   88.168   43.741  109.578   20.516   22.279
     12.240  411.246   71.393   88.903   42.681  112.855   20.104   21.581
     12.250  407.440   70.991   88.274   41.887  111.525   20.101   21.317
     12.260  412.053   72.735   89.718   42.858  111.905   20.038   21.299
     12.270  411.333   72.924   88.470   43.152  110.245   19.712   21.975
     12.280  413.172   73.801   88.683   43.309  111.407   19.118   22.360
     12.290  413.200   73.314   89.641   43.121  111.255   19.185   22.289
     12.300  410.444   73.009   88.754   41.872  112.293   19.167   21.612
     12.310  414.302   73.681   87.227   41.938  114.056   20.517   21.761
     12.320  409.381   71.642   89.184   42.230  111.948   20.067   21.227
     12.330  414.104   72.194   90.191   42.980  112.440   20.072   21.644
     12.340  409.698   71.157   88.657   44.517  110.272   19.688   21.502
     12.350  415.505   73.827   87.764   45.077  112.025   20.000   22.467
     12.360  413.331   74.761   88.610   44.565  109.282   19.622   21.467
     12.370  417.019   74.576   89.488   43.850  112.773   19.703   22.619
     12.380  412.203   74.330   88.954   43.546  111.876   18.730   20.721
     12.390  409.342   72.755   87.945   44.620  109.841   19.110   21.656
     12.400  415.457   75.463   87.820   42.994  113.357   20.023   22.320
     12.410  412.885   73.865   87.566   43.929  113.540   19.371   21.304
     12.420  410.001   73.292   88.948   43.382  110.095   19.222   21.789
     12.430  412.058   73.081   88.506   43.711  111.818   19.631   21.467
     12.440  411.373   73.567   87.156   43.378  111.244   20.521   21.379
     12.450  409.136   72.968   87.468   43.457  111.460   19.228   20.982
     12.460  409.974   72.711   87.852   44.211  111.192   19.331   20.834
     12.470  413.166   74.085   87.323   43.660  112.028   19.417   21.731
     12.480  411.873   71.918   88.055   43.573  113.210   19.739   21.226
     12.490  407.845   72.138   86.766   43.437  110.691   19.497   21.850
     12.500  407.166   71.461   85.946   43.890  110.437   19.897   21.870
     12.510  408.231   71.898   86.713   43.872  111.868   19.652   21.777
     12.520  408.330   70.481   86.654   44.606  112.614   19.394   21.056
     12.530  403.033   70.389   85.110   42.635  111.145   18.985   20.885
     12.540  407.481   70.239   87.130   43.418  111.260   19.860   21.548
     12.550  406.437   71.247   86.901   43.287  111.302   18.582   21.934
     12.560  404.922   70.937   86.537   42.948  112.033   19.167   21.009
     12.570  408.891   71.256   86.894   44.098  112.278   19.679   21.032
     12.580  410.910   71.392   86.845   43.956  114.188   18.545   21.532
     12.590  409.144   70.833   85.306   43.252  113.214   19.847   21.454
     12.600  413.422   71.216   88.232   43.560  113.276   20.159   21.337
     12.610  407.125   70.544   88.065   43.582  111.212   19.088   21.601
     12.620  408.787   69.729   88.044   43.722  111.915   19.420   21.721
     12.630  407.904   70.640   86.626   43.482  111.624   19.770   21.498
     12.640  409.505   70.656   86.335   44.054  112.198   19.768   21.941
     12.650  411.126   70.915   88.578   44.155  111.824   19.627   22.058
     12.660  409.767   70.327   87.876   44.213  112.111   18.796   21.967
     12.670  409.184   70.612   87.953   44.882  111.663   18.979   21.904
     12.680  408.204   70.452   87.540   43.817  111.945   18.987   21.499
     12.690  407.471   71.080   84.651   44.291  111.154   19.692   21.646
     12.700  410.857   71.054   85.602   43.772  113.209   20.029   21.948
     12.710  409.000   73.297   85.539   43.815  111.220   19.518   21.762
     12.720  411.573   73.152   86.375   44.732  112.130   19.369   21.416
     12.730  409.696   72.576   86.221   43.482  113.428   19.831   21.830
     12.740  406.697   71.635   85.953   43.391  110.844   19.351   22.862
     12.750  405.991   72.586   85.217   43.994  109.618   20.432   21.932
     12.760  408.939   72.944   84.685   44.283  111.806   19.730   21.323
     12.770  411.773   72.185   86.291   44.552  112.953   20.332   21.703
     12.780  408.969   71.857   87.146   44.118  111.944   19.172   21.478
     12.790  407.344   71.653   86.876   43.992  110.680   19.413   20.907
     12.800  408.921   69.504   87.214   43.814  111.568   20.418   21.516
     12.810  409.538   71.168   87.382   43.044  112.869   19.739   21.206
     12.820  412.532   73.455   87.955   44.007  111.655   20.292   20.633
     12.830  412.421   72.229   87.300   43.945  113.322   19.700   20.769
     12.840  409.812   71.118   87.837   44.175  111.212   19.784   21.379
     12.850  410.293   71.313   86.154   43.078  112.407   20.672   21.715
     12.860  410.890   73.314   85.804   44.644  111.637   20.106   20.966
     12.870  409.682   72.104   86.780   43.820  111.266   20.374   20.729
     12.880  407.584   72.463   86.290   42.615  111.439   20.372   21.205
     12.890  412.472   73.915   86.335   45.308  111.768   20.408   21.483
     12.900  409.572   71.953   86.467   44.723  111.655   20.523   21.032
     12.910  410.105   72.314   85.348   43.392  112.326   21.035   21.061
     12.920  411.246   72.120   85.653   44.156  112.797   20.680   22.136
     12.930  411.360   73.191   85.288   44.371  113.119   19.637   21.609
     12.940  411.038   72.868   85.883   44.281  112.214   20.383   21.199
     12.950  403.927   72.009   84.860   44.823  108.153   19.348   20.283
     12.960  410.655   73.928   84.781   44.082  111.278   21.236   20.732
     12.970  409.664   72.660   85.498   44.505  111.830   19.575   21.260
     12.980  406.473   72.856   84.472   44.175  109.710   20.122   20.961
     12.990  412.675   72.702   85.748   46.483  111.337   20.340   21.448
     13.000  410.187   73.182   84.494   45.538  111.831   20.830   21.300
     13.010  409.744   71.353   86.155   44.548  111.026   20.982   21.535
     13.020  406.309   71.441   83.223   45.213  110.700   20.625   21.235
     13.030  410.371   71.944   84.807   44.724  111.679   20.414   21.845
     13.040  410.538   71.513   86.492   44.180  112.847   19.886   21.712
     13.050  409.670   72.450   86.128   43.673  112.099   19.690   20.953
     13.060  412.134   72.165   87.028   44.687  112.136   20.785   21.423
     13.070  413.881   73.840   89.341   44.306  113.065   19.886   20.278
     13.080  412.812   72.922   87.697   43.735  111.400   20.907   20.753
     13.090  409.626   72.327   86.366   45.476  110.189   20.012   21.677
     13.100  412.623   72.689   86.612   44.612  110.748   20.505   22.108
     13.110  415.569   74.342   89.079   44.672  112.264   19.438   21.424
     13.120  412.753   73.045   86.980   44.650  112.889   19.719   22.357
     13.130  410.980   72.223   85.649   44.997  112.686   20.006   21.938
     13.140  411.521   72.959   87.272   43.555  111.834   19.783   21.743
     13.150  411.068   73.350   87.131   43.494  112.137   19.573   21.503
     13.160  410.538   73.105   86.818   43.344  110.929   20.322   21.375
     13.170  410.185   72.714   85.705   45.541  112.271   19.410   20.752
     13.180  409.648   72.484   85.690   44.829  110.537   19.756   22.120
     13.190  408.437   72.069   87.441   43.701  111.353   20.009   21.458
     13.200  413.475   72.725   87.975   44.294  112.478   20.324   22.279
     13.210  414.855   72.418   87.902   44.548  113.557   20.829   22.288
     13.220  414.617   72.687   87.179   44.615  113.640   19.978   21.752
     13.230  416.931   75.490   88.026   44.252  112.661   20.320   21.512
     13.240  411.647   71.047   87.413   44.417  111.889   20.081   22.036
     13.250  412.895   72.817   85.631   43.934  113.623   20.552   22.075
     13.260  412.896   72.220   86.029   44.703  112.778   20.800   22.683
     13.270  411.678   72.808   85.360   43.998  112.289   20.814   22.644
     13.280  412.297   73.061   84.622   42.384  113.878   21.091   22.132
     13.290  414.457   72.910   87.570   43.884  113.345   20.695   22.117
     13.300  415.439   73.205   88.103   43.192  110.055   21.475   22.535
     13.310  412.613   71.936   87.181   43.124  111.825   20.762   22.712
     13.320  411.677   73.833   86.689   42.758  110.701   20.513   23.197
     13.330  411.859   71.817   88.245   43.151  111.211   20.516   22.152
     13.340  410.374   72.406   85.315   44.809  110.267   20.823   22.109
     13.350  405.036   71.944   84.611   43.640  109.622   19.548   22.109
     13.360  408.166   72.921   85.299   44.231  109.993   19.577   21.795
     13.370  409.444   72.500   85.794   44.281  111.207   20.486   21.914
     13.380  408.341   73.229   86.091   43.533  108.605   21.068   22.181
     13.390  411.329   72.724   86.215   44.028  111.753   21.314   22.744
     13.400  411.546   72.028   87.609   45.307  110.718   21.153   21.422
     13.410  411.238   73.123   87.170   44.855  110.064   21.312   21.427
     13.420  411.981   72.484   86.494   44.837  110.698   22.102   22.228
     13.430  412.823   72.913   86.825   44.735  110.771   21.767   22.033
     13.440  411.257   72.282   86.539   44.059  111.080   20.902   21.750
     13.450  414.833   73.480   86.289   44.901  112.271   22.023   21.949
     13.460  416.975   73.330   87.679   44.118  114.442   21.349   21.699
     13.470  410.212   72.005   86.596   43.702  111.454   20.643   21.782
     13.480  415.005   75.184   86.430   43.755  111.743   21.455   22.703
     13.490  411.546   73.851   86.469   43.907  110.437   20.710   22.428
     13.500  417.830   74.527   88.364   45.324  113.732   21.053   22.367
     13.510  416.007   73.496   87.892   44.610  112.998   20.921   22.816
     13.520  411.946   72.087   88.564   43.946  109.622   21.393   23.099
     13.530  413.636   72.422   87.357   44.247  112.111   21.631   21.175
     13.540  413.200   73.548   87.280   45.015  110.466   21.671   21.413
     13.550  412.763   72.647   88.520   44.880  109.934   21.562   21.872
     13.560  414.409   71.432   88.349   45.140  110.078   22.347   22.366
     13.570  417.200   73.765   87.186   45.338  112.299   22.263   23.125
     13.580  415.177   74.289   86.706   45.793  109.258   22.149   22.858
     13.590  409.746   72.624   85.875   45.361  110.327   21.160   21.990
     13.600  414.254   74.166   86.828   44.769  110.387   23.164   22.196
     13.610  408.643   72.789   86.208   44.386  109.435   21.688   21.559
     13.620  404.507   72.628   86.410   44.620  106.639   20.705   20.959
     13.630  411.498   73.545   86.926   44.397  111.286   20.294   21.399
     13.640  404.690   73.089   86.100   43.636  109.207   19.402   20.713
     13.650  403.866   71.419   84.852   44.501  108.358   20.709   21.390
     13.660  408.046   74.353   86.048   44.866  107.718   20.454   20.657
     13.670  405.852   73.390   87.045   43.464  108.189   20.089   22.079
     13.680  410.718   72.577   88.065   45.849  110.394   20.691   20.381
     13.690  412.433   74.088   87.588   44.324  111.425   20.501   21.518
     13.700  410.197   72.784   88.915   43.555  110.121   19.670   21.698
     13.710  411.748   72.090   88.335   43.976  113.209   19.859   21.305
     13.720  413.294   73.338   89.315   45.113  111.843   19.990   20.887
     13.730  409.865   72.760   88.307   43.350  110.422   19.909   21.899
     13.740  414.421   72.978   90.024   44.556  112.626   20.664   21.191
     13.750  408.811   73.047   87.784   43.813  109.588   19.596   20.975
     13.760  410.168   72.012   88.768   44.469  109.874   20.307   20.967
     13.770  411.811   74.185   88.736   43.835  110.058   20.284   21.169
     13.780  412.937   72.710   88.293   43.709  113.297   20.299   21.274
     13.790  412.419   72.877   87.832   43.441  112.458   21.176   21.055
     13.800  415.136   72.656   87.623   44.879  113.860   20.508   21.893
     13.810  412.381   71.476   88.127   43.835  113.018   20.546   22.107
     13.820  410.052   73.070   88.960   43.165  111.152   20.003   21.480
     13.830  408.490   71.864   88.899   42.934  109.943   20.759   21.429
     13.840  409.776   72.601   88.621   43.216  110.286   20.623   21.083
     13.850  410.164   71.975   88.212   43.847  110.835   19.727   21.823
     13.860  415.612   72.959   88.558   44.024  112.399   21.523   21.194
     13.870  413.579   73.700   90.248   44.742  110.988   20.305   20.821
     13.880  414.912   74.280   90.158   43.348  110.413   21.091   21.824
     13.890  410.092   73.185   87.876   43.560  111.368   20.589   20.830
     13.900  411.358   72.285   88.816   43.412  112.130   20.715   21.370
     13.910  408.020   71.109   87.286   44.256  111.196   19.826   20.884
     13.920  409.268   73.753   87.673   44.226  110.539   20.124   20.846
     13.930  409.829   71.773   89.973   44.804  108.186   19.609   21.502
     13.940  406.599   73.436   87.012   45.201  108.270   19.849   20.841
     13.950  405.042   71.452   89.089   44.931  106.833   19.859   20.648
     13.960  407.876   73.232   87.314   44.751  108.923   19.592   20.660
     13.970  408.921   71.970   86.789   45.100  112.469   20.017   20.557
     13.980  407.504   71.306   87.068   44.414  109.942   20.315   21.911
     13.990  410.669   72.754   87.922   45.968  109.749   19.467   21.888
     14.000  407.695   71.572   86.193   45.674  110.271   19.366   21.512
     14.010  404.859   72.066   85.052   45.532  108.275   19.919   21.625
     14.020  405.105   70.944   88.165   45.090  107.945   19.423   21.644
     14.030  408.528   73.333   86.656   45.619  108.622   19.578   21.468
     14.040  409.115   72.016   87.636   46.580  108.121   20.068   22.052
     14.050  407.433   71.433   88.896   45.467  108.208   19.884   20.894
     14.060  411.531   71.028   89.179   46.175  110.273   19.984   21.311
     14.070  412.156   72.454   88.923   46.275  108.774   20.143   22.040
     14.080  407.151   71.852   89.034   43.957  108.231   21.098   21.010
     14.090  411.825   71.993   88.051   46.990  109.485   21.269   21.930
     14.100  409.699   72.576   87.291   45.008  109.370   21.198   21.980
     14.110  408.639   72.636   87.780   44.763  107.988   19.542   23.019
     14.120  410.351   72.511   89.462   44.366  109.255   19.930   21.836
     14.130  404.610   71.383   87.520   44.329  108.833   19.250   21.170
     14.140  410.931   71.247   90.067   45.666  109.461   19.344   22.122
     14.150  408.063   72.531   87.132   45.541  108.750   19.662   21.172
     14.160  411.858   73.777   88.828   45.194  109.624   20.038   21.195
     14.170  413.153   72.662   89.336   44.817  110.492   20.186   22.035
     14.180  411.068   74.182   87.912   45.090  108.376   20.702   21.105
     14.190  413.793   75.015   88.621   45.577  110.691   19.806   21.315
     14.200  414.755   74.234   90.059   44.768  110.385   20.193   21.277
     14.210  412.238   72.660   88.743   44.858  111.740   20.773   21.259
     14.220  414.539   73.058   89.698   47.047  109.858   19.237   21.488
     14.230  413.878   73.822   89.221   46.059  111.199   19.820   20.672
     14.240  413.780   75.011   89.154   45.181  110.325   18.841   21.608
     14.250  415.562   73.900   88.175   45.886  114.217   18.438   21.615
     14.260  412.848   72.026   88.799   46.046  112.928   18.945   21.604
     14.270  410.418   72.757   88.518   45.007  111.202   18.991   21.595
     14.280  413.769   72.103   87.469   45.125  113.393   19.266   22.366
     14.290  412.602   72.489   88.220   44.755  112.690   18.147   22.061
     14.300  415.183   72.970   87.844   45.622  112.657   20.036   22.188
     14.310  412.947   73.050   86.227   45.422  113.815   19.479   21.828
     14.320  414.590   73.300   86.758   46.358  113.519   20.132   20.460
     14.330  411.723   71.832   85.782   44.850  113.050   21.084   21.361
     14.340  411.213   72.262   86.971   45.088  111.784   20.241   21.344
     14.350  411.466   71.845   86.139   45.872  111.440   20.550   21.671
     14.360  410.818   73.574   84.974   45.664  111.823   19.659   20.895
     14.370  411.621   71.970   86.987   45.204  111.911   20.020   21.969
     14.380  416.059   73.487   86.802   48.106  112.234   20.321   21.420
     14.390  411.115   72.926   87.436   45.945  111.595   18.555   20.925
     14.400  413.161   72.471   89.463   44.284  110.444   20.310   21.066
     14.410  411.654   72.078   88.393   44.937  111.399   19.613   20.877
     14.420  415.905   71.235   87.824   45.082  114.017   20.508   21.744
     14.430  418.126   71.732   90.442   45.426  114.161   20.088   22.045
     14.440  414.087   71.423   87.642   44.749  114.195   19.183   21.425
     14.450  413.808   72.325   87.876   44.221  115.210   19.146   21.327
     14.460  415.717   72.676   88.587   45.926  113.294   20.239   21.749
     14.470  415.080   71.466   88.124   46.116  113.342   19.863   21.697
     14.480  415.829   73.097   87.921   46.847  112.099   19.702   22.551
     14.490  414.250   73.732   87.487   46.970  111.617   20.517   20.709
     14.500  415.973   72.743   88.739   46.920  111.388   20.061   21.455
     14.510  418.129   73.911   88.437   46.284  114.487   19.957   21.372
     14.520  413.853   72.269   89.041   46.376  111.381   20.346   21.883
     14.530  417.359   73.128   88.467   46.314  113.268   20.627   20.786
     14.540  413.714   72.693   86.780   46.100  111.899   19.437   22.054
     14.550  412.862   72.795   86.606   45.037  112.599   20.086   21.034
     14.560  414.151   73.927   87.689   45.254  110.920   20.073   21.820
     14.570  411.576   71.654   88.988   44.048  111.080   19.903   21.391
     14.580  412.165   72.468   86.785   47.415  109.167   19.916   21.898
     14.590  412.249   72.204   87.775   45.482  110.047   20.198   22.093
     14.600  415.253   72.923   87.183   45.538  108.893   20.905   22.767
     14.610  413.287   71.269   87.070   44.910  112.174   20.510   22.107
     14.620  414.053   72.759   86.734   46.112  111.022   20.402   22.795
     14.630  417.709   73.007   88.206   46.434  112.287   20.525   22.210
     14.640  413.026   72.052   88.307   45.022  111.241   20.103   21.180
     14.650  412.497   72.690   87.886   44.536  110.035   21.369   20.891
     14.660  410.588   72.655   85.530   46.459  109.051   20.408   22.684
     14.670  411.679   72.880   86.350   44.778  110.410   20.701   21.966
     14.680  412.908   72.263   87.247   45.183  110.754   20.599   21.714
     14.690  415.141   73.291   88.158   45.959  110.886   20.222   21.738
     14.700  413.757   72.909   87.776   45.915  110.881   20.264   22.509
     14.710  413.292   72.519   89.027   45.324  110.855   20.064   21.440
     14.720  409.580   72.341   87.081   44.467  109.425   20.944   21.846
     14.730  412.085   72.679   88.103   45.877  108.485   20.419   22.030
     14.740  412.839   74.736   86.287   45.118  110.125   20.487   21.638
     14.750  410.253   72.201   87.117   45.322  110.610   19.772   21.153
     14.760  412.507   72.236   86.331   45.666  109.807   19.965   22.434
     14.770  415.083   71.392   89.455   45.562  111.474   20.374   21.703
     14.780  413.575   72.188   87.497   44.429  112.063   19.809   22.478
     14.790  414.667   71.746   87.820   45.092  110.592   19.856   22.406
     14.800  410.778   70.435   88.020   44.502  109.276   21.504   21.838
     14.810  411.603   71.969   88.857   43.116  109.492   20.604   22.148
     14.820  414.037   68.691   88.767   45.437  111.926   20.732   22.477
     14.830  414.086   71.298   88.175   44.644  111.295   20.821   21.774
     14.840  415.303   70.395   90.392   45.129  110.168   21.302   22.270
     14.850  413.070   69.975   89.227   45.092  111.261   21.121   20.902
     14.860  415.224   69.546   89.250   45.581  112.856   20.513   21.822
     14.870  413.226   70.852   87.736   46.177  111.142   20.706   21.736
     14.880  414.527   70.780   89.073   45.796  110.988   21.183   22.266
     14.890  411.221   70.151   88.526   44.309  111.298   21.032   21.432
     14.900  417.618   72.032   88.319   44.439  113.187   21.506   22.146
     14.910  414.575   72.087   87.190   44.634  111.888   21.039   22.197
     14.920  415.911   72.149   90.270   44.133  111.995   20.762   21.675
     14.930  419.212   72.435   91.352   45.955  111.608   21.826   22.256
     14.940  416.802   71.271   92.013   45.339  111.718   20.722   21.774
     14.950  417.101   71.971   90.659   46.450  109.595   20.966   22.553
     14.960  418.942   70.993   90.766   46.035  111.769   20.808   22.373
     14.970  416.936   71.695   91.345   46.059  110.984   19.582   22.059
     14.980  417.004   71.004   90.392   46.301  112.107   21.123   21.645
     14.990  414.345   72.101   90.379   45.081  110.052   20.777   21.430
     15.000  415.433   71.009   89.716   44.818  110.792   20.738   21.844
     15.010  414.767   72.134   90.391   44.832  109.255   20.058   21.760
     15.020  416.713   72.084   88.673   46.454  112.319   19.910   21.711
     15.030  417.156   73.147   88.527   47.001  111.152   21.356   21.003
     15.040  417.975   72.011   89.332   46.663  113.162   21.337   21.657
     15.050  417.781   73.820   88.584   45.856  111.817   21.429   21.340
     15.060  419.726   73.168   89.749   46.337  111.607   21.955   21.831
     15.070  413.563   72.973   90.502   45.487  107.095   21.560   21.712
     15.080  416.103   72.017   90.485   45.753  109.325   22.112   21.922
     15.090  412.935   71.641   89.405   44.700  108.820   21.436   22.207
     15.100  414.446   72.464   88.333   45.990  110.196   20.331   21.771
     15.110  411.843   72.084   86.985   45.669  108.798   21.322   21.617
     15.120  411.482   72.243   88.662   45.859  108.129   20.549   22.048
     15.130  411.646   71.538   89.107   45.795  108.994   20.631   21.885
     15.140  412.635   72.521   91.312   44.495  108.172   19.888   21.111
     15.150  415.560   73.814   90.045   45.949  108.423   20.483   22.217
     15.160  414.672   71.704   90.343   46.834  107.852   20.457   23.188
     15.170  415.014   72.866   91.297   45.088  108.597   20.427   22.706
     15.180  410.269   72.218   88.727   45.279  107.997   20.449   22.089
     15.190  413.746   72.751   88.971   45.597  109.279   20.737   21.497
     15.200  410.075   73.095   88.639   44.878  107.116   20.146   21.439
     15.210  410.750   72.430   88.004   46.744  106.129   20.733   22.790
     15.220  411.609   71.188   88.441   45.392  110.731   19.802   21.545
     15.230  411.907   71.449   89.148   44.512  110.376   20.473   21.413
     15.240  414.137   71.976   91.867   45.145  108.743   20.702   21.288
     15.250  413.108   72.128   89.185   45.964  110.025   21.644   21.618
     15.260  415.441   73.924   88.732   45.616  109.296   22.103   22.043
     15.270  417.786   72.817   89.605   45.568  111.373   21.562   22.649
     15.280  410.271   71.827   88.690   44.723  108.137   21.192   21.965
     15.290  410.110   71.820   86.933   45.902  107.194   21.469   22.025
     15.300  412.673   72.627   88.417   45.765  108.609   21.048   22.076
     15.310  412.463   73.166   88.473   45.692  108.402   20.430   21.724
     15.320  410.455   71.030   88.693   44.988  108.509   20.636   21.867
     15.330  415.414   72.825   88.246   46.619  110.354   21.019   22.805
     15.340  413.562   72.941   88.500   45.675  109.190   21.221   21.566
     15.350  413.313   71.183   89.597   45.779  109.457   21.432   22.444
     15.360  414.559   72.713   89.542   44.987  108.931   21.199   23.351
     15.370  412.139   73.676   89.710   44.420  107.504   20.689   22.754
     15.380  410.263   72.760   88.814   44.547  107.143   21.602   22.762
     15.390  410.216   72.598   88.895   44.394  108.979   20.000   22.206
     15.400  410.436   73.085   88.530   46.490  107.306   19.987   21.672
     15.410  408.650   74.715   86.869   45.520  105.983   20.380   22.396
     15.420  413.058   72.991   88.836   46.147  108.936   20.802   22.204
     15.430  410.076   72.631   89.942   45.006  108.539   20.102   21.375
     15.440  413.595   73.977   90.307   45.718  107.975   21.025   21.392
     15.450  412.021   72.046   89.981   45.563  108.091   20.273   21.875
     15.460  409.219   72.507   88.731   45.303  106.146   21.776   22.371
     15.470  416.693   72.716   89.901   46.827  110.634   21.457   21.634
     15.480  414.070   71.422   90.215   45.790  110.409   21.329   21.888
     15.490  409.308   72.950   88.683   46.272  108.052   19.192   21.955
     15.500  413.695   73.581   90.347   44.341  108.200   21.539   22.496
     15.510  410.085   73.394   88.398   45.382  109.115   20.364   21.850
     15.520  411.547   73.027   89.439   45.534  107.115   21.102   21.489
     15.530  410.387   71.166   89.647   44.412  109.759   20.491   22.384
     15.540  409.781   72.188   89.890   45.051  107.491   20.660   22.283
     15.550  410.732   71.386   89.878   44.307  108.653   20.225   22.426
     15.560  409.684   70.590   88.916   44.386  109.394   21.245   21.859
     15.570  410.000   70.196   89.862   44.795  107.024   21.528   23.921
     15.580  414.777   72.640   90.139   45.695  109.320   21.028   23.370
     15.590  411.520   71.816   90.281   45.122  108.289   19.926   23.063
     15.600  412.178   71.573   88.689   46.220  108.755   20.391   23.085
     15.610  412.508   70.701   89.733   46.585  107.522   21.351   22.932
     15.620  413.757   72.448   89.676   45.808  107.987   20.689   22.589
     15.630  415.367   71.901   89.776   45.900  109.510   20.814   22.991
     15.640  413.242   72.617   89.318   45.596  107.280   21.875   22.826
     15.650  415.207   73.101   89.695   44.988  110.576   20.669   22.308
     15.660  411.037   71.842   89.454   45.142  106.644   21.467   22.649
     15.670  408.549   71.084   88.349   43.551  109.705   20.395   22.716
     15.680  410.386   72.008   89.843   44.824  109.247   20.277   22.066
     15.690  411.596   73.294   88.402   44.403  108.404   20.896   23.052
     15.700  412.399   71.079   88.744   45.882  109.175   21.592   22.148
     15.710  412.106   72.099   87.859   43.794  111.038   21.808   21.988
     15.720  410.801   70.894   89.259   44.441  109.911   21.573   22.546
     15.730  410.007   71.225   89.232   43.746  109.065   21.264   22.230
     15.740  408.410   70.385   89.665   43.316  108.947   21.243   21.642
     15.750  410.455   71.881   88.697   44.017  110.887   21.265   21.760
     15.760  411.902   70.200   89.369   44.259  111.313   20.939   22.090
     15.770  413.537   70.894   90.517   44.184  111.734   21.977   21.451
     15.780  411.145   72.264   89.125   44.396  109.757   21.905   21.741
     15.790  410.299   71.375   89.389   44.161  108.484   21.191   22.200
     15.800  404.775   72.302   86.312   44.515  107.012   21.026   21.764
     15.810  410.254   72.888   88.138   44.810  109.157   20.656   22.352
     15.820  410.280   71.393   89.225   44.729  109.422   20.992   21.478
     15.830  407.451   71.008   88.073   44.655  109.619   20.965   20.870
     15.840  410.677   71.832   89.000   44.117  109.224   22.370   22.061
     15.850  409.383   70.402   88.846   44.114  109.288   22.611   21.921
     15.860  407.223   71.636   88.769   43.795  108.263   21.166   21.454
     15.870  410.327   71.191   88.627   45.126  110.010   21.622   21.897
     15.880  411.891   71.740   89.069   45.905  109.922   22.161   21.572
     15.890  410.314   70.943   87.542   45.043  111.258   22.089   21.561
     15.900  411.037   71.604   88.812   44.438  110.333   21.960   21.914
     15.910  411.730   73.155   88.496   44.775  110.957   21.725   21.531
     15.920  411.090   72.279   89.154   43.678  110.473   21.462   22.084
     15.930  411.773   72.353   88.113   44.625  111.760   21.603   21.219
     15.940  409.272   70.898   89.617   43.027  110.461   21.099   21.115
     15.950  410.920   70.587   88.279   43.821  111.878   21.909   22.390
     15.960  411.002   70.628   88.606   43.604  110.119   21.942   22.027
     15.970  410.499   70.378   89.171   44.676  110.397   21.271   22.098
     15.980  411.188   71.925   88.352   44.742  110.765   22.249   20.448
     15.990  407.660   70.434   87.983   44.727  111.137   20.545   21.239
     16.000  408.312   69.937   88.319   42.257  111.954   21.378   21.025
     16.010  410.452   70.575   90.245   43.784  111.269   20.379   20.736
     16.020  411.978   72.854   89.270   42.311  111.124   21.884   21.595
     16.030  413.160   71.247   89.896   43.792  111.543   21.895   21.150
     16.040  407.714   70.223   88.777   43.539  109.746   21.890   20.598
     16.050  404.250   71.184   87.540   43.417  106.799   20.437   21.711
     16.060  411.853   72.615   89.317   45.922  109.061   21.176   20.439
     16.070  411.270   71.986   88.773   44.805  109.155   21.472   21.156
     16.080  410.832   72.125   89.844   43.047  111.169   20.970   20.975
     16.090  408.125   72.401   87.880   44.234  108.610   21.413   21.219
     16.100  409.385   72.704   88.806   43.842  109.968   21.287   21.035
     16.110  409.984   72.222   88.146   43.290  111.185   21.097   21.037
     16.120  410.760   71.435   88.844   43.729  109.714   21.305   21.829
     16.130  411.078   73.259   88.553   43.816  109.922   21.023   21.023
     16.140  407.013   71.340   88.930   43.800  108.327   21.142   20.661
     16.150  407.897   71.402   88.509   43.198  110.798   21.032   21.384
     16.160  409.986   70.954   90.416   43.954  108.453   22.080   21.774
     16.170  406.689   69.777   88.996   45.018  106.767   22.083   21.060
     16.180  408.840   70.015   88.863   44.263  108.971   22.184   20.284
     16.190  407.710   70.950   88.363   44.315  107.963   21.985   20.760
     16.200  408.072   70.175   89.264   43.272  108.770   21.163   21.670
     16.210  408.702   70.821   86.245   43.976  109.743   21.792   22.228
     16.220  406.786   71.332   88.859   43.688  109.796   20.801   20.576
     16.230  405.740   71.211   87.931   41.675  107.933   21.478   22.063
     16.240  405.778   70.806   87.795   43.603  107.593   20.358   21.876
     16.250  404.077   69.144   88.076   41.923  109.996   21.412   20.818
     16.260  407.354   70.538   87.897   43.070  109.210   21.681   21.500
     16.270  410.166   70.162   87.942   43.857  110.313   22.073   21.072
     16.280  405.075   67.845   88.488   42.318  108.838   21.881   21.949
     16.290  405.866   69.538   86.856   42.325  109.610   22.062   21.662
     16.300  406.907   68.603   86.444   43.983  111.912   20.458   21.269
     16.310  403.179   69.440   86.232   43.201  109.291   20.710   21.119
     16.320  405.560   68.940   87.289   43.060  109.422   21.263   22.441
     16.330  405.253   69.277   88.553   44.089  108.279   20.904   21.252
     16.340  403.563   68.684   87.124   42.316  109.418   20.583   21.613
     16.350  404.796   69.472   87.334   42.984  109.318   20.531   21.520
     16.360  399.289   68.608   86.474   42.152  107.049   20.427   21.175
     16.370  403.506   69.957   85.898   42.760  109.673   20.251   22.095
     16.380  401.995   70.380   85.449   42.887  108.215   20.273   21.872
     16.390  402.953   71.138   86.007   42.809  107.356   20.770   22.088
     16.400  409.684   69.524   90.040   43.245  108.127   21.608   22.252
     16.410  407.754   69.239   88.444   42.430  109.638   21.097   21.790
     16.420  402.946   68.885   87.984   43.825  105.596   21.320   21.539
     16.430  406.145   71.027   86.487   42.512  108.137   21.213   22.642
     16.440  407.219   71.414   86.236   42.973  109.821   20.395   22.052
     16.450  403.632   71.721   84.693   43.751  106.685   21.081   21.431
     16.460  404.349   71.166   86.584   42.772  107.750   20.839   20.919
     16.470  406.762   70.951   87.792   43.113  107.872   21.454   21.496
     16.480  403.636   69.012   87.632   42.919  108.447   21.476   21.153
     16.490  408.695   70.086   89.280   43.791  109.291   21.489   21.398
     16.500  406.636   70.873   86.771   43.829  109.488   21.415   20.688
     16.510  410.095   72.519   88.342   43.761  109.678   20.837   21.025
     16.520  407.478   70.785   87.482   43.764  109.896   21.478   21.677
     16.530  414.409   72.453   88.875   45.660  110.653   21.951   20.779
     16.540  410.238   72.791   87.018   43.852  110.604   20.937   21.445
     16.550  406.835   71.488   86.536   44.666  110.086   20.920   19.962
     16.560  411.940   72.410   87.178   44.785  109.905   21.700   20.403
     16.570  408.438   72.738   86.739   44.271  109.867   20.500   20.948
     16.580  410.855   72.598   88.400   42.759  109.848   21.152   20.972
     16.590  404.803   71.456   86.204   42.369  108.019   20.564   20.984
     16.600  406.478   71.052   87.374   43.828  107.684   20.718   21.649
     16.610  405.701   70.113   88.689   42.624  108.429   20.726   20.471
     16.620  404.337   71.996   87.775   42.486  106.942   19.325   20.428
     16.630  404.675   69.995   86.780   42.916  108.243   20.692   21.287
     16.640  406.056   70.985   86.753   41.904  108.962   21.131   21.037
     16.650  405.146   70.705   87.339   44.133  107.902   20.162   21.590
     16.660  404.944   71.535   87.938   42.877  107.379   20.776   21.993
     16.670  405.102   71.100   87.124   41.301  110.163   20.852   21.168
     16.680  403.643   71.728   87.634   40.929  107.257   20.837   22.159
     16.690  404.113   73.176   85.686   42.535  107.108   20.368   21.800
     16.700  406.782   72.135   87.678   41.667  108.756   20.554   21.838
     16.710  408.913   72.498   89.655   41.425  108.880   21.208   20.746
     16.720  407.961   72.747   87.220   42.191  108.199   21.224   21.271
     16.730  408.737   71.204   86.294   42.638  110.235   21.683   21.167
     16.740  408.073   69.404   87.763   42.860  110.093   22.082   21.665
     16.750  406.108   72.267   86.178   42.068  109.379   21.556   20.374
     16.760  408.847   71.413   86.663   42.330  111.069   20.987   20.693
     16.770  408.127   72.243   88.091   42.261  107.641   21.325   22.113
     16.780  400.412   71.662   88.026   41.405  104.463   20.565   20.738
     16.790  405.521   72.442   87.478   42.055  108.610   20.660   20.836
     16.800  403.995   72.230   85.779   41.989  107.739   21.188   20.801
     16.810  402.733   69.197   87.442   43.905  107.178   20.154   21.669
     16.820  404.674   70.988   87.772   42.916  107.696   20.048   20.906
     16.830  403.642   69.713   86.280   44.302  108.315   20.550   21.531
     16.840  404.826   71.740   85.786   42.215  108.539   21.280   21.404
     16.850  403.891   71.398   84.411   44.583  107.803   20.664   21.190
     16.860  406.161   70.761   85.531   43.375  108.891   21.355   21.591
     16.870  403.375   71.749   85.280   42.588  106.873   21.110   21.755
     16.880  406.595   71.714   87.695   43.612  106.901   20.141   22.347
     16.890  406.798   71.068   87.611   43.594  109.108   20.093   21.669
     16.900  401.794   71.040   85.907   43.519  105.869   21.291   21.569
     16.910  405.690   71.907   86.570   43.518  107.095   21.474   21.674
     16.920  406.525   71.979   85.486   44.780  108.559   21.434   21.476
     16.930  404.517   70.958   83.870   44.330  109.738   20.789   21.432
     16.940  404.841   72.176   84.459   43.992  108.866   21.265   21.357
     16.950  407.687   72.558   85.815   44.521  108.202   21.968   21.925
     16.960  402.578   70.749   84.831   44.100  108.274   20.400   20.807
     16.970  399.675   71.081   85.355   42.998  105.565   20.992   21.589
     16.980  399.763   71.581   84.285   43.471  105.330   20.831   21.935
     16.990  403.162   73.936   84.353   44.049  106.117   21.628   20.736
     17.000  401.105   71.874   86.138   43.310  105.379   21.087   20.844
     17.010  405.334   73.075   86.782   43.349  106.141   21.529   21.943
     17.020  404.854   73.112   84.532   43.485  107.025   21.078   21.950
     17.030  403.554   73.288   85.580   43.553  103.957   20.855   22.435
     17.040  408.026   73.300   86.782   43.193  106.951   21.555   21.742
     17.050  405.573   73.667   85.961   42.978  106.349   21.244   20.578
     17.060  407.301   73.540   85.945   44.969  106.120   21.586   21.259
     17.070  404.266   72.151   84.898   44.454  106.521   21.527   21.717
     17.080  405.604   73.724   86.334   43.371  105.695   21.851   21.865
     17.090  407.236   73.333   87.612   42.345  107.650   20.989   21.806
     17.100  406.912   72.565   85.695   43.822  107.610   21.851   21.872
     17.110  408.065   72.552   86.579   43.442  107.953   22.196   21.912
     17.120  407.970   71.936   88.598   42.425  108.175   20.970   22.206
     17.130  406.495   72.422   87.311   43.175  107.825   20.231   22.265
     17.140  405.051   71.338   85.780   43.012  106.766   20.983   23.122
     17.150  404.708   72.659   85.766   42.867  106.316   21.048   21.744
     17.160  402.716   70.530   86.746   43.120  105.803   19.856   23.150
     17.170  407.687   72.138   87.990   43.142  107.536   20.962   21.929
     17.180  401.500   70.091   86.085   42.319  105.904   20.554   21.600
     17.190  411.974   73.166   88.032   43.593  108.836   21.841   21.426
     17.200  408.499   71.612   88.134   43.844  106.882   21.280   21.477
     17.210  404.458   69.526   88.593   43.847  107.732   20.211   21.505
     17.220  407.045   70.286   86.969   43.128  109.928   20.890   21.596
     17.230  405.191   70.609   87.565   43.329  107.170   20.465   22.679
     17.240  403.162   69.415   85.804   43.941  107.650   20.438   21.691
     17.250  403.369   70.625   85.749   42.895  106.719   20.884   21.804
     17.260  407.523   73.566   85.153   43.640  107.738   20.593   21.801
     17.270  405.759   72.385   84.854   45.453  105.912   20.833   22.488
     17.280  405.296   72.662   85.932   43.106  105.854   20.974   21.464
     17.290  407.184   71.058   85.286   44.715  109.128   20.873   20.739
     17.300  409.438   72.121   86.829   44.568  108.697   20.222   22.592
     17.310  402.755   70.646   85.772   44.246  107.359   20.656   20.851
     17.320  407.563   72.044   85.157   45.083  107.089   20.448   21.681
     17.330  407.031   72.096   84.244   46.226  107.555   21.152   21.195
     17.340  403.455   70.349   84.648   45.455  106.214   20.633   21.656
     17.350  406.739   72.576   84.776   44.357  106.699   21.208   21.263
     17.360  410.042   71.165   86.084   45.079  108.778   20.664   22.035
     17.370  409.135   73.380   85.720   44.434  106.785   20.195   22.331
     17.380  404.516   71.620   85.702   44.206  107.073   20.634   21.204
     17.390  403.623   71.831   83.675   44.590  106.887   20.985   21.663
     17.400  407.674   71.715   84.443   44.242  108.910   20.983   21.290
     17.410  402.726   71.393   84.177   44.239  106.578   20.207   21.282
     17.420  406.454   71.802   85.228   44.793  108.315   20.744   21.160
     17.430  402.753   71.641   86.234   44.281  104.438   20.730   21.416
     17.440  407.393   69.412   85.700   44.707  108.472   20.748   22.566
     17.450  410.039   71.329   89.091   43.276  108.527   20.863   21.914
     17.460  406.339   70.899   85.972   44.400  107.661   20.104   22.007
     17.470  403.957   70.012   86.732   43.859  108.151   20.119   21.051
     17.480  409.126   71.275   88.283   44.374  107.238   20.974   21.491
     17.490  404.192   70.196   86.796   44.204  106.959   20.122   21.060
     17.500  408.435   72.323   87.445   44.516  106.139   20.699   22.475
     17.510  407.647   71.219   87.285   45.757  107.069   20.417   22.017
     17.520  408.731   70.508   87.803   44.514  108.284   20.468   21.542
     17.530  404.812   69.766   87.426   44.741  108.011   19.558   21.571
     17.540  406.229   70.165   88.650   44.948  107.357   19.607   22.020
     17.550  405.417   70.117   88.996   44.867  107.675   19.088   21.455
     17.560  406.821   70.411   87.112   45.966  107.694   19.447   21.446
     17.570  410.554   70.297   86.468   46.118  109.866   20.069   22.781
     17.580  411.229   70.880   87.912   45.041  110.636   19.928   22.122
     17.590  411.399   69.673   89.891   44.711  109.361   19.578   22.331
     17.600  410.633   71.018   88.422   44.868  109.566   20.576   21.517
     17.610  415.531   70.819   88.599   46.357  110.696   20.378   23.201
     17.620  410.435   71.567   85.602   44.666  110.880   20.838   22.859
     17.630  409.140   70.667   85.922   45.421  110.041   20.191   22.482
     17.640  409.733   71.617   84.602   46.182  108.835   20.593   22.600
     17.650  409.860   70.993   86.150   46.548  110.838   19.673   21.678
     17.660  408.703   70.124   85.800   45.482  109.493   20.569   22.209
     17.670  410.936   71.280   86.346   45.792  109.776   20.659   22.426
     17.680  407.618   69.642   87.075   46.476  108.837   19.269   21.984
     17.690  406.148   69.164   86.502   45.808  107.614   20.537   21.705
     17.700  407.083   70.585   87.434   44.780  107.076   20.149   21.753
     17.710  406.538   70.419   84.744   46.680  108.516   19.708   21.702
     17.720  411.414   71.920   86.886   46.433  107.616   21.342   22.273
     17.730  409.067   71.980   86.008   46.088  106.714   21.484   22.266
     17.740  409.702   71.185   86.923   46.303  108.102   21.156   22.049
     17.750  412.425   72.112   87.619   47.565  109.307   20.953   20.944
     17.760  412.511   72.032   87.732   46.035  109.395   20.694   21.652
     17.770  411.873   71.428   87.165   47.049  108.294   21.263   22.183
     17.780  408.764   71.083   87.122   46.272  107.305   20.219   22.725
     17.790  412.532   71.404   85.976   46.210  110.259   21.571   22.243
     17.800  412.662   70.805   86.433   47.951  110.464   20.523   21.376
     17.810  414.242   70.046   86.581   47.872  110.651   21.386   22.472
     17.820  414.298   71.517   86.002   46.841  110.362   22.168   21.903
     17.830  415.339   71.512   86.426   47.350  110.813   21.625   21.822
     17.840  411.443   70.584   85.528   46.160  110.478   21.154   22.348
     17.850  413.185   70.556   86.941   47.030  110.381   21.014   21.988
     17.860  412.837   71.533   87.416   46.460  109.974   21.611   21.574
     17.870  413.742   70.780   89.163   46.629  110.062   21.370   21.455
     17.880  410.140   71.616   88.058   46.899  108.577   20.540   20.896
     17.890  412.766   71.266   87.639   46.522  109.956   20.962   20.803
     17.900  415.027   72.762   87.328   46.906  109.326   20.581   22.541
     17.910  414.938   72.012   87.287   46.192  110.522   20.454   22.633
     17.920  411.632   71.834   87.229   44.885  108.785   20.747   21.993
     17.930  414.948   72.109   86.912   46.359  110.905   20.294   22.837
     17.940  414.756   73.143   87.446   46.304  109.238   20.500   22.110
     17.950  416.425   73.348   86.530   46.253  111.910   20.996   21.861
     17.960  413.489   71.554   86.540   46.993  109.984   21.451   21.297
     17.970  417.715   73.435   89.380   47.052  111.091   20.818   21.060
     17.980  411.673   71.772   86.676   46.811  109.191   20.353   21.906
     17.990  414.344   72.347   86.343   45.337  111.906   21.989   21.799
     18.000  413.562   72.507   86.560   46.050  110.276   21.696   21.333
     18.010  417.384   73.637   86.160   46.725  110.166   21.801   22.183
     18.020  409.384   70.981   87.309   45.241  107.708   21.204   22.793
     18.030  412.624   70.381   87.418   45.937  107.944   21.248   22.532
     18.040  417.159   72.188   88.410   46.457  109.945   21.343   21.789
     18.050  411.612   72.348   87.388   44.806  108.191   20.992   22.062
     18.060  409.463   68.700   87.526   45.904  108.402   22.189   22.351
     18.070  410.439   69.662   87.657   44.324  108.674   22.476   22.581
     18.080  409.004   72.441   87.666   45.006  108.123   21.053   21.776
     18.090  413.292   72.008   87.000   46.194  110.345   21.281   21.711
     18.100  411.020   71.890   86.085   45.466  109.971   22.042   21.203
     18.110  412.240   71.460   87.002   45.431  110.922   21.635   21.827
     18.120  416.082   70.541   89.333   45.429  110.425   21.706   22.461
     18.130  413.532   71.777   87.421   45.883  109.739   21.513   21.994
     18.140  410.930   70.490   87.356   44.087  108.239   22.348   22.164
     18.150  413.251   71.901   87.199   45.406  108.642   22.320   22.157
     18.160  410.985   71.088   87.653   43.924  108.946   22.635   21.066
     18.170  409.936   71.926   87.636   44.908  106.979   21.828   21.990
     18.180  410.747   71.901   87.043   45.371  108.263   21.571   21.087
     18.190  407.577   71.038   87.329   43.472  108.311   21.736   21.192
     18.200  408.255   71.563   86.885   44.216  108.900   20.841   21.541
     18.210  406.500   69.295   87.061   44.112  109.621   21.470   21.085
     18.220  407.132   69.768   88.122   44.676  108.727   20.762   20.550
     18.230  406.108   69.087   87.752   44.509  107.792   21.120   22.080
     18.240  410.002   72.172   87.080   45.019  108.601   21.501   22.667
     18.250  410.712   72.287   87.960   44.674  108.710   21.579   22.121
     18.260  408.139   71.563   88.071   43.454  108.017   21.666   21.617
     18.270  409.831   71.274   89.109   43.649  109.578   21.603   21.048
     18.280  408.434   70.098   88.057   44.220  109.453   21.974   21.829
     18.290  407.340   70.422   85.891   44.412  110.742   21.478   22.094
     18.300  408.095   70.603   87.024   43.794  110.008   20.995   22.199
     18.310  409.087   70.926   87.708   45.196  109.035   20.664   21.671
     18.320  407.738   69.898   88.579   44.288  108.350   20.886   22.043
     18.330  409.888   70.794   88.594   43.950  108.639   20.854   22.016
     18.340  405.519   69.293   88.111   44.199  107.883   21.557   22.081
     18.350  407.615   69.502   88.315   43.007  109.245   21.921   22.355
     18.360  405.510   68.530   85.077   43.794  108.750   22.271   21.994
     18.370  405.107   69.193   87.060   43.188  108.521   21.312   21.947
     18.380  402.769   70.065   87.724   43.465  107.940   19.903   21.139
     18.390  405.656   69.130   87.911   44.596  107.471   20.894   21.568
     18.400  410.656   69.633   88.122   44.516  110.432   21.612   21.679
     18.410  409.460   70.084   88.021   44.127  111.076   20.970   22.942
     18.420  406.881   68.931   88.102   44.469  109.298   21.238   22.221
     18.430  406.323   68.229   88.581   43.258  109.410   20.824   22.060
     18.440  407.453   68.311   90.140   44.322  109.668   20.986   21.048
     18.450  408.619   69.200   89.439   45.398  108.296   21.166   22.714
     18.460  406.948   68.318   87.620   45.432  108.116   20.494   22.346
     18.470  410.360   70.091   89.239   45.745  110.403   19.948   21.177
     18.480  405.955   70.850   87.216   44.033  109.261   20.376   21.346
     18.490  407.035   69.220   87.477   45.135  110.519   21.108   20.852
     18.500  413.866   70.865   89.388   45.981  111.819   21.303   21.113
     18.510  409.653   69.500   89.856   45.007  110.652   20.351   21.454
     18.520  407.636   69.899   88.529   44.750  110.329   19.954   21.097
     18.530  406.553   70.074   88.037   45.511  108.650   19.682   21.662
     18.540  408.031   73.120   87.400   45.161  107.370   18.791   21.659
     18.550  409.438   70.873   87.459   46.282  109.165   20.051   22.033
     18.560  406.941   70.232   88.590   45.920  108.831   19.094   21.477
     18.570  408.187   71.542   88.309   45.497  107.881   19.509   21.831
     18.580  410.317   71.213   88.243   44.871  110.154   19.942   22.284
     18.590  413.080   72.808   88.011   45.003  111.371   20.184   22.700
     18.600  412.838   71.411   89.809   46.835  110.300   19.740   21.570
     18.610  409.297   71.130   88.962   44.561  110.136   20.130   21.791
     18.620  407.341   70.776   87.359   46.154  108.395   20.247   21.482
     18.630  408.077   71.161   87.389   44.963  109.554   19.760   21.884
     18.640  408.965   71.517   88.170   44.701  108.887   20.185   21.482
     18.650  410.629   71.469   89.155   43.518  110.608   20.783   22.103
     18.660  408.702   71.626   87.886   44.643  109.298   19.422   21.916
     18.670  408.048   71.609   86.468   45.738  109.394   20.168   21.565
     18.680  408.589   72.640   87.897   43.548  109.296   20.348   22.110
     18.690  408.732   72.418   89.038   44.298  109.220   20.148   21.271
     18.700  411.471   73.696   87.793   44.727  108.631   20.752   21.710
     18.710  408.361   71.345   87.634   44.655  109.342   20.026   21.764
     18.720  408.236   69.750   89.042   45.059  109.455   20.237   21.090
     18.730  411.645   71.501   88.202   43.513  110.153   20.330   22.309
     18.740  407.934   71.093   89.028   44.881  108.702   19.866   20.479
     18.750  406.982   71.735   88.871   43.606  107.358   21.002   21.117
     18.760  407.556   70.469   89.225   44.436  108.466   20.239   21.415
     18.770  406.257   70.041   89.434   43.290  107.174   19.929   20.805
     18.780  409.556   70.266   88.926   43.798  110.084   19.714   21.741
     18.790  410.651   71.172   89.608   45.648  108.369   20.299   21.222
     18.800  411.646   69.813   91.492   46.176  109.672   20.080   20.875
     18.810  409.775   69.240   88.143   45.026  109.699   20.729   22.017
     18.820  411.963   70.340   88.481   46.066  109.524   20.800   21.510
     18.830  406.408   69.661   87.610   44.783  108.093   20.786   21.561
     18.840  412.242   71.084   88.290   44.007  111.518   20.482   21.897
     18.850  408.534   68.693   88.165   43.862  110.825   20.829   21.323
     18.860  406.970   69.041   89.151   44.161  108.116   21.429   20.452
     18.870  407.850   70.895   88.149   43.382  110.187   21.114   21.960
     18.880  411.078   70.371   88.288   46.155  110.575   20.347   21.475
     18.890  409.527   71.270   87.695   44.328  110.594   20.789   21.450
     18.900  407.939   70.981   87.833   44.835  109.095   19.130   21.786
     18.910  408.976   70.244   88.598   45.897  111.366   20.115   20.628
     18.920  411.414   70.657   90.110   43.745  110.112   20.527   21.686
     18.930  409.998   70.575   88.152   43.953  111.075   20.914   20.475
     18.940  408.430   71.664   89.089   43.779  109.211   20.652   21.356
     18.950  411.546   72.219   88.873   45.862  109.835   19.721   21.441
     18.960  415.305   72.784   89.298   46.279  110.234   20.830   21.498
     18.970  406.048   70.798   88.106   45.207  107.405   20.451   21.080
     18.980  411.702   70.830   88.442   45.930  111.236   20.467   19.956
     18.990  416.014   73.034   87.851   45.801  114.122   20.789   20.766
     19.000  413.671   71.432   86.846   45.473  112.168   20.782   22.181
     19.010  410.670   73.354   87.177   44.268  110.833   19.834   21.898
     19.020  410.609   72.474   87.983   45.865  108.796   20.100   21.517
     19.030  416.489   74.133   87.581   46.187  111.013   20.569   21.908
     19.040  408.586   72.365   86.063   46.297  109.093   21.229   20.491
     19.050  411.410   73.528   87.549   45.471  109.181   20.608   21.040
     19.060  409.699   72.816   86.966   45.572  111.077   20.431   19.741
     19.070  409.560   72.990   87.472   46.020  108.603   20.209   21.236
     19.080  410.718   73.552   85.398   44.258  112.266   20.147   21.719
     19.090  409.193   73.193   87.544   44.213  108.822   20.711   20.554
     19.100  412.120   74.115   86.666   46.857  108.804   20.630   21.297
     19.110  408.711   71.547   85.615   43.634  111.501   21.191   21.142
     19.120  408.282   71.225   85.015   46.133  110.757   20.101   20.545
     19.130  408.259   72.290   88.000   44.093  109.252   20.194   20.362
     19.140  411.993   72.193   85.838   46.614  110.522   21.147   21.281
     19.150  408.005   72.526   85.611   45.187  111.251   19.865   20.622
     19.160  408.144   73.222   87.466   45.964  106.842   20.951   21.689
     19.170  408.728   73.484   86.626   45.093  108.435   21.104   20.610
     19.180  410.321   73.315   87.049   45.636  108.354   20.609   21.536
     19.190  410.360   72.648   89.418   45.316  108.106   20.457   21.275
     19.200  411.476   75.239   87.821   45.010  108.902   19.850   21.465
     19.210  405.769   73.300   86.665   44.847  106.087   19.662   21.904
     19.220  405.864   72.986   87.109   43.907  108.467   19.827   21.652
     19.230  405.707   71.921   88.110   44.086  108.789   19.782   20.914
     19.240  409.914   72.043   87.614   45.398  109.499   20.327   21.173
     19.250  409.166   71.772   88.404   45.007  109.946   20.219   21.345
     19.260  412.337   73.350   87.907   44.665  110.214   20.793   21.732
     19.270  408.732   71.706   88.252   44.322  109.613   20.072   21.567
     19.280  413.774   74.305   87.219   44.761  111.497   21.015   21.364
     19.290  409.177   73.386   87.035   45.401  108.974   19.643   20.946
     19.300  412.031   73.307   88.103   45.369  109.626   19.065   22.370
     19.310  410.216   73.399   87.485   44.208  109.259   19.952   21.240
     19.320  407.280   70.933   88.380   44.244  108.427   19.624   21.847
     19.330  408.778   73.101   88.858   44.793  108.132   19.841   21.290
     19.340  408.940   71.385   86.840   44.922  109.664   19.791   22.018
     19.350  409.141   72.439   89.222   42.741  109.129   19.534   22.269
     19.360  411.547   72.774   87.878   45.903  109.581   19.663   21.184
     19.370  411.731   71.867   88.608   44.089  111.831   19.449   21.636
     19.380  411.327   73.593   87.034   45.127  109.980   20.356   21.461
     19.390  411.197   73.373   89.161   43.501  108.639   20.476   21.075
     19.400  412.866   72.604   89.033   43.954  110.633   19.875   21.488
     19.410  409.195   70.919   89.620   44.027  108.876   18.986   20.775
     19.420  409.826   71.817   87.275   43.114  110.381   20.738   21.633
     19.430  408.193   70.475   88.915   44.888  106.694   19.749   21.912
     19.440  406.006   71.894   86.296   43.160  109.100   20.046   21.122
     19.450  407.829   71.714   87.222   44.148  110.146   19.995   21.065
     19.460  410.808   72.449   88.066   43.209  110.729   19.781   20.887
     19.470  404.895   71.183   87.273   43.600  108.510   19.559   20.137
     19.480  409.606   72.209   88.389   44.151  110.122   19.878   20.843
     19.490  406.808   71.399   88.356   44.496  107.494   19.141   20.586
     19.500  406.371   70.422   88.017   42.940  109.065   19.476   20.995
     19.510  404.416   70.379   86.014   42.150  110.498   18.855   20.651
     19.520  406.680   72.570   87.223   42.987  107.539   19.152   21.091
     19.530  402.369   69.867   88.410   42.245  107.112   19.861   21.218
     19.540  406.360   70.170   90.654   43.498  106.407   20.240   21.095
     19.550  406.077   71.897   87.245   44.159  106.323   19.981   21.875
     19.560  407.777   71.758   88.455   44.179  108.410   19.650   21.172
     19.570  404.486   69.984   88.095   42.823  108.512   20.030   21.373
     19.580  402.869   70.642   86.144   42.809  108.341   19.488   21.159
     19.590  405.399   69.753   88.693   43.813  109.611   19.655   20.870
     19.600  405.647   71.568   87.170   43.560  109.805   19.081   20.417
     19.610  406.097   70.922   87.851   42.934  109.079   19.181   20.855
     19.620  404.598   70.349   85.568   44.421  109.586   19.782   20.950
     19.630  408.078   72.646   85.060   43.555  112.095   19.910   21.016
     19.640  406.516   70.498   87.835   42.551  110.261   19.776   20.803
     19.650  404.408   70.076   87.215   43.480  108.321   19.831   21.204
     19.660  408.117   72.705   87.361   44.498  107.707   20.037   20.513
     19.670  406.467   71.289   86.819   43.441  109.152   20.101   21.354
     19.680  408.466   71.447   88.323   43.994  110.033   19.180   21.312
     19.690  405.410   69.933   87.568   43.951  109.209   19.236   21.897
     19.700  406.144   72.505   88.204   45.696  106.816   18.211   20.058
     19.710  401.776   70.345   88.477   44.817  104.610   18.613   21.294
     19.720  404.570   70.469   87.544   44.068  108.000   19.562   20.805
     19.730  407.574   70.541   90.226   44.086  108.274   18.953   20.716
     19.740  401.792   69.311   88.455   44.735  105.285   19.738   20.505
     19.750  406.416   72.686   87.835   44.458  106.621   20.137   20.740
     19.760  404.617   70.931   87.979   45.083  105.640   18.917   21.623
     19.770  405.380   70.471   89.430   44.496  105.966   19.589   21.752
     19.780  413.099   72.405   91.635   45.416  108.278   19.831   21.542
     19.790  408.795   70.421   90.637   45.133  108.292   19.639   21.252
     19.800  411.086   72.167   90.056   44.505  108.043   20.222   21.583
     19.810  408.883   71.395   90.831   44.242  107.443   19.664   21.305
     19.820  404.941   70.848   89.220   43.796  106.435   18.867   22.279
     19.830  407.746   70.585   89.952   44.283  110.459   18.887   20.970
     19.840  408.986   71.369   90.622   44.278  109.163   18.678   21.984
     19.850  410.224   69.492   90.562   45.721  111.408   18.547   21.570
     19.860  413.052   72.456   90.705   44.951  110.494   19.469   21.368
     19.870  411.049   72.761   88.589   45.870  108.868   20.086   21.406
     19.880  409.479   70.669   89.505   44.948  109.986   19.058   21.170
     19.890  406.742   72.300   89.073   45.581  107.177   19.033   20.968
     19.900  405.671   70.534   88.531   44.299  107.729   20.269   21.471
     19.910  409.214   70.099   91.074   45.000  108.918   19.332   22.096
     19.920  408.875   73.693   88.802   45.475  108.099   19.403   21.149
     19.930  406.639   71.129   89.234   44.791  106.444   19.504   22.148
     19.940  412.045   75.047   87.622   44.881  109.184   19.697   21.302
     19.950  411.765   72.544   89.858   44.955  109.589   19.678   21.247
     19.960  409.176   72.502   88.475   43.997  109.220   20.113   21.733
     19.970  412.229   71.421   88.953   44.430  110.772   20.128   21.619
     19.980  412.235   71.783   89.854   45.850  109.090   19.467   21.945
     19.990  412.200   73.135   90.947   43.894  108.485   20.030   21.673
     20.000  415.319   72.904   88.296   46.805  110.803   19.770   22.495
     20.010  415.427   73.149   90.388   45.795  109.969   20.035   22.337
     20.020  406.195   69.534   90.355   45.301  106.993   19.881   21.499
     20.030  407.450   70.985   90.461   43.390  109.035   19.856   21.309
     20.040  410.145   72.775   89.665   43.717  110.036   19.723   21.011
     20.050  409.014   71.018   88.707   44.725  109.252   19.860   21.895
     20.060  408.139   71.683   88.966   44.587  109.944   19.425   21.778
     20.070  410.605   73.310   89.358   44.577  110.402   19.650   20.825
     20.080  409.416   72.936   89.333   45.176  109.203   19.131   21.086
     20.090  411.246   72.291   89.247   44.516  112.009   19.061   21.382
     20.100  408.548   71.440   90.356   44.287  108.531   20.539   21.028
     20.110  410.218   74.466   87.944   43.381  110.243   19.781   21.154
     20.120  411.662   72.384   89.910   45.866  108.496   19.625   21.665
     20.130  411.547   73.438   89.547   43.571  110.507   19.654   21.005
     20.140  411.266   71.090   90.027   45.039  110.879   19.960   21.126
     20.150  408.452   72.817   88.548   44.057  108.662   19.356   22.083
     20.160  414.457   73.917   90.390   45.379  111.474   20.124   20.305
     20.170  410.753   72.136   91.217   46.246  107.723   19.786   20.814
     20.180  409.059   72.188   90.486   45.524  107.831   19.918   20.943
     20.190  411.926   74.035   89.914   45.246  110.133   20.064   21.180
     20.200  409.190   73.041   89.016   45.101  109.664   19.548   20.661
     20.210  412.628   73.595   91.783   45.852  107.071   19.369   21.691
     20.220  407.427   72.265   89.058   46.637  107.043   18.669   21.037
     20.230  406.298   71.800   89.856   44.825  106.988   19.129   21.347
     20.240  408.000   72.431   88.945   46.347  105.869   19.090   21.682
     20.250  407.540   73.743   88.588   44.277  108.212   18.995   20.802
     20.260  409.079   73.669   89.622   46.043  107.066   19.514   20.969
     20.270  407.217   73.599   90.049   44.387  105.387   19.552   21.841
     20.280  411.305   75.116   89.328   44.765  108.001   20.200   21.145
     20.290  412.947   74.274   92.168   44.032  107.265   19.201   21.739
     20.300  409.924   74.672   88.829   44.471  106.277   20.229   21.255
     20.310  412.687   75.133   90.878   44.732  107.109   20.503   21.501
     20.320  414.829   75.702   91.168   44.829  109.115   19.883   20.960
     20.330  418.079   75.139   91.900   46.811  108.526   20.353   21.840
     20.340  411.881   73.710   90.611   45.698  107.547   20.593   20.903
     20.350  411.043   73.969   90.540   44.641  107.667   20.944   20.550
     20.360  411.330   73.512   89.923   44.288  109.031   20.897   20.545
     20.370  409.265   72.246   90.105   45.009  107.689   20.262   20.885
     20.380  408.810   73.673   88.712   45.610  107.348   20.083   20.652
     20.390  409.312   72.344   89.236   45.864  106.941   20.596   20.742
     20.400  412.903   73.299   89.515   45.207  110.164   20.348   20.301
     20.410  412.499   74.277   90.299   45.985  106.795   20.102   20.927
     20.420  411.466   74.067   91.819   44.488  107.624   19.551   21.059
     20.430  407.569   73.059   91.082   44.404  105.600   18.947   20.622
     20.440  410.245   74.298   88.055   45.552  108.149   19.180   21.023
     20.450  414.724   74.139   91.035   44.476  110.017   18.994   21.213
     20.460  408.093   73.312   90.501   44.338  107.472   19.467   20.540
     20.470  409.217   74.996   90.785   45.155  106.379   19.498   20.670
     20.480  410.885   73.674   90.005   47.471  107.300   20.156   20.500
     20.490  414.450   75.409   92.809   45.558  108.099   19.697   20.244
     20.500  413.143   73.254   93.003   45.382  108.058   19.288   21.013
     20.510  413.098   74.471   91.383   46.070  107.524   19.094   21.169
     20.520  416.440   77.100   92.063   45.316  108.803   20.238   19.413
     20.530  411.189   74.075   91.958   45.431  107.374   18.604   20.443
     20.540  416.289   76.165   91.766   45.275  109.547   19.942   20.525
     20.550  413.358   75.973   92.287   45.213  106.786   19.804   21.187
     20.560  408.533   75.403   87.756   45.092  107.631   19.529   20.483
     20.570  412.552   73.260   90.104   46.520  109.250   19.828   19.791
     20.580  413.210   74.366   89.364   45.866  108.959   20.367   20.257
     20.590  416.891   76.278   92.265   45.617  109.190   19.334   21.219
     20.600  412.978   75.818   89.640   45.086  109.361   19.547   20.600
     20.610  413.610   76.256   88.872   45.405  110.003   20.538   20.152
     20.620  417.169   75.671   92.398   45.514  109.268   20.174   20.864
     20.630  413.179   75.182   90.290   43.538  109.412   20.847   20.519
     20.640  414.451   75.027   90.430   43.470  110.794   20.479   20.616
     20.650  410.540   73.317   89.763   42.703  110.993   20.061   21.123
     20.660  413.938   73.599   92.849   43.937  109.729   19.908   20.517
     20.670  409.683   73.992   88.963   43.255  109.683   20.147   20.671
     20.680  411.089   74.171   90.333   43.724  107.711   20.286   20.465
     20.690  408.984   73.637   90.555   43.370  107.777   19.613   21.842
     20.700  409.949   72.250   92.172   44.099  107.819   20.127   21.295
     20.710  413.803   73.121   90.748   44.104  110.645   20.488   21.216
     20.720  410.945   72.230   91.868   43.730  107.678   19.874   21.477
     20.730  410.080   73.806   89.241   42.473  108.673   20.268   21.738
     20.740  410.045   72.946   90.237   44.668  107.457   19.702   20.877
     20.750  403.134   72.254   90.357   42.557  104.844   19.993   19.974
     20.760  407.879   70.109   92.405   43.816  106.915   19.400   21.838
     20.770  409.294   71.881   91.549   43.641  107.964   20.593   21.150
     20.780  410.750   70.840   92.641   44.357  108.052   20.116   21.222
     20.790  409.682   72.351   91.309   43.344  106.720   20.126   21.597
     20.800  411.587   71.807   92.176   43.777  108.644   20.040   21.277
     20.810  411.498   72.517   93.191   43.066  108.839   19.151   20.477
     20.820  410.931   74.498   90.649   42.899  108.503   18.747   21.003
     20.830  411.964   72.554   91.123   44.443  109.572   19.214   21.041
     20.840  407.503   69.775   91.572   43.862  109.446   18.751   20.702
     20.850  408.373   70.814   91.228   43.280  108.246   19.909   21.381
     20.860  411.782   73.542   91.473   42.654  108.552   19.438   20.795
     20.870  406.205   71.521   90.311   43.206  108.313   18.587   20.603
     20.880  407.835   72.075   89.313   44.073  108.295   19.009   21.289
     20.890  411.168   72.103   91.563   43.651  109.395   19.783   21.634
     20.900  411.134   72.199   90.594   43.922  109.189   18.783   21.489
     20.910  410.930   72.120   91.184   44.755  108.191   19.136   21.489
     20.920  406.495   71.371   90.996   43.325  107.910   18.773   21.051
     20.930  408.106   70.689   92.376   44.691  107.198   19.502   20.345
     20.940  403.540   69.335   88.655   43.530  107.489   19.840   20.664
     20.950  407.867   71.881   90.865   43.548  107.987   18.736   20.054
     20.960  406.643   70.050   90.616   44.475  108.774   18.292   21.375
     20.970  409.150   69.702   90.590   43.907  108.847   20.171   21.058
     20.980  411.198   71.229   90.844   45.760  108.702   20.546   20.193
     20.990  407.381   71.258   91.762   44.332  105.832   19.874   20.186
     21.000  408.965   71.586   90.862   44.208  106.344   20.492   21.111
     21.010  410.548   71.922   91.304   43.348  107.400   19.886   21.223
     21.020  408.571   72.358   90.237   43.941  106.266   20.010   20.536
     21.030  409.078   71.921   91.026   44.462  106.045   20.063   20.848
     21.040  409.155   71.225   89.931   43.619  107.098   19.602   21.550
     21.050  407.816   72.553   87.891   42.899  107.746   19.865   21.764
     21.060  409.646   72.059   90.967   43.632  106.390   19.908   21.796
     21.070  405.225   70.825   89.928   43.005  107.703   19.426   20.849
     21.080  409.591   73.132   90.908   44.169  104.654   20.519   21.501
     21.090  409.649   73.352   89.448   44.637  107.740   18.966   20.456
     21.100  407.681   74.513   89.738   42.866  105.141   19.852   20.500
     21.110  409.761   72.850   90.251   43.671  106.435   19.661   21.874
     21.120  409.908   72.942   90.315   43.254  106.772   20.443   21.194
     21.130  409.639   72.991   88.862   45.094  105.649   20.235   20.872
     21.140  411.584   73.360   88.313   43.698  109.104   19.600   21.119
     21.150  408.112   73.512   88.476   43.057  106.141   20.143   21.127
     21.160  410.631   74.083   90.426   43.885  107.390   19.042   20.624
     21.170  404.355   72.393   87.831   44.371  104.562   19.714   21.150
     21.180  406.046   71.826   87.348   44.005  106.784   19.797   20.738
     21.190  410.829   73.528   89.432   43.948  107.772   19.173   20.661
     21.200  412.048   71.980   89.382   45.249  108.200   19.892   21.166
     21.210  408.021   72.911   89.705   45.005  105.392   18.227   20.771
     21.220  413.418   73.045   88.804   44.696  109.400   19.648   21.038
     21.230  409.304   72.786   88.889   44.965  107.114   18.618   21.467
     21.240  407.071   72.401   89.242   43.355  107.365   19.297   20.432
     21.250  407.039   71.674   89.971   44.379  104.944   19.894   20.659
     21.260  405.528   71.229   89.559   43.989  105.771   19.842   21.438
     21.270  404.459   72.379   87.345   43.816  105.764   19.316   21.172
     21.280  412.062   74.450   86.518   45.033  107.399   20.551   21.451
     21.290  412.097   72.930   92.195   43.375  107.264   19.956   20.752
     21.300  414.439   72.350   89.582   45.009  109.409   19.994   22.351
     21.310  410.367   72.699   90.146   43.743  106.360   20.931   21.149
     21.320  409.526   71.807   90.637   42.745  106.906   20.951   21.457
     21.330  410.011   70.999   89.229   44.781  107.281   19.811   21.200
     21.340  410.522   70.185   89.606   46.724  106.421   22.057   21.171
     21.350  412.159   73.460   89.901   45.697  105.798   20.732   20.098
     21.360  410.278   70.474   89.081   45.236  107.964   20.949   20.607
     21.370  410.289   70.979   90.822   44.448  107.002   20.081   20.519
     21.380  411.333   71.455   89.682   44.867  108.836   20.588   21.143
     21.390  409.222   70.811   90.439   44.949  107.659   20.306   19.935
     21.400  408.014   71.102   89.238   43.698  108.166   19.499   20.601
     21.410  411.725   70.126   89.673   44.779  109.602   19.349   21.253
     21.420  408.859   71.484   89.580   43.304  107.688   19.527   21.404
     21.430  411.976   71.531   90.040   44.797  108.543   19.934   21.745
     21.440  410.535   71.639   89.899   43.768  110.696   19.049   20.460
     21.450  411.518   72.176   88.726   45.381  108.623   20.399   20.593
     21.460  409.391   71.228   87.830   45.216  108.830   20.219   20.978
     21.470  413.115   69.923   90.371   45.409  109.868   21.078   21.329
     21.480  406.824   69.812   87.999   46.204  106.494   19.554   21.491
     21.490  409.169   69.547   90.557   44.583  107.351   19.320   21.036
     21.500  411.539   70.537   90.430   45.203  108.303   19.088   21.415
     21.510  406.223   70.507   87.852   45.912  106.314   19.458   21.032
     21.520  405.146   69.682   89.347   43.826  107.563   19.263   20.684
     21.530  407.084   70.791   88.956   44.441  107.481   20.260   20.924
     21.540  407.409   70.260   88.455   45.175  107.647   19.768   21.502
     21.550  409.005   71.861   89.574   44.861  106.933   19.192   21.237
     21.560  411.532   70.970   90.898   45.459  107.505   19.232   21.208
     21.570  405.986   71.285   89.392   44.553  105.239   19.024   20.844
     21.580  407.675   70.275   90.706   44.557  106.771   19.907   20.143
     21.590  409.763   69.438   90.880   45.283  106.914   19.755   21.293
     21.600  407.652   70.182   90.335   45.097  107.267   19.350   20.486
     21.610  409.672   71.056   89.428   45.014  108.640   18.804   20.763
     21.620  408.822   70.030   90.564   44.499  108.234   19.593   20.925
     21.630  409.990   69.889   92.014   44.557  107.431   19.902   21.119
     21.640  411.302   70.935   89.782   44.437  108.634   20.224   21.122
     21.650  409.006   71.277   89.345   45.206  106.646   19.244   21.037
     21.660  409.197   71.661   89.834   44.410  107.470   20.078   20.578
     21.670  407.739   69.000   90.065   44.043  107.274   19.428   21.604
     21.680  404.329   70.820   87.685   43.939  106.711   19.264   20.698
     21.690  407.159   72.048   89.493   45.087  106.440   19.409   19.894
     21.700  408.271   73.076   89.738   45.007  106.372   18.865   20.620
     21.710  407.950   71.410   88.274   43.619  106.849   19.835   21.976
     21.720  404.979   69.947   89.657   44.338  105.700   19.894   20.657
     21.730  406.275   70.611   88.324   45.167  106.557   20.228   20.609
     21.740  406.378   70.549   87.884   44.625  107.402   20.074   20.972
     21.750  406.113   70.006   87.621   44.696  107.691   19.918   22.122
     21.760  405.112   70.888   87.303   44.144  108.767   18.787   21.396
     21.770  407.368   71.691   87.088   44.952  108.780   19.401   20.347
     21.780  410.834   72.609   89.610   44.408  108.687   19.340   20.314
     21.790  405.356   72.892   86.632   45.099  108.661   18.603   19.840
     21.800  409.680   72.547   87.605   45.943  108.575   19.837   20.301
     21.810  407.814   71.411   89.034   44.235  108.796   19.615   20.313
     21.820  406.334   70.160   87.266   43.880  109.668   18.860   20.375
     21.830  405.458   71.739   86.182   45.233  108.045   19.418   20.502
     21.840  408.354   70.762   87.901   43.700  109.550   19.288   21.155
     21.850  407.929   72.111   88.648   44.500  107.222   18.813   21.382
     21.860  405.786   71.803   87.878   44.038  107.968   19.340   21.295
     21.870  404.359   71.399   86.752   42.651  110.262   18.279   21.439
     21.880  404.030   70.441   87.691   42.300  108.469   18.504   21.579
     21.890  406.227   71.037   88.255   43.457  109.924   19.513   21.039
     21.900  405.378   70.295   87.869   43.145  109.299   19.680   21.798
     21.910  403.951   70.920   86.240   43.476  108.360   19.549   21.079
     21.920  402.457   70.283   86.824   43.481  106.858   19.192   21.394
     21.930  403.099   70.239   87.517   42.851  108.534   18.479   20.142
     21.940  407.922   72.691   85.875   44.457  109.013   19.688   21.181
     21.950  407.865   73.311   87.194   44.836  108.503   18.913   21.225
     21.960  407.179   73.061   88.161   44.340  107.974   17.632   20.686
     21.970  407.663   73.192   87.990   44.769  106.720   18.683   21.330
     21.980  407.839   71.849   88.117   44.006  109.303   18.148   21.262
     21.990  406.898   73.804   86.839   43.600  108.956   18.679   20.636
     22.000  406.828   72.752   86.966   43.317  109.257   18.822   21.145
     22.010  413.776   73.452   90.699   44.912  109.936   18.623   21.366
     22.020  414.754   74.106   87.790   45.183  112.912   18.810   21.543
     22.030  412.168   74.644   88.510   43.941  111.186   18.395   21.948
     22.040  412.773   72.865   89.234   44.867  110.720   19.116   21.404
     22.050  408.370   72.272   86.986   44.203  111.412   18.438   20.947
     22.060  410.252   71.536   87.254   43.941  112.499   19.660   22.051
     22.070  407.345   72.038   86.208   43.259  111.491   19.135   21.836
     22.080  410.667   72.819   88.366   43.152  111.794   18.942   21.347
     22.090  408.014   72.448   88.407   43.698  110.532   18.964   20.942
     22.100  408.779   73.152   87.956   43.617  111.490   18.580   20.463
     22.110  406.569   72.498   87.398   42.787  111.603   17.878   20.603
     22.120  411.165   72.839   88.013   43.709  111.924   18.754   21.229
     22.130  411.358   72.552   89.464   44.448  109.564   18.843   21.634
     22.140  407.252   72.245   87.342   42.540  110.438   19.610   21.361
     22.150  406.905   72.449   86.076   43.571  109.365   19.353   21.162
     22.160  410.725   73.724   88.939   42.582  109.582   19.138   21.189
     22.170  409.890   72.432   88.872   44.026  109.918   19.730   20.450
     22.180  408.140   73.924   87.437   42.529  108.602   19.003   20.597
     22.190  408.372   71.272   88.499   43.851  108.990   20.109   21.743
     22.200  406.951   72.763   86.720   43.125  109.856   19.620   20.590
     22.210  409.505   72.311   87.524   44.172  108.433   20.042   21.884
     22.220  408.039   71.968   87.982   44.430  108.236   20.347   20.986
     22.230  409.457   73.225   86.882   43.561  109.272   19.125   22.380
     22.240  413.605   73.768   87.018   43.533  110.249   20.102   21.959
     22.250  415.423   72.999   89.948   44.434  111.743   20.124   21.428
     22.260  411.026   72.474   88.783   44.882  108.069   19.943   21.707
     22.270  406.917   72.417   84.980   43.226  108.788   20.504   22.822
     22.280  410.871   72.526   88.472   43.319  110.470   19.671   21.251
     22.290  409.224   72.227   87.638   43.886  110.203   19.329   21.461
     22.300  408.862   71.848   87.212   43.887  110.053   19.102   22.007
     22.310  411.920   73.330   88.216   44.296  110.296   19.551   21.206
     22.320  409.372   73.864   86.842   43.393  109.108   19.276   21.372
     22.330  410.793   72.696   87.321   45.775  108.247   18.909   21.863
     22.340  411.086   71.872   88.368   45.555  109.502   19.083   21.324
     22.350  406.098   73.294   84.495   44.942  108.013   19.433   21.917
     22.360  407.180   72.954   86.415   45.782  107.821   19.440   20.777
     22.370  405.290   71.048   84.969   45.168  108.463   19.388   20.821
     22.380  404.004   72.332   86.422   44.514  107.656   19.363   21.278
     22.390  405.676   72.701   85.145   44.848  107.959   19.845   21.410
     22.400  407.028   71.375   88.020   45.435  107.655   19.336   21.833
     22.410  407.516   72.866   85.668   44.638  109.439   19.337   21.162
     22.420  408.304   74.077   86.011   45.268  108.865   19.476   21.036
     22.430  410.230   71.473   87.377   45.425  110.529   20.422   21.506
     22.440  407.984   73.989   87.495   43.458  109.800   18.912   20.189
     22.450  403.758   71.216   86.364   44.356  107.646   19.644   20.837
     22.460  407.463   72.330   88.359   45.070  108.413   18.851   22.097
     22.470  401.644   70.343   86.924   44.080  108.181   18.332   20.560
     22.480  405.653   73.249   86.589   45.514  106.578   19.717   21.116
     22.490  404.221   72.866   87.956   45.103  106.994   18.601   20.773
     22.500  407.901   73.765   87.305   44.106  109.316   19.044   21.610
     22.510  409.458   72.661   87.903   44.248  111.115   19.253   21.218
     22.520  406.785   72.821   87.957   45.025  107.725   20.104   20.502
     22.530  410.976   73.256   89.185   44.988  110.149   19.657   21.076
     22.540  405.834   71.088   87.405   45.411  109.648   19.738   21.107
     22.550  407.959   72.918   89.418   45.017  108.964   19.339   20.981
     22.560  409.103   71.038   88.102   44.558  113.119   18.977   20.683
     22.570  407.066   70.456   89.201   44.354  110.869   19.542   20.382
     22.580  406.947   72.060   87.420   44.200  110.728   19.104   20.699
     22.590  408.664   72.112   87.371   45.481  111.410   18.678   20.664
     22.600  411.113   72.763   87.422   44.966  111.604   20.443   21.220
     22.610  406.217   70.666   85.873   45.668  109.178   20.141   21.581
     22.620  409.893   70.756   89.406   45.951  109.189   19.253   21.111
     22.630  408.693   69.101   89.653   45.112  111.371   19.712   20.486
     22.640  407.126   71.219   88.372   44.109  109.611   19.348   20.785
     22.650  407.100   70.116   88.487   45.360  109.993   18.913   20.597
     22.660  408.743   70.961   88.730   43.684  110.816   19.873   21.560
     22.670  404.533   70.776   87.285   45.546  108.613   19.797   20.732
     22.680  407.144   70.822   88.620   44.820  109.371   19.556   21.114
     22.690  405.392   70.595   88.738   44.901  108.680   19.427   20.809
     22.700  404.695   70.740   86.559   45.434  109.299   20.150   21.054
     22.710  406.217   70.942   86.365   45.418  109.140   20.181   21.038
     22.720  409.182   70.436   88.263   44.354  111.093   19.910   20.648
     22.730  408.457   71.884   87.619   44.534  110.041   19.824   20.917
     22.740  409.347   72.927   89.784   44.077  109.108   20.313   21.456
     22.750  413.245   73.524   89.307   45.244  110.904   20.391   21.614
     22.760  411.745   72.576   88.828   45.181  110.221   20.448   21.581
     22.770  407.185   71.830   87.842   44.225  109.942   20.417   21.906
     22.780  409.381   71.487   89.265   44.704  110.639   20.013   21.277
     22.790  408.430   72.299   87.467   45.723  109.401   19.599   22.413
     22.800  407.288   71.265   86.817   45.780  109.865   19.877   22.124
     22.810  409.906   71.815   90.006   43.935  110.303   19.936   21.634
     22.820  405.992   71.164   86.893   45.015  110.456   19.673   21.355
     22.830  407.242   71.465   87.864   44.935  109.882   19.535   22.030
     22.840  408.973   71.827   87.841   44.678  109.503   21.287   20.910
     22.850  408.689   72.116   88.594   43.978  110.901   20.445   21.332
     22.860  408.819   72.189   88.399   44.782  110.565   20.424   20.596
     22.870  407.033   71.520   88.427   44.468  110.546   19.903   20.419
     22.880  410.869   71.750   89.191   45.065  111.305   19.250   20.974
     22.890  407.282   72.811   88.855   44.046  111.219   19.466   20.743
     22.900  409.853   72.020   89.315   44.837  110.284   19.070   20.711
     22.910  411.034   74.604   87.861   44.728  110.437   19.214   22.384
     22.920  411.293   73.760   89.264   44.031  110.669   19.558   21.618
     22.930  409.638   73.608   87.802   46.117  108.300   20.312   20.358
     22.940  409.448   73.856   87.846   44.806  109.949   19.843   20.274
     22.950  414.124   73.450   90.027   46.357  109.211   20.108   22.017
     22.960  409.625   73.523   88.130   45.239  109.079   20.530   21.681
     22.970  409.170   71.792   87.321   46.711  110.285   19.309   21.074
     22.980  409.346   73.125   86.106   45.580  111.331   19.675   21.408
     22.990  407.812   70.734   87.525   44.872  110.460   20.180   22.574
     23.000  405.693   71.430   85.909   44.595  111.545   19.708   21.157
     23.010  406.972   71.930   87.593   45.264  110.209   19.855   20.919
     23.020  407.970   72.307   85.848   46.625  108.947   20.101   21.249
     23.030  407.674   71.631   86.595   45.446  109.836   21.255   20.750
     23.040  408.426   70.438   86.894   47.030  111.179   20.265   19.900
     23.050  406.680   71.392   85.538   45.512  111.866   19.600   20.366
     23.060  408.617   69.741   86.675   45.980  110.595   21.206   21.340
     23.070  407.993   72.350   87.138   45.019  110.548   20.718   21.246
     23.080  407.375   70.773   86.860   46.098  108.466   21.301   20.724
     23.090  408.694   72.659   86.868   44.987  109.939   21.331   20.635
     23.100  407.641   71.301   86.616   45.434  109.962   20.965   21.209
     23.110  406.818   72.702   86.731   45.142  110.554   19.366   20.261
     23.120  408.363   70.398   88.172   45.587  109.169   20.019   21.588
     23.130  408.096   73.446   88.803   45.201  107.214   19.998   20.655
     23.140  411.188   72.682   89.792   45.110  109.251   20.436   20.702
     23.150  412.515   72.366   88.252   45.262  112.678   20.636   21.335
     23.160  406.871   72.753   87.446   44.275  108.920   20.019   21.057
     23.170  411.719   71.548   88.366   45.407  111.640   21.123   21.113
     23.180  409.709   70.638   89.097   45.976  109.526   20.651   21.482
     23.190  406.316   71.438   88.183   44.570  108.102   20.931   20.845
     23.200  404.907   71.005   86.361   44.044  110.492   19.023   21.587
     23.210  411.475   73.140   86.840   46.061  112.568   20.904   20.455
     23.220  409.427   72.322   88.091   45.726  109.640   20.527   20.722
     23.230  409.778   71.377   88.432   45.398  110.096   20.286   21.598
     23.240  408.848   71.860   89.222   45.021  108.283   21.358   21.864
     23.250  406.763   72.099   87.378   44.330  107.534   21.275   21.845
     23.260  410.445   71.939   88.446   45.034  109.893   20.463   21.952
     23.270  411.530   72.108   89.584   45.423  109.525   19.962   21.713
     23.280  411.701   72.487   89.373   45.194  111.005   20.184   21.049
     23.290  411.026   71.893   89.912   45.786  109.026   20.073   22.064
     23.300  414.767   71.322   89.376   45.398  112.314   20.133   22.509
     23.310  408.454   70.786   89.257   44.448  108.658   19.851   22.800
     23.320  414.166   71.399   89.713   44.204  111.966   20.504   22.775
     23.330  413.574   71.223   90.545   45.836  109.883   20.574   21.902
     23.340  410.221   70.675   88.475   45.140  109.676   21.393   22.413
     23.350  412.729   73.026   90.096   43.905  109.879   20.759   21.350
     23.360  410.690   71.885   89.211   44.622  110.394   19.550   22.400
     23.370  409.591   71.644   88.179   44.744  108.549   19.651   23.554
     23.380  410.338   72.314   89.262   44.114  109.783   20.711   21.559
     23.390  412.411   71.093   90.620   44.310  111.049   20.030   22.873
     23.400  410.299   71.866   89.085   44.640  109.200   20.485   22.332
     23.410  410.608   71.669   89.300   44.932  110.801   20.349   21.172
     23.420  410.182   71.286   89.667   43.893  109.932   20.088   22.026
     23.430  410.473   72.367   88.594   44.826  108.941   19.814   22.307
     23.440  410.587   71.392   90.109   45.663  109.438   19.751   21.575
     23.450  410.321   72.953   89.603   43.878  108.534   21.097   21.569
     23.460  410.322   70.294   89.892   44.512  109.811   20.876   22.173
     23.470  408.495   69.799   88.408   45.238  110.021   20.463   21.199
     23.480  407.011   71.048   89.545   42.496  108.869   20.737   21.968
     23.490  411.406   71.830   89.123   44.836  109.680   20.078   22.131
     23.500  410.027   71.810   88.119   44.200  110.376   20.825   21.744
     23.510  408.909   71.228   89.266   44.664  109.789   19.841   21.768
     23.520  411.911   69.978   88.635   45.879  111.211   20.100   21.861
     23.530  411.163   72.311   87.467   45.265  109.866   21.108   22.067
     23.540  412.712   71.722   90.680   44.596  110.639   21.163   21.564
     23.550  408.063   69.723   86.842   46.440  109.871   20.880   21.782
     23.560  409.504   72.509   88.822   44.528  108.835   20.762   21.571
     23.570  407.156   70.808   87.960   44.403  109.495   20.970   21.001
     23.580  408.825   72.334   89.483   46.061  108.040   20.216   21.750
     23.590  411.780   70.529   89.979   46.150  109.553   20.416   22.235
     23.600  410.149   71.758   88.197   45.213  110.360   19.804   22.227
     23.610  411.536   71.235   90.328   44.677  110.242   20.473   22.826
     23.620  409.771   71.019   88.682   44.211  109.907   19.972   23.518
     23.630  411.306   70.380   89.067   45.662  110.422   20.733   22.299
     23.640  412.127   71.686   90.472   45.038  109.500   20.458   22.746
     23.650  411.445   72.043   89.060   44.576  110.253   20.523   21.666
     23.660  414.213   72.812   89.070   44.768  110.505   20.651   22.488
     23.670  412.880   72.582   88.560   45.274  110.026   21.091   22.416
     23.680  411.128   71.942   89.152   44.718  108.937   21.173   21.837
     23.690  415.711   73.808   89.894   46.257  111.539   19.827   21.803
     23.700  413.985   73.732   90.596   44.565  110.924   20.447   21.405
     23.710  414.717   72.857   90.105   45.107  111.674   20.157   21.702
     23.720  415.143   72.573   91.072   45.431  109.374   20.314   22.654
     23.730  413.401   72.076   89.534   44.728  109.954   21.899   21.190
     23.740  415.492   72.250   90.622   45.575  110.045   20.919   22.055
     23.750  412.032   73.101   89.362   44.697  109.986   20.329   21.295
     23.760  413.817   71.807   89.875   45.711  110.150   21.478   21.425
     23.770  415.396   73.919   90.267   45.760  110.799   20.919   21.460
     23.780  413.132   71.808   89.685   45.886  109.896   20.255   22.112
     23.790  414.122   70.907   90.273   44.343  113.558   21.234   20.982
     23.800  412.043   70.725   90.401   44.806  112.494   19.788   21.064
     23.810  413.628   70.288   90.133   44.936  111.494   20.895   22.434
     23.820  407.076   69.809   89.966   44.746  109.379   20.259   21.001
     23.830  408.585   70.649   89.494   44.169  110.655   20.759   20.442
     23.840  413.519   71.556   89.511   45.041  113.044   20.148   21.396
     23.850  413.131   71.158   89.285   45.384  111.655   20.052   22.205
     23.860  413.769   71.532   90.666   44.640  112.478   19.942   21.315
     23.870  411.204   70.382   92.029   45.416  110.217   20.339   20.611
     23.880  410.369   71.549   88.464   45.319  109.399   20.753   21.857
     23.890  414.953   72.306   90.707   45.651  111.024   20.191   22.270
     23.900  414.997   72.384   89.856   45.473  111.728   20.128   21.429
     23.910  409.746   71.541   87.569   45.132  111.989   20.119   19.965
     23.920  409.071   72.479   87.993   45.619  109.785   19.456   20.057
     23.930  413.162   72.977   88.225   45.280  111.619   19.991   21.279
     23.940  414.437   74.055   88.851   45.029  112.790   19.781   20.920
     23.950  413.055   71.405   90.198   46.068  108.359   20.213   22.204
     23.960  413.679   70.938   90.869   45.949  109.834   21.095   21.091
     23.970  417.275   72.592   90.160   47.408  111.268   21.284   20.836
     23.980  411.914   71.388   89.715   46.933  109.614   20.727   21.165
     23.990  414.971   72.184   89.685   46.707  111.460   21.536   21.057
     24.000  414.012   73.206   91.634   45.166  110.859   20.703   20.387
     24.010  414.006   72.019   89.164   47.751  109.670   21.278   21.176
     24.020  414.027   73.309   90.052   47.053  110.530   20.637   21.513
     24.030  416.936   73.031   89.756   47.695  111.567   21.139   21.181
     24.040  414.636   72.340   90.329   46.940  110.618   21.653   19.675
     24.050  416.663   71.104   90.419   47.894  111.149   21.353   21.049
     24.060  415.669   73.099   88.519   46.866  113.941   20.096   20.579
     24.070  409.682   70.249   89.424   46.401  110.183   19.984   20.957
     24.080  414.322   70.473   90.252   46.121  112.199   21.201   20.803
     24.090  413.514   72.231   90.759   45.685  110.464   20.135   21.250
     24.100  415.908   73.510   89.590   45.967  112.292   19.752   21.416
     24.110  412.741   72.750   88.164   46.351  110.180   20.296   22.297
     24.120  412.570   71.798   89.078   45.630  112.132   19.808   21.923
     24.130  413.166   73.002   89.317   45.832  109.254   21.237   21.634
     24.140  408.036   72.112   89.189   45.293  108.379   20.784   20.368
     24.150  411.135   73.195   86.950   45.486  110.435   20.707   20.961
     24.160  418.030   74.982   88.150   46.810  110.460   21.248   21.584
     24.170  412.092   72.869   88.990   46.459  111.086   20.484   20.259
     24.180  412.710   71.934   89.770   46.171  109.205   20.445   21.056
     24.190  411.301   73.559   87.241   45.801  108.466   21.240   21.368
     24.200  412.823   72.758   86.666   45.904  110.892   20.643   21.263
     24.210  410.662   71.389   87.846   45.327  109.607   21.280   20.899
     24.220  415.606   71.895   89.451   46.776  110.810   20.948   21.550
     24.230  415.517   73.203   88.805   46.401  110.537   20.656   21.499
     24.240  409.963   71.004   87.897   44.998  110.974   20.177   20.413
     24.250  411.311   71.238   88.540   45.523  110.780   20.467   21.780
     24.260  409.748   71.465   88.120   43.568  111.419   21.094   20.714
     24.270  416.126   72.809   89.474   46.671  111.082   21.722   21.225
     24.280  412.665   73.887   88.357   44.633  111.286   21.283   21.079
     24.290  417.568   74.610   89.537   45.031  111.410   21.231   21.648
     24.300  414.213   73.534   88.756   46.560  109.497   21.272   21.494
     24.310  416.920   74.233   89.005   46.313  111.877   19.976   21.483
     24.320  414.979   73.105   87.884   46.710  111.278   20.552   21.789
     24.330  414.859   72.830   89.220   46.139  111.119   20.669   20.772
     24.340  410.883   71.230   89.309   44.337  110.169   20.294   21.044
     24.350  414.209   71.951   87.817   46.086  112.722   20.011   21.887
     24.360  412.500   72.165   88.264   46.234  111.477   19.581   20.536
     24.370  414.146   73.435   87.006   47.592  110.521   20.268   21.322
     24.380  412.492   72.859   86.894   46.804  111.205   20.431   20.763
     24.390  413.399   72.235   87.105   46.576  111.230   20.747   21.451
     24.400  412.373   72.392   87.078   45.984  110.818   20.926   22.409
     24.410  411.412   73.166   87.697   45.089  109.691   20.420   21.235
     24.420  412.767   72.518   87.274   47.179  110.233   20.543   21.130
     24.430  413.442   72.168   88.518   46.291  110.530   20.727   21.684
     24.440  411.719   74.006   87.727   46.004  109.718   20.052   21.328
     24.450  410.452   72.762   88.014   45.054  107.385   21.489   21.038
     24.460  413.554   72.554   88.271   45.763  111.331   20.352   21.542
     24.470  408.530   71.037   88.059   44.528  108.595   21.180   21.208
     24.480  407.472   70.727   86.197   44.630  110.518   20.311   21.330
     24.490  408.787   70.906   88.109   43.782  109.392   21.523   21.345
     24.500  414.686   73.414   89.061   45.313  110.932   20.055   20.937
     24.510  409.263   71.449   87.531   45.405  108.600   21.036   21.559
     24.520  412.863   71.534   88.130   44.902  110.253   20.705   22.315
     24.530  409.274   73.239   87.021   43.888  108.412   20.708   21.319
     24.540  412.193   73.498   87.985   44.102  110.707   20.068   21.087
     24.550  413.604   73.576   86.635   45.099  112.070   21.205   21.245
     24.560  410.653   73.618   86.692   44.931  109.112   20.332   21.568
     24.570  409.942   72.851   85.270   43.900  110.825   21.272   21.127
     24.580  410.842   72.694   87.009   45.250  109.206   20.580   21.456
     24.590  409.554   73.904   86.351   44.854  107.188   21.430   21.448
     24.600  411.873   74.000   87.266   44.737  108.614   20.818   21.654
     24.610  414.187   73.757   89.572   45.027  107.852   20.701   21.740
     24.620  410.265   73.768   86.869   44.214  108.840   21.372   20.906
     24.630  411.179   73.994   87.107   44.558  109.703   21.237   20.677
     24.640  408.332   74.796   85.959   43.951  108.234   20.852   20.656
     24.650  412.059   74.350   87.452   45.219  107.311   21.106   21.908
     24.660  409.055   73.775   87.408   46.090  105.467   21.179   21.506
     24.670  408.451   72.600   86.471   46.087  107.018   20.787   21.277
     24.680  406.514   71.955   88.231   44.847  104.682   21.105   21.029
     24.690  410.810   73.642   87.453   45.249  107.884   20.610   21.312
     24.700  411.348   74.565   87.311   45.857  106.689   21.799   21.064
     24.710  411.585   74.074   88.716   45.851  106.982   21.111   20.397
     24.720  410.624   73.992   86.945   44.954  107.512   21.594   21.465
     24.730  410.808   72.777   87.521   46.268  107.004   22.086   21.601
     24.740  409.255   72.696   87.625   43.781  109.486   20.502   21.489
     24.750  409.183   72.089   88.141   45.763  109.118   20.713   21.517
     24.760  409.053   72.139   86.968   46.158  109.272   20.472   20.675
     24.770  411.096   73.494   89.253   44.791  108.004   21.161   20.772
     24.780  412.023   71.226   89.110   44.665  110.842   21.226   21.549
     24.790  412.400   72.836   88.605   45.489  108.486   20.985   21.515
     24.800  412.487   72.309   90.266   44.907  108.841   21.156   22.001
     24.810  407.864   72.981   88.015   44.086  108.361   20.932   20.954
     24.820  413.787   72.134   91.107   45.133  109.039   21.107   22.285
     24.830  412.195   71.823   90.601   44.027  109.552   21.007   21.792
     24.840  411.908   72.492   89.163   43.062  111.098   21.617   20.626
     24.850  410.232   72.154   89.013   43.489  110.306   20.727   20.549
     24.860  406.527   71.958   88.349   43.511  109.408   21.082   20.107
     24.870  407.607   71.966   89.151   43.993  108.982   20.932   19.789
     24.880  409.899   71.790   90.464   44.363  108.457   20.469   20.398
     24.890  406.345   70.821   89.142   44.285  107.880   20.486   21.049
     24.900  407.702   71.903   88.888   43.474  109.358   20.341   20.358
     24.910  410.600   72.642   88.033   45.063  108.425   19.984   21.602
     24.920  410.486   73.487   88.408   44.047  109.524   19.832   21.532
     24.930  411.550   72.942   89.840   43.914  109.055   20.049   21.457
     24.940  413.722   73.892   88.562   44.599  111.128   19.903   21.120
     24.950  416.968   73.861   90.888   43.492  111.551   20.629   21.324
     24.960  413.443   71.327   89.359   45.549  109.632   20.399   21.350
     24.970  411.618   72.390   89.316   44.004  111.290   20.046   21.400
     24.980  411.885   71.072   88.414   45.118  110.978   20.913   21.124
     24.990  414.487   71.744   89.115   46.158  111.163   20.921   21.435
     25.000  414.929   73.323   87.225   45.523  111.483   21.145   22.071
     25.010  415.686   71.815   88.429   45.800  111.758   20.050   21.765
     25.020  411.834   71.162   88.048   45.899  109.964   20.488   21.436
     25.030  414.084   72.722   87.523   45.481  111.943   20.094   21.233
     25.040  412.551   69.979   87.859   45.868  111.937   19.938   21.438
     25.050  416.525   71.133   90.129   45.603  112.091   20.738   21.817
     25.060  414.212   70.682   88.604   46.385  111.517   20.853   21.106
     25.070  410.098   70.763   88.395   45.368  110.680   19.816   20.524
     25.080  413.078   72.837   87.952   45.708  110.033   20.595   21.726
     25.090  411.880   72.211   89.290   45.659  109.215   20.663   21.140
     25.100  411.370   71.978   89.208   44.960  110.632   20.427   20.978
     25.110  410.702   71.744   88.393   45.627  108.863   20.361   20.827
     25.120  410.944   72.178   88.562   45.982  108.616   20.608   20.900
     25.130  412.854   72.226   89.646   43.498  111.129   20.622   21.621
     25.140  412.378   72.636   87.552   44.791  110.190   20.690   21.663
     25.150  410.759   71.743   88.670   45.036  110.492   20.742   20.832
     25.160  412.000   72.035   88.930   45.309  110.821   20.210   21.229
     25.170  410.531   72.436   87.008   46.481  109.456   20.429   20.589
     25.180  414.423   72.278   89.076   45.158  111.069   20.530   21.813
     25.190  406.240   70.951   87.280   44.915  108.931   19.951   20.958
     25.200  407.488   71.634   86.968   43.648  110.612   18.912   21.014
     25.210  408.915   73.162   86.096   44.776  109.869   19.975   21.227
     25.220  411.756   72.082   88.896   44.695  110.680   20.418   20.500
     25.230  408.973   72.986   87.753   44.123  109.579   19.736   21.217
     25.240  412.784   74.298   88.197   44.324  110.614   21.139   20.867
     25.250  411.512   74.049   89.009   45.134  109.388   20.036   21.042
     25.260  410.833   71.681   89.180   43.981  110.340   19.861   21.367
     25.270  410.264   71.319   89.057   44.035  109.697   20.472   21.079
     25.280  406.457   72.138   86.111   45.057  107.807   20.264   20.978
     25.290  411.690   73.252   89.665   43.570  110.212   19.600   21.214
     25.300  413.180   73.035   87.430   44.252  112.604   20.816   21.368
     25.310  407.504   72.271   86.678   43.853  109.884   19.584   21.324
     25.320  403.469   71.355   84.406   43.799  111.040   19.297   20.758
     25.330  411.804   72.589   86.955   45.113  112.133   20.279   20.935
     25.340  407.064   71.639   85.378   44.514  110.419   19.705   22.779
     25.350  411.728   72.906   86.680   44.156  112.849   19.107   21.682
     25.360  406.225   73.684   85.201   44.352  108.523   19.761   21.820
     25.370  410.364   73.573   84.819   45.635  111.758   20.005   21.730
     25.380  410.851   73.676   85.326   44.075  112.819   19.959   21.918
     25.390  408.009   71.294   86.263   45.829  110.517   20.377   21.219
     25.400  412.462   71.556   86.965   46.236  111.207   20.414   22.045
     25.410  411.556   72.249   86.768   44.437  112.643   21.600   21.499
     25.420  410.864   70.868   85.371   45.334  113.678   20.216   20.823
     25.430  410.905   71.983   86.604   44.213  113.447   20.426   20.204
     25.440  410.310   71.151   87.256   44.041  112.110   20.914   21.753
     25.450  416.399   73.457   87.602   46.041  113.071   20.517   20.876
     25.460  415.291   72.350   87.865   45.563  111.763   21.324   21.195
     25.470  411.295   71.962   87.780   45.188  110.554   21.160   20.472
     25.480  412.342   73.266   86.733   45.511  109.707   20.833   21.268
     25.490  412.231   71.683   86.552   45.839  111.190   20.485   21.636
     25.500  411.244   70.842   88.215   45.141  111.306   20.171   21.523
     25.510  409.606   72.019   87.554   44.646  109.398   20.468   21.366
     25.520  413.486   71.862   88.356   44.697  111.405   21.343   21.635
     25.530  415.617   72.461   88.231   45.547  112.586   20.476   21.132
     25.540  410.993   72.577   88.124   44.743  109.814   20.269   21.057
     25.550  411.679   72.323   89.176   45.086  109.973   20.628   20.264
     25.560  411.170   71.780   88.073   43.907  110.986   20.314   20.787
     25.570  414.688   75.425   88.199   43.424  112.268   20.437   20.633
     25.580  413.170   75.673   86.936   44.285  111.808   20.763   21.036
     25.590  413.140   73.613   88.634   44.288  111.042   20.723   21.346
     25.600  413.366   74.149   87.909   44.275  109.774   21.183   21.352
     25.610  409.898   72.574   89.203   43.281  109.464   21.278   20.575
     25.620  410.657   74.340   88.398   43.515  109.452   21.043   20.823
     25.630  411.690   73.600   88.886   43.048  110.788   20.933   20.262
     25.640  415.188   75.261   90.435   43.941  109.696   20.434   20.906
     25.650  412.713   73.794   89.187   43.432  109.718   21.085   20.361
     25.660  417.967   73.300   90.688   44.153  111.369   21.165   21.119
     25.670  413.049   72.365   88.924   43.895  110.783   21.567   20.874
     25.680  416.188   74.196   91.126   43.371  110.250   20.764   21.103
     25.690  414.475   73.080   90.175   43.690  110.257   21.002   21.508
     25.700  412.203   72.574   89.661   43.066  110.501   21.120   20.369
     25.710  411.202   73.397   88.852   43.768  109.306   20.864   20.661
     25.720  413.706   73.074   90.209   43.377  110.839   20.870   20.823
     25.730  410.936   71.235   88.412   45.040  108.958   21.548   21.567
     25.740  414.371   72.796   89.348   44.984  110.490   21.415   21.828
     25.750  412.553   72.103   89.127   44.175  109.944   21.653   20.968
     25.760  406.169   71.235   87.950   42.568  108.237   21.243   20.794
     25.770  404.865   72.213   86.959   41.542  107.890   21.430   20.619
     25.780  405.626   74.052   86.370   40.676  109.390   21.104   20.730
     25.790  408.271   72.980   86.905   43.185  109.743   21.072   20.564
     25.800  407.380   72.297   86.388   43.466  108.415   21.300   20.696
     25.810  411.167   71.966   88.055   42.941  110.647   21.515   21.289
     25.820  407.748   72.589   88.721   41.967  110.276   21.386   20.003
     25.830  409.919   72.601   88.255   43.651  109.391   21.098   21.584
     25.840  406.990   72.271   87.444   43.402  108.710   20.268   20.960
     25.850  406.541   73.527   87.583   43.192  107.771   20.523   21.268
     25.860  408.550   73.360   88.727   43.356  109.237   21.289   20.698
     25.870  410.094   73.356   88.154   43.677  110.330   20.863   21.434
     25.880  410.220   73.628   87.751   43.532  108.016   21.634   22.011
     25.890  406.205   74.931   85.986   43.327  107.652   21.082   21.102
     25.900  412.226   72.438   88.917   43.890  110.961   21.051   20.421
     25.910  409.558   74.538   88.787   42.889  108.210   21.579   20.499
     25.920  406.647   73.983   86.963   43.651  107.355   20.878   20.427
     25.930  406.898   71.877   87.232   42.277  109.901   20.594   21.447
     25.940  408.646   72.677   87.742   43.184  109.747   20.455   21.577
     25.950  412.898   74.514   87.308   44.426  111.150   20.287   20.933
     25.960  407.845   73.512   88.645   42.983  106.883   20.266   20.677
     25.970  406.867   70.435   90.106   43.209  108.532   20.412   20.759
     25.980  408.800   72.465   89.863   42.847  109.152   21.313   19.990
     25.990  412.639   72.440   91.074   42.026  110.147   21.081   20.924
     26.000  411.917   72.964   89.378   43.534  110.405   21.244   20.607
     26.010  406.183   71.901   87.602   43.006  109.147   21.349   20.512
     26.020  409.211   71.674   88.032   44.305  109.962   20.425   20.737
     26.030  411.302   75.630   88.372   42.335  108.907   20.443   21.362
     26.040  408.653   72.445   89.913   43.399  108.402   20.934   19.464
     26.050  408.039   74.487   89.133   42.639  107.389   19.913   20.481
     26.060  411.315   74.953   91.456   42.998  106.476   20.368   20.696
     26.070  415.562   74.225   90.739   44.714  110.267   20.935   21.580
     26.080  413.130   73.165   90.167   44.788  109.861   20.710   20.348
     26.090  408.477   72.846   90.088   43.880  106.995   19.573   20.794
     26.100  408.701   72.565   87.929   43.823  109.463   20.515   20.247
     26.110  410.299   72.958   88.818   44.195  109.384   19.864   20.319
     26.120  408.353   71.640   88.481   44.203  108.020   20.901   20.264
     26.130  407.031   71.406   88.363   44.121  108.288   20.268   19.072
     26.140  412.311   72.538   90.383   44.239  110.083   20.016   19.715
     26.150  410.858   71.001   88.697   44.383  110.890   20.355   19.855
     26.160  410.869   70.649   90.116   43.786  109.293   20.805   20.606
     26.170  412.943   71.767   87.755   43.554  112.032   21.016   20.821
     26.180  411.383   72.487   87.888   43.950  110.783   20.157   20.227
     26.190  409.773   72.801   87.631   45.484  109.302   19.549   20.213
     26.200  409.205   70.763   88.881   44.160  110.045   20.069   20.768
     26.210  411.724   71.849   89.088   43.818  112.300   20.175   20.262
     26.220  408.299   71.205   88.048   43.720  109.134   21.107   19.808
     26.230  408.926   70.494   88.638   43.776  110.423   20.185   20.721
     26.240  412.381   71.960   88.784   43.706  111.678   20.154   20.904
     26.250  409.032   71.659   86.808   42.627  112.415   20.180   19.973
     26.260  408.076   71.322   86.500   43.087  111.478   19.896   20.531
     26.270  405.196   71.806   85.358   43.670  110.369   20.061   19.613
     26.280  404.233   70.121   85.837   42.744  110.536   19.988   20.995
     26.290  408.534   71.244   88.044   42.632  113.019   19.845   20.620
     26.300  409.693   72.308   87.334   43.189  111.600   20.841   22.031
     26.310  414.419   73.108   88.471   44.961  112.316   20.794   20.970
     26.320  416.985   72.156   90.365   44.664  113.672   20.786   20.771
     26.330  415.937   72.674   89.886   44.237  111.477   21.410   20.907
     26.340  412.521   72.104   87.934   43.895  111.031   20.885   20.612
     26.350  410.084   70.919   88.959   43.411  110.762   20.491   20.459
     26.360  416.632   73.921   90.003   44.008  111.769   19.593   21.118
     26.370  414.378   71.914   90.863   44.165  110.348   20.204   21.256
     26.380  413.403   73.529   89.698   44.666  110.014   19.964   21.145
     26.390  416.348   72.752   89.836   46.371  112.401   19.771   20.753
     26.400  412.900   73.760   88.993   44.669  110.976   19.348   20.335
     26.410  413.975   72.723   89.964   44.505  110.406   20.814   20.840
     26.420  415.075   75.005   88.897   44.193  110.867   20.688   20.543
     26.430  416.669   73.216   91.326   45.016  111.582   20.416   21.008
     26.440  418.628   73.267   93.225   42.967  111.002   21.768   21.209
     26.450  415.582   73.399   92.121   43.539  109.484   20.734   21.715
     26.460  419.228   73.118   92.003   45.076  110.637   21.213   21.332
     26.470  422.275   74.220   91.452   45.451  112.192   21.250   21.862
     26.480  417.293   73.331   90.698   44.975  111.380   20.727   20.755
     26.490  417.267   73.521   91.263   44.685  110.741   20.850   21.142
     26.500  413.362   72.306   90.945   44.501  109.749   20.787   21.006
     26.510  418.468   74.924   91.226   46.207  111.128   20.095   20.579
     26.520  415.893   72.997   89.744   45.414  110.659   20.724   21.940
     26.530  416.629   75.453   90.216   44.064  109.674   21.091   20.820
     26.540  418.658   73.335   90.671   44.899  112.272   20.810   21.831
     26.550  415.753   74.480   89.999   44.679  110.290   19.376   21.739
     26.560  414.292   73.470   89.850   45.142  111.436   20.331   20.746
     26.570  416.335   73.902   89.649   45.502  111.291   20.095   21.150
     26.580  412.803   73.575   88.023   45.364  111.077   20.333   21.270
     26.590  415.969   72.427   88.851   46.445  111.525   21.099   21.635
     26.600  409.842   74.141   87.366   44.163  110.351   19.913   20.967
     26.610  416.142   74.317   90.035   43.500  112.457   20.159   21.045
     26.620  415.848   75.767   88.534   45.489  112.089   19.711   20.809
     26.630  415.118   72.834   89.433   42.870  113.920   20.149   20.684
     26.640  415.862   74.143   88.380   44.250  112.639   20.790   21.065
     26.650  412.933   72.260   88.694   45.095  112.794   19.861   20.748
     26.660  409.340   73.001   87.414   43.671  111.312   19.424   20.587
     26.670  412.414   72.908   88.133   44.685  111.329   20.381   20.555
     26.680  412.885   74.117   89.218   43.657  111.772   19.728   20.903
     26.690  416.054   72.712   89.229   45.499  112.039   20.964   20.863
     26.700  413.505   73.421   86.532   44.244  112.841   21.004   20.380
     26.710  414.082   72.564   87.477   44.542  114.112   20.799   20.834
     26.720  415.306   73.940   89.049   43.634  111.449   21.783   21.301
     26.730  417.543   74.542   89.373   44.400  111.628   20.532   21.859
     26.740  418.734   75.566   90.174   43.886  112.959   21.423   20.587
     26.750  414.414   73.114   88.619   43.850  112.316   20.797   21.101
     26.760  412.753   74.620   87.751   44.065  110.808   19.865   21.030
     26.770  415.161   74.664   89.392   44.902  111.274   20.463   21.296
     26.780  413.011   72.777   89.395   45.248  109.255   20.920   21.384
     26.790  414.313   73.688   89.350   45.768  110.762   20.370   21.218
     26.800  411.668   72.507   88.216   43.286  111.310   21.408   20.717
     26.810  416.160   73.324   88.232   44.592  112.702   21.386   21.410
     26.820  413.163   73.338   88.791   43.514  110.148   20.698   21.645
     26.830  413.935   74.786   88.675   44.360  110.918   20.588   20.485
     26.840  414.351   74.553   88.919   44.701  110.230   21.834   20.349
     26.850  411.201   72.487   89.564   43.790  110.055   20.794   20.984
     26.860  416.678   73.528   91.752   43.846  110.674   21.108   21.309
     26.870  415.867   74.031   90.314   45.240  110.499   21.053   20.024
     26.880  418.355   73.335   92.632   45.292  108.156   22.348   20.626
     26.890  418.530   72.918   91.523   44.256  110.563   21.333   21.259
     26.900  417.712   74.238   90.805   43.340  111.862   21.755   20.983
     26.910  417.722   73.631   91.654   44.079  110.681   20.829   20.749
     26.920  416.183   74.374   92.424   43.192  110.067   21.485   20.469
     26.930  416.630   76.411   91.598   43.328  110.079   21.163   20.576
     26.940  415.831   73.759   91.075   44.786  108.963   21.514   21.473
     26.950  416.508   73.236   90.498   44.122  111.619   20.903   21.297
     26.960  410.259   72.943   89.585   42.547  111.155   20.587   20.178
     26.970  417.102   74.238   93.135   43.443  109.969   20.459   21.074
     26.980  412.545   73.896   90.658   43.025  109.151   19.965   21.147
     26.990  415.613   73.539   90.868   43.535  111.176   20.937   21.452
     27.000  414.670   73.395   91.151   43.227  110.637   20.642   20.721
     27.010  412.359   71.627   90.923   44.436  110.615   20.639   21.209
     27.020  411.436   71.737   90.157   44.453  109.505   20.014   21.036
     27.030  411.755   72.202   88.211   45.199  109.981   21.215   20.790
     27.040  413.196   74.204   89.940   44.623  109.584   19.928   20.376
     27.050  415.314   72.918   90.168   44.603  111.800   20.596   20.636
     27.060  412.016   72.597   88.030   45.148  110.478   19.751   21.265
     27.070  412.694   71.147   91.551   44.515  109.273   20.849   20.642
     27.080  410.997   72.582   88.981   43.397  108.656   20.599   21.912
     27.090  413.988   73.436   91.292   44.505  110.049   20.666   20.379
     27.100  411.798   73.983   91.111   43.575  108.448   19.620   20.671
     27.110  410.324   73.182   89.139   44.047  108.809   20.225   21.634
     27.120  414.000   71.594   92.930   45.310  108.699   19.898   20.907
     27.130  413.875   73.105   91.793   43.873  109.151   19.569   21.694
     27.140  413.449   73.451   91.739   44.776  108.383   20.901   20.827
     27.150  411.005   74.350   90.707   44.149  107.363   21.661   20.783
     27.160  415.286   74.287   91.776   43.995  109.699   20.344   20.498
     27.170  412.362   75.321   89.925   44.100  109.223   19.888   20.655
     27.180  408.433   71.480   90.443   44.631  107.171   20.454   20.696
     27.190  412.592   74.340   91.933   44.457  108.042   20.019   20.307
     27.200  412.278   74.503   89.308   42.727  109.475   21.190   20.700
     27.210  411.111   74.199   88.903   44.072  107.668   20.951   21.362
     27.220  407.629   73.185   88.557   45.394  107.026   20.571   20.618
     27.230  413.676   74.560   90.357   44.571  108.323   20.699   20.996
     27.240  410.235   73.128   90.295   44.071  108.623   20.496   20.452
     27.250  409.331   72.931   90.020   43.860  107.420   20.239   20.996
     27.260  412.782   74.717   88.620   43.506  108.697   20.680   21.282
     27.270  408.990   71.949   89.173   43.428  109.245   20.115   21.373
     27.280  411.934   74.344   88.401   43.958  109.532   20.649   21.507
     27.290  412.937   73.992   89.989   43.315  109.752   20.264   21.258
     27.300  414.971   74.844   90.716   44.574  109.342   20.429   21.258
     27.310  416.934   76.376   92.410   44.786  108.519   20.238   20.794
     27.320  413.945   74.025   90.964   45.362  108.380   20.019   20.983
     27.330  411.810   71.364   91.681   44.343  107.769   21.314   21.561
     27.340  411.120   72.552   90.321   44.020  110.147   19.715   20.276
     27.350  412.755   73.686   88.546   45.676  110.013   19.418   21.040
     27.360  417.372   74.199   91.078   46.928  110.542   19.419   21.717
     27.370  413.748   73.052   89.706   45.785  109.154   19.537   21.837
     27.380  409.430   72.632   88.704   44.996  108.650   19.741   21.040
     27.390  413.424   73.332   90.290   45.510  109.776   19.217   21.080
     27.400  412.899   73.781   89.529   45.023  110.590   19.628   20.412
     27.410  411.092   72.264   88.634   45.787  110.994   19.307   20.439
     27.420  413.151   72.651   88.333   44.801  109.412   20.287   21.247
     27.430  412.606   74.289   88.450   44.972  108.783   20.588   21.070
     27.440  413.042   73.140   90.494   45.686  110.202   19.364   20.947
     27.450  413.938   74.366   89.223   44.715  110.139   20.525   21.197
     27.460  413.235   74.068   90.337   45.035  108.798   19.872   21.206
     27.470  413.225   73.186   90.342   45.238  109.309   20.147   20.745
     27.480  415.082   72.821   89.858   46.406  110.631   19.787   21.399
     27.490  409.136   71.798   90.954   44.560  107.380   19.140   20.966
     27.500  411.228   71.783   91.244   45.559  109.247   19.569   20.870
     27.510  412.226   73.086   90.218   45.185  108.144   20.022   21.340
     27.520  409.725   72.991   90.413   45.793  105.095   20.503   20.978
     27.530  412.877   71.949   92.518   45.834  108.551   19.945   20.903
     27.540  412.346   73.590   90.190   44.957  109.116   20.503   21.216
     27.550  414.835   73.527   91.392   43.821  109.183   20.864   21.746
     27.560  412.682   72.883   90.063   44.485  109.561   19.915   21.799
     27.570  408.219   71.200   89.328   45.125  107.242   20.717   20.548
     27.580  411.095   72.427   90.304   46.075  107.230   20.149   21.809
     27.590  413.045   70.350   92.869   46.063  108.433   19.413   20.982
     27.600  416.017   71.867   92.903   45.213  109.112   20.411   21.301
     27.610  413.611   71.510   92.870   44.821  110.387   19.527   20.267
     27.620  416.785   71.892   93.633   45.432  109.256   20.128   21.039
     27.630  412.375   71.722   92.532   46.025  107.529   19.995   21.092
     27.640  416.859   73.233   92.786   45.475  109.535   19.760   20.999
     27.650  414.157   73.272   91.943   44.314  108.424   20.593   21.289
     27.660  415.839   72.743   92.012   46.298  110.139   20.415   20.862
     27.670  413.883   71.713   91.369   45.476  110.878   20.399   20.880
     27.680  416.890   73.321   92.005   44.955  111.738   20.225   20.476
     27.690  419.133   74.610   91.144   45.997  111.477   20.019   21.281
     27.700  415.671   73.812   91.854   45.069  109.162   20.253   21.811
     27.710  414.967   72.535   92.207   45.010  109.296   19.929   21.438
     27.720  414.206   72.272   92.740   45.758  109.698   19.033   20.588
     27.730  414.898   72.711   92.913   45.468  108.553   20.310   20.363
     27.740  417.348   73.856   91.895   46.238  110.169   20.620   21.073
     27.750  415.041   72.218   91.151   45.240  109.965   21.122   20.839
     27.760  412.619   71.894   91.998   44.312  107.880   20.672   21.130
     27.770  415.152   74.070   91.064   44.544  109.152   20.269   21.070
     27.780  407.483   70.764   89.158   44.319  108.924   20.577   20.070
     27.790  412.901   70.735   91.170   45.480  109.778   21.196   20.761
     27.800  411.462   72.294   89.499   44.383  108.330   21.519   21.120
     27.810  413.845   73.893   89.392   44.549  109.415   20.885   20.974
     27.820  410.840   72.428   88.759   44.640  108.694   21.012   20.846
     27.830  413.593   73.778   89.808   45.271  109.152   20.898   21.331
     27.840  412.329   72.783   88.968   45.314  108.581   21.956   21.000
     27.850  413.385   73.965   87.154   44.857  111.377   20.751   21.042
     27.860  413.499   72.234   88.871   44.512  111.949   21.040   20.613
     27.870  414.206   71.665   88.377   44.662  111.682   21.172   21.514
     27.880  413.872   72.533   89.402   45.965  109.391   20.693   21.474
     27.890  411.217   73.873   87.804   45.832  107.094   21.459   21.592
     27.900  414.656   73.275   87.606   45.036  110.295   21.203   21.944
     27.910  416.076   72.232   91.704   44.335  109.360   21.328   21.583
     27.920  414.198   72.673   89.744   43.939  110.634   21.315   21.078
     27.930  411.807   73.013   87.582   44.706  110.049   20.468   21.200
     27.940  412.319   72.777   87.647   43.804  109.361   20.895   20.997
     27.950  408.968   73.178   86.994   43.856  108.609   21.294   19.603
     27.960  409.322   71.997   88.877   43.919  107.922   20.773   21.088
     27.970  407.208   72.052   88.515   44.149  107.042   20.276   20.610
     27.980  409.729   73.034   89.923   43.964  107.211   19.758   20.532
     27.990  414.410   73.302   90.857   44.658  108.219   21.309   21.213
     28.000  411.766   72.104   90.607   44.861  106.927   20.991   21.314
     28.010  408.799   71.720   90.749   43.697  107.745   21.521   20.932
     28.020  412.808   73.095   90.954   45.068  107.826   21.149   21.284
     28.030  412.272   72.248   90.035   44.517  109.303   20.593   20.929
     28.040  410.985   71.316   89.887   44.872  109.485   21.427   20.422
     28.050  409.166   70.728   89.473   44.702  109.895   20.765   20.274
     28.060  411.917   71.232   89.913   44.404  110.509   21.154   20.551
     28.070  408.399   71.518   89.598   44.238  108.543   21.798   20.245
     28.080  412.357   73.276   87.405   43.154  111.079   21.495   21.504
     28.090  408.712   71.415   88.436   43.924  109.733   21.504   20.379
     28.100  405.931   69.450   89.875   44.329  108.751   21.058   20.002
     28.110  409.268   69.075   89.867   44.472  109.264   20.726   20.524
     28.120  414.336   70.701   89.599   45.592  112.046   20.462   21.189
     28.130  411.958   71.645   88.602   45.216  109.346   20.810   21.592
     28.140  411.396   70.412   90.556   44.500  109.997   19.944   21.115
     28.150  414.825   73.544   90.278   44.178  110.853   20.598   20.147
     28.160  414.298   72.294   90.678   44.062  111.332   20.612   20.289
     28.170  410.341   71.411   90.187   44.377  109.404   20.034   20.467
     28.180  410.918   72.145   89.447   45.620  109.540   20.327   20.031
     28.190  414.234   71.918   91.310   45.561  109.741   20.615   20.434
     28.200  412.375   72.631   90.263   44.181  109.291   20.705   20.480
     28.210  415.155   71.397   91.547   45.405  110.150   21.011   20.632
     28.220  414.777   71.142   90.344   45.861  110.916   20.325   21.495
     28.230  416.166   71.723   91.958   44.813  110.724   20.732   21.462
     28.240  415.972   71.238   92.950   44.743  110.804   20.399   21.115
     28.250  416.981   71.229   93.049   44.541  112.842   20.551   20.566
     28.260  418.019   72.878   92.802   45.361  111.730   20.454   21.895
     28.270  417.295   70.444   92.588   44.421  112.688   21.419   21.234
     28.280  415.983   69.388   93.453   45.205  110.666   21.167   21.159
     28.290  414.581   70.732   94.118   42.741  110.125   21.590   20.856
     28.300  416.369   72.375   93.665   43.788  109.798   20.938   21.719
     28.310  419.658   73.141   93.388   44.020  112.332   20.581   21.873
     28.320  413.053   70.294   91.851   43.343  111.077   21.138   20.934
     28.330  416.198   72.207   93.200   42.200  110.950   21.010   21.960
     28.340  417.530   72.326   93.720   42.410  112.098   21.217   21.289
     28.350  418.707   74.957   93.789   42.700  111.130   20.638   21.608
     28.360  414.270   71.336   93.019   43.499  111.639   20.565   21.002
     28.370  413.924   71.995   94.261   42.314  110.581   20.213   20.549
     28.380  410.219   70.621   91.621   42.819  111.053   20.379   20.260
     28.390  414.429   72.343   92.364   42.461  110.927   21.388   21.124
     28.400  411.069   72.382   91.734   42.625  109.151   20.549   20.742
     28.410  414.513   69.808   91.712   43.980  111.687   21.015   22.041
     28.420  409.527   70.525   91.306   44.381  109.355   19.905   20.922
     28.430  411.397   70.328   91.298   42.947  110.649   20.887   21.385
     28.440  411.038   69.558   91.675   43.974  110.177   21.501   21.411
     28.450  408.661   70.445   90.579   44.739  107.166   21.324   20.686
     28.460  407.037   70.676   91.747   43.551  106.701   20.430   21.100
     28.470  406.450   69.733   90.268   42.447  108.194   20.641   21.390
     28.480  409.059   70.508   91.181   43.162  107.595   21.187   21.650
     28.490  404.610   69.932   89.040   43.585  105.667   20.615   21.763
     28.500  408.725   71.255   89.770   43.806  108.302   20.454   20.800
     28.510  411.153   71.504   90.358   43.491  109.854   20.832   21.428
     28.520  411.271   72.169   89.300   44.315  109.337   20.908   20.723
     28.530  410.122   71.530   90.325   43.177  110.006   20.006   20.606
     28.540  406.529   70.796   88.008   43.165  107.769   20.431   21.251
     28.550  407.435   70.526   89.424   43.169  108.561   21.008   20.494
     28.560  405.526   70.298   88.564   41.937  109.464   20.414   20.840
     28.570  406.997   70.770   88.244   42.886  109.023   21.114   21.647
     28.580  407.060   70.615   88.006   43.119  108.934   20.814   20.751
     28.590  409.850   70.585   88.952   43.788  109.948   21.857   21.302
     28.600  400.303   69.045   86.600   41.644  108.979   19.815   20.743
     28.610  406.655   69.529   88.392   42.618  108.713   21.500   21.370
     28.620  410.727   71.296   88.852   44.106  110.037   22.044   20.820
     28.630  410.496   69.923   90.337   43.610  110.044   21.839   21.181
     28.640  409.603   69.868   90.571   43.622  108.608   21.876   21.523
     28.650  411.075   71.146   88.677   44.833  109.644   22.013   20.720
     28.660  411.674   70.754   91.205   45.243  107.829   21.635   20.324
     28.670  407.557   69.796   89.259   42.979  107.578   22.127   20.515
     28.680  410.538   70.755   88.435   43.930  109.473   22.003   20.888
     28.690  406.293   70.364   88.227   43.429  107.195   21.553   21.092
     28.700  406.434   69.961   88.123   44.863  109.036   20.631   20.514
     28.710  410.070   70.473   89.796   45.150  109.343   21.063   20.892
     28.720  411.905   69.886   89.353   43.150  112.726   21.436   20.833
     28.730  411.438   70.155   88.771   44.465  110.521   21.540   21.509
     28.740  408.775   69.823   90.027   43.327  108.896   22.181   20.543
     28.750  411.283   69.932   91.458   44.093  109.322   20.847   21.058
     28.760  408.622   69.879   88.957   43.401  109.829   20.455   21.902
     28.770  410.468   70.157   89.771   44.376  109.365   21.296   21.714
     28.780  410.754   70.856   89.170   44.334  110.386   20.971   20.795
     28.790  410.890   70.623   88.774   43.954  111.579   20.705   20.894
     28.800  407.892   70.209   89.505   44.137  108.623   21.127   20.266
     28.810  406.892   70.177   88.420   44.953  107.894   20.540   21.029
     28.820  410.514   71.094   88.848   44.500  110.547   21.779   19.522
     28.830  410.004   70.880   87.525   44.954  109.106   20.773   21.917
     28.840  412.430   71.922   89.451   44.403  110.860   21.020   20.684
     28.850  408.603   69.142   87.024   43.763  111.352   21.246   21.049
     28.860  407.675   69.670   89.504   44.116  109.244   19.845   20.590
     28.870  411.828   70.736   89.089   44.942  109.904   21.055   20.672
     28.880  413.393   73.101   90.166   44.286  110.214   20.943   20.599
     28.890  416.205   73.203   89.356   44.594  111.609   20.886   21.511
     28.900  413.623   71.461   89.208   43.149  110.614   21.198   22.497
     28.910  412.620   71.588   90.374   43.906  110.538   20.744   20.516
     28.920  408.360   70.195   89.221   44.650  109.257   19.978   20.890
     28.930  410.560   71.095   89.017   43.100  111.659   20.839   20.372
     28.940  410.074   70.311   89.653   44.149  109.202   20.961   22.002
     28.950  411.353   72.330   89.186   43.761  110.676   20.155   21.830
     28.960  410.103   71.912   87.810   44.571  109.887   21.084   20.915
     28.970  408.550   71.277   87.115   44.191  109.341   20.321   21.198
     28.980  413.456   70.819   89.442   44.705  111.872   20.296   21.285
     28.990  408.277   70.652   87.525   44.532  109.451   21.144   20.394
     29.000  407.686   70.619   89.606   43.391  107.873   21.514   21.448
     29.010  410.288   70.360   89.982   43.916  109.110   21.433   21.581
     29.020  416.023   72.400   89.965   44.487  112.720   21.007   21.046
     29.030  410.270   70.113   89.376   43.678  111.123   20.601   21.631
     29.040  411.316   71.296   90.072   44.511  110.216   21.604   20.697
     29.050  409.361   70.891   89.730   43.996  107.482   20.907   21.979
     29.060  413.034   70.509   89.219   43.155  113.320   22.431   20.689
     29.070  408.043   70.759   87.648   43.880  109.786   20.748   20.329
     29.080  410.720   71.667   89.684   43.131  109.588   21.203   21.303
     29.090  412.185   71.279   91.018   43.669  109.381   21.431   21.726
     29.100  411.584   71.770   89.493   44.427  109.210   20.793   20.982
     29.110  409.607   71.770   88.879   44.792  108.344   21.371   20.374
     29.120  410.385   70.294   89.513   44.815  109.796   20.580   21.612
     29.130  412.067   71.693   89.249   44.828  109.034   21.656   21.406
     29.140  409.623   70.706   89.366   44.105  109.742   21.079   21.418
     29.150  411.520   72.388   89.394   44.114  110.346   21.093   20.864
     29.160  413.378   71.763   88.615   45.019  111.888   21.278   21.036
     29.170  412.718   69.622   88.347   46.010  109.988   21.881   22.262
     29.180  412.474   71.238   87.184   45.298  111.194   21.279   20.630
     29.190  413.476   71.209   88.443   44.494  112.268   20.975   20.641
     29.200  414.332   70.831   89.381   44.856  111.732   21.415   20.048
     29.210  409.229   69.861   87.717   45.643  109.148   20.980   21.235
     29.220  415.039   72.892   87.795   46.114  110.655   21.008   21.185
     29.230  408.406   70.971   88.436   44.729  108.794   20.532   21.448
     29.240  412.816   71.691   88.667   45.440  111.100   20.860   20.448
     29.250  412.648   70.568   90.192   45.556  110.784   20.676   21.041
     29.260  416.636   71.487   90.576   45.037  111.355   21.596   21.495
     29.270  416.208   73.775   88.569   44.061  111.953   21.628   20.954
     29.280  415.792   73.643   88.865   44.964  111.028   21.492   21.082
     29.290  417.185   73.483   89.386   45.476  112.958   21.963   20.615
     29.300  412.829   73.641   89.317   44.448  110.269   21.819   20.651
     29.310  416.301   74.483   88.352   44.759  111.801   21.675   20.766
     29.320  412.227   73.896   88.584   44.781  109.819   21.268   20.530
     29.330  414.982   72.766   90.821   44.335  109.942   21.552   21.140
     29.340  411.292   71.079   88.000   44.377  110.293   21.857   21.896
     29.350  413.595   72.835   88.456   44.558  109.462   22.074   21.450
     29.360  409.822   71.352   87.661   44.414  109.357   21.089   22.409
     29.370  413.064   72.496   87.749   45.447  109.916   21.363   21.596
     29.380  416.819   73.083   89.950   43.863  112.004   21.921   22.239
     29.390  417.183   73.726   89.771   45.799  110.938   21.190   21.127
     29.400  409.494   74.198   88.502   42.532  108.294   21.886   20.911
     29.410  413.145   74.207   86.584   43.366  109.289   22.398   21.901
     29.420  415.272   73.468   89.196   44.228  109.818   21.887   21.973
     29.430  414.978   73.446   87.413   45.374  111.022   21.586   21.399
     29.440  417.291   74.307   88.326   45.782  111.450   21.621   22.132
     29.450  414.170   74.249   87.698   45.811  109.507   21.451   20.736
     29.460  415.697   72.450   89.985   44.769  111.512   21.634   21.239
     29.470  415.207   74.915   88.469   45.620  109.460   22.024   21.490
     29.480  413.065   71.894   87.443   46.799  110.636   20.957   21.065
     29.490  416.705   72.467   90.185   46.504  110.874   21.301   21.226
     29.500  415.081   73.751   89.482   46.610  109.678   20.798   20.338
     29.510  415.490   71.830   88.935   45.789  112.736   21.281   20.853
     29.520  418.301   73.704   91.217   46.699  110.582   20.006   21.550
     29.530  417.398   73.687   91.491   46.322  110.679   20.906   21.047
     29.540  419.106   73.668   90.523   45.808  112.368   21.380   20.681
     29.550  415.863   72.806   89.867   45.909  110.087   21.983   20.582
     29.560  413.849   73.393   89.951   45.739  107.701   21.539   21.164
     29.570  416.849   73.766   90.605   44.865  110.438   21.365   21.425
     29.580  413.847   72.932   89.714   45.598  109.635   21.204   21.252
     29.590  416.439   73.546   90.129   44.991  109.814   21.776   21.661
     29.600  411.504   74.135   87.988   45.217  109.692   20.782   20.849
     29.610  413.968   73.927   88.387   46.353  108.657   21.210   20.404
     29.620  416.371   72.519   89.358   47.006  111.139   21.089   21.071
     29.630  420.047   73.552   90.499   46.721  111.533   21.669   21.224
     29.640  419.438   74.273   89.238   46.290  112.359   21.183   21.795
     29.650  416.917   73.827   89.019   46.391  111.525   21.490   20.797
     29.660  414.127   73.638   87.997   44.420  110.251   21.437   20.839
     29.670  415.807   75.260   88.300   44.926  110.694   21.213   21.004
     29.680  414.767   72.913   88.966   46.720  111.001   20.121   21.388
     29.690  414.930   74.360   87.516   45.324  111.861   21.522   20.662
     29.700  412.087   73.783   85.655   44.782  111.169   21.038   20.424
     29.710  411.367   73.279   88.864   43.209  110.312   19.945   20.841
     29.720  413.076   73.779   85.356   46.087  112.062   20.735   20.603
     29.730  416.777   74.369   85.708   46.347  112.064   22.163   21.316
     29.740  417.053   73.399   86.998   45.963  112.512   21.531   21.121
     29.750  414.902   72.942   87.430   45.834  111.452   21.535   21.094
     29.760  410.419   70.597   85.806   46.656  111.282   21.453   19.931
     29.770  416.960   72.730   87.805   45.598  113.289   22.085   20.262
     29.780  411.826   73.270   87.151   45.062  111.885   20.433   20.301
     29.790  414.980   73.091   85.819   45.235  112.292   21.449   20.767
     29.800  410.840   72.034   87.160   45.815  109.411   20.826   20.612
     29.810  411.794   73.024   87.615   45.201  109.857   20.480   20.350
     29.820  409.483   72.777   85.595   45.865  108.770   20.504   21.277
     29.830  411.760   72.576   87.629   45.641  109.435   21.907   21.452
     29.840  411.235   72.832   85.947   46.044  109.533   21.262   21.319
     29.850  414.718   73.670   87.409   46.329  109.611   22.673   20.518
     29.860  414.790   73.679   89.231   45.124  110.488   21.200   20.993
     29.870  411.915   71.089   86.350   45.783  111.708   21.523   20.677
     29.880  415.941   73.716   87.894   45.484  110.645   21.437   21.350
     29.890  417.612   74.832   86.980   45.723  111.928   22.516   20.961
     29.900  414.515   73.942   86.268   46.027  110.306   21.520   21.201
     29.910  412.361   73.613   87.815   46.035  108.874   21.431   20.400
     29.920  414.313   73.389   87.560   45.944  109.883   21.351   20.421
     29.930  415.244   72.781   87.738   44.265  112.615   21.425   20.234
     29.940  412.727   72.675   87.560   45.425  110.474   21.717   21.025
     29.950  416.561   73.795   88.152   45.450  112.330   21.748   21.033
     29.960  413.568   72.170   89.255   44.036  110.737   20.789   20.429
     29.970  410.030   72.026   86.716   44.347  110.162   20.639   21.047
     29.980  417.432   72.144   88.028   44.504  113.561   20.577   21.789
     29.990  416.853   72.452   87.368   45.070  113.718   21.742   21.321
     30.000  418.723   72.665   88.008   44.034  114.206   22.586   21.599
     30.010  414.545   71.126   88.820   44.923  112.439   20.934   20.442
     30.020  413.611   71.986   87.932   44.188  111.060   21.087   21.506
     30.030  416.276   73.485   87.127   45.765  112.771   21.574   21.481
     30.040  413.462   73.184   86.321   45.774  112.907   20.754   20.810
     30.050  413.681   72.391   86.146   45.507  112.702   20.375   21.199
     30.060  414.774   73.333   86.649   45.775  113.110   20.496   20.843
     30.070  414.277   73.894   86.330   43.899  113.542   20.934   21.377
     30.080  413.328   71.923   85.923   45.455  113.189   21.672   21.067
     30.090  415.597   75.059   87.004   46.129  111.739   21.692   20.934
     30.100  413.187   73.522   84.531   44.841  111.460   22.474   21.382
     30.110  409.349   73.196   83.967   45.477  111.534   21.391   20.914
     30.120  408.862   71.857   85.001   44.603  110.901   21.058   20.421
     30.130  412.786   72.336   85.971   44.689  113.527   21.384   20.371
     30.140  406.676   72.275   86.251   44.045  108.545   21.223   20.291
     30.150  406.191   70.740   86.679   43.626  110.936   20.531   20.341
     30.160  406.635   72.794   85.132   44.543  109.363   19.777   20.947
     30.170  408.972   71.997   85.308   43.852  111.031   20.768   20.358
     30.180  411.093   72.603   87.606   44.257  110.518   21.774   21.384
     30.190  410.843   72.757   86.181   44.423  111.390   21.965   21.356
     30.200  407.942   71.306   88.114   43.801  111.257   20.776   20.805
     30.210  411.364   71.621   87.824   44.695  111.937   21.215   21.443
     30.220  412.394   72.587   87.328   44.044  112.393   21.503   20.950
     30.230  404.446   70.629   85.963   43.435  109.284   20.726   21.123
     30.240  409.274   72.836   86.075   45.083  110.547   20.317   21.206
     30.250  409.773   72.940   86.427   43.588  110.761   20.682   21.550
     30.260  406.999   70.701   86.276   43.549  110.215   20.951   21.678
     30.270  408.329   71.444   87.927   43.459  109.555   21.691   20.886
     30.280  405.234   73.005   85.005   43.972  107.477   22.338   21.172
     30.290  402.770   72.122   85.311   44.771  106.557   21.222   20.929
     30.300  405.790   70.866   87.235   44.971  108.098   21.890   20.624
     30.310  407.465   73.628   85.893   44.821  106.568   21.702   21.737
     30.320  408.006   72.811   88.259   43.524  108.402   20.352   21.153
     30.330  407.139   72.931   87.634   45.209  106.621   20.805   21.680
     30.340  407.521   72.437   86.578   45.028  108.716   21.462   20.790
     30.350  407.759   71.736   87.043   43.519  110.016   21.776   20.925
     30.360  407.788   71.988   86.366   44.985  109.477   21.516   20.746
     30.370  403.091   70.984   86.174   42.558  107.799   21.061   21.314
     30.380  398.560   71.613   84.323   42.366  105.932   21.058   20.452
     30.390  407.809   72.125   88.021   42.852  109.128   20.995   21.237
     30.400  404.777   70.715   86.286   43.514  107.179   21.713   21.124
     30.410  408.756   71.182   86.459   44.614  110.994   20.322   20.811
     30.420  411.575   72.417   88.375   44.236  109.259   21.199   21.044
     30.430  410.181   73.169   87.480   43.126  110.249   20.914   21.690
     30.440  409.506   72.210   86.557   44.150  110.502   21.178   21.583
     30.450  403.936   70.894   86.302   42.936  109.227   20.830   21.102
     30.460  406.265   71.373   86.607   43.576  108.411   21.354   20.692
     30.470  412.617   72.524   88.488   44.326  110.240   21.819   21.303
     30.480  411.691   72.562   87.138   45.517  109.272   21.342   20.897
     30.490  406.873   72.645   85.920   43.942  108.534   21.327   20.825
     30.500  405.200   71.669   86.650   43.164  109.376   20.844   20.056
     30.510  409.818   72.892   87.127   43.287  110.044   20.585   20.809
     30.520  413.409   71.341   89.314   44.763  110.313   20.903   21.399
     30.530  413.096   71.444   87.954   43.715  110.600   21.353   22.055
     30.540  407.010   71.885   87.308   42.917  109.122   20.389   21.765
     30.550  408.551   73.337   87.615   42.709  109.619   20.961   20.992
     30.560  409.665   73.043   86.840   43.981  109.447   20.709   20.559
     30.570  412.392   72.334   89.378   42.627  111.368   20.529   21.254
     30.580  412.214   73.881   90.218   43.248  109.229   20.237   19.954
     30.590  413.793   73.837   88.710   43.652  110.907   21.131   20.279
     30.600  411.086   72.493   89.336   44.595  109.061   21.030   21.303
     30.610  406.245   70.445   89.988   43.219  107.369   20.360   21.456
     30.620  405.035   72.521   84.260   43.863  109.412   21.075   20.026
     30.630  411.514   72.305   88.027   45.389  109.856   21.392   20.862
     30.640  411.755   72.770   88.396   44.756  109.603   21.453   21.453
     30.650  413.953   73.530   88.221   43.512  110.965   20.706   21.834
     30.660  411.191   74.398   90.404   43.068  108.267   21.111   21.003
     30.670  406.129   72.870   85.763   43.628  108.494   20.680   20.981
     30.680  412.654   73.726   88.885   43.337  110.835   21.874   20.711
     30.690  412.177   73.531   88.227   43.058  110.580   21.517   21.662
     30.700  406.681   72.912   87.032   43.159  108.342   20.813   21.226
     30.710  410.892   73.814   87.120   43.613  111.635   21.166   20.806
     30.720  410.113   73.184   87.861   44.867  109.282   20.414   21.006
     30.730  411.303   73.665   87.407   45.039  110.726   21.023   20.606
     30.740  409.896   73.009   87.299   43.068  110.233   21.136   21.406
     30.750  407.627   74.016   87.555   44.091  109.049   20.223   21.038
     30.760  409.694   74.070   88.691   43.750  109.123   20.622   21.195
     30.770  409.729   72.648   89.861   43.391  109.034   20.436   20.757
     30.780  409.276   72.420   88.061   43.532  110.318   20.980   20.207
     30.790  411.242   74.310   87.973   44.129  110.370   19.822   21.095
     30.800  407.892   72.846   85.673   44.048  109.241   20.498   21.030
     30.810  412.768   74.545   87.527   43.042  110.764   20.717   20.742
     30.820  409.423   74.098   87.540   42.189  109.158   20.471   21.294
     30.830  410.490   72.226   87.556   43.932  111.184   20.398   21.318
     30.840  410.957   73.828   87.118   42.825  111.332   20.197   21.460
     30.850  409.526   73.452   87.295   42.709  111.165   20.189   21.139
     30.860  411.029   72.701   88.150   44.037  110.375   20.892   21.193
     30.870  409.770   75.553   87.354   42.323  110.827   21.146   20.827
     30.880  410.042   72.377   88.083   42.748  110.892   21.107   21.528
     30.890  411.393   73.797   85.955   42.876  111.860   20.607   21.626
     30.900  410.062   73.977   87.500   42.361  109.038   20.461   22.199
     30.910  409.203   72.319   87.368   41.949  111.737   20.946   21.492
     30.920  408.250   71.633   88.748   43.712  109.002   20.232   21.770
     30.930  407.297   71.451   88.645   42.255  109.707   21.306   20.915
     30.940  404.531   70.995   89.567   41.855  107.840   20.872   20.825
     30.950  407.805   72.585   87.252   42.195  110.020   20.539   22.294
     30.960  407.572   71.034   88.788   43.122  108.185   22.240   20.116
     30.970  401.817   70.357   88.065   43.664  106.675   20.072   20.024
     30.980  406.329   69.728   88.351   42.146  109.270   21.471   20.845
     30.990  406.775   70.180   87.287   42.179  110.515   21.865   21.197
     31.000  406.273   71.820   86.247   42.350  108.102   22.333   21.283
     31.010  406.408   71.307   87.884   43.273  109.661   21.580   20.462
     31.020  407.953   71.554   87.762   42.961  110.321   21.046   21.835
     31.030  409.023   70.455   87.419   43.575  109.929   22.325   21.577
     31.040  406.641   69.956   87.468   43.018  108.455   21.996   20.947
     31.050  409.321   71.348   87.263   42.867  111.643   20.984   21.317
     31.060  407.065   71.454   88.127   42.097  110.259   21.297   20.403
     31.070  410.168   72.413   87.770   44.024  111.018   21.308   20.733
     31.080  407.499   71.435   87.698   43.657  109.725   21.297   20.662
     31.090  410.279   71.106   89.880   43.272  109.866   22.140   21.552
     31.100  408.213   73.911   85.617   42.319  110.036   21.986   20.510
     31.110  404.447   71.511   87.295   42.389  107.915   20.722   20.667
     31.120  404.759   71.407   86.850   42.712  108.518   21.143   20.252
     31.130  406.164   72.408   85.648   43.492  108.553   21.938   20.226
     31.140  404.051   72.694   85.868   42.046  108.265   21.399   20.899
     31.150  405.017   71.454   86.776   43.100  107.304   21.280   21.853
     31.160  403.188   71.278   86.150   42.207  109.029   22.025   20.842
     31.170  403.191   71.569   85.047   41.881  108.432   21.280   21.917
     31.180  402.220   71.762   85.331   42.616  107.763   20.752   20.865
     31.190  402.462   69.796   85.737   42.805  107.499   21.254   21.888
     31.200  402.846   70.034   85.654   43.158  108.527   20.430   21.449
     31.210  402.159   70.261   85.323   43.205  109.204   19.223   22.039
     31.220  402.272   71.503   84.758   42.762  108.063   20.296   20.744
     31.230  404.431   72.242   86.391   42.861  107.392   20.794   21.438
     31.240  402.931   71.136   85.499   43.641  109.003   20.494   20.559
     31.250  405.743   70.658   85.557   43.685  110.156   20.745   21.500
     31.260  405.914   72.199   85.867   44.694  107.812   20.606   21.677
     31.270  403.892   72.457   85.575   44.314  107.732   20.004   21.439
     31.280  403.986   71.409   83.812   44.358  109.095   20.535   21.522
     31.290  403.172   71.088   84.710   43.741  107.777   21.312   21.141
     31.300  398.539   70.244   84.383   43.113  107.923   20.135   21.128
     31.310  401.777   70.461   85.863   41.615  108.866   20.305   21.590
     31.320  399.200   70.597   85.100   43.084  107.512   20.635   21.365
     31.330  401.264   71.983   83.783   42.462  107.943   21.263   21.398
     31.340  402.240   71.050   84.059   42.148  109.463   22.197   20.029
     31.350  399.820   69.954   84.133   43.917  106.099   21.408   20.583
     31.360  403.106   71.660   85.625   42.583  106.390   21.851   22.685
     31.370  401.476   70.386   83.955   41.838  109.928   20.543   21.555
     31.380  401.406   71.306   84.551   44.023  108.922   20.199   20.157
     31.390  397.133   70.273   83.862   42.824  106.769   20.135   20.605
     31.400  399.006   70.021   82.657   44.192  108.608   20.485   21.009
     31.410  405.398   71.337   86.618   43.822  108.752   20.493   21.513
     31.420  401.647   69.412   84.926   44.036  107.967   21.529   20.927
     31.430  401.421   70.650   84.362   43.025  107.710   20.919   21.774
     31.440  405.418   71.054   84.558   44.300  108.202   20.784   21.976
     31.450  404.420   73.137   84.070   43.123  107.653   21.179   21.662
     31.460  408.020   72.676   87.142   43.775  109.013   21.374   21.377
     31.470  404.819   71.352   85.316   43.200  109.273   21.513   21.102
     31.480  402.930   70.323   86.187   42.613  107.934   21.778   20.986
     31.490  402.504   70.736   86.803   42.174  108.389   20.287   20.980
     31.500  401.807   71.220   85.551   42.497  107.219   20.771   21.336
     31.510  402.138   70.880   85.891   41.752  108.534   19.439   20.601
     31.520  401.594   71.527   84.771   44.262  107.261   20.991   21.508
     31.530  401.429   71.552   85.443   41.925  107.846   20.259   21.466
     31.540  401.021   70.811   85.610   41.929  108.063   20.890   20.734
     31.550  403.791   71.430   85.344   43.171  108.613   20.606   21.601
     31.560  403.673   72.186   83.847   44.036  109.946   20.312   21.697
     31.570  404.948   71.784   85.033   44.131  109.602   20.519   21.222
     31.580  401.402   72.117   83.097   42.499  108.972   20.530   21.392
     31.590  401.352   69.857   84.745   43.352  110.210   20.500   21.126
     31.600  404.178   71.136   85.646   43.201  109.622   21.913   20.994
     31.610  404.735   71.232   86.430   43.115  108.717   21.984   21.397
     31.620  401.536   70.538   84.740   43.042  108.733   21.368   21.114
     31.630  402.121   70.267   85.173   42.401  109.238   20.385   21.350
     31.640  403.623   71.624   85.729   41.975  110.059   20.158   21.928
     31.650  401.411   71.660   85.587   41.634  110.929   19.060   21.733
     31.660  403.389   72.395   84.503   43.060  109.786   20.299   21.285
     31.670  403.603   72.195   83.851   42.994  111.323   20.313   20.816
     31.680  401.620   71.617   85.771   42.737  110.057   19.501   20.220
     31.690  405.421   71.748   85.708   43.216  111.142   19.643   20.912
     31.700  403.720   72.935   83.512   42.857  110.774   19.469   21.382
     31.710  405.636   70.677   85.665   42.116  110.673   20.638   22.528
     31.720  403.526   72.224   83.401   42.642  111.366   20.181   21.319
     31.730  404.507   70.601   85.838   42.948  110.182   19.974   21.818
     31.740  403.613   72.698   84.121   42.559  110.263   19.619   21.168
     31.750  406.785   71.175   86.442   43.659  110.445   20.856   21.401
     31.760  409.047   73.583   86.959   42.912  110.749   21.069   21.657
     31.770  407.942   72.768   86.866   43.417  109.700   20.095   21.777
     31.780  405.109   71.748   85.947   42.603  109.713   20.890   21.705
     31.790  405.003   72.289   87.598   42.934  107.234   20.710   20.885
     31.800  407.052   73.080   86.332   42.925  110.343   20.083   21.203
     31.810  404.318   71.306   85.337   41.836  111.290   20.431   21.244
     31.820  405.851   71.318   85.190   42.622  112.453   19.262   21.722
     31.830  400.138   71.272   84.761   42.566  107.865   19.876   21.372
     31.840  400.583   69.827   86.388   42.533  109.026   20.255   20.841
     31.850  404.076   72.305   85.385   43.784  109.012   20.571   20.196
     31.860  407.110   71.276   88.791   41.251  110.356   21.590   21.260
     31.870  402.363   70.994   87.715   42.046  108.402   19.936   20.830
     31.880  403.486   71.277   86.744   42.112  109.512   20.983   20.441
     31.890  402.798   69.399   87.601   42.672  109.645   20.950   20.902
     31.900  403.392   70.991   86.293   42.794  109.861   20.554   21.251
     31.910  403.565   71.065   87.060   43.471  107.382   19.933   21.978
     31.920  407.163   69.743   86.465   43.598  111.232   20.810   21.957
     31.930  408.097   71.416   87.457   42.120  112.008   20.408   22.439
     31.940  408.213   69.606   87.954   42.353  112.462   19.462   23.016
     31.950  408.249   71.305   87.169   42.616  112.807   19.868   21.271
     31.960  407.401   70.911   86.663   42.119  112.624   20.438   21.658
     31.970  408.002   71.263   87.735   42.626  110.263   19.830   22.221
     31.980  409.686   71.854   87.276   44.246  109.172   20.718   22.520
     31.990  407.123   70.432   86.821   41.891  111.129   20.225   22.260
     32.000  408.485   69.516   88.788   42.429  110.226   20.177   22.948
     32.010  400.929   68.406   84.604   42.041  110.562   20.340   20.911
     32.020  405.094   69.371   86.529   42.632  110.410   20.933   21.490
     32.030  398.928   68.204   85.544   41.469  109.639   19.717   21.219
     32.040  406.665   69.980   87.084   42.410  110.054   20.457   22.006
     32.050  403.239   70.050   87.263   41.595  108.861   19.902   22.721
     32.060  400.185   68.732   86.080   42.561  107.651   20.286   21.616
     32.070  407.038   71.056   89.360   41.960  108.477   20.975   21.458
     32.080  406.543   69.831   88.225   42.153  111.087   20.271   21.630
     32.090  406.929   69.913   87.840   43.573  109.413   20.789   21.670
     32.100  409.364   70.600   88.169   44.314  111.008   21.202   21.679
     32.110  407.054   71.868   86.596   44.092  108.169   20.415   22.071
     32.120  409.885   73.342   88.957   42.595  109.639   20.869   21.218
     32.130  408.755   71.632   86.630   43.612  110.929   20.252   22.411
     32.140  403.065   71.535   85.574   41.607  107.157   20.054   22.359
     32.150  405.266   70.963   87.665   41.943  107.597   21.513   21.735
     32.160  405.336   68.933   88.375   43.377  109.335   20.192   21.460
     32.170  405.724   69.718   88.305   42.886  107.990   20.619   21.834
     32.180  408.788   71.156   86.659   44.102  110.292   20.694   22.342
     32.190  405.779   68.738   87.033   43.773  110.518   19.885   22.268
     32.200  408.701   69.860   86.918   44.503  111.809   19.945   21.311
     32.210  407.362   70.657   87.054   44.007  111.158   20.452   21.369
     32.220  402.768   68.897   87.125   42.871  109.466   19.875   21.858
     32.230  403.830   70.086   87.056   42.915  109.132   20.793   20.613
     32.240  404.416   69.423   87.297   43.427  109.154   20.425   20.255
     32.250  405.179   70.375   87.513   42.398  109.489   20.086   20.872
     32.260  408.809   70.613   87.526   43.481  109.853   20.672   21.111
     32.270  405.450   68.865   87.029   43.642  108.761   21.521   20.794
     32.280  409.211   70.765   88.512   42.906  109.820   21.154   21.260
     32.290  404.919   69.959   87.083   42.981  108.956   21.902   21.179
     32.300  404.108   69.935   86.392   42.902  108.742   21.529   20.723
     32.310  403.639   69.549   86.813   43.133  109.605   20.873   21.112
     32.320  404.568   70.606   87.471   42.002  109.171   20.625   20.572
     32.330  402.956   70.911   87.177   43.777  107.586   20.581   20.488
     32.340  404.775   71.311   85.505   43.574  109.111   20.635   20.310
     32.350  405.949   72.068   85.964   42.972  108.488   21.986   21.688
     32.360  406.870   70.013   87.594   44.171  108.766   21.117   21.546
     32.370  405.404   71.446   84.473   43.847  107.863   22.064   21.267
     32.380  406.016   70.949   86.546   43.638  110.033   20.986   21.075
     32.390  405.538   72.768   86.422   42.629  109.505   21.260   21.049
     32.400  406.237   71.174   86.979   43.124  108.667   21.530   21.282
     32.410  406.598   71.752   87.404   43.324  109.057   20.867   21.131
     32.420  408.763   71.544   87.110   44.002  110.239   20.511   20.729
     32.430  407.219   73.287   85.982   42.974  109.389   20.648   20.795
     32.440  406.862   71.223   86.861   44.105  109.677   19.948   21.753
     32.450  405.907   71.097   88.748   42.749  109.060   20.292   20.913
     32.460  408.385   72.562   86.550   43.464  110.944   20.313   21.354
     32.470  403.998   71.349   85.813   42.750  109.997   20.755   20.504
     32.480  405.903   72.864   86.061   43.233  109.321   20.301   21.553
     32.490  404.147   72.354   85.941   43.591  108.566   20.559   20.811
     32.500  410.652   71.213   88.770   43.583  111.701   20.684   21.278
     32.510  411.434   71.801   87.929   43.341  110.978   21.534   21.843
     32.520  406.750   72.153   85.461   43.133  109.383   21.605   21.358
     32.530  406.390   71.639   85.118   43.163  111.303   20.175   20.932
     32.540  402.513   71.325   85.102   42.677  107.239   21.126   20.946
     32.550  405.488   72.023   86.805   44.505  107.713   20.232   20.811
     32.560  407.000   73.184   84.748   43.396  109.773   20.299   21.331
     32.570  408.752   71.466   86.279   42.963  109.985   21.513   21.567
     32.580  405.220   71.153   86.035   42.276  108.586   21.397   21.325
     32.590  409.211   73.401   87.381   44.572  107.598   20.891   21.092
     32.600  408.112   73.825   86.776   42.739  108.450   20.423   21.413
     32.610  406.149   70.274   87.514   43.591  109.067   20.197   20.918
     32.620  403.456   72.262   86.285   42.800  108.257   20.017   21.049
     32.630  405.108   74.306   86.167   42.164  108.768   20.597   20.979
     32.640  403.730   72.064   86.642   42.789  107.743   20.536   20.585
     32.650  404.371   70.260   86.357   43.588  108.164   21.509   21.267
     32.660  404.474   71.348   85.473   43.921  108.745   21.139   21.128
     32.670  406.481   72.463   85.368   42.194  109.939   21.222   21.350
     32.680  403.740   72.338   85.699   41.594  108.617   20.930   20.342
     32.690  404.028   71.959   86.284   42.726  107.744   21.154   20.594
     32.700  406.983   73.794   85.956   43.068  109.665   21.084   20.861
     32.710  404.308   72.406   86.873   42.081  108.947   20.566   20.118
     32.720  404.532   71.459   86.344   42.941  108.867   21.018   20.693
     32.730  408.012   72.874   85.893   43.891  109.020   21.394   20.720
     32.740  411.795   73.345   87.021   43.947  110.550   22.690   21.446
     32.750  408.128   71.208   86.815   42.736  111.282   21.941   21.221
     32.760  407.092   71.218   86.733   42.334  110.953   22.060   20.678
     32.770  402.629   71.358   86.650   43.601  107.958   20.566   21.068
     32.780  409.398   73.726   86.833   43.303  109.133   21.220   21.587
     32.790  411.170   72.789   86.750   43.492  111.277   21.703   21.558
     32.800  408.781   71.932   84.955   44.554  111.651   20.917   21.728
     32.810  406.291   71.842   85.591   42.605  111.079   20.437   21.835
     32.820  406.911   73.036   85.552   42.904  110.466   21.785   22.301
     32.830  404.001   72.741   85.352   42.338  109.786   21.190   20.712
     32.840  407.591   73.665   85.291   42.327  110.139   21.523   21.473
     32.850  406.571   73.003   86.730   43.010  108.693   20.791   21.327
     32.860  413.071   74.774   87.479   43.507  112.043   20.430   21.663
     32.870  409.094   72.911   88.039   43.347  108.752   21.342   21.926
     32.880  408.532   73.229   88.111   43.155  109.721   21.059   21.401
     32.890  408.167   73.213   87.132   43.552  110.079   21.207   20.366
     32.900  409.708   73.221   87.461   44.286  109.766   21.326   21.386
     32.910  402.358   71.432   86.330   43.053  108.059   20.450   20.162
     32.920  409.821   74.844   88.358   43.527  108.076   20.076   21.722
     32.930  406.901   73.292   87.652   44.839  108.021   20.045   20.817
     32.940  410.243   73.479   86.075   43.777  111.987   21.037   20.514
     32.950  408.217   72.161   86.993   43.376  110.202   21.018   20.697
     32.960  405.493   72.227   86.489   43.439  109.144   21.004   20.372
     32.970  408.742   74.098   87.686   43.924  110.086   20.509   20.979
     32.980  406.086   71.289   87.801   43.449  109.573   21.039   20.918
     32.990  407.214   73.222   86.702   44.030  109.344   20.953   20.351
     33.000  403.779   71.735   85.196   42.293  109.031   21.919   21.036
     33.010  403.227   72.846   85.338   43.057  107.670   21.213   21.115
     33.020  405.309   72.160   84.954   43.401  108.357   21.674   22.432
     33.030  407.052   73.036   86.710   42.848  107.904   20.910   22.397
     33.040  404.416   72.704   86.951   42.924  107.806   20.061   21.616
     33.050  407.641   73.009   85.696   43.056  110.649   20.999   21.578
     33.060  404.594   72.011   85.451   43.014  108.932   20.764   21.231
     33.070  408.962   72.185   86.366   42.721  111.219   22.154   21.582
     33.080  402.544   71.986   85.357   43.125  108.733   20.737   20.657
     33.090  404.227   72.374   84.840   43.935  109.004   21.015   20.600
     33.100  408.580   71.983   86.927   43.233  110.937   20.828   21.248
     33.110  408.997   72.560   86.990   44.432  109.807   21.079   21.036
     33.120  405.723   73.858   87.580   42.754  107.600   20.914   21.599
     33.130  401.872   72.659   86.039   42.801  108.721   20.794   20.210
     33.140  402.082   71.591   85.814   42.134  109.728   20.794   20.582
     33.150  399.668   71.890   85.694   40.956  107.886   20.855   20.202
     33.160  405.172   73.782   85.252   42.030  109.491   21.227   21.122
     33.170  403.985   71.921   86.484   41.738  111.132   20.716   20.550
     33.180  402.238   72.279   86.206   41.473  108.489   20.281   21.793
     33.190  407.421   73.417   86.557   42.569  109.908   20.486   21.303
     33.200  404.798   71.430   84.869   41.982  110.537   21.473   21.376
     33.210  404.027   69.974   84.356   42.570  111.271   21.530   21.278
     33.220  403.858   71.297   83.814   42.468  109.788   20.469   21.715
     33.230  403.770   71.385   81.731   42.861  111.089   21.051   21.063
     33.240  404.613   71.491   83.894   42.673  110.218   20.563   20.733
     33.250  402.804   71.367   84.652   43.315  109.121   21.362   20.893
     33.260  403.171   71.390   85.461   42.030  107.621   21.188   21.067
     33.270  407.314   71.883   85.643   44.749  108.579   20.706   21.187
     33.280  402.584   70.018   82.938   43.461  109.406   20.937   21.618
     33.290  404.604   72.557   85.445   42.816  107.820   21.333   20.722
     33.300  405.650   73.001   85.755   42.300  107.753   20.693   21.974
     33.310  405.808   71.922   86.620   42.657  108.619   20.978   20.364
     33.320  404.655   72.077   84.713   43.714  108.130   21.107   20.663
     33.330  405.428   71.882   86.005   43.165  107.344   21.382   21.163
     33.340  401.444   71.206   85.740   43.363  106.283   21.266   20.708
     33.350  405.077   72.147   87.241   43.402  107.910   21.177   20.089
     33.360  409.162   71.086   87.814   44.413  110.585   22.038   19.313
     33.370  404.279   71.752   86.181   43.630  107.726   21.021   19.855
     33.380  406.446   72.039   85.155   43.424  109.241   21.614   21.437
     33.390  404.376   72.374   83.554   44.251  108.787   20.805   21.810
     33.400  402.147   71.459   85.040   42.361  108.228   21.137   20.760
     33.410  403.850   71.130   86.100   42.570  108.982   20.186   21.401
     33.420  406.788   70.952   85.723   41.744  110.213   20.862   22.200
     33.430  404.090   71.275   84.631   42.715  109.840   20.890   21.268
     33.440  404.719   72.502   86.367   42.452  108.879   21.051   20.562
     33.450  408.674   72.471   85.840   43.381  109.903   21.930   20.528
     33.460  408.172   72.152   85.016   43.828  111.424   21.226   20.288
     33.470  407.562   73.415   84.837   43.481  110.065   20.873   20.061
     33.480  406.045   72.255   85.512   44.897  107.575   21.987   20.530
     33.490  405.118   72.692   84.847   44.288  106.513   20.739   21.758
     33.500  408.055   73.190   84.333   44.268  109.081   21.288   21.041
     33.510  407.857   72.108   85.929   44.213  108.482   21.964   21.488
     33.520  405.811   72.964   84.034   43.471  109.157   21.688   20.749
     33.530  404.708   72.328   85.116   43.780  107.017   20.667   21.624
     33.540  408.857   73.716   86.142   44.235  109.200   20.882   20.681
     33.550  404.297   72.422   86.065   43.066  106.024   20.882   20.836
     33.560  409.768   72.467   86.788   44.134  107.925   21.616   21.077
     33.570  407.985   73.203   84.165   43.736  110.362   20.408   20.736
     33.580  408.581   71.886   84.968   43.984  110.132   21.242   21.551
     33.590  408.441   72.399   85.353   44.062  109.402   21.062   21.266
     33.600  409.880   74.095   85.265   43.718  109.741   21.101   20.742
     33.610  407.573   72.714   85.563   44.023  109.451   21.372   20.938
     33.620  407.992   72.374   85.018   44.649  110.159   21.249   21.610
     33.630  405.904   71.827   84.112   44.516  108.619   20.866   21.789
     33.640  407.447   71.886   85.581   44.362  110.515   20.391   20.904
     33.650  409.289   73.597   84.583   44.517  109.356   20.817   21.476
     33.660  408.098   73.029   84.292   45.355  108.677   20.530   21.461
     33.670  406.628   72.244   87.245   43.588  106.556   21.796   21.371
     33.680  411.468   73.262   86.092   45.539  110.029   20.813   20.245
     33.690  408.984   73.633   87.496   43.138  109.105   20.942   20.819
     33.700  409.912   72.954   86.978   43.276  110.226   20.927   20.625
     33.710  409.519   72.666   85.158   43.172  110.717   21.569   20.331
     33.720  409.648   72.337   86.439   44.256  109.669   21.303   20.558
     33.730  410.538   74.152   86.811   44.789  108.024   21.753   20.097
     33.740  414.153   74.508   87.256   45.247  109.510   21.745   20.677
     33.750  412.428   71.817   88.490   45.302  111.128   21.045   20.190
     33.760  412.499   73.329   88.047   43.533  110.562   21.420   21.306
     33.770  409.780   72.573   87.935   43.611  109.246   21.130   20.761
     33.780  410.925   72.901   88.212   44.029  109.439   21.330   20.459
     33.790  409.856   74.467   87.236   43.564  110.016   20.034   21.255
     33.800  407.948   72.747   86.739   44.239  109.200   20.345   21.316
     33.810  410.993   72.066   87.445   43.867  109.444   21.114   21.514
     33.820  408.915   72.046   87.259   44.283  108.074   20.186   21.772
     33.830  407.859   70.603   86.636   43.167  109.875   21.433   21.279
     33.840  407.220   72.139   87.568   44.123  108.056   20.902   20.655
     33.850  408.667   72.889   85.471   44.547  110.469   19.954   21.256
     33.860  408.809   72.638   86.779   43.489  109.771   20.964   21.262
     33.870  403.741   72.348   84.611   43.006  107.227   20.834   21.801
     33.880  407.249   72.363   86.265   43.539  107.020   21.556   21.820
     33.890  408.274   71.822   88.099   43.669  108.234   20.358   21.307
     33.900  407.519   72.127   86.638   43.429  108.765   21.948   20.851
     33.910  410.258   75.096   85.446   43.966  107.741   21.754   21.697
     33.920  408.501   73.718   86.256   44.532  107.761   21.318   20.390
     33.930  412.341   73.463   87.204   45.702  109.236   21.231   20.662
     33.940  410.382   72.411   87.753   45.227  107.874   22.075   21.586
     33.950  411.361   72.885   88.586   44.782  108.158   22.396   22.197
     33.960  411.168   73.285   87.876   45.389  107.828   21.400   22.535
     33.970  408.459   71.564   86.000   45.009  108.998   20.940   22.274
     33.980  407.332   72.357   87.523   42.339  107.616   21.500   21.557
     33.990  408.664   74.050   87.772   42.848  108.535   20.987   21.429
     34.000  408.910   72.186   86.690   42.839  108.859   22.629   21.712
     34.010  412.412   73.211   88.338   43.799  110.434   22.375   21.174
     34.020  413.835   73.265   87.503   44.546  111.589   22.651   21.191
     34.030  411.421   73.123   87.233   44.168  110.746   21.501   20.933
     34.040  415.906   73.628   88.399   45.643  110.633   21.763   21.719
     34.050  411.037   71.853   87.811   44.043  108.081   22.329   22.953
     34.060  412.585   72.189   87.185   43.537  110.685   22.499   22.334
     34.070  409.057   71.756   86.896   43.531  110.126   22.101   22.356
     34.080  411.866   73.102   88.289   44.288  108.791   23.247   22.273
     34.090  411.230   73.526   88.311   44.084  107.960   22.551   22.177
     34.100  410.996   73.140   89.015   44.401  108.755   22.533   21.646
     34.110  410.829   72.149   86.928   43.781  109.946   21.739   21.340
     34.120  414.212   75.581   88.216   43.646  110.175   22.767   20.435
     34.130  408.104   71.672   87.819   43.612  108.942   23.063   20.837
     34.140  409.850   73.242   87.583   42.508  110.391   22.553   21.385
     34.150  411.510   71.789   87.339   43.525  111.722   22.510   21.455
     34.160  413.060   71.970   87.898   43.414  111.807   22.901   21.844
     34.170  408.441   71.591   85.344   43.757  109.917   22.620   21.176
     34.180  406.411   71.629   85.947   44.110  108.174   22.569   21.867
     34.190  406.161   70.906   86.323   43.576  107.411   22.932   20.958
     34.200  404.895   70.432   84.505   43.957  108.388   22.321   21.908
     34.210  405.554   70.643   84.744   43.875  109.060   22.403   21.463
     34.220  407.640   72.489   85.532   43.705  108.647   23.329   21.685
     34.230  407.971   73.753   85.921   42.051  108.024   23.372   21.245
     34.240  406.020   74.014   85.435   42.423  108.675   21.250   20.964
     34.250  405.501   72.387   85.565   43.170  108.240   22.537   20.415
     34.260  409.285   71.887   87.457   43.626  108.895   22.989   20.900
     34.270  406.910   71.549   86.068   43.768  108.179   23.272   20.796
     34.280  408.482   72.920   87.027   43.467  108.479   22.431   21.166
     34.290  406.595   72.865   86.089   43.114  108.010   22.388   20.802
     34.300  407.276   71.424   86.727   43.053  108.010   22.698   21.370
     34.310  408.102   72.663   86.690   42.907  109.057   22.239   21.188
     34.320  405.960   70.810   86.723   43.221  107.485   22.314   21.470
     34.330  405.879   71.816   86.340   43.595  108.830   21.750   19.944
     34.340  405.532   72.045   86.552   43.425  108.499   21.460   19.892
     34.350  407.899   72.644   84.720   43.163  109.378   21.639   21.625
     34.360  402.788   71.390   84.989   43.325  107.050   21.846   20.689
     34.370  403.460   70.816   85.106   43.267  107.621   22.024   21.207
     34.380  405.652   71.753   84.471   44.487  107.843   22.088   21.547
     34.390  404.081   71.282   84.588   44.005  108.143   22.738   20.557
     34.400  406.173   70.973   85.292   46.033  108.273   22.287   20.370
     34.410  403.897   71.474   84.582   43.686  108.519   22.691   20.448
     34.420  402.247   72.738   84.479   44.905  107.109   22.506   19.642
     34.430  402.266   70.240   84.801   45.443  105.825   22.659   20.491
     34.440  399.137   70.466   84.481   44.320  105.387   22.339   20.888
     34.450  404.234   71.235   86.824   44.031  104.758   23.511   21.438
     34.460  402.617   70.089   85.600   43.644  106.521   22.764   21.800
     34.470  400.666   70.124   86.834   43.947  104.897   22.616   21.179
     34.480  398.819   70.037   84.920   43.071  106.048   22.780   20.702
     34.490  398.205   69.854   85.483   43.095  104.943   21.851   21.526
     34.500  401.999   71.203   86.667   42.803  106.923   21.653   20.518
     34.510  402.131   70.687   86.617   43.579  107.196   21.810   21.102
     34.520  401.960   70.602   86.612   43.109  106.202   21.547   20.959
     34.530  399.037   70.838   84.095   42.525  104.977   22.132   22.577
     34.540  398.089   71.955   83.194   42.588  105.295   22.274   20.981
     34.550  399.631   70.702   86.275   42.244  106.341   22.705   21.099
     34.560  398.737   71.019   85.057   42.280  105.338   22.695   21.137
     34.570  402.806   73.133   85.634   43.292  105.989   22.143   21.119
     34.580  402.670   71.069   86.795   42.583  106.672   22.862   21.692
     34.590  404.855   71.536   86.907   41.998  108.311   22.626   21.468
     34.600  403.968   72.302   84.465   42.983  106.952   23.603   22.251
     34.610  400.734   71.349   86.391   40.932  106.453   22.373   21.835
     34.620  402.074   72.168   86.061   41.664  107.767   22.681   20.731
     34.630  404.463   71.977   86.686   41.993  108.445   22.850   20.611
     34.640  406.285   73.475   87.165   42.160  108.958   22.616   20.804
     34.650  400.991   71.790   86.576   41.041  106.754   22.753   20.694
     34.660  400.171   72.315   87.692   41.874  103.394   22.781   20.335
     34.670  400.407   71.776   87.242   41.651  105.364   22.613   20.878
     34.680  400.216   71.487   86.266   42.559  105.961   21.611   20.615
     34.690  401.561   71.642   86.006   42.503  106.718   21.160   21.347
     34.700  398.207   70.192   84.375   43.380  105.681   21.382   20.921
     34.710  399.159   71.472   85.342   41.529  106.064   21.561   20.829
     34.720  403.842   73.471   85.516   42.469  106.161   22.500   21.716
     34.730  396.938   71.419   85.485   41.758  105.025   22.360   19.903
     34.740  398.268   70.825   85.410   40.726  106.162   21.874   21.640
     34.750  397.785   68.704   85.088   42.733  105.364   21.973   21.528
     34.760  395.744   70.163   85.440   41.248  103.805   22.806   20.610
     34.770  398.712   71.610   84.675   41.168  105.587   22.134   21.381
     34.780  398.651   70.928   84.685   41.617  106.091   21.836   20.922
     34.790  404.408   72.399   85.813   42.404  107.879   22.674   20.753
     34.800  398.536   71.157   83.125   42.904  107.447   21.793   21.362
     34.810  402.420   70.735   85.038   42.867  107.614   21.768   20.888
     34.820  402.589   70.615   85.308   41.463  109.322   22.453   20.863
     34.830  404.392   71.258   86.394   42.011  108.210   22.218   21.913
     34.840  401.980   71.458   84.752   42.369  106.656   21.821   21.474
     34.850  400.225   71.234   84.894   43.178  106.015   21.434   21.427
     34.860  403.045   71.284   85.861   43.815  106.776   21.062   21.197
     34.870  402.532   70.599   85.745   42.810  106.897   22.203   21.256
     34.880  402.332   70.495   86.641   41.549  106.453   21.426   21.707
     34.890  400.360   71.943   85.254   42.189  106.197   21.094   20.476
     34.900  397.363   69.565   85.743   41.934  105.320   21.526   20.808
     34.910  401.141   71.206   85.188   43.152  105.939   22.546   20.822
     34.920  402.597   71.470   86.108   43.486  105.852   21.727   20.901
     34.930  402.067   71.711   86.196   41.801  106.715   21.151   21.436
     34.940  398.376   69.463   85.928   43.115  105.632   22.016   21.486
     34.950  399.541   71.495   86.866   41.556  104.591   21.676   21.497
     34.960  400.653   69.564   88.015   41.810  105.782   21.816   20.584
     34.970  402.895   70.470   85.572   43.274  108.117   21.979   21.149
     34.980  399.620   70.923   86.316   42.441  105.737   21.463   20.851
     34.990  397.775   70.937   85.480   42.501  104.830   20.327   21.128
     35.000  403.554   70.880   85.975   44.735  105.721   21.495   21.288
     35.010  403.712   70.692   85.988   43.190  106.442   21.627   21.497
     35.020  405.090   72.307   85.897   44.498  105.413   21.774   21.704
     35.030  399.226   69.780   85.958   43.488  105.107   21.076   21.357
     35.040  402.866   70.955   87.810   42.908  105.611   21.635   21.257
     35.050  404.328   72.110   86.352   43.195  106.523   22.151   21.345
     35.060  403.270   71.950   87.352   43.241  105.420   22.363   21.016
     35.070  401.205   70.925   87.864   43.429  104.256   21.909   20.966
     35.080  402.621   70.832   87.552   43.280  107.225   20.561   21.744
     35.090  402.206   71.093   87.111   43.897  105.604   21.484   20.419
     35.100  402.853   71.034   87.371   43.945  105.177   21.089   21.702
     35.110  405.119   70.969   89.334   44.192  106.463   20.642   20.938
     35.120  401.452   70.107   87.308   43.818  106.398   20.169   21.445
     35.130  406.344   71.244   87.097   44.125  106.456   20.850   21.365
     35.140  405.837   71.207   88.812   43.247  107.092   20.585   21.607
     35.150  400.504   69.719   86.048   43.272  105.197   20.788   21.363
     35.160  403.283   71.103   88.751   42.455  105.658   21.340   21.220
     35.170  408.633   72.801   86.892   44.246  107.944   21.039   21.584
     35.180  404.583   72.166   86.253   43.664  107.288   20.477   22.397
     35.190  403.209   71.483   86.216   44.766  105.704   19.405   21.858
     35.200  404.533   71.514   87.701   42.651  107.441   20.104   21.098
     35.210  402.926   69.308   87.493   43.588  107.817   20.835   21.503
     35.220  406.116   71.029   88.177   44.774  105.650   20.708   22.055
     35.230  408.372   70.960   87.382   44.863  110.302   20.669   21.174
     35.240  406.874   71.054   89.328   44.662  106.973   19.727   22.118
     35.250  403.420   71.046   87.841   44.014  106.377   20.647   21.516
     35.260  402.606   70.651   87.188   43.585  107.004   20.258   21.358
     35.270  405.477   71.236   87.262   44.289  106.405   21.702   21.708
     35.280  407.727   73.253   87.049   44.367  108.291   21.191   21.972
     35.290  404.539   71.389   86.569   43.760  107.799   21.061   22.080
     35.300  400.981   68.951   86.984   43.242  106.760   20.565   21.796
     35.310  401.488   70.232   86.013   43.934  106.622   21.125   21.130
     35.320  405.233   71.353   88.449   42.503  107.482   20.105   21.889
     35.330  402.064   69.167   87.917   43.870  106.385   20.481   21.875
     35.340  405.713   70.285   87.644   44.599  108.637   20.076   21.138
     35.350  402.719   67.609   87.903   44.753  107.526   20.541   20.786
     35.360  404.349   70.544   87.708   43.246  108.266   21.148   21.393
     35.370  402.665   70.153   87.082   42.220  108.702   20.945   21.219
     35.380  399.918   68.907   87.451   43.258  106.224   21.079   21.274
     35.390  405.060   70.001   87.945   43.089  107.375   21.567   21.975
     35.400  405.668   70.849   87.739   43.182  107.821   21.737   21.678
     35.410  402.627   69.596   88.291   42.288  105.648   21.087   21.844
     35.420  405.964   70.212   88.135   42.694  108.210   22.025   20.786
     35.430  398.594   68.435   87.047   42.882  106.236   21.356   20.517
     35.440  398.476   69.547   86.290   42.396  106.554   20.224   21.233
     35.450  401.611   70.766   86.577   45.125  105.307   20.411   21.371
     35.460  403.118   69.390   87.489   43.241  107.208   20.909   21.030
     35.470  407.437   70.997   88.234   44.015  106.585   21.950   22.044
     35.480  405.364   69.940   87.186   44.978  109.498   21.411   20.921
     35.490  407.754   70.657   88.911   45.230  107.641   21.180   21.250
     35.500  404.764   70.359   88.958   43.812  105.541   20.425   20.974
     35.510  409.723   71.222   89.839   44.631  108.473   20.815   21.489
     35.520  410.814   70.819   89.995   44.348  108.987   21.976   21.058
     35.530  408.789   70.701   89.692   44.704  108.517   22.355   21.338
     35.540  409.043   70.150   89.647   44.258  109.437   21.544   20.665
     35.550  410.867   71.100   91.623   44.266  106.356   22.541   20.538
     35.560  408.470   71.206   89.765   45.054  105.821   22.633   21.157
     35.570  408.212   71.105   89.946   44.584  106.182   22.384   20.355
     35.580  407.947   71.603   88.463   46.479  106.370   21.722   21.263
     35.590  404.585   71.000   87.314   45.474  104.421   22.204   22.077
     35.600  404.834   71.200   87.747   45.521  106.552   21.097   21.603
     35.610  410.809   70.830   88.136   45.173  110.561   21.650   21.267
     35.620  404.283   71.697   87.381   44.752  105.311   21.614   20.963
     35.630  402.679   71.730   88.570   44.706  103.338   21.154   20.872
     35.640  406.949   71.296   88.401   46.318  106.149   21.218   21.350
     35.650  402.933   69.222   89.445   45.336  104.779   21.558   20.449
     35.660  400.178   69.829   87.084   44.602  106.270   21.467   19.963
     35.670  405.864   71.581   88.360   44.869  106.793   21.239   20.864
     35.680  404.403   70.161   88.320   44.852  107.053   21.456   20.415
     35.690  405.275   70.072   88.607   45.334  105.858   20.486   20.489
     35.700  403.288   69.132   88.787   44.852  107.362   20.980   20.441
     35.710  405.725   70.200   89.620   44.320  106.058   21.729   22.196
     35.720  402.028   69.398   88.340   44.524  106.299   20.945   22.015
     35.730  405.974   69.060   88.648   45.138  106.981   21.379   21.523
     35.740  401.356   68.376   89.065   45.111  106.037   20.665   20.538
     35.750  405.646   69.331   90.387   44.847  107.449   20.579   21.055
     35.760  406.971   69.372   88.775   46.567  107.622   21.295   21.597
     35.770  407.859   70.836   86.994   46.994  108.203   21.534   21.997
     35.780  407.738   71.305   86.730   45.779  107.642   21.960   22.024
     35.790  405.888   70.573   88.758   45.277  106.152   21.147   21.792
     35.800  405.783   69.664   88.021   45.992  107.436   20.105   21.518
     35.810  406.137   69.379   88.356   45.963  107.833   21.476   22.172
     35.820  403.070   69.576   86.888   44.842  106.872   21.150   22.237
     35.830  404.206   70.902   86.658   45.421  107.754   21.404   21.332
     35.840  405.486   70.571   86.700   46.134  108.306   21.436   21.615
     35.850  405.044   69.993   86.593   45.872  108.713   21.794   20.568
     35.860  406.843   70.112   87.739   46.060  108.242   21.564   20.986
     35.870  404.320   70.362   89.062   44.610  107.738   21.369   20.845
     35.880  406.322   68.379   89.281   46.319  107.786   20.211   21.141
     35.890  401.996   69.289   86.352   44.622  108.091   20.891   21.430
     35.900  403.601   69.334   87.644   45.402  108.955   21.160   20.755
     35.910  404.398   69.385   85.063   46.557  108.130   20.743   21.596
     35.920  405.201   70.732   86.757   44.723  106.725   20.850   21.822
     35.930  406.416   70.500   89.124   45.140  105.145   21.318   22.186
     35.940  407.450   68.837   89.056   45.659  107.913   21.344   21.966
     35.950  400.472   68.720   85.902   44.331  107.296   20.528   20.759
     35.960  404.384   69.442   88.788   44.817  106.819   20.160   21.709
     35.970  400.495   68.896   86.447   43.998  105.918   21.382   21.383
     35.980  405.484   69.607   86.992   44.853  106.743   21.062   22.268
     35.990  400.399   69.037   87.070   45.262  104.772   20.816   21.166
     36.000  400.328   67.648   86.842   44.232  104.663   20.983   22.492
     36.010  402.667   69.290   87.603   44.474  105.243   21.072   21.660
     36.020  408.272   70.430   88.417   45.591  106.846   20.476   22.525
     36.030  403.638   69.627   87.454   43.948  106.536   20.729   22.403
     36.040  399.845   69.408   87.586   43.695  104.539   20.481   21.036
     36.050  404.583   71.116   86.903   44.528  106.073   21.473   21.242
     36.060  410.324   72.201   88.331   46.174  106.583   21.721   22.116
     36.070  406.217   69.986   88.221   45.926  105.132   21.098   21.887
     36.080  409.424   71.339   88.970   45.852  107.960   20.753   22.025
     36.090  406.270   69.561   88.433   44.730  106.934   21.656   21.863
     36.100  408.282   68.911   88.891   45.536  108.878   21.114   21.290
     36.110  405.434   69.396   89.195   43.760  108.036   20.831   21.998
     36.120  404.070   69.343   87.023   44.889  107.773   21.795   21.785
     36.130  408.515   71.907   87.432   44.858  107.012   22.420   22.538
     36.140  404.028   69.998   87.403   45.235  106.109   21.876   21.659
     36.150  407.868   72.436   88.214   43.961  107.761   21.280   22.574
     36.160  405.528   73.220   86.071   44.913  106.702   20.915   21.698
     36.170  406.815   72.192   86.327   46.758  107.887   20.772   21.176
     36.180  401.996   71.429   86.718   43.434  106.581   20.876   21.907
     36.190  403.997   72.052   86.710   44.636  107.528   20.836   20.429
     36.200  408.076   72.024   86.589   44.390  110.574   21.393   20.801
     36.210  405.951   71.252   87.006   44.310  107.340   21.786   20.686
     36.220  404.685   71.666   86.208   43.164  108.653   21.333   19.990
     36.230  405.033   72.200   86.935   44.302  106.247   20.961   21.469
     36.240  403.150   73.106   84.688   45.422  106.820   21.109   20.696
     36.250  400.554   70.685   86.319   43.582  107.640   20.947   20.897
     36.260  397.853   70.790   83.928   43.666  105.178   21.230   21.676
     36.270  401.316   72.283   85.228   43.559  105.863   21.007   21.173
     36.280  402.444   71.332   87.172   43.290  107.385   21.264   21.130
     36.290  403.084   72.002   85.831   42.588  108.794   20.847   21.505
     36.300  403.802   72.167   86.765   43.313  109.389   19.912   21.060
     36.310  403.095   71.037   86.208   43.564  109.016   20.645   21.126
     36.320  401.093   70.337   85.571   44.724  106.368   20.047   21.807
     36.330  403.814   70.048   86.983   43.574  107.756   20.587   21.625
     36.340  403.252   70.745   84.991   45.472  106.433   21.179   22.322
     36.350  406.534   72.927   86.427   43.909  109.430   21.177   21.439
     36.360  402.960   71.004   85.656   44.710  106.590   21.047   21.315
     36.370  405.950   72.592   85.542   45.195  107.052   20.719   22.238
     36.380  404.590   73.143   86.606   43.799  107.782   19.455   20.786
     36.390  405.645   71.576   87.934   44.100  107.874   20.717   20.943
     36.400  408.640   72.405   88.582   42.597  110.092   21.410   21.858
     36.410  408.315   72.438   87.153   44.827  107.270   22.192   21.161
     36.420  406.384   71.657   87.299   44.072  108.408   21.020   20.828
     36.430  404.357   71.638   87.117   44.332  107.104   20.735   21.187
     36.440  409.111   72.883   87.992   45.914  106.894   19.820   21.473
     36.450  410.507   72.916   89.664   44.955  107.055   20.925   21.575
     36.460  405.846   72.258   85.958   44.769  107.736   21.015   21.234
     36.470  404.024   71.781   88.241   44.135  107.770   20.484   21.177
     36.480  403.386   71.323   86.034   45.220  107.039   20.893   21.248
     36.490  403.658   70.531   86.896   45.112  108.445   21.226   20.087
     36.500  408.056   72.174   87.605   45.137  107.039   21.928   21.626
     36.510  406.401   70.663   87.604   44.704  109.833   20.968   21.673
     36.520  406.556   70.415   88.430   45.781  106.986   22.068   21.522
     36.530  407.150   72.492   87.624   46.700  107.371   21.287   20.475
     36.540  407.623   70.944   89.062   44.916  107.525   21.283   20.349
     36.550  404.169   70.613   87.367   46.135  106.832   21.716   20.145
     36.560  409.152   71.835   89.679   45.047  108.673   20.859   20.973
     36.570  411.521   72.762   88.111   46.958  109.558   20.841   21.476
     36.580  409.230   73.233   88.607   46.459  108.691   20.081   20.502
     36.590  410.755   72.441   88.404   45.413  109.213   20.973   21.903
     36.600  404.397   70.619   85.596   45.909  108.309   21.356   21.337
     36.610  410.710   72.195   89.832   44.672  108.897   21.541   21.144
     36.620  406.139   72.430   87.696   43.759  108.378   21.206   20.904
     36.630  408.261   71.526   86.479   44.836  109.868   21.502   21.011
     36.640  405.716   71.347   87.139   45.601  107.178   20.340   20.750
     36.650  408.947   73.101   87.433   45.912  109.506   19.656   21.097
     36.660  404.758   70.961   85.712   45.078  109.618   20.928   20.795
     36.670  406.214   71.456   87.532   44.946  109.115   20.277   20.805
     36.680  401.872   70.596   87.944   44.148  106.055   20.835   21.134
     36.690  404.361   71.577   87.073   44.228  107.699   20.133   21.210
     36.700  403.189   69.530   86.347   46.221  108.053   20.443   20.606
     36.710  401.348   69.289   86.459   45.647  106.877   21.102   20.271
     36.720  404.868   70.844   87.037   45.022  107.460   21.354   20.561
     36.730  408.222   71.052   87.227   45.016  109.081   21.181   20.458
     36.740  402.337   70.368   86.598   45.250  107.646   20.332   20.322
     36.750  405.087   71.604   87.429   44.892  108.124   21.197   20.857
     36.760  408.300   71.776   87.173   44.650  108.346   21.497   20.699
     36.770  405.918   72.013   86.637   45.220  108.162   20.373   20.167
     36.780  407.436   72.440   87.821   46.371  107.228   20.845   20.105
     36.790  403.543   70.947   86.895   45.531  107.196   19.730   20.188
     36.800  404.316   72.713   86.454   45.602  107.523   19.920   19.811
     36.810  408.996   72.472   88.846   45.676  108.923   19.766   20.814
     36.820  405.607   73.090   86.437   45.240  106.860   20.524   20.509
     36.830  402.337   70.484   87.804   43.975  106.817   20.666   20.532
     36.840  404.451   69.369   88.871   45.009  108.467   20.672   20.512
     36.850  403.716   70.950   87.393   45.173  107.612   20.306   20.712
     36.860  409.588   71.427   90.337   43.812  108.482   21.933   21.347
     36.870  401.735   69.920   86.614   43.920  107.240   20.276   21.493
     36.880  404.026   71.517   88.485   43.813  107.192   20.831   20.597
     36.890  407.432   71.560   89.040   43.297  108.458   21.735   21.021
     36.900  405.158   71.801   87.794   43.588  106.995   22.138   20.912
     36.910  401.879   71.394   87.504   43.687  106.071   20.762   20.581
     36.920  405.217   71.829   88.426   44.498  106.726   20.852   21.035
     36.930  405.321   69.664   88.212   44.546  108.191   21.483   21.071
     36.940  405.596   70.498   89.585   43.487  107.617   21.778   21.118
     36.950  401.118   69.744   88.271   44.397  104.303   21.150   21.092
     36.960  405.949   71.012   88.890   43.896  107.737   20.832   21.365
     36.970  403.405   71.582   88.002   44.278  106.776   20.932   20.787
     36.980  400.083   71.033   87.930   43.957  104.917   20.913   20.340
     36.990  399.550   70.252   88.639   43.979  104.910   20.263   20.817
     37.000  406.073   72.924   87.112   44.643  106.964   21.114   21.467
     37.010  405.287   72.163   89.850   43.811  106.480   21.160   21.015
     37.020  399.087   69.864   87.007   43.134  105.275   20.061   21.050
     37.030  403.167   70.221   87.914   44.533  106.163   21.579   20.795
     37.040  402.565   69.815   87.980   44.921  107.200   20.669   20.092
     37.050  403.731   70.664   89.851   44.484  105.155   20.798   20.516
     37.060  403.310   69.995   88.383   43.798  107.949   20.528   20.580
     37.070  402.985   71.054   88.589   43.259  106.104   20.525   21.411
     37.080  400.392   68.514   87.442   44.140  106.251   20.290   21.741
     37.090  403.469   71.018   87.356   44.193  106.285   20.286   21.290
     37.100  403.885   68.511   89.145   44.627  107.223   20.990   20.514
     37.110  403.125   70.264   87.519   44.081  109.053   19.637   20.024
     37.120  405.407   70.634   86.612   44.204  108.783   21.089   21.158
     37.130  408.650   70.146   87.576   44.658  110.982   21.939   20.279
     37.140  403.773   70.227   86.763   43.139  108.558   22.099   20.743
     37.150  407.133   70.301   87.392   43.985  109.052   21.620   21.556
     37.160  400.517   70.457   87.976   43.555  105.121   20.781   20.999
     37.170  397.976   69.579   85.821   43.574  105.743   20.357   20.913
     37.180  401.523   70.794   87.084   43.768  105.407   21.224   20.389
     37.190  402.046   70.299   86.805   44.055  107.158   20.198   21.035
     37.200  405.705   72.777   87.489   44.845  106.095   21.128   20.409
     37.210  406.082   69.414   88.005   43.678  109.023   21.241   21.518
     37.220  400.671   70.085   86.427   43.722  106.630   21.960   20.944
     37.230  402.627   69.227   86.377   44.453  107.887   21.166   21.273
     37.240  400.917   69.043   85.593   44.900  107.147   21.112   20.490
     37.250  403.752   70.302   86.505   44.016  107.507   21.190   21.162
     37.260  402.198   69.463   86.625   43.485  107.585   21.208   21.363
     37.270  406.192   70.880   87.398   43.160  108.906   22.080   20.874
     37.280  403.189   71.253   86.387   43.988  107.617   21.405   20.550
     37.290  402.363   70.085   86.997   43.428  106.738   21.568   21.217
     37.300  401.864   70.207   85.338   43.630  107.262   22.234   20.878
     37.310  402.432   70.015   86.800   42.381  107.890   21.957   21.020
     37.320  400.706   69.881   84.771   42.517  108.660   21.756   20.751
     37.330  402.048   71.686   86.815   43.340  105.184   23.059   20.736
     37.340  401.644   71.500   86.930   42.936  106.294   22.382   20.478
     37.350  403.002   71.502   88.091   44.003  105.484   21.253   20.218
     37.360  403.434   71.246   86.417   43.445  106.510   23.241   20.284
     37.370  401.069   70.374   86.694   42.828  106.609   22.475   21.125
     37.380  402.048   71.132   86.654   43.978  105.951   21.662   20.899
     37.390  404.139   70.992   87.171   43.268  108.379   21.820   20.850
     37.400  405.410   72.547   87.052   42.866  106.871   21.926   20.517
     37.410  400.388   69.547   86.589   42.833  107.201   21.162   21.554
     37.420  400.906   71.655   86.412   43.990  105.969   20.097   20.989
     37.430  404.330   71.093   87.274   43.960  106.705   21.881   20.704
     37.440  410.924   72.712   87.725   45.210  108.101   21.295   21.482
     37.450  408.547   71.892   87.151   45.068  107.854   22.240   21.057
     37.460  406.954   70.554   88.267   44.133  106.513   22.450   20.861
     37.470  409.074   71.786   88.901   43.073  108.207   21.599   21.262
     37.480  405.034   70.355   88.197   42.812  107.165   21.323   21.660
     37.490  405.627   70.284   88.758   43.295  107.294   21.264   21.634
     37.500  408.977   70.113   89.152   43.873  107.988   22.788   21.239
     37.510  406.824   73.458   86.749   44.826  106.741   21.868   20.332
     37.520  405.304   73.046   86.694   44.235  106.291   22.194   20.172
     37.530  406.902   72.290   87.903   42.755  107.923   21.333   21.529
     37.540  408.632   71.870   88.281   45.074  108.720   22.135   20.836
     37.550  407.634   69.464   90.139   43.968  107.354   22.047   20.687
     37.560  411.026   71.675   88.027   43.490  111.391   21.961   21.037
     37.570  412.772   73.531   88.988   44.015  109.856   22.123   20.560
     37.580  410.480   71.640   90.485   43.683  107.831   21.601   21.670
     37.590  406.351   72.254   87.806   43.696  107.195   22.462   20.912
     37.600  410.887   71.080   89.231   42.416  110.517   22.028   21.517
     37.610  407.469   71.369   89.991   42.397  108.516   21.163   20.870
     37.620  404.618   70.531   88.440   42.011  107.658   21.364   21.512
     37.630  403.280   69.778   89.712   41.046  107.461   20.490   21.343
     37.640  404.798   71.426   89.624   42.663  106.638   20.484   21.212
     37.650  407.812   70.740   89.742   42.863  110.254   20.929   21.006
     37.660  404.689   70.873   89.910   42.680  106.894   21.409   20.219
     37.670  401.710   69.982   89.829   42.397  105.236   21.574   19.792
     37.680  404.194   69.252   89.108   43.006  107.441   21.029   21.586
     37.690  409.608   72.035   90.318   43.681  109.242   21.643   21.053
     37.700  408.142   69.999   89.204   43.672  110.771   21.616   21.327
     37.710  407.082   70.307   90.408   42.972  108.568   21.703   20.933
     37.720  408.761   69.917   90.985   44.455  107.704   21.789   21.139
     37.730  405.352   71.201   88.069   43.116  107.730   21.259   20.778
     37.740  407.961   70.526   88.938   44.142  110.502   20.422   21.468
     37.750  408.008   70.696   90.460   43.638  108.966   20.354   21.202
     37.760  407.147   70.891   90.972   43.422  106.637   21.044   21.229
     37.770  405.535   70.552   88.802   43.063  107.676   21.298   21.480
     37.780  406.918   69.521   89.238   43.790  108.483   21.676   21.217
     37.790  407.620   71.105   89.582   43.147  107.589   21.428   20.974
     37.800  408.201   70.796   92.830   43.662  106.340   21.288   21.061
     37.810  407.971   71.358   90.649   43.825  106.795   21.386   20.078
     37.820  404.513   70.866   91.108   43.879  105.442   20.122   21.069
     37.830  405.178   70.867   89.653   43.942  106.767   20.505   20.940
     37.840  408.021   70.938   93.212   44.306  106.011   19.895   21.455
     37.850  410.286   70.987   92.079   44.178  108.318   20.417   21.835
     37.860  407.252   71.034   91.905   41.960  107.429   20.856   21.785
     37.870  411.958   70.272   91.854   44.423  111.002   20.941   21.100
     37.880  411.676   73.290   92.224   44.376  108.344   19.737   20.950
     37.890  411.937   72.870   91.314   44.213  108.302   21.150   20.551
     37.900  412.738   72.436   92.475   43.979  110.326   20.052   20.909
     37.910  406.824   72.324   91.319   42.084  106.747   20.090   20.747
     37.920  409.403   71.673   89.960   43.574  109.806   20.954   20.017
     37.930  407.952   71.303   90.130   43.127  109.012   21.169   20.845
     37.940  408.349   71.678   90.468   42.662  109.318   20.309   20.923
     37.950  409.972   72.690   89.630   43.393  109.722   20.846   20.963
     37.960  407.430   71.085   90.512   44.441  107.900   20.379   20.932
     37.970  409.512   73.206   89.769   43.307  108.671   21.423   20.668
     37.980  409.679   71.438   90.444   44.157  108.241   20.405   21.479
     37.990  405.431   70.685   90.897   41.894  109.499   20.881   20.699
     38.000  409.057   71.962   92.395   42.907  106.540   21.276   21.613
     38.010  408.693   72.778   90.038   43.973  108.860   20.043   20.477
     38.020  407.602   71.617   90.159   43.338  109.107   21.125   19.829
     38.030  410.858   72.374   91.325   44.954  109.778   20.565   20.331
     38.040  410.471   72.258   90.636   43.344  110.748   20.121   20.530
     38.050  412.118   73.887   89.995   44.696  108.909   20.781   21.300
     38.060  407.539   73.073   90.244   43.182  108.084   20.304   20.696
     38.070  405.926   73.244   90.634   43.968  104.120   21.065   20.963
     38.080  403.463   71.326   89.250   43.416  105.743   21.652   20.925
     38.090  408.918   72.239   90.474   44.852  107.666   21.355   21.157
     38.100  406.517   72.637   88.073   44.637  106.775   20.206   21.381
     38.110  406.485   71.449   89.693   44.770  107.849   20.500   20.609
     38.120  405.755   70.735   90.011   44.243  107.006   20.744   21.499
     38.130  407.913   70.798   90.659   43.775  108.693   20.611   21.785
     38.140  405.301   70.848   87.221   43.863  107.669   21.192   21.562
     38.150  408.190   70.782   90.166   45.248  108.775   21.255   20.691
     38.160  408.814   70.925   89.086   44.877  107.696   21.160   21.521
     38.170  409.728   71.109   89.872   43.665  109.721   20.671   21.114
     38.180  406.739   72.177   88.710   44.365  107.446   20.357   21.812
     38.190  407.232   71.841   90.455   44.259  106.364   21.119   20.817
     38.200  407.870   69.651   90.769   43.833  110.079   20.877   21.551
     38.210  408.923   70.910   90.605   42.606  107.984   21.880   21.886
     38.220  409.159   71.278   90.649   43.759  107.495   21.436   21.342
     38.230  408.911   70.374   90.745   45.800  109.310   20.713   20.327
     38.240  407.380   71.114   90.612   43.284  107.317   21.121   21.185
     38.250  414.233   71.626   91.190   45.368  109.050   22.307   21.152
     38.260  408.679   72.612   89.606   46.221  106.735   20.175   20.690
     38.270  412.433   73.058   91.818   45.875  108.028   20.932   21.152
     38.280  408.600   70.006   91.204   45.528  107.551   21.065   21.077
     38.290  408.135   71.943   91.068   43.848  106.879   20.528   21.694
     38.300  409.288   71.415   91.076   44.366  106.813   20.735   22.244
     38.310  412.247   71.239   91.575   45.870  109.028   20.589   21.484
     38.320  411.344   72.630   89.138   45.997  108.190   21.189   21.917
     38.330  408.509   70.894   91.685   43.972  106.649   21.230   21.095
     38.340  411.728   71.282   92.195   44.417  109.213   19.871   21.289
     38.350  405.414   69.729   90.501   44.431  106.995   20.439   20.999
     38.360  408.519   70.052   91.496   43.904  107.598   21.345   21.284
     38.370  406.984   69.854   90.567   43.948  107.778   20.909   20.849
     38.380  402.958   68.250   89.595   43.870  105.666   20.846   20.796
     38.390  408.500   71.579   90.442   43.589  108.244   20.392   20.745
     38.400  405.609   71.472   89.564   43.461  108.035   19.227   21.169
     38.410  407.510   72.432   91.026   42.425  107.766   20.110   21.256
     38.420  405.584   71.701   89.208   43.914  105.598   20.674   21.162
     38.430  408.226   71.980   90.509   44.616  106.283   19.874   21.929
     38.440  408.934   70.824   92.786   42.883  108.330   20.726   21.506
     38.450  411.000   71.297   92.441   44.184  107.736   21.380   21.046
     38.460  409.436   70.297   90.846   44.748  108.221   20.770   21.305
     38.470  407.562   71.740   90.343   45.239  105.580   20.823   20.990
     38.480  410.473   71.082   90.553   44.654  109.405   20.595   20.786
     38.490  406.747   70.045   89.716   43.651  107.675   20.636   20.441
     38.500  409.547   70.220   90.794   44.664  109.013   20.640   20.848
     38.510  405.171   69.849   89.326   44.178  108.851   19.777   21.095
     38.520  406.967   71.160   89.898   44.200  105.871   21.016   20.984
     38.530  410.724   70.860   91.211   46.364  108.005   20.795   21.013
     38.540  412.829   71.166   92.269   45.709  109.620   20.505   20.894
     38.550  407.973   71.293   88.904   44.907  108.089   20.933   21.130
     38.560  408.257   71.723   89.873   44.658  106.395   21.030   21.179
     38.570  411.341   72.761   90.276   45.217  107.418   21.031   21.260
     38.580  409.034   71.494   91.292   44.805  107.987   20.387   20.811
     38.590  407.638   71.040   90.227   44.898  106.298   21.234   21.056
     38.600  411.166   71.335   89.721   44.923  108.065   22.061   20.988
     38.610  412.763   72.875   92.135   44.902  107.022   20.529   21.897
     38.620  411.016   71.457   90.638   45.457  108.011   21.112   21.039
     38.630  411.295   73.093   92.025   44.879  107.338   21.533   19.671
     38.640  410.140   71.097   92.102   44.413  107.584   21.091   20.401
     38.650  409.335   71.114   91.891   44.325  106.978   21.455   20.186
     38.660  405.883   69.490   90.671   44.950  107.889   20.930   20.480
     38.670  412.732   71.030   93.108   45.157  108.207   21.464   20.574
     38.680  408.043   70.203   91.860   44.645  106.389   21.200   21.516
     38.690  409.935   70.984   92.996   44.764  106.117   21.695   20.813
     38.700  411.226   70.852   91.160   44.750  108.027   21.108   20.800
     38.710  411.687   70.793   91.563   44.728  108.111   21.245   20.851
     38.720  405.172   69.952   88.661   44.070  107.908   21.236   19.788
     38.730  408.849   71.904   88.953   44.954  107.813   20.613   21.548
     38.740  407.467   69.784   92.026   44.943  106.460   20.304   21.082
     38.750  407.579   70.328   90.784   44.949  106.680   20.305   20.925
     38.760  407.746   70.458   90.458   44.237  108.264   21.050   20.441
     38.770  410.385   69.761   92.578   45.652  107.598   20.835   20.965
     38.780  411.050   70.171   91.476   46.205  109.569   20.619   20.228
     38.790  408.276   69.822   89.694   44.901  109.153   20.695   20.990
     38.800  413.453   71.278   92.240   45.424  109.187   21.272   20.704
     38.810  411.051   71.022   90.673   45.523  109.851   20.996   20.208
     38.820  405.623   69.820   89.699   44.371  107.627   21.266   20.504
     38.830  409.483   70.177   90.729   45.104  109.792   20.738   20.552
     38.840  410.896   71.274   91.447   45.332  109.658   20.642   20.803
     38.850  415.758   72.492   92.653   44.878  110.301   21.178   20.367
     38.860  410.063   70.284   91.181   44.347  110.157   20.841   21.250
     38.870  411.941   71.488   89.617   45.682  111.156   20.508   21.448
     38.880  407.556   71.766   88.651   44.901  109.101   21.112   20.303
     38.890  406.219   71.769   89.587   43.960  105.743   21.090   21.497
     38.900  412.262   73.794   91.213   44.232  108.664   20.598   20.558
     38.910  410.335   73.391   89.705   44.880  107.976   21.422   21.159
     38.920  414.287   73.612   90.551   45.321  108.596   21.417   21.692
     38.930  414.030   73.569   89.372   46.077  108.695   20.981   21.871
     38.940  408.614   73.429   88.556   44.945  107.303   20.152   20.996
     38.950  412.833   74.401   88.642   44.548  110.708   20.414   21.094
     38.960  413.715   72.456   89.795   45.055  109.525   21.430   21.490
     38.970  412.430   72.381   90.422   44.545  109.171   21.104   21.264
     38.980  411.150   72.118   89.269   44.365  109.338   22.127   20.672
     38.990  413.813   73.460   89.594   46.000  108.587   21.785   21.241
     39.000  416.682   75.366   89.150   45.796  109.365   21.850   21.600
     39.010  413.187   73.357   87.945   46.521  110.335   21.428   21.074
     39.020  410.424   72.184   89.396   44.334  109.250   21.368   20.333
     39.030  413.218   72.672   89.155   44.965  110.610   21.105   21.721
     39.040  407.271   72.471   88.164   45.432  107.989   21.542   20.515
     39.050  408.619   71.033   88.621   44.371  108.983   21.365   20.962
     39.060  406.706   69.778   88.992   44.753  108.226   21.791   20.616
     39.070  407.069   71.337   88.339   43.391  110.546   20.945   20.903
     39.080  408.167   70.970   90.046   44.380  108.797   21.464   20.961
     39.090  414.870   72.502   91.216   46.226  109.544   21.289   20.986
     39.100  411.488   69.570   90.408   44.677  110.979   21.563   21.249
     39.110  410.196   71.135   91.586   43.993  107.488   22.070   20.501
     39.120  409.540   71.064   91.775   44.476  107.602   21.752   20.149
     39.130  402.383   71.390   88.765   44.650  106.444   19.942   20.386
     39.140  404.670   70.202   90.531   44.097  107.654   20.286   19.989
     39.150  405.263   69.746   91.137   44.111  107.180   21.613   19.731
     39.160  412.149   73.322   90.288   43.745  109.514   21.723   20.652
     39.170  409.577   71.645   90.647   43.919  108.001   21.718   20.475
     39.180  415.034   73.238   91.067   45.230  109.384   21.298   21.524
     39.190  406.219   70.863   88.397   44.417  108.630   21.113   19.859
     39.200  409.644   71.618   90.226   44.606  109.250   21.633   20.761
     39.210  404.955   69.988   89.820   44.367  107.756   20.847   20.519
     39.220  406.887   70.438   89.612   44.210  108.891   20.516   20.257
     39.230  406.720   70.528   90.145   44.059  107.856   21.784   19.968
     39.240  409.205   70.992   91.039   44.404  107.791   21.650   20.736
     39.250  411.284   71.901   90.415   43.506  108.558   22.321   21.300
     39.260  411.051   70.935   90.874   43.892  108.876   23.140   20.992
     39.270  413.234   71.281   90.561   45.705  110.667   21.095   20.533
     39.280  413.781   71.268   90.352   46.528  111.038   21.445   21.391
     39.290  413.494   71.785   90.725   43.795  110.739   22.083   20.863
     39.300  407.283   70.219   89.920   44.238  109.530   20.878   20.426
     39.310  414.776   71.189   91.772   44.706  111.901   21.266   20.964
     39.320  407.458   71.205   90.986   43.513  108.408   21.333   19.989
     39.330  411.102   70.395   92.871   43.102  110.845   21.294   21.514
     39.340  412.884   70.595   91.729   43.956  110.518   22.055   21.678
     39.350  410.961   69.971   92.666   43.241  109.661   21.660   21.171
     39.360  410.748   69.196   91.673   44.352  109.301   22.792   21.118
     39.370  409.394   70.458   89.582   45.756  108.765   21.161   21.554
     39.380  405.211   68.262   90.604   45.904  107.349   21.431   20.766
     39.390  408.755   69.192   91.329   45.712  108.448   20.924   21.044
     39.400  403.845   67.908   91.032   44.221  108.427   20.711   20.219
     39.410  404.827   67.796   90.958   44.057  107.319   21.410   20.459
     39.420  406.604   69.224   92.048   43.611  108.479   20.856   20.734
     39.430  404.867   70.233   89.762   44.320  106.565   21.209   21.278
     39.440  406.891   69.983   90.837   45.448  107.448   22.025   20.829
     39.450  408.800   70.402   91.229   44.890  107.536   21.765   21.081
     39.460  411.926   71.448   91.767   44.497  109.002   22.177   21.107
     39.470  411.498   70.484   91.733   44.885  108.896   21.290   21.783
     39.480  409.747   71.878   91.643   46.003  106.612   22.178   20.082
     39.490  409.906   69.946   91.872   46.698  107.617   21.161   21.011
     39.500  406.904   70.336   91.472   44.588  106.036   21.778   20.883
     39.510  411.065   70.083   93.145   45.252  108.916   20.467   21.083
     39.520  411.497   71.130   92.203   45.337  107.400   21.754   21.153
     39.530  412.549   71.026   92.024   44.059  109.178   21.766   21.937
     39.540  411.401   71.929   92.121   46.057  107.194   21.285   21.274
     39.550  409.787   70.146   90.924   45.387  109.341   21.896   21.326
     39.560  407.721   69.873   90.268   46.078  106.959   21.047   21.413
     39.570  410.311   71.579   92.918   44.287  108.593   21.360   20.403
     39.580  406.389   70.558   90.498   45.495  106.781   21.585   20.194
     39.590  405.559   70.002   90.975   44.933  106.881   21.152   19.729
     39.600  406.884   69.647   91.191   44.909  107.772   21.903   19.898
     39.610  409.402   70.679   91.249   45.042  108.254   21.531   21.309
     39.620  409.374   68.110   91.457   45.255  110.344   21.472   20.893
     39.630  410.415   70.107   92.171   44.221  110.092   21.097   22.112
     39.640  411.957   70.267   90.962   45.650  108.823   22.123   21.243
     39.650  411.799   70.107   93.856   44.553  109.364   21.479   20.395
     39.660  411.279   70.847   92.545   44.897  106.729   21.423   21.067
     39.670  409.107   70.565   91.982   44.996  108.272   20.334   20.810
     39.680  412.611   71.401   92.658   45.914  108.179   20.751   20.656
     39.690  412.260   70.378   92.095   46.123  108.497   20.890   21.006
     39.700  415.009   70.429   93.313   46.663  108.124   21.461   21.431
     39.710  409.133   70.788   94.169   45.520  106.368   20.212   20.942
     39.720  412.167   71.042   93.002   44.998  109.656   20.406   20.104
     39.730  413.532   71.568   93.824   45.543  108.324   20.492   20.904
     39.740  412.511   70.910   91.833   46.436  108.967   20.300   20.951
     39.750  410.333   70.131   91.445   45.760  108.081   21.779   20.475
     39.760  408.711   69.654   92.120   44.955  108.035   21.814   20.699
     39.770  406.470   69.969   91.121   44.663  107.666   20.322   21.690
     39.780  408.469   71.541   89.729   46.134  106.871   21.324   21.700
     39.790  411.680   70.866   91.334   46.470  108.211   22.239   21.168
     39.800  410.718   70.214   91.829   47.837  107.083   20.965   21.824
     39.810  411.688   73.432   93.361   45.231  106.874   21.705   20.806
     39.820  411.975   72.529   91.636   47.028  107.144   20.127   21.356
     39.830  414.040   71.602   94.099   44.631  108.781   21.279   20.747
     39.840  412.443   71.797   92.658   45.983  108.377   20.611   22.176
     39.850  419.067   73.447   94.701   45.742  109.246   21.803   21.478
     39.860  419.267   74.615   94.011   46.109  109.636   22.032   20.971
     39.870  413.298   73.610   91.181   45.964  107.798   21.547   20.880
     39.880  414.909   72.188   92.762   46.281  109.516   21.467   20.510
     39.890  412.602   71.512   91.206   45.955  107.853   21.867   21.038
     39.900  414.562   71.633   93.685   46.525  108.200   21.206   20.872
     39.910  412.564   70.367   92.061   47.493  107.813   21.293   20.389
     39.920  412.510   70.099   92.596   46.143  109.286   20.784   21.101
     39.930  409.885   70.587   92.748   45.398  108.118   20.545   21.242
     39.940  408.886   70.546   91.822   46.270  106.198   19.984   21.156
     39.950  410.302   69.045   91.852   46.565  108.635   20.586   22.062
     39.960  409.216   69.628   92.318   44.048  108.402   20.699   20.823
     39.970  407.075   69.842   90.680   45.404  107.378   20.695   20.920
     39.980  408.952   69.538   91.390   45.612  107.451   20.847   21.070
     39.990  407.905   70.221   91.375   45.818  106.618   20.140   21.137
     40.000  408.191   69.535   91.988   45.863  106.366   20.174   21.174
     40.010  409.364   69.575   91.647   44.504  108.883   20.792   21.256
     40.020  410.952   69.952   92.189   45.126  109.334   20.338   21.071
     40.030  410.289   69.030   92.256   44.595  108.173   21.644   21.679
     40.040  411.618   69.319   91.113   46.161  110.600   20.450   21.060
     40.050  412.018   68.820   93.158   45.618  110.289   21.282   20.487
     40.060  407.502   68.985   91.948   45.571  106.565   21.019   20.899
     40.070  407.626   68.967   91.705   45.097  107.601   20.639   21.261
     40.080  408.649   68.998   91.424   45.682  107.487   21.562   20.781
     40.090  411.499   69.147   91.368   45.396  108.879   21.983   22.260
     40.100  411.718   68.569   90.659   46.363  109.682   20.825   22.228
     40.110  412.035   68.874   91.249   46.697  108.628   21.332   21.703
     40.120  411.818   68.957   92.635   45.932  108.410   21.993   21.623
     40.130  408.331   67.471   92.404   45.479  106.981   21.732   22.166
     40.140  406.656   67.820   90.265   45.828  107.516   20.702   21.709
     40.150  408.395   69.851   90.486   45.495  107.004   21.650   22.164
     40.160  411.646   68.834   93.180   45.429  108.532   20.623   21.317
     40.170  409.150   69.814   89.302   46.885  107.924   20.516   21.664
     40.180  407.952   68.534   90.718   46.442  107.655   20.727   21.384
     40.190  407.986   69.822   91.596   43.898  108.180   20.375   20.778
     40.200  407.400   69.671   90.647   43.249  108.284   20.617   20.828
     40.210  406.768   69.444   91.512   44.715  107.876   20.012   20.712
     40.220  407.758   70.323   91.689   44.685  106.992   20.207   21.022
     40.230  406.474   68.159   90.269   45.731  106.767   20.791   20.477
     40.240  404.121   68.893   90.870   44.116  106.099   21.246   20.854
     40.250  407.508   68.585   90.278   45.365  108.236   20.580   20.954
     40.260  409.260   67.810   91.750   45.983  108.031   21.382   21.362
     40.270  411.296   68.217   91.083   45.531  111.087   21.827   21.257
     40.280  410.643   67.950   93.156   46.229  108.966   21.633   20.407
     40.290  407.232   67.864   91.318   44.506  108.540   21.682   20.574
     40.300  412.877   70.108   92.851   46.698  109.238   20.428   20.989
     40.310  410.532   69.708   92.724   45.611  108.167   21.485   20.239
     40.320  407.301   68.502   91.800   45.079  107.844   21.511   20.831
     40.330  410.587   69.519   91.340   45.899  109.147   21.589   21.495
     40.340  407.765   69.270   91.836   45.397  107.748   21.869   20.617
     40.350  411.313   68.961   91.696   47.625  108.663   21.464   20.363
     40.360  409.830   69.045   89.652   46.250  108.517   22.353   21.657
     40.370  407.225   67.304   91.036   46.005  108.101   20.860   21.286
     40.380  408.934   67.778   91.026   45.853  109.550   22.043   21.292
     40.390  411.605   69.364   93.347   45.434  109.048   22.313   21.068
     40.400  406.226   69.292   90.587   45.785  106.979   20.918   20.482
     40.410  409.394   69.653   91.912   45.797  108.117   21.305   20.562
     40.420  408.298   70.319   91.127   45.148  107.012   20.319   20.887
     40.430  410.283   69.115   90.252   46.194  109.962   21.571   21.117
     40.440  411.570   69.959   91.521   45.259  108.123   22.354   21.407
     40.450  408.468   69.977   89.562   43.879  108.129   22.329   21.285
     40.460  411.316   69.729   91.103   45.358  110.599   21.778   20.969
     40.470  410.464   70.269   90.630   46.705  108.586   21.183   21.087
     40.480  409.163   69.788   89.628   46.352  108.557   21.867   21.325
     40.490  404.475   69.069   89.470   44.798  108.411   21.303   20.902
     40.500  408.682   70.581   91.819   44.968  107.945   21.249   20.156
     40.510  405.225   71.097   90.202   44.168  107.368   20.175   20.929
     40.520  406.588   70.203   90.537   45.393  106.757   20.597   21.257
     40.530  407.770   70.085   89.450   45.679  109.291   20.823   20.818
     40.540  406.198   70.180   88.780   46.623  108.801   20.223   21.279
     40.550  406.955   69.188   91.465   44.801  107.086   21.163   21.488
     40.560  408.611   70.598   90.314   44.905  109.252   20.967   20.781
     40.570  408.263   68.900   90.921   45.125  109.593   21.249   20.685
     40.580  408.186   69.481   91.637   44.427  109.163   21.606   20.750
     40.590  406.892   69.907   89.672   45.491  109.057   20.499   20.800
     40.600  408.152   70.175   88.743   45.952  110.518   20.302   20.819
     40.610  407.583   70.096   90.135   45.695  110.180   19.548   20.581
     40.620  406.093   71.540   89.966   44.477  109.504   19.873   19.960
     40.630  405.144   69.294   90.499   44.449  109.063   21.019   20.361
     40.640  405.319   69.657   90.964   45.168  108.205   21.507   20.549
     40.650  410.253   69.365   91.386   45.228  111.769   21.628   19.392
     40.660  407.031   67.714   90.715   44.315  110.499   21.752   20.776
     40.670  407.531   69.762   90.346   45.978  108.964   21.635   20.583
     40.680  403.454   69.459   87.560   45.423  108.493   20.530   20.273
     40.690  407.146   69.790   89.479   45.529  109.547   20.707   20.554
     40.700  404.139   69.267   89.988   43.691  109.016   21.467   20.601
     40.710  407.005   68.669   91.349   45.856  108.808   19.944   20.558
     40.720  407.365   69.220   90.104   44.575  108.939   21.356   20.784
     40.730  404.463   68.947   92.347   45.048  106.371   20.020   20.119
     40.740  406.774   67.830   90.869   44.714  108.830   21.105   20.905
     40.750  400.784   67.169   91.693   43.964  107.079   19.972   20.319
     40.760  405.383   69.372   91.343   44.132  107.791   20.086   20.412
     40.770  406.408   67.356   93.603   45.123  108.335   20.790   20.481
     40.780  402.898   69.657   91.554   44.242  106.945   19.870   20.400
     40.790  403.118   68.973   92.684   43.910  105.479   20.254   20.947
     40.800  404.205   68.869   92.067   44.621  105.026   20.738   20.980
     40.810  409.482   70.589   91.861   45.771  106.608   21.045   21.557
     40.820  405.652   69.813   91.773   44.643  106.379   20.938   20.154
     40.830  403.483   68.667   90.445   44.564  107.624   19.439   19.929
     40.840  404.477   69.663   89.447   44.781  109.470   20.611   19.424
     40.850  406.108   70.032   91.871   42.801  108.227   20.768   20.034
     40.860  403.584   69.335   90.701   43.523  108.107   20.563   19.902
     40.870  404.348   69.343   91.937   45.287  106.897   20.435   20.190
     40.880  408.900   69.928   93.819   44.892  108.417   20.062   20.217
     40.890  401.352   68.340   91.551   42.537  106.852   20.680   19.900
     40.900  404.802   69.771   90.746   43.885  109.048   20.493   20.146
     40.910  406.904   68.991   93.304   44.008  106.676   20.775   20.342
     40.920  403.024   68.933   90.741   42.681  108.391   20.251   20.138
     40.930  402.326   69.379   91.128   43.625  105.171   20.314   20.579
     40.940  404.626   68.723   91.556   43.820  106.690   19.345   21.243
     40.950  404.740   68.836   90.318   44.135  108.407   20.046   21.269
     40.960  407.538   70.464   89.446   44.159  109.427   21.257   20.647
     40.970  401.970   66.976   90.989   44.506  108.194   18.820   19.738
     40.980  408.269   69.068   92.463   43.800  109.968   20.802   20.472
     40.990  400.322   67.727   89.622   44.118  106.686   20.473   20.184
     41.000  401.281   67.917   90.974   44.448  105.775   20.086   19.990
     41.010  402.316   68.429   89.135   43.831  107.712   20.374   21.034
     41.020  403.913   68.531   91.687   44.577  107.877   19.944   19.962
     41.030  407.953   68.577   93.731   44.413  107.422   20.519   20.915
     41.040  401.933   66.755   91.181   44.818  106.796   20.452   20.484
     41.050  405.561   69.011   90.981   43.955  109.296   20.791   20.746
     41.060  407.451   69.207   92.591   44.154  109.387   19.796   19.904
     41.070  405.981   67.900   93.231   43.618  109.135   20.015   20.657
     41.080  403.667   68.519   91.033   44.362  108.544   19.629   20.442
     41.090  399.519   66.643   88.732   44.414  107.981   20.573   20.270
     41.100  399.350   67.225   87.898   44.936  107.084   19.728   20.747
     41.110  402.991   67.530   88.568   44.980  109.274   20.456   21.041
     41.120  404.087   67.626   88.880   45.174  108.620   20.943   20.929
     41.130  400.737   66.899   89.275   45.009  107.990   20.087   20.084
     41.140  403.213   66.307   90.554   45.301  109.172   20.695   20.631
     41.150  397.614   66.561   89.875   45.727  104.160   19.756   19.990
     41.160  404.334   68.019   89.302   45.591  108.642   20.589   20.077
     41.170  403.872   67.047   90.528   44.872  109.438   19.458   21.127
     41.180  403.245   67.152   90.053   45.841  109.892   19.701   20.262
     41.190  403.689   67.396   91.124   44.535  107.366   20.602   21.118
     41.200  401.446   65.713   90.299   44.883  109.106   20.400   20.440
     41.210  405.488   68.105   89.401   44.765  109.685   19.906   20.984
     41.220  403.839   68.192   87.884   43.857  108.921   20.234   21.077
     41.230  404.092   68.131   89.622   45.246  108.764   18.858   20.720
     41.240  404.734   69.350   90.316   44.507  106.207   21.325   21.022
     41.250  402.455   68.243   92.307   43.236  107.848   20.095   19.977
     41.260  403.423   68.662   90.559   45.773  107.650   19.313   19.994
     41.270  403.515   69.612   89.354   44.397  106.187   20.728   21.274
     41.280  406.500   68.324   91.814   44.077  107.769   20.494   21.709
     41.290  404.012   68.431   91.685   44.110  108.396   19.512   21.166
     41.300  405.580   69.486   91.398   45.867  105.977   20.568   20.683
     41.310  407.368   70.908   90.858   45.477  107.164   19.382   21.505
     41.320  406.700   69.033   91.046   44.602  109.263   20.295   21.100
     41.330  404.905   69.473   89.019   43.974  110.083   19.717   20.476
     41.340  406.757   69.228   90.145   45.166  108.718   20.761   21.086
     41.350  402.383   68.198   89.338   44.481  108.842   19.648   20.023
     41.360  404.454   70.603   89.449   43.394  108.347   19.830   21.032
     41.370  407.721   69.242   90.683   44.439  109.935   20.767   20.294
     41.380  403.536   68.621   90.572   43.657  108.625   19.697   20.181
     41.390  400.684   67.018   91.673   42.945  107.094   19.771   19.577
     41.400  406.304   69.285   92.716   44.682  106.486   20.145   20.514
     41.410  406.341   69.589   91.756   44.852  107.569   20.610   20.341
     41.420  404.280   69.566   90.191   43.596  108.487   20.567   20.569
     41.430  403.134   69.525   90.400   43.487  107.114   19.966   20.879
     41.440  398.601   67.659   89.084   42.502  107.207   20.725   21.039
     41.450  402.677   68.107   89.646   44.866  109.554   19.033   20.347
     41.460  401.488   69.832   90.611   43.288  106.393   19.753   20.857
     41.470  404.751   70.619   87.901   45.809  108.267   19.958   21.334
     41.480  403.351   70.439   89.142   44.473  107.586   19.507   21.553
     41.490  404.383   68.813   90.659   43.844  108.374   20.110   20.788
     41.500  403.236   69.041   89.160   45.035  107.323   20.005   20.517
     41.510  404.098   69.579   89.283   43.988  107.500   19.744   21.461
     41.520  400.573   68.348   88.329   43.728  108.193   19.594   21.121
     41.530  401.743   68.696   89.620   44.002  106.850   20.015   20.506
     41.540  398.849   68.292   88.419   43.797  106.522   19.427   20.836
     41.550  401.847   69.114   90.435   44.063  106.610   19.996   20.118
     41.560  398.250   68.272   88.704   43.393  107.536   19.462   20.703
     41.570  403.203   69.495   87.500   44.469  109.603   20.103   20.414
     41.580  398.680   67.135   87.462   44.342  107.998   19.242   20.848
     41.590  401.078   69.066   88.029   43.910  108.036   19.929   20.166
     41.600  401.226   68.075   87.727   42.828  108.627   20.569   21.038
     41.610  398.954   67.594   88.250   42.155  108.037   20.298   21.031
     41.620  401.442   67.302   88.988   43.124  107.812   20.281   20.456
     41.630  399.139   67.736   89.686   43.843  106.511   19.039   20.773
     41.640  399.953   67.015   88.998   43.091  107.864   20.556   20.434
     41.650  401.403   67.230   90.011   43.488  108.180   19.449   20.266
     41.660  403.648   67.582   89.338   42.919  109.815   20.623   21.042
     41.670  399.615   66.714   89.694   43.241  107.003   19.768   21.281
     41.680  404.565   66.938   92.432   43.041  109.288   19.478   20.646
     41.690  404.340   68.476   91.321   44.319  108.551   18.857   20.519
     41.700  402.097   66.127   89.164   45.010  107.523   19.980   21.715
     41.710  406.816   67.887   89.652   44.848  109.286   19.890   21.520
     41.720  406.079   67.184   90.527   44.635  110.062   20.925   21.133
     41.730  404.848   67.382   89.682   44.528  109.233   20.806   21.672
     41.740  406.140   68.633   90.045   44.152  108.584   20.546   21.819
     41.750  399.181   67.550   89.158   43.907  105.929   19.323   20.896
     41.760  401.794   67.142   88.931   44.104  107.271   19.923   21.786
     41.770  401.968   68.375   88.854   44.538  107.758   19.484   21.185
     41.780  401.342   68.646   88.995   43.363  107.540   19.668   20.813
     41.790  400.527   68.392   90.104   43.454  108.071   18.933   20.276
     41.800  400.878   67.526   89.831   45.009  106.997   19.040   20.971
     41.810  399.294   66.752   88.596   44.412  108.423   19.112   20.898
     41.820  403.544   67.626   88.073   44.088  109.785   19.325   21.620
     41.830  405.684   69.498   89.089   45.013  108.481   19.963   20.899
     41.840  400.209   66.716   87.865   44.085  108.357   19.256   21.322
     41.850  401.011   66.561   89.947   44.014  108.373   20.060   20.938
     41.860  403.325   67.337   89.497   44.296  108.546   19.703   21.312
     41.870  405.903   65.924   91.229   45.525  109.991   18.530   22.068
     41.880  397.366   66.814   89.080   43.223  106.457   19.862   20.019
     41.890  398.524   67.559   87.937   44.230  107.361   19.237   20.222
     41.900  399.203   65.387   89.126   44.436  107.494   19.693   20.822
     41.910  400.559   68.527   88.243   44.001  107.703   19.426   21.433
     41.920  403.769   67.454   90.439   44.903  109.081   20.038   21.076
     41.930  399.177   66.559   88.629   43.296  108.301   19.927   20.921
     41.940  398.735   66.582   87.869   44.542  106.218   20.330   20.708
     41.950  404.706   68.286   88.600   45.043  107.614   20.089   21.118
     41.960  402.382   69.126   89.643   44.619  106.703   18.878   20.380
     41.970  405.293   69.295   89.206   45.485  108.908   19.508   20.954
     41.980  401.119   67.696   88.218   43.280  107.614   19.444   20.803
     41.990  402.093   68.184   87.871   45.048  108.004   19.563   20.829
     42.000  401.973   69.402   88.766   45.640  107.438   19.183   20.369
     42.010  401.809   68.386   89.164   44.464  106.497   19.884   20.730
     42.020  402.560   68.157   89.048   44.381  107.906   19.314   20.863
     42.030  399.852   68.696   87.389   44.715  104.759   19.967   20.730
     42.040  401.703   68.014   87.951   45.199  107.408   20.843   20.558
     42.050  402.858   68.636   88.279   45.202  106.505   20.339   20.886
     42.060  400.932   67.491   88.397   43.822  106.830   19.405   21.082
     42.070  403.990   68.629   89.024   44.243  106.528   21.095   21.407
     42.080  405.699   66.987   90.185   44.950  108.612   19.945   21.722
     42.090  398.193   66.562   88.798   44.599  107.448   19.774   19.979
     42.100  398.798   67.446   87.825   44.169  108.222   18.297   21.029
     42.110  403.501   67.804   90.430   45.538  108.336   18.657   20.436
     42.120  395.199   65.717   87.108   45.315  106.767   19.067   20.330
     42.130  400.279   66.590   88.373   44.859  108.662   18.804   21.148
     42.140  400.071   67.925   89.188   45.784  106.348   18.786   19.665
     42.150  401.221   68.774   87.634   45.960  107.461   18.492   20.646
     42.160  398.452   68.064   87.038   43.846  107.756   18.662   20.841
     42.170  402.411   68.379   90.002   44.453  107.974   18.687   20.680
     42.180  400.315   69.148   88.275   43.820  106.683   19.870   20.848
     42.190  400.336   65.239   89.743   45.650  107.313   18.653   20.837
     42.200  399.414   67.967   87.694   46.066  106.228   19.452   20.809
     42.210  407.474   67.799   89.216   45.213  110.268   19.986   21.728
     42.220  401.345   67.099   88.956   44.141  108.418   19.347   21.142
     42.230  400.813   68.586   86.697   44.892  107.186   19.693   21.108
     42.240  402.540   67.460   88.489   45.437  108.326   19.797   21.071
     42.250  402.737   67.006   88.193   45.815  108.311   19.747   21.136
     42.260  407.467   68.457   88.947   45.647  110.008   19.786   21.316
     42.270  402.715   67.641   88.793   44.156  107.973   20.330   21.839
     42.280  410.913   69.235   90.438   46.017  109.873   19.685   22.040
     42.290  406.946   69.067   88.611   45.465  108.914   20.111   21.906
     42.300  405.737   66.836   89.128   45.509  107.833   20.164   21.677
     42.310  406.816   67.563   90.543   45.360  109.008   19.185   21.696
     42.320  403.767   68.525   88.188   44.604  107.868   19.276   21.520
     42.330  402.678   67.468   88.828   45.456  108.327   19.632   20.487
     42.340  401.651   67.852   88.191   44.741  109.203   19.316   20.701
     42.350  400.992   68.482   87.394   43.811  108.110   19.757   21.270
     42.360  400.135   67.957   87.207   46.403  105.429   19.526   20.862
     42.370  404.298   66.727   88.470   45.769  109.570   19.561   21.538
     42.380  404.308   68.810   88.711   45.775  107.422   19.118   21.734
     42.390  405.898   68.030   89.073   45.063  107.421   20.905   21.696
     42.400  401.462   68.632   87.876   45.472  105.741   19.887   21.190
     42.410  403.741   69.286   89.983   43.408  107.041   19.733   21.765
     42.420  400.881   67.724   89.037   43.970  107.668   20.347   20.131
     42.430  400.241   68.560   88.085   44.616  106.660   20.318   20.423
     42.440  399.448   67.699   88.399   43.508  107.101   20.623   20.556
     42.450  401.150   65.777   89.286   44.393  108.800   20.267   20.795
     42.460  400.833   66.590   89.802   43.420  108.063   19.875   20.692
     42.470  401.290   66.340   88.755   44.460  108.102   21.723   21.460
     42.480  400.074   67.964   88.101   43.671  107.631   19.925   21.715
     42.490  401.600   66.631   88.234   45.127  108.546   20.194   20.774
     42.500  404.113   67.022   89.307   45.248  108.707   20.969   21.194
     42.510  401.409   65.767   87.445   45.042  109.258   20.713   21.363
     42.520  403.007   67.312   88.380   44.584  107.753   21.156   22.281
     42.530  401.977   67.649   88.071   45.006  107.369   20.970   20.914
     42.540  401.093   65.382   86.463   45.387  108.700   20.434   21.726
     42.550  401.451   66.940   87.260   45.484  107.624   20.398   22.620
     42.560  399.898   67.037   86.124   44.751  108.691   20.512   20.725
     42.570  397.264   67.786   86.321   43.670  107.296   20.481   20.280
     42.580  401.228   67.064   85.742   45.866  108.483   21.037   20.544
     42.590  405.353   68.694   88.616   45.883  107.779   20.924   21.096
     42.600  397.113   66.308   88.030   44.703  105.294   20.287   20.867
     42.610  399.770   66.122   88.677   43.682  107.130   21.192   21.133
     42.620  402.385   67.845   89.450   45.674  106.386   20.242   21.490
     42.630  407.124   70.390   89.688   45.540  107.834   21.535   20.329
     42.640  402.423   67.892   87.255   45.357  109.248   20.466   20.867
     42.650  403.269   68.304   87.356   46.314  108.170   20.794   20.552
     42.660  404.073   69.005   89.443   46.010  106.499   20.612   20.888
     42.670  407.225   69.205   89.112   46.177  108.292   20.990   21.193
     42.680  407.295   69.844   91.243   45.005  107.328   21.206   21.994
     42.690  406.557   68.328   88.599   45.593  110.698   21.049   20.938
     42.700  408.305   69.263   88.222   45.881  110.086   21.519   21.355
     42.710  404.828   69.092   89.361   44.483  108.225   21.357   20.927
     42.720  410.557   69.385   89.227   46.145  110.486   22.358   21.116
     42.730  404.471   67.619   89.234   44.882  107.891   21.603   20.597
     42.740  404.871   69.192   87.930   45.037  107.896   20.859   21.646
     42.750  409.496   68.751   89.564   45.795  110.506   21.549   21.115
     42.760  405.879   68.889   88.953   44.799  108.704   21.188   20.985
     42.770  404.933   69.178   88.729   45.381  107.353   20.151   21.867
     42.780  406.323   69.951   87.453   46.000  109.654   21.112   20.200
     42.790  406.145   69.303   87.991   45.569  107.912   20.656   20.866
     42.800  406.239   69.127   89.742   46.260  107.959   20.449   20.692
     42.810  406.700   68.230   89.386   45.937  109.734   19.649   21.973
     42.820  408.268   71.244   89.974   44.864  108.775   20.058   21.085
     42.830  404.383   68.984   88.736   45.489  107.883   20.628   21.060
     42.840  405.904   71.253   90.362   44.580  106.739   20.452   20.868
     42.850  401.201   69.720   88.254   43.796  106.218   20.525   21.255
     42.860  407.006   69.106   88.370   45.543  109.481   21.000   21.424
     42.870  404.210   69.103   89.081   43.631  108.354   21.139   20.650
     42.880  406.875   70.384   90.199   43.366  108.618   20.785   21.017
     42.890  405.842   68.613   88.948   45.132  107.968   21.472   20.897
     42.900  405.961   69.797   88.235   45.642  108.693   21.198   20.569
     42.910  404.468   70.105   87.983   44.373  106.899   22.228   20.605
     42.920  404.827   69.699   89.412   44.595  106.197   21.481   20.840
     42.930  408.800   71.894   88.839   44.537  107.309   22.047   21.456
     42.940  400.942   66.629   89.390   44.960  107.135   21.104   20.855
     42.950  407.019   69.216   89.315   45.260  108.619   21.855   20.375
     42.960  407.588   68.260   89.129   45.957  109.324   21.463   20.815
     42.970  401.117   67.383   88.317   46.437  107.525   19.804   20.984
     42.980  406.972   69.174   89.434   46.054  109.353   21.053   20.456
     42.990  408.808   67.739   89.455   46.494  108.623   22.106   21.232
     43.000  409.099   69.791   88.597   46.550  109.245   21.958   21.488
     43.010  404.571   68.674   87.388   45.538  107.114   21.634   21.865
     43.020  406.710   65.797   90.183   47.285  108.280   21.388   22.039
     43.030  401.305   67.892   89.574   45.441  105.802   21.257   20.433
     43.040  406.512   68.630   88.856   46.001  108.474   22.296   20.792
     43.050  406.945   68.531   87.787   46.636  108.816   21.074   21.830
     43.060  403.553   68.309   88.965   45.455  106.509   21.085   21.734
     43.070  402.740   67.245   88.109   46.558  106.542   20.817   21.631
     43.080  403.653   66.875   88.030   44.938  107.953   21.511   20.695
     43.090  404.692   67.642   89.204   44.279  108.994   20.142   20.981
     43.100  397.913   66.572   87.689   44.198  105.926   20.324   20.517
     43.110  405.321   67.273   89.756   45.723  106.814   22.103   21.506
     43.120  404.561   67.868   88.403   46.701  107.554   20.948   21.169
     43.130  404.171   66.572   87.885   45.523  109.169   21.517   20.138
     43.140  407.297   68.125   91.016   45.982  108.329   21.603   19.993
     43.150  410.361   67.993   89.545   46.461  110.198   22.272   21.457
     43.160  404.951   69.035   88.896   46.058  106.651   20.744   20.980
     43.170  407.799   69.423   88.438   46.762  109.337   20.819   20.974
     43.180  406.440   69.128   89.740   46.535  106.594   20.979   21.252
     43.190  408.020   68.783   91.759   44.847  110.107   21.049   19.989
     43.200  407.758   69.803   89.851   44.812  109.884   21.305   20.723
     43.210  401.781   68.246   88.528   43.954  108.544   20.979   20.796
     43.220  403.803   67.750   89.148   44.514  108.309   21.145   20.465
     43.230  405.711   68.816   88.922   45.321  108.983   20.056   20.794
     43.240  403.321   67.476   88.229   45.956  108.979   20.711   20.215
     43.250  406.094   70.512   88.745   46.527  107.845   20.509   19.975
     43.260  408.456   69.761   89.671   46.080  108.584   21.010   21.304
     43.270  403.658   68.867   88.330   44.216  108.344   20.590   21.070
     43.280  407.450   69.803   89.925   44.492  109.462   20.427   20.604
     43.290  408.404   70.430   90.157   45.689  107.992   19.776   21.044
     43.300  406.776   69.663   89.608   44.445  108.858   20.956   20.849
     43.310  405.541   69.475   88.226   45.952  108.209   20.239   20.606
     43.320  409.584   69.902   90.184   44.936  108.831   20.937   21.195
     43.330  407.602   70.224   90.720   45.309  108.394   19.792   20.533
     43.340  405.234   68.655   90.232   45.338  108.212   19.685   21.464
     43.350  405.577   69.539   89.379   45.008  108.434   19.921   21.238
     43.360  407.368   68.633   90.258   45.800  108.389   20.409   20.665
     43.370  405.827   69.125   89.256   45.717  108.169   20.739   20.964
     43.380  411.631   69.777   90.369   46.020  110.823   21.370   20.810
     43.390  413.250   70.961   90.953   45.679  111.561   21.189   21.238
     43.400  409.422   68.751   90.223   45.092  110.452   20.764   21.141
     43.410  407.671   70.023   88.074   45.237  109.466   20.839   21.408
     43.420  403.976   69.688   88.494   44.416  107.722   19.852   21.522
     43.430  401.782   67.931   87.815   44.729  107.633   20.550   20.964
     43.440  407.996   70.378   88.089   45.962  109.407   20.587   20.378
     43.450  404.146   70.029   88.938   44.371  109.212   19.846   19.725
     43.460  402.157   68.750   89.705   43.388  108.863   19.322   20.241
     43.470  403.368   70.203   89.975   43.711  108.966   18.936   19.649
     43.480  401.809   68.884   90.779   44.175  107.000   19.078   19.383
     43.490  405.412   69.994   89.232   44.592  108.562   20.301   20.236
     43.500  404.897   69.564   89.813   44.907  108.515   19.917   20.761
     43.510  401.503   69.325   88.988   43.847  106.410   20.320   19.562
     43.520  399.450   68.467   88.713   43.199  107.031   20.136   20.035
     43.530  403.496   66.912   90.295   44.226  109.122   20.470   20.738
     43.540  404.228   68.625   88.789   44.811  108.223   19.926   21.368
     43.550  400.025   67.932   88.107   43.908  106.430   20.557   19.922
     43.560  404.926   67.940   90.019   44.036  107.948   20.913   20.961
     43.570  402.190   67.333   90.134   44.371  106.111   20.868   20.423
     43.580  403.048   67.484   90.372   43.680  108.543   21.282   20.839
     43.590  402.559   66.852   88.833   44.495  108.620   21.037   20.321
     43.600  405.833   67.972   88.181   45.237  109.215   21.516   20.867
     43.610  402.863   66.154   88.360   44.458  109.427   21.284   20.752
     43.620  405.652   67.382   88.803   45.340  108.372   21.673   21.207
     43.630  403.524   67.139   88.729   44.428  109.295   20.290   21.589
     43.640  401.854   67.770   88.922   43.088  107.874   20.577   21.433
     43.650  402.210   67.380   87.933   43.593  109.982   20.791   20.582
     43.660  404.292   67.695   89.542   44.586  108.575   20.908   20.718
     43.670  409.663   70.306   90.507   44.660  109.305   20.929   21.622
     43.680  404.617   68.624   90.571   44.905  107.207   20.671   20.859
     43.690  402.961   70.755   86.756   44.191  108.144   20.055   20.454
     43.700  410.370   71.026   90.583   45.630  109.428   20.779   20.945
     43.710  408.304   71.295   88.212   45.705  110.208   20.350   21.036
     43.720  404.719   68.939   88.195   45.610  108.159   20.877   21.056
     43.730  402.569   69.956   89.079   43.723  106.075   20.022   21.090
     43.740  404.212   69.224   88.644   44.814  108.772   19.813   20.367
     43.750  404.984   68.908   88.445   45.537  109.087   19.438   21.114
     43.760  405.817   67.686   89.233   45.437  109.942   19.787   21.469
     43.770  407.711   69.101   87.629   44.793  110.532   20.458   21.582
     43.780  404.522   68.148   88.320   44.441  109.215   20.950   20.068
     43.790  405.062   68.552   88.063   45.222  107.969   21.088   20.951
     43.800  402.409   68.365   87.104   44.596  107.129   21.384   21.093
     43.810  407.437   68.435   89.623   45.786  110.062   19.851   21.069
     43.820  410.236   68.565   88.325   45.649  110.618   21.765   21.976
     43.830  407.022   68.151   89.058   45.589  108.684   20.520   21.482
     43.840  405.155   67.982   88.062   44.285  109.307   22.265   21.023
     43.850  405.020   68.660   89.186   44.794  108.783   20.420   20.315
     43.860  406.737   68.140   89.773   44.223  109.315   21.376   20.569
     43.870  405.626   69.200   88.321   43.610  109.745   20.320   20.927
     43.880  407.058   67.483   89.397   45.013  110.605   20.573   21.713
     43.890  407.339   67.314   90.705   45.243  109.341   21.312   20.804
     43.900  407.725   68.403   90.214   43.964  110.260   20.564   20.915
     43.910  405.461   68.780   88.911   45.798  107.730   20.210   21.130
     43.920  410.758   68.124   90.425   45.601  110.178   21.268   21.562
     43.930  402.538   66.361   88.038   44.077  108.504   20.531   22.167
     43.940  406.059   68.894   88.134   44.765  108.440   21.781   20.841
     43.950  406.320   69.113   88.382   45.890  107.774   21.161   21.782
     43.960  404.966   67.462   89.739   45.398  107.350   20.277   22.293
     43.970  405.719   68.150   86.985   45.924  109.999   20.572   20.941
     43.980  400.761   67.842   87.322   44.569  106.505   20.842   21.160
     43.990  404.084   68.967   88.701   44.451  107.858   19.915   20.330
     44.000  405.617   67.135   89.485   44.946  109.572   20.609   21.182
     44.010  405.450   68.943   86.825   43.875  110.383   19.939   21.347
     44.020  405.477   68.524   88.555   43.957  109.861   19.847   21.635
     44.030  410.080   68.554   90.139   44.953  111.210   20.811   22.336
     44.040  408.111   67.513   88.911   44.397  110.288   21.973   21.646
     44.050  406.270   68.119   89.240   44.880  108.693   20.590   22.044
     44.060  406.312   67.995   89.260   46.117  108.134   20.813   21.351
     44.070  405.541   67.383   88.154   46.030  108.866   20.443   22.016
     44.080  407.120   68.463   89.898   45.055  108.767   21.278   21.425
     44.090  407.701   67.584   89.031   45.581  110.205   21.471   21.513
     44.100  406.012   68.006   89.617   44.832  108.824   20.890   21.142
     44.110  405.959   69.037   88.525   45.233  107.778   20.477   21.683
     44.120  407.090   67.180   89.979   44.921  110.302   20.600   22.273
     44.130  408.596   68.841   89.716   44.689  110.470   21.606   20.686
     44.140  408.566   67.449   90.021   47.293  109.290   21.354   21.043
     44.150  410.185   67.438   90.430   46.287  112.695   20.186   21.471
     44.160  409.747   68.767   89.492   46.428  112.218   20.453   20.932
     44.170  408.592   67.759   88.868   45.126  112.511   21.266   21.286
     44.180  405.229   67.479   88.628   46.074  110.160   21.219   20.883
     44.190  409.055   67.665   88.935   46.599  110.592   21.880   22.066
     44.200  406.057   67.261   87.972   45.210  111.406   20.509   21.040
     44.210  407.696   67.921   87.854   46.611  110.515   20.239   21.764
     44.220  404.660   67.562   88.804   45.312  110.756   19.854   21.221
     44.230  405.356   67.170   88.425   44.775  110.692   20.306   22.287
     44.240  404.526   66.929   87.791   46.535  108.821   20.635   21.785
     44.250  405.094   69.388   86.052   46.714  109.366   20.904   19.996
     44.260  405.613   68.150   88.523   44.944  109.862   21.218   21.804
     44.270  406.237   68.256   86.949   45.721  111.122   20.998   21.495
     44.280  406.132   68.403   86.926   44.722  110.589   21.637   21.251
     44.290  405.427   69.145   86.410   46.123  108.553   21.192   21.938
     44.300  400.605   65.945   86.863   45.361  108.683   20.576   20.793
     44.310  405.188   67.511   87.707   46.032  109.371   20.931   21.010
     44.320  406.151   66.866   89.218   44.905  110.276   20.538   21.262
     44.330  405.254   65.499   87.166   46.329  111.307   20.048   22.106
     44.340  401.805   66.473   89.040   44.655  108.766   20.448   21.528
     44.350  404.573   65.961   89.345   45.387  108.482   20.714   21.486
     44.360  408.542   67.100   89.179   45.366  112.238   20.681   21.405
     44.370  407.679   66.875   87.456   46.022  111.374   20.455   21.947
     44.380  404.809   69.096   86.647   45.177  110.442   19.565   21.306
     44.390  406.974   67.380   89.086   46.665  107.847   20.595   21.328
     44.400  404.966   66.820   89.151   45.965  109.297   20.321   20.745
     44.410  404.889   67.207   90.090   45.604  107.961   20.540   21.183
     44.420  400.816   65.415   87.890   45.258  108.600   19.915   21.376
     44.430  406.247   66.966   88.835   45.771  109.100   20.942   20.771
     44.440  406.609   68.859   88.650   44.737  108.780   21.347   21.151
     44.450  407.096   66.678   88.607   45.551  110.518   20.931   21.593
     44.460  402.165   67.198   87.225   44.921  108.632   20.272   21.631
     44.470  405.844   65.737   88.566   45.717  110.767   21.071   20.692
     44.480  407.250   66.938   89.643   45.516  109.002   21.766   21.993
     44.490  404.204   67.426   87.611   44.187  110.571   20.421   20.964
     44.500  409.035   68.240   89.193   45.746  109.771   20.762   21.565
     44.510  403.397   66.106   89.208   45.924  106.965   21.533   21.398
     44.520  405.130   68.005   89.132   45.279  108.550   20.141   21.203
     44.530  402.150   66.472   88.526   44.517  107.054   21.666   21.275
     44.540  404.410   66.369   89.792   45.802  107.633   20.931   20.909
     44.550  405.797   67.308   87.825   45.745  109.285   20.966   21.816
     44.560  405.262   69.095   88.209   45.613  108.157   20.645   21.231
     44.570  401.848   65.667   87.718   46.470  109.235   19.916   21.512
     44.580  400.047   65.677   86.302   44.669  109.539   20.549   21.201
     44.590  404.823   66.244   88.887   45.713  109.829   21.117   20.984
     44.600  405.796   67.802   88.985   46.041  108.532   20.694   21.930
     44.610  403.142   66.904   88.165   45.207  110.047   20.153   21.488
     44.620  402.433   66.727   87.288   44.581  110.626   20.786   20.926
     44.630  403.632   67.009   86.992   44.823  110.347   20.531   22.119
     44.640  404.825   68.538   88.124   44.659  108.728   19.675   21.825
     44.650  403.951   67.257   88.107   45.419  108.728   19.946   22.201
     44.660  406.360   66.154   89.566   46.986  107.956   21.348   21.056
     44.670  404.702   66.840   88.874   44.579  108.653   21.210   21.617
     44.680  404.628   66.262   88.365   44.915  111.251   20.189   21.178
     44.690  402.517   64.956   89.274   45.181  109.313   20.495   21.183
     44.700  401.203   65.718   88.040   45.797  108.015   20.509   20.945
     44.710  403.404   67.119   87.362   44.989  108.630   20.332   22.361
     44.720  404.330   66.176   88.967   45.353  108.334   21.526   20.691
     44.730  402.956   65.852   86.034   45.702  109.552   20.800   21.605
     44.740  401.747   67.658   88.327   43.884  108.550   19.600   21.637
     44.750  402.591   68.178   88.507   43.977  108.391   20.585   20.977
     44.760  396.240   67.064   86.210   43.814  106.505   20.164   21.413
     44.770  404.009   67.818   88.112   43.463  109.007   20.720   22.074
     44.780  402.201   67.378   88.595   43.970  108.079   21.138   21.806
     44.790  400.282   69.135   87.285   42.843  109.697   19.613   21.321
     44.800  395.976   67.344   85.203   44.247  106.910   20.023   21.752
     44.810  398.913   66.833   87.265   44.400  107.690   20.411   21.143
     44.820  399.773   67.889   86.843   44.893  106.874   19.719   21.738
     44.830  398.997   67.070   87.799   43.773  107.204   20.663   21.569
     44.840  404.814   68.049   88.147   45.513  108.944   21.863   21.916
     44.850  405.778   67.657   89.381   46.018  108.412   21.408   21.785
     44.860  402.251   68.583   89.786   45.125  107.566   20.135   20.990
     44.870  406.002   68.267   89.103   44.646  109.793   20.191   20.946
     44.880  404.856   68.878   89.116   45.080  108.958   20.149   21.557
     44.890  406.643   67.219   88.547   44.574  110.357   20.730   22.084
     44.900  410.579   69.338   90.073   44.399  111.179   20.034   21.996
     44.910  404.322   69.406   87.702   44.216  108.650   19.477   21.854
     44.920  406.186   69.425   89.616   43.850  108.513   20.610   21.624
     44.930  406.057   68.430   87.814   45.564  109.232   20.516   22.012
     44.940  406.471   69.087   89.568   45.187  110.158   20.141   21.228
     44.950  405.246   68.305   89.515   46.092  109.031   20.763   21.475
     44.960  406.230   68.357   89.666   44.866  109.363   20.028   21.786
     44.970  406.197   66.111   89.560   45.130  111.839   20.647   21.190
     44.980  406.594   68.040   90.320   44.819  109.901   20.054   21.268
     44.990  404.835   68.339   88.516   46.037  109.362   19.881   21.801
     45.000  407.353   70.057   89.450   44.776  109.430   20.664   21.461
     45.010  408.093   68.630   91.040   45.540  108.550   20.840   21.721
     45.020  409.579   69.538   91.887   44.499  111.458   20.308   21.230
     45.030  404.357   69.285   90.778   42.341  108.699   20.529   21.506
     45.040  407.073   68.114   90.681   44.968  109.128   19.946   22.395
     45.050  408.963   68.480   93.003   45.492  107.038   20.752   21.633
     45.060  408.676   68.025   91.274   44.547  111.562   20.711   21.612
     45.070  409.076   69.556   89.845   44.815  109.966   20.324   22.653
     45.080  411.703   68.967   91.655   44.899  110.027   20.901   22.199
     45.090  401.431   68.548   88.870   43.832  108.908   19.195   20.915
     45.100  404.875   68.340   89.186   44.639  108.293   20.087   22.955
     45.110  401.328   69.258   87.353   43.446  107.962   19.983   22.302
     45.120  403.387   68.507   87.577   43.972  109.539   19.342   22.385
     45.130  407.688   68.986   89.456   44.642  110.946   19.945   22.424
     45.140  407.171   70.428   88.883   45.370  108.782   20.471   21.968
     45.150  408.879   69.599   90.986   44.137  109.952   21.075   22.242
     45.160  402.982   68.408   89.576   44.151  108.917   20.495   20.762
     45.170  406.471   69.105   89.499   45.349  110.274   20.288   21.025
     45.180  405.608   69.467   88.027   45.188  111.313   19.929   20.810
     45.190  402.964   69.864   87.737   44.636  107.643   20.346   21.187
     45.200  404.886   69.170   90.534   44.453  108.089   20.766   20.622
     45.210  404.525   69.040   89.766   44.875  109.620   19.313   21.495
     45.220  405.761   69.383   88.466   44.792  110.391   20.098   22.141
     45.230  400.442   68.137   87.133   43.414  109.983   19.926   20.783
     45.240  399.913   66.640   89.559   43.639  108.268   19.349   21.174
     45.250  406.842   69.679   90.190   45.870  109.663   19.955   21.734
     45.260  407.188   67.940   89.732   45.541  109.661   20.328   22.454
     45.270  406.946   69.537   90.147   44.789  109.216   21.071   21.628
     45.280  405.400   67.135   89.811   44.971  110.488   20.372   21.409
     45.290  405.716   69.461   88.156   45.555  110.001   20.283   21.326
     45.300  407.009   67.815   89.909   45.554  110.493   20.368   21.210
     45.310  410.136   69.096   90.595   44.897  112.158   20.563   21.143
     45.320  402.924   69.443   89.458   44.803  107.998   20.628   20.833
     45.330  407.766   69.250   90.061   45.457  108.992   20.809   21.776
     45.340  407.525   70.144   89.118   45.509  108.926   20.467   21.735
     45.350  402.597   67.672   89.091   45.052  108.402   19.533   21.080
     45.360  405.949   68.870   88.701   44.978  108.815   20.666   21.493
     45.370  404.627   68.055   88.316   44.839  111.369   19.172   21.416
     45.380  403.844   67.392   88.885   44.162  110.081   19.935   21.457
     45.390  404.180   67.479   88.832   45.552  109.217   19.817   21.559
     45.400  404.172   66.371   88.933   45.742  111.116   20.306   21.105
     45.410  404.402   67.374   88.155   44.896  112.062   20.456   20.935
     45.420  403.356   66.607   88.561   44.876  108.343   20.312   22.004
     45.430  406.806   68.032   89.014   43.945  110.499   20.484   22.320
     45.440  410.832   68.723   90.183   45.099  110.765   20.513   22.214
     45.450  406.722   68.654   87.771   45.456  110.507   21.087   21.022
     45.460  405.517   69.909   88.846   44.178  108.694   20.827   20.736
     45.470  409.103   70.230   87.872   45.605  110.719   20.929   20.658
     45.480  401.890   66.405   89.336   43.765  109.016   20.746   20.875
     45.490  405.643   66.595   91.312   45.886  110.392   20.116   20.699
     45.500  403.991   67.884   88.501   44.424  109.650   20.166   21.719
     45.510  402.423   66.293   89.209   44.918  108.840   21.213   20.023
     45.520  403.084   67.633   88.740   44.525  109.675   20.455   20.737
     45.530  401.580   66.152   89.136   44.071  108.778   21.291   20.979
     45.540  404.022   66.686   89.663   45.166  108.447   20.844   21.398
     45.550  406.758   69.364   87.767   45.292  110.227   20.500   21.468
     45.560  401.070   66.650   86.981   44.983  110.364   19.996   21.754
     45.570  400.743   66.138   88.948   44.364  109.639   20.914   21.306
     45.580  405.654   67.349   89.184   45.934  110.870   20.780   21.304
     45.590  402.528   67.433   87.805   45.515  110.192   20.192   20.733
     45.600  405.763   66.375   89.026   46.278  109.935   21.822   20.735
     45.610  399.284   65.353   86.894   45.949  109.437   20.296   20.578
     45.620  406.463   66.772   88.894   45.411  111.553   21.220   20.768
     45.630  402.482   66.329   87.377   45.441  111.548   20.161   21.240
     45.640  404.554   68.005   87.074   44.797  112.887   19.899   20.627
     45.650  402.622   65.679   86.822   46.578  112.058   19.885   21.380
     45.660  402.157   65.064   89.093   46.116  109.611   20.465   20.623
     45.670  403.527   66.884   87.755   45.325  111.230   20.424   21.270
     45.680  399.815   66.837   85.853   44.382  109.135   20.724   20.937
     45.690  400.746   67.778   85.096   45.790  108.804   21.252   20.800
     45.700  400.366   67.808   85.670   45.464  108.625   21.067   20.839
     45.710  401.983   68.812   85.486   46.013  109.767   20.324   21.463
     45.720  401.562   67.377   85.160   45.823  110.547   20.840   20.658
     45.730  401.711   68.949   86.841   45.902  107.462   19.906   21.241
     45.740  401.076   67.183   86.804   44.912  110.869   19.026   21.267
     45.750  401.207   66.929   87.377   44.699  109.647   20.389   20.172
     45.760  395.129   67.504   84.734   44.525  107.241   20.216   20.935
     45.770  400.930   67.797   87.059   44.898  108.674   20.625   20.364
     45.780  401.476   67.103   86.961   44.335  110.914   20.660   19.720
     45.790  396.752   67.902   85.648   44.418  107.492   19.629   20.304
     45.800  401.743   67.500   87.030   45.073  108.488   20.046   20.132
     45.810  405.235   66.227   86.870   46.549  111.182   21.209   20.565
     45.820  407.161   68.197   86.647   45.733  111.312   20.765   20.659
     45.830  403.290   66.690   87.330   45.643  110.720   20.616   20.651
     45.840  399.983   66.744   87.270   44.775  108.671   20.248   20.603
     45.850  402.609   67.741   88.191   45.703  108.589   20.941   19.291
     45.860  403.759   68.281   88.381   45.403  110.147   19.634   19.751
     45.870  400.095   67.842   87.980   45.004  107.102   20.355   20.093
     45.880  403.080   67.949   87.887   45.797  108.948   19.968   20.458
     45.890  400.512   68.793   87.312   44.938  107.298   19.704   20.167
     45.900  399.633   67.297   86.735   44.688  108.153   20.402   19.751
     45.910  400.793   67.379   87.671   45.665  108.511   19.787   20.236
     45.920  401.945   67.043   88.041   45.564  108.333   20.029   20.786
     45.930  408.590   67.306   91.056   47.310  109.315   20.524   20.842
     45.940  402.050   68.034   87.543   44.977  107.630   21.004   20.605
     45.950  402.332   66.892   88.971   46.839  107.189   20.606   19.627
     45.960  400.662   67.519   88.051   45.933  106.804   20.318   20.029
     45.970  402.173   67.392   87.887   46.414  107.025   21.454   20.518
     45.980  401.601   66.373   88.349   45.699  109.105   19.690   20.382
     45.990  401.142   66.340   88.280   44.945  108.317   20.520   20.416
     46.000  404.900   67.992   88.939   45.968  107.739   20.534   20.486
     46.010  404.430   68.486   88.609   45.624  108.817   19.737   20.767
     46.020  406.129   68.597   89.583   46.647  108.811   19.781   21.130
     46.030  403.827   67.283   87.199   47.236  109.062   20.170   20.424
     46.040  405.352   67.906   88.797   45.893  108.816   20.061   21.188
     46.050  403.945   67.198   88.310   46.524  108.639   19.795   20.621
     46.060  405.583   68.082   89.236   46.100  107.137   21.535   20.651
     46.070  404.710   67.224   88.335   46.411  109.531   20.018   20.808
     46.080  407.448   68.350   89.864   44.734  110.380   20.343   20.490
     46.090  404.093   67.234   88.013   45.125  108.554   21.065   20.250
     46.100  402.361   66.736   89.498   44.248  108.323   20.324   20.277
     46.110  401.057   66.520   88.212   44.184  107.154   19.988   21.384
     46.120  404.333   68.421   90.632   43.996  108.959   19.969   20.048
     46.130  402.143   68.415   90.920   44.470  105.804   20.251   20.240
     46.140  403.108   66.547   88.684   45.891  107.107   20.570   20.409
     46.150  403.002   67.477   89.796   45.894  107.124   20.895   20.576
     46.160  402.699   66.532   88.534   45.766  107.314   21.482   20.344
     46.170  406.215   67.930   88.982   43.317  109.010   21.472   21.351
     46.180  407.949   68.875   91.939   44.666  107.393   20.811   20.746
     46.190  407.089   69.206   90.036   45.874  106.791   20.240   20.527
     46.200  402.141   67.786   89.877   44.252  106.917   20.284   20.608
     46.210  400.920   67.311   89.470   44.166  104.956   21.167   20.848
     46.220  399.911   67.683   88.894   43.269  106.843   20.098   20.510
     46.230  401.898   68.038   90.652   44.544  106.273   20.108   20.232
     46.240  399.201   66.116   88.265   44.284  106.289   20.701   20.428
     46.250  400.594   66.345   88.961   44.921  106.486   20.504   20.772
     46.260  405.357   67.486   89.558   45.178  108.551   20.419   20.688
     46.270  405.164   67.465   90.394   44.134  108.903   20.341   20.954
     46.280  405.088   67.247   89.731   44.995  107.333   20.137   20.785
     46.290  405.618   68.161   89.521   45.326  108.247   20.246   20.544
     46.300  403.933   67.374   89.916   45.640  107.918   19.456   20.128
     46.310  402.049   68.074   87.346   44.735  108.940   20.238   19.976
     46.320  404.984   68.908   89.173   45.469  108.610   20.162   20.390
     46.330  408.808   68.138   91.560   45.001  108.063   21.445   21.230
     46.340  409.418   67.671   91.278   46.120  109.467   21.393   20.163
     46.350  406.542   66.642   90.683   45.206  107.249   21.910   20.743
     46.360  404.973   68.169   89.844   44.482  107.304   21.253   20.601
     46.370  402.217   67.435   89.753   45.141  106.519   21.567   19.302
     46.380  403.352   67.602   89.746   44.485  106.810   21.933   20.341
     46.390  403.936   67.913   87.959   45.308  109.261   20.825   20.157
     46.400  408.557   68.905   89.087   45.256  109.618   21.317   20.326
     46.410  407.938   68.040   89.954   44.985  109.119   22.297   20.024
     46.420  405.211   67.770   90.827   44.794  106.218   21.858   20.432
     46.430  407.217   68.450   90.161   44.908  107.641   22.741   20.740
     46.440  406.925   69.860   90.206   44.111  105.999   22.288   20.427
     46.450  405.522   68.021   88.673   45.404  107.343   22.506   20.560
     46.460  403.642   69.684   87.703   44.706  107.757   21.258   20.223
     46.470  408.312   70.068   89.232   45.202  108.791   20.753   21.120
     46.480  406.085   69.299   89.302   44.213  109.087   20.628   20.709
     46.490  406.346   68.927   89.000   45.070  109.981   19.707   20.192
     46.500  405.853   68.147   89.019   45.660  109.443   20.769   20.240
     46.510  404.198   68.153   89.982   45.123  107.085   20.592   20.515
     46.520  408.716   70.131   89.481   46.447  107.735   21.114   20.099
     46.530  408.731   69.357   87.897   47.008  109.159   21.288   20.689
     46.540  408.159   69.371   87.850   45.991  110.681   20.976   20.863
     46.550  406.313   68.912   90.174   46.759  106.718   20.797   21.062
     46.560  408.639   69.972   90.403   43.764  109.794   21.031   20.558
     46.570  409.690   70.292   89.709   45.737  109.515   21.466   20.605
     46.580  410.105   68.906   89.989   45.452  110.581   21.194   19.931
     46.590  409.728   67.800   91.475   45.538  108.730   21.993   20.798
     46.600  409.041   68.702   89.619   45.653  109.613   22.735   20.462
     46.610  407.850   68.441   89.856   44.875  109.771   21.376   20.736
     46.620  409.833   69.476   90.718   44.446  109.851   21.547   20.719
     46.630  405.964   68.168   89.694   45.024  108.219   20.962   20.808
     46.640  409.501   68.683   89.029   46.540  109.367   21.415   21.039
     46.650  408.513   67.614   89.551   45.668  109.346   21.103   21.056
     46.660  408.908   69.144   89.405   45.769  108.471   21.861   20.167
     46.670  409.077   68.961   90.475   46.676  108.798   20.846   19.874
     46.680  409.805   68.790   90.387   45.955  109.015   21.561   20.178
     46.690  406.880   69.713   89.900   45.018  108.752   21.126   20.185
     46.700  405.891   67.695   88.663   45.037  110.010   21.419   20.425
     46.710  404.047   68.646   88.946   44.272  108.359   20.974   19.988
     46.720  409.552   68.240   88.517   45.058  111.656   22.203   20.785
     46.730  411.874   70.596   87.322   45.046  112.033   22.298   20.538
     46.740  411.800   68.852   90.106   45.481  111.055   21.283   19.835
     46.750  413.736   70.190   90.272   46.306  111.240   20.616   21.211
     46.760  410.471   68.577   89.530   46.010  109.769   21.330   21.025
     46.770  410.502   70.847   88.444   46.131  111.305   20.968   20.287
     46.780  402.853   68.884   88.868   44.557  107.716   20.683   20.441
     46.790  409.475   67.597   90.727   45.472  109.782   21.234   21.123
     46.800  406.980   69.073   89.277   45.463  108.209   21.095   20.661
     46.810  406.550   70.676   88.474   45.233  108.028   20.940   20.687
     46.820  408.045   69.676   87.235   45.698  109.446   21.315   21.089
     46.830  411.041   69.867   89.777   45.341  109.143   22.198   20.726
     46.840  411.787   69.738   89.426   46.659  111.338   21.185   20.197
     46.850  413.088   71.567   89.253   45.097  110.577   22.442   20.898
     46.860  408.086   70.148   88.044   44.942  107.533   22.185   21.003
     46.870  408.409   69.937   88.806   44.761  110.610   21.440   20.929
     46.880  406.408   70.844   86.369   46.431  109.421   20.365   19.898
     46.890  406.820   69.374   89.074   45.391  108.018   20.976   20.059
     46.900  411.477   72.419   88.264   47.176  109.997   21.085   19.772
     46.910  407.877   69.308   89.079   46.507  109.110   20.432   19.949
     46.920  408.875   69.703   88.909   45.903  109.757   21.033   20.487
     46.930  408.340   70.117   88.400   44.734  109.410   22.419   20.527
     46.940  409.053   70.691   87.901   45.278  110.890   20.659   20.452
     46.950  407.722   70.438   87.806   45.022  110.875   20.845   20.130
     46.960  408.939   70.821   89.964   44.394  109.138   21.927   19.757
     46.970  407.027   69.805   88.492   47.408  106.656   21.091   20.391
     46.980  408.646   70.889   88.712   45.468  109.924   20.867   20.588
     46.990  409.721   70.499   90.071   44.972  110.403   20.826   20.446
     47.000  408.268   70.235   90.268   46.094  107.890   21.245   19.909
     47.010  404.280   69.226   88.919   45.046  107.053   20.909   21.009
     47.020  405.543   68.818   91.357   43.818  107.614   21.640   20.153
     47.030  407.394   70.040   87.930   45.028  108.877   21.837   20.420
     47.040  411.449   69.665   89.939   44.548  111.535   21.811   20.673
     47.050  412.606   70.236   90.231   45.078  112.044   21.178   21.606
     47.060  409.482   68.551   89.592   44.609  110.191   21.555   20.426
     47.070  413.007   68.776   90.746   44.979  113.174   21.155   20.853
     47.080  409.614   70.178   88.765   45.703  111.200   20.864   20.170
     47.090  411.093   70.647   89.967   45.561  110.760   20.415   19.734
     47.100  407.139   69.533   89.659   44.928  108.918   20.993   20.491
     47.110  411.482   70.530   91.557   44.563  110.775   21.339   20.337
     47.120  408.297   69.146   88.620   45.214  113.662   19.584   19.288
     47.130  413.764   70.333   90.241   45.430  113.368   22.553   19.661
     47.140  411.288   70.755   91.155   45.121  109.565   20.878   20.230
     47.150  409.097   69.901   89.819   44.326  112.115   21.177   20.668
     47.160  415.281   70.597   90.580   46.557  111.325   22.352   20.655
     47.170  412.982   70.759   88.947   45.030  112.289   22.441   20.554
     47.180  410.501   70.560   91.250   44.185  110.562   21.117   19.981
     47.190  411.723   70.682   91.747   45.025  110.584   21.312   20.799
     47.200  414.161   71.887   88.805   45.032  111.952   21.741   20.600
     47.210  410.519   72.165   89.027   44.316  111.103   20.893   20.932
     47.220  410.378   70.840   88.647   44.683  110.997   21.009   20.654
     47.230  412.626   69.830   90.477   45.233  112.670   21.060   20.582
     47.240  412.773   71.453   90.474   45.115  109.987   21.556   21.097
     47.250  411.561   69.100   90.755   43.830  112.643   21.019   20.623
     47.260  413.825   69.991   89.642   45.460  112.372   21.640   19.836
     47.270  412.519   69.494   89.361   44.652  111.404   21.712   21.326
     47.280  414.243   69.224   91.029   45.177  113.091   21.056   21.141
     47.290  412.677   70.189   88.684   45.378  111.756   21.350   21.198
     47.300  408.117   69.030   88.962   46.536  107.691   21.434   22.133
     47.310  409.421   69.057   90.319   46.285  108.557   20.759   22.299
     47.320  410.282   70.004   88.374   45.403  109.432   21.395   22.612
     47.330  408.413   69.176   89.681   44.469  108.658   21.014   22.428
     47.340  406.713   67.644   88.894   45.271  110.397   20.238   22.013
     47.350  407.945   69.697   90.378   45.494  106.953   21.184   21.419
     47.360  413.016   70.668   90.710   45.748  110.325   20.875   21.867
     47.370  410.568   69.875   89.417   45.928  108.972   21.598   21.159
     47.380  408.615   68.064   88.350   46.115  108.737   21.261   21.676
     47.390  410.712   68.817   89.756   45.428  110.457   21.475   21.930
     47.400  407.509   69.012   87.975   45.858  110.290   21.165   21.349
     47.410  408.882   68.660   86.307   45.964  113.111   20.563   21.145
     47.420  410.364   68.051   87.636   45.908  111.521   20.776   22.821
     47.430  404.647   68.095   87.052   45.686  109.550   20.684   22.094
     47.440  407.267   68.183   88.292   45.252  111.249   20.607   21.040
     47.450  408.397   68.331   87.862   45.549  110.315   21.069   22.302
     47.460  406.394   67.701   87.729   46.820  110.114   20.861   20.592
     47.470  407.606   67.214   87.518   46.442  109.723   21.953   21.441
     47.480  409.573   67.725   88.124   45.081  111.986   21.991   21.769
     47.490  406.436   66.412   88.263   46.009  109.097   21.517   21.618
     47.500  411.272   68.930   88.759   45.182  111.383   22.166   21.183
     47.510  410.270   69.457   87.340   45.455  110.833   22.444   21.984
     47.520  410.100   68.356   88.641   45.413  111.292   21.767   21.076
     47.530  409.086   67.940   88.743   45.000  109.881   21.226   22.315
     47.540  414.587   69.256   90.504   45.633  111.510   21.792   21.009
     47.550  410.402   67.894   88.807   47.087  110.567   21.485   21.638
     47.560  413.323   69.353   90.697   46.203  111.748   20.954   21.315
     47.570  409.993   67.911   89.892   44.636  110.287   20.747   22.591
     47.580  412.701   69.437   89.490   45.078  111.520   20.917   21.836
     47.590  407.523   67.930   88.629   43.515  108.805   22.239   22.130
     47.600  409.009   65.848   88.988   45.836  111.650   21.200   21.689
     47.610  409.489   67.590   89.842   45.468  109.320   21.457   22.326
     47.620  412.300   66.503   91.106   46.462  111.872   21.278   21.613
     47.630  413.356   68.372   90.390   46.265  111.952   21.483   20.975
     47.640  409.199   67.932   90.265   45.612  110.217   20.775   21.620
     47.650  411.542   66.638   89.826   45.250  111.842   22.286   21.788
     47.660  406.373   65.932   89.671   45.402  109.008   21.863   21.752
     47.670  409.746   66.227   89.829   45.307  112.281   21.287   21.665
     47.680  404.599   67.862   87.083   45.013  109.579   19.988   22.008
     47.690  404.858   68.101   87.878   44.545  109.093   21.370   21.579
     47.700  407.436   66.600   89.285   43.849  111.509   21.024   21.830
     47.710  403.539   67.401   88.118   43.096  109.629   21.608   20.959
     47.720  402.911   65.364   88.966   44.512  107.354   20.488   22.060
     47.730  403.288   66.537   88.076   42.523  110.286   21.285   21.664
     47.740  403.645   66.196   88.704   43.452  110.688   20.604   21.701
     47.750  403.760   66.336   87.892   44.063  108.887   21.440   22.896
     47.760  406.899   66.785   88.072   43.969  111.344   20.950   23.450
     47.770  402.033   66.892   88.887   42.494  108.583   20.213   22.415
     47.780  403.780   68.049   88.809   43.254  107.408   20.943   23.114
     47.790  400.352   66.677   87.219   42.225  108.245   20.883   23.386
     47.800  400.984   66.435   89.510   42.408  108.103   20.822   23.333
     47.810  402.835   66.200   89.936   43.456  109.082   21.119   21.269
     47.820  402.366   66.587   89.495   43.326  108.678   21.175   21.641
     47.830  408.306   67.198   89.300   44.001  111.256   20.880   22.365
     47.840  402.974   66.075   88.907   42.665  110.206   20.630   21.982
     47.850  405.318   68.298   89.060   43.280  108.092   20.994   22.743
     47.860  404.939   68.363   88.143   42.222  108.970   21.305   23.005
     47.870  407.281   68.913   89.392   42.970  108.723   21.189   22.867
     47.880  409.856   69.758   90.941   43.187  109.739   20.430   21.975
     47.890  406.078   69.207   88.967   42.812  108.808   21.011   21.744
     47.900  406.575   67.189   90.070   43.731  109.014   21.370   21.878
     47.910  405.544   67.399   89.532   43.068  108.967   22.005   21.763
     47.920  406.507   68.025   90.983   42.876  108.518   22.312   21.184
     47.930  406.115   68.965   90.421   43.389  106.778   22.112   21.867
     47.940  404.034   67.161   87.935   44.909  107.501   21.791   20.928
     47.950  408.405   67.266   89.089   43.903  109.894   22.788   21.383
     47.960  411.553   69.308   89.448   43.896  109.182   22.736   22.042
     47.970  406.683   67.896   88.787   44.163  108.588   21.538   21.543
     47.980  410.493   69.791   89.840   44.869  108.826   21.628   21.809
     47.990  407.468   68.585   90.295   44.568  107.632   21.479   21.365
     48.000  406.988   69.347   90.500   44.743  107.141   21.518   21.192
     48.010  413.199   72.340   89.835   44.261  108.758   22.353   21.222
     48.020  409.079   70.156   89.103   44.357  108.365   21.224   21.131
     48.030  408.431   70.320   88.786   43.999  108.485   21.650   20.863
     48.040  413.412   71.022   90.803   43.266  110.389   22.164   21.016
     48.050  413.570   71.010   90.508   44.104  110.759   21.600   22.103
     48.060  410.450   71.316   90.577   42.988  107.059   22.774   21.948
     48.070  407.276   70.409   89.750   42.648  108.180   22.239   20.939
     48.080  407.394   69.189   87.913   43.951  108.205   21.757   21.670
     48.090  412.499   68.917   90.463   42.487  111.593   21.997   21.908
     48.100  409.876   69.420   90.667   42.509  109.852   21.236   21.902
     48.110  407.221   69.584   88.989   42.733  109.807   21.316   21.120
     48.120  407.965   68.954   89.603   42.763  108.791   21.828   21.513
     48.130  411.294   68.050   91.765   43.952  108.674   22.080   22.039
     48.140  410.507   68.627   90.451   44.590  109.466   21.311   21.904
     48.150  408.529   68.460   90.185   42.195  108.629   20.850   21.941
     48.160  406.294   69.782   89.360   42.252  107.257   21.067   20.535
     48.170  407.603   69.463   90.619   42.575  109.287   20.604   20.842
     48.180  407.034   66.870   91.104   41.927  106.992   21.587   22.850
     48.190  405.051   67.375   90.275   43.185  106.648   20.692   21.531
     48.200  406.965   67.838   90.648   42.155  109.123   20.286   21.947
     48.210  407.648   67.969   91.635   41.942  108.421   20.597   21.389
     48.220  409.994   69.347   90.898   42.629  110.024   19.706   22.108
     48.230  412.390   68.647   92.279   43.969  109.114   19.818   21.932
     48.240  410.740   68.629   89.562   43.581  109.609   20.199   22.446
     48.250  410.303   68.442   90.735   43.709  109.859   20.540   21.785
     48.260  403.750   68.011   89.308   43.130  107.385   19.962   21.232
     48.270  410.916   70.418   90.357   42.725  107.387   20.895   22.587
     48.280  412.665   69.776   90.587   42.827  109.488   21.355   21.497
     48.290  409.273   68.061   89.745   42.109  110.957   21.578   20.587
     48.300  407.718   68.619   89.712   42.759  108.986   20.812   21.317
     48.310  405.037   68.848   89.471   43.043  108.112   20.652   21.152
     48.320  410.091   68.056   92.355   43.720  109.678   20.376   21.707
     48.330  410.660   67.303   92.623   43.575  110.760   19.997   21.205
     48.340  406.295   66.741   89.365   42.633  109.141   20.606   21.891
     48.350  409.716   67.655   90.317   43.284  110.447   21.493   21.789
     48.360  412.036   69.568   90.915   43.853  110.314   19.981   22.302
     48.370  407.461   68.406   88.564   43.988  108.016   21.037   21.317
     48.380  407.618   69.353   90.445   43.383  106.570   20.612   21.516
     48.390  409.813   71.082   89.501   43.671  108.611   21.563   20.470
     48.400  408.655   71.345   87.721   44.622  107.177   20.830   21.181
     48.410  409.469   69.464   89.969   44.002  109.969   20.993   21.287
     48.420  405.762   68.078   89.423   43.666  108.679   21.463   21.464
     48.430  412.361   68.972   89.896   44.766  109.633   21.260   21.245
     48.440  407.863   67.597   89.925   43.323  109.792   20.256   21.667
     48.450  407.194   67.814   89.500   43.425  110.096   20.032   22.119
     48.460  411.402   68.178   90.399   44.521  111.631   21.131   22.149
     48.470  407.796   68.398   89.876   43.313  109.708   20.955   21.508
     48.480  411.518   71.136   90.116   43.850  109.311   21.363   21.678
     48.490  417.307   69.786   91.079   45.517  111.935   21.888   20.900
     48.500  413.383   70.115   90.648   44.522  110.186   20.895   21.084
     48.510  414.176   69.688   91.141   44.789  111.038   21.823   21.172
     48.520  412.919   71.005   89.043   44.281  110.881   21.755   21.578
     48.530  411.647   70.029   90.545   44.471  109.236   21.150   21.995
     48.540  412.075   69.670   90.931   43.497  111.037   21.444   21.314
     48.550  409.728   70.038   90.050   45.612  108.215   21.754   20.625
     48.560  412.069   70.418   88.502   45.523  110.879   21.157   21.055
     48.570  408.826   69.158   88.943   45.794  109.441   20.760   19.910
     48.580  409.771   67.774   88.653   45.162  110.395   21.674   21.371
     48.590  410.916   68.243   91.587   45.285  108.425   21.664   21.107
     48.600  412.824   68.930   91.496   44.880  108.561   22.189   21.022
     48.610  407.677   69.508   89.921   42.997  107.622   21.534   20.542
     48.620  410.670   70.685   88.769   44.359  108.276   21.800   21.858
     48.630  411.695   68.923   90.034   45.007  109.519   21.201   21.761
     48.640  412.672   70.219   89.739   44.519  108.427   22.009   21.159
     48.650  411.723   68.714   91.389   44.101  109.229   21.933   21.192
     48.660  408.709   68.639   89.736   43.192  109.082   21.134   21.491
     48.670  403.978   67.362   89.020   44.025  107.126   21.060   20.735
     48.680  408.025   69.340   88.034   44.332  107.593   20.518   21.330
     48.690  413.574   70.935   88.975   43.542  109.508   22.056   21.873
     48.700  410.815   69.647   90.933   44.720  107.840   22.333   20.742
     48.710  408.689   68.688   89.179   43.492  110.041   20.903   21.855
     48.720  408.809   71.616   88.401   43.606  107.760   21.169   22.273
     48.730  406.801   68.581   89.231   44.850  107.318   20.605   21.065
     48.740  409.227   69.441   89.874   43.892  108.783   21.155   22.133
     48.750  405.645   70.269   88.290   44.685  107.714   20.187   21.213
     48.760  405.924   69.734   87.540   42.948  108.682   20.461   21.414
     48.770  410.805   71.061   89.755   44.126  109.303   21.292   21.106
     48.780  403.826   70.325   88.979   42.953  107.239   20.616   21.328
     48.790  409.368   70.939   89.760   44.241  107.457   21.534   22.614
     48.800  407.874   70.570   87.810   44.676  108.448   20.955   20.654
     48.810  410.760   70.465   89.868   43.549  109.578   21.158   22.097
     48.820  409.864   69.602   88.885   43.650  109.839   20.730   22.386
     48.830  408.206   69.451   88.659   44.211  108.874   20.139   21.086
     48.840  407.195   69.006   88.132   44.119  108.988   20.333   20.748
     48.850  408.336   69.372   87.984   42.892  111.517   20.469   21.503
     48.860  408.132   69.898   87.123   45.661  108.766   21.385   20.651
     48.870  405.805   69.547   86.589   44.584  109.928   21.444   20.363
     48.880  406.039   69.792   88.440   44.338  109.634   19.508   21.015
     48.890  404.035   71.202   85.238   45.073  107.367   20.256   21.137
     48.900  405.589   70.948   86.566   43.269  109.819   19.740   21.775
     48.910  407.338   69.966   85.778   43.847  110.852   20.419   22.688
     48.920  407.409   69.501   87.536   44.997  110.317   19.981   21.206
     48.930  409.124   69.430   87.064   45.176  109.685   21.141   22.037
     48.940  400.111   69.202   85.331   43.347  108.134   19.148   21.916
     48.950  402.254   68.680   86.397   43.828  106.570   20.094   22.235
     48.960  409.685   70.784   87.483   45.210  108.491   20.697   21.854
     48.970  404.753   70.014   85.674   43.339  109.930   20.941   20.831
     48.980  405.432   69.988   86.432   45.348  109.207   20.008   21.465
     48.990  407.553   70.737   86.233   45.234  109.610   19.747   21.568
     49.000  403.463   69.579   85.281   45.223  107.464   20.031   20.942
     49.010  405.044   69.095   84.915   45.564  109.546   20.433   22.224
     49.020  406.279   68.776   84.625   45.785  111.221   19.894   21.088
     49.030  403.826   68.079   86.631   45.131  110.389   18.859   20.887
     49.040  408.156   69.812   87.039   44.243  111.405   19.449   21.237
     49.050  409.395   68.725   86.217   45.986  112.226   19.854   20.799
     49.060  409.592   69.214   86.007   47.232  111.086   19.792   20.769
     49.070  406.142   68.760   86.548   46.130  109.470   19.448   21.544
     49.080  405.206   68.314   86.571   45.447  109.524   19.263   21.565
     49.090  409.822   70.586   86.718   45.159  111.634   19.283   22.195
     49.100  404.793   68.991   87.793   43.030  109.578   19.679   21.816
     49.110  403.089   68.903   87.866   43.929  107.493   19.647   21.198
     49.120  407.969   67.375   88.966   45.431  109.756   20.598   21.563
     49.130  406.542   68.970   87.827   43.751  109.320   20.801   22.046
     49.140  407.450   68.846   87.246   45.289  109.701   20.320   21.917
     49.150  407.665   69.728   86.982   45.884  109.729   20.194   21.495
     49.160  407.596   69.049   85.116   45.279  111.848   20.785   21.159
     49.170  408.486   71.333   86.571   45.180  110.347   19.925   20.602
     49.180  406.190   68.986   85.376   45.740  110.480   20.286   21.539
     49.190  407.757   68.611   86.375   45.234  110.540   19.686   21.763
     49.200  407.356   69.047   86.750   46.671  108.544   20.517   21.601
     49.210  404.170   69.149   85.832   45.897  109.482   19.293   21.384
     49.220  403.840   68.184   85.011   45.014  108.632   20.460   21.774
     49.230  405.832   70.069   88.092   45.136  108.585   19.639   20.970
     49.240  407.446   69.199   87.543   46.308  108.648   20.551   20.988
     49.250  408.548   70.080   86.819   46.256  109.531   20.773   21.293
     49.260  408.788   70.019   85.971   45.614  111.507   20.730   20.673
     49.270  407.741   68.544   86.685   46.642  108.186   21.687   20.825
     49.280  407.700   66.517   87.381   46.905  109.100   22.180   20.764
     49.290  406.445   67.406   84.883   45.746  108.502   21.247   21.925
     49.300  409.921   68.618   87.301   46.564  109.471   20.546   21.685
     49.310  407.013   68.026   84.959   47.060  108.836   21.145   21.485
     49.320  410.606   67.462   87.170   47.685  110.590   21.386   21.907
     49.330  409.264   69.274   87.507   44.833  110.764   21.165   21.618
     49.340  410.780   68.103   86.357   45.737  112.911   21.478   21.610
     49.350  410.449   69.803   87.333   47.074  110.573   20.057   20.853
     49.360  410.116   70.311   87.193   46.497  110.967   20.232   20.307
     49.370  413.980   69.574   88.752   46.899  111.276   20.211   22.022
     49.380  412.325   70.795   88.104   45.448  111.762   20.393   21.179
     49.390  410.850   69.814   89.400   46.199  110.943   20.147   20.663
     49.400  415.315   70.155   89.846   46.622  113.427   20.272   20.211
     49.410  416.134   70.696   90.268   47.126  111.742   21.325   20.800
     49.420  413.823   69.913   89.270   46.002  111.959   21.639   21.273
     49.430  412.727   70.231   89.845   44.783  110.422   21.019   20.814
     49.440  414.801   71.513   89.048   46.401  111.609   20.401   21.170
     49.450  408.780   69.541   87.242   44.692  111.869   19.946   20.254
     49.460  410.729   70.428   87.671   45.442  110.858   20.783   21.053
     49.470  414.968   71.155   88.902   46.575  110.768   20.602   21.161
     49.480  415.503   70.521   89.768   45.304  112.836   20.884   21.191
     49.490  411.477   69.135   89.479   44.503  112.087   21.096   20.900
     49.500  413.862   69.637   90.087   44.940  111.456   21.323   21.248
     49.510  415.730   69.839   90.194   45.926  113.372   20.744   21.166
     49.520  414.997   67.978   90.489   46.222  113.157   20.883   21.514
     49.530  412.355   69.820   91.096   45.521  110.626   20.292   21.348
     49.540  410.356   69.305   89.885   45.311  109.396   21.911   20.218
     49.550  409.522   67.703   90.726   44.514  109.921   20.352   21.806
     49.560  410.797   68.917   89.530   44.069  110.912   20.689   21.959
     49.570  412.867   70.334   89.422   45.061  111.600   20.721   20.876
     49.580  412.015   68.540   91.450   45.242  110.272   21.425   21.643
     49.590  409.139   69.483   90.239   43.945  110.776   20.102   20.091
     49.600  409.495   70.561   88.976   44.364  110.595   20.930   20.979
     49.610  416.911   71.870   90.582   45.222  113.214   20.306   21.444
     49.620  412.327   70.515   89.975   46.464  108.854   19.885   22.892
     49.630  412.786   70.673   90.286   45.165  110.440   20.467   21.449
     49.640  412.378   71.333   88.700   43.460  111.771   20.520   21.438
     49.650  416.055   73.495   89.206   46.401  110.251   20.787   21.672
     49.660  415.187   72.369   90.564   45.068  110.082   21.142   21.411
     49.670  417.894   72.357   90.761   44.588  112.894   20.870   21.490
     49.680  416.663   72.303   90.722   44.004  113.009   21.191   21.716
     49.690  413.072   71.165   89.759   44.230  109.983   20.374   21.216
     49.700  417.751   72.806   90.888   44.861  111.370   21.159   21.241
     49.710  415.429   71.028   89.846   45.183  111.532   20.797   21.551
     49.720  414.612   72.281   90.209   44.398  110.318   20.743   21.450
     49.730  413.862   70.212   88.671   45.072  112.196   20.153   21.973
     49.740  413.601   70.970   90.388   44.602  111.293   19.675   21.004
     49.750  413.977   70.257   90.723   43.773  112.976   19.337   22.018
     49.760  414.444   70.090   90.945   44.045  112.068   20.309   21.620
     49.770  413.212   71.083   89.333   43.995  111.268   20.312   21.376
     49.780  417.198   71.972   90.963   44.004  111.744   20.385   21.382
     49.790  416.108   70.769   91.135   44.107  110.833   20.437   22.679
     49.800  416.465   70.513   91.133   44.664  110.909   21.191   21.871
     49.810  416.415   71.384   91.136   43.162  112.475   20.553   22.008
     49.820  417.127   71.430   91.303   44.258  112.779   21.101   21.310
     49.830  410.643   68.910   88.990   42.880  111.450   21.012   22.313
     49.840  414.005   70.079   91.538   44.735  109.347   21.790   21.821
     49.850  415.536   71.316   90.635   44.858  110.612   20.790   21.701
     49.860  415.866   72.199   89.880   44.977  110.855   21.130   21.237
     49.870  414.391   70.897   90.274   43.511  111.437   20.229   22.431
     49.880  412.875   70.534   89.488   44.427  110.370   21.178   21.957
     49.890  411.513   70.393   88.361   43.476  110.880   21.580   21.468
     49.900  413.207   70.776   89.434   43.025  111.556   21.407   21.575
     49.910  410.784   71.924   89.021   43.322  109.503   20.887   21.267
     49.920  413.743   73.018   89.053   43.743  109.967   20.318   22.522
     49.930  409.645   70.537   90.162   42.626  110.456   19.401   21.668
     49.940  409.381   70.204   86.766   44.690  111.368   20.426   21.590
     49.950  408.725   70.018   88.775   43.464  109.986   20.725   22.178
     49.960  409.893   70.258   89.401   42.546  111.158   21.421   21.718
     49.970  408.845   70.437   88.555   43.411  110.751   21.103   20.674
     49.980  411.853   71.105   88.091   43.727  111.406   22.389   20.877
     49.990  410.873   70.407   89.152   44.844  110.044   21.685   21.190
     50.000  415.822   71.591   90.862   44.386  110.925   21.220   22.567
     50.010  411.998   70.450   88.370   44.305  112.113   21.110   21.158
     50.020  410.175   69.719   90.659   43.354  109.919   20.934   21.448
     50.030  409.760   69.888   89.168   43.394  112.313   20.166   20.930
     50.040  412.818   71.231   88.917   44.559  110.492   21.352   21.122
     50.050  407.656   70.074   88.562   43.861  109.867   20.775   20.871
     50.060  411.039   70.592   88.312   44.736  110.958   20.745   20.726
     50.070  406.393   69.603   87.188   43.852  110.102   20.404   21.188
     50.080  412.074   69.480   89.543   45.053  110.904   20.758   20.778
     50.090  410.215   69.572   90.088   44.550  109.494   20.154   20.904
     50.100  412.006   69.521   90.945   44.202  110.796   21.323   21.161
     50.110  415.223   70.167   91.132   45.766  110.324   21.793   22.177
     50.120  414.927   71.102   90.856   45.023  110.396   20.618   21.591
     50.130  415.353   71.899   90.731   44.820  111.296   20.277   21.421
     50.140  411.652   71.279   89.224   44.876  110.447   20.429   21.131
     50.150  412.916   70.991   89.983   45.128  111.324   19.003   21.084
     50.160  409.082   70.493   88.740   44.840  110.801   19.422   21.932
     50.170  410.311   70.043   87.669   45.000  111.422   19.245   21.307
     50.180  413.484   69.315   90.602   45.333  112.529   20.426   21.920
     50.190  411.351   69.783   89.577   45.788  110.717   19.988   22.065
     50.200  418.911   70.724   93.304   45.173  113.065   19.833   22.560
     50.210  412.754   71.515   90.475   45.987  111.143   18.775   20.262
     50.220  410.314   70.880   90.981   45.612  109.202   19.040   22.019
     50.230  410.889   71.880   89.622   44.570  110.658   20.028   21.553
     50.240  407.150   69.958   88.846   44.642  109.252   19.585   21.760
     50.250  410.380   71.899   89.860   44.042  107.766   19.895   22.299
     50.260  409.119   70.810   89.667   43.881  110.116   19.406   21.611
     50.270  407.017   69.522   89.184   44.109  109.206   19.408   21.881
     50.280  406.403   69.701   88.447   44.617  108.446   18.927   21.965
     50.290  405.455   70.058   87.295   44.753  108.478   19.161   22.948
     50.300  406.834   70.161   89.408   42.702  108.876   19.226   22.969
     50.310  405.791   68.496   88.410   44.438  109.923   19.672   22.374
     50.320  408.346   70.060   87.223   45.837  109.866   19.790   23.192
     50.330  407.714   71.481   87.022   44.084  109.587   19.536   22.511
     50.340  405.711   70.721   84.557   44.978  110.193   20.355   22.136
     50.350  408.232   71.465   85.977   43.953  110.009   21.082   22.205
     50.360  410.876   71.032   86.186   44.515  112.969   20.803   22.480
     50.370  408.819   69.340   87.674   44.985  111.102   21.024   21.736
     50.380  410.434   69.688   86.873   44.992  112.512   21.031   22.461
     50.390  407.189   70.140   87.382   44.013  109.952   20.735   22.164
     50.400  408.129   69.282   87.335   44.763  111.752   20.753   20.956
     50.410  407.023   68.736   86.817   45.791  110.347   21.466   21.814
     50.420  409.588   69.713   88.520   44.879  110.436   21.004   22.183
     50.430  405.600   69.294   87.105   44.103  111.095   20.198   21.363
     50.440  408.511   67.145   88.234   45.052  112.569   20.294   21.811
     50.450  407.807   69.464   88.112   45.202  109.415   20.430   22.072
     50.460  406.349   68.101   89.443   45.162  108.090   21.326   21.836
     50.470  406.269   68.660   89.802   45.373  108.784   20.366   21.932
     50.480  409.835   68.322   88.212   45.579  109.943   22.062   21.789
     50.490  405.580   67.617   89.900   43.816  107.052   21.703   22.011
     50.500  409.961   68.965   90.380   45.807  108.167   20.433   22.630
     50.510  411.434   69.793   90.053   45.485  108.761   21.738   22.049
     50.520  407.658   69.091   88.374   44.433  110.643   20.632   21.775
     50.530  406.960   67.232   88.494   43.782  109.875   21.787   22.163
     50.540  408.315   66.849   90.366   44.830  110.265   20.958   20.772
     50.550  407.359   66.179   90.966   45.515  108.943   20.285   21.971
     50.560  403.179   66.313   88.504   45.116  107.191   20.869   23.019
     50.570  405.231   68.290   92.112   44.591  107.029   20.689   21.520
     50.580  406.325   66.587   90.988   44.227  107.870   20.537   21.691
     50.590  409.292   69.122   89.069   44.752  109.247   21.243   22.277
     50.600  407.505   67.464   90.967   45.758  109.469   19.937   21.779
     50.610  408.580   69.492   89.266   44.816  109.711   20.628   22.395
     50.620  410.154   69.238   89.881   44.868  111.409   20.021   22.073
     50.630  413.243   68.819   90.535   45.097  111.444   20.354   22.805
     50.640  411.959   68.420   89.068   45.380  112.056   20.071   22.752
     50.650  411.742   69.633   89.159   45.832  111.321   21.179   22.025
     50.660  412.692   69.214   90.649   45.010  111.962   20.634   21.449
     50.670  407.423   69.440   89.373   43.820  109.104   21.107   20.867
     50.680  412.907   69.944   90.768   43.997  112.330   20.381   21.800
     50.690  412.847   67.913   91.021   44.608  110.885   21.418   21.520
     50.700  410.535   69.167   89.350   43.789  109.559   20.658   22.544
     50.710  415.181   69.432   89.617   45.323  113.289   20.735   22.088
     50.720  409.637   68.861   90.216   43.932  109.731   20.459   22.160
     50.730  416.292   70.361   90.140   45.601  111.273   20.541   22.718
     50.740  413.800   69.854   90.586   44.745  110.415   20.208   21.560
     50.750  412.165   69.003   89.638   44.814  111.561   20.825   22.278
     50.760  408.489   69.296   89.196   43.909  109.281   20.970   21.907
     50.770  407.299   68.777   89.323   44.757  108.957   19.969   21.790
     50.780  406.367   68.632   88.938   44.881  109.009   19.658   21.469
     50.790  408.488   69.419   89.328   44.078  109.448   20.076   22.458
     50.800  407.995   68.764   89.863   43.990  108.878   20.822   21.328
     50.810  405.739   67.621   89.805   44.165  109.047   20.973   21.598
     50.820  407.675   68.874   90.319   43.415  111.188   20.527   21.616
     50.830  414.537   69.840   92.430   44.817  110.562   21.501   21.290
     50.840  407.087   67.670   90.995   43.575  109.662   21.205   20.919
     50.850  409.709   67.777   91.231   45.557  108.813   20.845   21.310
     50.860  411.288   68.473   90.890   44.793  110.452   20.693   21.677
     50.870  410.187   66.545   90.071   45.936  112.226   21.993   20.650
     50.880  408.272   67.077   89.388   46.211  111.131   20.802   21.008
     50.890  412.292   68.726   90.717   46.134  109.406   21.796   21.399
     50.900  407.586   67.626   88.775   46.232  110.035   20.630   20.449
     50.910  407.706   66.416   89.624   45.652  109.743   21.638   21.015
     50.920  410.572   68.880   88.222   45.895  110.288   21.674   21.293
     50.930  413.098   67.971   88.683   45.751  112.537   22.326   22.556
     50.940  411.086   68.317   89.195   46.015  111.920   20.282   20.664
     50.950  408.720   68.389   89.294   45.154  109.413   21.870   21.029
     50.960  405.870   67.562   88.153   45.648  108.946   21.129   21.009
     50.970  407.880   67.930   89.984   45.424  108.052   21.073   21.037
     50.980  405.791   66.481   88.207   46.174  109.973   19.844   21.439
     50.990  411.790   68.478   90.417   45.926  109.655   20.374   21.799
     51.000  412.614   67.199   90.215   47.065  110.932   21.826   22.135
     51.010  409.754   68.490   89.569   47.278  108.513   21.140   21.514
     51.020  409.122   68.486   88.330   45.094  110.371   20.973   21.815
     51.030  409.607   67.880   88.786   45.712  110.064   21.529   22.195
     51.040  408.771   69.333   88.062   45.496  109.709   19.299   21.825
     51.050  408.823   69.139   87.071   46.027  108.100   22.326   21.989
     51.060  407.361   67.389   86.894   45.413  110.088   20.432   22.207
     51.070  408.793   68.703   88.136   46.086  108.296   20.245   21.755
     51.080  407.271   67.724   86.159   46.125  109.359   21.245   22.352
     51.090  406.589   68.124   86.493   45.224  107.942   21.812   23.559
     51.100  406.541   67.599   87.703   46.010  108.426   20.563   22.583
     51.110  406.998   69.078   87.432   45.798  107.846   20.617   21.393
     51.120  405.682   68.501   87.228   44.206  109.573   20.509   22.245
     51.130  406.585   69.093   87.005   46.929  107.628   20.727   21.735
     51.140  405.627   69.082   87.220   44.587  108.520   20.242   22.033
     51.150  407.870   69.122   86.411   46.514  107.376   21.453   21.491
     51.160  408.423   69.371   86.725   46.308  110.130   19.451   21.528
     51.170  409.908   70.442   86.374   45.471  109.982   21.167   22.085
     51.180  408.689   69.549   87.167   45.279  108.022   21.168   22.120
     51.190  408.387   68.685   86.014   46.351  109.431   21.225   22.769
     51.200  414.955   70.105   88.756   47.030  110.550   20.985   22.488
     51.210  411.891   69.628   88.598   45.443  110.577   20.900   22.751
     51.220  414.152   68.521   90.057   45.917  110.539   21.097   22.166
     51.230  408.886   67.864   87.423   45.417  110.783   20.399   21.480
     51.240  410.893   67.606   88.352   45.512  110.756   21.344   22.631
     51.250  403.549   66.685   88.059   44.115  109.041   21.197   21.180
     51.260  405.194   69.040   87.050   42.853  109.981   20.409   21.854
     51.270  406.971   71.084   88.793   43.386  107.665   20.762   21.490
     51.280  406.582   67.305   88.481   44.699  109.339   19.677   22.442
     51.290  411.092   67.979   91.128   43.717  110.715   20.530   21.692
     51.300  406.662   67.164   89.522   44.289  109.500   20.126   22.142
     51.310  404.771   66.653   88.353   43.571  109.828   20.373   21.500
     51.320  406.106   66.551   89.592   43.765  109.244   20.335   21.279
     51.330  407.212   68.147   88.321   43.367  109.887   20.682   21.873
     51.340  410.537   68.042   90.147   44.217  110.737   21.824   21.447
     51.350  404.397   67.808   87.655   43.119  109.054   20.617   21.165
     51.360  410.319   66.960   90.112   45.711  111.072   20.455   21.270
     51.370  403.529   68.202   86.403   42.859  110.141   19.928   21.470
     51.380  408.008   68.005   87.115   44.815  110.664   20.542   21.753
     51.390  407.336   67.225   85.709   44.666  112.783   20.051   22.468
     51.400  405.972   67.917   86.217   43.554  111.785   20.028   21.761
     51.410  410.208   67.247   87.682   44.301  112.150   21.073   22.750
     51.420  405.820   67.058   85.693   44.456  110.686   20.224   22.173
     51.430  406.086   66.621   88.370   43.754  109.763   20.421   22.321
     51.440  404.463   66.990   87.256   43.984  109.633   20.121   21.484
     51.450  404.333   67.678   84.342   45.808  110.211   19.850   21.914
     51.460  404.973   66.858   85.886   44.680  110.161   19.961   21.606
     51.470  407.482   67.557   87.739   45.080  110.873   20.317   21.360
     51.480  408.894   69.380   88.334   44.436  110.974   19.237   21.264
     51.490  408.462   69.931   85.369   43.905  111.758   21.396   20.632
     51.500  405.457   67.242   87.482   44.799  109.844   20.793   21.218
     51.510  408.009   66.850   87.039   45.543  111.542   21.466   21.224
     51.520  411.746   68.787   86.834   44.098  113.459   21.508   21.702
     51.530  409.618   69.721   87.955   44.446  111.168   21.660   21.308
     51.540  405.458   67.960   88.535   43.483  110.003   21.224   20.864
     51.550  407.305   68.194   87.410   44.257  109.930   21.341   21.331
     51.560  406.403   67.550   86.494   45.801  110.883   21.003   21.215
     51.570  409.373   66.750   88.257   45.356  111.420   20.258   21.560
     51.580  405.203   67.184   84.854   46.214  109.901   20.919   20.971
     51.590  407.221   67.215   86.925   45.209  110.398   21.138   21.901
     51.600  409.357   68.212   86.176   45.374  111.972   20.062   22.164
     51.610  409.112   68.338   88.047   44.727  109.484   20.704   22.627
     51.620  406.718   68.154   86.550   43.477  110.984   20.965   20.973
     51.630  409.622   66.739   89.370   44.279  111.445   20.305   22.134
     51.640  411.970   66.740   88.513   45.407  114.282   20.103   21.588
     51.650  410.459   68.303   88.867   44.717  112.602   19.721   22.082
     51.660  412.602   67.891   87.893   45.344  113.702   20.521   22.332
     51.670  412.445   68.737   89.286   44.734  113.535   20.408   22.143
     51.680  410.903   68.591   87.407   45.103  112.322   20.524   21.661
     51.690  412.119   68.894   87.539   45.913  112.933   20.351   22.153
     51.700  414.883   68.312   90.726   44.106  112.989   21.716   22.260
     51.710  410.267   67.493   88.378   44.285  112.948   21.216   22.164
     51.720  411.518   67.187   89.050   45.290  113.806   20.455   22.138
     51.730  410.543   66.881   89.220   44.813  111.343   20.377   22.310
     51.740  411.054   67.058   88.793   45.249  111.807   20.332   22.122
     51.750  411.166   68.531   88.582   45.208  111.806   20.706   21.630
     51.760  411.365   66.935   89.191   45.006  113.526   20.345   21.701
     51.770  412.816   66.493   87.968   44.925  116.223   20.958   21.413
     51.780  409.041   68.778   86.566   44.737  113.552   19.072   21.384
     51.790  412.226   67.781   90.147   44.505  112.031   20.864   22.009
     51.800  409.804   66.827   88.078   45.218  112.422   21.444   21.498
     51.810  406.979   66.806   90.343   44.471  112.244   19.202   20.769
     51.820  405.212   66.235   88.545   44.097  110.857   19.845   22.225
     51.830  406.046   68.285   88.060   44.193  110.099   19.977   21.501
     51.840  406.722   66.641   88.063   44.031  112.387   19.775   22.143
     51.850  406.704   66.597   88.459   44.754  111.625   20.168   21.841
     51.860  404.472   67.250   87.860   44.408  109.792   18.692   22.358
     51.870  407.579   68.081   88.170   43.512  111.233   20.187   21.973
     51.880  407.529   66.638   88.477   44.591  112.687   18.899   21.327
     51.890  405.770   65.589   89.324   45.429  110.284   18.841   21.810
     51.900  404.707   68.465   86.470   44.149  110.102   19.802   20.997
     51.910  405.258   67.696   87.876   45.087  108.760   19.524   21.435
     51.920  408.849   67.090   86.689   46.555  111.839   20.560   21.643
     51.930  406.582   66.893   86.080   44.880  112.486   19.979   21.724
     51.940  407.576   67.108   86.776   44.331  113.848   19.894   21.396
     51.950  408.930   66.548   87.913   45.122  114.041   19.468   21.853
     51.960  404.360   68.103   85.567   43.767  111.213   19.942   21.434
     51.970  405.233   67.760   85.279   44.925  112.401   19.839   21.341
     51.980  405.522   66.068   87.390   44.328  111.888   18.582   21.968
     51.990  405.737   67.547   86.849   46.105  110.426   20.104   21.085
     52.000  405.309   68.612   87.824   44.247  109.243   19.534   21.186
     52.010  406.844   67.286   89.061   44.301  110.055   20.198   21.382
     52.020  406.782   68.079   87.913   45.448  110.675   19.206   21.432
     52.030  405.540   67.784   87.190   45.278  108.710   19.255   21.744
     52.040  408.678   66.728   90.641   46.175  109.888   19.758   21.022
     52.050  407.378   67.591   87.785   45.844  110.520   20.082   21.792
     52.060  407.572   68.075   88.900   44.479  109.785   21.213   21.384
     52.070  406.858   65.647   89.119   44.699  111.884   20.260   21.647
     52.080  406.221   67.915   88.920   44.686  109.752   19.843   22.013
     52.090  404.311   67.759   88.340   43.571  108.733   20.912   21.183
     52.100  409.789   69.027   90.112   44.810  109.319   19.941   22.410
     52.110  404.137   66.848   89.702   44.710  107.363   19.183   21.706
     52.120  408.383   67.369   88.666   43.907  111.235   19.463   22.282
     52.130  407.478   65.739   89.078   45.125  111.283   19.579   22.671
     52.140  408.042   66.556   87.629   46.057  112.038   20.015   21.451
     52.150  406.279   67.351   88.566   45.494  109.902   18.982   21.272
     52.160  405.453   69.072   86.210   45.778  110.844   20.017   21.926
     52.170  407.190   68.290   87.871   43.990  110.283   20.442   21.587
     52.180  410.067   67.197   88.523   44.790  111.924   21.362   22.470
     52.190  406.697   68.246   87.051   45.058  110.400   20.261   20.676
     52.200  407.367   67.678   86.649   43.888  111.280   21.378   20.814
     52.210  407.841   67.992   89.178   44.402  110.434   20.346   21.076
     52.220  404.466   67.340   89.499   42.880  109.666   20.461   21.985
     52.230  406.762   67.294   89.398   44.366  109.395   20.135   21.729
     52.240  405.228   66.811   87.742   44.734  109.624   19.708   22.344
     52.250  407.570   66.510   88.662   45.558  110.582   20.917   21.492
     52.260  406.671   65.401   89.960   45.252  110.686   20.249   21.223
     52.270  407.716   66.263   88.004   45.802  113.082   19.702   21.441
     52.280  408.234   65.391   90.165   45.246  110.662   20.790   22.120
     52.290  410.755   66.512   90.044   45.513  111.151   20.750   22.323
     52.300  408.948   66.502   88.439   45.282  111.651   20.590   21.981
     52.310  407.440   66.318   89.117   45.095  110.449   20.524   22.677
     52.320  410.519   66.413   87.731   46.128  113.596   20.032   22.707
     52.330  406.358   65.612   88.800   45.294  111.111   19.514   22.363
     52.340  408.730   66.922   87.930   44.355  112.265   20.349   22.102
     52.350  408.038   67.141   86.859   44.073  112.256   20.488   22.986
     52.360  409.302   67.038   89.256   44.537  111.803   20.418   21.898
     52.370  408.230   65.307   89.096   44.751  111.878   20.738   22.265
     52.380  408.705   66.756   87.986   44.505  111.181   20.725   23.332
     52.390  410.760   67.975   88.518   46.603  111.072   20.679   22.485
     52.400  410.714   68.322   89.774   44.538  111.661   20.314   22.279
     52.410  414.326   68.849   89.820   44.037  113.428   20.432   22.782
     52.420  411.093   67.735   90.146   44.047  113.853   19.264   22.398
     52.430  412.875   69.795   89.590   44.188  111.276   20.159   22.648
     52.440  412.869   70.620   89.972   43.503  112.012   20.911   22.350
     52.450  410.631   68.662   87.719   44.145  111.769   20.783   23.077
     52.460  412.719   70.063   87.704   44.481  112.014   21.621   22.456
     52.470  407.066   67.132   88.435   43.884  111.450   20.314   22.348
     52.480  411.801   68.401   88.460   44.425  111.112   22.229   23.199
     52.490  411.487   67.392   87.565   44.707  113.135   20.788   23.855
     52.500  406.945   66.727   86.671   44.861  112.907   20.791   23.652
     52.510  407.479   66.673   87.283   46.079  110.983   20.573   23.038
     52.520  410.996   68.629   87.754   44.519  112.784   20.823   22.763
     52.530  407.477   66.839   89.192   44.835  109.872   21.587   22.999
     52.540  410.673   68.056   89.276   43.524  111.183   21.289   23.713
     52.550  409.462   67.727   90.257   44.737  110.035   20.307   24.249
     52.560  410.297   67.507   90.110   44.315  112.637   20.876   22.531
     52.570  410.262   68.790   88.440   44.520  111.147   21.230   22.455
     52.580  417.310   68.291   90.794   44.786  113.782   21.953   23.457
     52.590  409.215   68.004   88.681   43.555  111.691   21.108   22.561
     52.600  412.168   69.195   89.979   43.763  112.879   20.644   21.865
     52.610  409.586   67.920   89.271   42.966  111.712   21.246   22.651
     52.620  411.268   68.193   89.960   43.239  110.939   21.702   22.916
     52.630  413.539   66.564   91.665   44.425  111.837   21.222   22.692
     52.640  413.245   67.133   91.277   44.263  111.795   21.085   23.093
     52.650  410.773   67.918   90.608   43.049  112.130   20.844   22.484
     52.660  412.118   67.497   90.538   44.359  111.520   20.895   22.158
     52.670  411.666   66.863   89.928   44.596  114.102   20.790   22.241
     52.680  410.285   68.489   86.883   44.424  111.770   21.732   22.927
     52.690  409.291   66.227   88.519   44.426  111.824   20.684   23.533
     52.700  413.500   67.620   89.775   44.311  111.658   21.588   23.352
     52.710  413.178   66.473   90.050   44.722  112.004   21.340   23.389
     52.720  410.466   67.802   90.194   44.313  110.770   19.864   23.279
     52.730  407.859   65.498   88.658   43.806  112.288   19.558   23.138
     52.740  408.218   66.919   88.423   43.468  111.241   20.079   23.376
     52.750  407.595   66.458   88.858   43.259  110.823   20.003   23.828
     52.760  406.521   66.755   89.932   43.962  109.599   19.527   23.015
     52.770  407.483   66.819   89.490   44.796  109.603   19.961   22.464
     52.780  406.954   66.753   88.880   44.840  110.368   20.287   22.334
     52.790  406.905   66.672   88.711   43.809  110.170   20.462   22.243
     52.800  406.516   66.429   89.413   43.708  109.698   20.784   22.046
     52.810  410.131   68.020   88.076   44.288  112.542   20.306   22.309
     52.820  408.039   67.748   86.857   44.143  111.960   20.930   22.345
     52.830  408.419   66.910   87.635   43.960  111.979   20.487   21.820
     52.840  408.453   67.417   87.531   44.147  109.774   21.648   23.089
     52.850  406.110   67.631   86.688   44.103  111.017   21.210   22.800
     52.860  408.826   68.397   88.585   42.781  110.426   21.134   22.351
     52.870  406.889   66.885   87.843   42.738  111.404   21.472   21.619
     52.880  410.307   67.664   86.784   45.315  112.939   21.304   23.401
     52.890  413.463   68.662   87.993   44.837  113.143   21.478   23.140
     52.900  407.279   65.714   87.372   45.262  112.377   19.978   22.120
     52.910  405.235   67.042   87.231   44.015  110.693   19.604   21.541
     52.920  406.049   67.280   86.488   44.605  112.286   20.012   21.973
     52.930  407.183   67.553   87.788   42.977  111.741   20.405   22.180
     52.940  409.280   68.667   88.027   43.057  112.810   20.882   21.135
     52.950  402.750   67.406   85.445   43.549  110.428   19.309   21.753
     52.960  408.606   69.452   86.218   43.747  112.133   20.218   22.308
     52.970  408.708   69.308   86.277   44.527  112.140   19.983   21.893
     52.980  407.111   68.302   86.836   44.151  111.158   19.414   22.042
     52.990  411.652   69.211   86.357   45.964  111.841   20.051   22.138
     53.000  404.579   67.001   86.248   44.922  110.653   20.931   21.096
     53.010  404.939   67.793   85.463   44.441  111.280   20.098   21.400
     53.020  406.559   70.245   84.912   45.050  111.022   19.489   21.287
     53.030  407.651   68.632   84.295   44.769  111.629   20.180   22.244
     53.040  409.323   68.042   86.437   44.347  112.188   20.364   22.129
     53.050  406.522   68.923   84.433   45.223  110.417   20.395   21.589
     53.060  405.954   67.581   85.239   45.222  111.053   20.122   21.902
     53.070  407.720   68.920   85.862   44.406  110.028   21.034   22.934
     53.080  404.801   68.469   85.423   43.249  110.705   20.421   21.474
     53.090  406.428   69.557   85.736   43.040  111.240   20.833   22.074
     53.100  406.880   69.734   85.788   44.311  111.119   20.107   22.229
     53.110  405.776   68.537   84.749   44.452  110.875   20.082   22.421
     53.120  407.347   68.793   87.496   44.245  110.851   20.043   22.241
     53.130  407.938   68.194   85.638   44.808  111.772   20.482   22.458
     53.140  407.543   68.984   85.295   44.639  111.042   19.728   21.863
     53.150  406.384   68.095   84.811   44.154  112.925   19.596   21.185
     53.160  404.074   67.907   84.069   45.581  111.019   19.610   21.581
     53.170  407.925   67.297   85.245   44.886  112.217   19.591   21.960
     53.180  407.636   69.448   85.376   44.117  111.769   20.023   22.552
     53.190  407.350   69.776   84.996   44.173  111.210   20.464   22.070
     53.200  409.332   69.339   87.576   43.455  111.582   20.319   22.711
[truncated: 7,251,001 more chars]
