# Supplementary material for: Comparative structural insights and functional analysis for the distinct unbound states of Human AGO proteins
Source: Sci Rep. 2025 Mar 19;15:9432. doi: 10.1038/s41598-025-91849-5 (PMC11923369; doi:10.1038/s41598-025-91849-5)
Supplement: Supplementary file 4 — Supplementary Information 4. [file 41598_2025_91849_MOESM4_ESM.zip › global_and_domains/AGO4/r2/area.xvg]

# This file was created Thu Jul 13 00:15:37 2023
# Created by:
#                        :-) GROMACS - gmx sasa, 2021 (-:
# 
# Executable:   /home/panos/programs/bin/gmx
# Data prefix:  /home/panos/programs
# Working dir:  /media/panos/206c1b5a-e5c5-4016-9bdd-177d61394396/sim/AGO4/production
# Command line:
#   gmx sasa -f prod_center.xtc -s prod.tpr -n all_domains.ndx -o area.xvg -tu ns -surface 1 -output 10 11 12 13 14 15
# gmx sasa is part of G R O M A C S:
#
# GROtesk MACabre and Sinister
#
@    title "Solvent Accessible Surface"
@    xaxis  label "Time (ns)"
@    yaxis  label "Area (nm\S2\N)"
@TYPE xy
@ view 0.15, 0.15, 0.75, 0.85
@ legend on
@ legend box on
@ legend loctype view
@ legend 0.78, 0.8
@ legend length 2
@ s0 legend "Total"
@ s1 legend "r_15-144"
@ s2 legend "r_214-349"
@ s3 legend "r_410-490"
@ s4 legend "r_498-809"
@ s5 legend "r_154-206"
@ s6 legend "r_353-401"
      0.000  403.755   70.091   84.884   45.055  108.919   18.690   23.099
      0.010  403.169   69.145   84.654   45.085  108.885   20.069   21.605
      0.020  404.840   68.702   85.927   45.696  109.561   18.781   23.539
      0.030  402.532   67.175   85.348   45.693  110.742   19.234   23.130
      0.040  401.522   68.165   84.900   44.317  108.485   20.182   22.558
      0.050  402.782   69.668   83.640   45.627  108.365   19.061   22.699
      0.060  403.228   68.185   85.226   45.055  110.775   19.037   22.515
      0.070  402.494   69.720   84.747   46.985  108.255   18.447   22.085
      0.080  399.934   68.301   84.427   45.108  109.328   18.589   22.224
      0.090  403.587   70.763   83.724   44.827  108.724   19.007   22.532
      0.100  402.858   69.779   85.391   45.417  107.235   19.168   22.028
      0.110  403.767   69.759   84.845   44.548  110.334   18.563   21.144
      0.120  403.228   69.974   83.742   44.878  110.512   18.967   21.417
      0.130  409.157   71.031   86.507   46.016  110.415   18.791   22.219
      0.140  403.245   70.049   84.143   44.796  109.329   19.874   22.642
      0.150  402.175   68.028   85.435   46.200  109.002   18.677   22.384
      0.160  399.106   69.711   83.848   44.713  108.256   19.291   22.020
      0.170  403.789   69.765   85.293   45.356  108.216   19.195   22.252
      0.180  406.456   70.833   85.864   45.241  110.033   19.615   22.304
      0.190  405.497   70.377   85.691   46.467  109.306   19.335   22.470
      0.200  409.830   70.983   86.971   46.584  109.923   19.617   22.801
      0.210  407.027   69.858   86.806   44.640  110.921   19.653   21.667
      0.220  407.506   71.975   84.530   45.757  108.553   19.897   22.410
      0.230  407.949   71.565   86.281   45.815  110.116   18.569   21.992
      0.240  409.572   71.762   84.732   46.051  111.168   19.359   21.920
      0.250  404.053   70.714   84.279   45.243  110.339   19.838   21.301
      0.260  404.733   69.418   85.814   45.133  111.306   18.809   21.479
      0.270  400.565   69.836   82.542   44.792  109.938   18.512   22.676
      0.280  402.322   69.578   83.842   45.036  109.133   18.484   23.206
      0.290  405.096   68.626   85.091   45.194  111.416   18.728   23.312
      0.300  404.843   69.770   85.894   43.830  110.553   19.023   22.777
      0.310  402.050   69.267   84.870   44.585  108.750   18.797   23.398
      0.320  405.258   69.603   83.393   44.080  111.652   19.703   22.855
      0.330  405.460   69.273   85.415   44.951  111.369   18.820   22.551
      0.340  402.036   68.417   85.362   44.347  109.298   19.530   22.650
      0.350  399.961   68.667   82.965   44.631  109.895   19.587   22.314
      0.360  400.911   69.614   82.157   45.134  109.511   18.733   22.140
      0.370  405.032   69.358   84.829   45.948  109.347   19.387   22.842
      0.380  402.842   68.638   86.196   44.514  109.454   19.079   22.577
      0.390  402.600   67.551   83.835   45.544  109.942   19.461   22.054
      0.400  403.199   69.550   81.815   46.971  110.192   18.669   23.069
      0.410  405.529   69.942   84.261   45.992  109.495   19.358   22.946
      0.420  403.286   68.198   83.317   45.738  109.893   19.389   23.266
      0.430  405.288   68.913   84.395   45.607  109.793   20.291   23.136
      0.440  402.199   68.216   84.104   44.775  109.626   19.046   22.672
      0.450  403.355   67.362   85.246   45.095  109.798   20.127   22.070
      0.460  400.980   69.295   83.604   44.829  107.933   19.451   22.090
      0.470  400.905   67.708   84.036   44.734  108.034   19.647   22.270
      0.480  404.368   69.227   84.659   45.248  110.796   18.089   22.338
      0.490  402.753   66.704   83.391   46.529  109.966   19.089   22.472
      0.500  401.473   68.213   84.148   46.336  108.598   18.135   22.040
      0.510  403.130   68.945   83.715   45.735  108.839   19.013   22.437
      0.520  402.677   69.007   82.584   45.782  108.907   18.900   23.408
      0.530  399.531   68.278   82.993   44.701  108.233   19.080   21.958
      0.540  403.875   68.548   84.923   45.455  108.573   19.528   22.110
      0.550  400.592   69.966   81.541   45.990  107.267   20.098   21.958
      0.560  402.566   68.931   84.635   45.891  108.785   19.025   22.299
      0.570  402.647   70.632   81.468   45.772  110.380   18.115   22.380
      0.580  403.020   68.770   83.106   46.874  108.104   18.789   22.520
      0.590  409.100   69.945   85.148   47.313  109.850   19.504   22.830
      0.600  409.553   71.168   85.008   47.338  110.253   18.790   22.312
      0.610  400.298   68.636   81.784   45.527  108.382   18.471   22.698
      0.620  405.092   70.613   84.674   46.275  108.420   18.858   22.378
      0.630  399.821   68.959   82.932   44.707  107.531   19.732   22.230
      0.640  400.804   68.766   82.770   45.244  107.427   19.407   23.153
      0.650  397.820   68.107   82.676   45.648  107.070   18.622   21.872
      0.660  395.844   68.070   81.246   46.456  106.194   19.302   21.777
      0.670  399.015   68.514   83.461   45.903  107.547   18.992   22.005
      0.680  400.014   68.238   84.261   46.188  108.671   17.511   22.280
      0.690  401.331   68.448   82.907   46.194  110.254   18.631   22.238
      0.700  396.357   67.633   83.239   45.340  107.532   18.133   22.734
      0.710  398.648   69.396   82.343   46.313  107.073   17.770   22.367
      0.720  401.062   67.600   83.224   46.225  108.714   18.939   22.445
      0.730  398.952   67.533   81.824   46.083  109.028   18.064   22.029
      0.740  400.290   67.996   83.437   45.882  108.780   18.881   21.368
      0.750  403.950   68.459   82.644   46.397  110.812   18.773   22.730
      0.760  401.162   69.014   82.547   45.441  110.162   18.679   22.065
      0.770  403.103   68.290   83.635   45.838  110.431   19.068   21.937
      0.780  400.985   68.335   82.358   43.922  110.517   19.252   23.278
      0.790  405.752   69.793   83.330   44.884  111.344   19.410   22.223
      0.800  405.489   69.341   83.158   45.969  111.384   18.832   21.711
      0.810  402.520   69.000   82.196   44.809  110.750   19.487   22.879
      0.820  402.026   69.613   82.933   46.416  107.558   18.660   22.609
      0.830  401.526   69.474   81.254   44.442  110.270   18.748   22.300
      0.840  401.426   69.528   81.729   45.715  110.826   17.863   21.503
      0.850  404.670   68.624   82.240   45.342  112.240   19.019   22.593
      0.860  407.197   69.430   83.034   45.211  113.351   18.685   22.115
      0.870  402.892   68.434   81.054   46.671  111.320   18.514   22.279
      0.880  401.616   67.423   82.843   44.464  111.198   19.254   22.783
      0.890  403.254   67.900   83.700   45.023  110.776   18.813   22.298
      0.900  402.394   70.374   82.261   45.212  109.495   18.105   22.260
      0.910  400.607   68.215   82.256   45.115  109.527   19.433   22.243
      0.920  403.891   69.279   83.857   45.809  109.626   18.883   22.129
      0.930  401.740   68.621   83.554   45.510  110.067   18.624   21.674
      0.940  400.076   69.840   82.772   44.400  108.131   18.458   23.337
      0.950  405.478   70.286   83.550   44.486  111.887   19.236   22.071
      0.960  403.094   69.823   81.961   45.652  109.732   19.529   22.412
      0.970  397.426   70.194   81.959   44.412  109.134   17.919   21.938
      0.980  402.580   68.602   82.933   45.060  111.673   18.473   21.625
      0.990  400.393   70.215   81.792   44.588  111.553   18.126   21.429
      1.000  401.827   69.841   82.336   44.848  110.160   19.226   22.009
      1.010  403.144   69.421   84.778   44.967  109.719   19.218   21.432
      1.020  401.095   67.746   83.114   45.058  110.039   19.223   22.454
      1.030  402.122   69.064   82.848   44.336  109.927   19.030   22.208
      1.040  404.536   68.445   83.698   46.141  110.257   19.398   22.891
      1.050  404.259   68.648   84.541   45.667  110.103   18.783   22.743
      1.060  403.398   69.434   84.150   43.918  111.184   19.197   21.618
      1.070  401.593   68.363   85.234   44.300  110.957   18.187   21.832
      1.080  403.560   69.106   85.313   43.354  110.307   18.614   22.381
      1.090  398.983   69.807   83.473   44.709  108.514   18.317   21.455
      1.100  397.400   67.352   85.099   43.132  107.959   18.856   21.560
      1.110  400.195   67.641   84.746   43.894  110.288   18.026   22.340
      1.120  400.386   68.071   84.430   44.492  108.162   18.562   21.998
      1.130  404.057   67.324   85.373   45.370  109.325   18.740   22.312
      1.140  397.970   67.230   83.815   44.706  108.533   18.097   21.938
      1.150  402.505   68.414   84.409   45.124  108.746   18.536   22.172
      1.160  399.613   67.314   86.029   45.084  107.210   18.322   21.960
      1.170  403.609   67.785   86.658   44.783  108.836   18.874   22.312
      1.180  400.341   69.763   85.058   42.373  109.175   18.734   21.053
      1.190  402.843   69.029   85.758   45.186  109.605   18.110   21.139
      1.200  400.851   68.670   85.233   44.947  107.825   19.033   21.581
      1.210  399.904   68.149   84.444   44.599  108.095   18.114   21.430
      1.220  401.977   68.238   82.507   44.710  111.118   17.941   21.825
      1.230  400.805   68.512   83.118   45.104  110.086   18.909   21.075
      1.240  399.540   67.894   84.402   44.719  108.815   17.944   21.222
      1.250  401.218   68.918   82.420   45.380  110.269   18.809   21.495
      1.260  400.191   70.615   82.310   45.076  108.526   18.266   21.465
      1.270  397.663   69.514   80.993   44.643  109.118   18.770   21.465
      1.280  398.735   68.287   81.692   45.382  109.156   18.792   21.824
      1.290  399.598   68.741   81.938   45.300  108.330   18.603   22.334
      1.300  402.695   69.035   82.481   45.850  109.303   19.081   21.672
      1.310  399.570   68.240   82.524   45.039  109.066   19.091   21.142
      1.320  404.428   67.714   84.318   45.574  111.304   19.264   20.898
      1.330  399.899   67.205   83.284   45.542  109.468   18.511   21.561
      1.340  401.108   67.907   83.405   45.435  110.469   18.735   21.480
      1.350  403.121   69.068   84.286   46.274  111.182   17.949   20.989
      1.360  399.169   68.727   82.252   46.193  109.883   18.507   20.502
      1.370  402.768   69.658   83.411   45.887  111.117   17.757   21.330
      1.380  401.291   69.113   84.368   44.707  109.149   18.107   21.393
      1.390  403.283   69.160   85.884   45.033  110.265   18.359   21.009
      1.400  406.976   70.557   85.723   45.006  112.439   18.173   20.849
      1.410  403.675   71.259   85.188   45.188  108.673   17.607   21.512
      1.420  405.686   71.402   85.756   44.540  110.681   18.054   21.842
      1.430  404.852   69.748   86.475   45.034  110.134   18.740   21.253
      1.440  404.054   69.990   84.691   44.588  110.724   18.637   21.859
      1.450  408.688   68.908   86.312   45.344  112.718   18.470   22.266
      1.460  404.997   69.131   83.739   45.740  111.512   18.020   22.461
      1.470  408.609   69.722   85.359   44.311  112.242   18.954   21.854
      1.480  409.321   69.900   85.374   45.990  112.040   18.579   22.886
      1.490  405.315   70.984   84.825   45.156  110.254   19.237   22.713
      1.500  407.166   69.912   84.849   45.893  111.117   18.523   23.185
      1.510  405.523   70.400   84.693   43.952  111.284   19.515   22.467
      1.520  406.784   69.893   85.241   44.806  110.592   19.410   22.913
      1.530  404.559   70.040   85.429   45.330  110.312   18.337   22.711
      1.540  405.369   69.077   85.282   45.790  111.101   18.312   22.813
      1.550  405.372   69.644   84.383   45.459  112.218   18.301   22.388
      1.560  407.541   69.469   85.791   46.024  112.328   18.044   22.196
      1.570  404.884   70.398   84.275   45.324  110.810   17.626   22.199
      1.580  405.007   70.402   83.743   45.174  111.288   18.049   22.531
      1.590  408.767   68.236   83.448   46.835  114.372   18.422   21.949
      1.600  405.456   70.218   84.114   45.459  111.223   18.410   21.829
      1.610  406.071   70.089   84.145   45.833  111.469   18.600   21.921
      1.620  409.442   72.034   84.436   46.284  111.826   18.939   21.915
      1.630  407.862   72.473   82.927   46.986  111.865   17.780   21.592
      1.640  405.409   70.497   86.052   46.675  109.113   17.851   21.491
      1.650  402.684   70.745   84.236   45.654  107.817   17.984   21.885
      1.660  404.867   70.060   83.514   46.118  112.484   18.293   21.352
      1.670  404.401   69.512   83.759   45.563  109.095   18.925   21.664
      1.680  402.489   69.637   82.997   45.134  110.868   18.417   21.786
      1.690  401.603   68.319   82.235   46.835  110.669   19.159   21.470
      1.700  406.331   69.545   84.618   45.986  109.460   18.670   22.890
      1.710  405.234   68.812   84.562   47.072  109.916   18.897   22.136
      1.720  403.786   68.781   83.542   46.000  110.433   18.705   22.417
      1.730  404.249   68.432   84.489   45.728  110.787   18.544   22.569
      1.740  403.913   69.543   83.497   46.077  111.060   18.553   22.117
      1.750  401.354   68.225   84.566   45.348  111.132   18.644   21.521
      1.760  404.041   68.829   84.279   44.391  113.608   18.909   21.914
      1.770  405.559   69.850   83.971   45.629  111.203   18.945   21.763
      1.780  402.482   68.897   82.681   45.503  111.715   18.489   22.441
      1.790  405.424   69.138   82.969   45.576  113.491   18.399   22.414
      1.800  401.398   68.497   83.011   44.726  112.429   19.008   22.047
      1.810  399.259   68.093   82.316   45.166  111.169   18.466   22.247
      1.820  407.132   69.513   83.240   46.053  113.155   20.063   21.671
      1.830  407.533   69.770   82.834   46.795  112.223   19.231   23.126
      1.840  405.798   69.709   83.307   45.250  111.962   19.123   23.492
      1.850  403.122   68.819   84.032   45.213  112.265   19.481   22.154
      1.860  407.721   70.095   83.956   45.728  111.296   19.875   23.778
      1.870  407.369   68.872   84.985   45.942  112.625   18.464   22.663
      1.880  407.485   71.166   84.607   46.225  111.002   19.057   21.984
      1.890  404.374   70.690   84.478   45.103  110.125   18.706   21.860
      1.900  403.082   68.653   85.080   46.793  108.819   17.687   21.913
      1.910  403.887   68.706   84.551   44.434  112.263   18.943   21.851
      1.920  405.859   68.641   85.435   44.247  112.994   18.276   22.046
      1.930  404.664   69.419   86.118   44.604  110.908   19.023   22.166
      1.940  402.587   69.950   84.559   44.487  110.682   18.249   21.168
      1.950  406.091   69.905   84.171   43.790  112.392   18.756   23.460
      1.960  406.339   70.392   85.650   44.046  111.180   19.314   22.728
      1.970  412.240   70.006   85.632   44.953  115.300   19.279   23.036
      1.980  407.404   68.840   84.687   44.565  112.869   20.017   22.965
      1.990  403.685   68.769   85.803   44.730  110.198   18.934   22.385
      2.000  406.525   68.775   86.796   44.407  112.879   18.990   22.611
      2.010  403.838   68.755   84.460   44.101  112.055   19.007   23.316
      2.020  404.749   68.871   83.901   44.266  111.352   19.181   23.396
      2.030  407.854   69.309   85.855   44.552  112.002   19.262   23.064
      2.040  401.621   67.530   84.974   43.785  110.107   18.898   22.150
      2.050  405.014   68.464   84.250   45.297  111.054   19.979   21.838
      2.060  403.767   67.891   85.185   42.516  112.678   18.989   22.832
      2.070  399.302   67.478   84.683   41.847  110.187   19.403   22.725
      2.080  404.430   67.603   86.044   42.921  111.316   19.232   22.346
      2.090  404.997   70.524   85.313   43.329  111.658   18.792   22.154
      2.100  405.177   70.617   84.932   43.360  111.303   19.144   22.421
      2.110  405.340   70.360   85.496   43.203  111.036   18.890   21.968
      2.120  405.608   70.709   85.235   44.109  111.058   19.829   21.434
      2.130  403.893   68.399   85.500   42.520  111.151   19.043   22.774
      2.140  404.416   68.295   87.048   43.368  111.225   19.340   21.976
      2.150  403.994   68.527   85.200   42.663  112.242   18.921   22.611
      2.160  405.447   69.009   85.301   43.616  114.183   18.545   22.200
      2.170  404.695   69.193   85.478   43.833  111.967   19.337   21.948
      2.180  409.346   70.507   86.506   43.982  114.212   19.262   22.143
      2.190  407.710   70.603   86.442   43.947  110.687   19.915   22.062
      2.200  409.768   70.153   87.618   44.712  112.745   19.880   22.368
      2.210  406.441   68.683   86.853   43.831  112.180   19.636   22.003
      2.220  403.973   68.858   85.388   43.677  110.421   19.731   22.494
      2.230  407.349   70.068   85.485   45.084  113.243   19.382   21.993
      2.240  407.914   69.565   85.937   45.203  113.619   19.316   22.540
      2.250  408.210   70.963   85.569   44.674  112.410   19.356   22.483
      2.260  401.885   69.895   84.421   44.995  109.177   18.864   22.016
      2.270  401.181   69.953   83.827   44.705  108.603   18.916   22.382
      2.280  409.024   72.023   85.628   44.665  111.355   19.492   21.600
      2.290  401.383   69.301   84.477   44.950  108.974   18.370   22.094
      2.300  407.036   70.666   85.570   45.827  109.024   19.036   22.785
      2.310  408.687   70.373   86.006   45.368  110.579   19.577   22.398
      2.320  409.914   72.077   86.251   45.042  110.777   19.063   22.190
      2.330  410.799   71.129   85.838   46.344  110.375   19.655   22.247
      2.340  407.102   71.517   85.156   45.823  108.326   19.166   22.329
      2.350  404.894   71.321   84.550   45.414  110.585   19.268   21.422
      2.360  404.428   69.320   85.303   44.707  108.933   19.377   22.396
      2.370  405.886   69.364   86.291   44.793  110.914   19.509   21.479
      2.380  406.861   71.299   85.989   42.949  111.545   19.441   21.794
      2.390  405.766   69.929   86.815   43.005  111.449   18.853   22.329
      2.400  404.840   71.854   83.685   44.156  111.285   19.133   21.530
      2.410  405.862   68.781   84.937   44.396  112.361   19.924   22.059
      2.420  406.859   69.921   86.695   44.152  112.455   18.439   21.769
      2.430  408.638   71.603   85.031   45.131  113.017   19.102   22.309
      2.440  404.241   69.548   84.979   44.251  110.734   18.621   21.814
      2.450  409.547   70.579   87.108   43.632  112.380   19.451   21.949
      2.460  403.253   69.427   84.210   43.933  111.931   18.710   21.935
      2.470  406.941   69.864   85.141   45.009  112.429   19.338   21.866
      2.480  405.304   69.172   85.381   44.690  111.292   18.712   22.462
      2.490  409.113   69.118   86.757   44.677  113.438   19.718   21.726
      2.500  406.420   70.030   85.652   44.939  111.650   19.030   21.994
      2.510  404.275   69.327   85.930   44.189  110.974   18.811   21.779
      2.520  401.716   67.870   86.448   43.464  110.730   18.638   21.379
      2.530  403.016   69.587   86.188   42.990  111.155   18.540   22.081
      2.540  409.432   70.491   87.962   43.903  111.502   19.439   22.203
      2.550  406.626   71.773   86.609   43.947  110.335   19.686   21.466
      2.560  407.672   70.524   86.642   44.125  110.152   19.775   21.875
      2.570  407.573   70.853   86.257   44.406  110.657   19.638   21.886
      2.580  404.585   69.876   86.416   44.116  111.488   19.048   22.211
      2.590  404.492   69.191   86.286   44.484  111.804   18.947   21.317
      2.600  405.536   69.808   86.420   42.939  112.030   19.486   21.660
      2.610  403.627   69.797   86.623   44.924  108.640   19.317   21.546
      2.620  406.207   70.209   87.771   43.505  112.248   19.188   21.512
      2.630  403.140   69.953   86.664   44.640  109.589   18.831   20.845
      2.640  402.683   69.122   84.162   45.159  111.724   18.636   21.161
      2.650  405.448   69.215   87.181   42.492  113.982   18.439   21.825
      2.660  406.226   70.884   86.842   42.412  110.474   19.424   21.892
      2.670  407.289   70.784   87.287   43.089  111.897   19.394   21.424
      2.680  405.564   70.150   87.178   43.896  110.669   19.038   21.457
      2.690  405.831   69.826   86.296   42.816  111.160   19.806   21.744
      2.700  404.217   70.173   87.667   44.115  108.623   18.988   21.401
      2.710  410.405   70.955   86.943   46.148  112.191   19.776   20.490
      2.720  411.226   71.698   88.952   44.346  113.264   19.068   21.249
      2.730  406.497   70.658   88.545   44.080  108.330   19.936   20.849
      2.740  401.058   67.899   88.034   43.776  108.733   19.419   21.183
      2.750  404.696   70.309   86.472   44.177  109.826   19.279   20.575
      2.760  408.918   70.120   87.088   43.916  112.637   19.652   22.716
      2.770  403.009   70.187   87.017   42.644  110.050   19.387   21.400
      2.780  405.265   70.315   87.006   44.363  111.434   19.004   21.539
      2.790  408.661   71.138   88.047   43.431  112.471   19.524   20.672
      2.800  404.671   70.113   87.552   44.224  107.863   19.709   21.774
      2.810  405.349   68.208   88.227   43.303  110.578   19.266   22.785
      2.820  405.546   69.717   86.423   43.182  109.522   19.961   22.777
      2.830  409.603   70.125   87.451   45.517  111.008   19.248   21.763
      2.840  401.029   69.095   84.519   41.680  110.744   19.307   21.994
      2.850  400.304   69.457   86.915   42.712  107.170   18.900   21.215
      2.860  400.770   68.943   86.357   43.401  108.125   19.135   21.637
      2.870  396.460   68.824   85.132   43.026  105.496   19.158   21.474
      2.880  405.843   69.165   87.942   43.108  110.414   19.348   22.413
      2.890  404.703   70.668   87.632   42.746  110.637   18.802   21.455
      2.900  407.777   69.423   88.366   44.584  110.840   19.260   21.971
      2.910  404.013   70.355   87.687   43.830  109.345   19.408   20.504
      2.920  401.551   68.109   88.163   44.018  109.241   19.683   20.398
      2.930  405.979   69.368   87.062   44.334  112.080   19.416   21.873
      2.940  401.237   69.086   87.247   42.722  109.438   19.139   21.162
      2.950  407.078   70.233   86.888   44.141  110.961   19.642   21.157
      2.960  407.220   70.625   85.339   44.674  112.418   19.586   21.117
      2.970  411.775   69.428   87.889   44.710  114.529   20.719   20.864
      2.980  410.565   70.501   88.126   44.914  110.590   20.077   22.046
      2.990  408.635   69.677   86.503   44.239  113.837   19.637   21.018
      3.000  410.198   69.007   88.462   44.554  112.835   20.057   21.430
      3.010  409.251   69.463   89.064   43.936  112.111   19.627   21.880
      3.020  409.738   69.615   87.437   42.978  112.623   19.656   22.963
      3.030  408.039   69.350   88.516   43.602  111.185   19.836   21.939
      3.040  404.350   69.212   86.689   43.274  111.075   19.002   21.348
      3.050  406.653   70.354   86.078   42.956  112.744   19.826   21.863
      3.060  403.400   69.171   86.618   41.410  111.221   20.305   22.147
      3.070  403.186   69.154   86.786   43.770  110.388   19.445   20.714
      3.080  403.510   69.797   86.258   43.277  110.276   19.269   21.381
      3.090  407.380   69.810   86.529   42.636  112.670   20.022   21.036
      3.100  403.926   70.049   85.160   43.299  111.820   19.043   21.478
      3.110  405.624   70.613   86.133   43.321  111.512   19.245   21.246
      3.120  402.149   69.426   85.186   42.531  110.384   19.954   21.290
      3.130  406.387   69.538   85.213   43.228  114.104   19.706   20.580
      3.140  404.162   68.048   85.031   44.460  111.631   19.256   21.816
      3.150  406.061   70.014   85.901   42.841  113.557   19.859   20.958
      3.160  406.184   68.169   85.466   44.049  113.233   19.943   21.464
      3.170  404.681   68.657   84.299   44.121  111.654   19.930   21.187
      3.180  404.605   67.598   84.495   43.654  113.308   20.167   21.367
      3.190  405.981   69.798   85.736   43.246  112.779   20.336   20.050
      3.200  404.188   69.552   85.040   44.407  111.596   19.419   20.763
      3.210  405.394   69.462   84.226   43.915  111.723   20.563   21.318
      3.220  406.086   69.087   86.024   43.645  112.119   19.706   21.729
      3.230  405.843   69.889   85.560   43.794  111.863   20.077   21.862
      3.240  406.721   69.673   87.006   44.182  109.871   20.159   22.606
      3.250  408.407   69.365   87.711   44.500  111.740   20.058   22.139
      3.260  406.366   70.526   86.736   43.335  110.671   19.411   22.227
      3.270  405.517   69.826   86.679   44.929  110.443   19.633   21.411
      3.280  403.559   69.921   86.424   44.018  109.175   19.996   21.601
      3.290  408.242   69.600   86.716   44.948  112.962   19.824   21.265
      3.300  406.462   69.265   86.942   43.749  112.693   19.548   21.007
      3.310  406.532   69.359   86.178   44.412  111.260   20.205   21.660
      3.320  408.319   70.724   86.517   44.065  112.076   20.013   21.135
      3.330  409.239   70.369   85.590   45.030  112.073   20.045   22.233
      3.340  404.294   68.407   85.771   42.777  111.648   19.694   21.655
      3.350  404.479   69.643   87.192   43.737  109.972   20.255   21.587
      3.360  403.320   67.938   88.719   43.099  110.399   19.564   21.522
      3.370  400.816   69.123   86.793   42.896  108.511   20.247   21.066
      3.380  405.684   70.326   87.199   43.610  109.623   19.814   21.414
      3.390  407.014   69.920   87.549   43.896  110.916   20.175   21.378
      3.400  407.029   71.442   84.561   43.129  111.176   20.108   22.561
      3.410  401.693   70.079   87.080   42.703  108.891   19.917   20.844
      3.420  400.897   69.015   84.943   43.593  107.983   19.899   21.408
      3.430  402.945   70.073   85.114   43.521  110.229   18.821   21.949
      3.440  405.408   69.360   86.038   43.695  110.449   20.000   21.903
      3.450  407.159   70.600   87.440   42.495  111.402   19.056   22.410
      3.460  406.851   70.606   86.505   44.913  111.509   19.271   21.990
      3.470  409.858   71.520   87.137   44.849  110.541   19.876   22.281
      3.480  408.740   71.177   88.740   45.150  109.973   18.795   21.520
      3.490  401.384   70.604   84.726   44.244  109.597   18.754   21.229
      3.500  405.119   70.344   85.015   45.265  110.584   19.082   21.578
      3.510  403.900   71.003   86.270   43.141  109.192   19.899   21.111
      3.520  406.661   71.689   85.636   45.165  110.868   18.910   22.227
      3.530  407.015   70.862   87.289   43.841  110.504   19.797   22.009
      3.540  404.117   72.110   86.000   42.646  109.160   19.057   21.930
      3.550  403.428   70.500   85.776   44.003  109.291   18.950   21.676
      3.560  407.208   71.393   85.852   44.529  108.801   20.403   21.699
      3.570  407.992   71.357   87.272   44.217  109.432   20.199   22.039
      3.580  410.118   72.643   86.151   43.563  111.313   20.019   21.989
      3.590  407.538   72.235   84.881   44.170  110.617   19.823   21.895
      3.600  409.600   72.727   85.087   43.484  113.990   19.289   21.922
      3.610  409.698   70.738   86.766   43.600  113.929   19.826   21.244
      3.620  408.821   71.674   87.604   44.175  110.601   20.225   21.455
      3.630  408.432   70.777   86.299   44.109  113.126   19.901   21.614
      3.640  406.205   68.670   84.842   44.721  112.075   20.194   21.825
      3.650  406.424   68.906   83.946   45.129  113.809   19.944   22.541
      3.660  408.264   72.031   86.277   44.342  112.163   19.563   21.633
      3.670  404.254   69.914   85.312   44.274  110.082   19.984   21.240
      3.680  406.087   71.266   84.639   43.511  111.864   19.310   22.191
      3.690  408.447   71.026   85.912   44.148  112.731   19.685   21.632
      3.700  405.489   71.094   84.610   44.571  112.002   19.309   21.829
      3.710  402.897   71.361   83.466   44.712  109.438   19.834   21.972
      3.720  406.523   70.616   84.787   44.508  112.172   18.676   22.370
      3.730  404.132   70.911   84.593   44.763  109.981   19.334   22.492
      3.740  403.969   71.256   83.564   44.133  111.620   19.048   22.503
      3.750  407.789   72.757   84.697   45.011  113.463   18.646   21.549
      3.760  407.290   71.671   86.324   45.223  111.218   18.513   21.929
      3.770  406.567   70.023   84.318   44.755  113.021   19.155   22.620
      3.780  406.233   70.549   82.471   45.940  112.476   19.559   22.684
      3.790  406.816   70.889   84.205   45.382  112.734   17.971   22.518
      3.800  407.525   73.598   83.037   45.076  110.874   18.970   22.408
      3.810  406.355   72.923   84.773   45.327  111.608   18.577   20.688
      3.820  408.551   72.145   83.465   45.008  112.967   19.091   21.839
      3.830  409.674   72.490   84.027   44.920  113.415   19.677   22.030
      3.840  411.620   72.502   86.704   45.799  112.360   19.504   21.457
      3.850  407.763   71.264   86.429   43.689  111.205   19.523   22.578
      3.860  410.217   71.226   84.988   44.913  112.097   19.529   23.101
      3.870  415.157   73.150   85.818   45.467  113.925   20.298   22.247
      3.880  410.771   70.997   87.883   45.580  112.096   19.920   21.953
      3.890  413.989   71.907   87.165   45.313  113.168   20.448   21.686
      3.900  406.345   70.107   86.347   44.589  110.845   19.696   21.799
      3.910  413.496   72.173   86.820   43.930  114.214   20.422   22.467
      3.920  408.569   70.352   86.558   44.747  112.789   19.242   22.126
      3.930  409.719   71.947   86.588   44.266  111.977   20.198   22.162
      3.940  410.471   72.010   85.986   44.814  113.523   18.719   21.696
      3.950  411.637   72.664   85.919   44.683  113.642   19.578   21.945
      3.960  407.945   71.931   86.028   44.125  111.224   19.608   22.666
      3.970  411.303   73.675   84.952   45.047  113.001   20.061   22.108
      3.980  409.355   72.912   86.756   44.798  111.220   19.410   21.815
      3.990  410.030   72.476   86.796   46.431  110.966   19.112   21.567
      4.000  411.679   73.209   87.502   44.288  111.818   18.875   23.085
      4.010  412.799   71.783   87.943   44.749  113.515   18.833   22.778
      4.020  408.777   71.318   87.706   44.869  112.263   18.907   22.114
      4.030  410.301   72.578   89.168   44.196  110.660   19.158   22.547
      4.040  410.098   71.330   86.187   44.730  112.451   19.530   22.147
      4.050  408.545   71.696   86.631   45.181  110.743   18.449   22.579
      4.060  409.030   73.693   86.716   44.178  109.485   19.585   22.409
      4.070  409.351   70.915   89.236   44.496  110.065   19.600   22.401
      4.080  416.743   74.358   88.298   44.848  113.891   19.533   23.133
      4.090  411.344   71.715   88.154   43.809  111.274   18.980   23.464
      4.100  413.089   73.422   87.458   44.116  112.327   19.786   22.435
      4.110  412.771   74.393   87.677   45.549  110.173   19.509   22.708
      4.120  409.979   74.203   87.117   44.358  110.991   18.328   21.867
      4.130  411.919   73.311   87.316   46.013  112.693   18.611   21.888
      4.140  413.600   72.548   88.092   45.554  113.595   18.537   23.058
      4.150  413.459   73.483   88.275   45.672  111.553   19.016   22.212
      4.160  413.447   72.775   88.877   45.739  111.108   18.918   22.385
      4.170  413.935   71.164   88.869   45.347  111.908   19.808   22.561
      4.180  412.925   72.414   86.875   46.749  112.598   18.789   22.804
      4.190  413.219   72.368   88.183   44.972  113.478   18.864   22.343
      4.200  411.744   71.554   88.129   44.736  112.922   19.362   21.775
      4.210  413.619   71.017   88.252   45.012  113.634   19.321   22.828
      4.220  412.332   71.947   88.610   44.952  112.336   18.906   22.717
      4.230  411.533   71.822   88.076   45.371  111.838   18.800   22.963
      4.240  415.922   72.003   88.736   46.683  112.720   19.389   22.367
      4.250  411.893   73.196   89.097   44.618  109.796   18.721   21.909
      4.260  414.153   72.075   89.046   44.737  112.168   19.426   23.420
      4.270  411.188   72.743   86.469   44.179  112.870   18.994   22.560
      4.280  409.678   73.286   89.019   43.672  111.902   18.502   21.711
      4.290  414.514   73.015   87.731   44.725  114.919   18.437   22.287
      4.300  410.943   72.152   87.118   44.745  112.828   18.492   22.346
      4.310  411.440   71.424   88.315   45.008  111.239   19.038   22.692
      4.320  413.673   72.123   89.393   45.842  112.547   18.789   21.893
      4.330  415.699   73.098   89.448   45.142  112.704   18.537   23.135
      4.340  412.928   72.150   89.596   45.441  110.997   18.825   22.366
      4.350  412.575   72.281   87.848   46.298  111.868   18.754   22.625
      4.360  408.792   72.085   87.162   44.727  111.528   18.473   22.091
      4.370  413.190   72.380   87.465   46.037  113.016   19.227   22.747
      4.380  411.277   71.505   88.612   45.960  112.086   19.309   22.200
      4.390  411.758   72.389   86.958   46.266  111.744   18.738   23.235
      4.400  414.230   71.085   88.883   46.079  112.520   19.283   23.036
      4.410  411.419   70.144   88.079   46.264  111.660   19.204   23.295
      4.420  413.893   71.715   88.772   45.682  112.609   18.942   22.904
      4.430  412.461   71.547   88.541   44.953  110.991   19.485   23.309
      4.440  407.024   70.424   87.165   45.239  110.383   18.492   22.266
      4.450  407.724   70.573   86.570   45.522  110.407   19.576   22.339
      4.460  407.298   71.938   85.428   46.117  110.724   18.777   22.163
      4.470  409.798   72.673   87.255   44.702  110.127   18.323   23.361
      4.480  410.814   71.698   88.359   45.981  110.522   19.013   22.144
      4.490  409.627   71.418   86.990   46.514  110.157   19.195   22.818
      4.500  407.864   69.707   86.426   45.966  111.866   18.545   22.914
      4.510  410.548   70.412   87.371   45.662  112.302   19.365   22.804
      4.520  409.551   70.517   85.998   45.070  111.442   19.602   23.464
      4.530  407.617   71.557   86.986   43.764  110.153   19.401   22.782
      4.540  407.154   70.043   86.289   43.292  111.303   19.454   23.074
      4.550  409.277   71.001   86.277   43.646  111.444   19.630   22.534
      4.560  403.305   71.446   83.944   43.497  110.555   18.814   22.603
      4.570  405.061   70.631   85.410   43.971  110.057   19.370   23.356
      4.580  410.430   72.763   86.453   44.444  112.450   18.520   22.438
      4.590  408.602   71.561   86.552   43.958  112.648   18.131   21.986
      4.600  410.597   70.935   88.723   43.988  112.386   18.584   22.482
      4.610  412.330   73.238   88.661   44.000  111.250   18.802   23.080
      4.620  413.128   72.118   88.116   45.482  112.928   20.123   21.945
      4.630  410.710   73.128   88.196   44.018  111.052   18.601   21.424
      4.640  413.132   73.783   87.405   45.308  112.969   19.180   22.051
      4.650  413.269   73.189   88.007   43.546  113.535   18.769   22.381
      4.660  410.020   72.236   89.944   43.972  111.576   18.081   21.940
      4.670  409.605   70.497   86.924   45.422  112.837   19.651   21.914
      4.680  407.973   72.008   87.369   43.981  111.490   19.118   21.703
      4.690  409.023   72.465   87.656   43.965  111.292   18.916   21.735
      4.700  403.644   69.758   86.897   43.456  110.162   18.795   21.781
      4.710  408.416   70.184   87.334   42.896  113.676   18.898   22.721
      4.720  405.134   70.653   86.440   43.959  109.975   19.405   21.967
      4.730  408.104   71.665   86.195   44.942  110.798   19.053   23.209
      4.740  407.602   71.965   85.825   45.662  110.181   18.999   21.998
      4.750  405.247   70.984   86.189   44.159  109.862   18.441   22.679
      4.760  409.415   71.409   86.260   43.349  113.474   18.611   22.632
      4.770  404.900   71.908   84.955   43.336  111.047   18.824   21.986
      4.780  402.668   71.772   84.705   43.476  110.144   18.757   21.351
      4.790  404.683   71.710   84.109   44.554  112.112   18.189   21.382
      4.800  400.837   70.902   85.043   42.765  110.048   18.403   21.502
      4.810  405.407   69.802   86.102   44.152  111.038   19.056   22.065
      4.820  404.158   70.149   85.878   43.468  110.926   19.163   21.032
      4.830  407.996   71.232   86.735   44.586  111.793   18.451   21.851
      4.840  404.439   69.986   87.499   43.424  110.588   18.446   21.721
      4.850  409.771   71.447   85.803   44.970  111.071   20.002   22.377
      4.860  405.797   70.937   85.275   45.187  110.390   18.734   22.051
      4.870  408.685   70.782   87.200   45.618  110.359   19.276   22.000
      4.880  406.548   72.056   87.301   44.910  108.905   18.110   21.999
      4.890  406.230   69.812   87.321   44.608  110.865   18.625   21.676
      4.900  402.000   68.784   86.363   44.629  108.891   18.991   21.470
      4.910  406.976   69.234   86.763   44.720  112.686   18.918   22.294
      4.920  406.138   68.459   87.707   44.053  112.529   19.479   21.655
      4.930  408.398   70.509   86.605   45.373  113.031   18.337   22.352
      4.940  408.160   71.709   86.958   43.997  110.905   18.987   22.304
      4.950  409.918   71.322   86.191   44.371  114.102   18.964   22.266
      4.960  407.722   70.617   85.217   43.903  114.733   18.927   21.875
      4.970  402.724   71.028   84.445   44.383  110.102   18.957   20.650
      4.980  407.188   71.071   86.538   43.014  111.826   19.359   21.689
      4.990  408.654   70.381   85.660   44.959  113.568   18.420   22.453
      5.000  406.198   70.883   85.942   43.732  113.458   18.839   21.235
      5.010  406.102   69.674   85.119   44.227  113.450   19.389   21.452
      5.020  405.778   70.190   84.453   45.702  111.946   19.322   21.234
      5.030  407.130   70.132   85.260   45.621  112.472   19.002   21.463
      5.040  405.240   70.945   83.806   45.374  110.767   19.118   20.980
      5.050  401.483   70.520   83.184   43.895  110.184   18.837   21.909
      5.060  405.121   70.983   84.236   44.434  110.509   18.774   22.554
      5.070  405.446   72.243   83.492   45.024  109.280   20.176   22.121
      5.080  400.661   71.019   83.880   44.339  108.317   19.398   21.571
      5.090  400.138   70.245   83.462   44.549  109.072   18.993   21.848
      5.100  404.646   70.919   84.399   45.597  109.906   19.390   21.959
      5.110  404.924   71.963   86.180   42.785  109.746   19.185   21.336
      5.120  403.869   71.737   84.677   43.851  110.529   18.926   21.436
      5.130  400.944   70.317   84.172   44.092  109.622   19.416   20.931
      5.140  405.431   69.139   85.749   43.760  111.034   19.412   22.523
      5.150  400.905   69.804   85.676   44.712  109.337   18.832   20.323
      5.160  403.029   70.130   86.074   43.262  110.459   19.005   21.576
      5.170  406.899   71.034   85.361   44.557  111.691   19.306   21.732
      5.180  402.887   69.852   85.133   42.820  111.212   18.722   21.231
      5.190  400.482   70.133   83.038   42.856  109.498   20.061   22.330
      5.200  403.564   70.356   83.177   44.321  109.919   20.148   22.260
      5.210  403.837   69.816   85.117   43.942  110.281   19.605   20.955
      5.220  400.910   68.827   86.068   43.125  109.163   19.909   21.130
      5.230  402.486   71.158   83.823   43.416  109.609   20.056   21.070
      5.240  400.904   71.029   85.572   42.708  107.999   19.971   21.032
      5.250  406.633   71.354   85.676   45.643  110.763   19.613   21.210
      5.260  402.979   71.533   85.332   44.556  109.153   19.021   21.198
      5.270  399.483   70.864   83.764   44.045  108.728   19.426   21.350
      5.280  403.997   71.872   84.394   44.028  110.733   19.387   21.299
      5.290  404.608   69.820   85.508   44.674  110.428   19.602   21.458
      5.300  405.018   70.049   86.680   45.055  110.917   19.728   21.183
      5.310  407.673   70.607   86.796   44.216  111.750   19.910   21.176
      5.320  405.725   70.036   86.330   45.626  110.788   19.539   20.607
      5.330  406.676   70.855   86.386   44.214  109.648   20.826   21.727
      5.340  411.421   72.021   86.874   46.361  110.582   20.424   21.127
      5.350  407.975   72.412   86.193   46.017  110.444   18.904   21.210
      5.360  407.041   72.271   86.016   44.401  111.229   19.173   21.248
      5.370  413.139   71.534   87.986   46.679  111.707   20.218   20.798
      5.380  409.750   72.014   86.420   45.289  110.562   19.936   21.488
      5.390  405.031   71.433   86.719   44.451  109.108   18.992   21.132
      5.400  402.415   70.626   86.006   44.544  108.545   18.676   22.208
      5.410  406.613   72.123   87.034   45.012  109.825   19.178   21.752
      5.420  407.462   72.362   85.109   43.552  111.632   19.440   20.872
      5.430  407.846   71.721   87.193   44.679  110.726   20.169   21.417
      5.440  411.513   73.173   87.694   45.060  112.009   18.949   22.214
      5.450  406.899   71.351   87.331   44.690  110.938   20.014   20.706
      5.460  406.584   69.846   88.377   45.029  108.740   19.492   21.399
      5.470  406.428   70.926   87.950   44.974  109.396   19.803   20.576
      5.480  408.384   71.497   87.319   45.006  111.328   19.827   21.734
      5.490  400.274   71.553   85.399   43.173  107.277   19.593   21.399
      5.500  406.410   70.199   86.347   45.029  110.984   19.482   21.082
      5.510  404.918   70.211   85.894   44.353  109.839   19.196   21.446
      5.520  408.174   71.889   86.135   45.067  110.946   18.771   21.231
      5.530  404.790   70.121   85.273   43.788  111.629   18.748   21.402
      5.540  404.457   70.616   85.756   43.894  112.071   18.508   21.433
      5.550  405.638   71.034   84.962   44.775  110.431   19.243   21.450
      5.560  405.257   69.995   85.561   44.552  110.986   18.467   21.821
      5.570  407.172   71.550   86.226   44.277  111.206   18.177   20.472
      5.580  403.188   70.489   84.803   44.779  110.693   18.137   20.621
      5.590  407.794   71.016   85.069   44.173  113.321   18.872   21.140
      5.600  407.619   71.389   85.572   44.540  111.538   18.812   21.904
      5.610  407.187   70.334   84.257   44.844  113.278   18.524   21.825
      5.620  408.415   70.549   84.996   43.546  112.816   19.072   22.053
      5.630  405.378   71.706   82.968   43.777  113.000   18.844   21.140
      5.640  409.164   72.422   84.131   44.902  112.548   18.842   21.709
      5.650  405.183   70.786   84.342   44.722  111.306   19.690   21.394
      5.660  406.198   71.678   82.924   44.664  111.754   18.891   21.561
      5.670  404.812   70.024   83.626   44.838  111.278   19.253   21.821
      5.680  405.348   69.062   85.002   44.104  110.308   19.569   21.491
      5.690  410.968   72.153   84.246   45.235  114.405   19.788   21.595
      5.700  406.708   70.968   84.691   44.168  111.966   18.572   20.780
      5.710  406.291   72.089   82.765   43.759  112.635   19.371   21.956
      5.720  406.154   70.472   83.783   44.093  112.183   19.198   22.349
      5.730  405.993   70.938   82.614   43.390  112.787   19.103   21.869
      5.740  404.459   72.517   81.619   43.728  111.924   19.184   20.797
      5.750  403.342   70.786   83.058   43.044  112.951   19.316   20.932
      5.760  405.199   70.768   83.374   44.207  112.744   18.729   21.646
      5.770  407.136   69.949   83.586   44.352  113.842   18.937   22.257
      5.780  406.108   70.279   85.033   44.158  111.202   19.557   22.007
      5.790  402.754   70.780   82.738   42.347  111.715   19.506   21.982
      5.800  403.464   71.472   81.779   43.695  111.317   19.649   21.063
      5.810  403.659   70.092   81.173   43.346  112.972   19.660   22.313
      5.820  403.554   71.511   81.799   43.312  112.897   19.522   20.955
      5.830  403.798   68.983   82.234   45.069  113.899   19.446   21.374
      5.840  404.359   71.494   83.519   43.925  112.226   19.285   21.397
      5.850  405.716   70.608   82.858   45.042  111.382   19.386   22.655
      5.860  403.112   69.586   81.462   43.410  114.654   18.763   22.148
      5.870  409.520   71.565   83.479   44.415  114.859   19.538   22.524
      5.880  405.160   70.505   81.249   44.502  114.137   20.299   21.179
      5.890  406.301   71.121   80.617   43.538  114.473   20.240   22.141
      5.900  407.340   71.171   82.181   44.561  114.147   19.190   21.858
      5.910  405.424   70.104   82.611   44.713  112.841   20.190   21.974
      5.920  408.853   70.373   83.868   45.810  113.458   19.586   21.795
      5.930  403.930   69.559   81.645   44.763  113.196   19.472   21.766
      5.940  404.335   69.621   82.158   43.701  114.502   19.339   21.793
      5.950  404.884   71.745   81.049   44.546  112.222   19.217   22.348
      5.960  404.295   69.935   82.334   46.046  112.211   18.807   21.811
      5.970  406.862   70.255   82.679   46.184  112.656   19.554   21.436
      5.980  405.940   69.648   81.506   44.883  113.497   18.929   22.627
      5.990  403.457   70.862   83.352   45.616  108.641   18.734   21.842
      6.000  403.671   69.710   82.322   44.874  113.429   17.956   21.774
      6.010  402.945   69.831   82.685   44.955  112.039   18.897   21.865
      6.020  404.945   70.703   82.749   45.067  111.972   19.238   21.510
      6.030  403.650   71.371   82.621   43.901  111.973   19.177   20.938
      6.040  401.577   69.330   82.751   45.143  110.506   19.516   21.659
      6.050  398.386   70.220   81.077   43.431  111.041   19.276   20.578
      6.060  401.047   70.879   80.236   45.788  110.336   19.416   21.248
      6.070  399.602   71.076   80.416   44.648  110.319   18.941   21.598
      6.080  399.268   70.236   81.477   44.321  110.809   18.552   21.684
      6.090  400.435   70.501   80.862   44.760  111.199   18.575   21.719
      6.100  397.858   69.845   80.312   44.112  110.722   19.229   21.241
      6.110  400.190   69.409   82.088   42.758  111.964   18.849   21.221
      6.120  400.156   70.621   82.583   42.657  111.259   18.656   21.157
      6.130  399.272   69.268   83.799   43.128  110.691   19.221   21.712
      6.140  403.539   69.582   83.516   43.307  113.631   18.765   22.067
      6.150  401.400   69.640   83.788   43.482  111.007   18.887   22.250
      6.160  406.093   72.274   84.172   43.818  113.814   18.577   21.183
      6.170  401.882   69.351   83.941   43.680  111.545   18.934   21.804
      6.180  400.051   68.824   82.747   43.944  111.231   18.933   21.983
      6.190  403.102   70.207   84.454   43.358  112.140   18.154   21.771
      6.200  398.622   71.814   82.740   43.356  109.037   18.323   21.476
      6.210  404.916   72.165   81.501   44.319  112.825   19.526   22.151
      6.220  404.537   70.670   84.429   44.547  111.294   19.346   21.666
      6.230  399.656   68.883   81.579   42.961  112.304   18.409   21.629
      6.240  407.566   70.640   85.581   43.072  114.472   19.038   22.000
      6.250  398.760   70.439   83.214   42.245  111.309   18.131   21.640
      6.260  406.061   72.456   83.068   43.656  114.360   18.469   21.668
      6.270  406.933   71.898   83.876   44.388  113.606   19.102   21.355
      6.280  407.769   70.143   85.188   44.012  113.412   19.516   22.770
      6.290  404.295   70.219   84.414   43.739  112.977   18.739   21.728
      6.300  407.941   70.758   83.887   44.680  114.878   18.592   21.742
      6.310  408.043   70.526   82.868   45.107  115.410   18.974   21.909
      6.320  403.346   69.640   84.108   43.075  112.712   18.685   21.282
      6.330  404.311   69.373   83.989   44.903  113.646   19.293   21.208
      6.340  402.994   70.332   82.223   44.757  112.900   19.087   21.722
      6.350  404.531   72.040   83.768   44.476  111.396   18.056   22.138
      6.360  402.670   68.673   82.783   44.008  113.373   18.717   22.117
      6.370  401.666   69.205   83.785   43.265  113.403   18.707   21.077
      6.380  402.620   70.406   82.740   43.724  113.434   18.210   21.933
      6.390  403.439   70.441   84.989   42.905  111.681   18.570   22.627
      6.400  404.412   70.278   85.418   43.526  113.112   17.765   21.702
      6.410  408.219   70.572   87.173   44.285  113.781   18.535   22.277
      6.420  403.826   69.797   85.409   44.546  111.769   18.251   21.491
      6.430  405.014   70.525   83.598   45.155  112.604   18.447   22.528
      6.440  411.907   72.701   84.339   43.450  117.005   18.547   23.103
      6.450  404.198   71.028   83.825   44.683  113.239   17.974   21.374
      6.460  405.637   70.533   84.652   44.686  112.387   18.895   21.358
      6.470  405.921   70.292   82.435   44.830  114.354   19.339   21.925
      6.480  405.913   68.547   84.586   44.009  114.963   18.472   22.355
      6.490  405.691   69.093   85.685   43.354  112.655   18.972   21.661
      6.500  405.604   68.767   85.636   43.484  114.534   19.036   22.159
      6.510  407.420   68.414   85.376   43.571  115.057   19.340   21.787
      6.520  405.031   69.968   85.887   43.668  113.327   18.300   21.549
      6.530  403.204   68.414   85.411   43.970  112.845   19.320   21.200
      6.540  407.964   70.756   88.129   44.249  110.806   19.103   22.055
      6.550  404.481   69.284   86.020   44.675  110.842   17.966   21.722
      6.560  407.034   69.310   85.986   43.807  113.570   19.159   22.095
      6.570  406.644   70.197   85.794   43.651  113.848   18.235   22.733
      6.580  402.460   70.086   84.962   43.845  110.411   18.875   21.755
      6.590  405.846   71.070   85.811   44.373  111.506   17.610   22.113
      6.600  405.469   69.904   84.896   43.888  113.481   18.788   22.475
      6.610  405.417   70.721   84.763   43.687  112.279   19.384   21.633
      6.620  405.306   69.338   84.428   43.307  113.179   18.787   22.405
      6.630  405.150   68.938   86.449   43.868  110.914   19.092   22.906
      6.640  407.629   70.683   86.855   44.757  110.997   19.133   22.395
      6.650  407.567   69.790   85.808   44.882  112.531   18.820   22.182
      6.660  411.144   70.600   85.220   45.563  115.340   18.939   21.968
      6.670  407.032   71.083   85.639   44.792  112.597   19.232   21.656
      6.680  408.494   70.336   86.912   45.122  113.133   18.700   21.329
      6.690  409.240   70.775   86.781   44.964  113.870   18.310   22.129
      6.700  403.539   69.647   84.922   44.405  112.075   18.114   21.472
      6.710  402.870   69.768   85.869   43.562  110.867   17.618   22.773
      6.720  404.705   69.244   86.055   43.842  111.342   18.832   21.977
      6.730  406.746   71.298   85.640   44.530  111.259   19.489   21.682
      6.740  408.615   70.083   87.439   45.986  112.469   19.149   21.731
      6.750  406.687   70.056   86.770   45.843  111.477   18.655   21.731
      6.760  403.341   67.449   85.014   45.868  112.162   18.816   21.683
      6.770  401.929   69.001   85.929   44.898  110.807   18.843   21.313
      6.780  407.949   69.449   87.630   45.112  112.574   19.172   21.376
      6.790  406.156   69.034   85.910   45.119  112.178   19.554   21.500
      6.800  408.605   72.242   86.080   45.184  111.581   18.810   22.222
      6.810  408.420   70.947   85.581   44.729  112.523   19.976   22.056
      6.820  405.335   69.275   86.003   45.355  110.784   19.067   21.535
      6.830  404.678   70.117   84.906   42.610  111.940   19.554   22.298
      6.840  408.170   70.564   87.173   44.665  113.391   19.085   20.920
      6.850  405.185   69.175   85.558   44.707  112.432   19.795   21.461
      6.860  409.823   69.137   87.315   44.821  115.013   20.102   21.212
      6.870  410.746   70.029   85.566   46.187  114.714   19.191   22.048
      6.880  406.611   70.559   87.291   45.028  111.057   19.592   21.322
      6.890  406.215   69.841   86.400   45.897  111.111   19.277   21.204
      6.900  406.083   70.182   83.817   45.968  113.255   19.304   21.352
      6.910  408.928   70.025   83.982   46.627  113.238   19.808   21.668
      6.920  404.227   68.815   85.160   45.584  112.723   19.322   21.860
      6.930  409.459   70.426   85.424   45.855  114.125   19.423   21.401
      6.940  406.739   70.624   84.342   45.022  113.581   19.658   21.510
      6.950  404.805   69.200   85.090   43.669  112.533   20.263   21.867
      6.960  406.782   69.468   84.526   44.023  113.390   20.144   21.438
      6.970  405.454   69.140   86.170   44.555  110.116   19.573   22.781
      6.980  403.554   68.437   85.088   44.683  111.975   19.642   21.043
      6.990  406.556   69.071   85.550   44.537  114.399   18.848   21.715
      7.000  406.790   69.025   86.230   44.750  113.976   18.916   21.754
      7.010  408.609   70.544   86.109   46.367  112.571   18.448   22.205
      7.020  407.279   70.305   86.522   43.745  112.949   19.366   21.751
      7.030  407.484   70.987   87.582   44.547  111.800   18.060   21.854
      7.040  408.965   72.068   85.268   44.672  113.692   18.591   22.068
      7.050  405.898   71.131   86.789   44.294  111.527   18.943   21.706
      7.060  406.681   70.769   86.415   43.544  111.445   19.648   21.962
      7.070  406.427   71.069   85.385   44.150  111.383   20.123   22.610
      7.080  408.410   70.596   87.478   44.407  112.096   19.110   21.968
      7.090  408.408   71.177   86.179   44.035  112.464   19.839   21.947
      7.100  406.929   69.855   85.740   44.243  111.107   19.585   22.274
      7.110  405.746   69.151   85.518   45.038  112.390   19.013   22.487
      7.120  407.430   71.340   85.394   44.230  112.436   19.603   22.148
      7.130  407.390   71.407   84.296   44.450  112.308   19.360   22.514
      7.140  407.963   71.010   86.296   43.799  111.756   19.974   22.328
      7.150  408.807   70.921   84.931   43.768  112.885   19.835   23.088
      7.160  406.850   69.524   87.957   43.314  111.595   19.685   21.852
      7.170  409.950   70.540   86.988   44.856  111.557   20.661   21.962
      7.180  409.070   71.129   84.736   44.152  113.224   19.897   22.264
      7.190  406.846   70.118   84.645   43.551  113.662   20.063   22.428
      7.200  407.315   71.926   84.578   43.861  112.033   20.011   22.039
      7.210  407.531   71.189   85.376   44.353  113.388   19.522   22.248
      7.220  410.307   70.338   87.621   44.359  113.871   20.054   21.779
      7.230  406.972   70.795   85.665   42.471  113.572   20.049   22.178
      7.240  407.499   71.175   86.048   43.496  112.617   20.016   22.466
      7.250  411.117   70.668   87.589   43.953  113.970   19.994   22.260
      7.260  406.676   70.699   85.717   43.780  112.809   19.717   21.780
      7.270  406.600   71.719   85.742   43.918  112.467   19.118   21.721
      7.280  406.447   69.475   86.165   44.627  112.528   19.713   22.200
      7.290  408.643   70.969   86.749   44.776  113.042   19.628   21.796
      7.300  408.456   69.454   87.391   45.405  112.821   20.074   21.646
      7.310  408.771   69.327   85.741   44.404  115.537   20.191   21.707
      7.320  410.317   72.180   86.351   44.179  113.006   19.773   22.488
      7.330  408.685   71.703   85.373   43.736  113.455   20.049   22.457
      7.340  404.995   70.156   86.393   43.602  112.311   19.606   21.105
      7.350  408.848   73.129   87.212   43.294  111.098   19.587   21.888
      7.360  409.433   71.790   86.384   44.191  112.930   20.965   21.330
      7.370  410.308   71.677   86.768   44.256  112.651   20.178   21.314
      7.380  409.349   72.695   86.907   43.263  113.351   19.852   21.369
      7.390  405.640   70.884   84.601   44.185  112.224   20.448   21.551
      7.400  403.645   70.608   83.897   44.096  111.847   20.508   21.289
      7.410  402.689   70.315   84.993   44.474  111.282   19.898   20.903
      7.420  408.140   71.776   85.839   43.622  113.797   19.853   22.547
      7.430  404.539   71.268   85.501   44.442  112.267   18.912   21.154
      7.440  405.870   70.135   87.070   43.590  112.177   19.525   22.283
      7.450  404.523   69.253   85.646   44.067  112.268   19.802   21.500
      7.460  406.110   71.190   86.262   44.640  111.259   19.614   21.663
      7.470  410.095   71.971   87.440   43.742  114.355   19.862   21.658
      7.480  408.344   71.189   86.215   44.722  112.735   19.221   21.666
      7.490  405.599   71.271   85.140   44.724  111.545   19.844   21.648
      7.500  409.157   71.802   86.216   44.050  113.142   19.607   21.705
      7.510  406.641   71.850   83.137   44.099  113.031   19.228   22.312
      7.520  407.274   72.720   83.818   45.166  111.418   19.850   21.550
      7.530  407.184   71.833   85.852   44.131  110.789   20.061   22.238
      7.540  405.971   70.755   85.633   44.174  112.124   20.130   21.793
      7.550  407.131   70.869   86.033   43.721  113.340   19.302   21.851
      7.560  409.509   70.669   85.452   44.348  114.591   20.301   22.227
      7.570  410.671   70.901   86.632   44.675  114.465   19.771   21.955
      7.580  413.296   73.275   86.370   42.902  113.853   20.103   22.486
      7.590  412.999   73.620   86.218   43.368  115.459   20.133   22.732
      7.600  409.392   73.535   87.341   43.003  111.815   19.062   22.049
      7.610  414.823   73.048   87.165   44.596  113.731   20.830   22.321
      7.620  410.375   72.396   85.720   44.626  113.239   20.265   21.572
      7.630  408.705   70.620   85.639   43.473  114.752   20.419   22.107
      7.640  408.883   72.067   86.747   44.207  112.435   20.297   21.209
      7.650  412.729   70.188   87.922   45.906  114.992   19.452   21.512
      7.660  405.579   71.345   85.437   43.845  111.303   19.841   21.569
      7.670  408.708   70.780   86.201   44.299  112.817   20.227   22.220
      7.680  412.894   72.664   86.645   44.409  114.187   20.008   22.144
      7.690  412.036   71.266   88.304   44.488  113.674   19.019   23.199
      7.700  410.704   69.632   87.467   44.784  114.688   18.846   22.695
      7.710  412.468   70.055   86.731   44.650  116.409   18.677   22.912
      7.720  407.490   69.850   87.020   43.829  113.084   19.340   22.248
      7.730  411.357   70.163   87.597   44.266  115.433   19.568   22.442
      7.740  409.202   69.771   85.648   43.673  114.214   18.426   23.684
      7.750  406.855   69.901   87.479   43.528  112.501   19.120   22.882
      7.760  413.541   71.466   85.921   43.716  115.829   18.881   23.359
      7.770  413.519   70.801   87.022   43.442  117.066   19.411   23.074
      7.780  409.119   69.954   86.312   44.210  114.783   18.872   22.063
      7.790  408.756   70.475   85.712   44.083  114.548   18.482   22.047
      7.800  411.632   70.894   85.757   43.815  116.259   19.019   22.053
      7.810  409.279   69.676   87.236   44.252  114.091   18.588   22.583
      7.820  406.659   70.758   85.700   43.681  113.606   19.229   21.837
      7.830  408.104   71.051   86.427   44.407  113.221   18.168   21.825
      7.840  404.378   70.223   85.766   42.761  112.248   19.352   21.719
      7.850  407.621   69.862   86.815   42.882  115.649   18.546   21.705
      7.860  408.275   70.876   86.503   42.845  113.504   19.200   22.512
      7.870  404.158   70.395   84.695   41.471  112.825   19.113   22.312
      7.880  407.837   70.192   85.090   43.662  115.433   18.715   22.068
      7.890  407.546   70.464   84.757   42.765  115.733   19.180   22.849
      7.900  402.909   69.194   84.322   43.172  113.822   19.233   22.639
      7.910  406.172   70.269   85.828   43.062  115.302   18.701   22.000
      7.920  405.198   70.326   86.048   43.752  113.130   18.839   23.407
      7.930  407.764   70.371   86.487   43.305  114.469   20.362   21.529
      7.940  404.112   69.752   84.762   44.575  111.355   19.517   21.466
      7.950  403.890   69.592   85.781   43.606  112.676   20.441   22.179
      7.960  408.559   68.783   86.482   44.359  115.041   18.963   22.816
      7.970  404.239   69.307   83.584   44.435  113.746   18.917   22.421
      7.980  403.419   68.452   83.956   44.991  113.298   18.861   22.406
      7.990  404.384   70.154   84.575   44.345  111.682   18.841   23.122
      8.000  406.481   70.700   85.211   43.212  113.881   19.316   22.785
      8.010  404.887   70.491   85.455   43.200  112.138   19.269   22.625
      8.020  404.459   69.966   85.344   43.981  112.214   18.937   21.719
      8.030  403.531   70.165   85.759   43.729  111.310   18.765   22.689
      8.040  406.905   69.184   86.271   42.592  116.862   19.264   21.764
      8.050  404.542   68.742   87.047   43.938  112.015   19.152   22.091
      8.060  405.657   70.613   85.287   44.771  112.627   19.357   21.366
      8.070  406.632   70.494   85.072   42.645  114.696   18.736   22.019
      8.080  405.996   69.068   85.845   44.097  114.246   18.766   21.992
      8.090  403.536   69.850   85.265   43.186  111.790   19.270   22.145
      8.100  403.389   69.192   85.684   42.747  113.454   18.989   21.794
      8.110  407.112   68.731   87.261   42.794  112.675   19.637   22.039
      8.120  407.261   70.371   85.815   43.072  113.851   20.277   21.753
      8.130  402.458   69.249   84.224   42.865  112.683   19.686   22.156
      8.140  406.401   69.681   86.496   42.354  113.604   19.236   21.986
      8.150  403.403   68.520   85.252   43.844  112.219   18.880   22.440
      8.160  408.380   70.245   87.246   43.608  112.776   19.001   22.262
      8.170  405.536   69.178   85.945   44.061  112.564   19.467   22.291
      8.180  400.596   69.044   84.320   42.608  111.462   19.597   21.914
      8.190  402.974   68.717   86.859   42.864  112.202   19.138   21.799
      8.200  399.543   68.051   85.146   42.535  111.836   19.755   22.206
      8.210  401.452   67.810   83.802   44.340  111.500   19.444   22.449
      8.220  403.009   69.372   85.100   43.832  110.643   19.307   21.568
      8.230  395.934   69.417   83.983   41.799  108.565   18.396   22.404
      8.240  404.719   68.290   85.549   43.833  112.585   19.378   21.726
      8.250  400.785   69.198   83.418   43.562  111.779   18.801   21.955
      8.260  403.925   70.227   84.290   43.537  111.105   19.733   22.765
      8.270  401.433   69.181   84.465   43.937  109.379   20.071   22.427
      8.280  398.248   67.761   82.964   42.809  109.874   19.444   22.261
      8.290  402.335   69.353   84.439   42.865  111.329   19.279   21.774
      8.300  401.593   68.941   84.609   43.597  110.803   18.755   22.073
      8.310  402.699   70.263   83.555   43.689  111.651   19.577   22.075
      8.320  401.561   70.077   85.652   43.932  109.469   19.822   21.282
      8.330  398.199   68.867   84.344   41.872  110.051   18.960   21.081
      8.340  402.859   70.614   85.399   43.435  112.267   18.764   21.250
      8.350  400.370   69.035   85.094   43.731  109.184   19.436   21.655
      8.360  400.865   68.844   85.391   43.674  109.374   19.053   21.676
      8.370  404.723   69.406   86.612   44.417  109.013   19.115   22.357
      8.380  402.470   69.486   85.508   44.206  109.568   19.147   21.933
      8.390  404.120   68.924   86.059   44.067  110.502   19.278   22.311
      8.400  404.614   69.375   84.515   44.823  111.427   19.058   21.624
      8.410  406.065   69.302   86.171   44.775  111.565   19.214   21.892
      8.420  406.464   70.152   84.371   43.830  114.061   18.732   22.216
      8.430  404.767   68.995   85.964   43.328  112.100   19.617   22.186
      8.440  403.560   68.576   85.658   43.175  112.314   18.885   22.684
      8.450  402.331   68.333   85.343   43.693  112.223   18.436   22.604
      8.460  406.846   70.577   85.183   44.193  114.227   18.611   21.923
      8.470  403.016   67.112   85.247   45.170  112.702   18.805   21.456
      8.480  403.725   69.150   84.968   43.916  111.548   19.334   22.024
      8.490  403.622   69.656   86.684   43.322  111.214   18.760   22.356
      8.500  402.573   70.190   83.753   42.553  113.589   18.739   21.984
      8.510  400.854   69.059   83.831   43.558  111.872   18.582   21.686
      8.520  402.723   67.072   85.355   43.721  112.159   19.300   22.280
      8.530  406.082   70.153   87.405   43.460  111.472   18.758   21.669
      8.540  402.792   69.171   85.472   43.274  111.075   18.906   23.029
      8.550  406.559   69.375   85.885   43.924  113.851   19.398   22.406
      8.560  401.600   69.271   84.483   42.856  112.081   18.658   22.543
      8.570  400.549   70.404   84.026   41.390  111.551   19.084   22.324
      8.580  400.214   69.641   85.521   41.562  110.806   17.678   22.705
      8.590  405.102   70.413   85.818   41.833  114.216   18.796   22.425
      8.600  397.363   69.106   85.037   41.247  110.454   18.278   22.463
      8.610  400.213   68.506   85.889   42.089  109.441   18.630   23.338
      8.620  400.891   69.632   85.447   42.221  111.929   18.540   22.372
      8.630  405.071   70.157   86.286   42.384  112.880   18.126   23.496
      8.640  399.348   69.664   84.986   42.195  110.787   18.567   23.654
      8.650  401.886   70.254   86.284   42.149  110.571   18.244   22.153
      8.660  401.228   70.243   85.380   42.679  111.567   18.221   22.142
      8.670  401.305   71.313   83.055   43.578  111.643   18.712   22.998
      8.680  402.458   70.010   85.232   43.538  112.097   18.607   23.310
      8.690  403.288   69.418   83.611   43.000  113.026   19.168   23.094
      8.700  399.417   69.608   84.094   43.469  110.478   18.804   22.279
      8.710  401.863   69.526   86.318   41.684  110.973   19.476   22.201
      8.720  402.340   68.048   86.790   43.554  112.766   19.177   21.697
      8.730  402.731   71.250   84.778   44.469  110.135   19.027   23.002
      8.740  403.548   70.721   85.959   42.839  110.587   19.459   23.652
      8.750  401.637   68.866   86.172   43.519  110.204   18.607   22.601
      8.760  403.355   70.978   85.296   42.970  112.899   18.103   22.568
      8.770  403.012   69.974   86.356   43.985  110.558   18.595   22.735
      8.780  404.698   69.874   86.985   43.399  111.967   18.642   22.959
      8.790  401.610   70.457   85.995   42.392  109.744   19.266   22.940
      8.800  401.494   69.378   85.150   42.726  110.983   19.572   22.678
      8.810  405.191   71.833   86.204   43.952  108.867   20.143   23.498
      8.820  408.274   71.827   84.748   44.265  112.123   19.300   23.332
      8.830  402.625   71.009   84.046   43.372  109.256   19.232   23.511
      8.840  405.306   71.886   85.872   42.641  109.834   19.586   23.089
      8.850  400.036   70.158   84.543   42.192  109.508   18.662   22.566
      8.860  405.888   70.949   84.389   44.258  111.567   19.380   23.808
      8.870  403.934   70.215   84.987   44.150  110.626   19.759   22.131
      8.880  403.346   70.918   83.482   42.513  110.461   21.050   22.209
      8.890  406.227   70.783   84.853   43.453  112.249   20.029   23.456
      8.900  400.077   71.528   83.310   42.328  109.786   18.975   23.106
      8.910  407.918   72.099   84.640   44.499  111.572   20.040   23.222
      8.920  407.977   72.171   86.132   42.803  111.211   20.112   23.206
      8.930  404.358   71.861   85.380   42.797  110.481   19.984   22.204
      8.940  405.018   70.856   84.971   44.338  110.193   20.367   22.456
      8.950  404.996   71.478   84.577   43.410  111.999   19.884   23.088
      8.960  406.866   71.352   84.178   43.296  111.982   19.686   24.215
      8.970  403.771   72.542   83.811   44.931  108.298   20.286   22.864
      8.980  408.140   73.430   85.752   43.978  112.223   19.476   22.259
      8.990  404.829   71.140   86.315   44.043  111.059   18.876   22.034
      9.000  406.264   71.628   84.262   43.944  111.243   19.956   22.386
      9.010  399.887   71.429   85.000   41.988  107.811   19.253   22.473
      9.020  401.161   71.051   83.528   42.787  110.815   18.748   22.555
      9.030  402.766   70.166   85.074   43.767  111.406   19.579   22.047
      9.040  407.059   72.189   85.382   44.741  111.692   19.606   22.422
      9.050  408.184   69.974   85.471   45.435  112.267   19.713   22.754
      9.060  405.267   70.321   86.887   44.029  111.302   18.955   22.204
      9.070  404.586   72.353   85.728   42.797  111.650   19.451   22.048
      9.080  406.525   72.929   85.573   43.486  111.470   19.904   22.113
      9.090  406.552   71.324   85.887   44.347  113.633   18.943   21.404
      9.100  406.546   71.405   84.949   43.946  112.815   19.401   22.583
      9.110  402.445   71.019   84.395   43.203  110.666   19.300   22.835
      9.120  409.261   71.941   85.328   44.296  112.836   19.441   23.295
      9.130  404.666   72.303   85.036   42.437  111.123   19.179   23.208
      9.140  406.732   71.930   85.747   43.598  111.912   18.903   22.446
      9.150  405.288   72.259   85.042   43.224  111.942   19.313   22.289
      9.160  409.572   74.551   87.379   44.523  111.755   19.470   21.570
      9.170  403.756   71.409   84.705   43.016  110.495   19.389   23.000
      9.180  404.282   72.473   84.808   44.068  110.542   18.694   22.832
      9.190  406.251   71.217   86.609   42.760  111.223   19.409   22.502
      9.200  409.711   74.183   84.875   44.024  112.561   19.025   22.510
      9.210  405.411   72.149   84.337   43.799  110.775   18.764   21.874
      9.220  407.706   70.990   87.042   43.939  112.269   19.053   21.976
      9.230  407.111   71.785   86.079   43.707  111.096   18.758   22.580
      9.240  407.564   71.897   85.977   45.021  111.332   19.523   21.742
      9.250  408.242   71.642   86.820   44.188  111.080   19.520   21.990
      9.260  409.083   71.827   88.161   43.809  110.435   19.799   22.691
      9.270  406.891   70.703   87.080   44.168  111.778   19.046   22.131
      9.280  408.055   72.878   87.022   43.588  110.845   18.855   22.158
      9.290  407.357   70.194   86.511   44.905  112.166   18.977   22.245
      9.300  407.650   71.803   86.422   42.859  112.230   19.478   22.039
      9.310  405.589   71.154   86.303   43.301  110.356   20.141   22.044
      9.320  401.952   70.694   86.046   42.428  110.870   19.217   21.562
      9.330  402.198   71.905   85.861   42.348  109.780   19.150   22.372
      9.340  404.060   70.036   88.026   43.979  109.041   19.038   22.487
      9.350  399.887   69.054   85.545   43.359  109.751   19.746   21.793
      9.360  403.893   70.479   86.316   43.384  110.212   19.092   22.505
      9.370  404.913   70.881   86.420   44.397  110.988   19.608   21.239
      9.380  408.145   71.779   86.445   44.152  112.404   19.207   21.516
      9.390  401.159   70.850   85.154   43.140  109.796   18.799   21.139
      9.400  404.623   70.987   87.189   43.690  110.818   19.078   21.978
      9.410  403.205   71.208   86.047   44.279  109.640   18.583   22.804
      9.420  404.517   71.699   85.684   44.019  111.672   18.422   21.881
      9.430  401.402   69.608   86.574   42.651  110.562   18.196   22.274
      9.440  401.006   71.393   86.327   43.014  110.379   17.870   21.022
      9.450  401.693   70.810   84.188   44.212  110.799   18.471   22.094
      9.460  399.558   70.161   84.615   43.398  110.745   18.656   20.859
      9.470  406.832   71.608   85.615   44.103  111.850   19.433   21.573
      9.480  403.489   70.874   84.878   43.371  111.810   19.058   22.068
      9.490  402.193   70.600   85.209   43.804  110.537   18.545   22.878
      9.500  402.478   71.714   84.131   43.698  110.245   19.460   21.768
      9.510  406.611   70.025   86.664   44.823  112.455   18.381   21.696
      9.520  404.241   71.850   85.108   43.533  111.569   18.542   22.235
      9.530  403.103   69.822   86.229   44.433  110.953   18.049   21.712
      9.540  404.381   71.515   84.968   44.108  111.094   20.041   21.794
      9.550  403.220   70.815   85.727   43.353  109.834   18.622   22.717
      9.560  405.048   69.910   84.677   44.424  113.443   18.742   22.420
      9.570  403.316   70.231   86.008   44.798  109.440   19.135   22.010
      9.580  400.542   70.748   86.435   43.680  106.822   19.768   21.847
      9.590  402.384   70.041   84.082   44.921  109.720   19.414   22.277
      9.600  405.930   70.155   86.095   44.521  112.037   19.122   23.045
      9.610  403.509   71.956   82.875   44.530  111.084   19.637   22.181
      9.620  409.617   71.294   87.107   45.003  113.044   18.944   23.302
      9.630  403.342   71.640   83.863   44.861  111.592   18.855   22.213
      9.640  404.478   71.029   84.952   45.648  111.174   19.120   22.152
      9.650  406.299   70.994   85.402   45.459  112.225   18.545   22.060
      9.660  403.395   70.708   84.285   44.690  111.049   19.413   21.796
      9.670  401.127   70.423   84.944   43.924  110.436   18.452   22.086
      9.680  399.764   69.974   84.188   43.858  108.644   18.980   22.632
      9.690  401.580   70.596   84.787   44.243  110.248   19.452   21.802
      9.700  402.501   70.545   83.139   44.716  111.508   19.170   22.721
      9.710  401.319   71.497   83.964   43.981  110.568   18.803   22.081
      9.720  400.767   70.601   84.278   45.190  110.247   19.185   21.353
      9.730  403.043   70.976   84.742   44.281  111.459   18.792   22.901
      9.740  402.256   70.061   84.959   44.035  110.890   19.287   23.269
      9.750  400.445   69.683   84.233   43.993  110.891   19.258   22.336
      9.760  399.690   69.904   82.026   44.189  110.808   18.645   22.358
      9.770  404.057   71.683   83.553   44.726  111.019   19.711   22.122
      9.780  400.382   69.891   83.570   44.529  110.101   19.402   21.961
      9.790  401.515   70.257   83.316   45.639  111.078   18.174   22.776
      9.800  403.385   69.924   82.817   45.334  112.853   19.312   21.364
      9.810  399.251   68.624   83.364   45.757  111.128   19.041   21.252
      9.820  403.694   69.207   83.784   44.616  113.173   19.498   21.623
      9.830  402.002   70.145   83.692   44.887  112.151   19.449   21.076
      9.840  399.947   68.624   83.904   46.135  111.033   18.982   21.412
      9.850  402.752   71.798   84.589   44.817  110.468   18.933   21.147
      9.860  405.701   71.498   85.747   45.995  109.723   19.956   21.431
      9.870  407.221   71.862   84.844   45.317  111.943   19.030   22.521
      9.880  400.575   71.470   83.041   44.957  109.865   18.451   21.691
      9.890  401.094   71.392   81.668   45.021  111.370   19.981   21.646
      9.900  399.288   71.127   82.399   44.651  110.152   19.487   21.595
      9.910  400.230   70.828   82.415   44.926  110.459   18.962   22.124
      9.920  400.546   71.108   83.459   44.576  109.668   19.116   22.415
      9.930  399.265   69.934   84.659   44.895  109.626   18.799   21.714
      9.940  399.276   69.978   83.041   43.999  111.573   17.776   22.401
      9.950  399.695   70.317   84.175   44.655  110.663   18.573   21.371
      9.960  401.328   70.375   82.682   45.180  111.171   19.986   21.687
      9.970  400.176   71.008   82.510   44.382  110.855   19.738   21.729
      9.980  398.992   70.128   81.989   45.262  109.347   19.543   22.060
      9.990  400.486   70.544   81.794   44.682  111.520   18.991   22.464
     10.000  399.754   69.555   84.071   46.127  109.705   18.927   21.260
     10.010  399.979   69.727   82.363   44.168  111.741   19.086   22.097
     10.020  398.137   70.217   80.987   44.558  109.676   19.770   22.077
     10.030  401.554   70.849   83.299   46.223  109.899   19.720   21.527
     10.040  396.506   69.200   82.524   43.976  110.198   19.340   20.892
     10.050  397.442   68.059   82.477   44.396  110.745   18.982   21.806
     10.060  399.929   69.591   81.577   45.072  112.559   19.499   21.160
     10.070  403.536   70.867   84.280   44.470  110.149   19.713   22.836
     10.080  402.258   69.825   84.459   44.320  111.744   18.869   21.675
     10.090  402.082   71.015   82.260   44.462  112.879   18.962   21.448
     10.100  399.958   70.139   84.170   43.097  110.366   19.098   21.816
     10.110  403.187   70.909   84.073   43.699  112.979   19.455   21.551
     10.120  401.946   71.671   84.068   43.539  110.138   19.142   21.940
     10.130  401.533   71.616   82.714   44.396  110.180   18.939   22.099
     10.140  404.520   71.028   84.867   45.079  111.352   18.526   22.321
     10.150  402.594   69.882   82.777   43.431  111.465   20.176   21.696
     10.160  404.358   70.516   84.466   44.328  112.407   19.676   21.296
     10.170  404.580   70.619   84.533   43.869  112.245   19.842   21.542
     10.180  404.125   71.053   84.452   43.117  113.717   19.298   21.153
     10.190  403.484   72.277   83.635   44.120  111.546   18.501   21.370
     10.200  402.195   70.247   84.251   44.069  112.389   18.712   21.908
     10.210  403.084   71.745   84.603   45.747  108.361   19.061   22.176
     10.220  404.224   70.648   84.809   45.103  111.547   18.290   23.025
     10.230  403.354   71.830   83.596   43.977  112.186   19.061   22.218
     10.240  405.940   71.020   84.490   45.544  111.929   19.776   21.999
     10.250  407.141   72.782   83.359   45.474  112.914   18.619   21.319
     10.260  404.328   70.858   83.962   44.361  111.395   19.178   22.264
     10.270  407.379   71.230   85.339   45.147  112.096   19.695   22.127
     10.280  407.171   70.897   85.861   45.063  112.896   18.245   22.946
     10.290  407.220   71.694   83.526   47.106  112.659   19.154   21.910
     10.300  407.099   71.875   84.817   43.185  113.634   18.994   22.023
     10.310  405.450   71.792   84.172   44.702  112.065   19.532   22.314
     10.320  404.360   71.014   84.072   45.367  110.535   18.772   21.721
     10.330  400.458   69.619   82.942   44.382  110.414   18.432   22.014
     10.340  402.460   70.438   83.289   43.335  112.438   18.606   22.132
     10.350  406.917   71.808   84.011   44.498  111.792   19.969   22.465
     10.360  405.586   70.183   83.663   45.269  114.375   18.927   21.799
     10.370  408.272   71.887   86.015   44.677  112.425   19.209   21.668
     10.380  404.316   71.407   84.366   44.845  112.313   18.364   22.097
     10.390  403.646   70.741   84.720   44.882  111.433   19.054   21.317
     10.400  404.872   72.017   83.620   45.123  111.956   19.707   21.360
     10.410  403.616   70.447   83.726   43.540  111.954   19.195   22.330
     10.420  403.521   70.976   84.645   44.656  111.346   18.718   21.368
     10.430  404.762   70.099   87.052   44.927  109.037   20.193   22.028
     10.440  401.728   71.145   85.913   43.943  109.228   18.701   20.946
     10.450  404.007   72.419   85.287   43.757  110.604   19.128   21.215
     10.460  406.367   71.951   85.600   43.243  112.712   18.842   21.764
     10.470  402.923   70.541   83.862   44.391  110.961   19.659   22.144
     10.480  405.761   71.055   85.164   44.520  113.065   19.160   21.671
     10.490  405.484   72.333   85.415   44.869  110.500   18.984   22.407
     10.500  406.441   70.875   83.703   45.200  113.235   19.160   22.691
     10.510  407.780   71.782   84.083   44.839  112.844   19.183   21.626
     10.520  406.405   70.302   82.660   45.463  114.441   19.563   22.171
     10.530  406.371   70.812   84.787   43.840  113.211   19.610   21.804
     10.540  405.564   70.888   83.465   44.849  112.975   18.865   22.542
     10.550  403.909   68.389   84.044   44.961  113.066   19.983   22.009
     10.560  407.850   72.017   83.736   45.540  113.513   19.915   22.027
     10.570  406.488   71.514   83.836   44.253  114.088   19.325   21.625
     10.580  408.455   72.362   84.202   44.530  114.355   19.201   22.209
     10.590  408.490   72.645   85.300   45.686  112.342   18.525   21.748
     10.600  407.829   71.808   84.942   45.253  113.086   18.409   21.675
     10.610  405.768   72.241   82.964   43.899  112.954   19.249   22.418
     10.620  409.738   71.385   84.361   44.825  115.375   19.732   22.143
     10.630  409.269   72.154   84.578   45.214  114.726   18.583   21.564
     10.640  406.306   71.959   84.168   44.473  113.584   18.528   21.284
     10.650  407.680   72.582   86.191   43.790  113.061   18.646   22.015
     10.660  405.379   71.638   86.641   43.399  110.672   19.365   22.292
     10.670  402.231   70.578   85.558   44.613  109.395   20.106   21.359
     10.680  401.086   69.155   86.409   43.198  111.149   19.363   21.528
     10.690  400.700   70.485   83.287   45.033  108.879   19.613   21.817
     10.700  398.583   69.279   83.434   44.961  110.268   18.974   20.926
     10.710  404.937   71.190   83.836   46.387  112.248   19.336   21.036
     10.720  400.509   69.728   82.326   45.235  111.376   18.524   22.122
     10.730  402.211   70.184   82.981   44.564  112.741   19.494   21.879
     10.740  400.481   69.584   82.713   45.294  109.502   20.070   21.442
     10.750  403.089   70.300   83.992   45.015  111.000   19.409   22.108
     10.760  401.096   70.430   83.448   44.140  109.710   19.083   22.733
     10.770  399.918   71.518   81.732   44.803  108.720   18.922   21.639
     10.780  404.158   71.029   83.648   45.719  111.215   19.342   21.616
     10.790  398.574   70.938   82.171   43.556  109.359   19.491   20.740
     10.800  401.875   71.170   81.792   43.690  110.670   19.111   22.660
     10.810  401.954   71.138   83.458   44.439  110.550   18.899   21.433
     10.820  401.209   69.534   82.723   45.291  111.770   19.046   21.233
     10.830  403.113   71.012   84.251   43.942  110.671   18.973   21.929
     10.840  402.459   70.842   83.561   45.167  109.705   18.694   21.333
     10.850  401.115   70.864   82.877   44.728  110.120   18.833   22.121
     10.860  397.436   69.802   84.196   42.881  110.250   18.021   22.367
     10.870  403.653   71.243   83.425   44.716  111.072   18.530   22.188
     10.880  401.953   70.924   83.177   45.796  108.491   19.456   22.855
     10.890  401.405   71.436   81.900   45.494  109.862   18.912   22.630
     10.900  405.742   71.318   85.631   45.969  110.487   18.917   21.755
     10.910  403.048   71.179   83.807   45.009  109.657   18.427   22.951
     10.920  400.747   70.031   82.588   45.540  108.313   18.981   23.917
     10.930  401.132   71.417   82.993   45.163  110.889   18.090   22.400
     10.940  403.365   72.037   83.110   46.004  109.473   19.502   23.431
     10.950  406.837   71.559   85.041   46.857  110.826   19.243   22.391
     10.960  406.577   71.171   85.504   45.889  110.545   19.043   22.380
     10.970  406.636   70.063   85.653   45.586  112.497   18.877   23.013
     10.980  405.188   71.652   84.780   46.621  112.048   18.178   21.679
     10.990  403.001   70.317   84.818   45.872  111.449   17.530   22.566
     11.000  408.755   71.708   85.808   45.449  112.930   18.089   22.482
     11.010  407.030   72.168   85.726   44.085  112.471   18.603   22.735
     11.020  405.680   71.331   85.123   44.666  111.116   18.688   23.441
     11.030  403.531   71.233   84.635   44.701  112.047   18.095   21.876
     11.040  403.441   70.502   83.849   44.930  112.499   18.601   22.782
     11.050  409.318   72.098   85.705   44.630  113.914   19.339   23.236
     11.060  408.264   70.976   86.850   44.244  112.792   19.239   22.984
     11.070  407.413   71.103   85.432   45.305  110.882   19.265   23.328
     11.080  402.742   72.114   83.589   43.662  110.053   19.064   22.625
     11.090  404.484   72.545   85.896   44.056  109.631   19.119   21.648
     11.100  406.036   72.250   85.961   43.938  111.848   18.851   22.497
     11.110  403.749   72.061   84.770   45.252  109.076   19.300   22.846
     11.120  406.155   71.958   84.914   45.188  112.100   19.487   22.811
     11.130  404.742   71.401   83.939   44.677  111.041   19.014   22.964
     11.140  402.052   70.587   85.619   45.465  109.083   18.653   22.741
     11.150  407.031   70.389   86.686   45.346  113.594   18.158   22.710
     11.160  405.154   71.517   85.669   45.932  110.372   18.340   22.911
     11.170  407.837   73.898   87.078   45.119  110.122   17.870   23.118
     11.180  399.426   69.803   85.079   44.116  110.058   18.104   21.785
     11.190  404.629   71.458   86.094   44.208  111.191   18.761   22.187
     11.200  404.727   71.599   85.078   44.808  111.426   18.679   23.497
     11.210  403.819   70.051   85.892   44.429  111.104   19.071   22.791
     11.220  404.495   72.626   85.246   44.240  110.635   18.126   22.663
     11.230  403.507   71.101   84.715   45.269  110.416   18.571   22.338
     11.240  404.472   71.542   84.048   44.041  111.219   18.415   23.771
     11.250  405.116   71.464   83.380   44.968  111.931   19.457   22.664
     11.260  401.663   70.016   82.991   45.100  112.449   18.820   22.276
     11.270  402.787   69.641   85.445   44.278  111.656   18.344   23.080
     11.280  400.916   69.493   84.525   45.016  109.637   18.504   22.519
     11.290  400.911   69.017   84.769   43.698  110.620   18.597   22.057
     11.300  403.839   70.065   84.533   44.636  111.926   18.869   22.352
     11.310  406.265   69.160   85.992   45.285  110.867   19.179   23.473
     11.320  404.695   70.840   85.859   44.584  110.567   18.836   22.800
     11.330  404.783   71.353   84.837   43.937  110.598   19.263   23.061
     11.340  404.287   69.236   85.607   43.948  111.413   19.041   23.685
     11.350  403.351   71.012   84.906   45.553  109.217   19.484   22.635
     11.360  403.579   70.361   85.275   44.440  110.587   19.272   22.482
     11.370  402.578   69.368   85.952   43.058  112.321   18.913   22.096
     11.380  405.783   71.650   86.383   44.883  111.076   18.907   22.041
     11.390  405.685   72.390   85.138   45.417  110.935   19.022   23.121
     11.400  408.193   71.996   84.984   45.409  112.415   19.401   22.326
     11.410  408.846   71.800   85.030   45.545  113.198   18.751   22.717
     11.420  405.083   71.491   85.353   45.054  111.300   18.574   22.731
     11.430  406.423   71.080   85.778   45.013  113.437   18.342   22.213
     11.440  407.498   71.670   84.508   45.913  112.012   18.719   22.970
     11.450  405.896   72.749   83.532   45.647  111.837   19.393   22.366
     11.460  406.739   70.998   85.419   45.263  111.333   19.732   22.716
     11.470  402.352   71.356   83.368   45.355  109.659   19.686   21.893
     11.480  400.154   70.018   83.818   45.405  108.754   18.938   22.584
     11.490  407.890   71.771   85.271   45.594  111.735   19.423   23.055
     11.500  407.704   72.387   85.841   45.512  111.564   20.050   21.939
     11.510  405.179   70.356   84.776   44.973  111.011   19.653   21.920
     11.520  410.494   71.073   86.560   45.696  113.315   19.672   22.602
     11.530  404.297   71.360   83.566   45.047  111.646   19.033   22.366
     11.540  406.739   72.088   83.557   44.845  113.044   19.188   23.314
     11.550  410.388   71.224   85.212   45.952  111.629   20.369   24.027
     11.560  405.595   69.381   84.372   45.632  112.483   19.638   23.042
     11.570  409.306   71.733   84.853   44.592  113.600   19.920   23.911
     11.580  408.351   72.854   86.070   45.484  109.969   20.290   23.479
     11.590  409.351   72.543   85.402   44.513  113.139   19.185   23.678
     11.600  406.313   71.146   84.366   44.806  111.519   19.909   23.767
     11.610  404.080   71.013   83.996   46.117  110.414   19.712   22.299
     11.620  402.651   71.382   83.877   44.736  109.049   19.627   23.376
     11.630  406.756   71.248   84.398   45.628  111.016   19.559   23.606
     11.640  406.217   71.290   84.416   46.070  109.388   20.028   22.962
     11.650  406.464   70.349   84.955   45.473  110.505   19.057   23.194
     11.660  406.430   71.473   83.392   45.569  112.584   19.750   22.523
     11.670  399.852   70.873   83.207   44.397  109.599   18.956   21.446
     11.680  406.340   71.100   82.810   46.285  112.407   19.819   21.654
     11.690  405.481   72.371   84.290   45.538  110.528   18.705   21.266
     11.700  405.782   71.805   84.445   45.275  110.911   19.827   22.207
     11.710  407.865   70.927   86.434   45.985  111.937   20.012   21.598
     11.720  402.618   69.867   83.610   45.051  112.823   19.699   21.133
     11.730  402.643   68.924   84.231   44.640  110.898   19.722   22.448
     11.740  406.802   70.173   85.863   46.326  112.442   19.841   21.388
     11.750  406.821   71.910   82.777   46.852  111.725   19.062   22.254
     11.760  404.587   71.008   84.065   44.957  111.535   19.575   21.434
     11.770  408.730   71.952   84.627   44.956  112.441   19.142   23.516
     11.780  409.446   72.455   84.590   45.182  113.414   19.390   22.335
     11.790  410.558   71.063   83.938   46.430  113.793   20.495   22.436
     11.800  406.192   69.362   86.525   45.726  111.942   19.062   22.763
     11.810  408.104   71.849   85.879   46.104  111.157   19.843   21.153
     11.820  408.069   70.476   84.746   45.354  113.179   19.147   22.439
     11.830  410.183   70.206   84.622   46.428  113.014   20.711   22.773
     11.840  404.968   70.602   84.109   44.525  111.436   19.211   22.289
     11.850  405.786   70.508   85.767   44.665  111.506   19.394   21.839
     11.860  407.341   70.436   85.436   45.604  111.538   19.825   22.313
     11.870  408.093   71.671   84.845   44.720  112.120   20.094   21.978
     11.880  408.130   70.680   85.149   45.824  111.951   18.773   22.282
     11.890  403.838   71.504   84.132   44.472  110.249   19.383   21.764
     11.900  406.500   72.492   84.617   44.949  111.605   19.020   21.467
     11.910  403.831   71.451   83.240   45.112  110.828   20.196   22.249
     11.920  405.715   69.464   84.544   45.734  111.759   20.064   21.904
     11.930  405.348   69.884   84.450   44.690  111.817   20.337   22.170
     11.940  404.579   71.486   83.317   44.980  110.063   20.522   22.335
     11.950  406.282   72.401   84.955   44.737  111.152   19.900   21.909
     11.960  405.301   70.422   84.770   45.267  110.134   19.925   22.590
     11.970  409.782   72.365   86.043   46.468  113.167   19.893   21.446
     11.980  407.989   72.988   85.212   44.139  110.745   20.665   21.466
     11.990  407.150   72.437   84.290   44.065  111.199   19.531   21.960
     12.000  408.664   71.568   84.260   46.030  112.852   20.356   21.252
     12.010  410.580   71.836   84.386   46.842  113.469   19.808   21.589
     12.020  402.289   71.594   82.738   45.042  110.062   19.035   21.523
     12.030  404.863   70.547   85.402   44.216  111.902   20.163   21.365
     12.040  406.501   71.187   83.491   44.917  112.995   19.707   22.912
     12.050  405.137   70.050   86.870   43.978  111.387   19.157   22.954
     12.060  408.724   73.588   85.944   43.565  112.759   19.267   22.771
     12.070  406.384   70.691   85.946   44.249  110.695   20.464   22.119
     12.080  406.106   69.847   86.327   45.032  111.201   18.656   22.295
     12.090  407.753   71.228   86.386   44.222  112.003   19.306   22.204
     12.100  404.276   71.741   86.001   44.631  108.328   20.027   22.057
     12.110  406.291   72.031   86.914   44.648  109.845   19.344   22.289
     12.120  409.909   72.709   85.842   43.524  113.340   19.573   22.232
     12.130  404.547   71.097   84.886   44.829  110.906   19.539   22.235
     12.140  406.356   70.597   84.770   45.202  110.634   19.198   23.025
     12.150  402.418   70.881   84.408   44.411  109.746   18.883   21.935
     12.160  407.779   71.713   85.480   44.609  112.639   18.874   22.232
     12.170  406.959   71.027   86.403   43.704  111.310   19.462   22.843
     12.180  406.345   71.864   84.966   44.133  110.737   20.224   21.394
     12.190  406.411   73.413   85.848   43.753  109.350   19.486   21.901
     12.200  408.646   72.119   84.407   44.623  112.741   19.708   22.730
     12.210  407.250   72.219   85.656   44.078  109.665   19.910   22.497
     12.220  410.621   72.801   85.961   43.478  112.677   19.701   22.412
     12.230  409.119   72.091   84.929   45.110  112.844   19.739   22.373
     12.240  407.747   71.701   85.225   44.538  110.430   19.933   23.355
     12.250  408.135   71.495   85.460   44.569  112.369   19.194   22.553
     12.260  412.006   72.980   86.304   44.800  112.978   19.617   22.411
     12.270  409.990   72.266   86.467   44.852  112.217   19.598   22.073
     12.280  409.406   72.339   85.612   45.543  111.039   19.339   22.658
     12.290  407.006   71.748   86.558   44.324  110.898   19.017   22.240
     12.300  406.212   71.736   85.285   44.425  110.347   19.908   21.450
     12.310  407.175   71.408   84.673   45.129  111.508   19.663   21.900
     12.320  406.262   70.882   85.786   44.730  110.698   19.417   21.647
     12.330  406.706   71.929   84.399   45.169  111.015   19.752   21.201
     12.340  404.052   70.391   85.084   44.436  110.517   19.629   22.311
     12.350  408.761   72.074   85.853   43.860  112.262   19.585   22.468
     12.360  410.421   72.718   87.591   45.175  109.977   19.937   22.639
     12.370  410.281   71.854   87.974   44.281  111.401   19.065   22.781
     12.380  410.306   72.466   86.887   45.422  111.445   19.655   21.234
     12.390  407.037   71.345   85.936   45.828  110.723   19.551   21.797
     12.400  406.901   71.775   87.263   45.802  108.516   19.469   22.486
     12.410  406.590   72.628   87.406   44.757  109.410   19.171   21.737
     12.420  408.551   71.964   85.334   44.904  111.391   20.244   22.341
     12.430  410.058   73.311   85.435   44.682  111.215   19.931   22.378
     12.440  409.273   72.165   86.724   44.726  110.837   20.491   21.757
     12.450  408.491   71.464   87.812   44.477  110.038   20.974   22.242
     12.460  411.406   71.828   86.355   45.295  112.088   20.955   22.056
     12.470  409.017   71.679   85.013   44.409  112.857   20.035   22.791
     12.480  409.179   71.281   86.569   44.173  112.345   20.219   22.212
     12.490  409.022   72.172   87.483   44.338  110.891   20.162   22.577
     12.500  406.537   71.714   84.645   44.189  111.246   20.594   21.748
     12.510  408.422   70.928   85.283   44.548  110.972   20.863   22.668
     12.520  407.523   73.189   84.908   45.609  110.868   18.961   22.405
     12.530  409.403   72.592   88.044   45.024  110.142   19.451   22.001
     12.540  410.245   72.448   86.921   45.889  111.098   19.242   22.710
     12.550  410.527   73.540   87.085   44.883  110.788   19.659   21.859
     12.560  409.745   72.008   87.747   46.063  108.891   20.151   22.234
     12.570  409.589   72.589   86.562   45.289  109.594   20.087   21.872
     12.580  408.544   72.849   86.529   45.741  109.574   19.566   22.423
     12.590  408.608   72.924   87.235   43.873  109.554   20.404   22.723
     12.600  406.281   72.408   87.185   44.603  106.813   19.350   22.045
     12.610  406.829   72.304   86.019   45.610  108.783   20.045   22.173
     12.620  409.096   72.381   87.030   43.922  110.082   20.353   22.693
     12.630  408.808   73.187   87.357   44.420  108.666   19.611   22.721
     12.640  409.111   74.130   86.892   44.691  109.180   19.463   22.151
     12.650  408.057   74.567   86.077   45.004  108.253   19.814   22.129
     12.660  408.742   74.010   86.012   44.163  109.788   19.997   22.805
     12.670  410.119   73.557   85.977   43.028  111.932   20.434   22.771
     12.680  409.338   73.205   88.111   43.793  108.954   21.237   22.987
     12.690  409.295   72.567   87.468   44.108  109.678   20.455   22.246
     12.700  408.632   72.669   89.400   43.250  109.491   19.596   22.613
     12.710  408.150   71.215   88.507   44.771  108.947   20.124   22.539
     12.720  406.911   72.708   86.798   44.151  109.505   20.291   22.346
     12.730  409.257   73.336   86.573   44.469  110.797   19.911   21.668
     12.740  405.390   72.653   85.335   44.575  110.154   19.044   22.164
     12.750  407.841   71.979   85.789   44.764  110.597   20.392   22.529
     12.760  409.246   73.278   86.163   44.860  111.843   18.719   22.236
     12.770  408.110   74.168   87.099   43.316  109.730   18.847   22.177
     12.780  410.212   72.889   87.099   43.623  111.603   19.927   22.704
     12.790  408.145   73.441   87.032   43.672  110.719   19.058   22.512
     12.800  409.447   73.051   88.246   44.062  109.434   19.677   23.293
     12.810  409.359   72.637   88.143   44.504  110.460   19.075   23.110
     12.820  406.608   72.615   86.044   44.524  110.257   18.382   21.969
     12.830  410.778   72.430   89.353   44.317  110.683   19.371   22.643
     12.840  412.784   74.912   87.844   44.273  111.077   20.455   22.819
     12.850  408.431   73.120   86.032   43.903  111.045   19.189   22.727
     12.860  407.450   71.875   86.609   44.377  110.593   19.736   22.165
     12.870  408.616   73.648   86.135   43.968  110.925   19.466   21.796
     12.880  407.015   72.841   85.689   44.079  109.838   19.057   22.669
     12.890  407.799   72.823   87.346   44.161  108.329   19.389   22.686
     12.900  402.632   71.375   85.118   44.695  106.755   19.277   23.212
     12.910  405.680   71.944   85.538   44.419  110.014   18.862   22.007
     12.920  408.582   73.486   85.855   44.729  110.089   19.103   22.566
     12.930  407.719   72.329   86.093   44.441  110.374   19.344   22.359
     12.940  409.765   74.359   86.000   44.235  110.342   19.362   22.735
     12.950  406.730   73.100   86.732   43.206  109.075   19.593   22.741
     12.960  408.393   72.796   86.417   44.129  111.169   19.727   22.409
     12.970  405.617   72.398   84.423   43.514  110.726   19.475   23.187
     12.980  408.998   73.050   87.315   42.791  110.386   20.160   22.354
     12.990  405.931   73.303   87.715   42.880  108.474   19.087   22.160
     13.000  408.368   71.574   87.863   43.608  111.736   18.865   21.907
     13.010  402.952   72.034   85.347   43.135  108.277   19.642   23.043
     13.020  406.134   72.015   87.244   43.182  110.647   19.166   22.146
     13.030  406.495   73.072   85.968   43.912  110.530   18.958   22.350
     13.040  404.297   71.785   86.171   43.921  108.228   19.328   22.158
     13.050  407.173   71.058   86.026   45.051  111.616   19.097   22.298
     13.060  403.599   70.753   85.113   44.479  109.939   18.461   22.573
     13.070  405.452   71.052   85.265   43.541  111.584   19.013   22.706
     13.080  411.678   70.877   87.235   44.795  112.931   20.068   22.707
     13.090  406.794   70.707   86.213   44.277  111.916   18.900   22.874
     13.100  408.314   71.542   86.263   45.065  111.011   19.863   23.269
     13.110  408.613   71.558   87.292   44.817  112.763   19.069   22.027
     13.120  406.775   71.116   84.770   43.468  112.125   19.203   23.197
     13.130  408.552   70.000   86.243   43.532  114.246   20.371   22.599
     13.140  406.593   70.500   87.308   44.309  110.837   20.420   22.525
     13.150  407.567   70.784   86.837   44.640  112.124   19.493   22.288
     13.160  408.391   70.537   86.134   43.638  113.956   19.823   22.574
     13.170  408.278   70.850   87.485   44.206  111.454   19.740   22.873
     13.180  408.177   70.141   87.896   43.526  112.423   19.514   22.618
     13.190  407.594   70.921   85.876   44.285  113.003   19.895   22.400
     13.200  409.527   70.397   86.827   42.985  114.815   19.953   22.723
     13.210  408.380   71.742   86.316   43.825  112.363   19.338   22.481
     13.220  408.747   72.152   85.198   44.520  112.875   19.622   23.020
     13.230  410.226   71.434   89.009   44.306  112.549   19.820   22.914
     13.240  411.992   72.048   86.716   43.760  114.126   20.542   23.093
     13.250  407.912   72.527   86.034   43.433  112.030   20.003   22.348
     13.260  405.879   70.228   86.302   44.108  110.879   19.890   22.588
     13.270  406.011   70.936   84.570   43.032  112.546   20.222   22.900
     13.280  409.745   70.720   85.264   44.193  115.317   19.518   23.261
     13.290  406.803   70.798   85.870   43.373  112.130   19.855   22.785
     13.300  406.091   69.309   85.271   42.811  113.956   20.116   23.033
     13.310  401.678   68.341   83.829   43.751  113.299   19.281   22.738
     13.320  404.896   70.257   85.513   44.394  110.318   19.420   22.870
     13.330  404.483   70.551   85.536   43.317  111.745   19.684   22.547
     13.340  406.361   71.376   86.571   42.506  112.074   20.562   22.758
     13.350  405.762   69.819   87.273   42.675  111.907   20.295   22.888
     13.360  403.284   70.637   84.410   43.197  112.203   19.353   22.636
     13.370  410.979   72.038   85.158   44.380  114.422   20.009   23.628
     13.380  409.351   71.595   86.457   43.436  113.109   20.008   22.572
     13.390  406.240   70.807   86.387   43.751  112.240   18.995   22.264
     13.400  409.036   70.997   87.223   44.217  112.877   19.282   22.530
     13.410  408.383   72.114   85.491   43.067  112.671   19.818   23.225
     13.420  406.955   71.089   84.374   43.916  113.896   19.187   22.760
     13.430  408.654   73.178   87.201   43.395  111.662   19.312   23.829
     13.440  409.797   72.501   85.919   43.998  112.058   20.129   22.979
     13.450  406.413   70.839   85.506   44.041  110.204   20.012   23.125
     13.460  409.946   71.277   88.269   44.043  112.856   19.127   22.320
     13.470  407.839   70.890   87.047   43.821  111.583   19.445   22.795
     13.480  408.542   72.478   85.172   43.175  112.352   19.755   22.898
     13.490  409.268   72.154   84.557   44.976  112.644   19.422   22.042
     13.500  406.648   71.114   86.521   42.610  113.427   18.870   20.970
     13.510  406.873   70.684   85.187   43.425  113.030   20.455   23.065
     13.520  407.662   72.475   84.871   44.577  111.878   19.719   22.564
     13.530  406.547   72.902   85.119   43.481  112.955   19.219   21.029
     13.540  413.235   73.116   85.337   43.757  114.092   20.180   23.499
     13.550  405.512   71.833   83.729   43.400  111.052   19.607   22.475
     13.560  410.591   72.952   86.004   43.193  113.166   20.189   21.771
     13.570  406.970   70.910   86.242   43.393  111.591   19.683   22.181
     13.580  411.376   72.104   85.592   44.051  113.592   19.967   23.156
     13.590  409.516   72.816   85.670   43.209  112.097   20.294   22.636
     13.600  409.794   71.893   85.802   43.591  112.042   20.497   22.687
     13.610  415.681   73.690   86.564   44.004  114.656   20.760   23.126
     13.620  409.450   73.520   85.883   43.292  110.844   22.022   22.457
     13.630  410.639   72.602   84.224   43.323  113.137   20.562   23.238
     13.640  410.211   73.525   84.164   44.048  114.313   21.187   21.959
     13.650  409.314   71.856   83.659   44.359  114.006   20.737   22.731
     13.660  406.152   71.148   83.163   46.449  110.683   20.016   22.579
     13.670  407.615   71.944   84.394   45.063  111.521   20.358   22.228
     13.680  410.807   70.801   85.088   46.312  112.717   20.364   22.640
     13.690  408.784   71.420   85.178   45.755  112.171   19.449   22.652
     13.700  405.616   70.961   83.384   45.009  109.613   20.016   22.823
     13.710  407.236   71.068   83.012   45.629  112.674   19.898   22.045
     13.720  407.803   70.737   84.343   45.146  111.763   20.107   22.243
     13.730  405.062   70.958   84.597   44.776  111.371   19.816   22.050
     13.740  405.692   70.725   85.226   44.579  109.926   20.693   22.298
     13.750  408.860   72.555   85.325   44.784  111.123   19.828   22.451
     13.760  409.824   71.477   84.688   44.992  112.635   20.191   22.610
     13.770  408.621   70.543   87.046   46.006  109.789   20.140   22.332
     13.780  409.184   70.782   86.080   44.863  110.475   20.397   22.819
     13.790  409.220   71.596   86.038   45.167  110.739   20.675   21.311
     13.800  409.251   72.366   85.065   44.505  110.658   20.334   22.964
     13.810  409.942   72.517   87.063   45.363  110.124   20.806   21.343
     13.820  410.352   71.383   87.842   44.443  110.831   20.345   22.149
     13.830  408.682   70.616   86.152   44.522  112.103   20.392   22.537
     13.840  412.534   70.732   87.526   45.785  112.415   19.906   22.745
     13.850  409.213   72.160   85.552   44.233  111.647   20.033   22.953
     13.860  407.729   70.905   85.303   44.482  112.153   19.807   22.263
     13.870  408.631   69.158   86.315   44.538  111.871   19.893   23.375
     13.880  409.570   69.796   84.804   46.165  113.609   19.806   22.841
     13.890  409.417   72.035   86.065   44.152  111.610   20.405   22.344
     13.900  410.456   72.034   85.663   43.906  113.626   19.712   22.487
     13.910  410.913   72.293   86.219   44.188  111.669   20.130   22.954
     13.920  411.744   71.706   85.619   44.662  112.677   20.006   22.999
     13.930  409.693   72.057   85.488   46.385  110.643   20.786   22.629
     13.940  408.961   70.973   85.804   45.121  111.738   21.130   22.948
     13.950  411.637   71.865   85.844   45.047  113.762   20.772   22.291
     13.960  406.550   69.903   85.999   44.062  113.648   20.052   21.247
     13.970  405.945   70.599   85.288   43.940  113.175   19.991   21.909
     13.980  408.107   71.187   85.738   44.330  112.136   20.486   22.185
     13.990  409.285   69.043   85.244   45.022  113.943   20.175   22.758
     14.000  405.074   69.535   85.464   44.742  110.627   20.743   22.733
     14.010  405.214   67.965   85.766   44.887  111.387   20.299   22.517
     14.020  404.196   70.835   83.572   44.407  111.193   19.364   22.033
     14.030  401.520   69.160   84.566   43.792  110.293   20.077   22.137
     14.040  406.324   69.210   84.848   45.058  112.245   20.189   22.824
     14.050  408.819   70.328   85.927   43.508  113.979   20.430   22.621
     14.060  407.136   69.939   86.973   43.974  112.255   19.974   22.423
     14.070  410.859   70.277   87.540   44.320  114.326   19.877   22.028
     14.080  407.683   70.275   85.541   44.223  114.381   19.534   22.387
     14.090  408.368   70.432   85.990   44.392  114.263   18.903   21.904
     14.100  405.399   70.073   85.904   42.884  113.204   19.273   22.355
     14.110  405.157   70.022   83.988   43.048  113.899   19.351   22.553
     14.120  407.641   71.516   84.529   44.472  113.154   19.479   22.257
     14.130  403.873   68.633   85.176   43.956  112.301   20.160   22.224
     14.140  405.892   69.965   85.715   44.143  111.958   19.670   22.671
     14.150  402.210   69.340   83.799   45.559  109.649   19.264   22.166
     14.160  403.893   68.930   84.359   45.656  110.216   19.899   21.930
     14.170  405.151   70.482   86.748   43.324  110.210   19.602   22.892
     14.180  405.739   69.412   84.298   44.950  112.163   19.736   23.251
     14.190  406.725   71.996   85.402   43.810  111.845   19.534   22.177
     14.200  404.666   71.558   84.529   43.969  110.743   19.005   23.020
     14.210  406.030   71.687   84.891   43.634  111.037   19.822   23.091
     14.220  409.339   69.559   86.262   45.623  112.941   20.835   22.417
     14.230  405.475   70.523   85.106   44.565  111.443   19.652   22.680
     14.240  406.000   70.695   83.932   44.034  113.825   20.376   21.743
     14.250  402.942   70.441   84.874   42.976  110.140   19.027   22.533
     14.260  404.740   70.186   84.704   43.968  112.562   19.903   22.920
     14.270  407.103   71.200   86.622   43.478  112.615   19.453   22.635
     14.280  409.350   70.858   87.658   44.287  111.936   20.154   22.505
     14.290  403.338   68.831   85.375   43.221  110.800   19.731   23.688
     14.300  408.887   70.208   86.969   43.902  113.449   19.924   23.202
     14.310  408.120   70.359   86.553   44.406  111.234   20.230   21.906
     14.320  407.340   70.368   86.621   43.911  111.716   20.069   22.371
     14.330  405.474   69.698   85.367   44.669  111.313   19.966   22.798
     14.340  405.456   70.146   84.113   44.889  111.807   19.813   22.081
     14.350  405.282   70.362   83.583   43.719  113.153   19.927   22.518
     14.360  403.004   69.227   85.078   42.733  111.942   19.388   23.004
     14.370  405.685   70.726   84.183   43.692  115.181   19.232   22.253
     14.380  412.725   71.610   85.943   44.016  116.194   20.115   22.650
     14.390  410.606   73.434   87.602   43.949  111.026   19.958   22.478
     14.400  406.719   73.019   85.677   43.739  111.634   19.583   22.558
     14.410  406.537   72.002   86.508   43.959  112.638   18.558   22.176
     14.420  406.178   71.756   86.234   42.954  110.974   19.019   22.545
     14.430  408.855   72.584   85.795   44.095  112.111   20.092   21.901
     14.440  404.334   72.723   84.354   41.818  111.949   19.965   22.462
     14.450  404.344   73.416   83.228   42.720  111.111   20.401   22.284
     14.460  406.628   72.280   85.600   42.797  111.251   20.498   22.517
     14.470  403.715   71.592   85.294   42.658  109.968   19.618   22.395
     14.480  403.601   73.448   83.396   42.458  110.595   19.607   22.063
     14.490  404.773   72.933   84.654   42.005  110.944   19.713   21.928
     14.500  407.291   71.732   86.062   42.860  111.560   20.021   23.009
     14.510  405.437   71.894   84.554   43.140  111.128   19.568   22.688
     14.520  407.456   73.753   83.818   42.186  112.811   19.843   22.303
     14.530  408.067   72.506   85.073   42.900  112.968   20.797   22.239
     14.540  406.767   72.603   84.786   42.580  113.864   20.360   22.914
     14.550  409.890   72.392   85.726   42.749  114.073   20.753   22.214
     14.560  410.340   73.147   84.701   43.619  113.490   21.078   23.020
     14.570  410.384   72.065   86.676   42.607  114.077   20.356   22.998
     14.580  408.032   71.936   86.712   43.360  113.105   19.892   22.203
     14.590  409.004   72.427   86.401   42.493  113.185   20.428   22.543
     14.600  408.562   75.678   84.433   43.470  110.628   20.033   22.486
     14.610  405.857   71.791   84.449   43.431  111.701   20.194   22.471
     14.620  407.709   73.533   85.449   43.210  110.914   20.462   22.589
     14.630  405.575   70.727   85.376   43.943  111.798   19.615   22.392
     14.640  407.386   71.195   85.716   42.458  111.969   19.993   23.202
     14.650  407.342   71.323   86.829   43.742  109.826   19.551   23.083
     14.660  407.148   71.384   85.986   44.870  109.956   20.084   23.265
     14.670  407.163   71.722   86.150   44.327  111.307   19.832   22.717
     14.680  406.812   70.757   84.952   45.166  110.798   20.020   23.336
     14.690  407.488   69.444   87.778   44.241  112.292   19.305   22.206
     14.700  408.631   71.139   87.736   44.446  110.062   18.752   24.312
     14.710  406.383   71.049   87.245   43.284  109.782   18.806   23.943
     14.720  404.013   70.088   85.901   43.683  108.646   19.254   23.035
     14.730  405.941   71.034   85.968   44.086  111.020   18.378   23.764
     14.740  406.182   71.688   86.943   44.079  109.560   19.462   21.921
     14.750  403.666   72.030   86.181   43.470  108.556   18.441   22.999
     14.760  405.599   70.575   86.914   43.405  109.962   18.811   23.164
     14.770  402.439   70.541   85.582   44.258  109.300   19.579   22.262
     14.780  401.555   68.898   86.639   43.596  107.986   18.909   23.026
     14.790  403.908   70.994   85.955   43.700  109.556   18.935   23.454
     14.800  405.162   71.487   84.809   44.686  110.544   18.792   23.909
     14.810  403.252   71.548   84.014   43.552  109.622   19.127   23.479
     14.820  403.954   70.435   84.406   45.102  109.791   19.272   23.570
     14.830  405.681   71.515   85.386   44.344  109.078   19.791   22.772
     14.840  402.895   70.457   85.604   43.356  109.561   19.560   22.137
     14.850  400.719   70.003   83.951   44.331  108.301   18.883   22.859
     14.860  400.326   70.441   84.513   43.135  108.938   19.613   22.316
     14.870  400.062   71.158   84.029   43.129  108.113   18.871   22.853
     14.880  402.323   71.058   84.435   44.238  107.271   19.488   23.520
     14.890  402.219   71.577   85.450   42.079  108.618   19.822   22.918
     14.900  400.082   70.560   84.447   43.348  107.331   19.467   23.124
     14.910  406.548   72.119   86.835   42.911  109.693   19.742   23.183
     14.920  401.511   71.179   85.088   43.060  108.709   20.170   22.493
     14.930  400.168   72.352   84.659   43.525  107.270   18.818   21.920
     14.940  404.222   71.287   85.118   43.590  109.424   19.351   22.853
     14.950  400.840   70.789   83.677   43.495  108.848   20.336   22.426
     14.960  399.968   69.813   84.925   43.048  108.010   19.394   23.554
     14.970  402.321   69.080   84.482   44.014  110.118   20.368   23.033
     14.980  401.958   70.360   83.707   44.937  110.943   19.926   22.134
     14.990  402.762   70.982   82.936   43.780  110.996   20.756   22.491
     15.000  402.251   70.626   85.074   42.675  111.286   18.658   21.742
     15.010  404.134   70.556   84.304   42.315  112.167   19.385   22.210
     15.020  401.966   70.364   85.765   42.922  110.217   18.007   23.027
     15.030  406.946   72.313   85.397   43.553  109.628   19.574   23.087
     15.040  405.572   70.737   83.925   43.264  111.658   19.844   23.368
     15.050  406.909   73.241   87.359   42.094  110.201   20.182   22.241
     15.060  403.324   69.978   84.112   44.215  110.059   20.003   22.726
     15.070  405.102   71.369   85.976   43.390  110.348   19.076   22.103
     15.080  407.639   72.959   87.492   42.746  110.311   19.525   22.274
     15.090  406.763   72.377   85.172   42.919  112.582   18.662   22.808
     15.100  407.328   71.085   85.037   43.382  113.292   19.150   22.282
     15.110  406.828   70.970   84.239   44.475  111.606   19.450   22.644
     15.120  404.660   70.727   85.689   43.535  110.908   18.995   22.698
     15.130  405.436   71.861   85.131   44.489  110.174   19.989   22.339
     15.140  401.649   70.789   84.023   43.406  109.744   19.358   21.485
     15.150  406.609   70.178   87.277   43.870  110.550   19.103   21.402
     15.160  406.272   71.336   86.915   42.795  111.563   19.987   21.500
     15.170  402.274   70.715   86.671   43.141  109.467   19.666   21.912
     15.180  406.452   71.295   85.534   42.748  113.504   19.682   21.991
     15.190  407.649   71.157   87.374   43.937  111.567   19.426   22.045
     15.200  410.140   72.390   87.291   43.953  110.963   19.300   22.489
     15.210  403.145   71.919   85.479   43.592  108.816   19.370   22.183
     15.220  403.747   71.812   86.298   42.923  109.363   19.465   21.403
     15.230  401.178   71.671   84.561   42.638  109.762   19.597   21.786
     15.240  401.670   71.064   85.631   43.836  109.964   18.870   21.444
     15.250  402.581   69.494   85.669   44.216  110.292   20.052   22.384
     15.260  401.829   70.152   84.946   43.959  110.931   18.926   22.025
     15.270  399.083   69.215   86.651   44.279  107.217   19.154   22.288
     15.280  404.056   71.228   87.085   43.419  110.116   19.280   22.172
     15.290  403.037   71.094   86.109   43.711  110.556   18.505   21.869
     15.300  400.307   70.914   86.573   42.629  106.801   19.783   22.340
     15.310  402.374   70.891   85.404   42.795  109.690   19.803   22.373
     15.320  403.421   71.389   86.003   43.976  108.892   19.048   21.576
     15.330  405.046   71.793   85.972   43.556  109.403   19.489   22.764
     15.340  401.235   70.157   85.336   43.459  109.361   19.160   22.249
     15.350  401.932   69.559   87.033   43.978  108.936   19.126   22.365
     15.360  402.480   72.045   84.196   43.027  109.042   18.725   22.820
     15.370  404.224   71.601   85.455   43.422  110.010   19.998   22.743
     15.380  405.202   71.234   84.822   44.738  109.245   19.901   22.810
     15.390  401.026   70.229   85.551   42.961  109.477   19.417   22.769
     15.400  400.854   71.312   84.881   43.316  109.242   19.791   21.847
     15.410  404.306   70.678   85.920   43.984  109.384   20.006   22.432
     15.420  401.630   69.870   85.090   45.072  108.601   19.110   22.100
     15.430  401.706   71.756   83.204   42.871  109.343   20.022   22.793
     15.440  401.390   70.187   85.314   43.488  106.795   20.512   22.925
     15.450  400.955   70.203   85.065   44.458  107.058   20.391   22.649
     15.460  403.174   70.272   84.607   43.763  109.450   19.670   22.712
     15.470  403.102   71.668   83.888   43.319  109.928   19.795   22.132
     15.480  399.088   70.317   84.083   42.999  108.934   19.325   22.142
     15.490  402.395   68.960   83.712   43.468  110.167   20.063   23.484
     15.500  399.116   68.467   83.985   42.769  110.347   19.520   22.901
     15.510  404.276   69.753   85.288   43.336  110.968   20.196   22.460
     15.520  406.442   71.519   83.879   43.973  111.362   20.326   22.436
     15.530  403.591   71.677   85.207   43.970  108.557   20.382   22.161
     15.540  402.714   71.039   83.921   43.713  110.277   20.491   22.077
     15.550  401.012   69.200   84.541   44.113  109.133   19.841   23.215
     15.560  401.973   69.866   85.091   44.207  109.054   20.298   22.209
     15.570  400.795   71.081   84.393   43.745  109.198   20.693   21.803
     15.580  402.146   69.462   83.618   45.265  108.790   20.508   22.102
     15.590  399.935   69.424   82.698   45.067  108.758   21.265   21.017
     15.600  399.617   69.978   84.401   42.491  108.171   21.000   22.265
     15.610  399.661   70.561   84.924   42.879  107.263   20.169   22.492
     15.620  400.882   70.205   85.416   42.628  107.964   19.941   22.114
     15.630  399.375   69.639   83.439   43.789  109.388   20.910   22.159
     15.640  397.407   68.755   83.221   43.692  108.196   20.665   22.583
     15.650  403.310   70.650   84.809   43.208  108.427   21.256   22.844
     15.660  405.564   73.282   82.864   44.712  111.096   19.865   22.413
     15.670  400.556   70.715   83.323   44.816  107.695   19.531   22.254
     15.680  402.428   70.453   83.849   44.212  109.156   19.902   22.449
     15.690  405.061   70.900   84.497   44.749  109.393   19.755   23.672
     15.700  403.805   70.922   83.543   44.273  111.831   19.267   22.422
     15.710  400.984   71.394   81.999   44.785  111.290   19.310   21.123
     15.720  403.563   71.518   81.984   44.152  111.605   19.155   23.032
     15.730  404.378   70.105   82.945   44.976  111.590   19.777   22.759
     15.740  399.679   70.074   80.869   43.624  110.778   19.256   22.591
     15.750  406.776   70.991   84.083   44.577  110.798   20.246   22.937
     15.760  400.789   71.305   82.722   43.553  109.947   18.650   22.341
     15.770  400.457   71.246   82.049   44.204  109.463   19.370   22.660
     15.780  400.813   71.442   81.341   43.880  110.498   19.142   22.109
     15.790  401.640   69.799   82.665   44.538  110.147   19.953   22.529
     15.800  403.983   70.648   83.362   44.538  111.260   19.467   22.753
     15.810  404.207   70.817   82.155   44.228  112.975   19.709   21.701
     15.820  401.089   70.524   81.649   43.836  111.983   20.293   22.313
     15.830  398.626   71.446   81.351   42.915  109.584   19.104   21.867
     15.840  400.724   69.036   82.398   43.627  111.762   19.400   22.218
     15.850  400.942   69.075   83.033   42.337  111.082   20.147   21.895
     15.860  402.391   69.112   82.262   43.358  111.974   19.727   22.360
     15.870  400.799   69.725   82.279   43.347  112.618   19.216   22.107
     15.880  400.605   69.559   82.522   44.087  111.460   19.633   22.557
     15.890  400.913   70.238   81.014   44.034  110.129   19.932   23.154
     15.900  401.128   69.031   82.237   43.326  111.644   19.415   22.113
     15.910  399.000   69.235   81.271   44.276  110.456   19.056   20.970
     15.920  402.611   70.474   81.055   44.079  110.990   20.184   22.044
     15.930  401.426   70.710   81.687   43.460  110.659   19.982   21.999
     15.940  398.648   68.738   81.496   43.450  110.505   19.623   21.482
     15.950  399.317   69.450   80.818   43.250  110.702   19.205   21.677
     15.960  398.887   70.854   80.304   42.930  111.150   19.216   21.467
     15.970  398.807   71.339   81.655   41.847  110.731   19.177   21.156
     15.980  396.887   69.614   80.177   44.228  109.892   19.111   21.707
     15.990  396.944   68.967   80.046   43.573  111.926   19.397   21.098
     16.000  402.349   71.638   80.712   44.125  111.640   19.294   21.569
     16.010  400.595   69.699   81.510   44.076  111.926   19.044   20.571
     16.020  402.473   71.294   81.994   44.063  112.601   19.129   21.404
     16.030  400.148   71.180   79.454   44.874  110.617   18.779   21.320
     16.040  400.078   70.337   80.836   44.926  110.519   19.767   21.872
     16.050  400.546   70.222   79.256   44.516  112.066   20.056   21.849
     16.060  402.570   70.259   80.571   45.052  113.910   17.906   22.452
     16.070  397.563   69.665   79.961   43.455  111.669   19.439   22.157
     16.080  403.587   71.249   80.845   44.387  113.680   19.540   22.302
     16.090  403.390   68.798   82.840   44.237  113.033   19.614   23.032
     16.100  405.769   70.337   83.025   44.665  112.489   19.954   22.645
     16.110  403.801   69.241   83.842   45.043  113.003   19.629   22.666
     16.120  403.587   68.660   82.069   45.893  112.969   20.255   22.860
     16.130  403.332   70.346   82.254   44.919  111.927   19.618   22.759
     16.140  405.926   70.725   85.763   44.675  112.342   19.701   21.707
     16.150  403.578   69.105   83.408   43.928  112.924   19.837   22.417
     16.160  403.726   70.279   82.197   44.118  113.256   19.570   22.306
     16.170  398.137   69.419   83.088   43.763  109.636   18.768   22.513
     16.180  400.713   70.477   82.387   44.237  110.611   19.330   22.732
     16.190  401.447   70.510   82.861   43.851  112.074   18.669   22.883
     16.200  400.755   68.266   82.561   44.131  112.434   19.446   23.136
     16.210  397.518   68.595   82.175   43.385  110.524   19.434   22.395
     16.220  403.526   70.414   83.607   43.288  111.420   19.535   23.281
     16.230  402.987   70.515   83.628   43.520  113.554   19.498   21.652
     16.240  401.153   70.865   82.770   43.841  110.965   19.688   21.916
     16.250  402.767   71.278   83.663   43.456  110.682   19.889   22.526
     16.260  406.029   71.464   83.413   44.617  113.015   19.582   22.498
     16.270  402.881   71.313   82.123   44.222  111.220   19.623   22.427
     16.280  399.635   70.114   81.804   42.914  110.656   19.508   22.656
     16.290  403.980   71.665   82.648   43.997  111.501   19.578   21.996
     16.300  403.729   71.189   81.642   44.403  111.954   20.370   22.883
     16.310  400.424   69.981   82.280   44.270  111.194   19.797   22.299
     16.320  404.518   69.473   84.333   44.236  113.230   19.021   22.058
     16.330  403.057   70.423   83.595   44.599  110.703   19.522   23.150
     16.340  407.358   70.902   85.352   44.258  112.729   19.729   22.480
     16.350  404.032   71.311   83.295   45.066  111.415   18.983   22.340
     16.360  404.235   71.047   85.284   43.684  110.165   19.922   22.748
     16.370  406.616   71.209   84.184   43.934  111.802   20.137   22.719
     16.380  400.514   70.565   80.802   44.690  112.697   19.099   21.439
     16.390  399.220   70.312   80.760   45.237  108.787   19.970   23.251
     16.400  401.592   70.645   81.796   44.686  112.050   19.294   21.780
     16.410  399.627   70.092   82.914   44.266  110.552   19.685   21.183
     16.420  400.439   69.867   81.756   44.291  111.094   19.297   22.485
     16.430  399.276   70.924   82.051   43.257  110.062   19.583   21.512
     16.440  399.734   70.497   81.585   44.049  110.577   19.431   21.882
     16.450  396.894   69.792   82.812   44.092  109.038   18.684   22.101
     16.460  400.856   69.835   82.030   43.970  111.649   18.970   21.590
     16.470  398.011   70.875   80.524   44.513  109.083   18.885   22.473
     16.480  398.458   69.690   81.980   44.357  109.023   19.413   22.226
     16.490  399.114   70.649   82.289   43.984  109.265   19.772   22.258
     16.500  399.004   69.501   82.397   43.857  109.355   19.028   21.696
     16.510  398.885   70.511   81.186   43.114  110.137   19.383   22.086
     16.520  399.734   72.023   81.017   42.788  110.987   19.593   21.894
     16.530  399.931   71.725   81.144   44.103  109.354   18.921   22.198
     16.540  400.712   71.368   82.027   44.645  109.489   18.915   21.693
     16.550  400.394   71.275   82.523   42.913  110.130   19.740   21.503
     16.560  397.957   70.504   82.338   43.385  108.444   19.670   21.751
     16.570  400.981   71.707   80.297   44.431  110.281   19.405   21.600
     16.580  400.720   70.761   83.024   43.989  110.284   18.822   20.708
     16.590  399.877   70.971   81.466   43.280  111.055   18.663   22.011
     16.600  405.034   71.329   82.117   43.842  110.948   19.925   22.698
     16.610  401.533   69.926   83.365   43.294  110.891   19.074   22.662
     16.620  401.212   71.126   80.797   44.043  111.934   18.843   22.032
     16.630  397.183   69.366   80.370   43.778  111.509   19.178   21.033
     16.640  397.540   70.651   79.378   44.717  110.761   19.344   20.932
     16.650  400.820   70.665   80.556   43.943  113.311   18.760   21.599
     16.660  396.930   70.351   80.768   43.299  111.221   18.995   20.688
     16.670  398.196   69.342   80.746   43.288  110.340   19.182   22.502
     16.680  394.248   68.664   79.481   42.994  111.704   19.661   21.044
     16.690  391.065   68.343   78.944   43.106  109.108   18.256   22.085
     16.700  396.385   70.120   80.862   42.985  111.083   18.800   21.369
     16.710  397.890   70.959   80.570   43.587  110.360   18.874   21.286
     16.720  397.778   69.558   81.204   43.213  111.026   18.726   21.751
     16.730  394.694   68.868   80.400   42.615  111.950   19.444   20.644
     16.740  398.031   69.682   80.099   43.808  112.068   18.998   21.677
     16.750  395.485   69.726   80.301   43.349  109.309   18.985   20.914
     16.760  397.700   69.881   81.246   43.901  111.566   18.195   21.840
     16.770  400.077   70.088   82.319   43.426  111.914   18.345   22.040
     16.780  400.989   70.873   80.687   43.545  113.504   18.736   21.642
     16.790  400.003   68.851   81.489   43.804  113.729   18.715   21.410
     16.800  403.988   71.243   81.068   42.914  113.951   19.279   22.296
     16.810  400.858   70.615   81.168   43.698  112.155   18.645   22.412
     16.820  400.013   70.202   80.696   43.305  113.133   17.986   22.190
     16.830  402.397   71.650   80.542   43.524  114.276   18.123   21.618
     16.840  397.651   70.090   79.267   44.490  112.389   18.375   20.730
     16.850  396.421   69.681   79.103   44.284  111.290   19.264   20.701
     16.860  400.012   70.157   79.500   45.570  112.690   19.090   20.794
     16.870  399.989   70.478   80.594   44.191  112.699   18.902   21.476
     16.880  398.009   70.649   80.774   43.748  110.593   17.720   21.891
     16.890  393.379   69.475   79.623   42.748  111.389   18.003   22.009
     16.900  400.275   70.596   80.862   44.284  112.829   18.447   21.647
     16.910  395.491   69.414   80.502   43.861  110.817   17.674   21.637
     16.920  396.654   70.705   80.660   43.020  111.647   18.361   20.014
     16.930  395.695   70.891   81.317   42.518  109.965   18.124   21.215
     16.940  397.033   70.046   81.695   42.245  109.782   18.625   21.539
     16.950  395.559   70.203   81.459   44.419  108.145   18.350   21.427
     16.960  396.648   69.111   81.814   42.411  111.953   18.056   21.206
     16.970  400.700   70.800   82.085   43.868  111.390   18.904   21.430
     16.980  399.509   72.678   79.676   43.943  110.157   19.176   22.066
     16.990  397.261   70.954   79.149   44.281  110.334   18.820   21.164
     17.000  400.919   71.202   81.510   43.925  112.591   18.869   20.906
     17.010  400.828   70.974   81.501   42.627  111.963   19.467   21.490
     17.020  398.259   71.482   82.491   43.642  110.504   18.811   20.439
     17.030  397.944   69.944   82.611   44.367  110.336   19.252   21.028
     17.040  399.836   70.633   81.794   43.431  112.083   18.776   21.697
     17.050  401.733   71.591   81.937   43.578  111.842   19.506   21.125
     17.060  396.390   70.324   79.986   43.092  110.746   19.131   21.257
     17.070  401.779   70.711   81.677   42.810  113.180   19.693   21.418
     17.080  401.255   69.765   82.350   43.534  112.349   19.134   21.188
     17.090  400.378   70.179   82.097   43.689  112.372   19.015   21.350
     17.100  402.273   69.870   81.837   44.348  113.000   19.144   20.737
     17.110  403.167   70.967   82.368   42.927  114.524   19.897   20.320
     17.120  400.802   70.165   81.279   43.181  112.277   20.172   21.136
     17.130  403.445   71.627   81.077   43.667  113.661   19.128   21.067
     17.140  403.981   71.172   83.311   43.359  112.851   18.616   22.175
     17.150  396.921   70.110   82.583   42.812  111.801   18.469   19.941
     17.160  402.235   71.332   81.056   44.259  113.034   19.762   21.067
     17.170  402.572   72.115   82.532   44.114  112.160   19.644   20.350
     17.180  402.768   70.729   83.894   44.431  110.824   19.754   20.825
     17.190  404.498   71.053   82.238   44.520  113.977   19.303   20.179
     17.200  401.723   71.193   82.605   43.959  110.624   19.128   21.485
     17.210  400.561   71.624   83.098   43.275  110.879   18.569   21.411
     17.220  399.130   70.930   82.036   42.965  111.524   19.042   21.386
     17.230  396.812   70.145   79.760   44.136  110.388   18.802   20.493
     17.240  399.048   70.518   80.590   43.612  112.233   19.343   20.373
     17.250  399.332   72.365   80.048   42.069  112.132   19.555   20.588
     17.260  398.354   70.500   82.985   41.770  111.964   19.047   20.829
     17.270  401.191   71.091   82.422   42.535  112.510   19.647   20.573
     17.280  406.888   72.381   82.864   44.135  113.580   19.397   21.727
     17.290  401.851   70.929   82.845   42.799  113.083   20.336   20.956
     17.300  400.382   71.339   80.496   43.712  112.740   19.353   21.310
     17.310  396.506   70.342   80.808   42.884  110.253   19.294   21.383
     17.320  397.353   71.872   80.399   43.312  109.278   19.819   20.690
     17.330  394.510   70.807   79.348   43.180  109.117   19.044   21.651
     17.340  398.624   70.706   80.227   44.358  111.477   18.696   21.679
     17.350  403.523   73.025   83.435   43.090  112.009   19.028   22.110
     17.360  399.308   71.450   82.363   43.143  110.009   18.939   21.724
     17.370  396.345   71.083   81.480   42.004  109.408   19.583   20.889
     17.380  401.216   71.697   82.551   42.877  111.967   19.772   21.157
     17.390  399.241   71.583   82.459   42.215  112.004   19.037   21.071
     17.400  401.590   70.749   83.223   43.296  113.038   19.582   21.256
     17.410  398.652   70.621   80.774   44.164  111.653   19.340   21.636
     17.420  401.693   70.920   84.213   42.877  111.979   19.631   20.866
     17.430  400.150   73.329   80.684   44.283  111.501   19.098   20.714
     17.440  402.330   71.763   82.270   44.375  110.876   20.099   20.919
     17.450  398.475   71.744   81.315   43.576  108.837   20.089   20.934
     17.460  394.041   69.826   81.491   42.825  108.847   19.366   21.106
     17.470  402.232   71.145   83.403   43.188  111.764   19.183   22.121
     17.480  401.217   72.196   82.390   43.214  111.332   19.263   21.715
     17.490  399.592   71.406   81.812   43.638  109.874   19.864   21.690
     17.500  399.329   71.424   81.246   43.167  110.253   19.195   21.069
     17.510  400.528   72.433   81.055   42.879  111.540   19.000   21.384
     17.520  398.426   71.421   82.396   43.164  108.569   19.168   21.697
     17.530  399.194   71.535   80.239   43.634  110.479   20.413   20.685
     17.540  399.088   71.404   82.682   42.489  109.855   20.445   20.785
     17.550  399.835   70.623   82.774   43.325  110.915   20.155   20.497
     17.560  397.812   70.997   80.536   42.712  110.517   20.094   20.435
     17.570  397.615   72.861   81.454   42.654  107.928   19.572   21.570
     17.580  398.737   72.780   82.065   43.459  108.124   18.986   21.101
     17.590  397.510   72.879   81.491   42.235  107.982   20.575   20.935
     17.600  399.017   73.440   80.446   42.134  109.481   19.365   21.646
     17.610  400.751   73.950   81.021   42.657  109.524   19.831   21.723
     17.620  401.872   72.288   83.331   43.756  109.635   18.667   21.508
     17.630  398.504   72.176   81.515   43.204  109.223   18.202   21.547
     17.640  399.837   72.058   80.989   43.909  109.322   19.860   21.178
     17.650  400.579   71.631   80.758   43.761  110.214   19.087   22.030
     17.660  398.572   71.827   80.948   44.045  109.061   18.754   22.126
     17.670  401.769   71.711   82.065   42.334  111.662   19.610   21.591
     17.680  404.026   71.669   83.206   43.504  111.913   20.122   22.257
     17.690  402.864   71.926   80.828   42.608  113.193   20.104   21.527
     17.700  401.781   71.133   80.483   43.480  112.855   18.662   21.870
     17.710  398.108   70.548   80.886   43.553  109.172   19.100   22.606
     17.720  397.083   71.262   81.199   43.131  110.005   18.940   21.267
     17.730  396.013   70.767   81.571   43.956  107.515   19.127   21.269
     17.740  398.045   70.648   82.023   44.109  108.590   19.843   20.851
     17.750  399.212   71.155   81.167   42.927  109.724   19.576   21.387
     17.760  400.433   71.798   80.815   43.807  110.538   20.675   20.239
     17.770  397.152   71.340   80.728   42.956  108.781   20.250   21.175
     17.780  401.899   71.515   81.836   42.705  109.623   20.257   22.044
     17.790  397.866   70.552   83.579   42.026  108.239   19.798   21.955
     17.800  397.616   71.949   81.105   42.012  110.153   19.530   21.169
     17.810  399.486   71.585   81.749   43.200  109.972   19.435   21.026
     17.820  401.797   72.618   82.303   42.458  111.492   20.005   21.036
     17.830  400.822   71.979   82.747   43.081  109.514   19.530   21.291
     17.840  403.646   71.659   82.809   44.189  110.217   20.222   22.089
     17.850  400.308   72.551   82.654   42.228  109.640   19.544   21.196
     17.860  398.927   71.048   82.099   43.151  111.419   19.377   20.914
     17.870  396.955   70.975   82.110   42.330  109.816   19.054   20.793
     17.880  394.965   70.530   80.746   42.245  109.770   19.456   21.124
     17.890  395.657   71.625   80.481   42.534  108.301   19.364   20.823
     17.900  397.075   68.840   81.736   43.910  109.526   19.071   21.602
     17.910  395.226   70.749   80.984   43.534  108.089   18.804   21.406
     17.920  399.217   71.397   81.168   42.770  111.356   19.777   21.096
     17.930  398.873   71.023   82.274   43.852  110.383   19.082   20.686
     17.940  403.061   72.148   84.112   43.980  110.742   19.518   21.412
     17.950  398.149   71.682   82.249   42.148  109.992   19.546   20.675
     17.960  399.903   72.025   80.930   44.144  110.117   20.307   19.705
     17.970  401.006   69.921   82.644   43.172  110.101   20.426   21.174
     17.980  404.080   72.777   82.046   43.542  110.030   20.434   22.085
     17.990  403.208   71.891   82.229   43.825  110.911   20.167   20.853
     18.000  402.292   70.998   81.943   43.782  112.458   19.770   20.882
     18.010  401.559   70.630   82.913   43.039  111.687   19.528   21.233
     18.020  404.343   73.389   82.747   44.380  112.230   19.636   19.993
     18.030  399.737   71.081   82.604   43.780  109.032   19.567   20.765
     18.040  399.278   69.966   82.025   43.450  111.453   19.345   20.659
     18.050  399.560   68.976   82.736   43.754  111.479   20.088   20.942
     18.060  402.150   71.234   82.763   44.551  111.114   19.477   20.973
     18.070  406.320   73.156   84.895   43.890  111.500   19.990   20.320
     18.080  402.344   70.850   81.881   42.941  112.334   20.048   21.479
     18.090  399.891   70.749   82.627   43.636  109.810   19.821   20.295
     18.100  398.346   70.741   83.094   42.462  110.095   19.607   20.574
     18.110  399.985   69.504   82.288   42.921  112.404   19.336   21.450
     18.120  400.941   70.721   81.132   43.685  112.207   20.011   20.077
     18.130  400.447   70.265   82.618   42.605  110.771   19.412   21.487
     18.140  400.432   71.360   81.806   43.345  110.569   19.360   21.466
     18.150  403.838   72.304   82.995   43.134  111.762   19.659   21.433
     18.160  404.007   71.093   83.259   44.087  111.332   19.788   22.101
     18.170  404.794   71.190   82.454   43.992  112.716   20.714   21.757
     18.180  404.816   72.079   82.656   45.070  111.122   20.075   20.696
     18.190  401.186   71.209   82.755   43.719  109.812   19.096   21.528
     18.200  400.217   70.803   83.253   42.257  110.847   19.426   21.795
     18.210  400.033   70.142   83.168   42.367  111.844   19.533   21.109
     18.220  398.563   72.703   81.590   41.952  109.932   19.133   21.148
     18.230  399.211   71.506   82.969   43.325  109.833   19.349   21.413
     18.240  397.356   72.128   82.404   43.432  108.377   19.414   20.553
     18.250  398.146   71.487   81.331   42.940  110.364   20.447   20.716
     18.260  398.604   71.200   82.576   42.883  108.385   20.132   21.132
     18.270  401.274   71.578   83.973   43.387  109.375   19.756   21.117
     18.280  403.510   71.028   85.031   43.320  109.981   20.402   21.648
     18.290  403.939   71.210   85.228   44.148  110.591   18.996   21.317
     18.300  404.159   70.593   86.115   42.644  110.035   19.721   22.100
     18.310  401.376   71.617   84.788   43.257  109.336   19.298   20.727
     18.320  405.033   72.558   83.915   43.094  111.428   19.897   21.118
     18.330  401.883   72.237   83.150   43.503  109.545   19.253   21.130
     18.340  404.143   71.935   82.841   42.912  112.867   19.581   21.148
     18.350  402.431   72.045   82.023   42.179  110.680   19.415   21.868
     18.360  401.724   72.160   82.569   43.969  111.534   18.590   20.116
     18.370  403.471   71.134   82.813   44.062  111.260   19.774   21.687
     18.380  406.945   71.826   85.059   44.019  110.979   19.776   21.232
     18.390  404.066   70.951   82.584   43.374  111.900   19.338   21.603
     18.400  404.723   71.939   81.937   43.338  113.034   19.785   21.496
     18.410  402.878   72.409   81.769   42.636  111.079   19.856   21.295
     18.420  404.200   73.050   82.381   43.023  110.800   20.389   21.611
     18.430  402.718   70.325   83.435   43.464  111.553   19.504   21.550
     18.440  404.908   71.727   82.515   43.224  113.033   19.265   20.579
     18.450  402.372   71.648   83.449   42.776  110.894   20.013   21.998
     18.460  406.224   72.106   85.018   42.614  111.993   19.748   21.707
     18.470  405.803   73.643   82.841   44.093  110.576   20.463   21.436
     18.480  401.577   72.349   81.324   43.987  110.597   19.601   21.095
     18.490  401.079   71.988   82.382   42.696  109.117   19.569   21.598
     18.500  407.029   73.312   83.786   43.686  110.823   20.275   22.166
     18.510  405.976   72.491   84.952   43.801  110.761   19.471   21.345
     18.520  403.345   71.907   83.252   43.609  108.798   19.077   21.858
     18.530  402.832   71.785   82.435   44.341  110.233   18.978   21.770
     18.540  405.533   72.351   84.806   43.377  111.334   19.064   21.847
     18.550  406.280   70.221   84.061   44.210  113.390   19.745   21.510
     18.560  404.459   72.044   85.436   43.662  109.323   20.228   21.461
     18.570  401.424   70.985   83.084   44.166  110.807   18.906   21.700
     18.580  403.969   71.127   84.033   44.193  111.268   19.391   22.165
     18.590  403.554   71.044   83.090   44.566  110.759   20.244   21.669
     18.600  403.282   71.666   82.560   43.992  111.489   19.438   21.216
     18.610  404.039   71.716   83.781   43.767  110.594   19.290   20.599
     18.620  401.129   71.887   80.441   43.015  111.834   19.601   21.918
     18.630  403.285   72.392   82.835   42.708  111.206   19.728   20.772
     18.640  399.853   70.845   83.745   43.107  108.701   19.949   20.939
     18.650  406.806   71.605   84.820   43.933  112.187   20.374   21.340
     18.660  403.032   70.039   84.412   43.694  110.692   20.271   21.376
     18.670  402.529   69.872   82.292   43.411  111.449   19.980   22.145
     18.680  403.076   70.965   83.584   44.710  108.847   20.197   21.141
     18.690  404.589   71.602   83.470   43.302  110.941   19.870   22.590
     18.700  401.870   69.799   83.880   44.912  108.910   19.597   21.668
     18.710  402.992   70.620   83.941   44.844  110.275   20.216   21.120
     18.720  404.164   71.612   82.998   44.229  111.184   19.065   21.262
     18.730  406.536   70.232   85.830   44.588  109.930   19.825   22.191
     18.740  402.862   68.957   84.366   44.327  108.954   19.721   21.669
     18.750  404.964   70.919   84.399   45.421  109.588   19.749   20.754
     18.760  403.278   70.067   83.883   44.250  111.534   19.027   22.223
     18.770  403.036   70.663   83.922   44.374  110.968   18.653   22.115
     18.780  404.047   71.524   83.294   42.757  110.933   19.556   21.852
     18.790  403.166   70.406   84.181   43.234  111.957   19.764   20.844
     18.800  406.561   71.724   84.443   45.664  110.167   19.051   22.118
     18.810  403.807   72.015   83.307   44.210  109.637   19.406   22.657
     18.820  402.982   70.504   83.196   43.651  111.688   18.687   20.800
     18.830  400.972   70.641   82.862   42.827  109.961   19.243   23.020
     18.840  398.976   71.453   82.075   43.955  109.374   19.044   21.764
     18.850  406.289   71.068   84.608   44.296  112.070   18.943   22.068
     18.860  408.110   71.397   85.341   44.744  112.182   19.519   23.075
     18.870  403.553   70.537   83.921   44.474  111.297   19.894   21.880
     18.880  400.222   69.757   84.423   43.530  110.879   19.045   21.265
     18.890  403.935   70.525   84.125   45.237  109.952   19.790   21.266
     18.900  399.545   71.378   80.712   43.209  110.856   19.127   21.707
     18.910  400.337   71.197   82.802   43.153  110.534   19.463   20.997
     18.920  403.917   71.235   82.686   44.134  111.004   19.473   21.807
     18.930  403.504   70.532   81.907   44.207  111.901   19.834   22.211
     18.940  399.719   69.321   81.160   43.866  110.429   19.897   22.539
     18.950  399.864   70.530   80.937   44.419  108.683   19.548   22.888
     18.960  402.083   71.078   81.581   43.405  110.972   19.881   22.534
     18.970  401.793   71.208   82.594   44.517  111.194   19.249   21.736
     18.980  401.008   71.249   82.116   43.840  110.465   19.185   22.447
     18.990  406.110   71.705   82.922   44.474  111.971   19.698   21.571
     19.000  399.985   71.249   80.888   44.022  109.103   19.523   22.380
     19.010  400.038   70.725   81.272   43.453  111.807   19.595   21.869
     19.020  398.298   69.448   83.525   43.517  108.795   20.066   21.965
     19.030  399.068   70.058   81.623   43.869  110.221   20.294   21.931
     19.040  403.170   69.073   84.866   43.923  109.817   20.758   22.726
     19.050  404.689   70.705   83.334   43.891  112.114   20.764   21.511
     19.060  406.464   70.702   83.643   44.592  111.566   20.969   21.371
     19.070  401.522   71.360   81.321   44.417  110.058   20.648   21.866
     19.080  402.501   69.569   83.450   44.180  112.175   19.898   21.750
     19.090  404.865   69.579   81.861   43.672  114.232   20.028   22.500
     19.100  404.297   70.854   83.421   44.211  111.460   19.881   21.618
     19.110  400.696   68.879   83.100   42.876  111.541   20.018   21.504
     19.120  398.542   70.036   82.185   42.410  109.793   20.067   22.297
     19.130  403.268   70.928   83.114   42.870  112.121   20.894   21.768
     19.140  399.177   68.449   81.651   44.053  110.932   20.478   22.048
     19.150  400.668   69.769   82.565   43.709  111.906   20.491   20.775
     19.160  398.216   67.834   84.268   43.530  108.278   20.110   21.711
     19.170  397.754   69.677   81.136   42.888  111.308   19.743   21.671
     19.180  397.916   69.618   82.052   42.999  110.855   20.311   21.720
     19.190  398.808   68.446   82.876   42.607  111.017   20.333   21.786
     19.200  399.761   67.862   83.879   43.141  111.626   19.346   21.700
     19.210  399.929   68.493   83.015   42.215  111.501   20.136   21.641
     19.220  395.656   67.188   82.916   42.649  108.998   19.930   21.506
     19.230  400.869   69.102   83.017   44.118  109.409   20.782   21.520
     19.240  395.190   68.292   81.408   43.303  108.641   20.101   20.863
     19.250  400.749   71.184   82.765   43.595  109.987   19.598   21.377
     19.260  399.539   69.315   82.907   43.916  110.143   19.937   20.587
     19.270  400.143   70.332   83.683   44.446  108.287   19.851   21.616
     19.280  401.117   70.475   83.751   44.833  109.603   19.446   21.351
     19.290  401.375   69.578   83.365   43.496  110.108   20.814   21.337
     19.300  397.150   69.260   81.679   43.673  110.194   19.742   21.132
     19.310  399.449   68.767   82.628   44.044  111.269   20.064   21.220
     19.320  398.962   68.555   81.914   45.003  110.790   20.373   21.160
     19.330  400.753   70.556   82.896   43.041  110.873   20.120   22.225
     19.340  401.362   71.985   82.697   43.644  110.013   19.991   21.461
     19.350  401.441   70.541   82.236   43.959  109.414   20.613   22.007
     19.360  400.010   69.904   81.624   43.974  111.593   18.675   21.176
     19.370  400.176   68.670   81.436   44.530  111.461   19.785   21.802
     19.380  398.311   68.098   81.356   44.225  111.578   19.149   21.109
     19.390  401.402   70.855   81.688   44.352  112.410   19.116   20.563
     19.400  401.449   69.922   80.733   44.569  112.963   19.576   21.783
     19.410  398.154   68.462   81.945   45.150  109.191   18.993   21.499
     19.420  401.969   70.084   82.049   44.523  111.953   19.731   20.981
     19.430  399.733   70.379   81.754   44.844  109.850   20.265   21.496
     19.440  405.708   70.646   83.654   44.659  112.184   20.887   21.081
     19.450  400.218   69.040   82.919   43.724  111.730   20.270   20.892
     19.460  398.814   69.223   82.242   42.826  110.936   20.431   21.487
     19.470  401.719   68.776   83.788   43.555  110.275   21.186   21.906
     19.480  403.102   72.253   82.705   44.189  110.997   19.656   20.895
     19.490  404.227   71.360   83.024   43.902  111.003   20.655   21.604
     19.500  403.979   68.929   82.006   44.035  113.099   21.243   21.266
     19.510  402.376   68.767   82.800   43.929  112.037   20.976   22.173
     19.520  404.870   69.268   82.940   44.136  113.376   20.717   21.864
     19.530  404.408   69.651   84.135   43.416  112.732   20.716   21.517
     19.540  403.152   70.926   82.466   42.885  112.557   20.697   21.715
     19.550  400.784   69.284   82.824   42.737  110.841   20.719   21.873
     19.560  399.421   69.503   81.780   44.241  111.913   20.382   21.333
     19.570  400.011   70.420   80.596   43.168  111.280   20.847   21.831
     19.580  398.516   69.142   81.907   43.672  109.077   20.627   21.353
     19.590  399.502   69.091   80.193   44.683  110.580   20.467   22.052
     19.600  402.969   70.569   81.734   44.829  111.860   21.337   21.092
     19.610  400.874   69.634   81.727   43.910  111.492   20.249   21.795
     19.620  400.955   67.779   83.934   44.879  111.840   20.040   20.809
     19.630  405.719   69.592   82.679   46.166  114.340   19.920   21.222
     19.640  405.185   69.658   82.961   44.335  112.856   21.675   20.679
     19.650  403.872   69.993   83.625   44.083  112.043   19.897   21.575
     19.660  407.034   70.328   83.202   45.648  113.632   20.451   21.282
     19.670  402.517   69.424   81.382   45.106  111.870   20.122   21.688
     19.680  404.988   69.775   83.810   44.921  111.717   20.117   21.512
     19.690  407.013   70.117   83.037   44.764  114.180   19.906   21.986
     19.700  404.977   70.824   81.711   44.928  112.822   20.031   21.930
     19.710  399.599   68.547   80.726   44.203  111.053   20.893   21.189
     19.720  406.166   69.184   83.510   44.919  113.323   20.349   22.003
     19.730  400.749   68.942   82.111   44.505  111.876   20.420   21.492
     19.740  405.963   70.130   84.373   45.393  112.682   20.435   21.895
     19.750  405.074   69.519   83.509   45.604  112.697   20.194   22.049
     19.760  402.137   69.170   82.331   45.929  111.487   19.326   21.868
     19.770  401.589   69.340   83.129   44.377  111.900   20.903   21.377
     19.780  403.023   69.984   83.892   45.578  110.675   20.688   21.952
     19.790  399.500   68.800   83.147   44.263  109.640   20.262   21.686
     19.800  401.469   68.977   83.412   45.236  110.192   20.053   21.569
     19.810  403.160   71.375   83.042   44.087  110.248   20.237   21.536
     19.820  403.278   69.297   85.192   44.207  109.691   20.400   22.178
     19.830  401.565   68.719   85.246   43.988  110.818   20.290   20.823
     19.840  405.313   69.383   82.485   46.047  112.325   20.194   22.593
     19.850  405.115   69.020   84.670   45.606  112.140   19.956   21.961
     19.860  403.040   68.947   84.101   44.354  110.403   20.487   21.796
     19.870  404.828   71.039   84.283   44.153  111.064   19.868   21.749
     19.880  399.115   68.199   84.242   43.274  110.148   18.822   21.912
     19.890  401.168   68.572   83.796   43.633  111.122   20.376   20.904
     19.900  400.496   68.916   82.415   45.687  109.414   19.510   21.294
     19.910  401.197   69.797   82.700   44.059  110.286   20.134   21.385
     19.920  400.927   69.063   82.268   44.734  111.765   19.403   21.694
     19.930  404.015   69.541   81.779   44.982  113.728   20.646   21.158
     19.940  403.867   69.870   82.610   44.497  112.358   20.303   21.397
     19.950  403.588   69.384   82.647   45.047  111.035   20.679   21.592
     19.960  400.194   68.867   83.276   43.848  111.874   19.582   21.367
     19.970  399.659   69.492   81.826   44.251  110.783   20.309   21.443
     19.980  404.358   70.401   83.249   44.800  111.122   20.181   21.853
     19.990  404.744   69.101   83.876   43.614  112.285   20.347   22.649
     20.000  400.288   68.783   82.054   43.700  111.930   20.078   21.724
     20.010  404.856   70.092   84.171   44.095  112.344   20.300   21.220
     20.020  401.810   69.934   82.617   44.838  110.166   20.487   21.642
     20.030  403.295   69.057   83.855   44.836  110.809   20.439   21.432
     20.040  400.715   70.187   80.345   44.898  109.613   20.153   21.905
     20.050  397.145   69.913   80.394   43.931  109.913   20.634   21.549
     20.060  397.594   70.903   78.778   44.100  111.182   18.856   21.933
     20.070  400.806   70.806   80.591   43.656  110.890   20.292   21.223
     20.080  399.791   70.257   81.505   43.642  110.650   19.676   21.379
     20.090  401.940   69.392   81.366   44.685  112.581   19.080   21.699
     20.100  404.768   70.652   82.855   44.108  112.721   20.643   21.277
     20.110  400.724   69.098   80.278   45.381  112.680   20.309   21.176
     20.120  400.299   69.465   80.713   43.726  112.453   18.985   21.093
     20.130  404.946   69.786   81.275   45.460  114.182   19.427   20.904
     20.140  399.277   69.671   80.876   42.602  112.214   19.555   21.532
     20.150  400.897   69.592   81.995   44.183  111.642   19.826   20.443
     20.160  402.537   69.464   81.608   44.204  111.183   20.922   20.998
     20.170  398.968   69.200   81.112   44.729  111.193   19.141   21.299
     20.180  399.820   69.173   80.996   44.550  111.830   18.459   21.700
     20.190  406.564   70.426   80.876   44.382  115.735   19.496   22.247
     20.200  399.533   68.834   82.309   43.749  112.037   19.124   21.315
     20.210  402.796   68.452   81.189   43.558  113.011   19.944   22.274
     20.220  403.836   68.187   82.880   44.106  112.839   19.688   22.476
     20.230  405.021   69.300   84.132   44.547  112.342   19.981   21.946
     20.240  400.864   69.687   83.353   42.839  111.137   19.905   21.008
     20.250  405.778   70.586   84.573   43.099  112.996   19.156   21.978
     20.260  401.376   68.862   83.011   44.086  111.393   19.419   22.226
     20.270  401.484   68.476   82.780   43.530  111.996   20.102   21.590
     20.280  404.321   69.067   83.398   43.818  111.838   19.826   22.539
     20.290  405.931   69.327   83.497   43.634  113.145   18.517   23.342
     20.300  402.298   69.883   82.711   43.779  110.693   19.122   23.062
     20.310  401.845   70.036   83.519   42.902  111.332   19.200   22.422
     20.320  399.238   69.033   83.115   42.401  111.480   18.945   22.664
     20.330  401.983   69.320   84.588   44.043  110.541   18.405   21.982
     20.340  399.287   68.920   83.059   43.702  110.988   19.179   22.237
     20.350  395.130   68.870   81.595   43.360  110.548   18.420   21.197
     20.360  398.471   66.552   84.401   43.741  109.868   19.435   22.886
     20.370  397.500   70.245   81.371   44.701  109.491   18.196   21.797
     20.380  401.405   68.302   82.917   45.109  111.864   18.229   22.397
     20.390  399.424   69.533   83.318   44.553  110.512   17.955   22.003
     20.400  400.384   67.677   83.396   44.761  111.926   18.648   22.635
     20.410  399.923   68.348   82.417   44.830  111.224   18.413   22.543
     20.420  398.058   69.361   81.219   44.610  109.239   18.173   22.192
     20.430  403.974   70.554   82.652   44.996  112.167   18.599   21.994
     20.440  398.677   69.513   82.209   43.602  110.471   19.045   21.018
     20.450  398.128   70.793   82.153   43.376  109.668   18.553   20.494
     20.460  403.232   70.551   79.579   45.469  113.180   18.803   21.819
     20.470  397.427   68.972   82.288   44.870  108.910   17.810   21.111
     20.480  401.619   69.671   81.736   45.255  111.275   18.647   22.485
     20.490  398.672   70.452   80.172   43.883  110.882   18.679   22.581
     20.500  401.791   71.218   81.630   45.025  109.897   18.281   23.034
     20.510  398.581   68.951   81.508   44.579  109.701   18.424   22.623
     20.520  403.686   70.170   83.717   44.298  112.083   19.067   21.976
     20.530  399.968   69.135   81.596   45.155  111.259   18.223   21.610
     20.540  394.887   67.759   81.564   43.819  108.745   18.709   21.957
     20.550  395.602   68.993   81.630   44.447  109.245   19.207   20.824
     20.560  397.257   69.622   80.759   44.297  108.914   18.977   21.912
     20.570  398.684   71.037   80.866   43.885  111.685   18.852   22.099
     20.580  399.168   70.170   81.845   44.812  109.986   18.697   21.262
     20.590  397.434   68.002   80.632   43.714  112.238   18.289   23.250
     20.600  396.629   68.188   80.039   43.967  111.494   19.200   22.125
     20.610  397.345   69.750   79.712   44.354  110.764   19.324   21.738
     20.620  403.507   70.844   80.924   43.870  112.789   19.476   22.476
     20.630  402.065   70.277   81.943   44.855  109.966   19.888   22.663
     20.640  403.055   68.939   81.068   43.960  113.387   19.863   22.339
     20.650  398.735   71.342   79.728   43.898  110.585   19.203   22.945
     20.660  402.064   69.317   80.472   44.303  111.894   19.601   22.925
     20.670  402.089   70.322   82.164   42.871  112.522   18.984   22.655
     20.680  404.805   72.448   81.960   44.152  111.600   19.406   23.215
     20.690  398.007   69.646   79.941   44.603  110.681   18.458   22.458
     20.700  403.241   70.149   82.729   44.716  110.832   19.874   22.057
     20.710  401.630   69.574   82.412   43.693  112.109   18.795   22.449
     20.720  406.620   69.664   81.693   45.289  113.657   18.908   22.133
     20.730  407.012   72.029   83.333   44.494  112.571   19.286   22.723
     20.740  403.466   71.132   82.777   43.782  112.766   19.363   22.761
     20.750  405.730   72.485   82.442   44.606  112.988   19.451   22.326
     20.760  405.262   71.503   82.359   43.816  112.592   19.881   22.679
     20.770  405.947   71.532   82.726   44.333  113.306   19.578   22.509
     20.780  406.455   71.082   83.719   44.346  112.801   19.338   22.825
     20.790  406.013   71.627   83.076   44.205  113.588   18.637   22.760
     20.800  402.357   70.680   83.643   43.918  109.892   19.568   22.384
     20.810  403.828   71.209   83.226   43.522  112.474   19.514   21.652
     20.820  405.515   70.637   83.292   44.193  113.199   19.374   22.515
     20.830  403.102   70.577   83.870   42.636  112.321   19.161   21.595
     20.840  403.061   71.206   81.584   43.488  112.519   18.320   23.330
     20.850  400.099   68.886   81.858   43.108  114.305   18.065   21.752
     20.860  401.245   69.799   80.646   43.207  112.612   18.569   22.562
     20.870  401.423   68.927   82.950   43.143  112.562   18.624   22.341
     20.880  399.162   70.460   81.667   43.453  109.633   18.943   22.207
     20.890  404.770   71.039   82.991   44.771  111.404   18.747   22.414
     20.900  401.948   70.296   82.013   43.610  113.081   18.286   21.980
     20.910  402.084   72.425   81.652   43.840  112.096   18.776   21.838
     20.920  402.525   71.997   81.628   43.296  112.228   19.478   23.085
     20.930  402.408   72.297   81.236   44.005  111.914   18.561   22.359
     20.940  407.525   72.639   83.340   44.660  112.875   19.064   22.432
     20.950  403.640   70.831   83.913   44.442  111.212   18.907   22.714
     20.960  402.559   72.191   81.392   44.061  111.451   18.331   22.936
     20.970  403.821   72.181   83.289   44.541  111.192   18.206   22.744
     20.980  402.256   71.074   82.760   43.780  112.318   19.133   22.006
     20.990  404.694   71.411   81.631   44.427  112.887   19.314   21.986
     21.000  406.656   73.155   81.781   44.722  111.668   18.908   22.587
     21.010  404.457   70.436   81.924   44.432  111.878   19.198   21.968
     21.020  401.102   71.158   79.937   45.092  109.426   18.948   22.813
     21.030  401.263   70.918   80.156   45.241  110.248   18.454   23.336
     21.040  399.669   69.822   79.637   45.010  111.241   18.399   22.354
     21.050  404.375   69.545   83.352   45.590  111.846   19.924   21.800
     21.060  404.891   70.827   81.773   45.062  110.966   19.436   23.041
     21.070  399.360   68.995   80.786   44.232  109.794   20.037   22.268
     21.080  404.177   69.726   83.029   43.921  111.902   19.523   22.869
     21.090  406.071   70.278   83.304   45.438  113.319   18.980   23.004
     21.100  401.994   70.345   81.645   45.405  110.116   19.103   22.055
     21.110  406.141   69.922   81.084   44.954  114.393   19.249   22.511
     21.120  405.223   68.646   82.582   46.105  111.895   19.210   22.849
     21.130  403.618   68.381   82.015   45.117  112.611   19.314   23.307
     21.140  404.259   69.932   84.119   45.425  110.649   19.772   21.982
     21.150  399.638   67.174   81.962   45.468  111.044   19.649   22.833
     21.160  404.543   70.070   81.776   44.731  113.327   20.239   22.521
     21.170  404.386   70.092   81.464   44.708  112.795   19.405   22.466
     21.180  402.549   70.173   82.345   43.749  112.634   18.625   22.461
     21.190  400.263   69.726   81.004   44.632  111.771   18.822   22.451
     21.200  401.397   71.445   80.591   45.438  110.507   18.667   22.464
     21.210  402.751   69.121   80.339   44.441  113.649   19.914   22.819
     21.220  402.164   69.094   80.724   44.425  113.052   19.543   22.839
     21.230  402.668   70.326   80.672   45.187  111.587   19.343   22.348
     21.240  405.651   72.528   82.175   44.901  112.143   18.749   23.137
     21.250  403.481   69.533   81.996   44.954  113.462   19.445   22.404
     21.260  401.346   69.861   81.880   44.669  111.569   18.991   22.751
     21.270  403.946   71.304   81.847   43.878  113.995   19.756   22.154
     21.280  404.733   71.925   81.169   44.455  112.378   19.230   23.113
     21.290  402.382   68.994   81.632   45.348  112.830   19.585   22.095
     21.300  404.079   70.906   82.276   45.829  112.225   19.056   22.643
     21.310  400.570   69.020   81.546   44.459  112.603   18.833   22.470
     21.320  401.406   69.496   80.166   43.669  112.935   19.337   23.467
     21.330  401.181   69.283   82.220   44.170  112.981   19.401   22.676
     21.340  402.904   70.297   81.964   44.449  113.270   19.538   21.834
     21.350  402.346   68.665   80.793   45.177  112.908   19.646   21.906
     21.360  400.709   68.787   80.913   46.474  111.830   19.446   21.020
     21.370  403.858   68.567   83.129   45.447  113.151   19.701   21.941
     21.380  400.255   68.951   83.008   45.424  110.623   19.464   21.925
     21.390  400.224   68.943   81.048   45.294  112.489   19.805   21.706
     21.400  402.667   68.159   82.601   46.054  112.863   19.362   21.793
     21.410  404.662   68.392   83.007   47.402  113.044   18.621   22.116
     21.420  400.372   68.310   81.615   45.402  111.726   19.203   22.007
     21.430  403.952   69.439   82.709   44.129  112.869   19.756   22.010
     21.440  405.489   70.383   83.105   44.169  113.498   19.736   21.666
     21.450  403.578   69.709   82.555   43.905  112.105   19.490   22.145
     21.460  405.183   70.210   82.140   44.493  112.727   19.510   22.158
     21.470  402.404   69.409   81.655   43.207  112.434   20.647   22.213
     21.480  401.576   69.981   82.028   43.379  112.022   19.450   22.411
     21.490  398.736   69.559   82.144   43.809  110.521   20.043   21.210
     21.500  401.579   69.616   81.353   43.257  113.429   19.257   22.371
     21.510  396.157   68.894   80.181   43.304  111.122   19.037   21.811
     21.520  400.883   69.448   80.277   43.943  112.753   20.119   21.719
     21.530  401.210   69.901   81.644   43.652  112.429   19.281   21.758
     21.540  400.132   68.842   80.786   44.990  111.581   19.209   21.486
     21.550  400.403   68.067   81.978   43.204  111.817   19.808   22.366
     21.560  399.837   70.319   80.556   43.371  111.658   19.177   21.730
     21.570  402.757   69.249   81.302   42.988  113.450   19.301   22.533
     21.580  400.147   70.572   79.791   43.766  111.945   18.928   22.044
     21.590  397.969   69.315   80.831   42.064  111.394   18.611   22.258
     21.600  399.046   69.419   81.929   42.551  110.548   18.780   22.384
     21.610  399.706   70.404   82.621   42.596  110.161   18.582   22.195
     21.620  397.872   69.676   79.938   44.369  110.531   18.923   22.113
     21.630  396.765   69.675   80.421   43.055  110.061   18.853   21.701
     21.640  396.820   69.740   79.644   42.625  110.796   19.170   22.536
     21.650  396.850   69.457   79.111   44.133  111.746   18.499   20.995
     21.660  394.639   69.998   78.479   42.961  109.185   19.486   21.805
     21.670  399.677   68.993   80.640   43.249  112.404   18.919   22.460
     21.680  398.158   70.044   80.770   42.584  111.622   18.885   21.696
     21.690  400.937   70.060   82.088   43.276  111.450   19.654   21.835
     21.700  395.877   68.397   79.347   44.523  109.442   19.110   21.251
     21.710  400.071   69.495   79.362   44.355  111.931   19.611   21.413
     21.720  398.587   70.421   79.019   44.353  110.191   19.986   21.711
     21.730  399.878   69.456   79.337   43.957  113.504   19.226   21.403
     21.740  399.208   69.801   80.773   43.825  111.984   18.694   21.443
     21.750  396.815   68.646   80.522   43.631  111.927   18.608   21.502
     21.760  396.549   69.048   78.988   43.549  112.141   18.933   22.201
     21.770  402.479   69.955   81.125   44.562  112.621   19.363   22.435
     21.780  400.010   68.635   80.050   43.700  112.366   20.160   23.566
     21.790  402.246   70.112   79.998   43.670  113.141   18.722   23.111
     21.800  401.999   70.257   80.318   42.831  113.087   18.657   23.452
     21.810  400.092   70.567   81.555   42.178  110.852   19.701   22.168
     21.820  399.839   69.669   80.503   43.139  110.741   19.821   22.138
     21.830  402.816   70.025   82.861   43.611  111.251   19.832   21.641
     21.840  402.015   69.980   81.434   42.347  112.851   19.496   22.187
     21.850  402.302   68.174   82.153   42.297  112.787   19.687   22.576
     21.860  398.549   69.722   79.422   42.957  111.332   18.650   23.228
     21.870  398.904   69.337   79.834   42.860  111.410   18.653   23.079
     21.880  400.716   69.486   80.111   43.427  111.549   18.703   23.084
     21.890  397.656   68.315   79.692   42.879  113.165   18.647   22.601
     21.900  400.648   70.038   81.068   42.986  113.341   18.494   22.654
     21.910  400.178   69.135   81.158   43.275  112.300   18.852   22.419
     21.920  399.605   69.945   82.397   42.369  111.823   17.753   22.641
     21.930  403.956   70.712   82.009   43.444  112.157   18.161   23.103
     21.940  396.625   69.655   80.867   42.461  110.072   18.377   23.010
     21.950  401.951   68.244   83.788   43.227  112.269   18.445   22.597
     21.960  399.027   68.396   82.738   43.242  111.596   18.432   23.036
     21.970  402.345   70.159   81.880   43.733  111.851   19.146   22.823
     21.980  400.199   69.002   81.355   44.061  112.680   17.861   21.891
     21.990  400.014   69.025   81.790   43.677  110.854   19.018   22.587
     22.000  398.484   68.354   79.062   43.456  113.686   19.225   21.706
     22.010  394.906   68.795   80.077   43.891  110.362   18.137   22.359
     22.020  398.785   69.807   79.288   43.238  114.023   17.914   21.712
     22.030  396.458   68.665   80.303   43.330  110.648   17.997   22.414
     22.040  397.363   69.226   79.991   44.038  111.413   17.289   22.220
     22.050  394.993   66.511   79.480   43.603  113.685   17.455   22.600
     22.060  400.021   69.247   79.539   44.638  112.737   18.367   23.271
     22.070  397.049   69.089   80.841   43.447  111.512   17.659   22.403
     22.080  395.509   67.881   79.129   43.309  112.014   19.117   21.943
     22.090  399.362   69.299   80.184   43.768  112.646   18.304   22.997
     22.100  394.643   67.512   80.990   43.364  109.522   18.692   22.425
     22.110  399.853   67.054   81.956   43.900  112.986   18.163   23.425
     22.120  397.709   68.223   80.542   43.313  113.101   18.625   23.080
     22.130  402.262   67.706   83.157   43.610  111.988   18.540   23.501
     22.140  401.623   68.614   81.534   43.782  113.501   19.156   22.447
     22.150  397.163   68.623   79.903   43.950  112.344   18.083   22.311
     22.160  400.825   69.270   80.842   44.753  113.375   18.349   21.646
     22.170  398.890   69.071   81.750   43.977  112.316   18.043   21.792
     22.180  401.996   69.915   80.535   44.581  114.453   18.476   22.089
     22.190  398.955   69.836   80.997   44.155  111.441   18.559   22.119
     22.200  396.895   68.297   81.615   42.916  112.237   18.374   21.447
     22.210  400.766   69.450   82.750   43.527  112.197   17.908   22.405
     22.220  402.292   70.147   83.810   43.176  112.561   19.203   22.069
     22.230  397.407   68.802   80.880   43.259  110.649   18.291   21.782
     22.240  398.781   70.874   81.556   43.104  111.021   18.312   21.842
     22.250  399.923   69.002   82.152   43.251  113.136   19.079   21.452
     22.260  397.508   66.859   80.320   43.812  113.393   17.862   22.685
     22.270  399.577   69.343   80.837   43.447  113.338   18.462   22.409
     22.280  399.678   68.742   80.932   43.520  114.353   18.716   21.312
     22.290  401.449   68.782   82.776   43.302  113.025   19.320   21.470
     22.300  400.746   71.340   81.710   43.021  110.432   18.803   22.710
     22.310  392.256   68.145   78.162   42.699  110.988   19.861   21.578
     22.320  396.534   70.503   81.221   43.325  110.550   18.771   21.223
     22.330  403.903   70.638   82.792   43.997  112.803   19.226   22.698
     22.340  400.267   70.662   81.701   43.906  111.072   18.474   22.201
     22.350  402.872   69.577   82.438   45.338  111.303   19.697   21.679
     22.360  400.527   70.181   82.748   43.757  112.465   18.127   21.236
     22.370  403.185   69.877   82.066   43.489  113.569   19.454   22.309
     22.380  399.810   69.737   82.228   43.217  112.856   17.777   21.626
     22.390  400.728   69.371   82.676   42.873  112.192   18.654   22.573
     22.400  396.045   67.964   80.861   42.767  111.384   18.415   22.286
     22.410  399.778   67.925   83.214   42.867  111.819   19.038   21.920
     22.420  395.475   67.597   80.368   44.277  108.824   19.348   22.711
     22.430  396.391   70.359   78.991   43.055  110.747   18.604   22.556
     22.440  397.197   68.897   79.206   44.449  112.338   19.012   22.176
     22.450  395.226   67.868   80.988   43.893  109.699   18.582   21.842
     22.460  399.763   69.117   80.891   44.988  110.396   19.191   22.322
     22.470  400.433   69.485   81.827   44.895  110.017   18.283   22.749
     22.480  396.683   70.251   79.530   43.715  109.715   19.189   22.092
     22.490  398.979   70.169   81.112   43.814  110.417   19.149   21.916
     22.500  398.264   68.577   81.762   42.424  111.675   19.206   22.264
     22.510  399.444   69.586   82.513   43.755  111.199   19.404   21.214
     22.520  399.047   69.157   82.062   44.046  111.505   18.722   21.355
     22.530  400.361   69.103   82.458   43.315  113.147   18.623   21.202
     22.540  402.547   68.674   82.006   44.947  112.435   18.608   21.409
     22.550  402.063   69.547   81.399   44.816  111.401   19.497   21.734
     22.560  401.323   70.669   82.913   45.624  109.348   18.840   21.606
     22.570  397.945   69.310   81.996   43.600  110.360   18.632   21.504
     22.580  400.957   70.062   83.420   43.288  110.864   18.277   20.652
     22.590  403.998   70.919   82.359   44.049  111.526   18.497   21.478
     22.600  402.394   69.050   84.318   44.357  110.620   18.125   22.791
     22.610  400.319   69.834   85.133   43.152  108.198   18.905   22.034
     22.620  401.542   69.425   83.613   43.103  111.160   18.539   22.791
     22.630  400.288   69.334   83.140   43.514  110.178   18.502   22.144
     22.640  395.825   68.445   81.383   44.076  108.655   18.573   22.066
     22.650  396.588   68.190   84.030   42.607  108.817   17.928   22.451
     22.660  395.963   67.729   83.118   43.009  108.885   18.223   22.499
     22.670  396.813   68.490   82.123   43.126  109.404   19.121   22.673
     22.680  394.560   68.601   83.124   42.355  108.371   18.750   21.633
     22.690  398.043   68.594   84.789   42.705  109.713   18.515   22.346
     22.700  398.046   67.621   83.337   43.327  109.976   18.848   21.819
     22.710  398.622   67.848   84.026   42.083  108.448   19.194   23.130
     22.720  401.808   69.959   83.280   42.674  111.025   20.118   22.165
     22.730  399.121   67.146   84.060   43.505  110.051   18.848   22.349
     22.740  403.761   69.730   84.255   42.778  111.162   19.934   22.188
     22.750  399.539   68.339   83.126   44.023  110.108   17.897   22.999
     22.760  400.904   68.780   84.607   44.731  109.709   18.339   21.595
     22.770  401.473   68.934   83.970   42.773  111.570   17.937   21.528
     22.780  398.823   70.394   83.369   43.491  109.292   18.022   21.354
     22.790  396.897   69.533   81.573   42.159  109.622   18.719   22.437
     22.800  398.511   70.089   81.849   43.641  108.921   19.164   22.310
     22.810  399.559   68.402   82.676   43.188  109.804   19.354   21.911
     22.820  403.578   69.600   83.323   43.410  111.552   19.144   22.441
     22.830  400.864   69.636   84.225   41.834  111.626   19.133   21.478
     22.840  402.702   69.374   85.524   44.318  109.965   19.375   21.519
     22.850  404.411   71.500   83.483   44.199  109.479   18.870   22.292
     22.860  405.156   69.074   83.800   44.367  111.979   19.422   22.363
     22.870  403.895   71.229   85.013   43.327  111.158   18.972   22.022
     22.880  404.942   71.886   81.146   43.903  111.969   18.846   22.431
     22.890  403.006   69.938   80.983   43.079  112.928   19.121   22.701
     22.900  399.162   68.320   82.451   43.049  110.252   19.882   22.290
     22.910  402.879   70.090   83.309   42.321  112.026   18.789   22.327
     22.920  402.877   70.300   83.518   42.018  112.683   19.104   21.972
     22.930  407.007   69.517   83.643   44.413  113.553   20.194   22.767
     22.940  403.326   69.382   84.372   42.260  111.777   19.231   22.770
     22.950  403.054   69.246   81.752   43.442  112.260   19.173   22.998
     22.960  401.695   68.645   82.911   43.815  111.180   18.795   22.940
     22.970  400.914   69.532   82.172   42.857  111.758   19.785   22.027
     22.980  404.516   69.194   83.296   44.042  112.534   19.861   22.460
     22.990  404.395   69.459   83.709   44.000  112.053   18.982   22.767
     23.000  400.625   68.197   83.952   43.066  110.308   18.524   23.229
     23.010  401.551   66.962   84.507   43.244  111.594   18.667   23.007
     23.020  404.188   68.225   83.977   44.863  110.913   19.209   22.703
     23.030  402.207   67.786   83.085   44.426  112.785   17.896   22.642
     23.040  401.307   69.627   82.494   45.344  110.354   18.347   21.987
     23.050  403.824   69.386   82.132   43.384  113.057   18.910   23.356
     23.060  402.649   70.291   82.243   43.859  111.886   18.829   22.365
     23.070  403.618   69.984   82.676   43.968  110.309   19.027   22.882
     23.080  404.538   70.716   84.117   42.961  110.705   19.357   21.961
     23.090  400.677   70.117   82.135   43.839  109.638   19.528   21.933
     23.100  402.381   69.678   84.295   43.464  109.747   19.102   21.970
     23.110  400.770   70.210   83.302   44.472  109.178   19.370   21.594
     23.120  403.771   70.027   82.775   43.465  111.099   19.541   22.694
     23.130  401.049   70.999   81.115   43.529  110.288   18.386   22.231
     23.140  403.288   71.258   82.285   43.464  111.006   18.893   22.709
     23.150  404.575   70.179   85.192   42.882  111.165   19.424   22.088
     23.160  404.518   71.304   83.889   43.750  110.686   18.885   22.281
     23.170  402.539   70.425   82.716   45.744  110.542   18.106   22.067
     23.180  403.812   69.426   83.719   46.071  110.408   19.102   22.661
     23.190  401.658   70.321   82.270   45.189  109.188   17.557   22.217
     23.200  401.739   70.456   83.234   44.648  108.265   19.163   23.301
     23.210  402.682   69.029   82.428   46.344  110.488   18.440   22.460
     23.220  400.429   69.712   83.975   44.036  108.755   17.917   23.307
     23.230  404.505   69.851   82.657   44.420  112.455   18.495   23.045
     23.240  398.526   68.498   83.100   44.373  110.464   17.983   22.056
     23.250  403.289   69.498   83.844   44.456  112.305   19.178   22.421
     23.260  405.857   70.866   81.985   44.718  112.565   18.453   23.414
     23.270  403.107   69.000   81.781   45.068  113.284   19.023   22.361
     23.280  401.911   69.873   82.805   44.597  109.089   17.944   23.031
     23.290  401.362   69.730   81.949   45.752  109.139   18.216   22.495
     23.300  400.214   69.597   80.456   46.454  109.441   18.742   22.965
     23.310  402.238   70.459   80.771   44.950  111.880   18.108   22.836
     23.320  402.236   69.783   82.055   45.239  110.571   18.331   22.837
     23.330  401.422   69.719   81.863   44.533  111.061   18.929   22.590
     23.340  402.649   69.182   82.029   44.700  110.343   19.838   23.256
     23.350  401.425   68.675   82.468   44.746  110.412   18.674   23.044
     23.360  402.537   67.822   83.554   44.304  111.858   18.562   23.921
     23.370  401.455   69.219   81.312   44.685  110.768   18.589   23.224
     23.380  403.841   68.900   83.759   45.822  111.024   19.501   22.665
     23.390  400.377   68.767   82.788   44.341  109.352   18.984   23.591
     23.400  400.926   68.744   82.078   45.014  109.622   19.594   22.892
     23.410  400.616   69.104   83.255   43.778  109.669   18.322   23.002
     23.420  398.286   66.737   81.027   43.882  110.854   19.228   23.641
     23.430  398.212   67.675   80.915   44.941  110.513   18.763   23.348
     23.440  397.262   67.844   81.999   43.925  108.972   18.932   22.396
     23.450  402.598   68.718   82.817   43.996  111.744   20.702   22.862
     23.460  398.745   68.800   81.588   44.659  111.114   18.792   22.564
     23.470  398.148   68.098   81.266   43.800  111.219   18.606   24.033
     23.480  401.260   70.664   80.868   44.766  109.798   19.791   23.057
     23.490  398.481   67.926   80.237   44.976  110.899   19.241   23.304
     23.500  401.467   69.753   81.465   45.507  109.985   19.244   22.909
     23.510  402.174   69.874   81.220   44.403  112.186   18.971   23.226
     23.520  400.259   69.545   80.772   45.258  111.208   19.486   23.265
     23.530  402.454   70.264   81.900   45.370  110.727   20.115   23.011
     23.540  399.446   68.456   81.437   45.783  109.794   19.253   23.393
     23.550  397.913   69.581   81.389   44.738  109.663   19.356   22.788
     23.560  397.552   69.280   80.982   44.952  110.265   19.107   23.105
     23.570  392.948   67.428   80.327   44.217  109.547   18.306   22.492
     23.580  394.079   67.658   81.469   44.681  110.247   17.431   22.019
     23.590  397.126   68.881   81.866   44.302  109.249   19.640   22.157
     23.600  397.034   68.810   80.986   43.931  109.827   19.796   22.331
     23.610  394.178   67.912   81.080   43.383  108.488   19.101   21.903
     23.620  394.424   66.999   80.820   45.123  108.680   19.123   22.732
     23.630  398.625   69.107   81.935   44.453  110.076   18.837   21.815
     23.640  392.162   66.367   81.353   43.299  109.197   19.363   21.921
     23.650  398.350   67.853   82.003   43.694  109.767   19.952   22.432
     23.660  400.327   69.156   82.700   44.197  111.959   19.495   22.314
     23.670  397.499   68.159   81.484   43.837  110.962   19.374   22.392
     23.680  398.109   67.752   82.435   44.734  109.077   19.416   22.049
     23.690  402.977   69.793   83.321   43.861  110.382   19.258   22.809
     23.700  399.173   68.304   81.793   45.007  109.552   19.832   22.213
     23.710  400.199   69.471   82.591   44.592  110.855   19.231   22.599
     23.720  399.316   69.089   81.706   44.047  110.890   19.025   22.120
     23.730  396.153   69.502   81.323   44.715  108.241   19.295   22.338
     23.740  396.694   69.921   80.380   43.512  110.392   18.484   22.597
     23.750  397.221   71.129   79.940   43.383  109.415   19.162   22.711
     23.760  398.464   69.869   80.607   43.861  111.103   19.207   22.867
     23.770  399.958   70.564   83.679   43.973  107.811   18.877   23.449
     23.780  402.146   70.563   84.273   44.359  108.979   19.305   23.313
     23.790  403.219   70.519   81.612   45.293  110.632   19.446   23.667
     23.800  401.230   69.833   83.102   44.767  109.671   18.345   23.383
     23.810  397.935   69.447   81.114   44.572  110.219   18.785   22.827
     23.820  398.031   69.248   82.099   44.634  108.515   19.213   23.195
     23.830  400.881   71.317   81.765   44.897  108.993   18.629   23.298
     23.840  402.012   72.405   84.040   44.635  109.362   19.168   21.767
     23.850  396.029   71.297   81.329   42.165  109.409   18.648   23.043
     23.860  401.463   70.067   81.657   45.427  111.733   17.960   22.842
     23.870  399.326   69.320   82.182   45.096  109.721   18.689   23.005
     23.880  397.641   68.591   82.612   43.461  110.597   18.821   22.506
     23.890  395.093   67.905   80.584   43.725  110.174   18.686   22.730
     23.900  401.241   70.196   83.876   42.675  112.127   18.260   22.701
     23.910  401.243   69.610   83.865   44.067  110.212   18.815   22.780
     23.920  398.407   70.680   82.483   42.954  108.866   19.462   23.272
     23.930  399.847   68.893   82.216   44.496  111.540   18.222   22.659
     23.940  400.693   70.710   80.295   43.890  112.419   19.161   23.016
     23.950  400.830   70.262   82.471   44.222  112.077   18.276   22.256
     23.960  402.034   70.828   82.323   44.163  111.685   18.762   22.507
     23.970  399.296   69.619   81.596   44.034  110.476   18.626   23.480
     23.980  401.023   69.909   80.864   44.425  113.371   18.898   23.321
     23.990  396.372   67.172   81.748   43.485  111.729   18.815   23.318
     24.000  399.210   68.979   80.774   44.187  113.020   18.850   22.807
     24.010  399.646   68.647   82.197   44.381  111.934   18.215   23.597
     24.020  401.307   70.868   81.849   44.520  110.636   18.509   23.607
     24.030  397.221   70.457   82.046   42.913  111.269   17.589   22.515
     24.040  398.826   70.252   81.820   44.929  110.490   18.336   22.429
     24.050  398.642   70.581   79.946   45.487  110.292   18.433   23.828
     24.060  395.047   67.283   81.686   44.359  110.226   18.476   22.197
     24.070  398.975   67.922   83.635   45.158  110.080   19.254   22.460
     24.080  397.035   68.436   80.609   43.488  111.462   18.374   22.691
     24.090  395.275   67.036   81.965   44.109  110.386   18.717   22.508
     24.100  395.435   67.797   81.918   43.637  110.058   18.383   22.565
     24.110  397.382   66.933   83.022   44.630  111.721   18.356   22.160
     24.120  401.186   69.338   82.697   44.558  111.897   18.640   22.743
     24.130  397.657   68.788   83.387   45.285  109.158   18.296   22.034
     24.140  397.468   67.163   82.870   45.333  111.084   18.122   23.250
     24.150  397.019   69.863   82.634   43.559  108.684   18.970   23.338
     24.160  400.399   68.105   83.194   45.169  110.666   18.827   24.009
     24.170  396.872   68.797   83.844   42.897  108.891   19.122   22.132
     24.180  400.658   68.395   84.175   44.374  111.385   19.540   22.902
     24.190  399.046   68.257   82.526   44.022  111.814   19.016   22.844
     24.200  400.336   67.970   82.025   43.820  111.935   19.216   24.393
     24.210  401.415   69.571   83.108   44.615  110.376   19.885   23.483
     24.220  400.137   67.272   82.900   46.641  109.930   19.033   22.905
     24.230  398.938   66.688   82.470   45.119  109.449   19.694   23.075
     24.240  396.830   65.716   82.384   44.313  110.552   20.128   21.972
     24.250  394.859   65.760   83.332   44.144  110.257   19.056   22.799
     24.260  401.104   67.734   84.726   44.692  111.103   19.399   22.768
     24.270  398.887   68.058   83.963   42.303  110.463   18.757   23.455
     24.280  399.850   67.128   83.734   43.314  110.603   18.624   24.085
     24.290  396.890   68.265   84.007   43.309  110.538   18.258   22.406
     24.300  399.767   68.195   83.353   43.418  110.675   19.105   23.320
     24.310  397.307   68.189   81.803   43.240  109.851   19.409   23.762
     24.320  400.044   68.957   84.379   44.118  110.513   18.724   23.290
     24.330  393.730   68.326   82.340   43.713  108.630   18.274   22.644
     24.340  398.232   68.144   81.601   43.575  111.420   19.086   23.127
     24.350  400.558   68.802   83.397   42.884  112.351   18.808   22.636
     24.360  397.555   69.050   83.518   44.205  109.925   17.720   22.666
     24.370  400.436   68.362   83.578   43.846  110.480   18.797   24.184
     24.380  403.018   69.294   84.325   44.523  111.725   18.656   23.734
     24.390  402.547   69.447   84.927   42.942  110.978   19.313   23.543
     24.400  402.060   67.834   85.274   44.832  111.466   18.682   23.482
     24.410  400.341   69.414   83.770   42.499  111.768   18.446   22.767
     24.420  399.328   68.262   83.172   42.624  110.423   19.366   23.529
     24.430  401.155   69.677   84.319   42.791  109.213   19.407   23.586
     24.440  402.811   67.881   85.572   42.717  111.621   18.850   23.590
     24.450  398.729   69.932   84.393   42.247  108.202   18.850   22.903
     24.460  401.930   69.264   83.926   43.400  111.492   18.513   23.121
     24.470  397.625   68.180   83.895   43.968  106.815   18.889   23.658
     24.480  400.728   68.328   84.325   43.685  109.351   19.033   23.933
     24.490  399.835   67.487   83.487   43.901  110.837   19.423   23.587
     24.500  400.020   67.926   83.524   43.214  111.226   18.480   23.209
     24.510  400.070   66.847   84.067   43.251  112.127   18.505   23.452
     24.520  400.194   67.790   82.409   43.297  111.210   18.691   24.673
     24.530  399.646   68.007   82.956   42.693  111.281   18.502   23.112
     24.540  402.633   69.004   85.393   43.535  111.129   18.734   22.832
     24.550  399.022   68.833   83.621   42.785  109.736   19.444   23.118
     24.560  401.336   68.122   83.908   44.485  110.405   18.634   23.187
     24.570  397.342   68.192   81.715   42.891  109.200   18.847   22.708
     24.580  395.391   68.631   81.750   41.826  108.681   18.319   22.547
     24.590  395.601   67.235   81.694   43.883  109.193   18.085   22.923
     24.600  396.939   67.656   82.699   43.807  109.409   18.868   22.190
     24.610  400.134   69.088   83.159   43.132  109.381   18.797   23.957
     24.620  398.679   68.297   83.190   44.241  109.208   19.319   22.589
     24.630  399.982   68.400   84.059   43.547  108.937   19.704   23.554
     24.640  401.520   68.599   86.422   41.999  108.953   19.438   23.354
     24.650  398.050   68.033   82.730   42.816  110.669   18.873   23.037
     24.660  397.910   67.432   83.692   43.057  108.063   20.219   23.987
     24.670  400.802   67.051   84.288   43.235  111.727   19.349   23.147
     24.680  399.976   67.158   84.425   42.399  112.001   18.923   23.806
     24.690  399.348   66.434   84.310   42.923  110.163   19.059   23.084
     24.700  398.662   67.886   83.820   42.514  108.725   19.484   23.559
     24.710  402.088   67.688   85.447   42.343  110.768   19.120   22.800
     24.720  398.545   67.417   84.506   42.750  108.932   19.654   23.064
     24.730  393.828   66.364   83.746   40.995  107.490   20.399   23.090
     24.740  394.059   65.916   83.325   41.766  108.409   19.694   23.062
     24.750  397.429   67.901   84.734   42.734  109.588   19.390   22.562
     24.760  394.725   65.979   83.269   41.520  110.084   19.937   23.123
     24.770  398.384   68.511   82.958   43.558  107.732   20.556   23.819
     24.780  393.108   65.335   82.530   42.103  109.196   19.347   23.600
     24.790  392.821   66.061   82.221   42.614  107.330   19.434   23.463
     24.800  396.049   66.682   86.102   43.562  106.007   19.022   22.887
     24.810  399.040   66.154   84.423   44.246  108.414   19.752   23.858
     24.820  395.725   66.761   85.617   42.529  106.789   20.130   22.536
     24.830  396.832   65.240   84.373   43.951  107.253   19.427   23.910
     24.840  395.558   66.585   82.859   44.638  106.641   19.391   22.947
     24.850  396.138   67.347   82.602   44.259  106.480   20.081   21.859
     24.860  396.031   67.725   84.303   43.549  105.383   19.979   23.509
     24.870  396.709   67.386   83.565   43.645  108.881   20.007   22.203
     24.880  396.702   68.775   83.729   44.069  105.790   19.707   22.010
     24.890  398.223   69.084   81.641   43.986  107.942   20.690   22.484
     24.900  396.265   67.781   84.225   43.056  106.711   19.246   22.338
     24.910  393.931   67.538   81.371   43.671  107.233   19.254   22.910
     24.920  396.685   68.217   83.789   41.871  109.349   19.181   22.568
     24.930  397.094   67.795   83.398   42.654  107.996   20.515   22.715
     24.940  396.568   67.190   84.936   42.681  108.387   19.063   22.482
     24.950  395.190   67.431   82.730   42.734  108.012   19.957   22.666
     24.960  398.681   69.204   83.902   42.457  109.689   19.954   23.135
     24.970  396.984   68.544   82.531   43.016  106.348   20.108   24.030
     24.980  398.333   69.545   83.332   42.985  108.077   19.901   23.151
     24.990  396.357   68.209   84.672   42.069  109.129   19.633   22.467
     25.000  396.940   67.859   84.305   42.300  108.831   19.253   23.137
     25.010  398.356   68.112   85.510   43.801  107.276   19.515   23.797
     25.020  397.713   67.675   84.757   44.513  107.865   19.971   22.487
     25.030  396.576   66.484   84.154   43.083  107.302   19.365   22.909
     25.040  399.849   69.168   85.109   42.806  108.453   19.368   23.030
     25.050  402.768   68.115   84.425   43.002  110.543   19.670   24.240
     25.060  401.599   67.893   85.124   43.356  109.037   19.861   23.812
     25.070  399.260   67.146   84.391   42.885  108.336   19.265   24.267
     25.080  404.753   68.836   85.750   42.959  110.293   19.198   23.893
     25.090  402.841   67.252   85.099   44.124  109.937   19.926   24.028
     25.100  401.269   68.799   83.706   42.900  109.767   19.660   23.377
     25.110  398.657   66.882   86.075   42.050  106.747   20.226   24.220
     25.120  398.148   67.941   84.746   42.776  106.983   19.444   23.006
     25.130  399.526   67.788   85.235   42.656  108.324   20.587   22.808
     25.140  400.070   67.680   86.379   41.867  109.092   19.467   23.295
     25.150  403.398   67.850   86.399   44.441  109.528   20.062   22.701
     25.160  400.159   68.591   85.711   41.795  108.810   19.591   23.247
     25.170  404.487   69.726   85.928   43.339  109.808   20.248   22.891
     25.180  404.307   69.720   87.000   41.444  110.465   19.552   23.252
     25.190  401.667   69.205   86.403   41.815  108.854   20.300   23.290
     25.200  403.459   69.223   84.527   41.390  112.046   19.901   23.330
     25.210  402.356   68.309   85.016   42.997  109.129   19.690   23.482
     25.220  402.195   68.821   86.874   43.091  109.459   19.547   23.373
     25.230  402.122   70.669   85.857   43.112  107.620   20.480   23.396
     25.240  398.866   69.251   83.474   42.662  107.693   19.523   23.907
     25.250  396.592   68.609   85.286   43.715  107.267   18.938   22.430
     25.260  398.173   69.056   84.333   42.393  107.860   19.935   23.385
     25.270  400.096   69.917   83.348   43.213  109.737   18.981   22.832
     25.280  397.750   68.651   82.428   42.419  108.948   18.873   24.198
     25.290  397.455   67.944   83.520   42.326  108.676   19.027   23.782
     25.300  400.740   69.364   83.203   43.953  109.126   19.411   23.865
     25.310  397.090   69.040   82.592   43.212  107.834   18.947   23.223
     25.320  401.108   69.697   85.796   43.026  107.099   19.410   23.986
     25.330  400.165   68.427   84.950   43.157  109.211   18.945   23.662
     25.340  399.819   69.539   85.289   43.418  107.138   18.815   23.328
     25.350  399.373   68.028   83.499   42.987  109.152   20.414   23.990
     25.360  400.359   69.039   85.140   44.026  107.186   19.147   23.414
     25.370  400.365   70.824   83.844   43.369  107.678   19.199   23.407
     25.380  396.411   68.115   83.982   44.070  106.656   19.216   22.679
     25.390  401.080   70.785   83.818   43.362  108.598   19.429   23.859
     25.400  396.996   68.787   82.534   42.746  108.470   20.538   22.808
     25.410  395.038   69.188   82.548   42.547  107.486   19.364   23.001
     25.420  394.962   68.535   82.519   43.032  109.279   18.699   22.332
     25.430  396.257   67.761   82.499   42.888  108.797   19.943   23.685
     25.440  397.549   69.649   83.859   43.638  106.654   19.060   23.526
     25.450  395.285   69.436   82.389   42.803  107.675   19.036   22.801
     25.460  398.548   69.881   82.546   43.322  108.473   20.070   22.857
     25.470  396.568   68.485   84.264   43.188  107.695   18.454   23.145
     25.480  399.973   70.104   83.242   42.620  110.033   19.072   23.154
     25.490  392.281   68.678   82.276   42.527  106.780   18.356   22.944
     25.500  390.241   68.273   81.630   43.770  105.301   19.397   22.030
     25.510  393.837   69.071   82.188   44.652  105.897   19.458   22.331
     25.520  392.821   68.228   82.198   43.430  106.350   19.709   22.484
     25.530  394.614   70.282   82.062   42.780  107.342   19.787   22.935
     25.540  394.575   69.797   82.157   42.727  107.670   19.392   22.809
     25.550  394.371   68.297   82.878   41.933  108.375   19.265   22.541
     25.560  395.585   69.997   83.372   43.105  106.616   18.882   22.607
     25.570  396.082   70.473   82.390   42.928  106.831   19.160   23.123
     25.580  398.608   70.199   84.209   42.483  109.330   19.778   22.402
     25.590  397.697   70.171   83.659   42.882  108.154   18.603   24.015
     25.600  390.835   69.610   81.317   42.979  105.016   19.011   22.752
     25.610  391.829   69.966   81.444   41.697  107.309   18.561   22.912
     25.620  391.914   67.911   82.512   43.106  107.242   19.526   22.730
     25.630  393.477   69.799   83.328   42.584  105.460   19.359   22.493
     25.640  390.996   68.566   81.244   42.603  106.610   19.821   22.861
     25.650  392.296   69.593   79.829   43.778  107.667   18.691   22.862
     25.660  391.591   68.824   81.950   42.077  105.250   19.277   23.223
     25.670  393.097   69.276   81.316   42.924  107.171   19.391   23.298
     25.680  390.683   68.698   80.864   42.794  106.326   18.964   22.458
     25.690  393.597   69.704   81.498   42.390  108.190   19.393   23.104
     25.700  395.261   68.404   82.493   42.377  109.344   19.126   22.436
     25.710  393.351   69.435   82.565   42.732  108.176   19.130   22.234
     25.720  394.419   69.038   82.979   42.932  108.276   18.925   21.940
     25.730  391.916   69.556   81.933   42.055  105.927   19.062   22.355
     25.740  396.014   70.653   83.359   42.713  106.681   19.614   22.305
     25.750  393.471   68.119   81.656   42.341  108.203   19.234   22.841
     25.760  398.587   71.529   82.973   42.962  107.321   20.135   21.799
     25.770  396.509   69.064   84.784   43.441  108.482   19.664   21.487
     25.780  397.310   69.650   83.127   43.073  107.462   19.726   22.463
     25.790  397.395   70.596   84.482   41.821  108.852   19.120   21.420
     25.800  397.151   69.821   83.385   41.282  109.355   19.265   23.081
     25.810  394.662   68.468   84.096   42.437  108.161   19.559   21.770
     25.820  392.980   68.467   83.427   41.361  106.810   19.357   22.406
     25.830  400.581   71.334   85.815   42.588  108.874   19.086   22.041
     25.840  397.109   69.609   82.417   42.771  107.730   19.977   23.090
     25.850  399.774   68.792   84.057   41.925  108.633   19.660   22.910
     25.860  399.862   69.730   83.209   41.731  109.796   19.576   23.326
     25.870  397.580   69.911   83.896   41.488  107.681   19.985   22.663
     25.880  396.395   69.509   82.615   43.148  105.729   19.925   23.033
     25.890  395.215   68.943   83.589   41.176  107.838   19.122   23.227
     25.900  396.894   69.247   82.973   42.471  108.144   18.981   23.688
     25.910  396.722   69.304   83.331   42.265  107.527   20.078   22.934
     25.920  394.091   69.507   82.742   41.389  107.573   19.692   23.065
     25.930  397.871   67.463   83.714   42.966  109.421   20.120   22.482
     25.940  396.297   69.503   82.472   43.518  107.167   20.403   22.304
     25.950  396.553   69.682   82.724   42.207  108.393   20.172   22.206
     25.960  400.844   69.850   84.410   41.969  110.205   20.283   23.236
     25.970  398.053   68.561   83.682   42.728  109.080   19.613   23.033
     25.980  397.182   68.617   83.175   42.347  109.467   19.590   23.296
     25.990  394.125   68.117   83.819   42.891  107.009   19.427   21.931
     26.000  398.886   69.724   84.861   42.982  106.852   20.482   22.563
     26.010  400.658   70.312   84.530   42.965  108.155   20.077   23.628
     26.020  397.599   69.634   83.934   43.847  106.248   20.095   22.638
     26.030  395.248   68.276   84.172   41.449  106.299   19.724   23.463
     26.040  396.401   68.254   83.182   41.777  107.892   19.817   23.385
     26.050  393.675   67.683   83.997   40.973  106.532   20.273   22.726
     26.060  392.832   67.472   83.996   41.491  104.536   19.900   23.944
     26.070  391.361   68.991   81.936   42.252  103.562   19.957   24.042
     26.080  395.436   70.936   83.042   41.746  104.857   20.210   23.377
     26.090  394.194   69.308   84.429   41.330  103.431   20.219   23.705
     26.100  394.247   68.601   84.536   42.647  105.431   19.414   23.667
     26.110  394.008   68.350   84.224   42.384  105.179   19.553   23.221
     26.120  394.517   67.862   82.645   42.567  107.885   19.809   23.599
     26.130  393.306   69.020   82.857   42.225  106.237   19.993   22.967
     26.140  390.709   68.400   82.965   43.067  104.747   19.704   22.698
     26.150  393.988   68.480   83.331   42.029  106.470   19.627   23.215
     26.160  390.176   68.306   83.243   42.314  104.433   19.850   22.723
     26.170  394.921   66.710   85.389   41.733  107.573   19.930   23.225
     26.180  395.361   70.495   84.188   42.104  106.157   19.536   23.158
     26.190  391.889   67.562   83.577   41.156  105.134   19.307   23.344
     26.200  393.173   69.138   83.477   42.118  106.866   19.451   22.510
     26.210  397.091   69.270   84.956   42.465  107.421   19.790   23.247
     26.220  394.712   67.949   83.985   42.449  107.620   19.656   22.467
     26.230  394.089   68.580   84.130   42.177  106.296   18.903   22.972
     26.240  394.609   68.140   85.298   42.001  106.847   19.795   23.139
     26.250  393.810   68.565   83.222   41.921  105.093   20.482   23.632
     26.260  393.906   67.443   84.753   42.727  106.588   19.179   22.934
     26.270  395.780   68.156   84.555   42.539  107.575   19.041   22.405
     26.280  394.358   69.517   83.570   41.866  106.037   19.957   23.558
     26.290  399.692   70.187   82.178   42.051  109.398   20.759   22.876
     26.300  397.306   69.031   80.788   42.370  111.019   19.386   22.989
     26.310  392.615   69.112   81.636   42.166  106.472   19.264   23.234
     26.320  393.416   68.547   81.898   41.288  108.583   19.037   23.046
     26.330  394.507   68.589   82.607   41.492  108.070   19.865   23.135
     26.340  393.557   68.350   81.516   42.768  107.495   19.410   23.317
     26.350  394.649   68.184   83.278   42.791  106.458   19.553   22.302
     26.360  393.993   69.395   81.689   42.688  107.510   18.904   22.577
     26.370  391.602   68.091   83.138   42.177  107.070   18.982   22.275
     26.380  393.621   70.586   82.928   40.526  107.305   19.752   22.261
     26.390  395.242   69.641   79.122   43.151  109.440   19.276   23.260
     26.400  397.039   70.710   82.635   42.585  106.832   20.122   23.174
     26.410  395.668   68.890   80.266   42.580  110.206   19.679   22.625
     26.420  392.810   68.779   81.613   41.638  107.889   18.920   21.443
     26.430  394.925   69.651   81.430   42.152  108.810   18.892   22.549
     26.440  393.156   69.762   82.597   42.557  106.467   19.253   21.858
     26.450  390.388   69.367   80.496   42.979  105.863   19.499   21.326
     26.460  391.636   68.872   79.489   41.806  109.543   19.594   21.083
     26.470  392.711   69.776   81.415   42.865  107.098   18.767   21.125
     26.480  396.701   70.776   81.724   43.386  109.540   18.805   21.815
     26.490  395.757   70.233   81.454   42.034  108.878   20.318   21.853
     26.500  392.947   69.303   81.465   42.975  106.615   20.147   21.758
     26.510  397.963   69.460   81.920   42.819  110.131   19.582   21.966
     26.520  392.362   68.585   81.739   41.866  107.541   19.500   22.261
     26.530  395.599   69.264   83.008   43.841  105.968   20.542   22.246
     26.540  398.025   70.377   81.960   42.035  109.464   18.714   23.536
     26.550  395.429   72.757   81.531   42.578  107.004   19.564   21.773
     26.560  395.827   71.172   80.091   42.842  108.599   19.654   21.738
     26.570  394.656   70.433   81.040   42.850  107.670   19.361   22.703
     26.580  398.416   71.941   80.608   43.171  110.621   19.575   22.174
     26.590  396.295   70.701   82.278   42.369  107.872   20.206   22.464
     26.600  396.691   71.157   81.696   41.762  109.216   20.019   22.163
     26.610  394.042   70.094   80.836   41.358  109.734   20.199   22.194
     26.620  394.796   70.031   81.758   40.582  107.606   20.386   22.687
     26.630  396.913   71.407   82.411   41.310  107.338   19.546   22.749
     26.640  399.295   71.308   84.162   41.549  107.484   19.883   23.343
     26.650  399.304   71.609   83.771   42.179  108.648   19.150   22.730
     26.660  400.961   71.355   83.834   42.180  110.381   18.517   23.075
     26.670  397.183   70.728   82.829   41.777  107.507   19.094   23.522
     26.680  393.880   69.345   82.208   41.773  106.404   19.582   22.610
     26.690  397.259   70.078   81.955   42.986  109.037   20.374   21.663
     26.700  394.489   71.118   81.886   41.633  106.587   19.514   22.220
     26.710  399.273   70.009   84.181   42.571  107.543   19.592   23.089
     26.720  397.109   70.368   83.678   41.492  107.896   19.467   21.976
     26.730  393.568   70.209   83.156   41.334  105.835   19.078   22.639
     26.740  398.900   71.590   82.740   41.456  107.404   19.536   22.498
     26.750  397.187   71.408   81.727   40.862  108.281   19.206   22.751
     26.760  395.807   69.512   83.653   41.867  107.027   18.916   23.195
     26.770  398.043   69.787   83.129   41.251  108.959   19.388   22.358
     26.780  395.667   69.405   81.439   41.821  109.356   18.808   22.682
     26.790  398.466   70.578   83.066   41.069  108.415   19.166   22.673
     26.800  396.115   69.727   82.916   42.335  107.713   19.098   23.002
     26.810  394.777   69.810   82.683   41.393  106.944   19.140   22.535
     26.820  395.468   69.133   83.297   42.369  106.181   19.851   23.200
     26.830  397.372   70.290   81.516   42.549  107.945   20.362   23.348
     26.840  399.508   69.688   83.245   43.379  107.674   20.486   22.466
     26.850  394.592   68.872   83.064   42.205  106.825   19.383   22.566
     26.860  396.938   71.003   82.197   42.183  105.848   19.530   22.669
     26.870  396.813   69.800   81.485   41.907  108.401   19.722   23.316
     26.880  394.652   69.164   81.999   41.974  107.451   19.469   22.680
     26.890  394.955   69.634   80.877   41.740  106.864   19.359   22.549
     26.900  392.639   68.189   81.635   42.491  107.311   19.448   21.600
     26.910  397.409   69.223   81.769   42.259  108.175   19.126   22.777
     26.920  392.054   69.276   81.875   42.003  104.258   19.290   21.777
     26.930  397.638   68.954   83.715   41.602  106.483   19.590   23.236
     26.940  396.888   68.099   81.352   41.261  107.692   19.850   23.234
     26.950  396.615   70.721   82.440   41.717  106.312   19.393   23.443
     26.960  397.078   70.937   81.797   41.162  107.636   20.902   22.440
     26.970  397.384   70.595   82.845   41.640  107.103   19.426   23.271
     26.980  395.478   68.805   80.397   41.965  109.252   19.783   22.724
     26.990  392.656   67.496   81.584   41.299  107.951   19.495   22.117
     27.000  392.601   68.937   81.315   41.248  107.110   19.669   22.743
     27.010  395.076   71.459   81.198   41.669  105.337   20.025   22.971
     27.020  393.920   68.963   82.232   41.233  106.430   19.835   22.664
     27.030  391.858   69.034   80.267   41.366  106.137   20.232   22.616
     27.040  392.121   69.144   80.088   42.595  106.276   19.580   22.428
     27.050  397.572   68.087   81.514   44.341  108.074   20.021   23.420
     27.060  398.256   69.621   81.298   43.061  109.595   19.826   22.812
     27.070  393.822   69.186   82.328   41.714  105.881   18.887   22.965
     27.080  395.940   69.217   81.934   43.729  107.663   19.304   22.162
     27.090  395.217   70.217   80.987   42.559  106.994   19.677   22.388
     27.100  391.796   68.898   81.137   42.176  105.994   18.909   22.572
     27.110  389.975   68.750   79.739   43.526  104.359   19.272   23.195
     27.120  390.463   69.174   80.617   43.217  105.006   18.544   22.700
     27.130  395.731   70.284   80.255   43.435  106.657   19.508   22.653
     27.140  393.935   69.480   80.988   41.653  107.607   19.492   22.952
     27.150  390.233   68.386   80.832   42.216  105.821   18.598   22.018
     27.160  393.666   68.739   81.713   42.587  107.507   19.572   22.200
     27.170  392.188   67.636   81.878   42.207  106.213   19.521   22.622
     27.180  388.578   65.963   80.671   42.858  106.357   19.116   23.167
     27.190  389.338   67.203   80.170   41.337  106.929   18.678   23.402
     27.200  390.596   66.060   80.921   41.575  107.760   18.795   23.062
     27.210  396.104   70.276   79.909   43.010  108.493   19.548   22.795
     27.220  393.341   68.535   80.319   41.937  108.747   19.810   22.772
     27.230  391.466   68.347   80.341   41.504  107.682   20.056   22.688
     27.240  393.624   69.301   80.896   43.018  106.973   19.850   22.692
     27.250  392.555   68.887   80.303   42.105  106.759   20.300   22.907
     27.260  391.824   68.728   80.489   42.975  106.455   19.556   22.656
     27.270  394.821   70.240   83.160   42.252  106.125   19.368   21.532
     27.280  392.766   68.736   81.829   42.672  106.929   19.417   22.475
     27.290  391.260   68.888   80.414   42.812  106.373   19.121   23.299
     27.300  395.411   69.581   80.259   42.975  108.164   19.561   23.889
     27.310  392.806   68.704   80.160   41.898  106.678   20.190   22.845
     27.320  395.463   69.931   81.039   43.404  106.906   19.208   23.219
     27.330  392.236   69.347   80.860   41.090  105.940   19.398   23.054
     27.340  395.256   69.714   80.172   42.297  107.227   20.297   23.693
     27.350  396.282   70.443   81.547   42.466  107.212   19.869   23.045
     27.360  397.188   70.206   82.579   42.466  107.168   19.721   22.919
     27.370  397.831   71.757   82.156   41.241  109.068   18.886   22.677
     27.380  398.424   71.222   83.513   41.189  109.473   19.282   22.517
     27.390  396.999   69.977   82.820   41.533  108.746   19.393   23.501
     27.400  397.840   71.392   83.297   40.919  107.471   19.718   23.291
     27.410  395.911   70.003   82.199   41.796  107.687   19.807   23.461
     27.420  396.402   70.859   81.516   41.792  108.259   19.614   23.443
     27.430  390.947   69.553   82.156   41.206  105.757   19.201   23.151
     27.440  395.358   67.937   83.645   41.326  108.358   19.302   23.693
     27.450  393.441   68.379   81.210   40.513  110.052   19.167   22.868
     27.460  395.046   69.812   82.412   41.288  107.826   18.613   24.031
     27.470  397.111   70.241   82.240   42.100  107.500   19.607   22.398
     27.480  400.477   70.343   83.333   42.912  109.709   19.980   22.492
     27.490  399.751   68.242   84.384   42.561  110.798   19.295   23.113
     27.500  396.396   68.605   83.027   41.708  110.476   19.918   21.533
     27.510  395.331   68.438   83.633   41.048  109.219   19.778   23.040
     27.520  400.043   68.797   83.728   42.464  109.770   20.294   23.506
     27.530  398.242   69.043   82.689   42.596  108.897   20.221   22.962
     27.540  398.651   69.820   84.751   41.327  108.542   19.248   23.160
     27.550  396.079   69.283   83.002   43.210  108.789   18.433   22.513
     27.560  399.155   69.628   84.245   41.393  108.265   19.976   22.885
     27.570  397.201   68.558   81.816   40.883  111.886   19.560   22.358
     27.580  399.307   68.716   82.811   41.730  111.306   19.859   22.115
     27.590  398.946   69.278   83.356   41.619  110.624   19.191   22.010
     27.600  398.748   67.309   84.379   41.536  110.871   19.875   21.941
     27.610  397.742   67.645   84.139   41.108  108.998   19.854   22.861
     27.620  396.520   68.647   82.750   41.582  109.117   19.410   22.859
     27.630  397.414   68.086   83.079   41.701  110.752   19.364   21.467
     27.640  401.348   69.015   83.860   40.871  112.656   19.537   22.100
     27.650  401.281   68.408   84.655   42.690  110.666   19.343   22.205
     27.660  395.810   69.636   83.234   41.880  108.045   19.313   21.657
     27.670  397.016   67.936   83.291   42.881  108.358   19.519   22.711
     27.680  395.547   68.192   83.097   42.575  107.837   19.175   22.953
     27.690  394.953   67.469   84.863   42.076  107.710   19.279   22.269
     27.700  395.449   69.116   83.348   42.827  106.933   19.779   22.252
     27.710  399.330   68.113   83.858   42.524  110.095   20.038   22.060
     27.720  397.998   69.916   84.465   41.772  109.230   19.645   21.388
     27.730  398.294   68.175   85.016   42.220  108.738   19.839   23.095
     27.740  395.348   68.267   83.650   42.258  107.917   19.412   21.499
     27.750  394.579   67.625   83.211   41.045  108.795   20.382   21.082
     27.760  393.986   68.580   83.713   41.486  108.611   19.443   21.243
     27.770  397.785   69.936   85.174   41.502  106.835   20.587   21.901
     27.780  396.557   68.165   83.928   41.438  110.440   18.736   21.504
     27.790  398.881   67.379   85.509   41.692  110.078   20.159   21.830
     27.800  395.978   68.457   83.105   41.069  110.749   19.287   21.322
     27.810  392.961   67.470   84.042   41.356  108.680   19.077   20.780
     27.820  397.224   69.293   84.029   42.060  109.333   19.202   21.689
     27.830  394.862   68.510   83.493   41.268  108.582   20.136   21.831
     27.840  392.985   69.933   82.369   41.190  106.408   19.098   21.424
     27.850  395.241   68.567   82.269   41.106  108.615   19.724   22.525
     27.860  397.139   67.603   81.752   41.374  108.771   20.577   22.405
     27.870  400.809   68.791   82.651   41.332  110.963   20.062   22.525
     27.880  398.524   66.429   85.223   42.182  109.519   19.906   22.480
     27.890  395.812   68.684   83.895   40.866  108.172   19.915   21.593
     27.900  395.273   69.482   82.546   42.010  107.383   19.021   22.242
     27.910  396.494   69.435   83.442   40.721  109.253   19.002   22.377
     27.920  397.177   70.375   84.231   41.670  106.894   19.483   21.242
     27.930  396.944   70.290   82.121   42.614  107.796   19.039   21.898
     27.940  394.748   70.198   83.438   41.205  107.404   19.716   21.478
     27.950  399.563   70.676   84.719   41.655  108.542   19.304   21.882
     27.960  396.318   68.504   83.971   41.474  107.477   19.813   21.090
     27.970  397.666   68.054   82.860   42.447  108.905   19.975   21.797
     27.980  395.830   69.096   83.764   41.995  107.092   19.070   22.168
     27.990  393.081   68.888   82.247   42.963  105.881   19.134   21.857
     28.000  396.040   68.541   82.822   42.168  108.858   18.871   22.146
     28.010  398.055   69.606   83.245   41.749  109.978   19.814   21.128
     28.020  394.436   68.003   83.867   41.143  108.388   19.259   21.851
     28.030  396.736   69.443   82.551   43.006  108.608   19.287   22.176
     28.040  396.928   69.271   81.671   42.939  108.973   19.932   22.703
     28.050  394.987   68.473   81.536   41.683  108.202   19.656   23.111
     28.060  396.973   68.793   84.053   42.029  106.960   20.479   21.718
     28.070  397.321   68.769   81.813   42.554  108.720   19.251   23.321
     28.080  398.991   69.419   82.845   41.641  109.715   20.168   22.295
     28.090  398.482   68.017   82.687   42.710  110.675   18.604   22.400
     28.100  398.671   68.127   84.973   41.392  108.929   18.580   22.737
     28.110  400.873   69.200   83.716   42.628  110.276   19.492   21.979
     28.120  398.533   69.406   81.721   42.431  109.842   19.651   23.161
     28.130  394.891   69.373   81.905   42.073  108.464   19.689   22.975
     28.140  396.147   69.739   81.906   42.856  109.345   19.533   22.072
     28.150  399.196   70.194   81.339   42.191  111.311   19.518   23.729
     28.160  399.076   69.189   82.164   41.798  109.413   20.005   23.397
     28.170  395.643   68.705   81.309   42.348  110.441   18.940   22.394
     28.180  395.880   68.793   81.903   42.351  108.247   19.768   23.080
     28.190  394.027   69.804   81.296   42.762  107.235   19.434   22.866
     28.200  396.333   70.164   81.542   43.846  106.502   19.530   21.964
     28.210  392.825   69.376   81.237   41.379  107.283   19.606   23.308
     28.220  390.857   68.401   81.326   41.230  107.701   19.093   22.741
     28.230  394.561   70.278   81.947   42.159  107.233   18.818   22.822
     28.240  394.962   70.313   81.563   42.625  107.095   19.960   22.204
     28.250  396.470   69.363   82.601   42.831  107.266   19.436   22.520
     28.260  395.779   68.602   81.575   42.493  109.484   19.123   21.770
     28.270  395.222   69.401   80.753   42.842  108.581   19.464   23.242
     28.280  393.003   69.653   80.363   40.611  109.746   20.122   21.945
     28.290  392.456   70.059   80.032   41.940  107.964   19.437   22.113
     28.300  397.735   71.673   81.920   41.759  110.171   19.248   22.538
     28.310  391.695   70.793   79.679   41.656  106.016   19.343   22.722
     28.320  391.758   69.357   81.550   42.344  107.449   19.075   21.946
     28.330  393.669   70.735   81.567   41.723  107.179   19.524   23.048
     28.340  394.832   71.683   83.048   41.259  107.527   19.060   22.780
     28.350  394.753   70.473   83.618   41.187  106.535   20.204   22.430
     28.360  396.146   69.760   83.736   41.597  107.247   19.595   22.625
     28.370  398.502   69.590   82.459   41.716  109.349   20.113   23.499
     28.380  395.095   69.195   82.344   42.545  106.492   19.677   24.365
     28.390  395.122   70.595   81.861   41.906  107.961   18.865   22.875
     28.400  393.879   68.810   83.229   42.351  108.101   19.928   22.295
     28.410  396.206   69.615   82.648   42.211  108.804   19.744   22.053
     28.420  397.718   70.297   82.689   41.606  108.755   20.090   22.292
     28.430  394.391   71.058   81.985   41.493  107.869   19.138   21.487
     28.440  396.324   70.402   82.979   42.575  107.434   18.614   23.296
     28.450  395.367   70.597   81.559   41.995  108.134   19.201   23.123
     28.460  392.254   69.355   80.911   42.254  107.049   19.815   22.684
     28.470  394.146   68.994   82.498   41.341  107.453   19.453   21.926
     28.480  394.878   68.575   83.097   42.005  108.236   19.395   21.901
     28.490  394.042   68.871   83.688   41.732  108.120   18.647   22.328
     28.500  398.374   69.302   83.137   41.904  109.805   19.688   22.348
     28.510  395.250   69.554   82.706   41.567  108.375   19.886   22.023
     28.520  398.801   69.891   81.867   41.522  110.074   20.168   22.822
     28.530  400.166   67.290   83.213   42.909  110.640   19.717   23.477
     28.540  396.232   68.978   83.782   42.081  107.721   19.374   22.045
     28.550  398.406   70.158   83.983   42.805  106.293   19.982   22.344
     28.560  399.495   70.400   84.058   42.638  108.407   20.291   22.227
     28.570  403.354   70.216   85.211   41.238  110.299   20.506   23.478
     28.580  397.785   70.300   82.024   43.040  108.610   19.700   21.960
     28.590  390.167   68.080   83.016   41.810  105.723   18.542   22.281
     28.600  398.001   69.250   83.261   42.995  108.812   20.099   21.963
     28.610  395.605   69.738   81.899   41.644  109.440   19.651   21.848
     28.620  397.753   69.886   83.685   42.163  107.494   19.351   22.827
     28.630  396.987   68.989   81.970   41.462  109.272   18.963   22.855
     28.640  394.489   68.206   82.318   41.321  107.904   19.244   22.486
     28.650  398.106   69.598   83.041   41.862  109.313   19.525   22.393
     28.660  399.221   70.105   83.571   42.129  109.412   18.815   22.427
     28.670  397.725   70.657   81.627   42.055  109.776   19.161   22.386
     28.680  393.443   69.356   80.683   41.886  109.149   19.039   21.437
     28.690  389.679   70.397   79.125   41.711  107.255   18.285   21.279
     28.700  397.216   70.504   81.459   43.397  108.936   18.583   22.460
     28.710  397.167   70.843   81.558   42.015  111.017   18.392   21.861
     28.720  397.680   72.153   81.509   42.029  110.634   18.105   22.121
     28.730  399.438   69.760   82.764   41.830  112.157   18.921   23.074
     28.740  394.332   69.394   81.811   42.670  108.730   18.596   21.503
     28.750  398.352   70.064   84.366   41.176  110.048   19.171   21.877
     28.760  398.819   70.081   83.104   43.181  110.068   19.151   21.801
     28.770  398.545   69.043   83.814   42.867  109.902   19.031   21.692
     28.780  394.696   69.253   81.274   42.086  107.548   19.477   22.793
     28.790  396.687   69.428   83.794   43.017  106.834   18.895   22.800
     28.800  398.865   70.577   84.335   42.226  108.521   19.177   22.171
     28.810  400.544   70.460   83.572   42.657  110.217   18.939   22.497
     28.820  398.655   69.762   84.281   42.127  108.784   19.430   22.656
     28.830  399.955   69.511   83.853   42.954  111.449   19.286   21.862
     28.840  395.940   67.454   83.798   40.575  110.652   19.355   22.723
     28.850  399.789   69.643   84.327   42.037  110.534   19.143   22.030
     28.860  402.827   71.179   84.577   41.694  110.720   19.343   22.789
     28.870  399.842   68.447   83.212   42.639  110.523   18.876   22.055
     28.880  400.173   69.352   84.962   42.981  108.438   19.244   21.784
     28.890  398.552   69.174   84.179   42.411  109.555   18.458   22.066
     28.900  394.720   69.501   83.749   41.832  108.533   18.148   21.474
     28.910  392.326   70.379   81.860   41.737  107.550   17.821   21.860
     28.920  399.022   69.019   84.937   42.206  110.776   18.012   22.208
     28.930  396.374   68.275   83.876   43.152  107.926   18.596   22.562
     28.940  396.481   68.166   83.795   43.401  109.216   18.835   21.259
     28.950  402.429   70.063   84.395   42.990  110.839   19.034   22.267
     28.960  397.422   68.956   81.573   41.947  110.909   19.390   21.917
     28.970  397.801   69.132   82.248   41.627  111.163   18.893   22.470
     28.980  402.384   69.423   85.330   42.697  111.322   19.465   22.607
     28.990  396.488   67.154   82.452   41.978  110.944   19.335   21.686
     29.000  396.680   68.736   82.917   43.054  108.897   18.934   22.494
     29.010  396.695   68.955   82.580   42.353  109.819   18.371   22.874
     29.020  399.826   69.180   84.267   42.471  109.359   19.377   22.580
     29.030  400.992   68.804   84.915   43.624  110.064   19.465   21.981
     29.040  400.733   68.018   84.352   42.934  110.185   19.014   23.207
     29.050  394.866   67.228   83.265   42.977  109.247   18.702   21.213
     29.060  401.650   69.288   85.165   43.120  110.862   19.141   21.991
     29.070  399.586   68.734   84.118   42.696  110.377   19.489   21.684
     29.080  400.978   68.125   84.257   41.806  113.874   19.178   22.434
     29.090  398.688   68.261   84.624   42.861  109.552   18.638   22.889
     29.100  399.990   69.140   83.570   41.873  111.192   19.499   22.484
     29.110  398.951   68.323   84.517   42.922  110.165   18.548   22.606
     29.120  396.325   69.356   83.857   42.939  108.171   18.615   22.199
     29.130  399.054   70.252   83.151   41.115  111.626   19.095   22.099
     29.140  397.503   69.369   82.305   41.846  111.103   18.723   22.833
     29.150  399.454   69.703   82.692   42.928  111.638   19.058   22.193
     29.160  399.863   69.007   85.587   42.326  110.265   18.479   22.043
     29.170  400.833   71.495   83.806   42.461  110.040   19.773   21.542
     29.180  395.355   70.211   82.530   42.042  108.313   18.293   22.728
     29.190  395.519   70.115   81.871   42.287  109.854   18.629   21.828
     29.200  399.522   70.533   83.374   42.269  110.218   19.124   22.139
     29.210  398.021   70.093   83.368   42.971  108.215   19.862   22.939
     29.220  395.448   70.432   82.292   42.973  108.491   19.761   22.753
     29.230  392.830   70.015   82.551   42.793  106.122   19.008   22.843
     29.240  397.759   70.138   82.471   42.482  109.000   19.618   23.760
     29.250  395.795   69.399   84.323   42.252  107.761   19.261   22.193
     29.260  400.188   69.696   84.615   43.721  107.761   19.218   23.675
     29.270  397.491   68.811   83.522   42.658  108.244   19.399   23.435
     29.280  398.004   68.845   83.551   42.804  107.922   19.490   22.933
     29.290  399.219   70.739   84.532   42.522  108.839   18.896   22.396
     29.300  398.826   70.908   81.473   42.424  111.067   19.192   22.441
     29.310  401.167   70.155   83.306   42.043  110.582   19.351   22.842
     29.320  403.754   70.820   82.813   43.272  110.542   20.225   23.303
     29.330  400.134   68.809   84.451   43.146  108.702   19.433   22.952
     29.340  397.464   69.527   83.460   43.112  108.209   18.261   23.245
     29.350  402.160   71.389   83.173   43.830  109.171   19.405   22.733
     29.360  398.221   70.263   85.289   41.839  106.288   19.602   22.763
     29.370  399.347   69.694   84.458   42.649  107.038   19.887   23.237
     29.380  399.229   69.254   84.250   41.777  109.782   18.613   22.944
     29.390  397.850   69.657   84.633   41.700  108.682   18.882   22.228
     29.400  404.457   71.940   84.760   41.534  109.648   19.619   22.869
     29.410  406.055   72.383   83.961   43.600  110.557   19.473   22.248
     29.420  400.992   69.663   83.673   42.095  108.712   19.803   22.626
     29.430  403.015   71.723   83.945   43.851  108.845   19.000   23.245
     29.440  400.839   71.606   83.851   42.804  108.475   18.639   22.027
     29.450  402.876   71.413   84.188   43.783  110.499   18.436   22.075
     29.460  398.588   71.389   82.740   43.377  107.295   19.777   21.760
     29.470  401.333   71.727   83.092   44.196  108.077   19.578   21.682
     29.480  403.390   72.237   82.229   42.758  110.210   18.896   22.853
     29.490  404.382   70.771   84.251   42.635  110.221   19.596   22.626
     29.500  406.841   72.775   84.550   43.693  111.685   18.576   22.186
     29.510  398.494   70.372   83.586   42.258  108.592   19.475   21.572
     29.520  401.424   72.150   81.493   42.372  109.521   19.384   22.764
     29.530  398.832   71.863   82.058   43.347  109.683   18.315   22.022
     29.540  403.328   72.166   82.138   42.493  110.597   20.019   22.238
     29.550  402.528   70.501   82.521   42.557  110.848   19.493   22.681
     29.560  399.092   71.615   81.684   42.310  108.552   19.779   22.083
     29.570  400.281   69.574   82.039   42.959  110.295   18.948   22.389
     29.580  397.789   70.806   81.945   42.801  107.852   19.120   22.367
     29.590  403.101   71.522   83.140   42.453  109.968   20.715   23.358
     29.600  402.747   72.075   81.583   42.408  110.323   19.947   22.516
     29.610  401.224   72.672   82.362   41.802  108.455   20.529   22.847
     29.620  404.332   73.042   82.924   42.973  109.797   20.171   23.391
     29.630  399.423   72.637   81.786   42.843  108.589   19.188   22.392
     29.640  401.359   72.441   82.460   42.540  109.134   19.947   22.712
     29.650  398.247   71.985   81.979   43.498  106.878   19.680   22.619
     29.660  401.605   70.789   84.302   42.707  110.434   19.577   21.832
     29.670  399.705   70.931   82.550   41.202  109.068   19.326   23.399
     29.680  404.225   72.115   81.579   43.817  112.602   18.560   22.273
     29.690  402.848   72.208   80.579   43.161  110.243   19.614   23.050
     29.700  404.004   72.370   82.232   43.126  111.003   18.916   23.067
     29.710  401.516   71.843   83.572   42.891  108.520   18.591   22.873
     29.720  402.026   69.834   84.305   44.418  108.559   18.981   22.217
     29.730  404.722   72.249   83.559   43.792  109.882   19.807   23.364
     29.740  407.217   72.700   82.587   44.187  110.076   19.227   24.237
     29.750  405.984   71.690   83.888   43.898  109.897   19.549   24.715
     29.760  401.426   72.052   82.587   43.336  109.702   19.291   22.666
     29.770  399.238   70.024   83.423   42.932  108.747   18.440   23.115
     29.780  398.693   70.979   81.550   42.207  108.977   19.173   22.730
     29.790  398.646   69.045   82.930   41.981  108.975   19.620   22.688
     29.800  403.171   70.630   84.007   43.066  109.271   19.517   22.745
     29.810  406.388   73.165   84.159   42.478  109.316   19.812   23.415
     29.820  404.380   71.063   84.117   43.627  108.901   20.860   23.285
     29.830  403.156   72.301   81.897   42.688  110.842   20.148   23.225
     29.840  400.858   71.160   81.303   42.977  109.621   21.227   23.143
     29.850  401.242   71.100   81.566   43.827  108.466   19.983   22.344
     29.860  401.713   70.089   82.830   43.323  108.250   20.423   22.978
     29.870  399.355   70.305   82.728   42.784  106.566   20.339   23.418
     29.880  408.461   72.290   84.714   42.868  109.396   20.974   23.389
     29.890  405.713   71.275   83.007   44.308  109.138   20.420   23.060
     29.900  402.014   70.052   84.037   42.707  108.678   20.265   22.468
     29.910  405.721   71.250   84.491   42.861  108.425   20.720   23.708
     29.920  403.724   71.570   83.361   43.972  108.304   20.603   23.753
     29.930  402.420   71.018   82.532   44.431  107.112   19.949   23.852
     29.940  402.494   72.481   83.491   43.591  108.373   18.935   22.934
     29.950  407.851   72.231   84.188   44.119  111.790   19.167   22.725
     29.960  406.736   71.006   82.674   44.246  111.058   19.891   22.960
     29.970  404.915   71.315   82.813   44.931  109.478   19.765   23.603
     29.980  406.972   72.507   85.212   43.989  109.213   19.646   23.311
     29.990  408.100   72.391   83.626   44.614  109.895   20.404   22.684
     30.000  405.301   72.237   83.839   43.504  110.617   19.806   22.789
     30.010  404.346   70.761   82.663   44.136  110.656   20.010   22.694
     30.020  406.513   71.674   82.663   44.512  109.790   20.462   23.021
     30.030  402.158   73.293   80.693   43.538  107.832   20.096   23.259
     30.040  403.975   71.157   82.614   42.886  109.351   20.457   23.710
     30.050  405.448   73.622   84.095   43.183  108.671   20.046   22.301
     30.060  405.506   72.564   82.447   44.395  107.744   20.468   23.743
     30.070  403.965   71.750   83.020   43.812  108.772   20.518   23.126
     30.080  407.169   72.251   84.381   44.761  107.816   19.948   23.315
     30.090  406.608   72.367   84.223   43.754  110.072   19.619   22.947
     30.100  405.918   72.561   83.637   43.794  108.542   20.047   23.654
     30.110  403.362   71.989   84.345   44.394  107.164   19.167   22.514
     30.120  410.055   72.864   85.834   44.246  107.895   21.357   23.241
     30.130  406.905   70.069   84.470   44.214  110.276   20.712   23.793
     30.140  403.644   71.721   83.556   43.368  108.045   20.276   23.033
     30.150  403.932   70.708   84.308   43.765  108.030   19.803   23.386
     30.160  407.145   71.815   84.258   43.585  111.068   19.867   23.465
     30.170  405.105   70.987   83.934   44.079  108.500   19.511   23.433
     30.180  399.569   70.339   82.948   43.655  106.817   19.606   23.140
     30.190  403.310   69.828   84.910   43.787  108.905   19.639   23.462
     30.200  403.551   69.441   84.021   44.919  109.875   19.725   23.402
     30.210  402.532   70.343   84.128   44.451  108.085   19.781   23.035
     30.220  400.151   69.656   82.779   44.644  108.060   19.499   22.988
     30.230  404.180   69.997   84.962   44.258  108.801   19.266   23.771
     30.240  399.545   69.814   84.065   43.190  109.106   19.479   22.507
     30.250  405.200   70.932   85.187   44.588  108.896   20.579   22.905
     30.260  402.292   70.305   84.155   43.855  108.473   18.993   23.547
     30.270  405.932   72.639   83.470   44.222  108.609   19.892   23.521
     30.280  407.168   72.274   85.436   44.065  108.482   19.709   23.060
     30.290  406.245   71.844   86.099   43.555  108.101   20.270   22.911
     30.300  404.233   69.407   86.088   44.745  107.820   19.702   22.624
     30.310  406.495   72.871   84.517   44.652  109.849   19.776   22.475
     30.320  408.400   70.953   84.955   46.514  110.782   19.308   22.988
     30.330  404.201   70.706   83.050   45.561  109.982   19.128   23.116
     30.340  406.254   72.221   85.673   44.762  108.684   19.655   22.708
     30.350  402.069   71.081   84.424   44.144  109.039   18.901   22.443
     30.360  406.049   71.435   85.164   44.394  108.523   19.696   23.833
     30.370  404.182   70.461   83.398   44.757  109.211   20.176   23.671
     30.380  406.283   72.387   82.549   46.076  108.204   19.040   23.930
     30.390  407.035   71.832   85.037   44.881  109.077   19.970   22.689
     30.400  407.090   71.012   83.277   44.584  111.462   19.669   23.493
     30.410  409.106   71.460   83.332   45.675  110.668   19.436   24.321
     30.420  409.178   72.459   84.544   44.434  109.841   19.013   24.236
     30.430  412.224   72.071   84.048   45.551  111.800   19.631   24.405
     30.440  408.390   70.571   83.494   45.469  110.846   20.513   23.542
     30.450  408.200   70.513   84.287   45.050  109.809   19.734   23.398
     30.460  412.760   71.779   86.154   46.256  110.426   19.416   23.368
     30.470  411.606   72.071   84.767   45.612  111.361   18.630   24.106
     30.480  408.682   71.916   84.283   45.866  109.969   19.986   23.232
     30.490  408.098   71.601   85.361   45.270  108.411   20.086   23.568
     30.500  409.382   70.876   83.952   46.134  110.173   19.408   23.453
     30.510  404.477   70.331   83.886   45.787  108.375   19.171   22.964
     30.520  408.342   70.134   83.679   46.742  110.423   19.484   22.969
     30.530  404.204   69.230   84.189   44.184  109.837   19.261   22.764
     30.540  408.182   71.528   85.799   43.848  109.128   20.201   23.118
     30.550  403.901   69.001   84.689   44.324  109.459   20.459   22.317
     30.560  406.645   69.874   84.800   44.858  110.200   19.535   22.599
     30.570  408.095   69.439   86.735   43.846  110.426   19.814   23.139
     30.580  408.580   71.060   84.200   45.067  108.436   20.430   23.765
     30.590  404.875   70.710   82.943   45.139  109.101   19.403   22.896
     30.600  408.912   70.707   84.805   45.763  110.753   19.869   22.856
     30.610  409.068   71.303   83.656   44.164  111.213   19.849   22.825
     30.620  409.452   71.457   85.449   45.841  110.245   19.612   22.330
     30.630  407.475   70.826   86.121   43.666  109.477   19.866   22.574
     30.640  408.110   70.131   84.850   44.499  109.588   19.894   22.725
     30.650  406.675   69.428   85.569   43.831  111.271   19.088   21.969
     30.660  407.394   69.847   83.442   45.209  110.583   19.323   22.626
     30.670  405.795   71.064   82.737   44.004  109.457   19.270   22.602
     30.680  406.256   71.276   85.063   44.009  109.445   18.424   22.192
     30.690  408.626   70.646   83.908   45.791  109.625   20.141   21.408
     30.700  405.829   69.163   84.250   44.310  109.962   19.173   21.990
     30.710  406.908   70.087   85.893   43.972  108.543   18.809   22.700
     30.720  406.851   71.122   84.473   45.955  106.921   18.562   23.006
     30.730  405.362   70.808   83.096   45.026  108.853   19.320   21.896
     30.740  409.738   70.828   83.119   46.026  109.625   19.993   22.915
     30.750  405.625   68.758   83.285   44.528  110.587   20.236   22.427
     30.760  405.761   69.830   85.566   44.930  108.737   19.114   22.069
     30.770  404.537   69.363   84.620   43.291  109.428   19.402   23.462
     30.780  407.805   70.138   84.289   45.177  110.158   19.853   23.244
     30.790  403.906   69.386   84.178   44.497  108.987   19.193   22.198
     30.800  405.644   68.032   84.557   43.757  110.386   19.574   23.321
     30.810  405.951   70.528   85.574   44.350  108.525   19.064   21.966
     30.820  405.159   70.554   85.306   43.652  108.086   20.174   22.712
     30.830  410.706   69.151   86.168   45.392  110.215   20.198   22.971
     30.840  406.364   70.075   84.999   44.070  108.356   20.122   22.739
     30.850  407.791   70.884   85.148   44.219  110.300   20.018   21.722
     30.860  404.785   71.237   84.897   43.469  107.857   19.955   22.053
     30.870  406.851   69.826   84.087   43.663  110.241   20.195   22.772
     30.880  403.922   69.340   85.635   45.101  106.426   20.107   23.364
     30.890  403.943   70.128   81.183   43.971  108.850   21.227   22.948
     30.900  401.171   69.979   84.039   43.948  106.757   19.340   22.611
     30.910  401.003   69.555   82.598   43.186  108.052   20.241   23.186
     30.920  402.268   70.518   84.232   42.992  106.962   20.429   22.195
     30.930  403.277   69.653   83.469   43.607  106.706   20.451   22.962
     30.940  403.618   71.242   83.528   44.022  107.398   19.859   22.844
     30.950  400.787   70.190   83.374   43.801  106.422   20.067   22.221
     30.960  400.317   69.417   82.694   43.551  107.256   19.221   22.720
     30.970  398.785   68.151   84.003   43.581  105.969   20.017   23.065
     30.980  402.643   69.972   83.503   44.124  107.736   19.629   23.101
     30.990  401.660   70.684   81.838   44.088  107.822   19.739   23.129
     31.000  399.233   69.593   82.859   43.871  106.454   20.047   21.884
     31.010  402.641   69.835   84.684   44.140  105.563   19.875   23.435
     31.020  403.190   71.693   83.297   45.817  104.443   19.617   22.715
     31.030  401.819   70.779   82.619   43.084  106.940   20.000   22.553
     31.040  401.737   69.701   84.874   43.719  105.113   19.419   23.055
     31.050  400.916   70.316   83.892   44.936  104.737   19.676   22.295
     31.060  401.664   67.919   83.937   44.275  108.197   19.697   22.428
     31.070  402.428   68.891   84.598   43.796  107.391   20.031   22.947
     31.080  400.606   69.916   83.714   44.263  106.996   19.684   21.862
     31.090  402.565   69.008   83.141   45.266  107.358   20.305   21.416
     31.100  402.185   69.418   82.496   45.564  107.853   20.132   21.119
     31.110  401.954   70.148   82.439   45.090  107.890   19.384   21.736
     31.120  400.426   70.184   83.107   44.442  107.756   19.633   21.209
     31.130  399.045   69.472   83.353   44.537  106.532   19.425   21.570
     31.140  400.219   69.757   82.781   44.596  106.679   19.875   21.062
     31.150  398.641   70.004   82.956   44.187  105.870   18.917   22.015
     31.160  398.803   68.638   81.998   44.681  107.033   20.298   21.094
     31.170  399.713   69.755   83.793   45.134  105.037   19.813   22.089
     31.180  398.533   69.519   82.183   46.018  105.500   19.517   21.182
     31.190  399.380   70.576   81.131   45.105  108.182   19.270   20.595
     31.200  400.266   70.004   81.279   44.160  107.689   19.789   21.907
     31.210  398.836   70.905   80.314   44.479  108.680   19.207   21.257
     31.220  402.358   70.422   82.323   44.990  108.872   19.829   21.315
     31.230  401.147   69.924   81.977   45.806  107.542   20.049   22.206
     31.240  397.987   69.102   81.226   44.104  108.043   19.940   22.030
     31.250  402.067   69.320   81.504   45.566  107.614   19.565   22.774
     31.260  404.787   70.673   82.791   45.045  109.581   19.773   22.482
     31.270  402.639   72.125   81.673   44.459  108.662   19.229   21.173
     31.280  401.196   70.422   81.361   45.258  107.992   20.101   21.142
     31.290  402.602   70.041   82.076   44.676  108.027   20.312   21.835
     31.300  402.669   70.210   83.725   44.955  106.999   18.985   21.814
     31.310  404.478   70.816   83.309   44.982  107.892   20.051   21.825
     31.320  402.610   69.674   81.419   44.995  109.760   19.744   21.423
     31.330  402.619   70.235   82.403   45.720  109.032   18.700   22.508
     31.340  403.092   70.240   82.290   44.049  108.591   20.047   22.208
     31.350  399.411   70.040   81.380   44.105  107.538   20.126   21.891
     31.360  400.557   70.220   81.121   44.182  106.949   20.017   22.984
     31.370  400.536   70.689   82.694   43.545  107.956   19.126   22.804
     31.380  398.702   70.953   81.353   43.095  108.276   20.059   22.081
     31.390  400.970   70.202   82.952   43.484  107.959   19.512   22.911
     31.400  397.405   71.100   82.193   43.075  106.068   18.839   23.062
     31.410  402.222   70.958   82.554   43.367  109.725   19.319   21.226
     31.420  402.560   70.549   83.161   43.232  109.863   19.784   22.490
     31.430  403.728   71.399   81.834   43.930  107.943   19.674   22.259
     31.440  408.324   71.581   83.307   45.071  109.693   19.181   22.677
     31.450  403.559   71.905   82.014   43.516  108.834   19.251   21.889
     31.460  401.107   69.995   82.159   43.313  107.654   19.704   21.953
     31.470  401.438   70.829   81.796   44.821  106.438   19.829   22.505
     31.480  400.926   70.293   82.124   44.248  106.464   18.760   22.921
     31.490  400.134   70.421   81.075   44.820  108.382   18.860   21.324
     31.500  399.265   70.786   80.610   43.652  106.985   19.452   22.371
     31.510  404.161   70.635   81.801   43.716  109.466   19.790   23.216
     31.520  406.044   71.264   82.042   45.195  109.517   20.083   23.069
     31.530  404.739   72.488   82.285   43.779  107.864   19.643   21.777
     31.540  405.127   70.781   83.407   43.904  108.964   19.597   23.354
     31.550  401.971   70.058   82.010   44.202  107.954   19.473   22.574
     31.560  406.789   72.557   83.492   45.149  109.054   19.438   21.803
     31.570  408.262   71.727   83.706   46.113  109.980   19.981   22.060
     31.580  405.163   70.467   83.740   44.030  110.675   19.818   21.839
     31.590  408.925   71.078   85.690   44.653  109.703   19.331   22.605
     31.600  405.702   70.875   84.288   45.131  107.605   19.724   22.460
     31.610  404.220   70.977   83.712   44.787  108.335   18.248   21.897
     31.620  408.101   70.902   85.373   44.753  109.510   20.136   22.265
     31.630  404.390   69.506   82.942   45.250  109.056   19.961   22.689
     31.640  404.475   70.579   82.629   44.371  109.746   19.066   22.049
     31.650  403.233   71.131   83.519   43.469  109.004   19.153   21.954
     31.660  402.369   69.482   84.374   44.642  108.407   19.090   21.372
     31.670  401.330   69.729   82.005   44.359  109.503   18.835   20.962
     31.680  403.357   68.389   83.789   44.748  109.839   19.002   21.973
     31.690  401.259   69.655   81.712   44.662  107.817   19.562   22.649
     31.700  399.450   69.328   83.271   43.553  106.423   20.156   21.606
     31.710  399.621   69.001   82.866   43.532  107.173   19.556   22.511
     31.720  399.416   70.282   82.583   42.883  107.530   19.644   22.148
     31.730  398.107   70.950   81.183   42.745  107.672   19.142   21.555
     31.740  402.455   70.702   82.423   43.802  108.659   19.190   21.812
     31.750  399.642   71.283   81.360   44.671  106.029   20.061   22.058
     31.760  400.119   71.417   82.307   43.526  106.588   19.426   21.623
     31.770  396.388   70.526   81.529   42.903  107.170   19.144   20.221
     31.780  396.763   70.498   81.169   43.393  106.570   18.964   21.655
     31.790  399.555   70.143   81.491   45.832  107.381   19.651   20.990
     31.800  397.114   68.543   82.079   44.799  107.588   18.725   21.643
     31.810  400.377   70.331   81.993   44.443  108.728   19.174   22.106
     31.820  400.774   68.406   83.465   44.415  108.573   19.254   21.606
     31.830  399.224   69.234   84.445   44.085  105.374   18.884   21.878
     31.840  400.787   70.650   84.190   43.752  105.832   18.539   22.624
     31.850  402.326   69.445   82.477   44.851  108.937   19.467   21.865
     31.860  399.696   69.407   82.468   44.283  107.379   18.826   21.156
     31.870  403.446   69.405   83.393   44.123  109.624   19.445   22.114
     31.880  401.217   70.717   82.255   44.047  107.975   18.574   22.220
     31.890  400.919   69.759   82.422   44.327  108.238   19.443   21.444
     31.900  401.715   69.027   81.746   44.497  110.365   19.175   21.657
     31.910  399.068   67.936   81.559   42.786  110.654   18.593   22.349
     31.920  404.275   70.376   81.835   43.348  111.035   20.121   22.407
     31.930  403.442   67.925   82.487   45.694  109.994   19.688   21.838
     31.940  402.099   69.265   82.125   44.952  109.799   19.754   21.808
     31.950  401.332   69.151   81.106   43.035  112.110   18.670   21.858
     31.960  402.171   68.688   81.159   43.659  110.506   19.393   23.307
     31.970  404.089   68.835   82.367   44.189  111.432   19.405   22.328
     31.980  398.802   68.882   81.111   43.413  109.771   19.673   21.429
     31.990  397.911   69.036   80.233   43.289  109.914   19.393   22.039
     32.000  403.162   70.287   81.587   43.204  111.776   18.730   22.345
     32.010  398.658   69.233   80.651   42.886  110.049   19.313   22.297
     32.020  401.340   67.748   81.116   44.475  111.108   18.900   22.669
     32.030  398.828   67.683   80.688   43.975  109.157   19.244   22.125
     32.040  400.277   68.827   80.837   43.160  110.787   19.692   22.297
     32.050  402.627   70.216   81.471   44.475  108.905   19.237   22.654
     32.060  397.759   68.260   80.691   43.577  108.295   19.437   22.089
     32.070  403.000   69.443   81.712   44.457  109.829   19.384   21.861
     32.080  396.065   68.550   78.986   44.161  109.444   18.838   20.945
     32.090  402.126   69.463   82.399   43.582  110.384   19.232   21.214
     32.100  401.264   69.544   80.684   43.482  109.374   19.540   22.459
     32.110  402.479   70.959   80.902   44.390  108.740   20.371   21.777
     32.120  401.104   70.210   81.367   43.263  108.395   19.720   21.508
     32.130  399.346   69.855   81.579   43.720  109.717   19.467   21.190
     32.140  403.619   70.264   82.962   44.525  111.017   19.390   21.898
     32.150  405.131   70.927   82.740   44.196  110.449   19.514   21.738
     32.160  406.684   70.626   85.806   44.092  109.152   19.872   21.870
     32.170  405.580   70.041   83.602   43.420  111.411   19.992   21.443
     32.180  403.933   70.284   84.015   43.808  109.178   20.061   21.960
     32.190  404.811   70.201   83.425   43.509  110.231   20.313   22.926
     32.200  402.141   69.038   82.735   43.847  109.878   19.004   22.812
     32.210  404.674   70.173   84.167   44.833  109.688   19.298   22.258
     32.220  402.308   69.965   81.778   44.387  109.337   20.267   21.859
     32.230  403.623   70.884   81.841   44.047  109.492   20.578   22.845
     32.240  406.499   70.334   82.912   44.041  110.335   19.737   22.059
     32.250  403.589   70.370   83.204   43.629  108.242   19.818   22.003
     32.260  405.469   69.366   85.110   43.818  108.364   20.140   22.194
     32.270  405.944   69.500   83.806   43.825  110.833   20.195   22.425
     32.280  407.475   69.741   87.223   43.591  108.013   19.780   22.495
     32.290  405.493   70.319   85.853   43.219  107.472   19.986   22.262
     32.300  401.962   70.326   83.262   43.214  107.478   19.353   21.899
     32.310  405.210   70.345   83.633   44.100  108.845   19.047   23.328
     32.320  405.366   69.830   84.323   45.086  109.048   19.209   22.327
     32.330  406.286   70.778   82.695   43.375  110.350   19.925   23.160
     32.340  407.431   71.139   84.167   42.951  110.311   18.967   22.955
     32.350  402.894   70.903   84.530   42.819  109.245   19.406   22.005
     32.360  407.614   70.895   85.243   43.590  110.624   18.793   21.110
     32.370  405.601   69.074   84.625   43.529  109.937   19.730   22.193
     32.380  409.427   70.470   85.276   42.581  111.628   20.247   22.757
     32.390  409.657   70.401   85.605   43.259  110.696   20.023   22.320
     32.400  407.108   69.591   84.514   43.301  110.659   20.192   22.635
     32.410  408.473   71.963   86.006   44.472  108.117   19.770   22.228
     32.420  407.818   69.316   85.831   42.705  113.128   19.781   22.439
     32.430  409.004   71.938   85.609   43.213  111.277   19.884   22.245
     32.440  407.117   70.573   85.328   44.989  108.760   20.357   21.148
     32.450  408.485   70.432   84.998   44.319  110.806   19.223   22.219
     32.460  407.882   71.597   83.461   44.086  109.697   19.261   22.038
     32.470  411.316   71.671   85.989   43.953  110.846   19.789   22.110
     32.480  409.474   70.716   84.680   45.542  110.090   20.734   22.114
     32.490  407.818   70.467   81.816   44.484  111.836   20.397   21.575
     32.500  404.859   70.725   82.215   43.640  111.144   19.900   21.270
     32.510  409.951   70.901   85.520   44.876  111.163   20.186   21.237
     32.520  409.544   68.595   84.929   45.322  112.807   19.947   21.765
     32.530  412.692   70.314   86.438   45.526  113.552   20.109   21.563
     32.540  413.027   71.055   85.261   45.465  112.529   20.018   22.175
     32.550  410.854   69.921   85.185   44.759  112.008   20.235   22.058
     32.560  408.752   70.216   83.364   44.301  110.578   20.286   22.682
     32.570  411.192   70.744   85.702   42.949  111.644   19.960   23.265
     32.580  416.715   71.709   86.707   44.130  114.047   20.381   22.094
     32.590  412.820   71.620   84.874   44.830  111.835   20.614   21.714
     32.600  410.757   68.761   84.972   43.987  112.254   20.511   23.045
     32.610  410.540   69.926   84.657   45.055  110.803   20.276   22.099
     32.620  410.607   70.173   86.499   44.280  111.761   19.489   21.783
     32.630  411.372   70.067   85.863   44.391  113.052   20.216   21.879
     32.640  410.198   70.751   85.666   44.274  111.539   20.012   22.218
     32.650  411.299   70.562   86.910   44.672  109.997   20.218   21.856
     32.660  409.094   70.455   85.194   44.719  110.552   19.522   22.147
     32.670  410.133   70.864   88.202   44.310  109.484   19.684   21.640
     32.680  413.386   71.970   86.356   46.362  110.708   19.267   22.742
     32.690  412.185   71.711   85.866   44.932  109.752   20.671   22.368
     32.700  407.662   71.216   85.795   44.829  108.785   19.613   21.157
     32.710  410.730   70.232   85.054   45.053  112.190   19.257   21.879
     32.720  412.954   70.497   86.982   44.742  112.631   19.501   21.585
     32.730  413.525   69.937   84.671   46.384  111.463   19.525   22.938
     32.740  413.406   70.530   86.777   45.497  110.728   19.277   22.438
     32.750  412.547   71.031   86.089   46.704  110.948   19.693   21.996
     32.760  408.476   71.856   86.907   44.575  108.714   19.945   22.364
     32.770  407.320   69.544   86.080   44.638  110.880   18.714   21.728
     32.780  408.630   69.948   86.984   44.643  109.375   19.333   21.604
     32.790  413.166   70.705   86.777   45.325  110.887   19.306   22.595
     32.800  408.550   71.251   86.816   43.223  109.530   19.283   22.849
     32.810  409.547   68.085   88.306   45.353  110.472   19.782   22.258
     32.820  408.631   68.851   86.859   43.730  109.876   19.522   22.316
     32.830  409.102   71.767   86.341   44.309  109.001   19.192   22.128
     32.840  409.084   69.959   87.182   45.150  110.935   19.108   21.706
     32.850  408.558   70.615   86.842   44.638  107.954   19.547   22.874
     32.860  408.381   70.051   87.792   45.279  108.938   18.447   22.623
     32.870  409.669   70.345   88.110   43.217  110.046   18.906   23.136
     32.880  409.713   70.378   86.443   44.117  110.861   19.453   22.160
     32.890  412.621   71.793   87.553   45.740  110.114   18.645   22.854
     32.900  410.657   71.713   85.870   44.592  110.464   19.073   22.441
     32.910  412.217   71.652   88.245   44.766  109.175   19.113   22.135
     32.920  409.009   69.517   86.927   43.925  109.628   19.172   22.597
     32.930  411.497   70.323   87.372   44.136  110.750   19.081   23.479
     32.940  409.439   70.827   85.934   43.663  110.114   19.382   22.660
     32.950  415.392   71.042   86.845   43.921  112.154   19.949   23.586
     32.960  407.922   70.795   84.922   44.583  109.299   19.513   22.187
     32.970  408.389   72.573   85.544   43.316  107.785   19.163   22.957
     32.980  407.349   70.924   85.152   44.326  108.757   19.211   22.300
     32.990  409.985   70.701   84.715   45.638  110.068   19.109   22.630
     33.000  410.945   71.638   86.138   44.421  111.227   19.583   21.735
     33.010  411.129   70.417   86.771   44.947  109.652   19.541   22.131
     33.020  408.366   71.263   84.961   44.759  110.154   18.666   22.283
     33.030  409.997   72.453   87.472   43.963  109.339   18.783   21.648
     33.040  412.138   71.899   85.665   45.258  110.805   19.746   22.832
     33.050  417.746   71.836   86.826   45.541  113.116   19.407   23.085
     33.060  410.950   71.211   85.690   45.297  111.496   18.762   22.354
     33.070  410.155   69.808   86.250   45.165  110.441   18.566   22.441
     33.080  410.049   70.713   87.282   44.516  109.034   18.552   22.361
     33.090  413.547   70.306   87.208   44.032  113.023   19.327   23.052
     33.100  410.090   70.563   83.717   45.544  110.466   19.656   23.234
     33.110  408.200   70.344   85.271   44.216  109.138   18.943   22.604
     33.120  410.440   70.056   85.296   45.312  109.208   19.335   23.299
     33.130  410.862   70.161   84.979   44.978  110.570   19.825   22.414
     33.140  412.110   71.148   84.927   45.425  110.758   19.931   22.162
     33.150  412.604   70.980   86.992   45.802  110.355   19.417   22.143
     33.160  412.665   71.846   84.243   45.216  111.534   19.480   22.434
     33.170  406.851   70.746   84.049   45.185  108.556   20.218   22.442
     33.180  411.663   69.574   86.402   46.636  110.551   19.607   22.290
     33.190  414.526   71.431   86.026   46.818  110.331   20.018   23.563
     33.200  411.577   71.458   85.614   45.428  111.305   18.763   21.776
     33.210  410.070   72.312   83.727   43.820  110.415   19.480   23.002
     33.220  409.821   70.666   85.341   44.868  109.647   20.012   22.400
     33.230  410.620   72.043   84.420   45.065  109.888   19.918   22.620
     33.240  408.773   70.516   83.082   45.428  110.692   19.422   23.042
     33.250  408.075   71.539   84.358   43.399  109.135   20.267   23.283
     33.260  410.582   71.469   85.054   43.656  111.400   19.515   23.365
     33.270  405.635   70.470   82.835   44.851  110.628   18.995   21.947
     33.280  406.744   71.139   84.178   45.310  108.716   18.973   21.964
     33.290  406.286   70.848   84.045   44.940  108.779   19.060   22.844
     33.300  407.531   71.610   83.069   44.346  108.291   20.202   23.691
     33.310  409.757   70.478   83.451   44.925  110.540   19.243   23.435
     33.320  408.086   72.159   82.398   45.121  110.246   19.279   22.381
     33.330  407.272   71.810   82.354   44.467  110.442   19.536   22.091
     33.340  408.762   72.352   82.336   43.383  110.022   19.810   22.982
     33.350  405.055   70.239   81.054   44.686  109.986   19.619   22.029
     33.360  407.685   70.018   83.225   44.760  112.038   19.106   22.216
     33.370  406.337   70.714   81.706   45.357  109.319   19.544   23.040
     33.380  407.709   69.664   81.362   45.285  110.966   19.400   22.845
     33.390  406.274   69.819   82.318   44.314  111.501   19.053   21.802
     33.400  408.334   70.306   84.194   44.503  110.999   18.063   22.237
     33.410  404.119   70.810   82.845   44.776  107.953   18.454   22.163
     33.420  405.189   70.520   82.565   45.067  109.407   19.175   22.041
     33.430  407.985   71.297   83.268   44.649  111.201   18.793   22.808
     33.440  407.472   71.153   83.214   45.208  110.557   18.559   23.062
     33.450  408.543   73.821   83.296   45.159  109.023   18.911   22.608
     33.460  407.440   71.146   83.892   44.664  110.662   18.994   22.546
     33.470  404.140   71.340   83.610   44.102  108.552   18.818   21.951
     33.480  403.585   70.718   83.302   43.551  109.116   18.704   22.500
     33.490  406.337   71.064   84.626   44.635  109.691   19.300   22.345
     33.500  407.192   70.510   84.362   43.785  110.972   19.621   22.474
     33.510  403.344   69.139   83.174   44.469  110.300   18.372   22.532
     33.520  404.118   71.359   82.229   43.944  110.207   18.483   22.948
     33.530  410.452   71.750   84.865   44.779  111.052   19.252   22.756
     33.540  414.928   72.906   84.760   45.432  111.157   19.005   23.008
     33.550  409.886   71.130   85.999   45.120  109.561   18.838   22.035
     33.560  408.393   71.002   84.469   45.485  109.174   18.782   22.435
     33.570  408.613   69.965   84.532   46.505  109.114   18.463   22.642
     33.580  409.996   70.362   84.025   46.160  110.793   18.404   22.892
     33.590  412.343   71.048   85.421   44.973  111.420   19.194   23.709
     33.600  404.341   68.743   84.126   45.825  108.169   19.801   22.280
     33.610  413.699   70.442   84.963   47.130  111.932   19.045   22.975
     33.620  408.599   70.429   85.616   44.955  109.665   19.921   22.642
     33.630  411.652   70.753   86.190   45.493  110.924   19.231   22.179
     33.640  408.725   71.229   84.550   44.602  110.245   19.512   22.468
     33.650  409.824   71.045   84.994   45.659  108.787   18.978   23.707
     33.660  409.516   71.435   85.078   44.443  110.317   19.130   22.995
     33.670  405.868   68.401   84.247   45.551  109.442   19.504   22.595
     33.680  406.940   70.100   84.952   45.838  109.572   19.378   22.460
     33.690  410.075   68.814   85.376   45.571  112.558   18.904   23.019
     33.700  410.923   69.753   86.167   46.168  110.260   19.407   23.878
     33.710  406.921   70.369   84.759   45.458  110.175   18.762   22.582
     33.720  407.417   70.486   84.506   45.694  109.476   18.540   23.272
     33.730  412.133   71.991   85.975   45.224  110.190   18.355   24.075
     33.740  409.088   71.548   84.831   44.349  110.571   18.691   22.898
     33.750  409.864   71.552   84.543   45.707  109.751   19.457   22.898
     33.760  411.313   71.611   85.121   44.079  112.666   19.158   23.199
     33.770  410.827   71.063   86.009   44.922  111.514   19.409   22.768
     33.780  411.382   70.319   85.134   45.780  111.371   19.123   23.313
     33.790  412.776   70.915   85.094   45.902  112.566   19.647   22.025
     33.800  413.470   71.862   85.650   44.579  113.577   19.755   22.085
     33.810  409.841   70.932   85.611   43.916  112.692   19.020   22.576
     33.820  410.145   72.939   83.913   45.371  110.673   18.404   23.020
     33.830  408.268   71.829   83.121   45.109  110.349   18.861   23.587
     33.840  411.966   72.524   83.464   44.965  112.543   19.021   23.004
     33.850  410.527   71.114   83.840   43.986  113.178   18.914   22.926
     33.860  409.526   70.733   83.356   45.387  111.322   18.492   23.674
     33.870  409.520   71.031   83.570   45.009  111.225   18.853   23.188
     33.880  412.832   71.979   85.045   45.435  112.975   18.771   22.335
     33.890  410.880   72.530   84.457   44.950  112.305   18.631   22.234
     33.900  411.703   71.068   86.341   45.267  110.955   18.226   23.318
     33.910  411.482   71.465   83.506   44.830  111.352   19.367   22.590
     33.920  411.213   71.274   85.165   45.990  110.150   19.665   22.742
     33.930  410.746   71.556   84.377   45.840  109.611   18.830   23.565
     33.940  410.155   71.354   84.568   45.253  109.835   19.674   23.626
     33.950  409.046   72.124   86.262   45.036  107.567   17.853   22.888
     33.960  410.325   71.087   86.808   45.529  108.446   19.293   23.091
     33.970  406.820   72.039   85.771   44.405  107.631   18.170   22.146
     33.980  414.571   71.545   87.623   46.192  108.934   19.306   23.806
     33.990  411.146   73.128   86.637   45.083  107.875   19.879   23.033
     34.000  412.276   72.622   86.358   45.552  109.034   19.404   22.346
     34.010  408.648   71.245   86.005   45.370  108.867   18.841   22.586
     34.020  409.000   71.586   84.859   45.570  107.441   19.903   22.725
     34.030  412.570   72.497   84.653   46.319  110.143   19.099   22.853
     34.040  413.445   73.453   85.000   45.466  110.331   19.147   23.108
     34.050  406.500   71.685   83.747   45.618  108.981   18.461   22.141
     34.060  407.798   72.185   84.914   45.175  107.977   19.407   21.545
     34.070  409.313   72.323   84.705   44.892  109.519   18.853   21.983
     34.080  410.181   73.636   84.812   45.406  109.444   18.503   21.117
     34.090  407.181   72.268   84.699   45.481  108.324   18.484   21.075
     34.100  412.129   71.951   85.892   46.032  110.476   18.911   21.453
     34.110  408.407   72.724   84.789   44.906  109.439   19.020   20.687
     34.120  408.037   72.413   86.070   44.410  110.387   19.199   20.819
     34.130  408.475   72.361   85.872   45.192  110.011   19.394   20.409
     34.140  409.840   71.749   85.242   44.849  110.477   19.504   21.229
     34.150  409.646   71.877   87.767   46.216  107.290   20.211   20.749
     34.160  411.933   70.916   85.947   44.917  111.602   19.896   21.834
     34.170  409.730   71.062   88.442   44.814  108.729   19.513   21.812
     34.180  399.790   69.483   85.777   45.370  104.782   19.456   22.238
     34.190  409.410   71.428   86.548   46.260  108.827   19.338   22.025
     34.200  404.459   70.866   84.854   45.435  108.857   18.300   21.560
     34.210  410.808   72.810   83.550   45.101  113.083   19.161   22.111
     34.220  411.605   72.184   85.402   45.576  111.996   19.141   22.075
     34.230  409.984   71.715   84.439   46.446  110.184   19.768   21.493
     34.240  414.148   72.856   87.128   44.703  111.033   19.543   22.117
     34.250  412.317   73.233   85.739   46.098  111.329   19.023   21.531
     34.260  410.820   73.609   83.971   44.521  112.195   19.584   22.123
     34.270  411.161   72.369   84.608   44.953  111.691   19.440   22.043
     34.280  412.520   73.097   85.703   45.396  111.004   19.233   21.820
     34.290  410.836   73.194   85.360   45.257  110.595   19.465   21.782
     34.300  409.535   71.154   85.734   44.538  112.123   18.341   21.991
     34.310  409.731   71.435   85.327   44.224  111.934   18.953   21.865
     34.320  408.443   71.364   84.930   44.883  110.517   18.250   22.591
     34.330  408.368   72.076   85.178   44.881  111.180   17.953   22.096
     34.340  407.463   71.473   84.213   45.300  110.476   18.686   22.484
     34.350  410.897   73.035   84.395   45.037  112.052   18.674   22.390
     34.360  411.182   72.356   85.332   45.063  111.263   18.587   23.098
     34.370  408.732   72.167   85.899   44.559  111.476   18.618   21.781
     34.380  411.182   72.176   86.143   45.206  110.229   18.905   22.859
     34.390  410.667   72.576   86.763   45.291  110.449   19.524   21.841
     34.400  408.179   72.073   85.665   44.372  111.121   18.221   21.684
     34.410  410.978   72.972   85.933   44.546  111.962   18.539   21.546
     34.420  413.246   71.947   86.672   44.856  113.915   18.638   21.798
     34.430  405.799   71.148   85.301   43.673  111.913   18.393   21.489
     34.440  411.284   72.405   87.210   45.483  111.426   18.324   21.456
     34.450  408.394   71.876   85.016   44.910  109.824   18.780   22.666
     34.460  406.529   71.615   86.035   44.098  108.224   18.908   21.972
     34.470  406.779   72.057   85.282   43.913  110.183   18.936   21.864
     34.480  408.785   72.661   84.400   45.077  109.838   18.842   21.381
     34.490  406.147   71.428   85.536   44.638  107.720   18.803   21.465
     34.500  409.036   73.357   84.468   45.280  109.619   18.598   22.297
     34.510  409.289   72.127   85.574   43.831  109.389   19.364   22.742
     34.520  408.971   71.886   86.800   43.427  110.254   18.220   22.396
     34.530  411.538   72.964   87.133   44.083  110.735   19.236   21.093
     34.540  410.613   72.039   84.800   45.184  111.218   18.772   22.079
     34.550  411.973   71.448   87.249   44.748  111.892   18.475   22.200
     34.560  414.143   73.084   87.920   44.815  112.520   18.689   21.549
     34.570  412.120   72.995   86.178   45.120  109.887   19.264   22.093
     34.580  413.459   72.978   87.282   46.218  108.345   18.565   22.106
     34.590  410.812   71.005   87.108   44.191  108.729   18.230   22.205
     34.600  409.230   70.849   86.672   44.749  108.397   19.745   21.913
     34.610  410.031   72.099   87.127   44.002  109.796   18.911   21.638
     34.620  408.741   70.995   88.367   43.812  109.113   17.647   22.156
     34.630  408.791   71.404   87.103   44.085  109.320   18.722   22.245
     34.640  406.010   69.428   87.461   44.106  108.188   17.991   22.329
     34.650  409.917   70.494   87.890   45.558  109.591   17.856   21.526
     34.660  409.562   71.770   86.657   44.383  108.924   18.981   21.942
     34.670  409.971   71.046   85.994   45.369  108.992   18.603   22.521
     34.680  408.436   70.683   87.120   44.701  109.042   18.410   21.452
     34.690  408.982   71.708   86.784   44.107  108.590   19.831   21.480
     34.700  408.129   70.254   85.782   45.703  110.833   18.257   21.127
     34.710  409.826   72.584   87.373   45.163  107.907   18.402   21.635
     34.720  405.139   70.217   87.803   44.072  107.624   18.990   21.251
     34.730  406.071   71.067   86.889   43.733  107.297   18.470   22.347
     34.740  406.416   71.574   86.426   43.697  107.457   18.406   22.106
     34.750  409.091   71.953   87.098   44.504  107.660   19.476   21.934
     34.760  411.017   73.271   86.477   43.853  109.229   19.394   22.307
     34.770  407.516   71.663   86.191   43.904  108.965   19.499   21.231
     34.780  408.445   71.487   86.891   43.802  108.046   18.956   21.170
     34.790  407.509   70.964   87.149   44.216  107.998   19.114   21.574
     34.800  407.527   69.981   87.340   44.132  109.267   18.900   22.355
     34.810  407.565   70.228   86.994   44.972  107.413   19.333   21.827
     34.820  408.700   69.492   86.675   45.624  109.126   18.584   21.839
     34.830  408.717   71.487   86.964   44.356  109.718   18.906   21.739
     34.840  411.761   71.537   87.026   45.446  109.971   18.896   22.511
     34.850  410.119   72.774   86.771   44.696  109.756   18.918   22.100
     34.860  407.907   71.482   85.884   44.102  108.817   18.540   21.503
     34.870  408.788   71.146   84.029   46.197  110.149   19.039   21.520
     34.880  409.600   72.564   84.048   45.011  110.082   18.991   21.224
     34.890  409.542   71.738   85.521   44.913  110.370   18.813   21.979
     34.900  406.984   72.384   85.712   44.042  109.313   18.119   21.661
     34.910  408.358   72.542   83.496   44.422  111.472   18.778   21.068
     34.920  409.011   71.187   85.038   44.450  112.681   18.823   21.399
     34.930  412.518   72.156   86.607   44.644  111.890   19.095   22.269
     34.940  409.557   70.811   85.037   45.048  112.287   19.107   21.533
     34.950  410.536   73.060   85.623   45.252  110.870   18.609   22.021
     34.960  409.803   72.950   83.876   45.388  113.398   18.155   21.669
     34.970  408.137   70.255   84.773   45.735  111.208   17.725   22.496
     34.980  410.406   71.499   86.500   44.871  111.384   18.282   22.344
     34.990  403.853   70.949   84.299   44.454  110.165   18.765   21.469
     35.000  405.275   71.517   82.403   45.604  111.070   18.764   21.761
     35.010  408.265   71.196   84.324   46.006  112.637   19.140   20.869
     35.020  407.338   71.251   84.003   44.737  111.204   19.409   21.438
     35.030  408.496   70.941   83.130   44.862  113.411   19.517   21.445
     35.040  407.454   70.743   85.844   44.244  111.440   18.918   22.748
     35.050  405.140   69.907   85.003   44.392  111.084   18.820   21.421
     35.060  407.669   70.971   83.817   44.798  112.419   18.264   22.348
     35.070  404.712   71.536   84.182   45.012  108.947   18.618   22.237
     35.080  407.551   71.755   85.660   44.220  108.460   19.601   22.440
     35.090  408.338   71.527   86.668   43.939  110.989   18.752   21.568
     35.100  404.343   71.961   84.493   44.439  109.699   18.068   21.984
     35.110  406.839   69.957   83.907   45.266  110.631   18.032   22.895
     35.120  408.342   71.091   85.104   44.333  110.855   18.806   22.509
     35.130  405.022   70.690   83.687   44.135  110.187   18.708   21.343
     35.140  411.419   71.891   84.532   45.723  111.543   19.832   22.072
     35.150  403.625   69.414   83.815   44.371  109.855   18.466   21.717
     35.160  404.950   69.511   85.497   44.101  110.507   18.252   22.217
     35.170  403.024   70.422   84.745   44.044  107.537   18.495   22.362
     35.180  403.910   69.021   84.534   45.169  111.073   17.806   22.123
     35.190  401.605   68.263   84.482   44.547  109.548   18.001   21.737
     35.200  408.544   70.554   84.657   44.223  112.253   18.421   21.544
     35.210  401.408   68.920   82.252   45.385  111.153   18.356   21.209
     35.220  400.925   68.337   82.383   45.797  110.011   18.713   21.441
     35.230  405.054   70.927   84.783   44.900  108.404   18.217   21.587
     35.240  407.912   70.113   84.142   45.059  112.272   18.659   22.014
     35.250  408.933   71.505   84.274   44.605  111.669   18.649   22.093
     35.260  406.733   71.290   83.219   44.625  113.001   18.405   21.341
     35.270  407.071   72.080   81.535   44.147  113.195   18.784   21.988
     35.280  406.992   70.975   85.585   45.202  111.321   17.757   21.847
     35.290  408.837   71.980   83.804   45.612  112.003   18.656   21.424
     35.300  410.325   72.501   83.505   45.913  111.549   19.229   22.456
     35.310  409.316   72.226   85.323   45.225  111.805   18.377   21.720
     35.320  407.296   72.819   83.422   44.118  111.338   18.265   21.875
     35.330  404.489   72.263   84.071   44.705  109.841   18.176   22.098
     35.340  407.992   71.662   83.519   45.405  112.701   18.615   22.119
     35.350  406.820   72.265   84.451   45.090  111.629   17.738   21.390
     35.360  405.856   72.905   83.189   44.940  110.767   18.734   21.530
     35.370  405.489   70.710   82.995   45.526  111.666   18.336   21.896
     35.380  407.266   72.624   83.236   46.425  111.409   18.066   21.941
     35.390  410.723   72.376   84.942   46.243  112.017   18.466   22.341
     35.400  404.793   71.336   82.240   46.324  109.894   18.711   22.183
     35.410  410.192   72.901   84.995   45.562  111.562   19.196   21.294
     35.420  409.090   71.728   85.102   46.058  110.996   18.639   22.354
     35.430  409.176   73.063   84.454   45.038  110.934   19.841   21.186
     35.440  410.313   73.643   84.369   44.222  112.527   19.575   22.108
     35.450  405.151   72.817   84.358   44.777  108.909   18.851   21.347
     35.460  403.645   73.344   82.928   45.537  108.157   18.558   21.884
     35.470  404.983   72.572   83.407   44.527  111.052   18.215   20.976
     35.480  403.866   71.999   82.654   45.927  108.964   18.335   21.584
     35.490  403.507   71.447   83.418   44.648  109.847   18.330   21.998
     35.500  404.111   73.297   82.153   44.692  109.990   18.904   21.294
     35.510  403.322   71.984   83.656   45.820  109.064   18.511   21.655
     35.520  404.915   72.322   81.227   44.722  111.983   19.906   21.463
     35.530  407.759   72.219   83.527   44.847  111.911   19.188   21.245
     35.540  402.114   71.313   82.848   43.535  109.806   19.012   21.413
     35.550  405.990   73.695   83.710   43.224  110.775   19.134   20.999
     35.560  404.469   71.546   82.842   43.452  113.093   18.701   21.770
     35.570  406.465   72.264   83.005   45.241  111.586   18.432   20.964
     35.580  403.997   72.278   81.599   44.631  110.973   18.931   22.169
     35.590  404.680   71.897   84.058   44.857  109.972   19.285   20.324
     35.600  407.926   72.828   84.280   44.409  111.026   18.757   21.692
     35.610  406.313   73.750   82.232   43.287  111.829   19.820   21.775
     35.620  407.671   73.266   83.018   43.733  111.599   19.039   21.901
     35.630  406.833   71.424   82.052   45.732  111.890   19.743   21.178
     35.640  402.540   72.979   81.855   44.608  109.509   18.398   22.154
     35.650  407.598   74.156   82.935   44.864  109.961   19.180   22.000
     35.660  407.597   72.389   83.817   44.559  113.332   18.318   20.796
     35.670  405.453   71.980   82.827   45.217  111.879   18.475   21.564
     35.680  408.463   73.237   82.726   44.764  112.190   18.584   22.208
     35.690  407.643   73.859   83.392   45.978  110.294   18.513   21.772
     35.700  407.559   72.818   82.508   46.897  109.813   19.597   21.167
     35.710  405.302   73.504   83.478   45.605  107.557   18.989   22.154
     35.720  408.706   72.250   82.213   47.037  112.099   19.796   21.496
     35.730  405.601   73.425   83.075   44.776  110.000   19.692   20.972
     35.740  408.209   73.728   82.940   45.588  110.645   19.775   21.482
     35.750  406.707   72.761   83.944   44.095  111.393   19.076   21.737
     35.760  403.915   72.478   81.620   44.777  109.601   19.414   21.182
     35.770  403.230   71.999   83.194   44.421  110.214   18.286   21.885
     35.780  402.340   71.463   83.428   44.597  108.214   18.191   20.965
     35.790  404.173   72.806   83.262   45.114  108.536   18.877   21.181
     35.800  405.439   71.334   85.176   44.578  111.393   18.399   21.631
     35.810  402.422   72.308   83.141   44.604  110.257   17.355   21.316
     35.820  407.929   72.435   84.755   45.318  110.930   18.820   22.365
     35.830  402.791   71.445   83.671   44.411  110.314   18.193   21.809
     35.840  402.401   71.212   83.059   45.614  109.017   17.987   21.955
     35.850  404.357   71.142   83.010   45.091  112.102   18.127   21.975
     35.860  405.379   73.564   82.168   46.234  110.769   18.525   22.023
     35.870  406.568   72.678   83.003   44.428  112.860   18.333   21.472
     35.880  401.948   72.810   81.830   44.754  109.451   17.760   22.109
     35.890  402.362   71.359   82.239   44.572  111.122   18.522   22.546
     35.900  403.170   72.011   83.926   44.968  111.375   17.564   21.846
     35.910  401.860   72.305   81.904   44.678  109.159   18.174   21.681
     35.920  404.652   71.514   83.834   45.083  110.870   18.279   21.774
     35.930  405.796   72.496   83.028   45.928  111.633   17.961   22.008
     35.940  405.725   72.108   83.231   45.079  111.105   19.153   21.354
     35.950  402.842   71.320   84.544   44.383  109.217   18.896   21.776
     35.960  403.017   71.921   82.747   45.773  108.448   18.687   22.153
     35.970  404.799   71.824   83.463   46.396  109.285   19.304   21.763
     35.980  403.948   72.626   84.082   46.348  109.169   18.539   21.032
     35.990  404.098   71.193   83.492   46.384  109.507   18.771   21.193
     36.000  406.500   72.252   85.010   45.644  109.347   19.468   21.930
     36.010  405.820   71.766   83.400   45.868  110.375   18.378   21.840
     36.020  402.979   71.748   82.673   45.847  109.419   18.307   21.804
     36.030  405.910   70.480   83.508   46.143  111.307   18.779   21.898
     36.040  402.770   71.014   83.398   46.164  109.909   17.795   21.218
     36.050  405.222   70.215   84.428   46.407  109.900   18.230   22.110
     36.060  401.417   70.089   82.365   45.265  109.091   18.842   21.829
     36.070  403.950   70.055   83.641   46.206  109.752   18.080   22.288
     36.080  407.503   71.525   83.566   45.797  109.629   19.045   23.111
     36.090  401.706   70.116   83.298   44.318  110.457   17.987   22.300
     36.100  402.012   71.311   84.213   45.035  109.001   18.206   21.642
     36.110  401.693   69.327   84.347   44.602  109.446   18.379   22.722
     36.120  402.768   70.572   84.155   45.630  108.988   18.401   22.528
     36.130  405.207   71.200   86.294   44.474  109.941   18.309   21.591
     36.140  403.971   71.327   83.901   44.123  110.189   18.299   22.628
     36.150  404.278   70.603   85.702   45.095  110.069   18.380   21.756
     36.160  399.145   69.554   85.113   42.769  106.684   19.218   21.982
     36.170  403.054   71.286   84.987   43.563  108.344   18.931   21.610
     36.180  404.532   72.435   84.383   46.012  108.340   18.776   21.510
     36.190  402.265   71.154   83.900   44.612  107.973   18.931   22.465
     36.200  400.494   70.818   82.756   45.295  107.944   19.009   21.644
     36.210  401.965   69.347   83.115   44.840  111.158   18.981   21.811
     36.220  401.052   68.772   82.954   45.617  109.811   19.693   22.070
     36.230  398.677   70.231   85.025   44.693  107.168   18.077   21.618
     36.240  399.355   70.412   84.165   44.114  108.888   18.155   21.649
     36.250  402.967   70.342   84.484   45.379  110.253   18.747   21.755
     36.260  405.358   69.933   86.551   45.184  109.656   19.129   22.182
     36.270  401.542   69.135   84.648   44.286  108.570   18.895   21.797
     36.280  398.307   68.769   85.280   43.901  107.545   18.076   22.263
     36.290  398.007   69.207   82.926   44.810  108.003   18.483   22.484
     36.300  397.102   69.449   83.137   44.438  107.040   18.210   22.404
     36.310  402.383   69.498   85.986   45.187  108.059   18.092   22.531
     36.320  402.040   70.083   85.516   45.283  106.963   18.478   21.946
     36.330  398.383   69.733   84.084   43.797  106.500   19.664   22.171
     36.340  404.970   70.476   85.045   45.196  109.568   19.207   22.669
     36.350  400.237   70.084   84.950   44.367  107.968   19.237   22.145
     36.360  403.529   70.827   85.317   44.514  108.599   18.735   22.131
     36.370  400.194   70.037   83.422   45.044  107.838   18.585   22.028
     36.380  402.428   69.491   83.199   44.012  110.076   18.113   23.118
     36.390  400.660   69.144   83.387   44.039  111.083   18.424   21.779
     36.400  403.348   71.134   84.704   44.756  108.105   17.947   22.771
     36.410  406.608   70.531   84.647   45.263  111.811   18.152   22.494
     36.420  403.177   70.766   85.428   44.192  109.115   18.586   22.848
     36.430  400.810   69.774   83.104   44.821  110.523   18.178   21.722
     36.440  402.291   69.633   82.514   45.349  111.330   18.190   22.349
     36.450  401.606   69.637   85.020   44.027  110.760   18.701   21.936
     36.460  402.707   70.108   82.713   43.834  111.392   18.662   22.749
     36.470  398.451   68.860   82.754   43.790  109.700   18.061   22.318
     36.480  400.090   68.611   83.831   43.390  110.228   17.787   22.081
     36.490  402.091   69.717   83.669   44.853  109.893   17.971   22.183
     36.500  398.486   69.178   83.552   43.960  108.766   18.336   22.217
     36.510  400.409   70.751   82.620   45.173  108.706   19.128   21.575
     36.520  398.804   69.283   81.996   43.774  109.481   18.988   22.370
     36.530  400.364   69.277   83.236   44.216  108.806   19.020   22.587
     36.540  398.362   69.701   83.124   43.638  108.549   18.237   22.063
     36.550  397.857   70.674   80.892   43.720  108.039   19.210   21.891
     36.560  400.083   70.528   82.092   44.914  110.111   18.902   22.111
     36.570  398.188   67.972   82.304   43.571  110.438   19.608   22.411
     36.580  399.800   70.007   83.661   43.742  110.323   18.292   21.752
     36.590  402.531   69.817   83.206   44.660  109.792   20.559   21.794
     36.600  398.648   68.469   83.121   43.683  109.596   19.673   22.104
     36.610  403.039   70.254   82.613   43.876  109.548   20.059   22.565
     36.620  401.075   70.709   83.819   42.860  107.971   19.591   22.108
     36.630  403.804   70.038   84.852   44.237  110.680   19.646   21.906
     36.640  401.227   69.828   84.358   43.030  108.342   19.901   22.043
     36.650  400.203   70.567   81.505   44.694  110.077   19.557   21.330
     36.660  399.858   70.851   82.368   44.290  108.998   18.947   21.286
     36.670  400.607   69.799   84.825   43.028  108.844   18.521   21.792
     36.680  403.091   70.798   85.107   44.266  107.920   19.769   21.581
     36.690  403.734   69.988   85.559   43.636  109.093   20.162   22.257
     36.700  404.684   70.278   82.159   45.252  112.185   18.458   21.913
     36.710  400.030   68.741   82.328   45.850  108.158   19.714   22.172
     36.720  401.088   68.493   82.324   44.348  110.694   19.085   22.032
     36.730  403.374   70.574   83.074   45.316  109.138   18.859   22.756
     36.740  405.700   70.649   83.746   45.659  110.224   18.725   22.197
     36.750  401.338   70.048   83.640   44.478  109.198   18.880   21.461
     36.760  401.850   70.105   84.252   45.002  108.718   18.812   21.809
     36.770  403.184   70.749   83.271   43.741  109.941   19.981   22.182
     36.780  401.021   71.033   82.200   43.999  109.519   19.785   21.763
     36.790  404.675   70.881   85.253   43.799  109.671   20.764   22.278
     36.800  401.421   70.367   85.858   43.623  109.274   19.569   21.514
     36.810  401.397   70.834   85.137   43.519  108.805   18.568   21.353
     36.820  402.212   70.718   85.475   43.508  108.276   19.455   22.270
     36.830  401.254   71.058   83.283   44.221  108.517   19.268   22.570
     36.840  401.387   69.467   85.213   44.758  108.019   19.277   21.266
     36.850  399.446   69.332   82.941   45.303  109.110   19.478   22.391
     36.860  399.632   70.504   83.520   44.604  107.926   18.801   21.507
     36.870  397.824   69.342   83.126   43.972  107.367   19.479   22.415
     36.880  399.818   70.797   82.798   43.550  108.930   19.220   21.399
     36.890  401.706   69.083   83.294   44.904  108.817   19.677   22.490
     36.900  398.810   69.608   82.042   43.717  109.160   19.508   21.883
     36.910  401.095   68.766   82.943   44.441  109.346   19.179   22.766
     36.920  399.581   68.557   82.750   44.174  108.322   19.274   22.648
     36.930  402.230   69.807   81.183   44.161  111.965   19.111   21.994
     36.940  399.888   69.903   81.932   43.883  108.555   19.816   22.638
     36.950  399.836   69.821   81.451   44.149  111.418   19.370   21.547
     36.960  404.939   71.455   82.889   44.956  113.240   18.898   22.000
     36.970  400.785   70.011   82.659   43.141  108.961   19.862   22.434
     36.980  404.138   70.220   83.589   44.016  112.408   19.170   21.744
     36.990  403.886   69.943   81.941   43.859  112.556   19.362   22.246
     37.000  406.050   71.633   83.402   44.240  109.786   18.962   22.963
     37.010  402.316   71.100   82.104   43.784  110.321   19.077   22.592
     37.020  405.092   70.833   83.067   43.459  111.778   19.808   21.852
     37.030  404.209   71.835   82.097   44.049  110.990   18.809   22.297
     37.040  400.888   70.763   81.068   43.441  110.681   19.144   22.146
     37.050  405.395   72.318   82.654   43.835  111.647   18.994   21.454
     37.060  401.971   70.588   82.355   44.547  110.097   19.492   21.295
     37.070  405.631   69.449   84.365   43.205  113.517   19.057   22.243
     37.080  410.408   71.707   83.380   45.152  112.588   18.992   22.522
     37.090  407.686   71.967   83.150   44.320  114.473   18.474   21.416
     37.100  405.511   70.298   84.192   43.133  111.888   19.197   22.672
     37.110  407.240   70.556   83.503   45.566  111.877   19.647   22.476
     37.120  405.580   71.124   82.766   43.310  112.768   18.224   22.648
     37.130  406.134   69.503   82.510   44.004  112.479   20.121   23.607
     37.140  406.299   68.767   85.219   43.999  111.558   19.566   22.547
     37.150  406.149   71.121   84.394   42.362  111.569   20.048   22.732
     37.160  403.012   72.052   82.773   42.595  110.096   19.393   23.432
     37.170  404.795   70.380   82.975   43.362  112.725   19.627   23.005
     37.180  405.353   68.640   84.435   43.746  112.416   19.590   22.832
     37.190  405.257   71.123   84.272   43.628  110.901   19.311   22.212
     37.200  401.885   69.149   82.858   44.407  111.188   18.878   22.400
     37.210  406.439   71.235   83.740   44.457  112.810   19.813   22.569
     37.220  404.791   69.119   84.020   44.614  112.424   19.337   22.392
     37.230  401.457   69.377   82.790   43.107  111.521   19.044   22.316
     37.240  407.684   70.261   83.758   43.703  114.290   19.843   22.884
     37.250  401.247   69.311   82.082   42.791  112.314   19.132   23.204
     37.260  404.106   69.878   82.815   41.683  114.181   18.778   23.293
     37.270  406.335   71.444   83.298   42.675  112.941   19.297   22.511
     37.280  404.410   70.236   83.509   43.667  110.948   19.173   22.523
     37.290  406.630   71.753   83.886   42.791  112.863   19.712   21.991
     37.300  405.508   71.739   82.879   43.296  112.886   18.908   21.836
     37.310  406.180   71.289   83.105   42.906  114.037   20.104   21.771
     37.320  405.940   70.803   81.841   44.937  113.984   19.355   21.424
     37.330  407.392   71.126   82.490   44.767  113.858   19.514   21.743
     37.340  402.486   71.020   80.980   43.323  112.765   19.521   21.663
     37.350  403.686   72.272   82.752   44.437  110.546   19.240   21.494
     37.360  404.406   70.100   83.000   43.182  113.519   19.043   22.283
     37.370  407.651   72.475   83.196   43.412  112.004   19.561   22.715
     37.380  406.824   70.431   83.801   44.229  112.196   19.489   22.602
     37.390  404.634   70.883   84.241   44.138  110.095   18.926   22.672
     37.400  404.376   68.994   82.650   43.539  112.557   20.058   22.673
     37.410  405.246   69.064   84.133   42.787  111.653   19.779   23.212
     37.420  403.307   70.799   82.575   43.531  110.391   19.558   22.588
     37.430  406.653   70.696   83.056   43.801  111.542   20.078   22.052
     37.440  405.617   70.088   83.675   44.303  111.436   19.997   22.093
     37.450  407.063   71.025   84.982   44.062  110.967   20.074   21.647
     37.460  406.390   71.009   83.074   44.878  110.947   19.820   22.222
     37.470  408.227   71.069   83.121   44.418  111.299   20.584   22.738
     37.480  408.170   71.552   82.840   44.479  111.761   20.039   22.138
     37.490  412.070   71.419   84.099   44.946  111.747   21.277   22.150
     37.500  406.066   71.397   84.257   43.765  108.711   20.890   21.961
     37.510  405.661   70.683   83.302   45.318  109.883   19.125   22.415
     37.520  407.658   71.260   83.466   44.284  112.732   20.030   21.965
     37.530  406.367   70.980   83.985   43.618  110.456   19.841   22.098
     37.540  407.619   71.475   82.701   44.366  111.229   19.689   22.429
     37.550  406.980   70.507   84.137   44.871  109.935   20.442   22.249
     37.560  410.862   72.817   82.845   44.258  112.206   20.630   22.697
     37.570  405.527   72.900   81.178   42.507  111.384   20.522   21.541
     37.580  402.742   70.009   82.192   43.955  109.595   19.609   21.845
     37.590  411.441   71.738   83.639   44.570  113.345   19.416   22.908
     37.600  403.660   71.143   81.864   44.764  110.034   20.015   21.724
     37.610  404.305   72.056   84.328   43.165  109.058   19.900   21.669
     37.620  407.603   71.004   84.606   43.562  110.684   20.421   21.587
     37.630  405.026   71.587   84.353   44.142  109.477   19.779   22.650
     37.640  409.375   72.189   83.534   43.539  111.335   19.672   23.581
     37.650  407.669   71.771   83.096   43.719  110.527   20.546   22.606
     37.660  408.218   72.305   84.296   44.559  108.868   20.300   22.950
     37.670  406.429   70.701   84.366   42.725  110.509   20.781   22.187
     37.680  405.191   71.516   83.925   43.348  108.771   20.463   22.663
     37.690  407.390   71.935   85.860   43.344  109.731   20.257   22.606
     37.700  406.021   70.955   85.165   43.303  109.030   20.748   22.774
     37.710  406.661   70.373   83.305   44.536  109.178   20.888   23.355
     37.720  405.209   70.794   84.603   43.608  110.048   20.214   23.208
     37.730  404.255   70.531   83.888   42.826  109.666   20.354   22.956
     37.740  407.589   71.209   84.654   44.256  109.991   20.574   23.301
     37.750  409.481   71.554   84.990   44.850  109.267   20.606   23.048
     37.760  409.616   71.196   81.999   44.561  112.791   20.904   23.877
     37.770  407.738   71.346   82.258   44.642  111.342   21.108   22.435
     37.780  406.147   70.085   82.853   43.827  110.816   19.438   22.862
     37.790  403.871   69.911   84.183   42.572  108.698   20.317   23.716
     37.800  408.071   71.157   82.785   43.638  113.045   20.292   22.738
     37.810  405.499   71.248   82.709   43.108  111.537   20.552   22.551
     37.820  406.801   70.535   82.599   43.379  113.041   20.043   22.352
     37.830  407.675   69.815   83.510   42.145  113.923   20.257   23.125
     37.840  404.115   68.411   83.317   42.678  112.018   20.220   23.190
     37.850  399.926   68.973   83.037   42.057  109.020   19.664   23.400
     37.860  407.823   70.113   85.735   42.636  111.927   20.142   23.365
     37.870  406.474   69.295   83.351   43.244  111.409   20.827   23.581
     37.880  405.054   70.272   81.305   42.502  111.694   21.084   23.070
     37.890  403.100   70.725   81.665   43.320  110.565   20.277   23.062
     37.900  401.601   69.121   81.935   42.679  110.545   19.990   23.174
     37.910  405.041   69.824   82.477   44.188  111.795   20.083   22.382
     37.920  401.317   69.194   81.088   43.336  110.892   20.193   22.212
     37.930  404.013   71.262   81.572   41.932  111.504   19.944   22.458
     37.940  407.082   70.432   82.470   43.312  112.569   20.276   22.963
     37.950  406.503   71.698   82.149   43.535  110.838   19.418   22.632
     37.960  402.024   69.567   81.632   44.603  109.856   19.880   22.488
     37.970  405.154   70.298   83.136   45.402  110.713   20.077   22.401
     37.980  402.873   68.754   82.391   44.327  109.529   20.254   22.700
     37.990  405.841   69.941   83.439   43.863  111.598   20.240   23.277
     38.000  407.859   70.576   84.145   44.390  111.780   19.601   23.092
     38.010  411.848   70.300   85.428   45.861  112.417   20.706   22.822
     38.020  410.206   69.950   84.125   45.103  113.793   19.927   22.287
     38.030  408.123   69.357   83.814   43.493  112.336   20.571   22.375
     38.040  405.739   70.838   82.125   43.631  112.477   19.932   22.160
     38.050  405.952   70.737   83.633   43.582  111.691   20.467   22.274
     38.060  405.497   70.617   82.444   43.514  111.229   20.416   21.935
     38.070  405.406   71.258   82.091   43.409  110.720   20.426   22.660
     38.080  405.327   70.084   84.313   43.452  109.047   20.738   23.454
     38.090  404.294   70.616   83.222   43.625  110.887   19.976   21.848
     38.100  403.176   68.953   82.209   43.083  110.697   21.363   22.052
     38.110  405.290   70.394   83.500   43.936  110.341   19.932   22.169
     38.120  408.280   69.984   83.968   43.926  111.680   21.372   22.533
     38.130  408.117   70.150   84.613   43.466  111.852   19.928   22.618
     38.140  407.738   70.329   85.867   43.790  110.170   20.716   22.945
     38.150  410.553   71.047   84.372   45.054  111.024   20.294   22.174
     38.160  410.756   72.365   84.718   43.547  111.618   20.784   22.338
     38.170  406.207   70.139   83.318   43.175  113.107   19.552   21.522
     38.180  406.245   70.084   84.364   44.489  110.858   19.681   21.879
     38.190  409.266   70.986   83.811   43.674  112.254   20.487   22.291
     38.200  406.584   71.191   84.261   44.421  110.591   20.408   21.913
     38.210  409.963   71.229   85.258   44.659  113.529   19.558   21.751
     38.220  412.105   70.268   85.442   44.835  113.301   20.991   22.384
     38.230  406.936   69.579   84.604   44.750  112.390   19.606   22.055
     38.240  410.740   70.534   85.530   44.043  113.067   20.323   22.438
     38.250  404.570   69.609   82.554   43.510  113.353   19.243   22.135
     38.260  411.211   72.112   85.016   43.249  113.800   20.026   22.790
     38.270  407.393   70.426   82.530   43.091  113.256   19.939   22.517
     38.280  408.669   71.827   83.990   43.724  111.306   19.921   22.155
     38.290  404.733   71.792   82.986   43.211  110.697   19.210   21.591
     38.300  407.422   72.135   83.873   42.969  111.455   19.588   22.788
     38.310  403.592   71.123   84.728   42.513  112.232   18.874   21.349
     38.320  404.207   69.728   83.021   42.584  112.679   19.344   22.515
     38.330  402.390   71.256   82.272   41.896  111.694   19.252   22.822
     38.340  407.195   69.586   84.008   43.049  114.241   19.497   23.278
     38.350  407.356   70.506   85.151   43.191  111.890   19.002   23.131
     38.360  408.343   70.230   83.290   44.068  113.499   19.668   23.011
     38.370  405.040   71.322   81.788   42.509  112.463   20.136   22.469
     38.380  407.421   71.266   82.887   43.585  112.889   19.907   22.101
     38.390  409.603   70.229   84.404   42.626  113.409   21.012   21.720
     38.400  408.265   72.284   82.044   43.355  113.068   20.354   22.576
     38.410  409.501   70.981   82.594   42.554  113.735   20.544   22.967
     38.420  407.491   71.317   82.703   43.708  112.294   20.527   21.804
     38.430  412.190   73.150   85.138   43.677  113.349   19.407   22.236
     38.440  410.816   73.239   84.791   43.152  112.452   20.386   22.633
     38.450  412.285   71.881   83.931   43.973  113.658   21.218   22.565
     38.460  409.456   71.525   82.977   44.046  112.167   20.462   22.213
     38.470  409.309   72.571   84.354   41.962  112.740   20.341   22.491
     38.480  406.221   71.307   84.321   43.586  110.103   19.680   22.582
     38.490  403.713   71.689   82.066   42.298  112.055   19.547   22.327
     38.500  406.402   70.267   82.854   43.927  112.529   19.976   22.387
     38.510  406.526   70.865   83.158   43.148  112.039   19.791   22.805
     38.520  407.827   71.188   84.676   43.322  113.185   20.797   21.499
     38.530  404.783   71.877   82.396   43.757  112.937   19.082   22.002
     38.540  405.253   70.964   84.921   42.844  112.216   19.065   21.590
     38.550  406.128   71.084   86.079   41.845  111.758   20.044   21.667
     38.560  407.017   70.029   83.965   42.789  111.737   20.291   23.377
     38.570  404.991   69.000   85.184   42.183  111.947   20.977   23.301
     38.580  408.198   71.186   83.777   44.075  112.587   20.038   22.752
     38.590  404.929   69.254   84.045   42.854  111.962   20.503   22.296
     38.600  405.906   71.427   83.734   43.247  111.228   19.584   23.470
     38.610  405.497   70.311   84.182   42.768  112.548   20.372   23.131
     38.620  403.735   68.021   84.009   42.241  111.867   19.504   23.868
     38.630  407.584   70.095   85.051   43.126  112.764   20.111   24.257
     38.640  406.968   71.418   82.435   42.642  113.125   20.080   23.318
     38.650  403.997   69.096   82.286   42.649  111.778   19.515   24.018
     38.660  402.201   70.158   82.723   42.503  111.009   19.694   23.158
     38.670  402.738   69.528   83.492   41.943  111.455   19.199   23.311
     38.680  405.463   68.729   85.215   41.783  113.274   19.740   22.915
     38.690  404.785   69.960   84.215   43.327  111.176   19.120   23.602
     38.700  404.456   69.250   83.393   43.399  112.904   19.220   23.244
     38.710  406.908   70.349   84.388   42.969  111.212   19.011   23.856
     38.720  408.971   70.275   85.406   43.256  111.308   19.972   23.975
     38.730  409.310   70.838   84.480   43.797  111.113   20.196   22.730
     38.740  404.996   71.334   84.648   43.586  108.406   19.907   22.343
     38.750  407.742   71.308   85.537   43.992  109.359   19.541   22.673
     38.760  410.614   71.772   85.787   44.704  109.983   19.949   23.787
     38.770  405.110   70.302   84.289   43.448  110.879   19.559   22.915
     38.780  407.421   71.761   83.935   43.389  111.531   19.912   23.079
     38.790  405.595   70.090   82.780   42.938  111.411   20.203   23.831
     38.800  405.437   70.388   83.096   42.347  112.158   19.510   23.536
     38.810  403.938   69.366   84.840   43.296  109.445   20.034   22.645
     38.820  404.001   69.701   83.375   43.236  110.077   19.636   23.922
     38.830  405.972   71.347   81.727   42.002  111.447   19.883   23.502
     38.840  407.335   69.960   84.402   43.839  111.575   20.046   22.796
     38.850  404.925   69.785   82.113   45.140  110.913   19.799   23.603
     38.860  405.620   70.509   83.113   42.892  111.867   20.197   23.207
     38.870  406.514   70.255   84.118   42.793  110.981   20.039   23.845
     38.880  406.829   70.880   81.554   42.909  113.122   20.113   23.509
     38.890  405.985   70.582   83.730   41.962  111.778   20.018   23.890
     38.900  401.610   69.935   81.987   42.562  111.003   19.834   23.327
     38.910  403.807   68.394   83.846   43.262  112.322   19.905   22.258
     38.920  402.222   69.457   83.841   42.018  110.968   19.450   23.618
     38.930  401.710   68.890   81.822   43.189  111.231   19.839   22.443
     38.940  409.082   71.352   83.121   44.772  111.771   20.582   22.794
     38.950  403.438   70.539   82.841   43.280  110.838   19.670   22.850
     38.960  405.797   71.250   82.632   43.771  110.829   20.258   22.972
     38.970  403.893   70.200   82.905   43.243  111.738   19.594   23.025
     38.980  406.448   70.533   83.284   42.736  112.776   19.197   23.544
     38.990  404.485   70.380   83.037   42.798  111.258   19.538   23.421
     39.000  402.707   69.435   82.014   42.363  112.767   19.822   22.787
     39.010  404.689   70.133   81.311   42.765  112.671   20.416   23.166
     39.020  405.029   69.707   83.816   44.668  111.304   19.169   24.138
     39.030  401.923   70.832   82.309   43.227  110.415   19.898   23.450
     39.040  405.442   71.268   82.220   44.018  111.122   21.046   23.367
     39.050  402.995   68.426   82.411   44.342  111.387   19.816   23.004
     39.060  404.111   70.408   82.212   43.339  111.934   20.007   22.964
     39.070  404.778   70.534   83.242   43.365  110.587   20.488   22.794
     39.080  404.897   71.535   83.068   43.873  111.522   19.078   22.385
     39.090  402.389   69.157   82.870   43.497  113.046   20.001   22.459
     39.100  401.627   70.462   81.429   43.873  111.056   20.015   22.672
     39.110  406.930   69.636   83.642   43.484  114.857   19.813   23.037
     39.120  401.625   68.992   81.219   43.982  111.728   19.674   21.942
     39.130  408.623   70.686   83.847   42.987  113.489   20.598   22.740
     39.140  406.910   70.444   85.865   43.644  112.002   20.697   22.247
     39.150  408.505   70.538   83.755   42.870  112.723   21.429   23.009
     39.160  404.200   69.975   82.630   42.390  113.125   19.981   21.846
     39.170  409.674   70.027   84.544   44.441  113.274   21.023   22.253
     39.180  405.671   69.479   84.951   43.850  110.783   21.065   22.566
     39.190  407.987   70.123   83.323   44.006  113.081   20.993   22.464
     39.200  406.953   70.907   83.725   43.042  112.651   20.423   22.565
     39.210  406.553   71.812   84.963   43.163  110.867   21.046   22.134
     39.220  406.382   72.183   82.445   42.417  112.032   20.414   22.746
     39.230  404.788   72.036   82.789   42.904  112.293   20.463   21.044
     39.240  405.862   70.065   84.103   42.775  112.030   20.755   22.477
     39.250  403.262   71.165   83.032   41.216  111.574   20.750   21.754
     39.260  406.707   72.258   82.430   42.896  112.492   20.029   21.821
     39.270  402.503   71.099   82.244   42.947  110.835   20.214   21.807
     39.280  404.681   71.109   82.908   43.090  111.597   19.653   21.233
     39.290  406.121   71.034   83.953   44.389  110.593   20.988   21.638
     39.300  403.737   70.692   82.527   43.251  111.591   20.392   22.280
     39.310  401.947   69.950   83.130   43.473  110.728   20.210   21.088
     39.320  405.551   70.924   81.944   42.777  113.492   19.881   22.349
     39.330  406.457   71.607   83.633   42.282  111.892   19.999   22.739
     39.340  406.265   72.556   85.008   42.763  110.012   20.592   21.384
     39.350  402.027   70.676   83.035   42.299  111.583   20.043   21.404
     39.360  403.979   71.716   82.324   42.019  111.541   20.258   21.551
     39.370  404.588   71.943   82.900   43.437  109.302   20.721   22.040
     39.380  403.893   73.129   83.808   41.996  109.990   20.425   21.609
     39.390  404.472   71.530   84.474   42.693  110.774   20.567   22.079
     39.400  401.714   71.061   83.902   42.546  109.296   20.444   21.857
     39.410  403.391   72.405   83.229   42.610  109.840   19.774   21.895
     39.420  401.993   71.711   81.174   42.677  109.176   20.594   22.074
     39.430  404.106   72.034   83.578   42.289  110.070   20.364   22.561
     39.440  401.775   71.757   83.483   41.744  109.723   19.442   21.930
     39.450  403.672   71.881   84.774   41.953  109.809   20.251   22.325
     39.460  405.106   71.132   85.116   42.782  111.221   20.143   21.852
     39.470  401.521   70.971   83.463   41.980  111.420   20.398   21.043
     39.480  401.460   70.411   82.758   43.120  110.540   19.429   21.695
     39.490  405.929   71.460   85.556   43.389  109.751   19.388   22.088
     39.500  407.039   71.303   83.552   43.765  111.599   20.079   22.569
     39.510  402.817   68.966   85.494   42.888  109.792   19.830   22.201
     39.520  403.140   70.620   83.941   43.405  108.063   20.099   22.276
     39.530  405.363   72.112   84.078   44.393  108.794   19.504   22.811
     39.540  406.238   72.117   83.931   44.414  109.824   19.348   21.966
     39.550  406.078   72.094   82.929   44.297  110.236   19.511   22.263
     39.560  403.657   70.083   82.373   45.077  110.310   18.743   22.617
     39.570  403.835   69.634   83.487   43.603  110.452   20.622   22.053
     39.580  404.260   69.793   82.593   43.540  111.486   20.526   22.255
     39.590  404.870   70.768   83.691   45.331  109.417   19.516   22.903
     39.600  403.539   70.710   83.302   44.209  110.223   18.682   22.613
     39.610  406.445   70.935   84.248   43.892  111.390   19.856   22.439
     39.620  410.113   71.751   83.580   45.337  112.296   19.400   22.276
     39.630  410.472   73.251   84.749   43.180  112.141   19.447   22.519
     39.640  410.231   73.434   85.559   44.187  110.393   19.260   23.229
     39.650  411.077   73.903   83.772   42.977  112.417   19.649   22.353
     39.660  408.167   72.470   84.346   43.811  110.554   19.767   22.063
     39.670  408.642   75.054   85.104   43.046  108.475   19.521   22.151
     39.680  409.568   72.843   84.321   43.583  111.192   20.315   22.353
     39.690  409.935   73.146   83.886   44.864  111.628   19.774   21.886
     39.700  412.576   73.534   84.812   44.209  112.400   20.035   22.188
     39.710  408.175   72.588   83.314   44.134  109.627   20.064   23.025
     39.720  405.952   71.679   85.152   43.858  109.470   19.607   22.084
     39.730  406.551   71.108   85.468   42.789  110.339   20.177   22.537
     39.740  408.131   71.519   84.559   43.662  111.816   19.887   22.608
     39.750  406.783   70.369   85.102   42.455  111.671   19.540   23.465
     39.760  407.609   71.246   83.733   42.999  111.753   20.010   23.190
     39.770  404.755   70.987   82.580   42.908  110.105   19.941   22.681
     39.780  405.541   71.482   82.928   42.351  112.337   19.634   21.878
     39.790  407.969   71.481   83.953   44.804  111.196   20.008   22.001
     39.800  405.114   72.367   82.979   43.810  109.955   20.212   22.196
     39.810  406.560   70.839   81.843   44.123  110.926   19.521   23.276
     39.820  404.209   71.665   81.981   43.399  110.228   19.876   22.293
     39.830  406.299   71.662   84.114   43.390  110.397   19.458   22.452
     39.840  401.947   69.955   82.845   42.262  108.982   19.885   22.641
     39.850  405.955   71.716   82.919   43.808  111.329   20.025   22.101
     39.860  403.020   71.276   82.565   43.666  109.750   19.185   22.643
     39.870  403.976   71.289   83.425   42.847  109.568   19.116   23.135
     39.880  402.409   71.404   82.433   43.903  109.150   19.333   22.014
     39.890  406.882   71.248   83.634   44.023  110.361   19.499   22.262
     39.900  410.349   73.238   84.084   44.228  111.082   19.852   22.444
     39.910  405.665   72.382   83.226   41.973  111.500   20.220   22.634
     39.920  407.263   71.451   83.157   42.924  112.367   20.040   22.493
     39.930  406.684   71.548   82.027   42.911  113.134   20.323   22.305
     39.940  403.563   70.398   83.949   42.974  111.124   20.229   22.293
     39.950  407.760   71.988   83.890   43.859  110.641   20.086   22.076
     39.960  400.930   71.000   82.711   42.571  110.289   20.084   21.729
     39.970  407.673   71.470   84.384   44.206  111.029   19.934   21.838
     39.980  405.905   72.967   83.039   44.010  109.401   20.041   22.548
     39.990  404.134   70.810   85.260   43.266  110.154   20.656   21.918
     40.000  401.951   70.589   83.062   43.370  108.787   21.194   22.022
     40.010  401.589   70.412   81.807   42.578  110.376   20.665   21.976
     40.020  403.111   70.711   82.852   43.841  110.202   20.116   21.614
     40.030  404.128   71.638   84.378   42.720  110.124   20.392   22.624
     40.040  405.372   70.872   82.189   43.579  112.577   19.655   22.556
     40.050  403.008   72.349   82.295   43.530  108.992   19.766   22.218
     40.060  402.236   71.123   82.375   43.040  109.867   20.926   21.225
     40.070  403.609   71.102   82.136   44.665  109.200   20.376   22.885
     40.080  405.726   72.746   83.487   44.385  109.752   20.928   21.320
     40.090  406.284   71.992   81.749   43.475  110.478   21.027   22.404
     40.100  409.708   72.194   84.739   43.773  112.477   21.139   22.442
     40.110  407.516   73.642   82.602   42.894  111.031   20.682   22.220
     40.120  407.431   72.623   84.029   43.599  109.436   21.007   22.374
     40.130  403.735   72.121   83.015   44.194  108.129   20.638   22.519
     40.140  405.419   71.062   84.224   43.123  109.251   19.945   22.871
     40.150  401.276   71.462   82.765   43.704  107.425   20.164   21.470
     40.160  404.835   71.401   82.868   44.146  108.573   21.063   21.558
     40.170  402.913   71.625   80.685   43.762  110.226   20.452   22.629
     40.180  406.810   71.378   82.425   44.594  110.951   21.072   21.788
     40.190  404.060   70.079   84.117   43.854  108.392   21.297   22.539
     40.200  404.757   70.713   83.768   43.580  108.977   20.053   22.909
     40.210  400.207   68.744   82.555   43.057  108.076   20.576   22.284
     40.220  398.360   69.666   84.277   42.687  105.677   20.640   21.901
     40.230  400.645   69.344   82.846   42.769  108.305   20.172   22.531
     40.240  402.280   70.489   83.032   43.112  109.567   19.495   22.465
     40.250  405.550   72.155   84.304   43.876  108.553   19.721   22.797
     40.260  401.457   72.240   80.993   43.090  108.629   20.781   22.082
     40.270  402.281   70.646   81.997   43.181  108.382   20.016   22.101
     40.280  403.517   70.472   80.614   42.977  112.703   19.866   22.131
     40.290  401.936   71.180   82.219   43.464  108.744   20.103   22.136
     40.300  402.534   70.304   83.702   42.260  108.465   20.521   22.256
     40.310  404.230   71.335   83.151   42.646  108.743   20.063   23.177
     40.320  400.072   70.909   82.870   42.796  107.249   19.655   21.318
     40.330  401.426   72.105   81.637   42.870  107.766   19.962   22.301
     40.340  397.151   70.196   82.927   43.014  106.451   18.166   22.166
     40.350  400.525   71.038   81.637   42.562  109.422   19.324   22.652
     40.360  400.029   70.386   83.172   43.082  108.027   19.050   21.887
     40.370  398.620   70.852   82.257   41.869  107.044   19.657   22.116
     40.380  398.890   68.787   83.856   42.444  106.930   18.965   22.094
     40.390  401.943   70.738   83.969   42.464  108.077   19.145   21.643
     40.400  403.514   71.783   82.567   44.124  108.164   19.287   22.070
     40.410  403.024   70.164   85.059   42.807  107.855   19.497   22.046
     40.420  399.908   71.621   83.051   42.668  106.938   19.157   21.593
     40.430  405.606   73.188   82.904   43.295  108.309   19.733   22.815
     40.440  403.492   71.462   84.553   44.121  107.373   19.026   22.460
     40.450  404.122   71.561   83.979   44.269  108.345   19.723   22.404
     40.460  406.609   72.128   84.307   42.764  110.326   19.747   22.787
     40.470  408.208   72.029   84.252   43.745  109.933   20.164   22.766
     40.480  404.415   70.665   83.352   45.427  108.813   19.872   22.340
     40.490  407.225   72.977   83.151   43.970  111.268   19.372   22.138
     40.500  403.549   71.911   84.183   43.991  108.672   19.798   21.553
     40.510  408.078   71.718   85.009   44.814  108.952   19.621   22.291
     40.520  403.083   69.998   83.217   43.721  110.050   20.660   22.456
     40.530  404.099   70.108   84.204   44.032  108.665   19.949   22.756
     40.540  402.927   71.744   83.569   43.973  107.765   19.522   23.015
     40.550  403.743   70.851   85.483   43.263  109.296   19.215   22.413
     40.560  403.705   70.529   83.602   42.832  109.987   19.779   21.931
     40.570  404.458   72.353   83.664   43.394  109.499   20.711   21.679
     40.580  401.926   70.398   83.941   43.644  108.038   19.342   22.534
     40.590  400.485   70.021   83.306   42.612  108.025   19.141   23.086
     40.600  399.569   69.892   82.094   42.701  110.231   19.706   21.921
     40.610  402.516   69.703   83.773   43.656  109.461   19.415   22.108
     40.620  402.690   70.283   84.310   43.729  109.738   19.254   22.283
     40.630  401.698   70.612   83.188   42.902  108.236   20.036   22.861
     40.640  402.812   70.758   83.085   42.341  109.604   19.761   23.078
     40.650  402.668   69.988   83.688   43.328  109.118   19.880   22.355
     40.660  404.700   70.603   84.105   42.548  110.557   19.284   22.499
     40.670  403.604   69.304   84.553   43.040  110.687   19.955   22.139
     40.680  404.361   70.412   83.845   43.850  109.089   18.683   23.465
     40.690  404.281   69.874   84.379   44.158  108.091   19.667   23.325
     40.700  402.502   70.161   83.454   42.545  107.967   20.863   23.113
     40.710  405.897   69.527   83.919   42.808  109.691   20.325   23.146
     40.720  403.680   69.987   83.694   43.952  109.883   18.943   22.266
     40.730  405.266   70.384   84.753   43.248  109.677   19.886   22.462
     40.740  400.178   70.051   82.542   43.109  109.388   19.723   21.257
     40.750  401.647   71.555   83.524   42.671  109.651   18.696   22.006
     40.760  405.377   71.124   84.164   42.839  110.742   19.796   22.501
     40.770  403.811   69.719   84.650   42.981  110.009   19.434   21.625
     40.780  399.766   69.364   82.349   43.308  107.567   19.947   22.393
     40.790  402.914   69.148   84.587   43.509  108.504   20.002   22.856
     40.800  399.111   69.180   83.855   42.182  109.331   19.291   21.626
     40.810  401.329   70.200   82.171   42.549  108.987   19.806   22.659
     40.820  403.346   69.046   85.160   42.903  109.266   19.469   21.816
     40.830  402.356   69.627   85.249   43.175  108.741   19.500   21.806
     40.840  399.088   70.874   83.663   42.509  106.600   19.125   23.020
     40.850  399.010   69.325   84.405   42.098  106.898   19.365   22.981
     40.860  403.882   69.069   84.108   43.875  109.014   19.049   23.119
     40.870  402.999   70.815   82.453   44.278  108.793   20.069   22.238
     40.880  403.948   71.092   81.247   42.971  111.276   20.156   22.843
     40.890  408.964   71.949   84.494   43.612  110.371   19.848   22.028
     40.900  406.422   70.876   84.845   42.930  109.420   20.466   22.968
     40.910  403.367   71.299   84.043   42.879  107.779   19.722   23.315
     40.920  403.965   69.703   86.101   42.063  109.966   19.371   23.018
     40.930  400.598   70.895   83.512   41.207  108.594   19.291   22.499
     40.940  403.103   71.052   84.783   41.496  108.851   19.659   22.321
     40.950  402.892   69.742   84.688   42.233  108.687   19.782   22.486
     40.960  400.982   69.149   83.841   43.442  108.275   19.227   22.521
     40.970  404.925   70.725   84.080   43.338  109.532   19.665   22.959
     40.980  402.857   69.447   82.524   43.393  111.076   20.165   22.849
     40.990  403.096   70.113   81.600   42.541  111.051   19.658   24.034
     41.000  403.601   69.477   85.366   43.635  107.834   19.732   23.585
     41.010  402.545   69.483   83.737   43.339  108.671   19.827   23.646
     41.020  400.591   70.009   82.997   43.616  107.937   19.020   23.600
     41.030  405.612   71.556   83.988   43.545  110.025   20.073   22.937
     41.040  404.731   70.759   83.925   42.849  109.072   20.166   23.326
     41.050  407.323   73.669   82.197   42.548  111.486   19.632   23.212
     41.060  404.131   69.165   82.571   43.536  111.745   19.962   22.880
     41.070  402.933   70.413   83.499   43.354  109.666   19.893   23.078
     41.080  402.969   70.198   81.875   43.553  110.530   19.953   22.316
     41.090  400.986   69.737   81.481   42.639  109.543   20.110   23.683
     41.100  407.138   71.964   81.552   43.666  113.332   19.437   22.664
     41.110  403.312   70.569   82.511   42.812  110.161   19.735   23.711
     41.120  406.268   71.615   82.411   42.968  110.375   20.633   22.911
     41.130  403.620   70.393   82.466   43.714  108.788   20.372   23.107
     41.140  404.183   69.626   83.833   42.420  110.852   20.527   23.276
     41.150  404.307   68.981   84.520   43.622  109.515   20.154   22.745
     41.160  404.396   69.500   84.099   43.963  109.686   20.467   22.484
     41.170  403.370   68.881   84.267   43.068  108.051   20.538   23.385
     41.180  399.616   70.031   81.572   44.704  108.814   19.412   22.271
     41.190  402.669   70.094   84.391   42.818  109.495   20.352   22.915
     41.200  404.161   70.971   85.467   43.197  107.787   20.965   22.205
     41.210  399.461   69.830   81.224   43.616  108.850   19.926   22.886
     41.220  403.997   70.806   83.274   43.880  108.646   21.013   22.626
     41.230  401.713   69.270   83.454   43.309  108.849   20.132   22.568
     41.240  398.060   69.587   82.193   43.258  107.493   19.733   22.537
     41.250  395.923   69.411   80.777   42.467  107.067   19.276   22.841
     41.260  404.753   72.278   82.275   43.443  108.547   20.385   22.892
     41.270  400.458   70.649   81.616   43.113  107.891   19.580   23.166
     41.280  399.755   70.459   81.643   43.253  109.202   19.086   22.960
     41.290  396.316   70.494   81.127   41.669  107.196   19.945   22.089
     41.300  405.457   70.898   83.562   42.537  110.055   19.671   23.436
     41.310  402.831   70.543   83.897   43.059  107.747   19.907   23.352
     41.320  398.226   68.888   84.062   42.156  106.226   20.464   23.398
     41.330  404.844   70.623   84.722   43.762  108.087   19.784   23.483
     41.340  404.001   70.369   84.334   43.753  107.662   19.720   22.915
     41.350  405.238   70.549   84.659   44.567  107.803   20.805   22.040
     41.360  400.211   71.012   81.580   42.740  106.924   19.781   22.998
     41.370  402.705   70.371   82.679   42.825  109.105   20.168   22.972
     41.380  403.058   71.642   83.514   42.603  108.056   19.160   22.171
     41.390  403.136   72.470   82.689   42.986  108.170   19.356   22.345
     41.400  404.624   70.522   84.346   42.897  109.124   19.533   22.506
     41.410  400.572   70.418   82.193   43.563  106.607   19.185   23.504
     41.420  403.362   70.238   85.052   42.840  107.625   18.929   22.589
     41.430  400.705   72.034   81.309   42.847  107.192   19.406   22.731
     41.440  397.367   70.999   81.789   43.990  105.926   18.885   22.803
     41.450  401.351   71.364   82.167   42.051  109.233   18.807   22.478
     41.460  403.303   72.724   82.787   43.033  108.944   20.167   22.715
     41.470  401.115   71.406   81.597   43.821  106.768   19.852   22.690
     41.480  404.475   72.358   83.826   42.304  108.203   20.242   24.033
     41.490  402.016   70.171   82.768   42.687  109.122   20.274   23.421
     41.500  403.521   71.491   85.012   42.920  107.407   20.345   22.850
     41.510  405.410   70.469   83.870   43.899  109.490   19.370   22.649
     41.520  401.450   69.467   83.320   43.475  108.665   19.896   22.523
     41.530  402.568   71.044   83.968   42.943  107.860   19.528   22.774
     41.540  403.718   70.406   85.070   42.868  107.368   19.333   23.276
     41.550  402.800   69.219   84.314   42.056  109.374   19.236   22.903
     41.560  399.993   70.366   83.438   42.733  107.144   18.332   23.009
     41.570  402.986   70.456   84.731   42.208  107.997   19.322   22.857
     41.580  399.071   69.262   82.565   41.956  109.485   19.256   22.483
     41.590  405.742   70.585   85.255   41.436  109.705   20.079   23.364
     41.600  404.195   69.993   84.428   42.918  107.937   19.869   23.186
     41.610  407.644   70.640   86.083   43.898  110.176   19.431   22.494
     41.620  406.457   71.248   85.845   41.668  108.711   19.781   23.555
     41.630  402.898   70.576   84.930   42.718  106.069   19.274   23.553
     41.640  405.461   72.199   84.089   42.295  109.455   19.685   22.873
     41.650  402.706   70.541   83.845   41.876  107.310   19.505   23.645
     41.660  400.003   68.952   82.435   41.690  105.989   19.835   23.617
     41.670  401.844   68.628   85.188   42.855  107.633   20.066   22.825
     41.680  408.213   71.384   85.751   43.322  109.359   20.465   21.681
     41.690  405.752   70.324   84.626   42.017  110.380   20.646   22.968
     41.700  404.625   70.910   84.427   43.099  109.690   20.156   22.079
     41.710  403.609   69.830   83.491   42.799  109.301   20.184   22.841
     41.720  403.721   71.147   84.666   42.350  108.962   19.854   22.716
     41.730  404.531   69.730   84.899   41.590  109.454   19.412   23.105
     41.740  404.632   70.555   83.558   41.876  109.784   19.520   21.756
     41.750  406.441   70.272   83.970   41.887  110.457   20.000   23.241
     41.760  410.269   71.652   84.631   42.381  110.792   20.148   23.364
     41.770  406.873   70.981   84.005   41.461  111.754   18.959   22.125
     41.780  409.483   73.963   83.316   42.309  110.457   19.492   22.001
     41.790  410.315   72.159   84.014   42.591  111.210   19.790   22.931
     41.800  407.385   71.222   83.714   42.692  111.656   19.585   22.843
     41.810  412.251   72.445   82.382   42.673  113.861   19.557   23.157
     41.820  411.740   71.850   84.339   42.445  112.870   20.006   23.299
     41.830  406.158   70.771   83.225   42.333  111.941   19.846   21.818
     41.840  404.214   70.067   82.895   42.149  110.077   20.348   21.442
     41.850  401.918   70.941   82.009   41.258  109.512   18.977   22.406
     41.860  406.328   69.325   82.830   42.080  112.105   19.649   23.624
     41.870  404.488   72.113   80.945   42.053  110.013   20.175   22.631
     41.880  404.339   70.721   83.334   41.863  109.152   20.079   22.293
     41.890  409.606   70.790   83.935   43.354  111.498   20.182   23.672
     41.900  403.010   71.912   82.054   42.278  109.279   19.918   22.592
     41.910  403.262   70.370   81.893   42.585  109.408   19.607   22.892
     41.920  408.598   72.727   82.743   42.709  110.135   20.397   23.611
     41.930  406.657   72.244   82.326   42.618  109.968   20.704   22.097
     41.940  405.144   72.399   84.140   41.594  109.380   19.601   22.663
     41.950  402.943   71.938   83.162   41.869  108.269   19.509   22.399
     41.960  405.096   71.310   82.878   43.382  109.207   19.993   22.762
     41.970  402.703   71.595   83.074   42.625  109.500   19.039   21.872
     41.980  405.656   71.733   84.765   42.250  108.960   19.319   21.438
     41.990  403.604   70.928   83.202   41.177  110.512   19.685   22.757
     42.000  405.891   72.550   85.134   42.830  107.687   19.135   22.008
     42.010  406.207   70.278   84.617   42.465  109.807   19.479   22.471
     42.020  403.535   70.393   84.510   42.650  108.849   19.778   22.627
     42.030  408.248   71.463   83.131   44.442  109.666   21.195   22.159
     42.040  404.210   71.290   81.194   43.607  110.055   20.074   21.457
     42.050  404.843   71.519   82.570   43.681  108.928   19.112   21.746
     42.060  405.715   71.138   84.169   43.513  110.482   19.084   21.617
     42.070  401.105   71.919   81.418   41.923  108.115   18.730   21.760
     42.080  406.022   71.245   82.394   43.247  110.831   18.769   22.568
     42.090  407.684   72.528   82.977   42.840  111.953   18.998   22.198
     42.100  404.762   71.532   83.211   41.648  110.834   19.415   21.912
     42.110  404.772   71.159   83.825   42.047  110.419   19.481   21.075
     42.120  407.761   73.238   84.332   42.847  109.997   19.901   21.594
     42.130  403.410   70.900   84.196   41.871  109.556   19.769   21.937
     42.140  405.128   72.835   83.475   43.180  109.203   19.526   21.233
     42.150  407.343   70.814   84.976   45.089  108.659   19.414   21.848
     42.160  403.308   69.894   85.413   42.520  108.776   19.848   21.859
     42.170  403.776   71.607   85.558   42.483  108.416   19.582   21.771
     42.180  408.070   72.021   86.807   43.150  107.505   19.351   22.508
     42.190  400.581   70.928   84.918   43.750  106.034   19.645   21.279
     42.200  408.080   70.487   86.810   43.840  108.882   19.699   21.713
     42.210  403.495   70.086   85.228   43.155  109.776   19.937   21.484
     42.220  407.469   70.639   86.664   42.555  108.714   20.207   21.490
     42.230  405.951   70.771   86.677   42.675  109.850   19.418   20.992
     42.240  405.475   70.752   85.255   42.246  109.666   19.247   22.234
     42.250  406.499   71.490   86.012   42.131  106.953   19.787   22.142
     42.260  405.099   70.104   85.376   43.225  109.447   19.612   21.870
     42.270  405.345   70.236   85.631   41.774  109.278   20.483   22.160
     42.280  411.139   71.606   86.614   42.788  111.168   19.982   22.838
     42.290  406.292   71.290   84.878   43.335  109.091   19.718   22.224
     42.300  406.436   71.380   85.381   43.187  108.418   19.090   22.341
     42.310  408.513   71.311   86.334   43.631  107.362   20.401   22.322
     42.320  407.084   70.939   84.629   43.653  109.690   19.514   22.810
     42.330  408.593   69.722   85.089   44.258  110.809   19.984   22.476
     42.340  407.562   69.742   87.487   44.127  108.361   19.705   22.255
     42.350  408.317   70.748   86.554   43.814  108.663   18.928   22.487
     42.360  409.733   71.404   85.070   43.264  110.433   19.617   22.629
     42.370  410.131   70.755   84.882   44.459  109.501   19.358   22.575
     42.380  406.718   69.174   85.449   43.810  108.810   19.603   22.905
     42.390  409.504   70.736   86.174   43.700  109.909   20.160   21.947
     42.400  411.773   71.056   85.497   45.103  110.679   20.368   21.204
     42.410  412.195   71.908   86.839   43.841  109.988   19.212   22.620
     42.420  407.254   70.548   84.546   43.686  109.154   20.097   22.337
     42.430  407.558   70.738   86.773   43.983  108.766   18.912   21.663
     42.440  409.421   71.083   84.362   43.843  110.220   19.791   22.894
     42.450  406.802   71.681   85.230   43.439  107.953   20.256   22.771
     42.460  408.564   72.319   85.830   42.334  109.062   20.135   23.133
     42.470  408.627   72.825   85.864   42.766  109.311   19.576   22.176
     42.480  407.055   72.297   85.765   43.932  108.821   18.552   21.979
     42.490  407.563   72.396   85.428   42.414  108.413   19.139   21.764
     42.500  406.445   73.878   85.139   42.410  107.460   18.864   22.215
     42.510  406.982   73.106   84.337   42.525  109.417   18.962   21.867
     42.520  407.454   72.799   84.726   42.660  109.426   18.767   21.770
     42.530  410.672   73.617   85.619   42.600  109.824   19.404   22.554
     42.540  412.652   73.340   84.522   42.159  111.831   19.401   23.860
     42.550  409.677   72.440   86.982   43.089  109.913   19.562   22.212
     42.560  410.270   74.227   85.422   42.684  110.054   19.299   22.645
     42.570  408.341   72.926   86.127   42.564  108.642   19.940   22.129
     42.580  409.582   71.866   85.702   42.387  108.632   19.550   23.130
     42.590  410.653   73.457   84.376   41.695  110.987   19.684   23.153
     42.600  406.522   72.425   84.829   41.158  109.539   19.509   22.520
     42.610  410.399   72.931   85.170   43.060  108.731   20.321   22.229
     42.620  408.559   73.628   85.932   41.858  108.756   19.738   22.262
     42.630  410.736   72.296   84.884   43.001  111.776   18.824   22.321
     42.640  408.833   72.787   84.658   42.397  111.474   19.610   21.923
     42.650  405.997   71.728   85.831   42.381  108.336   19.028   22.142
     42.660  403.960   71.224   83.909   42.070  109.094   19.692   22.460
     42.670  405.116   71.608   85.251   42.139  107.972   19.299   21.850
     42.680  406.290   71.186   85.459   42.774  109.958   18.767   21.905
     42.690  411.410   72.413   86.067   43.351  111.695   18.745   21.914
     42.700  405.750   72.235   83.797   41.750  110.368   19.219   21.780
     42.710  407.849   70.627   85.129   43.038  110.918   20.151   22.613
     42.720  405.379   71.776   83.318   41.940  110.111   19.171   22.320
     42.730  406.386   71.408   84.957   41.770  110.622   19.640   21.969
     42.740  406.154   72.393   84.527   42.866  110.134   18.981   21.667
     42.750  408.029   70.850   85.588   42.567  111.380   19.410   22.149
     42.760  406.365   72.681   83.471   43.606  109.615   19.722   21.632
     42.770  408.668   73.458   84.816   42.708  109.975   18.992   21.993
     42.780  406.012   71.189   85.897   43.615  108.467   19.463   21.722
     42.790  411.045   72.391   87.144   42.634  111.038   20.187   22.337
     42.800  406.335   72.238   85.267   42.223  110.068   18.755   22.437
     42.810  405.478   71.654   85.003   41.076  110.387   19.314   22.225
     42.820  406.768   72.137   86.943   41.735  108.911   18.782   22.674
     42.830  405.626   72.629   83.660   43.281  109.030   19.148   21.409
     42.840  406.862   70.664   84.817   42.482  109.235   18.954   22.812
     42.850  405.476   72.493   84.190   42.866  107.864   19.371   22.029
     42.860  405.508   71.523   83.844   42.293  108.387   20.266   21.767
     42.870  403.559   71.743   83.211   41.145  110.395   19.393   21.984
     42.880  406.015   70.511   85.028   42.917  109.154   19.843   21.876
     42.890  408.719   71.861   86.655   42.696  109.745   19.320   22.457
     42.900  406.859   71.759   83.094   43.467  109.661   18.907   22.478
     42.910  408.015   74.234   85.219   42.904  107.576   19.029   22.899
     42.920  406.621   71.281   84.533   42.909  110.780   18.981   22.161
     42.930  406.980   72.881   83.931   42.968  109.038   19.214   22.752
     42.940  407.625   74.035   83.697   42.513  110.789   19.616   21.797
     42.950  407.408   72.522   84.309   43.024  109.011   19.694   22.532
     42.960  406.044   71.707   83.205   42.622  111.207   19.592   21.420
     42.970  404.336   70.930   84.172   43.225  108.691   19.000   22.580
     42.980  405.007   71.701   84.099   43.092  109.091   19.009   22.243
     42.990  405.722   73.173   85.050   42.569  108.831   19.305   22.488
     43.000  406.216   72.110   84.720   43.460  109.098   19.019   22.811
     43.010  404.182   72.190   85.065   42.017  108.136   19.398   21.611
     43.020  408.365   71.852   85.185   42.779  111.698   18.929   22.470
     43.030  405.821   72.913   86.251   42.054  107.044   19.436   22.882
     43.040  410.929   73.118   86.067   43.733  110.345   20.404   22.780
     43.050  409.908   72.808   85.731   42.288  110.383   19.800   22.930
     43.060  410.329   73.200   85.648   42.084  111.517   19.583   22.368
     43.070  410.998   74.468   85.668   42.380  109.495   19.939   22.635
     43.080  408.405   72.661   83.226   43.277  109.986   20.643   22.135
     43.090  406.968   70.906   84.249   42.540  109.712   19.891   22.302
     43.100  406.887   71.133   85.613   42.017  108.435   19.418   22.753
     43.110  408.990   72.770   84.574   42.823  111.069   19.552   22.167
     43.120  402.774   70.656   82.772   42.552  109.196   20.639   21.604
     43.130  405.216   71.621   84.520   41.231  108.992   19.641   22.470
     43.140  404.740   71.059   86.044   41.778  108.143   19.933   22.126
     43.150  408.384   72.758   82.886   42.317  111.127   19.980   23.055
     43.160  408.919   73.095   83.445   43.871  110.440   20.003   22.277
     43.170  405.998   71.852   83.593   41.696  111.142   19.825   22.201
     43.180  411.988   73.004   85.437   42.910  112.915   19.685   22.261
     43.190  409.727   73.020   85.525   42.700  111.938   19.089   21.946
     43.200  405.106   70.935   84.946   42.984  108.592   19.127   21.960
     43.210  408.111   72.441   85.053   42.065  111.478   19.121   21.989
     43.220  411.931   72.133   85.047   42.498  112.984   20.225   22.218
     43.230  408.505   72.477   83.548   43.007  111.841   18.972   22.167
     43.240  402.584   71.660   84.234   41.386  108.754   18.868   21.502
     43.250  408.322   71.655   84.994   42.892  111.339   19.012   22.085
     43.260  404.867   71.358   83.844   42.394  109.816   18.774   22.560
     43.270  404.835   72.411   84.220   41.287  109.181   19.563   22.355
     43.280  410.872   72.865   85.862   42.189  110.707   20.053   21.973
     43.290  406.863   72.815   83.476   41.372  110.028   20.323   23.239
     43.300  403.306   70.928   84.504   41.289  108.206   19.310   22.539
     43.310  405.555   71.260   85.021   42.806  109.605   19.385   21.909
     43.320  404.546   70.445   82.756   42.386  109.994   20.103   22.164
     43.330  405.844   72.373   84.636   41.741  109.591   20.621   22.769
     43.340  407.233   71.530   86.827   40.622  109.458   19.389   23.339
     43.350  402.082   70.437   84.181   40.742  109.338   19.593   22.404
     43.360  402.366   71.044   84.761   41.383  108.356   19.788   21.712
     43.370  406.520   71.858   83.970   41.896  110.049   20.742   22.015
     43.380  402.931   72.228   83.422   41.843  108.824   20.188   22.385
     43.390  405.506   72.503   84.370   41.715  110.110   18.858   22.041
     43.400  407.063   73.368   85.777   41.591  109.875   19.796   22.650
     43.410  402.525   71.690   83.073   42.104  108.723   18.844   22.709
     43.420  405.181   72.320   85.636   40.714  109.743   18.809   22.616
     43.430  403.662   72.692   83.262   41.624  108.787   19.324   22.554
     43.440  408.249   71.568   84.035   42.257  112.321   19.536   22.959
     43.450  406.936   72.654   85.492   42.312  108.739   19.417   22.557
     43.460  408.362   72.454   85.344   43.343  109.779   18.882   22.605
     43.470  402.667   70.638   85.445   43.354  108.375   18.888   20.989
     43.480  406.107   71.251   86.167   42.515  110.144   18.497   22.279
     43.490  406.167   72.427   84.496   43.465  108.653   18.761   22.336
     43.500  402.509   71.681   84.424   42.332  108.778   19.351   22.024
     43.510  405.159   71.892   83.143   42.281  108.484   19.723   22.449
     43.520  407.649   72.058   84.693   43.530  109.259   19.473   21.824
     43.530  407.426   73.317   83.913   41.630  110.356   19.545   23.201
     43.540  408.176   73.140   83.494   42.380  110.173   19.647   22.900
     43.550  404.921   73.576   84.076   42.196  108.386   19.195   22.041
     43.560  403.521   72.726   83.256   41.765  108.096   19.386   22.242
     43.570  401.707   70.790   82.241   42.170  109.345   19.446   22.896
     43.580  402.222   71.497   82.058   43.202  108.001   18.803   22.811
     43.590  403.666   71.037   83.668   42.114  109.187   19.529   22.624
     43.600  403.518   70.598   81.499   43.238  108.519   20.196   23.401
     43.610  406.911   70.988   86.237   42.359  109.219   19.436   23.313
     43.620  404.607   71.094   83.776   42.803  109.068   19.711   22.361
     43.630  405.738   72.745   83.068   42.281  110.652   19.189   23.008
     43.640  404.839   71.952   82.540   41.586  109.990   19.545   23.157
     43.650  403.980   72.599   83.486   43.061  108.900   19.067   22.843
     43.660  407.055   73.071   84.013   42.897  108.710   19.850   22.649
     43.670  403.812   72.480   83.287   42.531  108.147   19.319   22.315
     43.680  403.080   71.250   81.662   42.112  110.143   19.776   22.930
     43.690  406.092   72.970   83.573   43.332  110.088   18.390   21.890
     43.700  407.655   72.738   83.244   43.416  110.605   18.936   22.631
     43.710  406.954   74.369   83.236   41.726  111.183   18.755   22.517
     43.720  406.896   73.479   82.815   42.678  110.532   19.255   23.155
     43.730  399.685   71.041   81.141   43.581  109.722   17.784   21.912
     43.740  407.126   70.882   82.986   43.637  112.295   19.470   22.698
     43.750  405.654   73.121   82.182   43.276  109.347   19.219   22.496
     43.760  406.393   73.352   81.540   42.868  110.375   19.704   23.090
     43.770  405.508   73.156   81.875   41.881  109.483   19.337   23.333
     43.780  410.229   74.344   83.350   42.679  110.078   20.145   23.226
     43.790  405.301   71.991   81.608   43.246  110.892   19.702   22.348
     43.800  403.774   73.035   81.579   42.614  109.035   18.682   23.145
     43.810  403.991   71.257   82.006   42.815  110.421   19.168   23.042
     43.820  401.810   70.802   83.304   41.904  110.161   18.406   23.124
     43.830  405.971   71.912   83.628   43.201  108.841   19.223   23.674
     43.840  403.636   72.088   82.669   43.058  108.720   20.054   22.692
     43.850  407.756   72.744   83.184   43.074  109.776   19.365   22.940
     43.860  406.395   73.603   83.512   42.501  109.800   18.854   22.068
     43.870  407.198   73.021   83.077   42.521  109.883   18.999   23.758
     43.880  407.530   73.166   83.113   42.203  109.317   20.079   22.825
     43.890  406.151   73.695   83.404   43.379  109.298   18.824   22.399
     43.900  400.442   71.645   82.613   42.843  106.116   19.213   22.200
     43.910  405.994   71.437   82.918   44.109  109.695   19.211   22.175
     43.920  403.565   72.642   80.080   43.071  109.738   18.826   22.526
     43.930  403.463   73.611   81.614   43.017  108.117   19.494   22.597
     43.940  404.656   71.584   83.166   42.751  109.185   19.947   22.421
     43.950  403.341   72.892   81.263   42.942  107.887   18.574   22.281
     43.960  404.312   72.794   81.784   41.887  110.499   17.979   22.791
     43.970  407.788   73.070   83.067   44.826  107.672   19.184   22.959
     43.980  399.013   72.467   82.823   42.017  106.953   17.836   22.264
     43.990  405.734   74.188   83.340   43.616  106.262   18.982   22.630
     44.000  404.898   72.160   83.294   43.811  108.708   18.998   22.983
     44.010  407.985   73.178   83.609   44.175  108.533   19.119   22.996
     44.020  406.246   72.045   82.804   44.162  108.139   19.180   23.419
     44.030  406.976   73.843   83.168   43.936  108.619   19.308   21.936
     44.040  407.683   72.150   83.463   44.060  109.447   19.181   22.444
     44.050  404.577   71.637   82.781   43.618  107.839   18.724   22.853
     44.060  405.148   71.939   81.925   41.813  109.661   19.076   23.918
     44.070  406.374   72.470   82.450   42.989  111.371   18.556   22.312
     44.080  406.628   71.072   83.759   44.098  109.369   19.228   22.376
     44.090  408.853   74.316   83.041   43.110  108.903   19.563   22.973
     44.100  403.633   71.963   84.146   42.867  107.613   19.111   21.440
     44.110  409.414   74.698   83.086   42.360  111.104   18.718   22.504
     44.120  403.859   72.025   83.097   43.542  108.222   18.943   21.734
     44.130  403.726   71.814   81.582   42.895  109.692   20.052   21.752
     44.140  408.691   73.033   84.737   42.673  110.489   19.537   21.805
     44.150  405.189   72.964   82.932   43.175  108.907   19.116   22.026
     44.160  406.002   72.754   82.227   42.857  109.336   19.794   22.087
     44.170  405.382   73.396   82.998   43.224  107.931   19.683   22.536
     44.180  408.158   73.232   84.870   43.448  108.222   20.054   22.794
     44.190  408.474   72.543   85.665   43.591  107.350   20.098   22.913
     44.200  403.291   70.932   82.867   42.820  109.440   18.727   23.602
     44.210  402.085   71.277   84.051   44.034  105.192   19.449   22.699
     44.220  402.977   71.121   82.906   42.734  107.981   19.165   23.132
     44.230  405.816   72.066   82.447   43.910  107.440   19.229   23.198
     44.240  404.194   73.092   84.569   43.733  107.361   18.949   21.190
     44.250  408.653   71.570   84.927   44.098  111.094   19.847   21.662
     44.260  406.735   72.614   84.662   43.498  108.816   19.944   21.900
     44.270  405.908   72.015   85.245   43.165  106.794   19.938   22.580
     44.280  405.124   71.344   84.283   43.965  106.828   19.727   22.697
     44.290  409.583   72.817   86.408   44.007  108.733   19.195   22.757
     44.300  408.751   72.643   84.701   43.973  109.697   19.356   22.734
     44.310  403.215   71.834   83.740   43.248  107.907   18.712   22.142
     44.320  403.029   71.703   84.529   42.004  108.513   18.201   21.513
     44.330  404.145   71.568   84.673   43.107  106.926   19.381   22.204
     44.340  406.638   73.107   82.601   43.256  108.988   19.724   22.810
     44.350  401.870   71.285   83.838   42.953  106.799   19.370   22.313
     44.360  408.330   71.263   86.365   42.956  109.744   19.145   22.196
     44.370  407.089   74.110   84.810   44.145  109.078   19.118   21.536
     44.380  407.919   72.295   84.702   44.576  110.365   19.217   22.426
     44.390  408.708   72.392   86.523   43.359  109.735   19.373   22.716
     44.400  406.561   73.774   84.984   43.806  108.408   19.923   21.591
     44.410  406.628   74.637   84.917   43.675  107.929   19.087   22.359
     44.420  406.751   73.078   84.095   43.547  109.615   19.406   22.089
     44.430  404.761   73.968   85.781   42.139  106.388   19.366   22.151
     44.440  406.348   72.948   85.259   43.025  109.056   18.811   21.584
     44.450  410.343   73.964   85.362   42.824  110.565   19.935   21.746
     44.460  410.160   72.843   86.572   42.694  109.536   19.444   22.460
     44.470  409.675   72.262   87.493   43.190  110.399   18.844   21.734
     44.480  406.679   72.356   84.402   43.891  109.435   19.091   22.206
     44.490  407.181   73.213   84.586   43.779  107.918   20.177   21.923
     44.500  411.350   71.748   86.736   43.716  110.034   19.602   22.712
     44.510  412.179   73.764   85.208   43.983  110.707   19.641   22.501
     44.520  414.423   74.214   85.974   44.200  111.539   19.319   21.549
     44.530  412.190   73.553   85.363   43.905  110.761   19.954   22.612
     44.540  410.647   75.383   83.911   43.991  109.884   19.517   22.379
     44.550  410.960   74.165   82.940   42.912  111.501   19.654   21.823
     44.560  404.739   72.211   83.594   43.657  108.019   19.265   21.250
     44.570  409.278   71.223   85.926   43.119  109.233   19.947   22.324
     44.580  408.321   70.375   84.355   43.485  111.322   20.041   22.591
     44.590  403.890   70.872   82.987   43.821  107.080   19.499   22.782
     44.600  404.106   70.684   85.218   42.682  107.924   18.862   22.300
     44.610  402.333   69.802   83.681   42.780  108.103   19.462   22.373
     44.620  404.524   70.549   83.060   42.981  110.239   19.274   23.176
     44.630  403.901   70.116   84.163   42.587  109.855   19.684   22.563
     44.640  404.538   71.572   82.747   44.016  107.699   19.890   22.644
     44.650  403.294   71.626   83.097   44.519  107.609   19.906   22.094
     44.660  403.243   71.224   84.051   43.329  108.561   18.709   22.331
     44.670  406.453   72.390   85.140   43.023  108.358   18.418   22.758
     44.680  405.905   71.610   84.272   43.394  109.076   18.608   22.649
     44.690  408.093   71.005   84.222   45.364  108.607   19.185   22.548
     44.700  407.888   72.809   83.827   44.075  108.917   19.154   22.715
     44.710  406.660   72.652   84.738   44.133  106.229   18.908   22.731
     44.720  405.289   72.766   83.511   44.137  109.145   18.739   22.049
     44.730  405.545   71.419   83.881   45.231  107.183   19.064   22.627
     44.740  404.486   72.665   83.684   44.955  106.872   19.014   22.333
     44.750  408.594   72.347   85.876   44.453  107.879   19.179   22.078
     44.760  407.915   71.791   84.252   44.802  108.744   17.969   22.984
     44.770  406.961   71.763   85.094   43.962  108.906   18.445   22.377
     44.780  404.947   71.741   85.719   44.028  107.045   18.934   22.311
     44.790  405.905   71.531   85.827   44.103  108.218   19.177   21.561
     44.800  406.964   72.476   85.177   43.200  109.438   18.912   21.975
     44.810  404.721   71.100   85.775   43.606  107.771   18.792   21.851
     44.820  405.419   72.043   86.770   42.608  106.849   18.243   22.848
     44.830  409.572   72.041   85.290   44.066  108.336   19.320   22.658
     44.840  400.765   71.412   83.932   42.035  107.504   18.387   21.785
     44.850  405.739   71.933   84.830   42.198  110.715   18.577   21.846
     44.860  406.787   71.811   85.322   43.338  110.154   18.583   21.682
     44.870  406.797   71.753   86.230   43.029  108.944   18.247   22.196
     44.880  409.546   72.881   85.837   43.563  109.371   18.760   21.926
     44.890  404.874   71.260   84.815   44.073  107.641   19.227   22.536
     44.900  404.405   70.397   85.590   43.920  108.037   18.495   22.421
     44.910  406.901   71.924   86.734   43.574  108.348   19.171   21.644
     44.920  409.567   70.781   87.273   44.203  109.296   19.083   22.236
     44.930  406.165   71.742   87.149   42.160  108.955   18.903   22.010
     44.940  406.023   72.971   85.035   44.258  108.506   19.056   21.893
     44.950  407.880   72.049   85.941   43.649  108.440   19.161   22.756
     44.960  408.049   71.168   87.784   42.791  107.641   19.593   22.909
     44.970  409.380   71.700   87.172   43.969  108.105   18.776   22.762
     44.980  410.588   72.133   86.523   43.865  109.392   19.451   22.287
     44.990  413.504   70.454   88.250   43.475  111.565   19.024   22.929
     45.000  410.639   70.688   87.981   43.884  110.071   18.248   23.051
     45.010  406.101   70.364   86.919   42.854  108.178   18.718   22.456
     45.020  408.654   71.454   85.987   43.020  110.014   18.553   23.206
     45.030  408.648   72.114   85.893   44.363  108.909   19.133   22.609
     45.040  405.980   70.697   86.410   43.098  109.244   18.922   22.129
     45.050  408.615   70.664   85.807   43.401  109.408   19.721   23.190
     45.060  408.051   71.995   86.909   44.177  106.994   18.293   22.891
     45.070  407.959   71.454   88.098   43.000  107.927   19.068   22.744
     45.080  410.813   71.003   86.410   45.068  109.729   19.944   23.612
     45.090  406.818   72.287   86.664   43.135  108.071   19.390   22.792
     45.100  402.388   70.335   84.452   43.656  106.193   18.639   23.423
     45.110  404.647   71.653   84.874   43.728  108.438   20.153   22.391
     45.120  410.648   71.132   86.454   45.040  109.576   19.688   22.926
     45.130  409.596   72.756   86.185   44.570  107.021   19.884   22.937
     45.140  409.769   72.257   87.905   44.749  106.757   19.067   22.742
     45.150  407.540   72.352   86.045   44.004  107.875   18.969   23.067
     45.160  407.180   70.429   86.204   44.212  108.329   19.856   22.976
     45.170  406.791   69.747   86.210   43.360  111.087   19.798   22.291
     45.180  406.850   71.124   86.503   44.253  108.397   19.509   22.262
     45.190  406.166   70.657   87.247   43.217  107.698   19.958   22.606
     45.200  403.736   70.696   85.829   43.355  106.494   19.436   22.518
     45.210  408.467   70.749   85.962   44.173  109.113   20.269   22.896
     45.220  405.763   71.760   84.582   44.991  109.224   19.311   22.299
     45.230  406.989   71.579   87.089   44.441  107.176   19.530   23.209
     45.240  406.629   70.682   87.128   43.333  107.718   20.024   23.204
     45.250  407.111   70.167   86.775   43.167  110.455   19.626   22.455
     45.260  406.131   72.145   87.266   42.996  106.938   19.236   23.445
     45.270  403.531   71.281   85.447   43.207  107.704   19.453   22.378
     45.280  408.628   71.828   87.787   44.130  108.054   19.454   22.889
     45.290  408.542   71.783   86.233   44.311  109.439   19.715   23.462
     45.300  410.317   71.450   89.070   44.414  106.952   20.692   22.400
     45.310  408.300   71.198   86.968   45.039  108.954   20.260   22.070
     45.320  404.972   69.767   87.764   43.441  105.907   20.009   23.754
     45.330  403.367   69.468   84.848   43.715  107.527   21.082   23.136
     45.340  406.395   72.323   86.572   43.848  108.103   20.559   22.035
     45.350  405.299   71.117   86.308   44.153  108.194   19.465   23.033
     45.360  407.857   72.292   88.511   42.991  107.837   20.013   22.283
     45.370  407.173   70.425   88.221   44.373  108.740   19.274   22.947
     45.380  405.479   71.667   85.596   44.207  107.504   20.598   22.020
     45.390  405.533   71.038   85.319   45.709  106.277   19.484   23.190
     45.400  407.299   70.163   87.263   43.924  107.688   20.497   22.974
     45.410  408.224   72.110   86.650   43.908  108.112   20.377   22.276
     45.420  405.886   72.234   87.080   43.571  106.002   19.980   22.835
     45.430  405.155   71.922   87.317   43.683  105.337   19.468   22.982
     45.440  407.286   73.018   86.990   43.497  107.083   19.059   22.876
     45.450  407.963   71.883   86.591   44.016  109.250   18.926   22.257
     45.460  403.659   71.831   85.101   43.236  107.765   18.733   22.232
     45.470  406.043   71.688   85.682   44.095  106.427   18.814   22.881
     45.480  403.050   72.919   85.452   43.009  105.748   18.959   21.867
     45.490  404.701   72.512   85.912   43.075  106.922   18.739   22.568
     45.500  405.519   71.505   86.419   43.370  107.089   19.645   22.578
     45.510  406.866   72.162   87.541   44.587  107.844   18.907   22.306
     45.520  408.192   71.859   86.574   45.174  108.673   19.346   22.422
     45.530  405.265   70.977   85.705   44.210  108.344   18.969   23.599
     45.540  408.546   70.059   85.647   44.685  111.401   19.151   22.629
     45.550  404.945   71.786   84.795   44.933  107.655   19.172   22.083
     45.560  401.976   70.183   85.288   43.676  108.095   18.265   22.102
     45.570  401.268   71.515   85.170   44.247  105.670   18.766   23.124
     45.580  404.171   70.833   85.134   43.758  107.805   18.498   22.869
     45.590  405.734   71.893   87.348   42.827  106.393   18.783   23.337
     45.600  407.229   71.066   87.291   43.942  108.176   18.969   22.851
     45.610  405.350   73.411   85.891   43.772  107.720   18.287   22.278
     45.620  403.029   71.790   86.608   43.023  106.391   18.688   22.356
     45.630  403.174   69.861   87.214   42.690  107.092   18.688   23.394
     45.640  406.885   70.975   85.426   44.918  108.420   19.717   22.534
     45.650  406.791   72.993   84.937   43.407  108.843   19.521   22.309
     45.660  406.790   71.825   85.203   44.404  108.503   19.432   22.033
     45.670  410.158   71.973   86.696   43.888  108.175   19.766   23.932
     45.680  407.866   72.366   84.972   43.685  108.854   19.036   23.501
     45.690  407.793   71.421   85.627   43.135  111.268   18.865   22.800
     45.700  410.368   72.970   85.409   43.592  112.457   19.499   22.778
     45.710  407.380   72.366   85.036   43.227  109.973   20.021   22.067
     45.720  406.356   72.987   83.484   43.730  110.090   19.339   22.123
     45.730  404.596   72.788   83.186   43.087  110.043   19.173   22.512
     45.740  406.629   72.334   84.074   43.387  110.228   19.573   22.403
     45.750  406.060   71.927   83.763   43.419  110.438   19.414   22.471
     45.760  408.603   73.250   83.181   42.574  111.215   19.130   22.694
     45.770  403.330   72.864   82.946   42.613  109.565   18.840   22.786
     45.780  413.561   73.988   85.624   42.762  114.251   20.066   23.123
     45.790  406.626   72.613   83.898   42.994  111.807   18.595   22.942
     45.800  406.252   72.385   83.776   42.143  110.560   18.585   23.037
     45.810  406.438   72.953   84.271   42.937  109.267   19.225   23.071
     45.820  407.982   73.152   84.455   43.543  110.954   19.034   22.114
     45.830  406.324   72.044   83.613   43.715  110.172   18.460   23.326
     45.840  407.867   72.824   84.928   43.028  111.297   19.078   22.814
     45.850  407.248   72.654   84.063   42.928  110.375   18.714   22.616
     45.860  410.444   72.317   83.470   43.134  113.153   18.683   22.945
     45.870  410.997   73.796   85.456   43.313  109.973   18.802   24.323
     45.880  411.102   74.406   85.023   42.862  109.535   19.873   23.567
     45.890  407.113   73.851   84.122   42.967  109.401   19.272   22.660
     45.900  407.406   71.968   85.414   42.407  109.217   19.145   23.416
     45.910  410.431   73.949   85.096   42.135  110.324   19.693   22.437
     45.920  408.175   71.568   86.566   42.959  110.792   18.087   23.196
     45.930  408.702   72.850   85.322   42.395  110.556   19.274   22.498
     45.940  406.526   70.630   84.962   42.745  111.065   19.202   22.487
     45.950  409.212   72.282   85.748   42.769  110.575   18.616   22.549
     45.960  408.608   72.237   84.785   43.049  111.472   18.747   22.149
     45.970  408.988   74.416   82.765   42.438  111.704   19.584   22.860
     45.980  409.758   73.839   85.271   42.610  108.831   20.002   22.492
     45.990  412.981   73.395   84.950   44.633  110.323   20.434   22.839
     46.000  409.676   72.064   85.109   44.062  110.618   20.273   22.353
     46.010  407.915   72.706   86.054   41.825  109.204   19.389   22.685
     46.020  408.727   72.181   85.126   42.716  111.340   19.460   23.380
     46.030  404.421   71.666   85.485   42.407  110.067   18.476   22.700
     46.040  404.649   72.244   82.943   43.104  109.348   19.627   22.020
     46.050  407.398   72.153   84.163   43.330  109.587   19.607   22.032
     46.060  406.196   72.350   84.749   42.692  109.682   19.638   21.679
     46.070  409.290   71.774   84.163   43.816  112.008   18.947   22.478
     46.080  411.767   72.496   85.340   43.906  110.389   19.843   23.540
     46.090  405.707   70.996   83.584   43.161  110.485   19.798   22.561
     46.100  406.878   72.150   82.363   43.442  111.715   19.125   22.174
     46.110  405.687   71.153   83.120   42.287  111.898   18.923   22.526
     46.120  408.249   71.780   84.978   42.833  111.466   19.724   22.384
     46.130  404.797   71.837   84.647   41.125  111.845   18.708   21.679
     46.140  407.597   72.547   84.238   43.020  110.952   18.640   22.433
     46.150  405.109   71.063   83.852   43.998  111.043   18.914   22.439
     46.160  405.603   70.911   84.360   43.917  111.777   18.663   22.184
     46.170  406.153   70.337   85.475   43.576  110.805   18.839   22.871
     46.180  405.581   69.347   85.627   42.200  111.475   18.790   22.203
     46.190  407.579   71.019   86.327   42.129  110.752   18.738   22.629
     46.200  408.685   73.260   84.306   42.791  111.095   18.292   23.172
     46.210  408.347   71.953   86.117   42.678  110.613   19.644   22.304
     46.220  408.696   72.115   86.598   42.771  111.014   18.465   21.414
     46.230  408.772   71.275   84.437   42.786  109.755   19.605   23.605
     46.240  403.050   72.316   83.346   43.003  108.147   19.124   22.076
     46.250  407.436   70.778   86.608   43.939  110.408   18.307   22.363
     46.260  410.699   72.020   86.497   44.156  110.700   19.017   22.391
     46.270  409.400   71.761   87.033   44.752  109.631   19.160   21.320
     46.280  408.966   70.215   86.568   43.694  112.220   19.596   22.052
     46.290  412.124   72.862   86.357   43.636  111.290   19.800   22.340
     46.300  407.976   69.477   87.811   43.808  110.991   19.398   22.600
     46.310  410.638   70.978   87.418   43.396  111.474   18.743   23.006
     46.320  411.230   72.596   86.670   43.983  111.207   19.129   22.646
     46.330  411.071   71.925   86.745   43.362  111.370   19.249   22.792
     46.340  410.854   70.465   87.069   44.138  111.298   19.713   22.711
     46.350  413.284   72.925   87.649   44.753  111.298   19.171   22.229
     46.360  407.849   70.456   87.799   43.062  109.475   19.312   22.041
     46.370  412.053   71.586   90.450   42.814  110.452   19.894   22.082
     46.380  409.983   71.236   88.049   43.028  111.950   18.521   22.530
     46.390  414.943   72.543   90.618   42.871  113.684   18.711   21.910
     46.400  411.937   72.568   88.108   42.900  111.924   18.739   22.101
     46.410  410.650   72.035   89.429   42.191  111.413   18.582   22.107
     46.420  414.848   72.608   87.813   43.799  112.637   19.517   22.410
     46.430  411.234   72.393   88.410   43.673  110.593   18.659   22.619
     46.440  415.339   72.206   89.343   43.016  112.973   19.694   22.452
     46.450  415.818   71.649   88.896   43.447  114.268   18.320   22.915
     46.460  417.209   71.564   89.996   43.350  113.730   18.923   22.723
     46.470  410.286   68.313   88.621   43.572  112.149   19.591   22.384
     46.480  414.131   72.183   88.471   43.820  112.354   18.644   23.468
     46.490  416.145   70.831   88.393   44.718  115.180   18.971   22.367
     46.500  422.333   72.731   91.475   43.684  115.826   18.653   22.973
     46.510  414.713   71.479   90.969   42.004  113.067   18.909   22.224
     46.520  416.996   71.426   90.140   43.964  113.888   18.810   22.839
     46.530  417.617   71.483   90.983   42.148  114.450   19.246   23.068
     46.540  414.716   71.946   89.732   42.469  113.839   17.982   23.136
     46.550  417.334   71.094   91.631   43.397  112.488   19.101   23.122
     46.560  417.167   70.983   91.382   41.651  114.176   19.008   23.539
     46.570  413.328   70.758   90.136   42.571  114.093   18.945   22.627
     46.580  415.337   71.528   90.253   44.031  113.442   18.598   22.662
     46.590  420.176   70.819   90.708   43.980  115.786   19.509   22.727
     46.600  409.358   68.938   88.730   42.875  111.895   18.455   22.655
     46.610  413.771   70.412   90.043   42.799  113.268   18.959   22.299
     46.620  414.453   72.250   88.858   43.269  114.034   18.255   22.022
     46.630  411.130   69.687   88.807   43.934  112.635   18.798   22.030
     46.640  410.540   71.396   87.475   44.409  111.575   18.602   22.394
     46.650  414.391   70.679   90.192   44.016  112.611   18.749   23.003
     46.660  408.524   69.580   86.400   43.786  112.550   19.115   23.140
     46.670  413.757   70.181   87.429   43.200  114.247   18.719   23.353
     46.680  409.271   69.969   86.650   43.268  112.734   18.056   22.615
     46.690  414.411   71.019   90.032   42.009  113.919   19.395   23.677
     46.700  410.533   70.520   88.711   41.481  113.696   18.908   22.078
     46.710  409.790   69.932   89.340   41.628  110.662   19.026   23.542
     46.720  409.944   71.709   88.018   43.181  110.789   18.836   23.143
     46.730  409.607   71.242   86.763   43.711  110.418   19.687   22.579
     46.740  413.380   72.198   87.960   43.159  112.414   19.269   22.868
     46.750  414.033   71.425   88.890   42.672  113.038   19.239   23.514
     46.760  410.987   71.088   88.709   41.986  111.973   19.582   22.816
     46.770  412.278   71.681   86.972   42.659  112.374   19.759   23.014
     46.780  413.394   72.085   89.271   42.222  112.525   19.591   22.500
     46.790  406.994   71.238   88.334   41.834  110.071   18.743   22.827
     46.800  410.740   70.168   89.749   42.861  111.880   18.976   22.310
     46.810  411.346   70.593   89.091   42.639  111.240   19.142   22.387
     46.820  408.707   70.121   90.334   41.518  111.186   18.697   22.426
     46.830  411.151   73.198   89.168   41.891  109.633   19.024   22.511
     46.840  412.006   73.645   88.707   42.211  111.172   18.029   22.822
     46.850  409.427   72.061   88.093   41.811  111.579   18.695   22.374
     46.860  408.205   70.938   87.411   40.862  111.148   19.086   23.373
     46.870  409.024   70.066   88.748   42.682  110.575   19.038   22.738
     46.880  405.921   70.274   86.970   42.042  110.504   19.335   22.044
     46.890  408.909   71.626   88.470   41.770  109.923   20.120   23.495
     46.900  403.450   69.576   87.507   40.939  109.518   19.257   22.166
     46.910  408.901   70.105   89.723   42.867  109.350   18.913   22.932
     46.920  409.819   71.267   89.088   41.429  111.309   19.040   23.083
     46.930  408.893   72.389   88.233   41.425  110.821   19.493   22.866
     46.940  409.436   70.754   86.924   41.992  113.992   18.751   23.127
     46.950  411.528   72.690   88.067   41.613  113.149   19.081   22.875
     46.960  409.287   72.286   87.546   41.241  113.420   18.076   22.936
     46.970  410.210   72.400   88.535   40.257  110.916   19.014   23.888
     46.980  410.771   71.443   88.717   41.173  113.468   18.861   22.886
     46.990  409.706   72.772   86.773   41.536  110.558   20.416   22.325
     47.000  404.944   72.590   86.018   41.064  109.736   18.981   23.371
     47.010  409.567   73.455   86.796   41.599  110.142   19.431   23.528
     47.020  411.517   72.907   87.903   42.846  111.608   19.597   22.811
     47.030  410.580   71.958   87.134   43.477  112.326   19.878   22.801
     47.040  413.412   72.789   90.237   42.155  111.917   19.667   22.799
     47.050  410.608   71.641   87.345   42.765  113.842   19.174   21.844
     47.060  411.326   71.620   87.311   43.139  112.100   19.437   22.610
     47.070  413.012   71.874   87.305   43.784  111.988   19.678   23.520
     47.080  410.740   72.505   86.983   42.107  111.881   19.361   22.881
     47.090  411.885   72.846   87.489   41.634  112.582   19.696   22.135
     47.100  411.895   72.857   86.390   43.152  112.298   19.343   22.817
     47.110  414.553   71.673   88.971   43.332  112.835   19.177   22.079
     47.120  413.599   73.038   87.929   42.691  111.898   20.024   22.082
     47.130  408.390   72.145   86.652   42.566  111.457   19.269   22.390
     47.140  412.144   71.170   86.980   42.690  111.900   20.066   22.472
     47.150  408.271   71.829   86.740   43.381  110.248   19.478   22.286
     47.160  410.387   72.016   86.704   42.610  111.061   19.422   21.944
     47.170  408.584   72.384   85.893   42.707  112.769   19.139   21.716
     47.180  403.164   69.972   84.185   42.317  109.654   19.028   22.515
     47.190  403.190   71.878   84.979   42.049  107.707   19.626   22.416
     47.200  403.241   70.298   86.280   42.215  107.317   19.879   22.554
     47.210  404.160   70.143   84.000   42.379  111.207   19.252   21.995
     47.220  404.065   72.619   84.815   42.784  107.154   19.350   22.660
     47.230  402.731   70.605   83.621   42.750  109.298   19.715   21.556
     47.240  405.179   71.129   84.203   42.423  111.232   19.302   22.635
     47.250  403.563   70.893   84.294   41.850  111.061   19.714   21.838
     47.260  405.704   71.604   84.313   42.619  110.512   19.000   21.437
     47.270  407.487   70.826   84.537   42.503  112.869   18.616   22.193
     47.280  405.849   72.000   84.547   42.467  109.791   19.412   22.328
     47.290  408.712   73.407   85.866   42.234  110.417   19.037   22.079
     47.300  407.165   71.695   84.717   44.199  109.809   19.302   21.894
     47.310  408.459   71.804   84.476   42.656  111.641   19.893   22.462
     47.320  408.470   71.055   85.935   41.711  112.246   19.411   22.901
     47.330  408.224   71.225   84.413   43.178  111.686   19.880   22.413
     47.340  407.805   71.478   84.144   41.226  112.350   19.721   23.410
     47.350  408.702   73.206   84.205   42.590  111.907   18.929   22.191
     47.360  409.500   71.410   84.466   42.785  111.001   19.893   22.839
     47.370  409.125   74.398   85.002   41.991  110.617   19.474   21.602
     47.380  404.983   74.137   83.382   41.130  108.821   19.952   22.242
     47.390  405.573   73.433   85.046   42.082  107.716   19.811   21.725
     47.400  406.854   71.468   85.181   42.602  109.833   20.154   22.552
     47.410  410.524   72.413   84.764   44.621  112.194   19.434   21.942
     47.420  407.973   72.336   84.398   43.360  110.454   19.490   21.444
     47.430  408.937   73.856   85.832   42.793  110.068   19.232   21.606
     47.440  411.240   73.170   86.070   43.472  112.274   19.755   21.712
     47.450  409.624   73.349   86.527   43.025  110.147   20.414   21.776
     47.460  406.017   71.884   85.948   42.824  109.136   19.162   21.245
     47.470  408.685   73.282   86.144   44.060  109.238   19.175   21.420
     47.480  412.892   74.625   85.145   42.584  111.895   19.725   22.633
     47.490  409.861   73.552   85.086   43.841  110.464   19.301   22.066
     47.500  407.884   71.929   85.349   42.608  110.590   19.788   21.745
     47.510  411.996   73.557   85.056   42.998  112.043   19.288   23.000
     47.520  409.192   73.751   84.828   42.965  110.148   19.550   22.461
     47.530  409.005   73.200   85.679   42.973  109.832   19.102   22.661
     47.540  411.037   72.896   86.004   43.922  112.252   18.177   22.130
     47.550  411.781   73.546   85.309   43.378  111.739   19.307   22.894
     47.560  411.873   72.233   87.682   44.095  112.354   18.666   21.220
     47.570  411.159   73.625   85.561   42.781  111.885   19.484   21.734
     47.580  409.248   73.605   85.891   41.372  110.971   19.747   21.945
     47.590  411.169   72.894   83.322   42.960  113.794   19.229   22.007
     47.600  412.641   72.776   85.249   43.187  111.935   19.578   22.793
     47.610  411.975   73.002   85.572   43.904  111.199   20.192   21.743
     47.620  412.474   71.810   87.171   43.176  112.083   19.334   21.943
     47.630  409.924   71.986   86.412   43.706  110.458   19.351   21.907
     47.640  414.003   73.277   87.120   43.048  112.878   19.346   22.749
     47.650  409.765   73.220   85.226   42.234  110.036   19.480   22.410
     47.660  411.375   71.761   86.008   43.616  111.969   19.176   22.249
     47.670  412.681   72.009   87.101   44.523  111.451   19.244   22.023
     47.680  415.249   73.513   88.565   43.530  110.167   19.469   23.139
     47.690  414.144   72.863   86.150   43.665  112.622   20.115   23.419
     47.700  411.010   70.211   85.886   44.270  112.174   19.027   22.786
     47.710  414.174   72.615   87.625   43.590  111.093   20.285   22.983
     47.720  417.591   72.853   88.189   45.335  113.371   19.661   22.380
     47.730  412.578   72.882   86.620   44.215  110.191   19.934   22.453
     47.740  414.405   72.837   85.394   44.185  113.152   19.684   22.097
     47.750  411.766   71.035   85.301   44.347  111.266   20.089   22.168
     47.760  412.587   71.369   85.078   43.547  113.047   19.821   22.759
     47.770  415.818   72.657   87.181   43.559  112.635   19.577   23.563
     47.780  411.754   71.928   87.034   43.971  110.796   18.826   23.392
     47.790  412.768   71.689   87.679   44.201  110.739   19.500   22.319
     47.800  413.204   71.236   87.785   42.786  112.230   19.253   23.630
     47.810  413.707   73.425   85.937   43.140  111.755   19.120   23.503
     47.820  409.030   70.929   86.240   42.306  110.575   19.109   24.122
     47.830  409.817   72.855   87.626   43.630  110.330   18.789   23.002
     47.840  410.821   73.003   86.381   43.669  111.293   19.494   23.089
     47.850  414.244   73.379   88.354   42.357  111.132   20.018   23.673
     47.860  407.954   72.418   87.274   41.261  109.694   19.956   22.315
     47.870  414.508   71.964   87.927   43.135  113.095   19.577   23.062
     47.880  411.728   71.305   88.607   42.683  112.223   19.743   21.961
     47.890  411.654   71.821   87.392   42.439  112.548   19.236   22.690
     47.900  409.000   71.406   87.962   43.150  110.419   18.779   22.476
     47.910  414.662   72.074   89.517   43.214  111.981   19.578   22.380
     47.920  414.444   71.504   88.362   42.958  112.474   20.077   22.209
     47.930  411.520   71.014   87.354   41.496  113.484   19.188   21.970
     47.940  413.385   71.639   88.263   42.648  112.354   20.413   22.027
     47.950  412.667   71.748   86.736   42.717  113.005   18.478   22.466
     47.960  411.372   71.702   87.831   42.945  110.639   18.652   23.652
     47.970  413.595   72.102   88.480   41.819  111.715   18.939   24.106
     47.980  409.976   72.463   86.584   41.964  111.092   18.776   22.763
     47.990  410.972   70.650   87.506   41.656  111.867   19.776   23.051
     48.000  410.878   72.423   85.166   42.005  112.524   20.106   23.255
     48.010  411.177   70.005   87.504   42.407  113.112   18.771   23.118
     48.020  410.869   71.834   85.270   41.120  112.771   19.567   23.519
     48.030  411.922   71.555   87.972   42.530  111.404   19.716   23.377
     48.040  412.071   71.581   87.247   42.981  111.031   19.781   22.708
     48.050  411.493   72.316   86.090   42.975  111.055   19.775   23.368
     48.060  411.814   72.209   86.617   42.223  110.791   19.354   23.301
     48.070  410.911   71.605   88.436   42.454  110.865   18.562   22.798
     48.080  411.332   71.251   87.651   42.762  111.004   19.230   22.860
     48.090  409.634   69.747   86.853   42.987  111.334   19.950   22.772
     48.100  409.163   72.362   87.175   42.488  109.707   19.047   22.697
     48.110  411.150   71.181   87.034   42.364  110.833   19.421   22.801
     48.120  412.347   70.950   86.941   43.832  111.545   19.635   22.541
     48.130  411.526   71.842   84.813   43.175  114.003   18.693   23.219
     48.140  415.278   70.978   85.453   44.008  114.224   19.953   22.925
     48.150  411.982   72.196   86.326   43.471  112.307   19.631   22.657
     48.160  411.885   71.861   85.074   43.561  114.167   19.697   21.942
     48.170  409.470   70.428   86.176   42.903  112.082   19.183   23.152
     48.180  409.393   70.609   86.418   43.390  111.360   18.634   23.461
     48.190  406.823   71.749   86.863   41.592  111.193   19.372   22.009
     48.200  409.305   72.281   85.821   42.078  111.548   19.714   22.460
     48.210  411.315   72.481   86.488   42.791  113.963   19.521   22.107
     48.220  407.553   71.610   84.046   42.158  112.161   19.794   22.363
     48.230  410.508   72.457   87.255   42.240  112.341   18.926   22.646
     48.240  409.217   72.085   85.512   43.260  111.594   18.900   21.925
     48.250  410.726   72.730   85.536   42.762  111.555   18.964   23.733
     48.260  413.715   70.556   87.633   43.393  113.461   19.053   23.801
     48.270  409.099   70.663   86.794   43.732  110.063   20.062   23.103
     48.280  410.895   71.366   87.826   43.137  110.522   19.156   22.645
     48.290  410.493   71.444   85.199   42.876  112.277   19.471   23.847
     48.300  412.003   71.866   84.259   43.531  112.774   19.408   23.721
     48.310  413.560   70.557   88.539   43.150  110.954   19.929   24.018
     48.320  411.614   71.340   84.856   42.974  111.083   19.931   23.699
     48.330  407.679   71.068   84.687   44.274  109.839   19.978   22.353
     48.340  410.228   72.127   85.911   43.873  109.212   19.383   22.886
     48.350  416.083   72.624   88.654   44.142  111.355   19.193   23.383
     48.360  414.729   70.607   87.404   44.655  112.069   19.749   23.466
     48.370  412.768   72.158   87.572   43.045  111.093   20.220   22.650
     48.380  412.495   70.634   87.404   43.924  110.919   19.856   23.186
     48.390  406.544   68.207   85.155   43.053  108.875   20.503   23.900
     48.400  411.467   69.573   90.217   42.994  108.353   19.527   23.000
     48.410  411.457   70.306   86.911   44.749  110.217   18.820   21.942
     48.420  409.332   69.380   87.701   43.803  110.348   18.825   21.913
     48.430  412.572   70.259   89.950   44.239  110.851   18.829   21.971
     48.440  412.727   71.111   87.326   43.251  110.825   18.917   22.959
     48.450  412.591   70.575   87.721   42.545  111.190   19.488   23.070
     48.460  410.738   70.411   89.332   43.043  109.026   18.793   22.945
     48.470  409.674   69.979   88.115   42.829  109.946   19.515   22.766
     48.480  410.294   71.033   86.818   41.776  110.994   19.389   22.874
     48.490  411.557   70.838   87.544   43.738  108.856   19.831   22.826
     48.500  411.809   70.854   87.949   44.492  108.511   19.199   22.367
     48.510  411.001   70.654   87.506   43.169  109.579   19.414   23.543
     48.520  413.651   71.238   87.046   43.592  111.089   18.839   23.009
     48.530  411.337   72.407   87.086   42.460  110.443   18.443   22.650
     48.540  411.665   71.143   87.516   43.759  109.826   19.622   22.578
     48.550  408.885   72.028   85.722   42.593  109.450   19.009   22.689
     48.560  412.804   72.837   86.616   43.730  111.914   18.233   22.489
     48.570  409.421   71.348   86.276   43.155  108.732   19.577   22.733
     48.580  407.385   70.883   84.139   42.611  110.078   19.464   23.268
     48.590  410.641   73.244   84.782   43.075  110.528   19.201   23.103
     48.600  411.573   72.554   87.439   42.197  111.093   18.890   22.787
     48.610  409.161   71.481   86.649   43.108  109.434   18.660   22.540
     48.620  408.532   72.185   85.501   43.172  109.168   18.771   22.383
     48.630  415.133   72.881   87.716   43.590  110.846   19.597   22.650
     48.640  410.608   73.112   86.270   43.283  108.943   18.420   23.209
     48.650  411.931   72.674   86.698   41.744  110.412   19.602   23.283
     48.660  415.233   72.044   86.872   43.373  111.704   19.134   23.701
     48.670  410.964   72.504   87.157   42.572  109.536   19.194   22.150
     48.680  416.841   71.875   88.045   43.355  112.378   19.128   22.843
     48.690  416.609   73.532   87.721   43.143  111.948   18.709   22.999
     48.700  409.208   72.401   86.489   41.794  109.843   18.204   23.325
     48.710  412.033   73.049   89.338   41.687  110.247   18.565   22.747
     48.720  411.156   73.184   86.705   42.130  111.619   18.098   22.080
     48.730  414.869   72.845   88.000   42.906  114.123   18.930   22.203
     48.740  413.714   72.860   87.818   41.560  112.342   17.852   23.377
     48.750  406.937   72.210   87.919   41.289  108.368   18.527   21.665
     48.760  407.692   72.060   87.471   42.394  109.533   18.058   21.803
     48.770  415.033   72.248   90.589   42.019  111.938   18.461   22.386
     48.780  413.907   73.708   89.624   42.490  109.234   18.550   22.705
     48.790  411.567   73.324   85.754   43.370  110.789   18.112   22.794
     48.800  411.648   73.446   86.333   42.733  110.531   18.391   23.244
     48.810  408.450   73.198   86.722   40.965  109.650   17.906   21.680
     48.820  412.291   71.858   89.178   41.816  110.634   18.036   22.894
     48.830  410.289   72.843   87.955   42.147  108.975   18.655   21.552
     48.840  410.106   71.981   88.953   41.097  109.579   18.151   22.251
     48.850  414.469   72.723   89.287   41.847  112.733   17.769   22.047
     48.860  415.451   73.270   90.449   41.684  110.988   18.309   22.380
     48.870  412.912   73.201   89.451   40.733  110.466   17.822   22.729
     48.880  412.453   72.513   88.615   42.588  112.124   17.246   21.226
     48.890  412.231   72.417   88.753   41.930  111.258   17.976   22.621
     48.900  415.335   73.077   89.673   41.455  111.625   18.545   22.705
     48.910  414.786   74.433   89.611   42.189  110.663   17.941   22.543
     48.920  415.070   72.873   90.349   43.088  109.773   17.824   22.568
     48.930  412.622   72.540   87.966   42.814  110.220   18.049   22.208
     48.940  413.930   74.405   89.415   42.775  109.442   17.942   22.368
     48.950  413.602   73.800   88.183   42.686  109.799   18.123   22.967
     48.960  415.147   73.508   88.031   43.071  110.735   17.141   22.636
     48.970  415.918   73.865   88.623   42.991  110.315   17.752   22.993
     48.980  414.879   74.062   87.517   43.195  111.675   17.876   22.764
     48.990  415.482   74.058   88.347   41.780  111.978   18.268   22.838
     49.000  415.957   74.592   87.765   42.660  111.234   17.707   23.144
     49.010  413.859   75.097   87.601   41.617  112.320   17.853   22.152
     49.020  414.516   75.048   88.477   41.571  109.536   18.219   22.555
     49.030  412.881   73.582   87.381   42.471  109.817   17.390   22.641
     49.040  412.694   73.531   86.213   42.239  110.701   18.490   22.578
     49.050  412.296   73.462   86.275   42.437  109.468   18.442   23.123
     49.060  416.093   72.699   88.639   42.636  111.462   18.156   23.464
     49.070  408.006   72.068   87.181   43.274  108.357   17.300   22.403
     49.080  409.754   72.092   87.749   41.671  110.533   17.832   22.250
     49.090  412.576   73.639   87.481   43.764  109.500   17.387   23.171
     49.100  410.090   73.217   87.105   41.529  108.672   17.932   22.337
     49.110  408.163   71.088   86.143   42.232  110.573   17.054   21.758
     49.120  413.990   72.966   88.982   42.466  109.322   18.594   22.980
     49.130  408.567   72.483   86.872   42.641  105.959   17.875   23.225
     49.140  411.985   71.863   87.141   43.923  108.666   17.964   23.174
     49.150  412.489   74.071   88.485   42.641  108.531   17.341   22.884
     49.160  413.104   72.350   88.846   41.748  109.471   18.287   22.863
     49.170  411.248   71.709   86.268   42.271  109.813   18.917   22.812
     49.180  413.155   71.928   86.895   42.531  111.082   18.353   23.312
     49.190  410.184   71.032   86.047   42.713  110.396   18.633   22.594
     49.200  412.226   71.495   86.956   42.738  109.990   18.379   23.389
     49.210  413.225   71.604   87.501   42.782  111.799   18.634   22.488
     49.220  406.170   72.495   83.715   41.916  108.773   18.603   22.748
     49.230  409.838   71.127   86.670   42.314  109.161   18.992   23.220
     49.240  409.228   70.691   85.999   42.269  110.395   19.906   22.221
     49.250  409.428   71.647   86.113   42.406  109.555   18.979   23.011
     49.260  408.846   71.431   85.350   41.871  110.392   19.234   22.345
     49.270  404.077   70.405   83.708   41.556  109.089   19.070   21.947
     49.280  408.499   70.907   85.834   42.263  109.665   18.954   22.479
     49.290  404.565   70.991   84.855   41.406  108.983   18.811   22.730
     49.300  406.470   70.780   84.081   42.216  109.812   19.250   22.761
     49.310  408.520   70.860   85.827   41.385  109.731   18.973   22.313
     49.320  410.315   72.034   85.367   42.844  109.194   18.877   21.826
     49.330  412.170   72.763   84.508   41.642  110.372   20.206   22.381
     49.340  409.153   72.285   84.727   42.534  109.547   19.239   22.201
     49.350  412.274   71.761   85.715   42.540  109.709   19.062   22.756
     49.360  412.878   71.134   85.153   42.803  112.184   20.253   22.177
     49.370  413.700   70.643   85.845   42.514  111.796   19.919   22.601
     49.380  413.271   72.171   85.260   42.512  111.414   19.343   22.482
     49.390  412.059   72.434   84.165   42.405  111.094   19.266   21.707
     49.400  411.816   72.675   84.112   42.711  109.382   19.841   24.363
     49.410  412.893   73.279   86.497   42.022  109.547   19.307   23.442
     49.420  411.485   71.153   85.314   42.253  110.765   18.799   23.245
     49.430  407.871   70.461   85.396   41.907  109.025   18.996   22.392
     49.440  410.093   71.960   84.961   42.535  109.731   19.045   22.074
     49.450  410.164   71.536   84.956   42.555  108.810   19.310   22.710
     49.460  411.813   72.539   85.240   41.204  110.770   18.939   23.209
     49.470  414.656   72.384   86.203   42.676  110.688   19.265   23.482
     49.480  411.713   73.140   84.791   42.073  110.172   18.422   23.337
     49.490  412.946   72.998   85.429   41.986  110.555   19.327   23.766
     49.500  410.670   72.060   85.342   42.201  107.711   19.395   24.029
     49.510  412.193   73.148   84.297   42.655  110.551   18.892   23.473
     49.520  412.963   72.407   85.755   41.768  110.990   18.635   23.249
     49.530  410.519   72.055   86.465   41.100  109.407   18.965   23.043
     49.540  413.766   72.174   85.719   41.808  111.459   19.919   23.655
     49.550  407.261   71.514   85.038   42.352  109.784   18.523   23.703
     49.560  410.671   72.143   84.684   42.796  109.647   19.382   24.054
     49.570  411.490   72.011   84.936   43.041  110.104   19.145   24.296
     49.580  409.590   70.866   84.191   41.593  111.855   20.191   23.873
     49.590  413.578   72.503   86.047   43.546  110.371   19.670   24.244
     49.600  413.171   71.332   85.543   43.358  112.895   20.356   23.752
     49.610  409.213   69.538   84.210   43.197  111.771   19.693   24.072
     49.620  407.858   70.564   84.259   41.901  112.557   19.206   23.876
     49.630  406.678   70.019   83.223   42.274  112.118   19.718   23.382
     49.640  408.927   72.359   84.339   41.972  111.009   20.662   23.423
     49.650  404.761   71.257   83.299   42.006  110.315   18.714   23.046
     49.660  406.502   71.414   84.127   42.442  110.725   19.986   22.431
     49.670  404.804   70.784   84.198   41.408  109.969   19.777   23.141
     49.680  406.434   71.946   84.099   40.153  110.446   19.820   23.765
     49.690  402.121   70.789   84.574   41.472  107.888   18.783   23.484
     49.700  402.814   71.794   84.710   41.598  108.595   19.031   23.358
     49.710  404.546   70.628   84.946   41.588  108.634   19.548   24.532
     49.720  405.054   71.124   82.842   41.264  109.616   19.782   24.037
     49.730  404.277   70.933   83.624   42.816  108.916   19.147   23.398
     49.740  404.097   71.839   84.887   40.904  108.521   18.925   23.647
     49.750  407.080   72.542   86.270   40.746  109.230   18.924   23.774
     49.760  406.538   72.157   86.763   41.969  107.558   19.188   22.784
     49.770  405.835   71.625   84.617   41.500  109.196   19.074   24.239
     49.780  403.777   70.442   85.058   42.371  107.808   18.360   23.871
     49.790  408.350   69.991   86.512   42.465  110.468   20.003   23.629
     49.800  404.800   69.489   84.473   42.446  110.560   19.334   23.273
     49.810  406.206   70.028   85.012   43.283  109.790   18.688   23.592
     49.820  404.694   70.046   85.667   42.049  109.874   18.193   23.204
     49.830  405.707   71.227   85.075   41.864  109.283   18.839   22.947
     49.840  406.080   69.716   85.600   43.737  108.457   19.083   23.812
     49.850  404.473   72.440   84.043   41.392  109.919   18.853   22.769
     49.860  405.548   69.579   85.776   42.612  110.093   18.537   22.372
     49.870  404.111   71.638   84.801   41.138  108.466   19.352   22.579
     49.880  405.917   69.049   87.367   41.490  110.193   19.876   22.658
     49.890  403.442   70.072   85.664   39.989  110.538   18.760   23.131
     49.900  408.838   70.962   85.987   42.411  109.716   19.896   22.736
     49.910  407.533   71.699   86.815   41.181  109.407   19.598   22.838
     49.920  404.930   70.831   85.234   41.118  110.673   19.558   22.408
     49.930  405.256   70.793   85.216   40.954  109.939   19.742   22.879
     49.940  402.034   70.090   83.572   41.329  109.257   19.972   22.224
     49.950  402.352   69.582   85.788   41.882  108.092   18.907   21.972
     49.960  404.532   69.984   85.762   42.886  109.170   19.159   22.358
     49.970  403.143   71.784   84.040   42.420  108.999   19.052   22.746
     49.980  402.304   70.402   83.995   43.038  107.074   19.064   22.454
     49.990  403.253   70.120   84.581   42.788  106.983   19.020   23.077
     50.000  402.688   69.830   84.661   43.306  108.525   18.891   22.537
     50.010  406.935   72.432   85.243   43.399  106.577   20.481   23.354
     50.020  406.840   71.855   84.364   42.040  108.516   19.825   22.897
     50.030  403.799   71.041   83.002   42.103  108.932   19.574   23.588
     50.040  407.865   71.682   85.078   42.206  110.813   19.782   23.627
     50.050  405.357   71.477   83.298   42.323  111.685   19.790   21.726
     50.060  400.114   70.685   82.641   43.380  106.555   19.893   22.687
     50.070  406.232   70.712   84.314   44.133  110.217   18.568   23.055
     50.080  407.413   71.494   85.078   43.545  110.160   18.805   23.148
     50.090  401.731   70.572   83.376   42.986  110.109   18.574   23.056
     50.100  404.483   70.401   84.158   43.885  108.382   19.340   23.251
     50.110  403.077   70.023   84.310   43.088  108.713   18.823   22.928
     50.120  404.080   70.905   83.900   43.877  109.484   18.190   22.750
     50.130  405.405   70.099   85.073   42.033  110.690   19.247   22.611
     50.140  406.939   70.463   85.980   43.129  110.701   20.167   22.377
     50.150  405.669   70.838   84.368   41.810  111.123   19.063   22.602
     50.160  404.320   69.834   84.874   43.936  109.255   19.208   22.606
     50.170  404.037   71.483   83.203   43.731  109.206   19.177   22.380
     50.180  408.661   70.238   85.612   43.071  111.795   19.531   22.994
     50.190  408.378   71.276   85.593   44.200  111.740   18.958   22.149
     50.200  406.367   71.102   85.023   43.746  110.712   19.850   21.698
     50.210  404.962   70.283   86.644   42.631  111.371   19.493   21.719
     50.220  402.981   70.929   85.013   43.471  109.551   19.168   21.590
     50.230  403.775   71.367   84.988   43.409  109.475   19.190   21.722
     50.240  407.406   72.763   84.583   42.709  111.366   19.297   21.877
     50.250  407.161   71.113   84.051   43.641  112.821   19.817   21.379
     50.260  407.957   70.638   86.210   43.661  110.883   20.410   22.139
     50.270  408.942   72.139   84.445   43.976  111.095   20.317   21.867
     50.280  409.042   71.031   86.331   42.708  111.925   19.627   22.956
     50.290  407.012   70.485   84.898   42.890  111.315   20.287   21.459
     50.300  404.164   70.967   84.144   41.843  110.708   19.901   22.121
     50.310  405.590   71.255   85.732   42.392  109.191   19.784   21.589
     50.320  409.218   71.634   85.851   43.224  110.950   20.074   22.857
     50.330  405.537   71.828   84.574   43.436  109.829   19.725   21.672
     50.340  405.866   70.121   84.713   43.413  111.889   20.213   21.930
     50.350  412.331   72.209   85.421   43.815  114.117   19.968   22.224
     50.360  402.238   70.901   83.986   42.883  110.596   18.608   21.481
     50.370  409.268   72.191   86.745   42.711  111.370   19.333   21.822
     50.380  404.936   71.128   86.451   43.405  110.303   18.307   21.015
     50.390  404.120   71.082   87.327   42.215  109.520   19.062   20.966
     50.400  403.404   70.744   86.567   42.004  109.798   19.080   21.510
     50.410  403.872   70.834   86.637   42.211  110.567   18.661   21.089
     50.420  402.926   70.733   84.789   41.870  110.623   19.063   21.004
     50.430  402.810   71.470   84.444   43.497  110.631   19.044   20.737
     50.440  403.394   71.456   84.521   42.341  111.675   18.591   21.386
     50.450  401.654   69.405   84.128   42.509  111.384   18.923   21.636
     50.460  404.077   71.318   85.351   42.289  110.822   18.940   20.977
     50.470  402.921   71.154   85.229   43.055  108.917   19.946   21.840
     50.480  405.441   72.103   82.360   44.183  112.000   18.929   21.007
     50.490  406.483   71.420   85.684   44.262  110.320   19.274   20.447
     50.500  402.846   70.479   83.610   42.783  111.128   18.852   22.110
     50.510  403.172   70.939   84.171   42.937  110.253   18.806   21.990
     50.520  405.418   71.187   86.003   43.450  109.295   18.739   21.516
     50.530  406.875   70.824   84.230   43.153  110.587   20.223   22.012
     50.540  402.980   72.448   83.573   43.371  108.424   18.198   21.099
     50.550  406.207   71.599   85.762   42.831  111.748   19.049   20.824
     50.560  405.183   71.234   85.946   43.155  111.027   18.741   21.243
     50.570  404.845   72.509   85.214   42.259  111.417   18.511   21.033
     50.580  408.289   72.115   87.033   42.432  110.935   18.980   21.369
     50.590  407.105   71.513   85.125   42.523  112.140   19.083   21.745
     50.600  407.268   71.627   85.076   43.203  110.610   19.174   22.013
     50.610  405.904   71.962   84.931   42.722  111.129   18.246   22.102
     50.620  406.298   72.321   85.057   43.368  108.172   19.116   23.097
     50.630  407.857   71.304   86.853   42.863  110.706   18.844   22.096
     50.640  403.476   70.228   84.893   42.624  110.523   19.456   20.948
     50.650  407.266   71.059   85.835   43.224  111.111   19.297   22.293
     50.660  404.241   71.164   84.316   44.071  111.136   18.725   21.402
     50.670  405.335   70.605   86.062   43.178  110.089   19.300   21.416
     50.680  406.533   69.343   86.170   43.101  110.617   19.843   22.164
     50.690  404.848   70.612   84.565   43.631  111.661   18.211   20.763
     50.700  406.732   70.023   84.808   43.147  112.618   18.786   21.895
     50.710  406.425   71.228   85.210   43.265  109.766   18.492   21.993
     50.720  401.037   69.285   83.868   43.801  109.880   19.085   20.692
     50.730  401.101   69.612   84.947   41.723  110.941   18.335   21.831
     50.740  405.546   70.125   84.771   42.787  110.640   19.442   21.862
     50.750  407.613   71.599   86.199   42.747  110.863   19.519   21.456
     50.760  405.796   71.493   84.446   42.225  113.359   18.426   20.738
     50.770  409.100   70.727   86.050   43.550  113.928   19.427   20.894
     50.780  404.152   70.435   84.115   42.200  112.835   19.054   20.541
     50.790  403.090   70.384   83.654   43.306  111.832   19.229   20.804
     50.800  403.820   70.066   84.598   43.320  111.825   18.801   20.788
     50.810  402.137   69.496   84.437   42.406  110.411   19.209   21.063
     50.820  401.723   69.712   84.878   42.619  109.143   18.552   22.160
     50.830  401.029   68.666   84.220   42.670  109.981   19.702   21.289
     50.840  402.614   70.051   84.226   41.627  111.613   19.282   21.152
     50.850  400.882   68.665   85.005   42.280  110.463   19.614   21.180
     50.860  403.065   70.274   86.164   41.837  109.953   19.195   21.377
     50.870  404.869   69.674   85.702   41.966  110.527   19.716   21.535
     50.880  404.178   69.560   86.315   42.973  110.115   18.737   21.900
     50.890  401.162   68.767   85.203   42.004  110.240   18.753   22.096
     50.900  404.708   70.653   85.663   41.661  110.558   19.519   21.823
     50.910  402.569   69.421   85.304   42.653  109.871   19.578   21.101
     50.920  408.286   71.431   86.959   42.648  112.003   19.691   21.842
     50.930  402.818   69.805   85.004   42.058  109.988   19.842   21.767
     50.940  406.556   70.463   88.137   42.041  110.305   18.650   22.520
     50.950  407.628   71.726   86.711   42.158  111.520   19.553   21.597
     50.960  405.447   71.300   85.842   42.019  110.133   19.462   21.622
     50.970  404.854   69.682   85.093   42.271  111.860   20.211   22.075
     50.980  404.289   69.940   85.742   41.955  110.053   19.537   22.839
     50.990  401.884   70.239   86.490   40.645  109.632   18.946   21.414
     51.000  409.043   71.542   87.171   42.283  110.596   19.052   22.501
     51.010  408.174   70.966   85.623   41.669  112.642   19.689   23.523
     51.020  405.572   70.830   86.882   41.944  111.238   18.709   21.434
     51.030  405.715   71.295   87.112   41.558  110.312   18.692   22.306
     51.040  407.315   69.074   87.326   41.518  112.898   18.999   23.478
     51.050  406.385   70.133   87.487   41.360  109.658   20.288   22.804
     51.060  407.706   70.232   85.952   42.689  112.255   19.195   21.761
     51.070  409.897   70.401   89.202   41.348  111.547   19.495   23.059
     51.080  411.784   71.450   86.771   42.689  112.172   19.745   22.710
     51.090  409.019   70.080   86.681   41.397  112.192   20.387   23.218
     51.100  413.570   73.320   86.700   42.738  114.600   19.381   22.841
     51.110  411.973   72.683   87.108   41.508  112.642   19.945   22.990
     51.120  409.210   70.399   86.987   41.000  112.871   20.692   22.608
     51.130  409.037   71.421   86.515   43.420  111.533   19.883   22.345
     51.140  408.715   70.136   85.878   43.279  112.777   19.417   23.255
     51.150  409.712   70.481   86.383   43.788  111.688   19.840   22.892
     51.160  406.653   70.333   85.546   42.599  113.777   19.084   22.128
     51.170  411.587   72.596   87.282   42.684  112.044   19.939   23.218
     51.180  411.301   71.136   86.977   43.388  112.102   19.208   22.793
     51.190  406.037   70.273   85.121   42.997  110.544   19.632   22.666
     51.200  407.103   69.996   84.833   42.959  112.461   19.476   22.678
     51.210  411.755   71.362   86.886   43.642  113.283   19.538   22.721
     51.220  408.788   71.892   84.834   42.906  112.014   19.894   23.352
     51.230  409.067   72.713   85.386   41.822  112.032   19.903   22.554
     51.240  406.713   69.945   85.830   42.270  112.277   19.496   22.234
     51.250  409.060   71.175   85.753   42.838  112.175   19.909   22.927
     51.260  407.031   71.591   85.984   42.211  111.707   19.309   22.054
     51.270  402.962   70.412   84.237   42.600  110.054   19.935   22.167
     51.280  407.821   72.800   84.964   41.605  111.465   20.035   22.926
     51.290  408.277   72.683   85.743   42.065  112.979   19.870   21.368
     51.300  408.042   71.599   85.112   43.045  111.915   19.991   22.705
     51.310  404.734   70.909   84.894   43.013  109.192   20.207   22.439
     51.320  407.423   71.600   85.651   44.038  109.701   19.691   23.067
     51.330  405.268   70.520   86.089   41.917  112.749   19.550   21.304
     51.340  402.956   71.379   85.417   42.883  108.123   19.456   21.173
     51.350  407.064   71.623   83.769   42.550  111.554   19.558   22.091
     51.360  410.939   72.323   85.919   42.848  113.135   19.310   22.664
     51.370  406.156   69.748   85.950   43.286  110.893   19.631   22.956
     51.380  404.018   69.704   84.700   42.399  112.194   19.121   22.070
     51.390  408.565   69.312   84.835   42.646  113.426   20.209   21.660
     51.400  408.588   70.019   85.316   42.565  112.717   20.035   21.796
     51.410  406.736   69.724   84.145   42.639  112.327   19.431   23.046
     51.420  405.802   69.320   86.210   42.007  110.443   20.148   22.599
     51.430  409.015   71.473   85.061   42.580  113.314   19.961   22.434
     51.440  410.958   71.327   85.543   43.158  113.282   19.590   23.107
     51.450  410.255   70.625   86.523   43.451  112.391   19.421   22.899
     51.460  412.147   70.841   86.527   42.217  114.213   20.026   22.462
     51.470  412.132   71.997   87.787   42.788  112.739   19.634   22.520
     51.480  410.263   71.357   85.338   41.666  110.676   21.312   23.610
     51.490  409.092   72.251   85.460   42.778  109.411   19.689   23.637
     51.500  406.758   71.850   84.490   42.270  110.506   20.038   22.096
     51.510  417.217   75.364   86.133   42.236  114.717   20.890   22.527
     51.520  411.080   71.321   86.047   43.120  113.617   20.809   21.653
     51.530  411.733   71.783   85.873   43.026  113.207   20.441   22.186
     51.540  409.849   73.249   85.119   43.309  110.084   20.057   21.953
     51.550  406.491   71.491   84.226   42.041  111.118   20.416   22.023
     51.560  410.293   71.602   84.989   42.158  112.613   20.353   21.947
     51.570  402.340   71.464   85.011   41.068  109.239   20.225   21.690
     51.580  406.246   71.424   84.008   41.546  110.785   21.081   21.749
     51.590  407.865   70.688   84.305   42.984  110.780   20.113   22.436
     51.600  403.214   71.290   84.713   41.574  109.672   20.067   21.806
     51.610  408.369   72.508   84.889   41.152  111.475   20.490   22.105
     51.620  408.462   71.667   84.873   42.448  111.034   20.831   21.863
     51.630  405.186   71.316   84.794   42.397  109.285   20.093   21.455
     51.640  405.240   73.371   84.386   41.041  109.711   20.207   22.243
     51.650  406.284   71.735   84.876   41.671  111.507   19.618   22.796
     51.660  405.944   71.319   85.283   41.824  110.219   20.132   22.487
     51.670  405.529   71.609   86.282   41.605  109.170   20.177   22.453
     51.680  405.298   72.034   85.232   41.870  108.849   20.122   22.278
     51.690  405.910   71.554   84.731   42.688  110.397   20.658   22.258
     51.700  406.747   72.038   85.273   42.645  110.740   20.311   21.527
     51.710  404.258   70.076   84.719   42.164  110.127   19.873   21.933
     51.720  403.259   69.830   83.690   41.753  110.376   20.089   21.670
     51.730  403.862   70.172   84.292   42.598  112.413   19.637   22.515
     51.740  408.396   73.108   85.252   42.091  110.690   19.644   22.352
     51.750  403.162   72.194   83.596   42.267  109.912   19.272   21.990
     51.760  404.969   71.294   84.288   42.868  109.206   19.675   21.339
     51.770  408.498   71.879   84.942   41.773  112.155   19.533   22.400
     51.780  405.579   71.189   85.230   42.502  109.916   19.343   22.251
     51.790  404.565   72.633   81.392   43.071  111.991   19.331   21.221
     51.800  407.398   70.232   85.346   43.003  112.379   19.104   22.277
     51.810  404.464   71.415   82.770   42.538  110.036   19.276   21.953
     51.820  405.149   70.315   82.360   41.517  112.458   19.331   22.110
     51.830  401.588   69.207   82.992   42.941  110.725   19.084   21.420
     51.840  404.224   69.363   84.382   42.601  112.172   18.865   21.038
     51.850  404.710   69.612   83.417   41.837  111.680   19.489   22.352
     51.860  401.783   70.191   84.057   40.921  109.932   19.146   22.920
     51.870  403.476   69.431   84.907   42.519  110.321   18.740   21.979
     51.880  405.127   70.441   84.056   42.499  110.721   18.869   22.775
     51.890  400.774   70.014   82.726   42.794  109.544   18.805   21.578
     51.900  405.568   72.195   85.880   42.232  109.751   18.922   21.947
     51.910  405.601   69.932   83.695   41.970  111.086   20.070   22.184
     51.920  406.072   70.593   83.918   43.355  109.027   20.525   21.927
     51.930  407.672   69.503   85.736   42.833  112.489   19.430   22.124
     51.940  410.346   70.073   85.951   42.186  112.798   20.535   22.628
     51.950  406.237   70.737   83.624   42.880  110.639   19.697   22.078
     51.960  404.686   70.942   82.377   41.801  110.563   20.226   23.223
     51.970  407.190   71.726   83.861   41.586  112.919   19.517   22.079
     51.980  408.588   70.867   82.681   43.001  112.746   19.280   23.101
     51.990  406.873   71.303   83.159   42.140  110.936   19.196   23.000
     52.000  404.774   70.823   84.442   41.774  109.625   19.335   21.911
     52.010  404.478   71.335   83.684   42.240  109.283   18.674   22.297
     52.020  401.615   71.979   80.996   41.654  110.055   18.918   21.643
     52.030  408.508   70.853   85.703   43.083  110.778   19.498   22.201
     52.040  402.968   70.584   83.758   41.855  109.734   19.345   21.902
     52.050  406.307   71.944   83.998   43.803  109.103   19.678   22.077
     52.060  402.850   71.044   82.276   41.900  110.336   19.006   22.762
     52.070  407.760   72.647   83.721   42.256  111.427   18.851   22.240
     52.080  406.420   71.576   83.237   42.194  111.400   18.884   21.939
     52.090  405.172   70.484   83.666   40.842  111.443   19.243   22.037
     52.100  406.079   71.457   82.807   43.177  110.754   18.122   23.443
     52.110  408.767   72.126   84.002   43.538  110.957   19.792   22.582
     52.120  409.072   71.222   83.466   41.510  111.662   19.926   24.180
     52.130  411.052   71.346   84.722   43.358  112.947   19.325   23.155
     52.140  407.051   70.675   83.146   42.816  111.403   19.695   23.269
     52.150  401.377   68.696   83.220   41.754  109.820   19.120   23.408
     52.160  406.072   69.776   82.680   42.097  113.236   19.424   23.070
     52.170  406.692   69.869   83.653   42.400  112.176   19.893   23.218
     52.180  407.251   69.895   84.930   42.276  111.125   19.747   23.284
     52.190  409.603   71.040   84.374   42.374  113.162   19.794   21.651
     52.200  405.915   69.025   84.001   43.460  112.735   19.590   22.216
     52.210  405.430   70.094   82.834   44.425  111.704   19.184   22.269
     52.220  408.346   70.228   85.064   42.286  114.366   19.170   22.251
     52.230  409.024   71.281   84.779   42.516  112.504   19.583   22.100
     52.240  407.513   71.812   82.205   42.957  112.324   19.453   22.720
     52.250  404.031   69.701   83.711   42.541  111.209   18.657   22.300
     52.260  407.434   70.737   86.130   41.242  110.796   20.213   21.683
     52.270  405.775   71.046   84.482   42.394  110.993   18.900   21.704
     52.280  408.849   71.359   84.796   41.713  112.093   19.116   22.419
     52.290  407.452   71.020   84.257   42.196  112.122   18.650   21.637
     52.300  404.960   69.356   85.199   43.334  109.040   19.486   22.239
     52.310  406.334   70.502   85.152   42.249  111.279   19.142   21.768
     52.320  409.435   70.384   84.835   43.254  111.897   19.910   22.721
     52.330  404.501   68.520   84.560   42.198  110.610   19.226   22.834
     52.340  408.532   71.645   84.168   44.356  110.529   19.163   22.120
     52.350  407.628   70.561   85.792   41.992  111.072   19.767   23.170
     52.360  411.136   71.818   86.230   42.955  111.488   20.272   21.690
     52.370  409.556   70.478   86.919   42.369  111.149   19.953   21.926
     52.380  412.575   71.458   86.213   42.303  111.697   19.886   23.244
     52.390  404.774   69.514   86.962   42.609  108.600   19.049   21.398
     52.400  411.007   71.294   86.592   42.735  111.589   19.373   22.749
     52.410  408.086   70.094   86.404   42.636  111.515   19.965   21.861
     52.420  408.625   71.001   87.716   43.343  109.339   19.011   21.920
     52.430  406.683   71.091   86.773   42.708  108.806   19.669   22.543
     52.440  406.970   71.180   84.482   42.575  109.388   19.799   22.624
     52.450  408.404   71.195   86.400   41.798  110.594   19.751   22.876
     52.460  412.377   72.422   86.106   44.729  111.039   19.519   22.256
     52.470  413.168   71.578   88.890   41.722  111.537   19.896   23.019
     52.480  408.696   70.280   85.375   43.291  111.356   19.289   22.605
     52.490  408.051   71.214   86.873   42.037  111.701   19.453   21.602
     52.500  409.112   72.582   83.912   42.532  112.181   19.825   22.459
     52.510  410.744   73.423   84.832   42.733  111.035   19.533   22.913
     52.520  410.635   70.584   86.316   43.187  110.080   20.326   22.738
     52.530  409.318   70.075   87.109   41.948  112.220   19.820   21.752
     52.540  411.271   70.410   86.072   42.953  113.580   19.682   22.293
     52.550  412.492   71.948   87.271   42.698  111.103   19.729   22.883
     52.560  410.100   71.049   86.906   42.800  111.963   19.352   21.500
     52.570  410.480   69.871   87.798   42.686  110.722   20.342   22.614
     52.580  410.409   72.101   86.538   42.732  110.343   19.502   22.348
     52.590  413.307   70.460   87.262   42.640  112.346   19.900   22.529
     52.600  415.178   71.396   87.806   43.371  113.763   19.146   22.293
     52.610  409.533   71.910   85.392   42.310  110.681   19.562   22.810
     52.620  413.120   71.140   85.676   43.479  114.273   19.693   21.612
     52.630  415.368   73.014   87.833   42.714  112.885   19.422   22.114
     52.640  414.880   73.341   86.820   42.717  112.816   19.690   21.224
     52.650  412.882   72.098   86.989   42.255  112.353   19.728   21.811
     52.660  412.326   73.627   86.265   42.686  110.528   19.760   22.297
     52.670  409.930   71.978   86.531   40.426  111.569   20.139   21.916
     52.680  411.479   72.686   85.528   40.320  111.827   20.649   22.383
     52.690  413.357   72.288   87.186   42.978  110.989   19.716   21.638
     52.700  410.411   72.580   85.884   42.550  111.125   19.451   21.376
     52.710  411.342   72.856   86.549   42.509  111.373   19.433   21.921
     52.720  414.193   72.597   86.464   44.455  111.114   20.064   22.783
     52.730  409.876   71.377   86.164   42.311  111.275   19.437   21.542
     52.740  408.407   72.619   84.894   41.978  110.743   20.248   21.900
     52.750  407.833   70.856   84.610   43.046  110.104   19.935   21.899
     52.760  408.577   70.724   85.209   42.702  111.101   19.628   21.802
     52.770  412.858   72.244   85.562   44.191  110.137   20.689   22.170
     52.780  408.146   71.665   84.882   41.116  111.664   19.338   22.304
     52.790  413.689   73.246   86.655   44.074  110.146   19.907   22.212
     52.800  412.201   71.825   87.643   41.969  111.477   19.658   22.354
     52.810  411.178   70.942   85.815   43.056  112.548   19.956   21.743
     52.820  408.501   70.917   85.599   43.346  110.432   18.854   21.663
     52.830  410.510   70.294   87.823   43.476  110.221   19.273   22.052
     52.840  408.502   69.737   87.047   41.664  112.266   18.943   21.555
     52.850  409.540   72.692   83.560   42.987  111.434   18.818   23.141
     52.860  414.564   72.296   86.059   42.655  113.498   19.866   22.451
     52.870  407.909   70.906   84.378   43.171  109.526   19.342   21.312
     52.880  412.980   71.756   86.581   42.582  111.715   19.547   22.710
     52.890  408.186   71.132   84.773   42.732  110.347   19.782   21.728
     52.900  413.786   71.636   86.126   42.634  112.342   20.044   22.861
     52.910  405.340   70.454   84.379   41.103  110.071   19.704   22.209
     52.920  406.303   71.127   84.208   41.905  110.702   18.554   22.099
     52.930  407.555   70.982   84.514   42.836  111.321   18.740   21.413
     52.940  408.555   71.171   85.875   40.962  111.581   19.097   21.921
     52.950  411.151   70.429   86.608   42.076  111.912   19.674   21.455
     52.960  411.897   72.217   85.215   42.727  110.841   19.255   22.308
     52.970  411.817   70.617   87.472   41.789  111.453   19.155   21.636
     52.980  408.026   69.530   86.571   41.533  110.063   18.760   22.211
     52.990  411.514   71.644   86.469   41.572  111.179   20.207   21.999
     53.000  405.958   70.006   85.844   40.717  110.678   19.479   21.450
     53.010  409.649   71.346   87.625   42.496  108.577   18.835   21.876
     53.020  413.690   69.920   87.967   42.967  112.888   19.171   21.481
     53.030  409.303   70.543   87.535   42.354  111.482   17.892   21.517
     53.040  411.041   70.864   87.627   42.024  113.179   18.600   20.984
     53.050  408.601   69.848   86.643   42.141  111.376   19.202   21.715
     53.060  406.678   68.527   86.455   42.879  112.238   18.685   20.674
     53.070  412.527   72.379   86.369   42.781  112.932   19.259   21.184
     53.080  407.651   70.929   85.716   42.496  111.207   18.963   20.630
     53.090  409.674   71.010   87.682   41.926  112.099   18.733   21.404
     53.100  411.307   71.477   87.065   43.036  113.875   18.634   21.464
     53.110  412.734   71.791   87.912   42.576  112.274   18.455   21.900
     53.120  408.971   70.558   85.054   42.601  112.652   18.878   22.353
     53.130  406.806   69.128   87.465   42.223  111.015   18.655   22.184
     53.140  408.943   70.699   86.726   41.738  111.549   18.844   21.753
     53.150  409.505   70.952   87.479   41.282  112.012   19.363   21.575
     53.160  409.973   71.005   85.278   43.209  110.824   19.643   22.524
     53.170  409.776   71.891   86.733   41.391  110.061   19.403   23.132
     53.180  414.788   70.838   83.936   43.400  115.844   19.574   21.946
     53.190  415.744   71.240   86.430   43.006  113.825   19.748   21.095
     53.200  413.942   70.993   87.559   43.593  111.744   19.172   21.745
[truncated: 7,251,001 more chars]
