# Supplementary material for: Comparative structural insights and functional analysis for the distinct unbound states of Human AGO proteins
Source: Sci Rep. 2025 Mar 19;15:9432. doi: 10.1038/s41598-025-91849-5 (PMC11923369; doi:10.1038/s41598-025-91849-5)
Supplement: Supplementary file 4 — Supplementary Information 4. [file 41598_2025_91849_MOESM4_ESM.zip › global_and_domains/AGO4/r3/area.xvg]

# This file was created Sun Jul 14 14:07:16 2024
# Created by:
#                       :-) GROMACS - gmx sasa, 2024.1 (-:
# 
# Executable:   /usr/local/gromacs/bin/gmx
# Data prefix:  /usr/local/gromacs
# Working dir:  /media/simdrive/agosim3/AGO4/production
# Command line:
#   gmx sasa -f prod_center.xtc -s prod.tpr -n all_domains.ndx -o area.xvg -tu ns -surface 1 -output 10 11 12 13 14 15
# gmx sasa is part of G R O M A C S:
#
# Gravel Rubs Often Many Awfully Cauterized Sores
#
@    title "Solvent Accessible Surface"
@    xaxis  label "Time (ns)"
@    yaxis  label "Area (nm\S2\N)"
@TYPE xy
@ view 0.15, 0.15, 0.75, 0.85
@ legend on
@ legend box on
@ legend loctype view
@ legend 0.78, 0.8
@ legend length 2
@ s0 legend "Total"
@ s1 legend "r_15-144"
@ s2 legend "r_214-349"
@ s3 legend "r_410-490"
@ s4 legend "r_498-809"
@ s5 legend "r_154-206"
@ s6 legend "r_353-401"
      0.000  414.812   66.691   87.237   44.603  113.077   20.532   25.095
      0.010  415.333   66.137   88.660   43.460  114.213   20.648   25.116
      0.020  415.078   65.583   88.019   43.156  115.068   20.904   25.260
      0.030  415.888   66.474   86.065   43.796  115.869   20.775   25.827
      0.040  416.042   65.907   87.438   43.564  117.131   20.551   25.742
      0.050  414.214   66.969   86.614   43.295  115.498   20.776   24.622
      0.060  413.856   66.566   87.396   43.350  113.667   20.690   25.582
      0.070  414.348   66.105   88.791   42.950  114.376   20.054   26.180
      0.080  411.246   65.375   84.885   43.332  115.783   20.042   25.585
      0.090  409.642   66.816   85.129   41.354  113.487   20.048   26.039
      0.100  413.307   65.566   87.535   41.458  114.038   20.486   26.461
      0.110  419.279   67.676   88.567   43.566  115.860   20.289   25.792
      0.120  417.996   66.229   87.967   43.083  116.666   20.545   25.573
      0.130  424.310   68.816   89.667   42.890  115.568   20.494   26.924
      0.140  423.776   68.519   90.094   43.719  115.926   19.579   26.357
      0.150  417.330   68.487   86.144   43.365  114.993   20.282   26.381
      0.160  420.603   68.418   87.307   43.762  116.522   19.458   26.574
      0.170  410.632   67.579   87.805   41.301  113.162   19.965   25.482
      0.180  416.866   67.379   88.722   43.262  113.470   19.805   27.132
      0.190  420.623   68.378   89.475   43.324  115.222   20.076   26.605
      0.200  421.400   68.217   90.713   43.659  115.253   20.914   26.587
      0.210  424.996   70.588   89.423   43.509  115.861   20.391   27.584
      0.220  422.555   70.053   88.718   43.793  115.842   20.564   26.665
      0.230  422.326   69.315   88.889   42.679  114.944   20.245   27.706
      0.240  420.831   68.367   90.264   43.649  114.871   19.728   27.174
      0.250  420.082   67.508   88.669   42.534  117.090   19.043   26.435
      0.260  420.765   69.706   88.329   42.351  114.692   21.396   26.397
      0.270  416.988   68.237   88.929   42.365  115.049   19.512   26.806
      0.280  419.965   69.276   88.493   43.901  114.075   20.665   27.764
      0.290  420.867   70.004   88.899   41.884  116.152   20.461   26.365
      0.300  420.478   68.911   88.051   42.411  114.524   20.190   27.966
      0.310  417.960   68.713   87.881   42.774  114.015   20.101   26.816
      0.320  420.806   69.001   88.711   43.644  113.935   20.581   26.421
      0.330  418.107   69.504   87.736   41.896  115.107   20.032   26.389
      0.340  421.996   69.717   86.003   43.503  116.177   20.795   26.737
      0.350  415.334   68.993   87.378   43.017  113.941   20.362   25.501
      0.360  415.734   67.106   87.340   41.936  115.985   20.996   26.277
      0.370  417.391   67.379   89.431   42.650  115.094   20.677   26.160
      0.380  416.661   68.673   89.164   42.217  113.175   20.995   25.785
      0.390  416.764   69.647   89.228   41.997  113.270   20.200   25.828
      0.400  418.345   67.997   90.347   43.386  114.109   19.125   25.887
      0.410  416.597   66.224   91.764   41.263  113.673   21.099   25.207
      0.420  419.962   69.007   90.261   43.282  113.547   20.577   25.632
      0.430  417.111   69.620   88.475   42.068  112.895   20.398   26.644
      0.440  418.097   68.997   87.500   42.719  112.839   20.395   26.198
      0.450  415.617   69.094   88.482   42.737  111.788   20.499   26.381
      0.460  417.522   67.055   89.108   42.244  114.218   20.710   27.180
      0.470  413.922   66.169   88.789   43.569  110.515   21.122   26.163
      0.480  415.800   68.945   88.032   41.895  112.774   20.723   26.779
      0.490  417.535   67.438   89.295   42.757  114.900   20.537   26.304
      0.500  417.431   66.821   88.056   43.135  115.833   20.597   26.396
      0.510  413.455   68.119   85.655   41.743  113.282   20.694   26.319
      0.520  413.458   67.069   86.518   43.575  112.226   20.726   26.818
      0.530  415.277   65.972   88.417   43.124  113.217   21.055   27.003
      0.540  414.858   68.409   87.834   43.070  112.579   20.427   25.721
      0.550  408.947   66.496   87.728   42.302  110.103   20.221   25.118
      0.560  412.697   68.343   85.479   42.375  112.748   19.817   26.492
      0.570  408.125   67.738   85.634   42.339  111.223   19.830   26.197
      0.580  411.207   68.143   86.196   42.131  112.677   19.647   25.833
      0.590  412.022   68.474   86.443   41.896  113.512   19.630   25.726
      0.600  413.400   68.588   88.951   42.168  111.074   20.618   25.198
      0.610  410.429   66.798   87.776   41.518  113.639   19.984   25.085
      0.620  414.393   68.513   88.640   42.353  112.885   19.461   26.133
      0.630  415.516   67.825   88.580   43.031  113.663   19.324   26.625
      0.640  410.124   66.162   87.763   41.758  113.925   18.998   24.621
      0.650  415.740   65.959   90.477   42.718  113.398   20.818   25.270
      0.660  417.017   66.690   89.231   42.465  114.542   19.974   25.838
      0.670  414.844   67.328   89.768   42.307  114.839   20.003   25.149
      0.680  414.905   67.340   90.827   42.615  112.503   20.443   24.828
      0.690  415.130   66.405   91.174   42.900  114.005   19.333   25.170
      0.700  410.941   66.481   88.962   42.071  112.851   19.743   25.427
      0.710  413.166   67.252   90.638   42.338  113.858   19.044   25.116
      0.720  414.480   67.948   90.391   42.747  113.195   20.106   25.158
      0.730  413.561   65.620   90.036   43.136  113.509   19.860   25.606
      0.740  412.699   66.357   90.926   42.287  112.238   19.993   25.679
      0.750  413.038   68.046   88.841   42.690  111.805   19.862   25.122
      0.760  408.970   67.152   88.127   42.127  111.944   19.532   25.267
      0.770  412.048   68.211   88.909   42.098  112.183   19.892   25.370
      0.780  413.844   67.607   88.326   42.249  113.191   20.395   25.530
      0.790  412.608   67.722   87.966   42.274  112.429   20.221   25.742
      0.800  414.901   67.926   87.997   43.901  113.054   21.115   25.253
      0.810  413.962   68.305   88.134   42.295  111.809   21.342   25.385
      0.820  413.502   67.620   89.939   42.369  112.449   20.692   24.590
      0.830  414.517   66.046   89.568   43.163  113.621   20.002   25.784
      0.840  417.536   67.331   90.865   42.619  114.949   20.241   25.573
      0.850  412.967   68.256   90.277   42.124  111.855   19.535   24.859
      0.860  410.757   68.881   88.025   42.747  112.446   18.986   25.210
      0.870  411.621   68.039   87.650   42.462  113.478   19.876   24.877
      0.880  412.604   68.038   88.619   42.354  112.956   20.148   24.847
      0.890  410.584   67.408   87.932   41.942  111.849   20.193   25.062
      0.900  412.757   67.235   89.503   42.082  114.258   20.225   24.556
      0.910  411.341   67.489   90.918   42.484  111.326   19.786   24.504
      0.920  414.277   69.187   89.038   42.745  113.449   20.856   23.766
      0.930  413.472   68.373   90.027   42.325  113.865   20.221   24.418
      0.940  415.052   69.629   88.438   42.859  113.255   19.844   24.905
      0.950  416.194   70.582   88.787   42.790  112.620   20.546   25.078
      0.960  419.515   70.829   90.243   43.123  113.162   20.411   24.524
      0.970  415.401   69.125   88.899   42.473  113.867   20.479   24.665
      0.980  417.470   69.840   89.221   41.466  114.740   20.076   25.512
      0.990  413.233   68.742   89.472   41.848  113.885   20.460   23.432
      1.000  413.047   68.478   89.151   41.615  113.126   20.257   24.350
      1.010  414.826   69.413   88.781   41.772  114.391   19.981   24.599
      1.020  418.092   69.300   89.693   43.146  113.043   21.567   23.891
      1.030  415.996   70.403   89.106   43.540  111.677   20.433   24.599
      1.040  414.365   69.426   88.866   43.330  110.870   20.988   24.679
      1.050  416.547   70.987   88.288   43.907  113.128   20.146   24.000
      1.060  416.328   69.731   89.523   42.922  112.865   21.236   23.864
      1.070  417.185   70.162   88.886   42.857  114.019   20.355   23.825
      1.080  417.427   69.542   88.549   44.152  113.857   20.220   24.000
      1.090  417.795   69.028   89.861   44.459  112.739   19.862   24.530
      1.100  411.802   69.722   88.284   43.020  110.834   19.579   23.705
      1.110  414.148   69.447   89.175   43.021  112.787   19.455   23.403
      1.120  415.391   68.155   87.944   43.795  112.987   19.812   25.106
      1.130  415.326   70.851   88.077   43.215  112.902   19.541   23.623
      1.140  415.091   70.630   87.609   43.190  112.064   20.742   24.508
      1.150  412.621   68.140   89.770   43.147  113.027   19.379   23.120
      1.160  417.804   68.970   90.193   42.795  112.013   21.616   24.530
      1.170  415.198   68.952   88.588   43.395  113.385   20.312   23.098
      1.180  413.902   69.496   89.413   43.341  112.288   20.014   23.084
      1.190  416.092   70.896   88.025   43.217  112.327   20.500   24.447
      1.200  410.649   68.857   86.661   42.887  112.544   20.524   23.738
      1.210  412.714   69.745   88.701   42.476  112.206   20.009   24.068
      1.220  416.974   69.306   89.538   43.109  113.449   20.430   24.044
      1.230  415.165   68.761   90.704   42.281  112.797   20.755   24.364
      1.240  408.154   67.000   89.431   42.797  110.764   18.890   22.968
      1.250  412.523   68.474   89.240   42.538  112.162   19.411   23.961
      1.260  413.163   69.614   87.642   43.572  111.632   19.719   23.648
      1.270  414.577   68.624   88.839   43.921  113.381   20.357   23.793
      1.280  410.496   68.630   88.636   43.141  111.598   19.898   23.716
      1.290  411.971   67.505   88.984   43.462  112.643   19.204   24.391
      1.300  409.939   69.356   89.556   41.794  109.203   19.579   23.746
      1.310  413.727   70.086   88.816   42.966  112.111   19.801   23.782
      1.320  412.157   69.319   88.662   43.083  110.903   19.388   24.592
      1.330  411.839   67.692   89.163   42.655  112.941   20.307   23.678
      1.340  411.482   67.602   89.229   43.253  112.253   19.326   23.735
      1.350  414.193   67.141   88.489   43.565  113.772   20.387   24.144
      1.360  415.363   68.900   89.661   43.255  112.362   19.805   24.938
      1.370  412.272   67.785   89.189   43.751  110.720   19.469   24.561
      1.380  415.595   68.330   90.893   43.046  111.320   19.644   24.686
      1.390  413.662   67.792   89.072   43.261  111.985   19.335   24.770
      1.400  412.061   67.415   88.822   43.244  111.440   19.369   25.852
      1.410  418.698   68.517   91.078   43.385  113.462   20.350   24.877
      1.420  413.336   68.437   89.852   42.350  112.685   19.341   25.118
      1.430  414.914   69.588   90.219   43.224  112.747   19.432   24.198
      1.440  416.506   69.611   90.406   42.378  111.717   20.609   25.297
      1.450  418.912   70.260   91.631   43.048  112.406   19.963   25.235
      1.460  415.359   69.042   89.051   42.982  111.789   20.173   25.619
      1.470  415.304   69.345   91.136   41.757  111.113   20.754   24.343
      1.480  415.353   69.407   91.418   42.949  111.778   20.020   24.683
      1.490  418.810   69.588   90.799   43.665  113.642   19.771   25.374
      1.500  416.070   67.648   90.413   42.814  114.853   20.263   25.280
      1.510  415.796   68.075   90.735   42.132  113.380   20.198   25.580
      1.520  412.641   67.814   91.167   43.216  110.743   19.580   23.709
      1.530  412.464   66.753   90.651   42.335  112.787   19.492   24.451
      1.540  414.574   67.214   90.185   43.248  112.651   18.901   25.160
      1.550  413.028   66.778   88.913   42.495  113.441   19.170   25.317
      1.560  413.397   67.411   88.383   42.459  112.713   19.623   25.254
      1.570  414.141   67.785   89.163   43.269  112.022   18.509   26.565
      1.580  414.204   67.288   90.699   43.232  111.531   19.200   25.784
      1.590  413.217   67.699   88.120   44.103  112.776   19.183   25.284
      1.600  418.066   68.475   90.437   43.241  113.294   19.720   26.185
      1.610  411.472   69.330   87.009   42.518  112.874   19.630   25.126
      1.620  414.339   67.248   88.300   43.948  114.262   19.876   24.275
      1.630  416.276   68.250   88.747   43.763  114.428   20.070   24.907
      1.640  413.231   66.478   88.212   42.890  112.652   20.669   25.437
      1.650  414.967   67.807   89.555   43.903  112.154   19.710   25.177
      1.660  408.965   67.235   89.285   42.300  109.544   20.095   24.235
      1.670  410.860   68.095   88.259   42.837  109.744   20.664   25.826
      1.680  415.567   67.258   90.169   44.530  112.483   20.070   24.779
      1.690  412.414   66.957   88.437   43.133  113.817   19.747   24.787
      1.700  411.300   69.173   86.666   43.682  111.464   19.478   24.635
      1.710  411.978   67.356   87.783   43.560  111.626   20.085   25.327
      1.720  415.135   67.646   88.044   45.210  113.469   20.463   25.156
      1.730  409.447   68.882   88.216   43.389  111.432   19.133   24.625
      1.740  412.951   66.991   89.020   43.363  112.610   19.817   25.111
      1.750  415.384   68.093   90.479   43.219  110.601   19.985   25.720
      1.760  415.499   67.885   90.091   43.627  111.586   19.758   25.070
      1.770  415.539   68.098   90.591   43.655  109.793   19.465   25.979
      1.780  414.838   69.106   90.066   43.935  109.688   20.251   25.408
      1.790  413.925   68.705   87.791   42.828  112.223   19.503   26.472
      1.800  412.612   68.307   89.913   44.213  108.700   19.572   24.929
      1.810  414.747   68.159   90.103   44.091  111.616   19.780   24.921
      1.820  416.645   68.796   88.678   43.511  111.922   20.358   26.765
      1.830  418.215   69.392   88.564   44.342  112.925   20.702   26.203
      1.840  416.986   70.061   87.540   43.193  112.681   21.047   26.440
      1.850  411.835   68.281   88.105   43.003  110.888   20.275   25.835
      1.860  414.423   68.133   86.888   43.689  112.018   20.815   26.658
      1.870  413.733   66.809   87.820   44.138  111.066   20.912   26.263
      1.880  412.885   67.907   88.244   42.653  111.042   21.018   26.212
      1.890  415.793   68.606   88.238   42.926  112.114   20.729   26.725
      1.900  417.420   68.361   87.859   43.839  113.285   20.544   27.116
      1.910  412.445   67.382   88.092   43.457  111.361   19.387   26.119
      1.920  416.481   66.271   89.321   43.816  113.270   20.603   25.660
      1.930  416.555   67.885   90.711   42.929  112.200   20.444   25.874
      1.940  414.392   67.675   87.464   42.733  112.588   21.207   25.066
      1.950  414.763   67.624   89.889   43.180  111.612   19.771   25.535
      1.960  415.634   67.482   89.633   44.508  110.966   18.798   25.311
      1.970  417.334   69.230   89.005   43.382  113.358   19.894   25.321
      1.980  414.832   67.562   89.314   43.747  113.125   20.128   24.458
      1.990  418.024   67.701   90.025   42.640  113.478   20.091   25.135
      2.000  415.967   68.091   89.414   41.574  116.322   20.327   24.135
      2.010  418.118   68.075   89.489   43.644  114.940   19.820   25.540
      2.020  417.975   65.775   89.896   44.035  115.202   20.102   25.840
      2.030  412.674   67.458   88.889   43.756  113.055   19.420   24.862
      2.040  413.766   66.641   89.421   43.422  111.751   19.986   25.554
      2.050  416.651   66.191   88.916   44.458  114.419   20.265   25.185
      2.060  418.956   68.290   90.037   43.938  113.442   19.426   26.148
      2.070  415.006   68.182   90.141   43.625  111.874   20.212   24.797
      2.080  416.519   67.357   89.555   43.208  114.648   20.374   25.041
      2.090  415.018   66.692   90.322   43.584  112.810   19.902   24.270
      2.100  416.774   67.366   89.967   43.384  113.317   19.922   24.961
      2.110  416.704   67.339   91.043   42.902  112.717   19.886   25.743
      2.120  416.818   66.671   91.110   43.925  112.604   20.573   25.161
      2.130  417.259   66.163   90.751   44.329  113.882   19.971   24.789
      2.140  417.784   66.725   91.605   43.693  112.764   20.140   25.660
      2.150  415.898   68.073   89.453   43.831  113.515   19.223   24.768
      2.160  420.432   68.585   91.541   43.499  113.242   20.627   24.934
      2.170  413.183   67.022   90.058   42.333  113.134   19.371   24.720
      2.180  415.259   67.755   89.678   42.686  113.825   19.411   25.138
      2.190  414.730   65.706   89.475   43.136  114.797   18.799   25.306
      2.200  414.946   66.837   88.857   42.810  112.799   19.986   26.226
      2.210  413.419   67.611   88.659   42.969  112.084   19.547   25.104
      2.220  414.396   66.636   90.303   43.325  112.215   18.803   26.318
      2.230  415.599   66.872   89.403   44.839  113.090   19.335   25.239
      2.240  418.861   66.627   90.897   44.788  113.557   20.049   25.567
      2.250  415.082   66.591   87.810   44.022  113.898   18.781   26.021
      2.260  415.561   67.608   87.781   43.177  112.906   19.715   25.244
      2.270  413.862   66.427   88.394   44.533  111.486   19.224   26.361
      2.280  417.397   68.109   88.594   43.460  114.367   19.452   26.119
      2.290  422.291   68.089   89.588   43.697  115.709   19.629   26.470
      2.300  420.223   68.394   88.572   43.209  114.129   20.513   26.352
      2.310  422.102   69.874   89.809   44.007  113.954   19.745   25.999
      2.320  421.504   68.322   90.826   44.588  112.681   19.726   26.967
      2.330  420.118   68.885   90.669   43.063  113.817   19.752   25.715
      2.340  421.101   69.204   88.890   43.558  114.880   19.746   26.980
      2.350  418.662   67.798   88.821   43.457  115.456   19.423   25.627
      2.360  419.842   67.804   89.059   43.227  114.381   19.142   27.323
      2.370  421.890   69.520   89.269   43.787  115.282   19.399   26.636
      2.380  413.402   68.546   87.239   43.503  112.733   19.707   24.970
      2.390  416.183   68.526   88.701   43.470  112.260   19.644   24.849
      2.400  418.467   68.139   88.856   43.349  113.070   20.775   25.055
      2.410  417.551   69.228   88.060   44.150  112.796   18.673   25.737
      2.420  415.386   68.884   87.014   44.505  112.880   18.843   25.795
      2.430  415.530   68.570   88.662   44.633  111.843   20.134   25.781
      2.440  418.985   69.692   88.856   44.911  113.116   19.843   25.243
      2.450  417.290   69.843   88.232   44.451  112.747   18.807   25.076
      2.460  414.414   67.080   89.413   43.410  111.827   19.666   24.941
      2.470  413.197   69.585   86.397   44.735  111.746   19.694   24.945
      2.480  414.065   68.695   87.550   43.498  111.861   19.856   25.895
      2.490  413.080   68.739   87.779   43.383  111.273   18.965   26.178
      2.500  412.554   68.343   86.279   42.747  111.943   19.974   26.846
      2.510  414.726   69.088   87.880   42.943  113.162   19.734   25.592
      2.520  415.990   69.191   87.228   41.742  114.634   19.682   25.687
      2.530  413.723   68.898   88.824   43.049  110.613   19.055   26.021
      2.540  415.317   68.746   87.738   42.633  113.033   18.250   26.515
      2.550  415.125   68.743   88.728   42.855  113.073   18.288   26.432
      2.560  412.773   69.943   87.203   43.018  112.479   18.224   25.138
      2.570  412.021   68.511   87.568   43.406  111.193   19.190   23.851
      2.580  412.743   67.431   88.266   42.794  113.584   19.056   24.007
      2.590  412.873   69.915   88.830   43.243  111.737   18.803   25.081
      2.600  412.378   69.385   86.728   43.481  111.581   18.813   24.782
      2.610  412.467   69.497   85.007   42.755  113.355   19.022   24.773
      2.620  414.694   67.926   88.554   43.792  112.846   19.111   24.157
      2.630  410.143   68.211   88.675   41.869  112.140   19.512   24.105
      2.640  411.395   67.409   88.855   42.887  112.768   19.004   25.633
      2.650  415.073   67.826   89.147   43.940  114.757   18.907   24.494
      2.660  414.276   67.595   87.997   44.162  114.944   18.334   24.634
      2.670  413.820   67.313   89.299   43.341  113.704   18.362   24.313
      2.680  418.265   67.754   88.789   42.071  116.685   18.958   25.090
      2.690  418.369   70.303   89.866   43.203  114.012   19.003   24.505
      2.700  414.858   69.170   90.413   42.844  112.045   18.619   24.991
      2.710  417.052   67.504   90.802   43.292  114.516   19.044   24.317
      2.720  417.708   70.097   89.811   43.241  112.080   20.369   24.581
      2.730  422.058   70.267   90.939   44.217  113.974   19.452   24.878
      2.740  415.388   69.432   90.492   43.004  112.325   19.854   24.402
      2.750  418.892   69.804   91.078   42.245  113.823   19.841   24.333
      2.760  413.657   69.085   89.631   42.249  112.206   19.698   24.025
      2.770  416.714   67.565   90.629   43.394  113.166   19.031   24.088
      2.780  420.004   69.579   91.787   42.042  114.077   20.037   24.432
      2.790  419.659   67.481   92.440   42.776  115.216   19.479   23.329
      2.800  415.562   67.911   90.460   42.327  113.437   19.991   23.770
      2.810  418.029   70.329   90.121   42.321  113.339   18.541   24.911
      2.820  412.737   68.907   87.831   42.149  113.568   18.948   25.020
      2.830  418.149   70.727   89.249   42.660  113.848   18.698   25.435
      2.840  417.959   69.792   90.875   42.597  113.591   19.135   24.789
      2.850  419.898   69.902   89.766   42.956  114.749   19.112   25.822
      2.860  420.653   69.937   90.978   44.659  113.296   19.490   24.625
      2.870  421.932   69.515   91.984   43.367  113.995   19.916   25.194
      2.880  421.562   68.449   90.834   43.664  115.137   19.516   25.359
      2.890  419.905   68.898   90.414   43.042  114.034   19.362   25.675
      2.900  424.344   68.913   90.838   43.589  117.124   19.736   24.991
      2.910  423.805   70.386   90.842   43.188  116.425   19.666   24.675
      2.920  421.983   69.710   89.344   45.361  113.498   19.022   25.633
      2.930  421.673   69.726   90.657   43.694  114.048   20.477   25.237
      2.940  422.535   67.940   89.469   44.413  114.975   21.212   26.019
      2.950  420.842   69.225   90.024   44.252  113.747   19.552   24.917
      2.960  421.034   70.615   88.844   44.651  112.658   20.513   25.939
      2.970  419.928   69.647   89.578   43.952  112.831   19.544   25.631
      2.980  422.765   69.260   89.763   44.821  114.571   20.301   26.232
      2.990  419.453   68.590   88.897   44.009  114.154   19.866   25.355
      3.000  418.239   67.831   88.380   44.276  113.893   19.556   24.863
      3.010  420.820   70.025   89.407   44.769  113.634   19.494   24.714
      3.020  419.432   67.363   88.647   44.352  114.011   20.498   25.985
      3.030  421.483   67.773   89.310   44.913  114.996   19.567   26.052
      3.040  419.485   69.143   88.702   45.117  115.468   18.976   25.321
      3.050  418.880   67.455   90.286   45.162  114.512   19.401   25.816
      3.060  424.143   67.839   91.240   45.308  115.487   20.811   25.866
      3.070  422.610   67.797   91.155   44.920  113.409   20.255   26.404
      3.080  422.921   68.544   89.907   45.453  115.111   20.040   25.421
      3.090  418.763   68.037   87.210   44.489  114.138   20.948   25.363
      3.100  418.138   68.117   89.609   43.703  113.729   19.596   24.871
      3.110  422.386   67.725   89.126   45.298  116.086   19.810   26.081
      3.120  421.641   69.590   90.269   43.347  113.385   20.383   26.837
      3.130  421.503   68.505   89.139   43.987  115.504   20.004   26.756
      3.140  416.345   68.924   87.432   43.656  113.349   18.892   25.642
      3.150  411.135   67.089   88.785   41.967  112.129   18.809   24.530
      3.160  416.920   68.384   89.054   44.011  112.897   19.294   26.137
      3.170  416.041   68.160   89.698   42.672  113.259   19.045   25.449
      3.180  420.058   68.768   91.001   42.897  115.076   19.394   25.287
      3.190  417.835   67.329   90.275   44.370  113.705   19.807   25.281
      3.200  415.753   67.245   90.992   42.970  112.241   18.847   26.440
      3.210  416.409   67.441   89.210   43.039  113.174   19.055   25.915
      3.220  418.614   68.232   90.160   44.785  113.538   19.471   25.154
      3.230  418.317   68.106   91.197   43.317  114.056   18.864   25.852
      3.240  417.054   68.868   88.653   42.338  114.189   19.347   25.453
      3.250  418.523   69.550   90.462   44.144  112.970   19.058   25.284
      3.260  417.517   69.718   89.379   42.959  113.904   19.524   24.734
      3.270  417.875   67.980   91.455   42.895  113.118   19.751   25.527
      3.280  417.091   67.929   91.329   44.362  112.475   19.256   25.607
      3.290  421.173   68.582   92.561   44.245  113.975   19.748   25.307
      3.300  416.466   68.860   90.945   44.751  111.215   18.125   25.230
      3.310  416.658   67.891   90.517   43.506  113.612   19.240   25.446
      3.320  415.595   67.936   88.588   43.563  113.769   18.940   25.193
      3.330  417.542   67.407   92.593   43.666  112.728   19.585   25.334
      3.340  418.581   68.701   92.354   43.910  111.744   19.923   25.296
      3.350  420.156   69.759   90.740   45.252  111.810   18.928   25.521
      3.360  420.430   69.282   92.731   43.174  113.095   19.958   26.109
      3.370  416.909   69.808   90.698   44.426  110.474   19.944   25.809
      3.380  418.433   69.591   89.953   44.368  114.173   18.897   25.231
      3.390  417.533   68.919   90.741   43.334  112.559   19.549   25.700
      3.400  418.983   68.408   89.736   43.902  113.899   20.148   25.765
      3.410  418.546   68.975   89.008   44.980  113.339   19.583   25.653
      3.420  418.315   69.860   90.155   44.498  112.079   19.780   25.192
      3.430  415.652   68.316   91.978   44.368  110.633   19.542   25.048
      3.440  421.042   69.466   91.731   43.691  114.829   19.796   25.208
      3.450  420.232   69.969   91.886   44.805  111.764   20.200   24.662
      3.460  420.309   69.386   90.358   44.913  114.014   19.031   25.560
      3.470  426.891   69.696   91.597   45.378  115.153   20.559   26.280
      3.480  420.739   66.882   91.587   44.454  112.769   20.646   26.028
      3.490  421.268   69.105   92.067   44.116  112.924   20.123   25.081
      3.500  418.773   69.198   89.273   45.279  111.862   20.415   25.427
      3.510  422.060   70.306   92.012   44.205  112.733   20.021   26.099
      3.520  421.137   68.225   92.416   44.663  113.400   19.581   25.829
      3.530  420.074   70.699   89.432   44.382  111.592   19.727   25.999
      3.540  420.779   70.688   90.293   43.560  112.701   19.922   25.995
      3.550  422.498   70.172   90.245   44.215  114.590   20.414   25.829
      3.560  421.953   70.200   92.821   43.958  113.032   19.063   25.417
      3.570  417.137   67.573   91.446   44.648  110.369   19.410   25.533
      3.580  418.649   69.609   91.840   43.322  111.602   20.063   25.794
      3.590  420.802   69.359   91.366   44.129  113.299   19.075   25.515
      3.600  415.257   69.181   89.172   43.298  111.253   18.886   26.073
      3.610  419.545   68.805   89.009   44.791  113.790   19.629   25.631
      3.620  425.761   69.639   92.345   44.545  114.270   19.808   26.383
      3.630  423.759   69.115   91.980   44.317  113.691   20.294   26.013
      3.640  416.307   69.089   90.211   43.493  111.818   19.720   25.451
      3.650  417.663   69.280   89.232   44.486  110.359   20.527   25.309
      3.660  416.840   70.292   90.803   43.832  111.754   18.390   25.967
      3.670  419.739   69.754   92.273   42.455  112.966   19.681   26.235
      3.680  414.508   68.660   89.748   43.531  111.045   20.235   24.474
      3.690  417.040   69.219   91.255   43.130  112.466   19.653   24.862
      3.700  413.591   68.112   88.750   43.349  109.614   20.317   26.027
      3.710  417.373   68.413   92.501   43.232  110.735   20.470   25.958
      3.720  419.430   69.283   93.061   42.913  111.720   21.439   25.002
      3.730  417.992   69.307   91.562   43.236  111.321   20.245   25.323
      3.740  419.343   69.370   91.449   43.229  112.024   20.576   26.198
      3.750  416.544   68.097   90.367   44.879  110.828   19.853   25.662
      3.760  415.405   67.481   90.899   45.034  110.935   19.460   24.397
      3.770  415.214   67.373   91.475   43.708  111.896   19.495   24.946
      3.780  419.411   68.256   91.115   44.992  113.254   19.131   25.728
      3.790  417.346   69.315   88.391   43.781  112.432   20.367   26.139
      3.800  416.813   70.304   90.663   43.655  110.270   19.349   24.993
      3.810  415.396   70.242   89.794   42.293  111.559   20.049   24.661
      3.820  417.814   71.160   87.705   44.291  111.769   20.227   25.386
      3.830  419.446   68.650   90.218   42.318  113.054   21.093   26.398
      3.840  417.731   68.134   90.254   43.722  112.708   20.260   25.995
      3.850  414.690   68.891   88.945   44.360  112.688   18.690   24.963
      3.860  416.221   67.653   89.817   43.352  112.476   20.060   25.956
      3.870  416.777   67.349   90.707   43.537  111.658   20.767   25.691
      3.880  417.561   69.504   88.623   45.137  111.745   19.945   26.308
      3.890  416.449   68.740   89.379   43.876  112.474   19.633   24.908
      3.900  419.452   70.398   89.707   44.264  112.520   19.855   25.467
      3.910  418.103   68.970   89.837   43.580  113.070   19.540   25.770
      3.920  420.191   69.548   92.536   43.553  112.603   18.907   25.501
      3.930  418.440   68.665   92.145   44.420  110.896   18.434   26.052
      3.940  422.484   70.689   91.647   43.647  114.516   19.349   25.539
      3.950  416.552   69.878   90.251   43.982  110.917   19.074   26.279
      3.960  418.415   69.659   90.772   45.208  111.503   19.510   25.217
      3.970  421.146   70.467   92.263   44.306  113.850   19.506   25.360
      3.980  416.333   67.848   89.580   45.116  111.949   18.830   25.102
      3.990  416.611   68.659   89.942   44.294  112.662   19.697   25.409
      4.000  418.564   68.508   89.895   43.781  115.065   20.333   24.607
      4.010  417.457   69.323   91.017   44.221  111.592   20.138   25.422
      4.020  418.692   70.365   90.048   44.666  111.403   21.316   25.796
      4.030  416.860   69.434   89.794   43.808  112.344   20.007   26.065
      4.040  416.765   69.072   90.773   42.822  111.547   20.270   25.584
      4.050  419.989   68.940   91.116   44.433  113.567   19.693   26.197
      4.060  420.262   70.807   92.176   42.275  112.775   20.232   24.320
      4.070  416.178   69.105   91.978   43.506  111.134   19.428   25.245
      4.080  419.648   68.821   91.625   44.009  112.548   19.950   26.059
      4.090  417.786   68.745   91.890   42.509  112.040   20.036   25.290
      4.100  421.235   69.428   91.273   43.021  114.058   20.183   26.179
      4.110  421.485   69.886   90.760   42.680  114.467   20.527   25.704
      4.120  417.378   69.702   89.910   43.585  112.529   19.931   25.584
      4.130  421.168   69.369   91.079   43.235  113.823   20.392   25.794
      4.140  422.077   69.928   92.433   43.232  113.377   20.642   26.151
      4.150  418.749   69.540   90.880   42.694  113.357   20.527   25.039
      4.160  424.200   70.441   91.909   43.530  115.196   20.327   25.522
      4.170  422.682   68.515   91.639   43.958  116.459   20.462   24.613
      4.180  422.794   69.611   90.724   43.411  116.188   20.398   24.853
      4.190  417.991   67.947   90.393   43.879  114.840   19.984   24.015
      4.200  419.072   67.796   91.909   44.563  112.713   20.421   24.701
      4.210  422.125   69.596   90.826   43.698  114.723   21.187   24.991
      4.220  422.391   67.690   91.432   42.348  117.009   21.091   23.766
      4.230  417.848   68.569   91.526   43.305  114.109   19.571   24.442
      4.240  419.377   68.026   90.701   43.626  114.246   20.838   24.877
      4.250  415.019   68.203   89.268   42.433  113.931   20.823   23.651
      4.260  422.154   70.085   90.659   44.830  113.171   20.917   24.507
      4.270  421.302   68.681   90.375   43.235  114.051   21.014   25.016
      4.280  421.434   68.408   92.843   43.389  113.389   21.332   24.553
      4.290  421.122   68.364   90.557   44.073  113.106   21.768   24.724
      4.300  417.775   67.811   90.907   42.358  113.802   20.538   24.235
      4.310  423.486   69.369   92.295   43.552  114.978   21.216   24.214
      4.320  419.175   69.591   90.075   43.079  112.697   21.144   25.329
      4.330  419.776   67.538   92.370   42.814  112.423   21.024   24.887
      4.340  419.257   68.929   91.579   42.591  112.239   20.857   24.646
      4.350  421.402   67.753   91.415   43.724  115.068   20.921   24.605
      4.360  425.315   70.665   91.345   43.771  114.959   21.921   25.181
      4.370  417.617   68.573   89.802   43.069  114.353   20.437   24.779
      4.380  418.939   67.923   90.051   43.085  114.792   20.471   24.200
      4.390  425.202   69.681   90.677   43.593  117.809   20.967   24.469
      4.400  423.544   68.172   93.208   42.669  116.485   20.403   24.909
      4.410  423.157   68.360   91.458   43.030  115.467   21.289   25.303
      4.420  422.784   68.892   92.001   42.595  116.020   20.470   25.194
      4.430  419.556   68.741   91.416   42.037  114.087   20.870   25.391
      4.440  421.425   69.260   91.446   43.106  115.133   20.543   24.857
      4.450  417.221   68.989   88.768   42.104  115.053   20.247   24.931
      4.460  414.705   67.937   88.527   43.379  112.581   20.313   25.539
      4.470  423.158   69.241   91.632   43.666  115.507   20.452   25.333
      4.480  419.134   69.117   88.930   43.168  113.843   20.691   25.125
      4.490  417.432   70.250   89.366   41.921  113.894   20.304   25.371
      4.500  421.374   70.461   90.489   42.962  114.992   21.660   25.502
      4.510  420.655   70.330   90.106   43.354  114.551   19.962   25.547
      4.520  421.497   70.525   91.642   42.170  114.536   20.060   25.202
      4.530  421.265   67.998   91.612   43.481  116.719   20.249   25.319
      4.540  422.648   68.654   92.480   43.747  114.621   20.559   25.936
      4.550  424.102   68.354   91.543   45.075  116.428   20.536   25.339
      4.560  421.196   68.189   90.864   44.835  115.320   20.415   24.980
      4.570  422.139   67.952   90.412   44.681  116.268   20.363   25.255
      4.580  420.923   68.344   89.860   45.600  114.505   20.011   25.457
      4.590  419.491   67.862   90.856   43.924  114.922   20.165   25.501
      4.600  423.694   69.155   88.954   45.157  117.269   19.135   26.803
      4.610  425.077   69.281   91.873   44.275  116.764   20.334   25.810
      4.620  419.872   68.514   90.287   44.388  112.604   20.272   26.861
      4.630  420.338   68.995   91.909   43.872  114.212   20.189   25.470
      4.640  421.281   69.175   91.297   44.702  113.990   20.009   25.320
      4.650  426.327   69.712   91.662   45.171  115.330   19.972   26.116
      4.660  420.894   68.225   90.176   44.617  114.554   19.470   26.362
      4.670  425.732   69.311   91.139   45.151  115.893   20.681   26.024
      4.680  422.962   69.425   90.232   44.708  115.627   21.058   26.141
      4.690  423.153   68.519   91.932   45.542  113.232   20.882   25.719
      4.700  424.898   68.847   90.771   45.515  116.627   20.400   25.501
      4.710  421.115   68.869   89.484   44.617  114.565   21.101   25.628
      4.720  423.211   70.037   88.990   44.126  116.084   20.245   26.335
      4.730  421.141   68.885   90.169   45.463  114.880   19.360   24.892
      4.740  422.451   67.500   91.285   46.056  114.651   20.155   25.887
      4.750  420.116   68.480   89.557   45.279  114.455   20.380   24.612
      4.760  422.160   69.171   91.787   44.990  113.277   21.258   24.844
      4.770  421.022   67.081   91.010   44.692  115.715   20.418   26.081
      4.780  419.346   69.685   90.287   44.301  114.344   19.742   24.990
      4.790  420.247   68.144   92.003   45.368  113.335   19.586   25.334
      4.800  418.675   68.366   91.369   44.438  113.023   20.977   25.075
      4.810  418.321   67.510   90.833   44.502  113.206   20.027   26.106
      4.820  418.577   68.332   92.644   44.514  112.444   19.264   25.768
      4.830  421.204   68.680   92.808   43.510  114.271   19.925   25.384
      4.840  417.556   68.024   91.346   43.822  113.634   19.886   25.319
      4.850  419.324   69.653   91.475   43.722  112.266   20.086   25.078
      4.860  423.324   70.736   91.627   44.244  115.885   20.043   25.521
      4.870  419.711   68.002   91.976   44.005  114.429   20.117   24.891
      4.880  419.691   68.995   91.193   44.160  115.997   19.800   24.850
      4.890  424.960   70.442   93.566   43.178  115.832   20.600   25.896
      4.900  423.807   69.748   93.964   43.923  115.068   20.076   25.003
      4.910  424.367   68.464   93.575   43.505  117.018   19.697   26.247
      4.920  423.164   68.944   91.551   44.022  116.230   20.124   26.057
      4.930  421.478   67.661   92.786   44.093  114.854   19.876   25.843
      4.940  422.076   67.816   93.666   44.676  113.994   21.290   25.181
      4.950  417.260   68.731   91.968   44.409  112.141   20.415   24.942
      4.960  421.646   68.111   91.972   43.382  115.503   21.266   25.796
      4.970  420.981   68.765   92.083   43.628  114.392   20.273   25.541
      4.980  419.891   68.522   92.685   43.546  114.703   19.776   24.708
      4.990  421.036   67.901   92.535   44.414  114.352   20.389   25.255
      5.000  423.448   69.721   92.033   43.783  116.793   19.861   24.643
      5.010  423.512   69.754   90.399   44.275  117.143   20.752   24.982
      5.020  418.862   68.778   90.806   44.844  113.764   20.134   24.224
      5.030  417.333   67.974   90.288   44.641  112.860   20.065   24.339
      5.040  419.018   69.193   88.314   46.728  115.020   19.644   23.833
      5.050  419.786   69.246   88.574   45.604  114.755   20.217   23.923
      5.060  421.473   69.280   89.129   45.982  114.729   19.592   25.601
      5.070  419.268   67.793   90.450   45.891  113.583   19.321   25.237
      5.080  423.079   69.576   91.624   44.562  113.509   20.307   26.119
      5.090  421.099   69.123   89.837   45.235  115.109   19.809   26.351
      5.100  421.343   70.304   89.914   45.050  113.957   19.929   25.125
      5.110  421.028   69.365   90.364   45.754  113.566   19.050   25.759
      5.120  420.863   69.837   89.097   44.398  115.264   19.878   25.724
      5.130  420.699   68.158   89.428   46.483  114.481   19.738   24.851
      5.140  417.379   69.530   87.469   45.628  112.532   20.611   25.106
      5.150  416.555   68.342   88.902   46.659  111.926   19.921   25.777
      5.160  417.557   68.901   87.206   46.527  112.119   20.450   25.181
      5.170  418.962   70.357   87.962   45.724  112.024   20.293   25.752
      5.180  414.039   67.482   87.965   44.367  111.227   19.334   25.651
      5.190  416.728   69.239   87.672   44.427  110.493   20.839   26.529
      5.200  420.565   69.899   89.464   44.907  111.599   20.485   26.618
      5.210  417.365   68.048   89.487   43.714  110.430   20.096   26.546
      5.220  416.038   68.084   89.178   43.676  112.180   19.156   26.491
      5.230  420.819   69.447   89.308   44.379  113.058   19.603   26.975
      5.240  417.072   67.970   88.224   44.831  112.015   19.914   26.786
      5.250  422.022   67.986   88.855   45.374  113.977   20.303   27.128
      5.260  420.996   67.963   90.479   45.850  113.277   18.853   26.389
      5.270  420.299   68.937   90.027   44.213  113.428   19.612   26.592
      5.280  416.228   69.556   86.872   45.842  112.570   18.858   26.211
      5.290  415.032   69.296   87.018   43.918  112.485   19.074   25.465
      5.300  414.186   68.993   87.216   44.033  110.737   19.238   25.719
      5.310  417.217   70.652   88.394   44.832  111.179   19.379   26.431
      5.320  414.756   68.484   87.739   44.572  111.011   19.918   26.328
      5.330  419.424   70.396   87.740   45.369  112.740   19.605   25.910
      5.340  415.109   69.140   86.758   45.036  111.566   20.088   26.633
      5.350  418.073   69.522   88.604   44.143  112.116   19.617   25.994
      5.360  416.361   69.199   89.196   44.833  111.382   19.373   25.248
      5.370  419.202   69.385   89.813   45.046  112.055   19.942   25.760
      5.380  419.865   69.869   88.293   45.522  112.607   20.458   25.502
      5.390  427.122   69.845   92.785   45.052  114.587   20.489   27.008
      5.400  419.688   69.561   90.029   44.118  111.746   20.318   26.388
      5.410  421.272   69.990   90.001   43.881  115.135   19.344   25.618
      5.420  423.769   71.176   89.855   44.624  114.755   19.505   26.837
      5.430  423.357   69.969   89.972   45.654  112.976   20.243   25.975
      5.440  418.907   69.505   88.434   46.144  112.137   19.153   25.593
      5.450  417.619   70.475   88.851   44.436  112.366   19.148   26.418
      5.460  417.022   71.133   89.291   43.465  112.342   18.923   25.731
      5.470  418.553   69.786   89.297   43.836  113.233   19.222   25.956
      5.480  419.227   69.248   89.731   44.598  112.322   19.707   25.659
      5.490  415.552   69.406   86.868   43.926  113.284   19.412   26.101
      5.500  419.799   72.067   87.563   44.365  112.195   20.237   25.940
      5.510  416.006   69.445   87.965   44.097  111.832   19.617   26.279
      5.520  416.957   69.806   85.717   43.969  112.392   20.545   27.496
      5.530  418.251   69.899   88.955   45.531  110.502   20.828   26.206
      5.540  416.936   69.588   88.814   43.985  110.407   20.108   26.248
      5.550  417.859   71.335   88.179   45.511  110.213   19.747   26.060
      5.560  414.677   70.320   88.015   44.852  107.412   20.856   25.314
      5.570  419.587   69.825   89.499   45.845  112.562   20.329   25.200
      5.580  419.050   68.999   88.893   44.692  111.359   20.343   26.059
      5.590  419.896   70.397   89.674   46.082  112.233   20.112   25.427
      5.600  418.350   69.358   87.984   46.316  113.576   19.223   26.256
      5.610  419.540   69.709   88.393   44.389  113.104   19.504   26.626
      5.620  420.440   70.327   87.839   45.372  113.351   19.977   25.716
      5.630  422.458   70.289   88.197   44.661  114.044   20.342   25.800
      5.640  424.935   71.471   88.942   45.174  113.671   20.702   26.562
      5.650  421.922   70.049   87.963   45.112  114.219   20.396   26.520
      5.660  422.222   70.923   90.759   45.259  110.960   20.458   26.322
      5.670  420.943   71.250   88.574   44.322  113.116   19.512   25.585
      5.680  421.661   71.094   89.393   45.324  112.639   20.990   24.978
      5.690  418.153   71.251   88.320   44.522  111.717   20.031   25.174
      5.700  421.663   70.749   90.687   44.214  113.528   20.224   25.806
      5.710  422.505   69.682   89.393   44.661  114.007   20.939   25.929
      5.720  421.885   69.707   89.970   44.520  113.768   20.633   25.700
      5.730  425.165   72.450   90.329   43.419  114.440   20.374   25.699
      5.740  420.534   70.207   90.203   43.633  112.288   20.655   25.638
      5.750  421.170   69.806   91.888   44.683  111.804   20.695   25.554
      5.760  423.731   71.978   89.913   45.663  112.914   20.210   25.343
      5.770  425.424   71.146   90.061   44.400  114.721   20.387   25.704
      5.780  423.405   71.900   93.260   44.335  112.597   19.899   24.992
      5.790  422.237   71.559   91.415   46.555  110.289   20.278   25.056
      5.800  424.980   71.669   90.102   45.833  114.216   19.920   25.868
      5.810  424.119   71.676   90.541   44.724  114.254   20.014   25.633
      5.820  418.367   69.866   90.552   44.527  111.911   19.888   25.233
      5.830  420.974   71.910   90.036   44.972  111.417   19.869   25.411
      5.840  420.810   69.237   91.406   44.428  112.896   20.795   25.432
      5.850  422.174   70.848   91.013   43.829  112.380   20.449   25.230
      5.860  425.298   71.512   91.516   43.665  114.180   20.868   25.876
      5.870  421.742   71.847   89.930   43.806  112.557   20.552   25.758
      5.880  427.484   71.614   91.975   44.390  115.619   20.368   25.319
      5.890  421.425   71.421   87.972   44.126  113.828   20.334   26.289
      5.900  423.164   70.372   89.300   43.729  114.651   19.326   26.703
      5.910  419.859   70.263   89.437   44.059  112.724   19.636   25.777
      5.920  419.205   69.849   88.151   43.153  115.398   19.504   25.679
      5.930  419.908   70.338   89.290   43.078  114.179   19.435   25.692
      5.940  419.411   68.618   91.633   43.507  112.298   20.930   25.980
      5.950  421.783   71.583   91.060   44.659  111.376   19.877   25.514
      5.960  425.504   70.738   90.711   43.782  114.902   20.448   26.480
      5.970  423.890   69.793   90.328   42.666  115.437   19.749   26.851
      5.980  421.954   68.514   91.437   43.294  114.158   20.164   26.190
      5.990  421.994   70.708   91.248   42.992  113.732   18.981   25.798
      6.000  420.594   67.139   91.313   44.403  114.979   18.957   25.567
      6.010  418.100   68.888   92.372   42.053  110.916   20.216   25.646
      6.020  420.132   69.159   91.512   44.037  112.993   20.097   24.965
      6.030  415.334   68.129   90.385   43.624  111.817   19.779   24.720
      6.040  419.606   68.847   91.330   43.780  112.874   20.017   25.033
      6.050  420.452   69.907   89.873   43.421  113.893   20.056   24.911
      6.060  417.733   68.740   89.982   43.423  113.765   19.960   25.048
      6.070  417.158   68.180   90.334   44.196  112.345   19.552   25.629
      6.080  419.547   68.303   91.430   42.797  113.497   20.909   25.930
      6.090  418.712   69.034   90.686   42.537  112.729   20.017   25.625
      6.100  418.270   70.934   89.569   43.310  111.600   20.845   25.360
      6.110  417.970   69.994   90.837   44.805  110.159   20.467   25.724
      6.120  419.871   68.868   91.084   43.508  112.285   20.818   25.381
      6.130  418.354   69.894   91.388   42.714  112.069   19.922   26.465
      6.140  418.060   68.134   91.436   43.577  112.804   19.595   26.486
      6.150  413.005   68.748   91.033   42.103  110.097   19.776   24.828
      6.160  413.908   69.456   89.304   43.192  109.846   20.415   25.430
      6.170  415.440   67.802   89.995   43.290  110.553   21.124   25.439
      6.180  414.235   70.230   87.799   41.985  111.758   20.143   26.042
      6.190  414.848   68.289   90.580   43.170  111.517   19.828   25.424
      6.200  417.547   69.832   91.742   42.631  111.793   19.688   25.275
      6.210  418.706   68.236   92.250   42.992  111.875   19.304   26.382
      6.220  417.049   69.088   90.638   42.149  111.368   19.876   25.933
      6.230  416.473   69.703   89.287   43.290  112.590   19.754   25.392
      6.240  421.522   69.241   89.883   42.925  114.249   20.945   25.835
      6.250  413.402   68.778   89.041   42.545  111.594   19.308   25.949
      6.260  416.063   68.693   89.054   44.281  111.447   19.996   25.731
      6.270  411.592   67.745   88.746   42.881  112.719   19.727   24.385
      6.280  413.144   69.591   88.299   42.947  111.213   19.242   25.509
      6.290  415.314   69.797   89.762   42.921  111.355   20.620   25.400
      6.300  415.324   69.102   89.500   43.879  111.946   19.254   24.893
      6.310  414.112   68.491   88.716   43.813  113.261   19.475   25.340
      6.320  413.307   68.524   87.776   44.969  111.511   19.941   24.577
      6.330  412.466   68.600   88.080   43.280  110.341   20.447   24.851
      6.340  417.391   69.256   88.720   44.327  113.661   19.538   24.890
      6.350  416.479   69.156   88.459   43.918  113.694   19.866   25.122
      6.360  415.442   67.870   89.665   45.269  111.276   20.103   25.803
      6.370  417.064   69.647   88.355   44.366  113.170   19.418   25.818
      6.380  414.430   70.708   87.612   43.940  111.328   19.356   25.344
      6.390  413.348   69.988   86.025   43.540  112.440   19.592   25.264
      6.400  418.004   69.830   88.612   45.245  112.804   19.788   24.885
      6.410  418.616   69.632   88.710   44.241  114.935   18.810   25.920
      6.420  416.854   69.299   88.481   42.995  113.597   19.442   25.411
      6.430  420.046   67.940   88.187   45.595  115.509   20.349   25.759
      6.440  417.698   68.695   89.495   44.680  114.147   19.683   24.834
      6.450  419.120   68.972   88.625   44.538  114.148   20.416   25.244
      6.460  415.832   69.521   88.336   44.667  113.783   19.977   24.318
      6.470  416.054   68.409   91.451   43.734  110.575   20.522   25.518
      6.480  419.223   69.222   90.538   44.102  112.607   20.640   26.195
      6.490  414.720   68.472   91.160   42.807  112.317   19.060   25.321
      6.500  414.668   69.514   89.265   42.714  110.997   20.248   25.160
      6.510  416.180   68.753   87.903   44.338  112.828   19.883   25.539
      6.520  416.611   68.868   89.415   43.473  113.255   19.846   25.720
      6.530  417.159   68.490   88.766   44.794  113.268   20.079   25.158
      6.540  417.451   70.472   88.860   44.121  111.955   21.050   25.451
      6.550  416.396   69.243   87.188   44.708  113.115   20.783   26.142
      6.560  417.129   67.956   89.716   42.850  113.241   20.375   26.552
      6.570  417.811   68.555   91.050   43.520  112.350   20.178   26.327
      6.580  414.267   67.857   88.936   43.038  112.442   20.817   25.776
      6.590  415.694   68.978   88.120   44.341  111.340   19.795   26.764
      6.600  414.126   68.694   87.741   44.315  111.306   19.425   25.590
      6.610  415.452   69.372   87.815   44.243  111.676   20.331   25.516
      6.620  416.262   68.666   89.276   43.520  111.973   20.619   24.942
      6.630  418.266   69.724   88.898   43.591  113.239   20.209   26.056
      6.640  413.107   67.892   88.397   43.622  111.057   20.033   25.753
      6.650  414.193   68.490   86.791   44.322  111.826   20.346   25.488
      6.660  416.030   68.435   87.845   44.185  112.935   20.477   25.729
      6.670  413.260   67.703   87.615   43.240  112.704   19.587   25.589
      6.680  414.223   69.534   86.666   43.036  113.297   19.690   26.335
      6.690  415.580   69.670   88.261   43.213  111.815   20.190   26.196
      6.700  415.963   68.386   88.361   44.177  113.259   19.863   25.828
      6.710  415.633   67.853   90.118   43.695  113.130   19.355   26.036
      6.720  421.008   70.567   88.891   44.875  113.793   20.218   26.357
      6.730  413.689   68.654   87.872   43.041  112.031   20.231   25.359
      6.740  415.855   68.876   90.444   43.684  111.277   19.812   25.623
      6.750  419.172   69.970   89.699   43.899  114.332   19.884   25.284
      6.760  414.711   69.071   88.782   42.736  112.984   20.024   25.762
      6.770  421.220   70.523   91.089   43.566  114.246   19.910   26.315
      6.780  420.348   70.765   88.931   43.583  115.444   19.672   25.645
      6.790  417.512   69.896   87.132   42.874  116.895   20.388   25.617
      6.800  421.606   69.308   90.149   44.738  115.410   20.310   26.765
      6.810  414.721   70.094   86.815   44.173  113.594   19.017   25.021
      6.820  418.054   69.289   89.299   43.483  115.140   19.453   25.900
      6.830  416.344   68.683   89.512   43.860  112.777   19.509   25.489
      6.840  411.453   68.927   86.960   44.012  111.830   19.452   25.729
      6.850  416.755   70.588   86.957   43.415  114.390   19.749   25.416
      6.860  415.303   69.713   87.695   44.808  112.464   19.767   24.823
      6.870  418.716   71.370   88.676   44.571  113.368   19.528   24.958
      6.880  414.426   69.364   87.004   44.171  113.272   20.236   24.963
      6.890  418.923   71.323   88.438   45.416  112.234   20.244   26.183
      6.900  414.150   68.652   89.501   44.402  111.232   20.039   24.823
      6.910  414.449   69.593   86.711   45.439  111.258   19.965   25.030
      6.920  414.681   69.254   85.773   45.127  113.189   20.368   25.037
      6.930  418.643   69.486   86.195   45.151  113.964   21.685   25.685
      6.940  416.825   69.472   86.994   44.525  114.090   20.622   24.548
      6.950  417.725   68.513   86.044   45.662  115.439   20.530   25.359
      6.960  415.563   68.626   87.292   44.476  112.067   20.886   25.403
      6.970  415.450   69.118   87.575   42.720  113.464   20.947   25.349
      6.980  411.896   67.623   85.089   43.938  113.432   20.818   25.251
      6.990  419.265   68.308   87.327   45.418  113.496   21.402   26.518
      7.000  411.204   66.314   88.103   43.741  110.038   20.788   26.104
      7.010  412.696   67.471   86.484   44.616  112.918   20.235   26.308
      7.020  414.772   68.152   85.399   44.173  113.892   21.267   26.233
      7.030  412.769   69.554   86.184   42.940  112.653   21.006   26.251
      7.040  414.039   67.086   86.863   44.500  113.297   20.102   25.986
      7.050  413.371   68.342   86.870   43.778  111.761   20.707   25.448
      7.060  418.188   68.922   86.684   44.697  114.375   21.607   25.481
      7.070  416.259   67.980   87.503   44.151  113.560   21.851   25.449
      7.080  416.147   69.054   87.566   44.192  114.246   20.342   25.380
      7.090  420.230   68.693   87.636   43.663  117.213   20.895   25.782
      7.100  415.301   68.532   87.549   43.818  113.171   20.934   25.712
      7.110  420.335   68.490   87.256   44.795  115.838   20.951   27.463
      7.120  416.392   69.777   88.458   43.722  112.692   20.535   25.059
      7.130  418.870   69.402   86.356   44.948  113.904   21.163   25.755
      7.140  415.679   68.661   85.650   43.195  114.762   20.665   26.162
      7.150  416.361   68.348   86.351   43.289  116.455   20.595   25.227
      7.160  415.871   70.090   85.717   43.821  114.077   20.951   25.211
      7.170  413.797   67.372   85.842   43.370  114.667   20.329   25.185
      7.180  413.910   68.280   85.906   44.199  114.141   19.820   25.107
      7.190  419.092   67.114   86.485   44.615  116.125   21.060   25.126
      7.200  418.500   66.512   87.024   43.754  117.232   19.849   26.088
      7.210  418.231   66.771   87.780   45.006  114.661   20.577   25.645
      7.220  417.452   67.732   86.355   42.939  115.377   20.781   25.480
      7.230  420.698   68.580   86.738   44.202  115.770   20.860   25.666
      7.240  422.829   68.480   87.980   43.769  118.473   20.543   25.450
      7.250  416.460   67.276   86.881   43.694  115.624   20.907   24.678
      7.260  417.374   66.990   85.866   44.097  115.370   21.360   25.799
      7.270  419.369   70.051   87.371   44.869  114.332   21.168   25.195
      7.280  422.239   68.745   87.588   45.701  116.076   21.039   25.030
      7.290  421.540   68.321   87.098   45.317  115.370   21.309   26.751
      7.300  420.652   68.208   86.735   45.455  115.093   20.632   26.691
      7.310  420.051   67.485   86.047   44.859  115.636   21.380   26.985
      7.320  418.139   68.396   85.306   44.401  113.787   21.626   27.337
      7.330  417.700   67.585   87.731   44.437  113.989   20.446   25.445
      7.340  416.359   68.357   86.131   44.753  113.311   21.470   25.583
      7.350  417.076   68.882   86.536   44.531  112.647   20.374   26.721
      7.360  414.001   67.570   86.194   43.506  113.743   20.491   25.605
      7.370  414.025   67.268   85.622   44.451  113.775   20.279   26.742
      7.380  417.654   67.879   86.119   44.495  114.233   20.378   26.203
      7.390  417.727   69.710   85.558   43.615  114.467   20.485   26.715
      7.400  416.129   68.010   85.175   44.992  114.078   21.151   25.953
      7.410  420.693   69.628   86.646   44.738  116.055   21.036   25.608
      7.420  418.235   69.330   87.579   43.872  113.301   20.616   26.796
      7.430  417.043   68.989   87.527   43.505  113.630   20.559   26.626
      7.440  412.628   68.473   87.999   43.365  111.409   20.398   25.624
      7.450  416.973   68.806   86.736   44.123  114.268   20.125   26.851
      7.460  419.658   68.020   87.331   44.522  116.836   20.170   26.784
      7.470  417.727   69.270   86.490   43.278  114.084   20.086   27.325
      7.480  415.653   69.302   86.807   43.986  113.038   19.842   26.500
      7.490  413.774   68.251   85.341   43.857  112.162   19.984   27.624
      7.500  414.888   67.572   87.621   43.740  112.826   20.716   26.445
      7.510  417.231   67.604   88.121   43.211  113.918   20.251   26.225
      7.520  414.684   68.471   85.640   44.168  113.499   20.459   26.446
      7.530  420.064   68.427   87.216   43.976  115.206   19.827   28.345
      7.540  415.351   68.394   87.659   42.317  113.157   19.139   26.512
      7.550  412.178   66.834   87.204   43.500  111.336   19.888   26.238
      7.560  414.615   67.545   86.812   43.659  113.593   19.312   25.817
      7.570  414.027   67.632   87.586   44.800  111.552   19.790   26.810
      7.580  413.198   68.438   86.683   43.888  112.286   19.467   26.615
      7.590  413.702   67.402   85.497   44.487  110.319   20.689   26.628
      7.600  413.347   67.904   84.863   43.432  112.690   20.334   25.998
      7.610  414.717   67.631   85.420   43.624  114.426   19.464   26.929
      7.620  417.316   69.814   86.234   43.830  114.483   20.221   25.905
      7.630  410.746   67.322   83.973   43.933  111.464   20.295   26.103
      7.640  417.278   68.580   84.534   44.633  114.725   20.546   26.518
      7.650  419.856   67.600   86.532   43.712  116.029   20.797   27.205
      7.660  416.945   66.641   84.413   43.633  114.941   21.402   26.566
      7.670  414.718   67.859   84.143   43.662  114.520   20.843   27.205
      7.680  417.471   68.208   85.004   44.451  114.033   20.810   26.729
      7.690  416.671   66.038   85.922   44.231  115.616   20.703   26.805
      7.700  413.824   66.540   84.267   43.652  114.154   19.924   26.919
      7.710  414.623   66.519   86.364   43.978  113.147   19.411   27.294
      7.720  412.996   68.123   85.446   43.555  113.491   19.576   26.576
      7.730  417.096   68.077   83.621   44.322  114.779   20.449   27.495
      7.740  418.581   67.677   86.097   43.683  114.449   20.672   27.194
      7.750  417.049   68.456   86.494   43.258  113.116   20.123   28.119
      7.760  418.676   68.026   86.935   44.600  113.732   20.244   28.094
      7.770  415.396   67.567   85.988   42.002  112.734   20.908   27.517
      7.780  417.056   67.805   85.780   43.219  114.367   20.414   27.237
      7.790  412.401   67.446   86.354   43.054  112.118   19.825   26.933
      7.800  422.107   68.886   87.745   43.379  116.372   20.384   27.434
      7.810  414.571   68.117   86.250   42.601  112.251   20.277   27.204
      7.820  417.130   69.178   87.772   42.515  113.627   21.029   27.079
      7.830  416.425   70.254   86.691   43.221  112.635   20.462   26.572
      7.840  415.259   69.034   87.523   42.170  114.655   20.255   26.419
      7.850  419.283   69.607   85.788   43.309  115.760   20.835   26.632
      7.860  416.845   69.781   87.589   43.053  113.579   20.813   26.407
      7.870  416.936   70.323   85.016   43.041  115.340   20.207   26.304
      7.880  416.453   68.968   85.322   43.861  114.483   19.584   26.699
      7.890  418.705   68.481   88.186   44.600  114.051   21.033   26.393
      7.900  419.408   68.965   87.341   43.740  113.404   21.480   26.544
      7.910  418.194   69.036   87.160   43.153  113.710   20.863   26.906
      7.920  417.599   69.578   86.399   43.607  113.556   20.384   26.290
      7.930  418.518   67.687   87.899   43.626  114.837   21.452   26.807
      7.940  415.025   67.664   86.508   45.045  112.581   20.709   26.067
      7.950  415.973   67.783   87.088   43.558  113.132   21.117   25.941
      7.960  415.736   68.008   88.531   43.294  112.998   20.999   25.991
      7.970  415.310   67.685   87.263   43.905  114.535   20.433   25.699
      7.980  412.779   69.115   86.278   43.681  112.073   20.478   25.518
      7.990  415.681   69.361   87.085   43.291  113.787   20.219   25.934
      8.000  418.301   69.425   88.223   44.106  111.563   20.539   25.732
      8.010  421.313   68.010   88.967   46.190  113.549   21.341   26.812
      8.020  421.868   68.949   88.555   44.081  115.342   21.970   26.689
      8.030  417.243   69.073   86.643   43.662  115.240   20.975   26.146
      8.040  418.082   68.292   87.946   44.199  113.539   21.010   26.346
      8.050  416.651   67.595   87.139   44.165  114.298   21.194   25.770
      8.060  411.876   67.580   86.307   43.135  111.954   19.698   26.747
      8.070  415.245   67.856   85.799   45.733  111.051   21.210   27.258
      8.080  415.955   68.547   87.673   44.591  111.472   21.349   25.756
      8.090  418.783   68.194   89.501   45.825  111.537   21.460   24.438
      8.100  415.751   66.965   89.859   44.269  111.297   21.259   25.667
      8.110  415.809   68.208   87.300   44.786  111.882   20.603   25.213
      8.120  420.323   67.685   89.815   43.804  115.843   21.459   25.591
      8.130  418.193   67.792   88.984   45.361  112.660   20.868   25.124
      8.140  420.413   66.511   88.593   45.705  114.373   21.188   25.767
      8.150  418.903   66.608   89.229   45.368  114.271   20.920   25.608
      8.160  415.543   66.067   90.103   45.787  112.683   19.837   25.590
      8.170  417.495   67.475   87.765   45.397  113.246   20.954   25.533
      8.180  417.353   66.081   87.851   43.485  114.153   21.203   25.691
      8.190  417.098   66.197   90.335   44.539  112.591   20.463   25.240
      8.200  415.623   66.493   87.100   44.187  114.394   20.542   24.569
      8.210  413.911   66.209   87.261   43.643  113.849   20.628   24.777
      8.220  418.265   64.925   90.221   43.904  114.485   20.727   25.041
      8.230  415.277   65.875   90.124   43.026  112.237   20.858   24.753
      8.240  416.366   65.989   89.308   43.809  114.240   21.617   24.381
      8.250  414.352   64.047   87.438   45.331  113.108   20.671   25.720
      8.260  413.508   64.385   88.092   44.027  112.233   20.429   26.222
      8.270  412.944   64.401   89.147   43.340  112.127   21.397   24.821
      8.280  413.357   65.813   86.618   42.238  113.739   21.119   25.320
      8.290  412.525   64.845   86.905   43.584  111.766   21.201   26.228
      8.300  412.279   66.252   85.929   44.256  112.788   20.910   25.120
      8.310  414.520   65.776   89.209   43.968  111.710   21.462   25.901
      8.320  413.492   65.471   86.143   43.192  115.341   20.367   25.965
      8.330  414.833   66.941   87.167   43.231  113.419   20.807   25.951
      8.340  411.025   66.095   85.296   44.182  114.485   20.852   24.301
      8.350  409.911   65.027   84.991   44.089  112.803   20.784   25.331
      8.360  412.358   66.586   87.076   43.776  113.843   19.758   25.801
      8.370  413.491   66.103   85.690   44.278  114.852   20.415   26.080
      8.380  411.473   65.263   85.941   43.265  115.527   21.318   24.436
      8.390  412.829   66.232   85.176   44.237  114.247   20.259   25.722
      8.400  414.366   65.926   87.864   44.549  113.236   21.116   25.302
      8.410  418.193   66.613   87.888   43.829  114.822   20.934   25.769
      8.420  419.659   68.315   87.913   44.242  114.018   20.316   26.816
      8.430  413.754   67.118   87.016   43.996  111.474   20.735   26.821
      8.440  417.589   66.824   86.333   45.534  115.079   21.209   25.886
      8.450  413.199   66.925   87.443   44.457  112.554   20.883   25.262
      8.460  409.013   67.252   86.192   43.708  109.705   20.188   25.107
      8.470  417.740   66.307   88.066   45.043  112.468   21.734   26.293
      8.480  415.774   66.869   87.554   45.549  112.200   20.159   26.377
      8.490  412.160   67.964   86.390   43.816  112.182   20.497   25.270
      8.500  413.440   68.617   86.480   45.160  112.123   20.340   25.495
      8.510  414.586   67.574   88.548   43.059  111.009   21.107   26.660
      8.520  417.656   68.724   86.655   44.960  112.762   20.586   26.415
      8.530  418.369   67.350   88.424   45.087  112.469   21.569   26.423
      8.540  419.392   66.385   87.995   45.728  114.207   20.831   26.479
      8.550  416.298   67.251   87.471   45.167  112.599   20.062   25.897
      8.560  419.359   67.039   88.935   45.154  113.064   21.203   25.978
      8.570  414.442   67.901   88.451   44.435  111.576   20.139   24.910
      8.580  415.711   68.280   89.012   44.418  111.542   20.805   25.547
      8.590  417.016   68.108   86.731   44.611  113.886   21.020   25.076
      8.600  417.659   68.801   85.583   45.144  114.742   20.351   25.973
      8.610  416.346   68.419   86.743   44.963  112.996   20.197   25.539
      8.620  418.630   67.923   86.936   45.390  114.548   21.090   25.457
      8.630  415.004   69.576   85.392   44.824  113.699   19.431   25.413
      8.640  416.170   69.073   85.253   44.125  113.476   21.543   25.618
      8.650  413.161   67.624   85.647   43.488  113.221   20.752   25.559
      8.660  418.851   67.177   86.072   44.682  115.258   21.805   25.905
      8.670  415.020   67.606   85.681   44.485  113.528   20.467   25.908
      8.680  416.885   68.143   87.821   43.515  112.984   21.156   25.709
      8.690  414.849   68.756   87.520   44.279  111.790   20.817   25.078
      8.700  414.217   67.106   87.172   42.957  112.316   21.787   26.445
      8.710  416.794   67.541   88.024   44.763  113.213   20.088   25.750
      8.720  414.477   68.748   86.212   43.358  111.891   20.186   25.931
      8.730  414.910   68.034   87.264   44.339  112.764   20.171   25.200
      8.740  418.140   70.419   86.920   43.432  114.070   20.228   25.286
      8.750  416.358   68.479   86.240   44.573  113.773   20.863   25.616
      8.760  412.230   67.263   86.196   43.628  112.256   20.955   25.730
      8.770  414.873   68.897   87.664   43.630  112.448   20.451   24.993
      8.780  410.956   69.419   86.199   41.895  111.284   20.440   25.541
      8.790  414.092   68.881   85.410   42.323  113.675   21.121   25.870
      8.800  408.526   68.356   84.827   42.514  110.145   20.000   25.715
      8.810  410.270   67.310   85.791   41.558  112.514   21.179   25.344
      8.820  413.297   68.933   87.181   42.877  111.098   21.366   25.182
      8.830  413.945   66.809   86.357   42.318  115.501   20.945   25.477
      8.840  412.385   66.930   86.317   42.753  112.689   20.751   26.217
      8.850  418.174   68.414   87.625   42.868  113.479   21.697   26.899
      8.860  413.664   67.936   87.401   42.552  112.590   20.565   25.290
      8.870  417.107   69.071   88.524   43.059  112.093   20.952   26.408
      8.880  413.777   67.254   86.346   42.987  113.053   20.754   26.998
      8.890  413.982   67.377   87.685   43.775  112.626   20.405   25.289
      8.900  415.799   67.674   86.848   43.267  113.612   20.693   25.604
      8.910  411.137   68.689   87.582   41.397  110.891   20.299   25.387
      8.920  415.561   68.888   87.855   43.723  111.857   20.704   24.986
      8.930  412.563   68.272   87.097   42.624  112.373   20.210   25.388
      8.940  415.483   70.328   87.278   43.157  112.173   20.170   25.155
      8.950  418.092   70.220   88.744   42.976  114.149   20.565   25.734
      8.960  413.126   68.992   87.927   42.764  110.989   20.085   26.182
      8.970  415.080   68.408   87.861   43.057  112.544   19.628   25.992
      8.980  418.320   69.516   88.582   43.807  112.991   20.726   25.713
      8.990  413.288   67.622   88.447   43.837  111.419   21.130   25.141
      9.000  419.974   69.353   88.389   44.124  112.331   21.133   25.706
      9.010  414.533   69.305   87.101   43.663  111.138   20.144   26.379
      9.020  411.949   68.253   86.187   43.252  110.340   21.003   26.576
      9.030  417.518   69.008   86.705   44.147  113.820   21.050   26.255
      9.040  414.530   67.041   86.492   43.821  112.726   20.992   26.296
      9.050  414.805   68.337   87.049   43.063  111.769   21.102   26.769
      9.060  412.759   66.530   86.159   43.317  112.427   20.328   27.001
      9.070  416.253   67.270   85.295   42.553  113.830   21.025   27.457
      9.080  416.404   67.998   88.338   43.257  112.068   21.357   27.825
      9.090  416.603   67.006   88.031   42.492  113.537   21.190   27.528
      9.100  413.464   68.345   85.501   43.850  110.091   20.680   27.097
      9.110  412.581   68.123   85.687   44.027  109.730   20.320   26.509
      9.120  411.922   68.128   86.318   42.300  110.146   21.167   27.430
      9.130  416.152   68.953   87.441   43.926  110.421   20.983   27.484
      9.140  414.143   68.630   85.213   44.210  111.644   20.863   27.454
      9.150  413.450   68.184   87.660   43.257  110.594   20.705   27.409
      9.160  410.658   66.039   86.031   43.243  110.365   20.806   27.703
      9.170  415.119   68.249   87.067   44.550  111.420   20.049   27.666
      9.180  416.259   69.394   86.959   43.903  111.900   20.059   28.264
      9.190  415.864   67.556   86.885   44.186  112.001   21.014   26.970
      9.200  412.977   67.844   85.616   44.047  112.139   19.894   27.198
      9.210  410.970   67.868   86.880   42.835  110.654   19.781   26.015
      9.220  410.950   67.776   84.273   44.418  111.195   20.467   26.027
      9.230  413.072   68.814   86.363   43.523  109.875   21.440   26.273
      9.240  415.663   67.990   87.110   45.364  110.700   21.564   26.430
      9.250  417.037   68.085   88.224   44.107  111.756   21.089   26.427
      9.260  412.796   67.527   87.966   43.928  111.032   20.667   24.972
      9.270  416.079   68.110   87.616   45.111  112.030   20.948   25.096
      9.280  416.310   67.611   88.265   45.401  111.512   21.500   25.599
      9.290  418.597   67.945   89.020   46.461  112.083   21.084   25.566
      9.300  418.303   69.244   87.179   45.100  111.942   21.220   26.245
      9.310  418.161   69.018   88.284   45.260  110.982   21.096   25.839
      9.320  414.534   70.504   86.592   41.989  110.744   19.956   26.709
      9.330  412.365   67.685   87.083   43.077  110.545   19.749   25.806
      9.340  414.875   68.341   87.231   44.866  110.698   20.709   25.429
      9.350  415.222   68.028   87.334   43.830  112.048   20.787   25.746
      9.360  414.110   67.969   88.677   42.722  110.584   20.862   26.708
      9.370  418.830   69.337   87.311   45.089  110.732   21.243   27.064
      9.380  415.778   68.800   89.390   44.205  111.552   20.160   25.181
      9.390  416.744   69.135   88.890   44.964  111.305   20.507   24.772
      9.400  412.921   69.763   86.254   43.141  111.029   21.241   23.435
      9.410  414.650   67.405   87.974   44.262  112.588   20.732   25.047
      9.420  414.754   69.114   88.767   43.470  111.560   20.848   24.047
      9.430  410.872   67.923   86.867   43.555  111.901   20.562   23.731
      9.440  413.563   67.871   87.628   43.822  112.329   21.285   23.694
      9.450  418.325   71.231   86.628   44.677  113.619   20.926   24.337
      9.460  417.118   69.448   87.382   45.289  114.175   19.917   23.992
      9.470  412.366   71.125   87.089   43.577  110.098   20.319   23.384
      9.480  414.863   70.927   88.948   43.689  110.630   20.842   22.848
      9.490  412.650   70.042   86.764   43.889  113.422   19.707   23.092
      9.500  414.762   68.782   87.825   43.951  113.183   20.306   24.393
      9.510  413.433   68.934   86.272   44.320  112.878   20.817   23.647
      9.520  414.486   69.947   87.252   43.198  115.000   20.182   22.663
      9.530  415.799   71.904   85.270   43.459  114.218   20.171   24.293
      9.540  414.818   71.683   86.318   42.707  112.655   19.943   23.804
      9.550  414.698   71.390   85.513   43.544  113.042   20.675   23.726
      9.560  416.535   70.655   87.321   43.308  113.942   20.282   23.930
      9.570  412.885   69.775   87.325   43.077  112.090   20.195   23.336
      9.580  413.719   71.320   85.892   41.907  114.292   20.364   23.527
      9.590  411.809   70.392   86.825   42.472  112.727   20.157   22.909
      9.600  409.187   69.941   85.823   41.871  110.856   20.253   23.989
      9.610  413.084   70.357   85.286   42.198  111.729   20.428   24.644
      9.620  412.044   68.912   86.687   41.878  111.990   20.544   24.076
      9.630  412.042   68.587   86.225   42.801  111.803   20.485   23.635
      9.640  413.178   69.079   87.340   42.199  113.951   19.873   23.153
      9.650  409.957   69.158   85.726   41.708  112.963   19.902   24.151
      9.660  415.207   70.091   86.710   42.659  111.628   20.860   24.633
      9.670  411.120   67.692   86.798   42.422  113.217   20.242   23.692
      9.680  412.058   69.608   86.903   42.668  110.730   20.370   24.638
      9.690  418.138   70.437   89.174   43.852  112.527   21.638   23.724
      9.700  414.397   69.362   87.937   44.031  112.030   21.326   24.145
      9.710  409.209   69.400   86.591   42.264  110.266   20.650   23.470
      9.720  411.850   68.720   86.054   44.106  111.672   20.446   24.335
      9.730  415.173   69.386   88.820   43.149  112.135   20.685   24.389
      9.740  417.088   69.960   89.764   43.712  109.561   21.148   25.156
      9.750  414.297   69.424   87.543   43.236  111.811   20.918   24.897
      9.760  415.817   69.595   87.836   42.964  112.050   21.326   25.300
      9.770  414.907   69.271   87.056   43.438  112.434   20.785   25.027
      9.780  415.066   69.840   86.547   42.845  111.892   20.262   25.505
      9.790  411.522   71.929   87.240   42.775  108.627   19.498   23.420
      9.800  418.409   71.341   87.776   41.792  112.892   19.867   25.998
      9.810  417.368   70.027   90.035   43.625  112.360   19.228   24.132
      9.820  415.168   68.722   87.814   43.452  112.113   19.661   24.366
      9.830  413.709   69.359   87.680   43.368  110.625   20.383   24.778
      9.840  414.197   69.434   87.504   43.872  112.152   20.248   24.163
      9.850  411.309   69.084   87.322   43.617  109.456   19.549   24.359
      9.860  416.077   69.272   88.231   43.314  111.714   19.604   25.866
      9.870  417.311   68.548   88.777   44.310  112.560   20.203   24.547
      9.880  416.911   69.056   87.976   43.257  113.394   20.674   24.869
      9.890  418.167   70.716   87.739   43.833  111.579   20.539   25.705
      9.900  411.333   67.137   87.286   41.804  112.308   21.187   25.151
      9.910  418.860   71.238   88.231   43.124  113.459   20.494   24.734
      9.920  414.247   70.035   88.903   42.531  111.693   20.501   23.346
      9.930  418.308   68.284   89.334   42.238  113.685   20.615   24.960
      9.940  414.784   68.360   88.061   42.172  112.429   21.351   24.761
      9.950  413.845   68.893   88.266   41.937  112.007   20.626   24.268
      9.960  413.075   67.589   88.777   41.547  111.474   20.422   24.979
      9.970  415.145   69.148   90.526   42.204  112.028   20.660   24.121
      9.980  412.881   67.790   88.978   42.723  111.319   20.346   23.713
      9.990  415.180   69.967   89.975   42.503  111.556   19.944   24.027
     10.000  411.473   69.706   88.601   42.314  109.507   20.468   24.358
     10.010  414.045   70.495   88.220   42.542  110.381   20.778   24.900
     10.020  418.433   69.859   88.037   42.499  114.299   20.985   25.640
     10.030  415.677   69.717   88.078   42.793  112.198   20.532   24.307
     10.040  411.529   69.137   87.995   42.206  110.569   19.902   24.637
     10.050  410.206   67.969   87.779   42.339  110.167   19.843   24.742
     10.060  412.247   67.595   87.599   42.264  113.551   19.483   25.207
     10.070  413.400   69.345   87.770   42.192  112.976   19.446   25.066
     10.080  411.981   70.198   88.101   42.497  110.240   19.577   24.760
     10.090  413.070   69.511   87.934   42.259  110.559   20.903   25.116
     10.100  410.786   68.351   88.197   43.177  109.320   20.652   24.257
     10.110  407.972   67.568   88.671   43.508  108.598   20.344   23.018
     10.120  412.787   67.364   88.189   42.902  111.595   20.624   24.544
     10.130  413.863   68.068   88.782   43.607  111.543   20.689   24.560
     10.140  408.382   68.599   87.252   42.740  109.514   19.362   23.721
     10.150  409.513   68.972   87.261   41.327  109.015   20.297   24.076
     10.160  411.424   68.970   89.668   42.304  110.995   19.495   23.910
     10.170  413.394   68.629   89.914   43.711  109.798   19.871   25.004
     10.180  411.978   69.659   89.426   42.592  109.883   20.316   24.280
     10.190  411.757   69.177   88.928   43.426  110.657   19.500   23.847
     10.200  415.908   70.026   89.322   43.232  111.504   19.972   24.760
     10.210  410.720   67.526   88.925   43.710  109.153   20.385   23.808
     10.220  412.834   69.898   89.237   44.304  109.272   20.075   23.556
     10.230  412.703   70.736   87.761   43.117  108.616   20.635   24.047
     10.240  409.493   68.048   88.791   42.074  109.329   20.484   24.337
     10.250  415.414   68.820   88.855   43.779  110.795   20.285   24.086
     10.260  413.425   70.190   88.869   42.376  108.776   20.983   24.030
     10.270  412.541   68.683   90.096   43.170  108.566   21.261   24.563
     10.280  413.457   68.865   88.224   43.332  110.613   20.277   24.463
     10.290  410.542   67.035   89.870   44.576  108.595   20.504   24.422
     10.300  411.815   68.197   89.408   43.983  108.915   20.362   24.065
     10.310  411.062   69.196   86.553   44.612  109.689   19.377   25.347
     10.320  412.780   69.293   88.691   44.147  110.231   19.849   24.129
     10.330  413.147   68.588   88.877   43.874  111.420   19.931   24.311
     10.340  409.592   68.859   87.273   42.894  111.003   19.638   23.413
     10.350  412.386   69.135   90.035   42.553  110.591   20.097   23.131
     10.360  415.446   70.386   89.152   43.406  111.547   20.323   24.215
     10.370  410.300   68.879   87.764   42.888  109.828   20.089   24.805
     10.380  414.517   69.652   88.896   43.510  111.790   20.458   25.377
     10.390  415.460   68.919   89.999   44.139  112.078   19.551   24.830
     10.400  413.579   70.473   88.353   43.136  112.089   19.999   23.265
     10.410  411.301   69.733   87.490   43.243  111.203   19.977   24.047
     10.420  415.426   69.869   87.651   44.573  112.286   20.306   24.102
     10.430  418.055   69.827   89.879   44.437  111.929   21.147   24.261
     10.440  420.549   71.864   88.000   43.120  114.355   20.723   24.948
     10.450  413.219   70.778   86.843   43.471  112.021   20.195   23.749
     10.460  418.630   70.792   89.916   42.849  112.663   19.965   24.664
     10.470  417.216   69.449   89.584   43.452  113.018   20.964   23.972
     10.480  417.555   69.505   88.895   44.973  112.243   20.877   24.017
     10.490  416.458   67.923   89.380   43.738  114.274   20.800   24.057
     10.500  418.347   68.328   89.482   44.424  112.689   21.488   24.332
     10.510  409.620   67.556   88.969   44.045  109.683   19.973   23.626
     10.520  416.542   68.504   90.281   43.191  113.979   19.400   24.295
     10.530  420.277   69.243   90.864   45.702  112.224   21.457   24.838
     10.540  416.600   68.321   89.336   45.252  111.485   21.271   24.641
     10.550  412.549   68.404   89.145   45.060  109.977   20.934   24.268
     10.560  414.661   68.678   87.938   44.087  113.174   20.605   24.280
     10.570  411.098   67.300   86.728   43.994  111.655   20.207   24.354
     10.580  419.629   69.822   90.445   43.886  112.613   21.159   24.924
     10.590  413.957   69.058   88.167   44.485  110.292   21.046   24.602
     10.600  415.433   69.016   88.223   43.779  112.174   20.428   24.055
     10.610  415.600   69.586   88.977   43.338  112.027   20.211   24.132
     10.620  416.141   69.869   89.010   44.081  110.601   19.699   25.190
     10.630  409.753   68.237   88.372   42.358  109.971   19.821   24.264
     10.640  415.350   68.274   89.051   42.942  111.791   21.034   25.548
     10.650  414.537   66.360   88.900   43.285  111.979   21.006   24.828
     10.660  413.949   68.256   87.623   43.016  112.433   20.370   26.327
     10.670  412.485   69.571   88.587   42.137  110.825   20.147   24.889
     10.680  415.599   69.366   87.452   43.144  111.484   19.833   27.109
     10.690  414.472   68.135   86.913   43.152  111.240   20.524   26.889
     10.700  417.450   67.805   89.415   43.923  111.134   19.536   26.710
     10.710  412.338   66.912   86.382   43.132  111.699   20.674   26.174
     10.720  414.769   67.358   87.672   44.424  110.732   20.447   26.586
     10.730  416.902   67.460   88.869   43.087  112.462   19.920   26.884
     10.740  410.057   66.507   87.421   42.833  109.776   19.503   27.476
     10.750  413.644   69.333   88.458   42.993  109.813   19.918   26.979
     10.760  410.944   66.850   87.368   43.081  110.242   19.820   26.461
     10.770  413.490   68.529   87.861   42.457  110.819   19.981   26.592
     10.780  415.513   68.608   88.906   43.379  111.649   19.903   26.552
     10.790  412.319   68.746   88.385   43.064  110.344   19.184   26.237
     10.800  411.067   70.213   87.298   42.932  110.830   19.566   26.117
     10.810  414.529   68.515   88.042   43.760  112.235   20.443   25.535
     10.820  413.980   67.166   88.874   44.354  111.815   19.621   25.329
     10.830  412.104   69.003   86.135   42.955  111.271   19.727   26.062
     10.840  413.735   67.731   87.759   43.931  112.114   19.722   26.309
     10.850  415.028   67.472   89.167   43.885  111.177   20.068   26.878
     10.860  413.456   67.529   89.265   43.579  110.892   19.794   26.101
     10.870  414.648   67.282   90.445   43.169  110.943   20.640   27.351
     10.880  411.316   68.754   85.864   43.042  110.518   20.112   26.654
     10.890  411.842   68.942   85.777   44.371  110.046   20.280   26.837
     10.900  414.392   68.170   87.289   44.045  110.879   20.489   26.578
     10.910  411.244   68.538   87.808   43.253  109.474   19.805   26.524
     10.920  416.507   69.220   87.738   43.518  112.403   19.540   26.498
     10.930  416.184   69.094   88.224   43.977  111.666   19.061   27.091
     10.940  409.346   67.898   87.669   43.135  108.880   19.156   26.815
     10.950  411.785   69.290   86.974   43.070  110.783   19.155   26.359
     10.960  411.447   69.668   85.577   43.611  109.341   19.755   27.390
     10.970  417.388   69.781   88.786   43.365  111.279   20.092   26.800
     10.980  413.593   68.963   87.652   43.893  110.262   19.385   26.829
     10.990  415.644   70.037   88.321   43.751  110.894   19.467   26.208
     11.000  411.492   69.102   87.438   42.111  110.891   19.654   26.558
     11.010  415.128   69.181   87.989   43.344  111.533   19.424   26.026
     11.020  414.714   69.382   87.945   43.563  111.375   19.566   26.330
     11.030  418.120   70.038   88.627   44.026  110.157   20.604   27.489
     11.040  414.263   69.457   86.795   44.136  110.919   19.332   27.354
     11.050  413.269   71.316   87.624   42.067  109.761   20.070   25.694
     11.060  411.979   69.717   87.731   42.966  108.076   20.167   26.138
     11.070  417.389   71.336   89.997   43.155  110.376   19.496   26.061
     11.080  411.358   68.789   87.158   43.857  107.829   20.613   27.055
     11.090  416.307   68.859   89.481   44.177  110.135   20.809   26.533
     11.100  418.470   70.844   89.370   42.190  111.495   20.279   27.158
     11.110  413.035   70.464   89.148   42.827  108.102   20.562   26.970
     11.120  411.325   69.988   88.706   42.028  107.488   20.410   25.678
     11.130  412.747   68.958   86.561   43.618  110.832   20.182   26.465
     11.140  411.826   69.906   89.292   42.380  108.067   19.427   27.358
     11.150  412.603   69.968   89.302   42.999  107.264   19.495   27.171
     11.160  413.723   69.897   89.168   41.886  109.796   20.392   26.767
     11.170  414.866   69.481   89.270   42.746  109.423   20.305   27.111
     11.180  413.857   68.158   88.279   44.191  108.774   20.107   27.146
     11.190  410.359   68.446   86.349   43.321  107.304   21.366   27.026
     11.200  411.114   68.846   86.935   41.825  109.978   19.447   27.110
     11.210  416.291   69.493   89.681   43.755  110.386   20.126   26.462
     11.220  412.268   68.785   88.434   43.076  109.635   19.954   26.120
     11.230  413.928   69.668   88.429   42.182  111.921   19.924   26.255
     11.240  412.802   70.186   88.247   42.187  110.587   19.733   26.603
     11.250  414.686   69.942   87.953   43.537  111.833   19.484   26.267
     11.260  410.089   68.580   87.601   42.860  109.104   19.463   25.885
     11.270  411.284   69.939   88.362   42.655  109.590   19.355   26.012
     11.280  411.619   68.391   87.232   43.723  110.942   20.001   26.840
     11.290  410.936   68.418   87.206   43.379  109.769   19.487   26.265
     11.300  410.518   68.886   87.118   42.616  109.001   19.675   25.987
     11.310  414.398   69.924   89.180   42.276  112.292   19.529   26.240
     11.320  411.636   67.975   87.932   42.941  110.257   20.174   25.776
     11.330  414.058   69.375   87.192   42.792  112.148   20.046   25.929
     11.340  417.724   69.971   88.722   42.339  111.186   20.018   26.702
     11.350  409.671   67.404   87.452   43.116  109.706   20.092   25.833
     11.360  412.054   67.907   89.425   43.897  109.761   19.481   25.859
     11.370  412.585   67.695   88.457   42.821  110.697   19.786   26.041
     11.380  414.094   69.927   87.165   42.341  111.284   19.689   26.415
     11.390  416.929   71.638   87.185   43.353  112.431   19.966   25.378
     11.400  413.346   70.115   88.082   42.998  111.122   19.666   25.231
     11.410  411.607   70.601   86.024   43.742  108.921   19.853   25.947
     11.420  409.532   69.469   87.109   42.733  108.836   19.497   25.886
     11.430  410.631   69.685   87.709   43.159  107.353   20.006   25.640
     11.440  414.440   69.676   88.213   42.460  109.747   19.630   27.033
     11.450  411.505   69.703   88.672   42.492  108.149   19.163   26.291
     11.460  412.379   69.538   88.572   41.753  110.472   19.724   26.045
     11.470  412.411   68.443   86.932   43.361  110.480   19.808   26.513
     11.480  412.221   70.732   88.042   43.345  108.087   20.460   25.760
     11.490  410.712   69.142   86.680   43.417  109.313   19.163   26.029
     11.500  408.779   68.453   86.035   44.894  108.044   19.533   26.068
     11.510  412.325   69.148   87.518   44.998  108.051   20.095   25.684
     11.520  409.904   68.906   87.556   43.223  109.044   19.527   25.756
     11.530  411.509   69.971   86.121   43.958  108.301   19.479   26.863
     11.540  409.050   68.416   87.001   44.363  107.135   20.223   25.351
     11.550  416.117   68.341   89.255   44.740  109.316   20.081   26.936
     11.560  414.835   68.684   89.553   43.337  109.824   19.808   26.876
     11.570  412.493   68.380   87.909   43.602  109.362   20.037   26.257
     11.580  413.034   69.057   88.182   44.395  109.419   19.670   26.177
     11.590  416.870   71.142   88.421   43.339  109.015   19.775   26.819
     11.600  410.321   69.138   86.321   44.572  108.108   20.342   25.992
     11.610  408.647   69.160   86.148   43.985  108.174   20.144   26.047
     11.620  413.688   70.124   89.480   43.996  107.590   19.983   26.227
     11.630  410.861   68.826   88.452   43.918  108.223   19.750   26.030
     11.640  412.153   68.748   88.468   43.700  109.030   20.336   26.209
     11.650  410.826   68.572   87.891   43.435  109.356   20.012   25.684
     11.660  409.595   67.648   87.345   43.994  109.560   19.030   26.280
     11.670  414.894   69.425   87.610   42.962  110.855   20.495   26.102
     11.680  415.895   69.748   90.438   43.121  110.092   18.740   26.560
     11.690  411.139   68.706   88.686   42.713  109.938   18.746   26.436
     11.700  412.687   69.189   87.657   43.533  110.187   19.848   26.625
     11.710  414.786   69.029   87.723   43.448  112.127   19.277   26.296
     11.720  412.104   69.075   88.857   42.591  109.129   20.028   25.689
     11.730  414.178   70.932   88.039   42.886  109.683   19.704   25.729
     11.740  412.678   68.641   87.825   44.413  109.602   19.966   26.034
     11.750  413.118   69.104   88.020   44.717  108.461   19.556   26.742
     11.760  414.654   69.725   89.068   44.832  110.306   19.834   26.701
     11.770  411.854   68.437   86.625   44.118  109.976   20.293   26.944
     11.780  409.449   69.750   88.014   44.764  107.598   19.337   25.690
     11.790  408.434   67.960   88.010   44.087  107.886   19.883   26.232
     11.800  410.849   69.801   88.763   42.865  107.465   20.031   25.941
     11.810  412.805   68.312   89.011   43.873  108.980   20.118   26.493
     11.820  410.658   68.926   88.763   43.762  107.125   19.998   27.247
     11.830  407.585   66.837   90.262   43.488  107.399   19.696   26.127
     11.840  411.616   68.092   89.022   44.284  109.326   19.417   26.606
     11.850  417.043   68.349   90.408   44.256  110.138   19.492   27.356
     11.860  411.398   67.545   88.838   42.811  108.579   19.786   27.222
     11.870  410.669   68.206   89.207   42.884  107.799   20.005   26.584
     11.880  408.563   68.123   88.419   43.130  107.664   18.630   26.910
     11.890  411.521   68.110   88.528   45.258  107.826   19.555   26.093
     11.900  412.195   68.371   89.689   43.625  107.305   19.995   26.774
     11.910  414.235   69.019   88.617   44.739  107.194   19.830   27.179
     11.920  413.740   67.896   89.849   44.309  107.597   20.269   26.927
     11.930  411.428   67.927   89.536   45.041  106.640   19.712   26.464
     11.940  410.253   68.149   89.734   44.390  106.450   19.318   26.218
     11.950  406.965   68.441   88.446   42.684  106.925   20.114   25.485
     11.960  406.893   67.982   88.388   43.339  105.077   20.114   25.680
     11.970  408.060   68.751   88.017   43.748  106.348   19.962   26.714
     11.980  405.750   67.678   88.239   43.068  107.415   19.689   25.986
     11.990  407.635   68.157   86.830   44.472  106.634   19.791   25.555
     12.000  408.480   68.602   87.580   43.669  106.040   19.730   26.051
     12.010  410.897   70.597   88.572   44.223  104.922   19.676   26.589
     12.020  408.660   68.353   88.492   42.350  108.219   18.605   26.890
     12.030  408.765   68.197   89.105   44.632  105.772   19.368   25.993
     12.040  410.662   68.843   88.565   43.685  106.402   19.378   28.110
     12.050  416.012   68.054   90.260   45.276  108.173   20.177   26.967
     12.060  411.205   69.145   87.270   44.194  106.356   20.123   27.150
     12.070  413.743   69.903   89.625   43.816  106.695   19.787   27.567
     12.080  413.247   67.842   89.400   43.543  108.695   19.442   28.062
     12.090  412.029   69.546   88.714   43.854  106.804   19.360   27.076
     12.100  412.955   70.189   89.336   43.314  107.754   19.473   26.003
     12.110  412.143   67.033   89.534   44.100  109.038   20.205   26.179
     12.120  410.358   67.281   87.979   43.228  108.419   19.663   27.811
     12.130  411.057   68.701   89.159   42.272  109.582   19.285   25.899
     12.140  410.563   69.358   87.919   42.705  109.037   19.914   25.918
     12.150  414.241   67.566   91.369   43.152  110.164   19.114   26.877
     12.160  410.306   69.504   89.146   41.455  109.485   20.079   26.246
     12.170  415.618   67.913   90.473   44.046  109.774   20.707   25.932
     12.180  411.593   68.628   87.927   43.240  108.855   19.695   26.833
     12.190  411.337   67.613   90.263   43.243  108.039   19.455   27.079
     12.200  414.050   68.509   90.123   44.708  108.997   19.804   25.822
     12.210  411.407   68.014   88.712   42.673  109.122   20.397   26.303
     12.220  412.580   68.954   89.043   43.152  108.873   20.251   26.211
     12.230  410.239   68.275   87.652   43.540  109.457   19.637   25.817
     12.240  407.681   68.266   86.957   41.949  108.809   20.633   26.260
     12.250  411.865   69.520   88.858   44.195  108.246   19.420   26.408
     12.260  415.855   68.628   88.899   44.226  109.088   20.649   27.537
     12.270  414.599   69.286   88.948   44.185  110.131   20.484   26.426
     12.280  412.206   68.123   90.945   43.969  109.324   18.988   26.387
     12.290  409.627   67.907   88.565   43.632  107.556   19.916   27.433
     12.300  412.286   67.383   88.119   43.804  110.062   19.635   26.900
     12.310  412.550   69.906   89.874   42.641  108.646   19.036   27.019
     12.320  408.614   67.535   85.905   42.627  110.455   19.286   27.056
     12.330  413.417   67.505   88.139   43.987  109.299   19.372   27.149
     12.340  414.760   67.490   87.358   45.123  111.299   19.174   26.750
     12.350  409.071   66.072   86.297   43.095  110.543   19.630   27.240
     12.360  414.340   68.335   88.989   42.651  110.893   19.624   27.118
     12.370  415.170   68.214   89.041   44.281  110.823   19.741   26.817
     12.380  411.781   68.242   88.399   42.664  109.674   19.755   26.092
     12.390  407.871   67.573   87.652   43.528  107.893   19.153   26.160
     12.400  413.776   70.408   88.291   43.083  109.654   19.163   26.584
     12.410  410.727   69.110   87.837   42.582  110.325   18.400   26.841
     12.420  411.617   68.674   88.764   42.540  109.127   19.740   27.071
     12.430  414.174   70.066   87.605   44.730  110.582   19.058   26.145
     12.440  413.801   68.691   88.398   44.069  111.154   18.752   27.025
     12.450  417.484   69.100   88.691   44.707  112.251   19.710   26.835
     12.460  411.977   68.903   87.136   42.829  110.283   19.066   27.218
     12.470  410.113   68.426   87.113   42.520  110.294   19.955   26.931
     12.480  411.468   68.389   87.311   43.849  112.024   18.933   26.668
     12.490  406.915   67.064   87.559   41.015  110.749   18.581   26.627
     12.500  409.971   67.315   86.761   43.892  111.657   18.355   26.874
     12.510  412.617   69.255   87.288   44.037  110.772   19.418   27.258
     12.520  414.286   70.116   86.262   44.045  111.718   18.945   27.592
     12.530  408.722   69.030   86.136   42.460  110.280   18.832   26.693
     12.540  411.350   66.924   86.874   43.256  111.568   19.502   27.807
     12.550  413.367   67.994   88.265   43.567  111.592   19.200   26.347
     12.560  405.004   67.388   86.556   44.029  107.253   19.147   26.243
     12.570  408.127   67.837   86.328   43.336  110.377   18.213   26.915
     12.580  409.512   69.158   86.959   43.882  110.253   19.179   25.588
     12.590  406.854   67.775   87.139   43.340  109.955   18.662   26.334
     12.600  406.861   67.512   86.199   43.504  110.568   18.017   25.824
     12.610  405.984   66.558   86.505   42.873  110.298   18.133   26.520
     12.620  407.574   66.659   85.363   42.802  111.676   19.047   26.039
     12.630  402.654   67.269   84.421   42.954  108.627   18.819   25.978
     12.640  408.183   69.033   86.345   43.338  109.557   19.088   25.333
     12.650  404.288   68.441   86.444   42.544  107.493   19.594   25.129
     12.660  407.594   66.972   88.385   43.631  109.856   18.022   25.776
     12.670  407.083   66.514   86.872   43.524  110.217   18.356   25.688
     12.680  406.966   66.374   85.657   43.228  112.066   19.093   26.196
     12.690  405.325   67.796   86.583   43.348  108.844   17.806   27.149
     12.700  403.825   65.804   85.595   44.074  109.129   18.941   26.475
     12.710  409.291   65.782   88.006   44.695  111.720   18.266   26.492
     12.720  407.880   67.516   85.961   44.329  109.909   19.124   25.901
     12.730  404.983   65.537   87.518   43.520  108.315   19.087   26.500
     12.740  405.917   66.093   87.639   44.167  108.807   18.578   26.575
     12.750  405.396   64.513   88.545   45.111  108.497   18.936   25.993
     12.760  406.118   67.088   87.714   45.100  108.625   18.421   26.208
     12.770  408.162   66.727   88.508   44.731  109.046   19.277   26.084
     12.780  406.708   66.829   86.516   43.786  109.543   18.942   25.800
     12.790  405.693   65.334   87.750   44.155  109.157   18.715   25.857
     12.800  410.385   66.291   89.109   43.872  109.647   18.845   27.072
     12.810  406.489   66.054   86.048   45.087  108.459   19.218   27.277
     12.820  408.121   67.102   88.230   43.966  108.412   18.574   26.301
     12.830  409.914   66.086   88.883   43.872  110.516   19.080   26.286
     12.840  408.608   66.020   88.240   44.134  110.015   19.569   26.540
     12.850  407.254   66.901   88.127   43.355  110.941   17.775   26.133
     12.860  407.174   66.183   88.708   42.353  109.340   18.991   26.700
     12.870  412.937   66.695   87.847   44.985  111.683   18.159   27.285
     12.880  407.092   67.380   87.400   44.041  109.380   18.264   27.118
     12.890  408.876   67.231   87.577   43.773  110.220   19.486   26.503
     12.900  410.155   67.426   88.138   43.601  112.334   19.122   26.318
     12.910  410.601   68.137   89.791   44.050  110.069   18.854   25.720
     12.920  414.267   67.114   89.824   44.924  110.732   19.655   26.397
     12.930  413.191   67.110   89.874   43.690  112.041   19.631   25.873
     12.940  407.212   66.066   88.251   43.401  110.528   18.817   26.412
     12.950  411.409   67.225   87.261   43.497  112.091   19.768   26.339
     12.960  412.517   66.765   89.053   43.172  110.128   19.699   27.057
     12.970  408.529   68.144   87.363   42.011  110.536   18.679   27.165
     12.980  409.677   67.770   88.105   43.092  110.847   19.106   26.005
     12.990  411.854   68.008   86.846   43.394  110.598   19.020   27.130
     13.000  409.672   66.056   87.894   42.943  111.843   18.703   26.154
     13.010  410.718   67.758   88.184   42.425  110.596   18.462   27.023
     13.020  407.142   66.769   87.273   42.249  110.318   19.863   26.605
     13.030  407.158   66.714   85.067   43.064  110.756   19.015   26.865
     13.040  408.361   66.651   86.597   42.586  110.200   19.173   26.969
     13.050  408.274   65.683   87.294   42.522  112.048   18.839   27.085
     13.060  414.072   66.139   89.990   43.666  112.309   19.158   26.999
     13.070  412.276   66.927   89.077   43.338  112.603   19.234   26.184
     13.080  407.756   65.864   87.966   42.621  110.865   18.910   26.522
     13.090  413.751   67.777   88.311   43.872  110.055   20.272   27.133
     13.100  412.297   68.316   88.546   44.098  109.322   20.154   26.111
     13.110  411.972   66.879   88.902   44.840  110.700   19.635   26.076
     13.120  410.134   66.655   87.755   44.155  110.086   19.607   26.412
     13.130  409.468   66.909   88.626   44.720  108.361   19.446   25.718
     13.140  413.653   66.787   88.840   44.690  110.553   20.706   25.330
     13.150  407.933   67.312   86.924   43.223  109.550   18.877   26.334
     13.160  411.130   66.782   87.543   43.276  110.038   20.088   25.759
     13.170  416.351   66.645   88.921   43.612  112.083   20.341   26.786
     13.180  410.656   65.969   87.407   42.804  112.280   20.345   25.922
     13.190  410.784   66.359   86.627   44.563  110.466   19.585   25.735
     13.200  414.717   66.795   88.156   44.382  112.575   18.888   26.492
     13.210  413.254   66.222   88.707   45.509  110.268   19.435   25.977
     13.220  415.538   68.000   90.058   44.364  111.549   19.057   25.403
     13.230  418.796   68.657   91.178   45.509  110.871   20.043   25.762
     13.240  417.905   67.822   91.834   43.937  112.436   19.137   26.550
     13.250  415.771   68.694   90.410   43.805  109.913   20.455   25.850
     13.260  412.929   68.174   87.997   43.699  111.104   19.663   26.271
     13.270  416.975   68.410   89.664   43.946  112.018   20.375   26.409
     13.280  413.259   68.069   88.660   43.500  111.916   19.551   25.698
     13.290  410.240   67.126   88.932   43.285  111.325   19.164   25.422
     13.300  413.190   67.929   89.113   44.152  110.100   19.298   24.659
     13.310  414.558   67.957   86.988   43.726  112.814   19.930   25.421
     13.320  418.022   68.742   88.561   44.194  112.842   20.027   25.740
     13.330  420.327   68.806   89.902   44.100  113.336   19.924   27.014
     13.340  413.110   67.866   88.835   42.445  112.179   19.340   25.169
     13.350  419.547   67.534   90.105   43.004  114.576   20.453   26.538
     13.360  411.175   66.750   91.059   42.351  109.905   20.493   25.639
     13.370  413.573   67.808   89.339   42.392  112.597   19.650   25.818
     13.380  413.570   67.467   87.731   43.191  111.340   19.993   26.122
     13.390  413.730   67.986   90.933   41.775  111.270   19.562   25.828
     13.400  418.883   68.495   89.349   43.098  115.036   19.921   26.039
     13.410  419.584   68.136   89.284   42.649  114.777   19.983   26.689
     13.420  420.389   68.973   89.884   44.073  113.530   20.012   27.113
     13.430  419.119   69.104   89.113   41.866  114.158   20.453   26.461
     13.440  415.148   67.114   88.343   42.900  112.028   19.532   26.551
     13.450  418.392   68.478   88.963   42.556  111.886   19.765   27.390
     13.460  416.686   67.333   89.010   43.522  112.420   19.963   26.210
     13.470  419.806   68.806   90.200   43.049  115.469   20.042   25.780
     13.480  418.747   69.176   89.165   42.769  113.097   20.139   26.568
     13.490  414.521   68.824   88.434   43.685  110.781   19.634   26.415
     13.500  419.240   67.915   89.402   45.131  112.154   19.990   26.614
     13.510  423.680   70.227   90.015   43.798  113.146   19.742   28.755
     13.520  416.127   66.982   89.570   43.812  111.628   20.085   27.043
     13.530  415.359   68.885   89.235   43.943  110.899   19.834   26.408
     13.540  411.908   68.423   87.539   42.180  111.091   19.452   25.738
     13.550  412.609   65.204   89.206   43.649  111.135   19.654   25.826
     13.560  417.356   67.901   91.493   42.942  113.144   19.655   25.540
     13.570  415.118   66.908   88.791   43.538  111.226   19.437   26.568
     13.580  413.909   67.877   89.360   42.564  110.851   18.752   26.029
     13.590  418.225   68.114   91.173   42.850  110.793   19.661   26.810
     13.600  416.217   67.078   90.766   42.626  113.212   19.361   25.976
     13.610  417.158   68.897   89.074   42.698  112.341   20.215   25.551
     13.620  416.731   67.799   90.988   43.106  112.829   19.386   24.364
     13.630  417.363   67.901   89.926   43.323  112.639   19.323   26.143
     13.640  419.658   67.494   90.037   44.080  114.081   19.536   26.168
     13.650  419.853   69.041   90.672   43.414  112.857   19.374   26.322
     13.660  423.302   68.552   91.944   44.016  113.822   19.661   26.908
     13.670  419.143   68.746   90.071   43.625  112.916   20.498   25.247
     13.680  416.244   68.050   88.701   42.620  114.817   18.359   25.723
     13.690  413.902   67.606   89.036   42.408  111.995   19.316   25.671
     13.700  415.434   68.080   89.651   42.476  113.579   19.447   24.369
     13.710  413.443   67.224   89.745   42.441  110.749   19.455   25.012
     13.720  414.047   67.203   89.973   42.165  112.286   20.097   25.023
     13.730  414.981   68.840   90.578   44.213  110.745   18.469   24.964
     13.740  414.522   67.446   90.020   42.881  111.475   19.586   25.726
     13.750  418.368   68.214   89.906   43.457  113.551   18.674   25.877
     13.760  411.348   67.083   86.411   42.814  111.787   19.517   25.449
     13.770  414.581   67.850   90.633   43.601  109.492   19.997   25.702
     13.780  414.472   67.459   89.430   44.147  111.359   20.030   24.909
     13.790  409.245   66.373   87.728   43.082  109.801   19.717   25.492
     13.800  413.434   66.835   89.835   43.460  112.023   18.986   25.650
     13.810  412.317   65.742   90.402   43.985  111.016   19.860   24.816
     13.820  412.488   66.530   88.549   43.871  111.869   19.073   24.772
     13.830  409.313   66.093   88.254   43.155  111.047   19.225   25.591
     13.840  413.398   64.499   90.079   43.375  111.411   20.037   26.315
     13.850  412.527   65.320   91.391   43.744  110.263   19.689   26.252
     13.860  415.341   63.929   91.694   43.978  110.877   20.168   27.055
     13.870  416.251   66.912   90.856   45.029  110.562   19.889   26.043
     13.880  412.179   65.310   89.379   43.892  110.641   19.966   26.618
     13.890  412.741   65.609   89.346   42.765  111.216   19.047   26.693
     13.900  415.087   64.943   90.570   43.294  112.490   19.976   26.011
     13.910  415.011   65.005   91.032   42.739  111.503   20.272   26.768
     13.920  415.870   65.508   90.630   43.422  112.642   19.744   25.784
     13.930  416.258   64.639   91.156   43.652  113.045   19.835   24.955
     13.940  418.193   66.607   90.756   42.417  114.070   19.861   25.238
     13.950  416.888   66.896   90.901   43.018  111.949   19.751   25.857
     13.960  415.575   65.749   92.187   42.388  111.164   21.040   25.952
     13.970  417.085   67.551   90.406   43.654  111.338   19.853   26.045
     13.980  413.238   65.913   90.063   42.609  110.166   20.224   26.604
     13.990  412.089   64.720   89.630   42.598  110.472   20.289   25.733
     14.000  410.768   66.416   87.895   42.335  111.644   19.433   25.869
     14.010  418.392   67.425   90.884   43.965  111.694   19.884   26.546
     14.020  413.611   65.867   90.652   43.028  111.029   19.826   26.017
     14.030  418.411   68.016   90.698   43.580  110.998   19.725   26.313
     14.040  414.810   67.212   90.209   42.512  110.973   19.621   25.452
     14.050  413.228   66.510   89.374   44.803  110.706   19.035   25.134
     14.060  415.844   67.829   90.053   43.408  112.229   19.104   25.815
     14.070  416.727   69.269   89.084   43.856  112.043   18.743   25.871
     14.080  410.027   65.679   89.763   43.307  110.309   18.151   25.328
     14.090  412.878   65.827   90.254   43.532  112.417   18.430   25.219
     14.100  412.572   66.155   89.753   43.245  110.992   18.949   25.175
     14.110  411.922   66.166   87.838   43.992  111.234   19.401   25.149
     14.120  413.892   66.672   89.818   43.402  110.652   19.825   25.628
     14.130  413.830   66.240   89.749   44.069  110.984   18.475   25.892
     14.140  415.043   67.021   91.185   44.352  111.416   18.447   24.921
     14.150  412.385   65.820   90.334   43.164  111.086   18.069   25.793
     14.160  411.724   66.616   89.677   43.536  110.218   18.430   26.144
     14.170  414.018   66.964   90.435   43.726  111.393   18.630   25.299
     14.180  414.024   65.303   91.881   45.155  109.429   18.834   25.032
     14.190  416.218   64.357   91.493   45.198  111.023   19.771   25.752
     14.200  406.849   64.472   88.014   43.696  108.971   19.352   25.996
     14.210  412.347   66.274   89.332   43.412  110.901   19.217   25.216
     14.220  411.640   66.117   90.158   42.998  109.782   18.669   25.037
     14.230  410.230   65.616   88.900   42.357  110.399   19.184   25.500
     14.240  413.585   64.804   90.637   42.222  112.682   19.417   25.864
     14.250  415.016   66.857   89.443   42.993  112.710   18.440   25.003
     14.260  416.133   66.827   89.889   42.424  112.720   19.901   24.871
     14.270  414.495   66.516   88.039   43.008  112.440   19.827   25.152
     14.280  415.843   66.493   90.091   43.569  113.903   19.531   24.452
     14.290  415.886   67.434   91.397   42.353  111.785   19.047   25.280
     14.300  414.321   65.275   89.404   44.021  112.106   18.553   26.072
     14.310  415.292   66.092   89.326   43.474  111.799   19.423   25.698
     14.320  417.099   66.152   90.580   43.316  113.259   19.477   26.524
     14.330  415.556   65.480   89.670   43.273  113.725   19.025   25.409
     14.340  414.016   67.148   88.829   43.223  112.749   19.138   24.999
     14.350  412.749   66.686   89.837   42.832  111.259   18.734   25.158
     14.360  416.252   66.536   91.076   43.627  111.419   19.119   25.772
     14.370  414.930   66.444   89.844   43.585  111.962   18.751   25.832
     14.380  420.728   67.697   90.607   43.624  114.992   20.050   24.957
     14.390  414.649   66.669   89.998   42.857  111.413   18.934   25.805
     14.400  416.540   66.304   90.537   44.070  113.201   19.307   24.862
     14.410  411.822   65.076   89.087   43.806  111.565   19.675   24.580
     14.420  413.645   67.206   91.634   42.179  111.488   19.147   25.282
     14.430  418.630   66.734   91.863   44.522  113.251   19.455   25.371
     14.440  413.995   65.379   91.248   43.728  110.703   19.084   25.403
     14.450  414.714   66.385   89.772   44.343  112.566   19.144   24.818
     14.460  416.629   67.070   91.190   43.337  112.662   19.449   25.957
     14.470  416.847   66.640   92.169   43.532  111.324   19.300   25.967
     14.480  416.489   67.220   90.490   43.376  113.628   19.475   25.332
     14.490  414.810   68.054   90.415   43.001  110.060   20.298   25.396
     14.500  416.508   68.012   90.042   44.372  111.324   20.261   24.722
     14.510  411.618   65.589   87.307   44.212  110.750   20.212   25.425
     14.520  416.094   66.556   90.056   44.508  111.543   19.247   25.610
     14.530  416.441   67.145   90.315   43.279  111.478   19.362   25.423
     14.540  414.036   66.004   89.036   44.212  111.444   18.608   25.267
     14.550  417.078   68.028   90.195   43.948  111.826   19.348   25.266
     14.560  414.443   66.322   88.695   45.288  109.986   19.715   25.599
     14.570  411.817   66.983   88.351   43.199  111.045   20.265   24.482
     14.580  412.152   65.833   89.098   42.950  111.196   19.242   25.393
     14.590  412.687   66.912   89.150   42.951  110.741   19.052   26.074
     14.600  414.052   66.470   91.473   44.259  109.826   19.075   24.419
     14.610  413.455   65.036   89.694   43.046  112.301   19.630   25.205
     14.620  411.163   63.393   89.481   43.707  111.874   20.394   25.223
     14.630  410.780   65.928   88.842   43.151  110.749   19.506   25.059
     14.640  414.538   65.324   88.149   44.385  111.977   20.520   24.671
     14.650  413.392   64.485   89.995   44.254  110.567   20.450   24.840
     14.660  415.137   66.051   90.597   43.516  111.124   19.774   25.688
     14.670  415.643   66.609   89.732   43.676  109.216   19.977   26.610
     14.680  415.573   65.511   91.770   44.142  110.216   19.949   26.256
     14.690  413.450   65.080   89.135   43.988  112.257   19.342   24.366
     14.700  412.384   64.860   89.016   42.938  111.553   19.320   24.339
     14.710  414.073   66.457   86.891   43.724  112.770   20.204   24.378
     14.720  413.727   64.670   87.840   44.141  112.925   19.067   25.572
     14.730  412.992   65.735   88.127   43.137  112.220   18.946   24.895
     14.740  411.219   65.033   86.878   44.993  111.189   18.932   25.494
     14.750  415.139   65.339   88.375   44.065  112.394   19.817   24.730
     14.760  413.996   67.355   88.080   43.894  111.923   19.686   24.525
     14.770  416.477   66.642   87.761   44.978  112.905   18.762   25.551
     14.780  410.794   67.841   88.863   43.073  107.134   18.375   24.623
     14.790  415.221   67.233   90.538   43.610  109.861   18.738   24.919
     14.800  413.912   66.265   87.931   43.922  110.631   19.325   25.320
     14.810  415.050   67.012   88.067   44.038  113.263   17.802   25.806
     14.820  416.368   67.186   89.121   44.471  112.278   18.499   25.818
     14.830  416.727   66.927   89.386   43.882  111.949   18.374   25.839
     14.840  412.021   65.039   88.114   44.845  109.372   18.097   25.541
     14.850  413.663   66.565   86.932   44.651  111.177   18.030   26.610
     14.860  411.786   66.865   86.522   44.174  110.972   17.624   25.998
     14.870  413.607   66.407   85.042   44.455  112.149   18.405   26.322
     14.880  416.568   68.547   86.987   43.146  112.329   18.374   26.001
     14.890  416.458   66.507   87.366   44.814  112.057   18.498   27.052
     14.900  412.427   66.386   85.225   43.439  112.448   19.583   26.221
     14.910  412.927   66.318   86.067   42.525  112.463   19.206   26.903
     14.920  417.772   65.432   88.977   43.328  112.859   19.209   26.146
     14.930  411.494   66.230   87.269   43.055  110.084   19.614   25.722
     14.940  412.475   65.925   88.427   42.691  111.370   18.872   25.578
     14.950  409.496   65.441   88.404   43.710  109.653   18.457   23.357
     14.960  417.161   66.653   90.081   44.396  110.663   18.940   25.798
     14.970  416.686   65.188   89.044   45.196  112.788   18.535   25.394
     14.980  414.842   64.985   90.601   42.372  113.781   18.766   25.161
     14.990  411.679   64.787   89.508   42.694  111.964   18.074   25.089
     15.000  411.507   65.956   87.648   43.227  111.742   19.457   25.852
     15.010  416.157   68.768   90.166   43.176  109.790   18.506   25.449
     15.020  411.697   66.481   89.294   42.905  109.171   18.482   25.832
     15.030  415.388   67.138   90.322   42.981  110.731   19.233   25.405
     15.040  414.763   67.850   89.176   42.446  112.324   19.043   25.309
     15.050  415.955   68.437   89.780   43.718  110.352   19.364   24.838
     15.060  415.712   68.069   90.305   43.155  109.909   19.149   25.130
     15.070  415.580   68.230   90.129   42.988  110.865   19.327   24.820
     15.080  413.953   68.543   89.090   42.729  110.720   19.181   24.219
     15.090  415.130   68.661   88.674   43.992  111.007   18.761   23.977
     15.100  414.616   67.661   88.514   42.951  110.963   19.136   25.097
     15.110  415.601   69.210   91.164   43.136  110.409   18.391   24.127
     15.120  411.868   68.160   88.403   43.706  109.609   18.606   24.151
     15.130  417.032   66.766   91.883   43.952  112.620   18.828   24.249
     15.140  412.138   67.398   89.853   42.075  111.810   19.293   23.593
     15.150  413.054   66.876   90.001   43.775  110.124   18.531   25.232
     15.160  411.124   66.828   89.815   43.639  109.736   18.507   23.353
     15.170  415.543   67.824   89.265   42.329  113.303   19.037   24.461
     15.180  417.000   69.217   89.955   42.471  110.181   18.522   26.031
     15.190  415.745   68.257   90.347   43.689  109.478   18.726   24.432
     15.200  414.630   68.463   90.007   42.608  108.108   19.122   25.380
     15.210  412.058   67.486   89.234   42.589  110.846   18.404   24.814
     15.220  416.552   69.903   89.270   43.141  111.171   19.563   23.963
     15.230  416.480   68.050   89.588   43.351  112.687   18.456   25.043
     15.240  411.919   67.545   88.839   41.744  109.998   18.143   25.514
     15.250  409.262   67.198   87.745   45.101  108.665   17.238   25.430
     15.260  416.960   68.239   89.409   43.230  111.941   18.974   25.254
     15.270  414.540   67.202   89.557   43.636  109.327   17.918   25.870
     15.280  413.541   68.218   89.705   42.845  110.023   18.080   26.211
     15.290  412.673   67.649   89.153   43.422  108.631   18.341   26.443
     15.300  415.183   67.784   89.585   43.474  110.762   17.969   25.751
     15.310  413.447   68.102   89.031   43.026  109.921   19.286   25.715
     15.320  409.825   65.940   87.643   43.382  109.911   19.261   24.742
     15.330  415.522   66.168   89.409   43.933  110.750   18.719   25.234
     15.340  410.986   66.251   88.949   43.788  108.457   18.730   25.096
     15.350  414.955   67.012   89.736   46.059  108.949   17.797   25.352
     15.360  416.635   69.125   89.736   44.826  109.708   18.376   25.168
     15.370  409.225   66.222   88.015   43.233  108.792   18.143   25.403
     15.380  412.982   68.048   88.939   44.634  108.113   18.097   25.459
     15.390  412.019   68.955   89.700   43.132  107.340   19.203   24.946
     15.400  409.840   68.491   91.278   43.618  105.941   18.576   24.260
     15.410  412.762   67.770   90.322   43.134  108.433   18.712   25.008
     15.420  415.808   68.189   91.665   42.494  109.830   18.975   25.249
     15.430  412.739   67.022   89.550   44.682  109.672   17.563   25.136
     15.440  417.263   68.968   90.000   44.272  109.582   19.098   25.429
     15.450  414.743   68.032   90.454   43.423  108.977   19.760   26.186
     15.460  412.125   66.679   90.015   44.075  107.702   18.751   26.158
     15.470  406.849   66.432   88.909   42.890  106.509   18.835   25.514
     15.480  411.970   67.503   88.236   44.646  108.321   18.966   26.049
     15.490  411.696   68.385   88.780   44.897  107.758   19.016   25.684
     15.500  408.061   66.132   88.431   44.575  106.554   19.176   26.158
     15.510  409.481   68.763   88.388   42.929  106.562   19.350   25.707
     15.520  409.317   67.038   89.304   43.262  107.246   18.961   26.064
     15.530  411.348   67.515   89.121   43.673  107.636   19.319   26.086
     15.540  412.551   68.958   89.302   44.090  107.813   18.527   26.150
     15.550  409.468   68.851   89.318   43.936  106.854   19.165   25.716
     15.560  414.384   67.808   90.298   45.203  107.737   19.274   26.516
     15.570  411.269   66.751   90.373   43.144  107.905   19.697   25.415
     15.580  410.469   68.289   89.136   44.152  107.251   19.026   25.207
     15.590  408.822   66.787   89.070   42.180  108.131   19.649   24.988
     15.600  407.412   65.890   89.049   42.678  105.865   19.532   25.791
     15.610  408.666   66.597   89.603   42.914  106.609   20.063   26.080
     15.620  411.229   66.690   89.576   44.193  108.162   19.070   26.189
     15.630  411.407   66.665   89.820   41.492  109.478   18.969   25.851
     15.640  409.127   66.313   90.004   43.655  108.489   19.390   25.037
     15.650  412.779   67.641   88.899   44.126  110.133   18.677   25.712
     15.660  411.965   66.501   88.983   43.781  109.409   19.578   25.670
     15.670  411.679   66.201   90.036   43.600  108.986   19.766   25.529
     15.680  412.107   67.603   88.960   43.665  110.058   19.335   25.847
     15.690  410.298   66.409   89.412   42.849  109.379   19.595   25.965
     15.700  409.767   66.729   87.866   43.728  110.440   18.560   25.647
     15.710  414.069   66.824   89.843   43.206  111.071   19.930   26.047
     15.720  409.597   66.225   88.964   43.499  109.248   19.121   26.304
     15.730  411.621   65.521   88.020   44.700  110.973   19.717   24.823
     15.740  412.948   67.389   89.114   43.453  109.999   19.764   25.353
     15.750  408.299   66.745   88.452   42.368  109.088   19.372   26.031
     15.760  413.628   68.242   89.300   42.944  111.630   20.088   25.497
     15.770  414.109   65.896   89.379   43.211  111.841   20.296   25.382
     15.780  413.124   66.474   89.361   42.836  110.359   20.556   25.528
     15.790  415.146   65.882   88.266   45.082  109.278   20.756   26.637
     15.800  412.348   65.616   88.291   44.107  110.602   19.758   25.320
     15.810  411.328   65.490   89.648   43.591  109.994   18.725   25.950
     15.820  415.278   68.559   88.797   43.138  110.576   19.890   25.770
     15.830  417.338   68.065   88.607   45.793  110.968   19.219   25.934
     15.840  414.086   68.612   85.906   43.977  110.372   18.721   27.238
     15.850  417.804   67.447   90.116   44.094  110.139   19.797   26.422
     15.860  411.137   66.789   88.148   44.621  108.440   18.780   25.928
     15.870  414.419   66.945   88.193   45.227  110.275   19.401   25.576
     15.880  412.653   68.476   89.307   44.006  108.090   19.026   26.306
     15.890  410.616   66.640   86.467   45.152  109.794   18.943   25.563
     15.900  415.696   68.111   88.500   45.257  109.806   19.617   26.125
     15.910  411.095   66.281   87.509   44.933  110.596   19.391   26.076
     15.920  410.016   66.174   89.034   44.346  108.629   19.727   25.873
     15.930  411.279   65.497   87.017   44.710  110.528   19.502   25.664
     15.940  414.891   67.958   88.883   44.084  110.560   20.223   25.324
     15.950  415.375   68.861   88.935   45.385  108.050   19.542   25.498
     15.960  413.951   68.924   88.563   44.456  108.281   19.311   25.971
     15.970  413.830   66.684   89.104   45.051  109.174   20.450   26.333
     15.980  411.987   67.475   88.761   43.025  110.203   20.004   25.394
     15.990  409.040   66.560   87.894   43.509  107.619   19.200   26.239
     16.000  412.532   67.661   87.752   43.419  111.239   19.209   26.552
     16.010  415.945   69.163   89.759   44.098  109.443   19.168   26.870
     16.020  412.749   68.074   89.835   43.914  109.311   18.336   26.355
     16.030  414.303   67.672   88.127   45.047  110.358   18.240   27.116
     16.040  411.654   66.256   89.934   43.913  108.908   18.772   26.743
     16.050  413.898   67.735   87.998   44.567  111.140   19.559   25.505
     16.060  411.090   67.770   88.388   44.402  107.590   18.955   26.128
     16.070  416.895   68.977   89.211   44.095  111.407   18.835   25.987
     16.080  416.350   68.636   89.279   43.935  111.451   18.897   25.462
     16.090  415.836   66.472   90.933   43.878  110.975   19.253   25.319
     16.100  412.192   68.880   88.982   45.216  108.310   19.451   24.247
     16.110  408.403   66.433   88.514   43.266  107.307   18.649   25.587
     16.120  413.065   66.632   89.602   43.641  111.072   18.737   25.422
     16.130  413.362   69.240   88.404   43.818  108.456   19.101   24.781
     16.140  415.325   68.034   90.224   43.730  108.648   19.712   26.001
     16.150  409.516   67.364   88.334   42.980  106.847   19.381   25.550
     16.160  417.510   67.720   91.342   43.465  109.718   20.066   25.357
     16.170  413.776   67.374   89.869   43.571  110.704   19.223   24.725
     16.180  411.222   67.515   89.132   43.613  109.117   19.129   24.644
     16.190  407.788   65.846   87.444   43.418  109.077   19.622   24.506
     16.200  412.330   66.844   89.229   45.052  107.994   19.533   24.878
     16.210  415.476   67.976   89.628   43.862  109.939   20.271   25.959
     16.220  408.514   65.851   88.116   43.227  108.437   19.457   25.327
     16.230  411.647   67.085   88.491   43.424  108.989   19.556   26.353
     16.240  409.426   66.352   87.759   43.343  109.256   20.306   25.080
     16.250  407.937   66.773   88.124   42.181  109.849   19.721   24.513
     16.260  407.619   65.256   87.621   44.403  107.864   19.450   24.936
     16.270  411.557   68.239   89.866   44.259  108.933   18.961   24.122
     16.280  410.528   67.398   88.339   42.925  107.729   19.422   25.651
     16.290  411.004   66.331   89.329   44.760  106.695   19.688   26.130
     16.300  411.690   65.943   90.511   42.435  108.888   19.434   26.503
     16.310  409.444   65.799   88.202   42.548  108.353   19.761   26.112
     16.320  415.494   67.327   88.733   44.072  109.996   20.455   26.909
     16.330  409.262   65.610   88.501   44.773  107.291   19.539   26.026
     16.340  408.634   66.367   88.568   42.796  106.822   19.609   26.493
     16.350  410.615   66.839   89.685   43.292  108.387   20.400   25.433
     16.360  408.234   64.876   87.913   44.114  108.803   19.933   25.085
     16.370  415.203   65.471   91.603   43.902  109.111   19.996   26.907
     16.380  415.354   66.620   89.791   44.461  109.323   19.409   26.659
     16.390  412.831   66.567   88.778   44.823  108.613   19.539   26.721
     16.400  412.770   64.997   89.789   43.844  109.725   18.687   26.745
     16.410  409.724   66.719   87.686   44.361  107.203   19.465   26.206
     16.420  413.077   67.807   89.106   44.165  106.756   21.122   26.384
     16.430  412.123   66.424   88.342   44.017  109.310   19.552   26.617
     16.440  412.670   65.649   87.373   44.477  109.935   20.155   27.159
     16.450  412.377   65.739   87.855   43.501  110.568   19.853   26.365
     16.460  413.538   65.706   89.610   44.850  109.198   19.747   25.919
     16.470  414.421   65.892   89.187   43.446  110.469   19.770   25.938
     16.480  409.946   65.153   87.921   44.255  108.113   20.763   25.223
     16.490  412.724   67.674   87.574   45.068  108.295   19.441   25.072
     16.500  408.006   66.612   87.135   44.072  107.728   19.549   24.331
     16.510  408.862   67.023   86.137   44.180  107.269   19.382   25.923
     16.520  409.517   67.215   86.964   42.589  109.099   19.622   26.290
     16.530  408.992   66.829   87.630   43.979  107.105   19.696   24.968
     16.540  408.741   65.792   84.626   45.581  110.017   19.692   24.834
     16.550  412.821   66.419   87.721   45.012  109.629   19.847   25.563
     16.560  407.402   67.453   85.640   44.198  107.679   19.430   25.137
     16.570  408.872   66.679   86.207   44.862  107.938   19.473   25.361
     16.580  409.484   67.470   85.206   43.684  110.105   19.024   25.869
     16.590  406.985   65.982   85.456   44.266  107.095   19.818   25.521
     16.600  407.083   67.579   84.927   42.145  108.441   19.044   26.250
     16.610  409.273   68.082   84.566   44.619  108.790   19.484   25.666
     16.620  409.141   67.281   85.511   44.462  109.868   18.880   24.741
     16.630  407.448   65.788   85.548   44.715  108.566   19.432   25.982
     16.640  408.311   66.634   86.054   44.528  107.722   19.066   25.761
     16.650  403.434   65.924   85.038   43.841  107.394   18.737   25.322
     16.660  408.284   66.499   85.695   44.466  108.623   19.142   26.773
     16.670  408.393   66.469   86.223   44.438  106.465   20.182   25.914
     16.680  407.264   66.879   85.820   44.532  106.461   19.287   26.630
     16.690  407.142   67.438   86.180   44.510  106.842   19.917   25.356
     16.700  406.653   67.648   84.721   44.155  106.872   20.494   26.500
     16.710  407.117   67.933   85.414   44.986  105.682   19.368   25.790
     16.720  410.056   67.031   87.405   44.026  108.058   19.550   26.335
     16.730  411.007   68.414   87.668   44.375  106.589   18.783   26.205
     16.740  409.166   69.222   87.856   43.403  105.660   19.292   26.192
     16.750  410.524   68.343   88.420   43.785  106.602   19.211   25.993
     16.760  412.537   69.262   88.955   44.336  105.081   19.357   26.199
     16.770  414.187   69.276   87.399   44.966  107.396   19.998   26.560
     16.780  411.017   70.010   87.184   44.590  106.789   18.900   26.767
     16.790  415.433   71.372   89.327   44.163  107.121   19.787   26.810
     16.800  410.737   69.282   88.866   44.085  107.499   19.387   25.499
     16.810  407.847   67.437   87.559   43.859  107.475   19.458   25.903
     16.820  408.512   68.745   87.342   44.152  107.075   19.506   26.480
     16.830  408.661   68.606   87.527   44.250  108.084   18.818   25.625
     16.840  409.613   67.748   87.074   44.588  108.038   18.871   26.035
     16.850  410.961   68.284   88.172   44.686  108.443   19.229   26.034
     16.860  408.412   68.760   87.349   43.236  108.550   19.601   25.200
     16.870  410.732   67.159   90.415   45.290  106.405   18.191   26.646
     16.880  409.700   68.405   88.189   43.483  107.783   19.235   25.568
     16.890  409.395   66.603   87.817   44.235  109.093   18.541   26.649
     16.900  407.000   66.207   86.692   43.714  107.367   19.148   26.221
     16.910  409.194   67.440   88.552   43.290  108.175   18.982   26.230
     16.920  408.339   67.817   87.832   43.046  108.743   18.863   25.268
     16.930  412.941   68.359   88.192   43.616  108.753   18.737   27.579
     16.940  411.317   68.269   88.633   42.108  109.380   19.126   26.322
     16.950  412.667   68.435   87.650   44.055  108.785   20.167   25.107
     16.960  409.821   67.008   87.055   43.743  107.850   19.235   27.012
     16.970  409.076   65.986   88.616   43.930  106.934   19.159   26.058
     16.980  414.837   65.872   88.193   45.057  111.002   19.518   26.912
     16.990  407.883   66.824   87.108   44.861  107.247   19.465   24.556
     17.000  409.859   65.958   86.113   45.373  107.704   19.520   26.257
     17.010  410.942   67.142   89.832   44.349  107.164   18.685   25.235
     17.020  413.969   67.156   89.765   43.685  110.348   19.525   25.623
     17.030  412.412   67.332   88.443   45.003  109.434   19.573   24.648
     17.040  408.694   66.974   87.875   45.556  107.440   18.911   24.070
     17.050  415.823   68.962   89.719   45.309  109.223   19.359   25.062
     17.060  407.700   66.887   87.529   43.896  109.787   18.785   24.442
     17.070  411.081   69.617   87.041   43.726  107.695   20.139   24.723
     17.080  410.007   67.939   88.175   43.547  107.876   19.302   25.828
     17.090  415.468   67.460   89.614   45.642  109.033   18.926   24.957
     17.100  410.851   67.342   86.826   44.789  110.759   19.068   24.431
     17.110  408.414   66.863   85.734   44.131  109.102   19.304   24.922
     17.120  410.247   68.602   86.794   43.620  109.077   19.716   24.563
     17.130  411.162   69.070   87.354   44.767  109.339   19.075   24.806
     17.140  407.555   68.103   87.029   43.387  109.302   18.859   23.700
     17.150  410.662   68.707   86.813   43.348  109.642   18.113   24.940
     17.160  413.343   70.036   87.156   44.054  108.274   18.930   24.844
     17.170  413.115   68.151   88.105   43.372  110.505   18.875   24.489
     17.180  409.956   67.058   85.955   44.055  109.714   19.628   24.926
     17.190  409.272   67.310   87.709   44.050  108.543   19.312   25.313
     17.200  407.822   67.609   88.437   42.620  107.272   19.002   24.655
     17.210  409.242   67.745   87.299   43.437  108.442   19.496   24.687
     17.220  410.198   68.510   86.905   42.101  110.228   19.136   24.679
     17.230  410.635   67.267   86.959   45.040  109.605   19.895   24.531
     17.240  410.169   67.491   87.923   43.245  109.104   20.114   25.747
     17.250  406.862   66.956   87.571   43.202  107.628   19.154   25.131
     17.260  402.819   66.363   86.547   44.425  103.805   18.746   25.523
     17.270  405.534   68.006   86.742   43.175  106.566   18.907   25.091
     17.280  410.188   66.663   88.516   44.815  107.279   20.076   25.019
     17.290  406.138   66.208   87.850   43.275  108.086   19.284   24.222
     17.300  407.998   67.185   87.402   44.568  107.517   19.714   23.829
     17.310  407.199   67.517   87.873   44.268  107.142   19.240   24.035
     17.320  412.200   67.506   87.497   44.703  109.922   20.442   24.514
     17.330  409.955   65.810   86.106   45.508  109.355   19.156   24.776
     17.340  411.089   67.677   88.249   44.364  108.807   19.481   24.147
     17.350  409.591   67.326   86.903   43.646  108.850   19.014   25.247
     17.360  408.322   68.042   87.461   43.954  106.179   19.766   23.632
     17.370  410.189   66.778   89.037   44.417  108.513   19.571   25.140
     17.380  405.636   65.874   88.129   44.535  106.564   19.134   23.811
     17.390  407.028   66.449   86.778   43.447  108.069   19.036   24.311
     17.400  410.900   67.618   89.241   43.226  108.433   19.554   23.636
     17.410  405.090   66.260   87.486   44.259  105.523   18.774   24.129
     17.420  408.853   67.950   87.626   43.460  107.150   18.930   24.513
     17.430  409.646   66.169   87.578   44.248  109.933   19.757   24.076
     17.440  408.430   68.227   87.784   43.848  107.452   18.949   24.456
     17.450  407.965   66.693   88.092   42.907  108.100   19.136   24.302
     17.460  412.325   67.308   87.779   45.018  108.971   18.972   25.698
     17.470  411.419   66.772   88.682   44.230  107.205   18.889   25.354
     17.480  409.646   66.137   87.921   43.223  108.496   18.614   25.602
     17.490  406.997   66.778   87.014   43.946  108.436   19.357   24.149
     17.500  406.715   66.390   87.734   42.664  106.406   19.104   23.677
     17.510  412.221   67.743   87.496   42.884  108.490   19.883   24.533
     17.520  410.932   67.616   88.695   43.471  107.623   19.012   23.966
     17.530  408.590   66.228   87.091   44.877  109.906   18.790   24.264
     17.540  407.440   67.037   87.899   42.711  109.471   18.732   23.396
     17.550  405.145   66.231   86.073   43.082  107.660   19.388   24.501
     17.560  407.439   66.771   87.521   41.688  109.596   18.890   23.653
     17.570  406.941   66.283   85.357   42.648  109.019   18.703   24.418
     17.580  406.128   66.471   87.389   43.141  108.349   18.941   23.891
     17.590  409.451   68.244   86.296   44.767  108.041   18.799   24.019
     17.600  406.146   66.932   86.859   44.860  107.305   18.679   24.637
     17.610  407.666   66.776   87.362   42.771  109.868   18.811   24.013
     17.620  406.257   67.487   85.792   42.823  107.938   18.599   24.711
     17.630  407.251   67.753   86.952   43.193  108.496   18.875   23.878
     17.640  409.018   67.595   86.870   42.798  109.477   19.483   22.972
     17.650  407.887   66.807   86.072   43.344  107.012   19.134   24.521
     17.660  410.284   66.886   85.779   44.271  108.670   20.218   24.210
     17.670  410.755   68.777   87.460   45.147  107.876   19.446   23.438
     17.680  408.642   65.907   87.743   42.961  108.956   19.570   24.174
     17.690  402.853   67.359   86.683   42.138  106.039   18.952   23.675
     17.700  403.618   66.968   85.774   43.408  107.061   18.605   23.403
     17.710  401.938   65.468   85.560   42.203  106.831   18.646   23.597
     17.720  403.222   68.006   85.893   41.849  105.086   18.636   23.733
     17.730  405.390   68.452   85.741   43.292  106.295   18.842   24.408
     17.740  406.828   67.208   85.500   44.591  107.666   19.037   24.095
     17.750  406.043   65.646   84.116   45.023  110.198   19.617   23.132
     17.760  406.491   66.005   85.514   44.932  108.382   19.636   24.660
     17.770  408.963   67.304   86.148   45.150  109.243   19.390   24.612
     17.780  406.910   67.856   85.739   43.995  108.554   19.466   24.069
     17.790  405.732   67.171   86.127   43.313  109.419   18.860   24.508
     17.800  407.596   67.162   85.676   44.163  108.797   19.126   25.698
     17.810  409.603   68.276   87.453   44.709  106.273   19.347   24.620
     17.820  409.796   67.666   87.243   43.358  108.823   18.917   24.563
     17.830  410.163   66.944   88.132   45.033  106.968   19.132   24.797
     17.840  407.479   66.995   87.631   43.752  104.589   19.770   25.165
     17.850  410.998   68.022   87.472   44.651  106.571   19.512   25.799
     17.860  412.633   67.412   89.635   42.579  107.471   19.863   26.601
     17.870  407.742   67.800   88.155   42.704  105.762   19.922   24.705
     17.880  410.437   66.377   88.435   43.108  107.323   19.777   25.951
     17.890  408.863   67.447   88.462   43.031  106.389   19.276   25.262
     17.900  409.847   66.356   88.988   44.071  106.990   18.582   25.514
     17.910  413.175   67.223   90.283   44.592  106.562   19.821   25.847
     17.920  415.059   69.168   89.992   43.373  107.433   19.359   25.915
     17.930  413.761   68.120   89.414   43.530  109.095   19.184   25.158
     17.940  413.545   68.507   90.340   43.732  106.667   19.324   26.083
     17.950  414.918   68.899   90.189   41.963  109.437   19.033   25.633
     17.960  414.575   68.468   90.953   42.222  108.254   19.315   26.267
     17.970  413.075   67.892   90.390   43.133  109.365   19.032   24.403
     17.980  415.585   67.758   89.703   43.291  109.231   18.933   25.612
     17.990  411.772   66.499   87.183   43.626  109.154   19.241   27.039
     18.000  407.877   65.482   87.967   42.272  108.891   19.357   25.503
     18.010  411.854   67.320   88.737   42.629  107.974   19.122   26.340
     18.020  412.977   66.173   89.333   43.728  110.282   19.086   25.195
     18.030  415.829   67.446   89.597   42.917  111.700   19.729   25.671
     18.040  411.121   67.681   88.135   42.883  110.344   19.014   25.650
     18.050  410.669   66.611   89.608   42.018  109.253   18.816   25.790
     18.060  409.793   67.223   88.509   42.536  108.241   18.466   25.030
     18.070  410.926   67.231   87.865   42.643  110.114   18.508   26.081
     18.080  410.206   66.144   88.390   43.567  108.418   19.022   26.096
     18.090  408.538   67.417   88.568   42.440  108.830   18.990   25.281
     18.100  406.851   66.469   88.847   43.888  107.441   19.234   25.599
     18.110  409.928   66.834   88.174   44.114  108.865   18.918   25.008
     18.120  412.413   67.452   89.396   44.438  108.823   19.848   24.881
     18.130  407.080   66.994   86.447   43.827  108.294   19.094   25.033
     18.140  409.519   67.635   88.615   42.953  109.658   19.773   24.504
     18.150  410.774   67.299   87.061   43.233  110.592   18.760   26.063
     18.160  409.126   66.058   88.838   42.731  110.775   19.167   24.519
     18.170  405.094   66.720   88.279   42.077  106.914   19.415   25.266
     18.180  409.674   68.488   88.850   42.435  108.607   19.195   25.736
     18.190  406.947   66.456   89.470   42.431  108.246   18.482   24.886
     18.200  411.759   67.127   90.056   43.130  110.696   18.682   25.434
     18.210  411.236   65.764   88.488   42.929  110.302   18.364   26.547
     18.220  410.874   65.934   87.110   43.544  112.215   19.200   25.566
     18.230  412.802   67.108   89.332   43.639  108.991   19.412   26.087
     18.240  411.002   66.125   89.269   43.083  109.429   18.534   26.411
     18.250  407.826   67.548   86.730   42.263  108.255   19.379   25.605
     18.260  408.435   67.263   88.749   42.178  108.288   18.946   25.337
     18.270  411.418   67.723   86.677   43.100  111.822   18.723   25.711
     18.280  410.367   66.238   87.809   43.286  109.819   19.189   25.238
     18.290  410.296   65.575   89.580   44.243  108.031   19.699   24.313
     18.300  410.436   68.050   86.793   43.025  110.147   19.080   25.369
     18.310  409.124   67.020   88.081   42.357  108.721   20.042   25.596
     18.320  408.999   66.575   87.458   43.656  109.954   18.886   25.908
     18.330  407.775   67.069   88.047   42.885  108.119   18.866   24.753
     18.340  404.748   66.700   86.500   42.001  106.276   19.325   25.923
     18.350  409.954   67.757   87.961   42.551  107.759   20.046   26.070
     18.360  408.834   68.067   87.122   42.849  106.370   19.833   25.351
     18.370  407.235   66.720   87.311   42.964  108.169   19.176   25.069
     18.380  411.411   67.296   88.754   43.002  108.918   19.250   25.570
     18.390  407.212   66.419   85.792   42.238  109.096   19.794   25.744
     18.400  410.121   66.945   88.028   42.756  108.881   19.626   25.312
     18.410  411.388   66.455   87.653   43.795  110.143   19.403   26.294
     18.420  410.209   66.030   89.264   43.137  108.817   19.452   24.978
     18.430  405.678   66.017   86.610   43.284  107.707   19.401   24.337
     18.440  407.712   67.697   87.233   42.592  107.210   19.159   25.154
     18.450  408.609   67.959   87.712   43.677  108.679   18.750   26.287
     18.460  410.856   67.277   87.019   44.985  108.420   19.786   25.305
     18.470  410.973   67.442   87.124   44.314  108.741   19.385   25.454
     18.480  404.427   67.654   85.923   43.064  107.060   18.865   25.592
     18.490  411.823   67.159   88.071   42.774  109.043   19.267   27.087
     18.500  405.866   67.470   86.611   42.999  106.950   19.034   26.146
     18.510  406.483   66.708   87.131   43.820  106.752   19.105   25.949
     18.520  409.212   66.606   87.179   44.200  107.529   19.478   26.628
     18.530  411.754   68.259   86.413   44.583  108.075   19.866   26.941
     18.540  409.325   67.062   86.382   44.880  107.917   19.195   25.655
     18.550  408.300   67.118   86.249   44.191  107.083   19.599   26.080
     18.560  407.810   66.068   85.594   43.536  108.934   18.662   25.624
     18.570  411.297   66.671   86.044   43.796  109.810   19.848   26.097
     18.580  412.225   65.918   87.670   44.556  110.058   19.173   25.571
     18.590  408.621   67.662   85.039   43.285  107.528   19.838   25.551
     18.600  405.414   66.374   85.126   43.972  106.960   19.178   26.072
     18.610  406.228   65.465   86.816   42.967  107.970   18.508   25.673
     18.620  408.349   64.975   85.578   44.598  108.873   19.017   25.052
     18.630  407.662   65.996   86.098   43.984  107.902   18.236   25.424
     18.640  408.813   67.486   86.408   43.859  108.837   18.891   24.130
     18.650  409.739   67.390   87.862   44.593  109.059   18.938   23.941
     18.660  409.441   67.490   86.027   44.313  110.126   18.930   24.633
     18.670  415.613   67.890   87.503   45.062  109.835   20.199   26.339
     18.680  412.477   67.325   85.504   45.128  111.192   19.454   26.350
     18.690  407.266   68.043   85.035   43.549  109.112   19.172   24.813
     18.700  405.647   67.256   86.754   42.124  107.238   18.963   25.091
     18.710  406.578   68.917   85.089   43.254  107.293   19.125   25.597
     18.720  409.691   68.009   86.973   44.000  108.065   19.737   25.724
     18.730  408.091   67.621   87.691   42.355  108.581   19.513   25.558
     18.740  405.911   67.767   86.790   43.206  106.593   19.136   25.347
     18.750  410.705   66.951   86.684   45.327  109.193   19.215   26.229
     18.760  410.426   66.574   86.585   43.668  109.332   19.145   26.496
     18.770  412.969   67.902   87.762   43.866  109.574   19.963   24.643
     18.780  410.858   67.257   87.121   43.331  109.501   19.754   24.975
     18.790  406.167   65.528   85.758   43.177  108.463   19.442   25.322
     18.800  408.780   67.084   86.684   44.081  108.012   18.819   26.799
     18.810  405.069   67.656   83.918   43.509  108.817   19.145   25.569
     18.820  403.720   66.042   87.402   41.955  108.390   19.245   24.689
     18.830  411.699   67.684   86.829   44.156  109.411   19.512   24.306
     18.840  411.577   68.830   86.809   43.783  109.686   20.119   24.493
     18.850  408.379   67.534   86.474   44.475  106.697   19.772   25.225
     18.860  410.826   68.473   87.422   43.169  108.197   19.285   25.432
     18.870  407.264   66.768   87.255   42.448  108.073   19.798   25.527
     18.880  403.087   65.973   84.151   43.057  107.603   19.395   25.194
     18.890  406.656   67.210   85.996   43.431  107.283   19.586   25.255
     18.900  403.738   67.177   85.984   42.799  106.889   19.181   25.278
     18.910  403.468   66.553   85.325   43.361  107.296   18.399   25.259
     18.920  407.928   66.194   86.454   43.599  108.122   19.704   25.656
     18.930  404.322   65.748   86.422   43.006  107.668   19.495   24.482
     18.940  408.120   64.299   86.205   44.375  109.389   18.781   25.828
     18.950  410.435   66.833   85.601   45.083  109.291   19.044   25.146
     18.960  407.287   67.030   85.378   44.818  109.288   18.700   25.068
     18.970  409.432   65.378   87.066   44.015  109.045   19.462   25.138
     18.980  408.605   65.781   87.185   44.936  108.599   19.471   24.435
     18.990  410.271   66.587   87.962   42.129  111.518   19.308   25.386
     19.000  405.180   65.515   85.261   43.086  110.064   18.477   25.585
     19.010  409.223   66.092   87.670   45.236  108.209   18.686   25.779
     19.020  406.246   65.416   85.937   44.700  107.947   18.823   25.540
     19.030  409.091   67.409   86.289   43.573  110.086   19.345   24.757
     19.040  410.161   66.194   88.066   43.260  109.247   19.966   25.928
     19.050  409.011   67.175   87.171   41.828  109.647   18.357   25.579
     19.060  410.304   67.731   87.262   42.115  111.188   18.847   25.470
     19.070  411.998   68.206   86.059   43.225  110.788   19.264   25.629
     19.080  408.814   66.739   85.370   42.300  109.867   19.816   26.038
     19.090  413.314   66.855   87.898   44.168  110.453   18.713   25.911
     19.100  407.214   64.861   86.031   43.282  109.767   19.768   25.415
     19.110  405.799   66.150   84.939   43.972  108.174   18.963   24.942
     19.120  410.172   67.054   86.185   44.471  111.155   19.615   24.938
     19.130  408.077   66.497   87.474   43.231  109.035   19.283   25.368
     19.140  414.280   66.154   86.802   43.821  111.698   20.102   26.518
     19.150  409.912   67.872   87.242   43.297  108.184   19.489   26.196
     19.160  408.336   66.810   86.534   42.705  109.970   18.180   25.627
     19.170  407.058   66.984   84.303   42.446  109.772   19.189   25.850
     19.180  411.763   67.405   86.099   43.353  111.000   19.466   25.773
     19.190  408.690   67.309   85.204   42.472  109.732   19.264   25.284
     19.200  407.717   66.019   85.987   43.043  109.661   19.249   25.886
     19.210  409.233   65.672   86.861   42.742  109.202   19.739   26.462
     19.220  406.405   64.477   86.992   42.871  110.342   18.844   25.716
     19.230  408.813   66.473   87.378   42.814  109.763   19.313   24.696
     19.240  409.654   66.131   87.173   42.230  110.499   19.966   25.355
     19.250  409.895   66.917   86.343   43.110  111.150   19.089   25.614
     19.260  406.646   66.647   86.440   42.941  108.771   19.176   26.001
     19.270  408.500   66.105   83.947   44.050  110.531   19.257   26.231
     19.280  411.900   67.343   85.001   44.389  110.813   19.742   26.111
     19.290  407.825   66.288   86.691   43.631  108.416   19.435   25.956
     19.300  406.272   65.858   83.793   42.571  109.539   19.668   26.367
     19.310  405.642   65.202   85.768   41.644  110.381   18.780   25.698
     19.320  403.886   65.731   85.759   43.494  107.092   18.527   26.258
     19.330  409.629   65.698   88.541   43.637  109.637   19.155   25.684
     19.340  407.142   66.680   85.594   43.678  108.918   19.224   25.382
     19.350  407.813   65.931   84.495   44.304  108.810   19.608   25.337
     19.360  406.761   66.074   85.750   43.757  108.542   19.184   25.512
     19.370  408.538   65.618   86.752   44.669  109.361   18.550   26.040
     19.380  408.083   66.130   86.188   43.622  108.887   18.609   25.216
     19.390  404.760   64.977   84.773   43.482  108.724   18.603   24.762
     19.400  404.802   66.061   85.005   43.967  107.894   18.885   24.090
     19.410  410.155   66.226   85.621   43.849  110.961   18.328   25.655
     19.420  409.094   66.190   87.420   43.039  108.628   18.172   25.296
     19.430  406.999   66.076   87.215   43.428  108.409   19.799   24.390
     19.440  408.241   66.417   85.893   44.270  110.500   18.321   24.858
     19.450  406.842   67.608   86.272   42.611  108.187   19.115   24.956
     19.460  409.175   67.701   85.373   44.154  110.956   17.986   24.725
     19.470  409.342   66.540   86.661   43.810  108.806   18.933   25.574
     19.480  411.179   68.046   87.433   43.177  108.818   19.470   25.340
     19.490  412.684   68.498   85.780   44.623  109.279   19.301   25.568
     19.500  411.624   67.320   85.802   43.124  110.166   19.017   25.076
     19.510  409.772   67.405   86.758   43.264  110.029   18.561   24.819
     19.520  407.756   67.104   85.327   42.757  109.955   18.255   25.267
     19.530  413.013   68.336   87.139   42.587  111.984   19.479   24.700
     19.540  411.295   67.428   86.706   44.612  108.286   18.520   26.487
     19.550  411.468   68.892   86.594   42.767  110.088   19.891   25.681
     19.560  413.304   69.548   87.273   42.410  108.982   19.870   25.731
     19.570  414.019   68.614   86.638   44.788  108.729   19.439   26.155
     19.580  410.070   69.376   85.782   42.022  109.535   18.530   26.198
     19.590  408.773   68.045   85.451   43.334  107.769   19.622   25.804
     19.600  407.352   65.800   86.952   42.291  107.331   19.866   24.892
     19.610  409.013   66.861   86.035   43.589  108.588   19.571   25.306
     19.620  412.104   67.377   87.713   41.793  110.537   19.328   25.396
     19.630  406.535   68.542   88.017   41.944  107.345   18.771   24.714
     19.640  411.046   66.430   89.114   41.093  110.194   20.316   24.561
     19.650  410.337   66.966   87.684   41.595  109.727   19.423   25.324
     19.660  403.796   65.943   85.785   42.132  106.971   20.338   25.022
     19.670  407.536   65.300   86.854   42.380  110.069   19.089   24.908
     19.680  407.761   67.636   87.171   42.352  107.632   20.168   24.658
     19.690  402.684   66.283   87.297   41.355  107.234   18.298   24.902
     19.700  407.680   67.106   85.907   42.174  110.046   19.413   24.632
     19.710  409.432   66.652   86.967   44.072  108.645   18.814   24.837
     19.720  408.870   68.804   87.248   42.098  107.821   19.980   24.275
     19.730  404.636   67.642   86.118   41.434  107.738   19.404   24.638
     19.740  409.145   68.704   88.340   41.875  108.204   18.994   24.685
     19.750  409.828   68.130   89.112   43.757  107.326   19.469   24.046
     19.760  411.144   67.619   89.347   42.481  108.301   19.505   23.667
     19.770  410.759   68.251   89.758   43.204  108.685   18.763   23.968
     19.780  408.204   68.946   87.731   42.700  107.718   18.380   23.600
     19.790  405.823   67.579   87.678   42.859  108.220   18.659   23.514
     19.800  411.452   69.549   89.055   41.480  109.147   19.031   23.818
     19.810  411.517   69.309   86.298   42.935  110.794   18.705   24.458
     19.820  411.558   70.060   89.205   42.043  107.689   18.197   24.246
     19.830  407.908   69.057   87.428   42.570  107.047   18.933   24.267
     19.840  410.424   69.816   89.510   42.222  108.010   18.579   23.125
     19.850  410.982   70.098   88.782   41.905  108.192   19.052   24.921
     19.860  407.456   69.602   86.810   42.231  108.389   18.918   23.361
     19.870  413.101   68.812   89.099   42.779  109.413   18.916   24.265
     19.880  414.090   70.588   88.546   42.316  110.675   18.357   24.165
     19.890  410.920   69.360   88.980   43.176  108.823   18.721   23.473
     19.900  414.817   70.293   89.866   42.714  109.476   19.100   23.904
     19.910  411.323   70.101   89.245   42.781  108.327   18.598   24.181
     19.920  411.707   70.020   89.596   42.959  108.068   18.986   24.653
     19.930  412.496   69.405   89.435   42.955  109.308   18.613   24.770
     19.940  414.823   69.876   89.636   44.211  107.837   18.980   24.421
     19.950  407.655   67.148   88.050   43.178  108.247   17.817   23.578
     19.960  414.492   69.124   89.187   43.316  110.359   18.893   24.279
     19.970  414.448   69.833   87.935   42.328  110.468   20.022   24.019
     19.980  411.495   68.354   87.180   43.473  110.321   18.254   24.940
     19.990  413.784   68.584   89.611   44.554  109.569   18.162   24.569
     20.000  409.838   67.608   88.714   43.713  107.327   19.288   24.920
     20.010  410.907   67.584   87.708   43.742  109.175   19.625   24.881
     20.020  408.524   67.262   88.130   43.177  109.858   19.586   23.147
     20.030  411.616   67.667   87.542   41.866  111.931   19.610   23.803
     20.040  410.071   68.632   87.370   43.210  110.175   18.828   24.018
     20.050  413.931   67.424   87.702   43.855  112.190   19.392   25.375
     20.060  413.944   67.140   86.268   44.426  112.792   19.953   24.370
     20.070  418.417   68.648   88.544   45.130  113.483   18.954   24.745
     20.080  412.470   67.827   89.243   42.710  110.528   18.620   24.283
     20.090  411.555   68.603   87.660   41.457  111.197   19.041   24.069
     20.100  415.591   69.402   87.937   41.775  113.528   19.328   25.196
     20.110  413.696   68.634   86.938   42.115  113.522   19.391   24.783
     20.120  410.147   68.384   86.113   41.969  111.483   18.528   24.883
     20.130  411.407   67.792   86.662   42.968  111.714   18.752   24.957
     20.140  415.245   68.795   86.413   44.712  110.794   19.812   25.190
     20.150  416.130   68.657   89.760   43.370  110.535   18.952   24.997
     20.160  411.885   68.562   88.248   42.526  111.319   18.179   24.828
     20.170  411.964   67.347   87.037   42.808  112.320   19.000   24.818
     20.180  415.809   68.682   88.345   43.354  112.677   18.903   24.338
     20.190  410.916   68.331   87.506   42.484  110.639   18.820   24.146
     20.200  412.250   68.811   86.650   43.421  111.774   18.274   24.319
     20.210  416.840   69.820   89.747   43.763  112.160   18.765   24.646
     20.220  415.124   70.386   87.786   43.140  110.528   19.241   24.893
     20.230  416.185   68.148   87.665   43.507  113.161   19.493   24.497
     20.240  417.023   68.264   89.816   42.959  113.919   18.734   24.793
     20.250  415.793   68.207   88.017   44.132  112.549   18.828   23.768
     20.260  415.878   69.515   88.897   44.242  109.947   18.680   25.543
     20.270  411.702   69.600   86.505   42.827  111.713   18.064   24.705
     20.280  413.103   69.474   87.447   43.625  111.630   19.296   23.432
     20.290  416.857   67.898   89.163   43.232  114.285   18.179   25.550
     20.300  415.764   70.004   87.007   43.563  113.455   18.544   25.266
     20.310  414.662   70.070   88.081   42.718  112.161   18.463   25.571
     20.320  416.631   69.988   88.048   43.192  112.727   17.914   25.202
     20.330  413.068   70.700   87.611   43.416  110.565   17.767   25.748
     20.340  413.734   70.701   86.115   42.468  113.033   17.548   25.223
     20.350  417.130   71.255   87.473   43.865  112.143   18.556   26.285
     20.360  416.325   68.911   88.439   43.347  113.033   17.924   26.169
     20.370  410.056   69.393   87.166   43.500  111.571   16.903   25.345
     20.380  415.069   69.622   86.472   45.237  112.707   18.309   24.821
     20.390  413.826   70.142   86.724   43.812  111.303   18.392   25.247
     20.400  418.056   68.055   88.373   43.185  114.877   18.141   26.458
     20.410  414.282   68.147   87.116   44.303  113.849   17.919   25.251
     20.420  413.292   70.145   87.010   43.463  111.689   18.074   25.785
     20.430  420.106   71.088   88.674   43.483  113.125   18.516   25.902
     20.440  416.631   67.892   88.839   45.073  113.153   18.626   25.386
     20.450  418.339   69.951   87.581   43.459  114.245   18.897   26.290
     20.460  415.367   69.762   88.328   43.647  110.799   18.720   25.500
     20.470  407.487   67.012   86.064   42.832  111.036   19.013   25.125
     20.480  407.739   66.006   86.820   44.688  109.587   18.930   25.247
     20.490  410.169   67.582   87.118   44.698  110.015   17.578   25.830
     20.500  404.740   67.669   86.385   42.752  108.776   17.917   23.784
     20.510  408.408   67.547   86.058   42.750  112.095   18.422   24.325
     20.520  411.234   67.490   85.976   44.765  111.775   18.001   24.598
     20.530  414.013   67.518   87.023   44.063  111.963   18.945   25.397
     20.540  412.912   65.726   86.882   44.176  113.153   18.418   25.971
     20.550  411.392   67.474   86.515   44.459  109.059   18.034   25.694
     20.560  412.905   68.370   86.284   44.849  109.360   19.372   25.392
     20.570  410.698   69.737   86.290   44.036  109.223   18.610   24.918
     20.580  413.159   67.336   88.387   44.254  111.520   19.211   25.157
     20.590  417.401   68.390   87.481   44.276  113.452   19.845   25.631
     20.600  412.499   66.945   85.917   45.182  112.023   19.007   25.871
     20.610  410.366   68.009   85.480   43.928  109.899   19.461   25.856
     20.620  409.215   67.698   85.738   44.227  109.973   18.864   24.644
     20.630  412.560   68.748   87.014   44.561  109.365   18.483   25.306
     20.640  410.058   67.544   85.415   44.333  110.916   18.998   25.158
     20.650  406.955   68.031   85.223   44.002  109.109   18.834   24.284
     20.660  408.649   67.002   86.084   44.660  110.219   18.372   25.163
     20.670  411.772   68.522   84.743   43.910  110.161   18.634   26.504
     20.680  410.738   69.277   83.473   43.567  111.111   18.367   26.345
     20.690  410.746   67.714   86.523   45.574  109.236   18.144   25.360
     20.700  408.566   66.611   85.167   43.822  111.233   19.192   25.433
     20.710  406.868   67.880   84.066   43.366  109.790   18.182   25.135
     20.720  410.027   66.086   85.545   44.391  110.737   19.122   25.880
     20.730  409.858   68.814   85.227   42.961  110.665   18.045   25.777
     20.740  413.716   67.454   86.336   44.164  111.569   18.169   27.010
     20.750  411.511   68.716   85.272   44.086  110.941   18.865   26.103
     20.760  408.500   69.130   84.782   43.637  107.196   18.810   26.059
     20.770  409.120   68.016   83.747   44.110  110.082   18.613   25.634
     20.780  406.868   66.808   85.777   43.237  110.038   18.101   25.383
     20.790  407.784   67.816   85.563   43.916  109.911   17.589   25.487
     20.800  405.066   67.568   85.023   42.660  109.394   18.120   24.557
     20.810  409.397   67.778   86.055   43.898  109.246   18.457   25.602
     20.820  406.509   67.865   86.501   43.076  109.429   18.362   23.826
     20.830  407.853   69.203   84.547   44.194  110.322   18.829   24.562
     20.840  409.896   68.034   86.035   44.734  110.150   18.077   24.111
     20.850  410.246   69.528   86.380   44.236  110.609   18.283   24.367
     20.860  412.525   67.878   87.442   43.392  110.752   18.880   25.378
     20.870  408.335   67.655   87.194   43.863  108.739   19.163   25.036
     20.880  413.865   69.844   87.667   43.537  111.697   17.728   25.495
     20.890  407.460   66.551   87.246   43.075  109.291   18.341   25.313
     20.900  407.770   67.048   85.861   43.818  110.461   18.452   24.612
     20.910  408.203   68.831   84.143   44.221  108.825   18.919   24.398
     20.920  410.374   68.142   85.521   44.473  109.070   18.647   24.387
     20.930  411.855   68.010   87.219   43.751  110.362   18.506   24.936
     20.940  411.488   69.095   86.708   43.505  109.371   18.457   25.223
     20.950  406.674   66.254   82.909   43.992  109.883   19.575   26.059
     20.960  410.587   67.327   85.358   44.718  109.099   19.046   26.401
     20.970  408.828   67.949   87.848   44.090  107.400   18.556   24.516
     20.980  404.607   66.938   85.635   42.879  107.468   18.948   24.279
     20.990  407.615   67.567   84.833   43.869  110.098   17.819   24.395
     21.000  407.590   66.824   85.675   44.382  108.710   17.598   25.451
     21.010  407.206   67.213   83.826   44.502  109.314   17.797   24.876
     21.020  405.545   68.070   85.162   41.530  108.505   17.466   25.879
     21.030  406.733   67.570   84.484   44.229  110.348   17.822   24.759
     21.040  402.590   66.657   85.710   42.495  107.658   17.576   24.368
     21.050  406.888   67.282   84.335   44.770  109.380   18.524   24.053
     21.060  407.285   65.641   86.456   44.853  108.191   18.118   24.889
     21.070  404.264   66.996   85.254   42.339  108.984   18.223   25.085
     21.080  400.878   66.681   84.021   43.243  105.949   18.162   24.449
     21.090  405.341   66.823   85.473   43.053  108.547   17.812   24.778
     21.100  404.191   67.395   86.048   42.700  107.756   17.614   24.302
     21.110  407.688   67.333   86.639   43.156  108.529   18.308   23.588
     21.120  403.862   68.530   82.938   42.993  107.745   18.045   24.618
     21.130  401.844   67.382   85.315   42.452  107.057   17.685   24.695
     21.140  404.683   67.327   84.489   42.287  108.870   18.602   24.269
     21.150  406.227   68.140   84.689   43.473  110.199   18.167   24.235
     21.160  403.208   67.959   83.590   43.174  107.242   17.745   25.334
     21.170  405.915   68.525   85.024   42.749  107.467   18.331   26.373
     21.180  403.350   67.671   83.308   43.163  107.637   18.298   25.592
     21.190  410.829   68.291   86.592   42.861  110.161   18.125   25.665
     21.200  406.290   69.042   83.812   41.977  109.051   17.976   25.281
     21.210  405.337   69.583   83.254   43.445  107.977   17.685   25.426
     21.220  404.043   67.336   84.109   42.870  109.104   18.259   25.263
     21.230  404.507   67.730   83.824   42.850  107.588   17.607   26.383
     21.240  404.131   69.403   84.330   41.990  108.397   17.433   25.473
     21.250  405.581   68.484   83.865   42.955  108.271   17.615   25.368
     21.260  406.281   67.215   85.095   42.755  108.664   18.077   26.709
     21.270  405.385   67.888   84.328   42.102  108.791   18.214   25.657
     21.280  408.352   65.983   85.915   43.028  108.728   18.514   26.300
     21.290  406.717   68.127   82.955   42.800  108.190   17.934   26.817
     21.300  409.815   67.836   84.395   43.149  107.516   19.141   27.216
     21.310  406.258   67.059   85.439   43.128  106.605   18.268   26.664
     21.320  407.854   67.002   85.072   43.396  107.850   18.651   25.408
     21.330  410.202   68.825   85.575   43.218  108.053   18.347   25.415
     21.340  410.094   68.264   86.555   44.233  107.210   19.054   26.005
     21.350  405.549   67.876   83.868   42.960  107.060   18.529   25.856
     21.360  404.169   67.940   86.208   42.957  105.803   17.892   25.277
     21.370  407.030   69.321   83.747   42.696  108.247   18.805   25.682
     21.380  404.878   67.860   83.836   41.546  108.288   18.423   25.921
     21.390  411.683   67.891   86.836   42.866  109.544   18.816   25.999
     21.400  410.150   67.961   85.985   44.465  108.125   18.760   24.506
     21.410  409.389   69.490   83.187   42.995  108.374   18.592   26.167
     21.420  410.123   69.502   84.323   43.323  108.023   18.759   26.602
     21.430  407.285   66.894   84.232   42.993  109.682   18.254   25.857
     21.440  408.115   66.177   84.544   42.751  110.317   19.101   26.960
     21.450  407.885   67.742   84.849   43.682  107.893   18.791   26.456
     21.460  407.967   67.802   86.550   42.620  107.318   19.003   26.102
     21.470  410.611   68.535   84.804   44.400  108.873   18.756   26.259
     21.480  411.785   69.293   84.868   42.338  109.481   19.616   26.356
     21.490  411.152   69.003   85.313   43.336  110.208   17.736   26.172
     21.500  409.808   68.399   86.037   43.709  110.359   19.105   24.732
     21.510  408.740   69.848   86.296   43.219  109.373   18.453   24.520
     21.520  412.137   69.305   85.347   43.151  111.059   19.119   25.553
     21.530  411.414   68.560   86.359   44.503  110.733   18.558   25.207
     21.540  415.165   69.648   88.621   43.263  111.216   19.657   25.550
     21.550  410.879   69.493   84.800   42.815  110.491   19.062   24.691
     21.560  410.696   67.142   86.235   43.170  111.896   19.596   25.249
     21.570  413.455   69.286   86.579   42.810  110.762   18.913   25.609
     21.580  413.857   69.718   87.159   44.052  109.873   19.498   24.726
     21.590  411.580   67.741   85.654   44.395  109.183   19.444   25.099
     21.600  407.079   68.346   86.187   42.510  108.965   18.324   24.848
     21.610  413.698   68.492   86.001   42.708  112.334   18.786   24.946
     21.620  411.356   68.128   84.898   42.834  110.841   18.717   25.078
     21.630  410.277   68.105   86.342   43.306  110.257   18.578   25.294
     21.640  409.645   68.792   83.812   43.275  110.160   19.154   25.482
     21.650  411.187   67.488   85.913   42.580  110.883   18.848   24.986
     21.660  408.783   67.002   85.238   42.896  110.894   18.808   25.695
     21.670  407.416   69.309   83.100   43.557  109.386   18.799   24.234
     21.680  411.736   69.530   84.608   43.602  111.253   18.622   25.049
     21.690  408.920   69.064   85.401   44.019  108.932   18.008   24.755
     21.700  412.054   69.293   84.629   43.740  109.293   19.098   26.389
     21.710  410.343   69.709   84.503   42.554  108.442   18.988   27.018
     21.720  408.208   70.487   82.810   42.863  109.226   18.152   25.608
     21.730  410.726   69.604   84.197   44.281  108.312   18.834   25.302
     21.740  411.047   70.206   85.462   41.579  108.460   18.583   25.900
     21.750  413.075   70.070   84.093   41.991  110.311   20.139   25.667
     21.760  409.703   69.199   84.607   42.563  109.040   19.195   25.506
     21.770  410.593   69.423   84.628   43.087  108.508   18.971   26.115
     21.780  409.708   69.344   82.287   43.550  111.009   19.589   25.384
     21.790  407.480   68.688   83.055   42.959  108.786   19.819   24.119
     21.800  409.702   70.578   83.147   43.851  108.240   19.416   24.418
     21.810  409.435   68.781   82.711   43.066  109.817   20.500   25.526
     21.820  407.699   68.466   82.160   44.519  108.405   19.311   24.953
     21.830  408.606   67.962   81.993   43.052  110.364   20.210   25.050
     21.840  412.370   67.332   82.949   44.672  110.370   19.567   26.622
     21.850  405.788   68.633   82.231   42.314  109.812   18.960   26.118
     21.860  406.457   67.298   83.444   42.085  108.563   19.418   25.873
     21.870  406.455   69.024   83.616   41.728  108.358   19.469   25.593
     21.880  404.514   67.314   82.489   43.754  107.900   19.331   25.497
     21.890  408.832   68.955   84.288   43.827  108.120   18.599   26.536
     21.900  411.550   68.773   85.415   43.294  110.053   19.440   26.208
     21.910  412.365   68.445   85.594   44.160  110.788   18.459   26.692
     21.920  409.357   68.936   83.838   43.460  108.925   19.274   25.667
     21.930  416.204   69.005   85.011   43.288  112.695   19.355   26.959
     21.940  415.276   70.753   85.074   43.846  112.782   19.845   25.502
     21.950  412.605   70.164   84.500   43.643  109.973   18.666   26.656
     21.960  412.842   70.051   85.007   42.822  111.109   19.141   26.510
     21.970  415.458   69.157   85.027   42.712  113.570   18.929   26.944
     21.980  415.264   71.072   85.313   43.654  110.366   19.004   27.293
     21.990  416.609   70.084   86.150   44.133  111.444   18.993   28.317
     22.000  410.965   68.750   83.447   42.842  110.490   19.743   27.812
     22.010  411.561   70.582   83.638   44.338  108.813   18.971   26.612
     22.020  408.983   68.518   84.903   42.532  108.831   18.979   26.982
     22.030  410.750   69.418   83.600   42.347  111.002   19.055   27.537
     22.040  408.263   69.946   85.240   42.825  108.630   18.254   26.696
     22.050  407.055   69.986   83.822   42.494  107.160   18.643   27.416
     22.060  410.022   68.996   86.731   42.980  107.412   18.707   26.746
     22.070  406.543   68.193   84.428   42.038  108.495   19.720   25.676
     22.080  407.154   68.192   85.915   42.931  106.887   19.436   26.781
     22.090  412.039   70.261   85.604   42.486  109.982   18.784   26.937
     22.100  410.402   71.509   85.142   41.832  106.060   19.514   26.891
     22.110  411.727   70.181   86.078   41.953  109.631   19.080   27.217
     22.120  409.852   71.801   85.756   41.907  107.464   18.388   27.598
     22.130  410.262   69.727   85.888   42.693  108.430   18.983   27.303
     22.140  406.733   68.650   84.873   41.614  108.429   19.568   26.095
     22.150  408.986   68.652   84.287   42.944  108.526   19.917   27.062
     22.160  410.518   68.688   85.096   41.493  109.754   19.612   26.551
     22.170  405.769   67.936   82.849   40.920  109.689   20.164   25.654
     22.180  408.019   68.606   83.075   41.749  110.203   18.769   27.063
     22.190  409.191   68.519   84.407   41.293  108.960   19.757   27.084
     22.200  409.775   68.834   84.919   42.455  109.092   19.203   26.297
     22.210  410.266   67.673   85.648   41.605  109.014   18.950   27.484
     22.220  411.996   67.949   85.703   41.898  108.870   18.895   28.136
     22.230  411.852   69.044   84.073   43.019  109.496   19.524   26.556
     22.240  409.477   68.098   85.068   41.375  109.606   19.863   26.620
     22.250  412.756   67.219   85.710   43.446  110.663   19.333   27.355
     22.260  409.915   67.266   84.026   43.415  109.757   18.905   28.646
     22.270  409.712   68.397   83.854   43.950  108.884   19.179   27.137
     22.280  407.748   68.190   84.083   42.603  109.749   19.289   27.202
     22.290  412.118   69.357   84.896   42.379  110.121   20.124   26.977
     22.300  409.791   67.784   84.168   43.330  109.291   20.034   27.146
     22.310  411.510   69.464   83.427   41.485  110.553   19.676   27.039
     22.320  410.098   69.340   85.841   41.356  108.428   19.482   27.315
     22.330  410.043   68.898   85.090   42.880  106.666   19.549   26.761
     22.340  410.918   69.423   82.843   41.596  110.042   19.728   27.813
     22.350  412.793   69.654   84.307   42.628  110.431   19.609   26.991
     22.360  413.595   69.631   85.802   42.810  109.154   19.977   26.656
     22.370  410.648   69.158   84.289   41.960  108.479   19.624   26.804
     22.380  410.872   70.123   84.037   42.253  108.197   19.595   27.139
     22.390  409.737   68.241   83.744   42.395  108.783   20.018   26.705
     22.400  409.087   70.454   83.482   42.311  106.442   19.567   27.608
     22.410  409.207   68.822   83.615   42.619  107.717   20.117   26.513
     22.420  409.148   67.843   84.477   42.628  107.922   20.183   26.456
     22.430  413.599   68.730   87.452   42.595  107.869   19.726   27.173
     22.440  411.807   69.758   83.989   43.550  107.401   20.209   26.978
     22.450  409.534   69.372   84.571   42.818  107.062   19.723   26.414
     22.460  406.161   68.524   83.072   42.638  105.430   19.328   27.499
     22.470  412.619   70.730   84.593   43.496  106.985   19.621   26.421
     22.480  410.380   69.588   84.597   42.524  106.444   20.229   26.951
     22.490  405.929   68.282   82.544   42.664  108.311   18.403   26.294
     22.500  408.107   69.253   84.258   41.868  106.864   19.116   26.682
     22.510  408.062   68.847   85.098   41.627  106.968   20.307   27.319
     22.520  409.711   68.295   85.444   42.801  107.058   19.911   27.491
     22.530  407.878   67.442   86.958   41.795  105.979   19.544   27.384
     22.540  406.221   66.724   85.541   41.982  106.503   19.075   26.527
     22.550  406.018   67.554   85.021   41.894  106.031   19.997   27.114
     22.560  404.684   67.395   84.930   42.106  105.804   19.528   25.917
     22.570  408.626   69.058   84.179   43.247  106.702   19.518   26.457
     22.580  410.776   67.859   85.943   43.522  107.590   19.792   26.283
     22.590  411.990   69.156   84.822   43.276  108.856   19.445   27.004
     22.600  411.671   69.032   85.396   43.026  107.402   19.586   27.884
     22.610  409.202   70.698   85.137   43.878  105.805   19.809   26.542
     22.620  407.078   69.195   83.792   43.191  106.594   19.949   27.038
     22.630  410.793   69.792   84.758   42.634  107.450   19.140   26.883
     22.640  410.435   69.183   85.226   43.362  106.847   19.051   27.291
     22.650  412.067   69.194   85.670   42.371  109.123   18.907   26.936
     22.660  410.834   69.940   85.077   43.489  107.347   19.021   27.218
     22.670  413.425   70.218   87.647   43.315  105.889   19.681   27.248
     22.680  418.837   70.661   86.649   44.612  107.904   19.515   28.243
     22.690  413.908   69.669   84.065   44.005  108.279   20.106   27.010
     22.700  415.576   69.645   84.693   43.042  110.628   19.083   27.588
     22.710  410.519   68.016   85.135   43.245  109.976   18.916   26.525
     22.720  409.945   69.032   84.654   43.777  108.354   19.564   26.143
     22.730  412.886   68.883   85.609   43.017  109.253   19.741   26.965
     22.740  408.570   67.798   85.068   42.933  106.856   20.029   27.143
     22.750  408.841   68.600   84.803   43.098  108.185   19.339   26.426
     22.760  412.637   70.557   84.776   43.499  106.723   19.909   27.281
     22.770  411.038   69.756   83.875   44.042  107.078   19.916   27.662
     22.780  411.653   69.767   85.008   43.694  108.526   19.275   25.793
     22.790  410.974   69.087   84.940   42.985  107.658   19.287   27.191
     22.800  410.084   69.702   84.433   43.077  107.012   19.267   27.174
     22.810  412.080   68.763   84.373   44.121  109.325   20.006   26.282
     22.820  409.551   68.627   82.237   42.984  109.391   20.067   27.329
     22.830  411.819   69.188   83.817   44.040  109.716   19.723   26.297
     22.840  410.070   68.620   83.372   43.323  108.795   20.073   26.971
     22.850  412.025   70.811   85.734   42.826  107.802   19.626   26.338
     22.860  407.921   69.629   83.695   43.089  108.213   19.814   26.168
     22.870  412.497   69.545   84.322   43.093  110.866   20.767   25.840
     22.880  410.090   69.590   83.433   42.817  108.514   20.473   26.879
     22.890  413.254   70.358   85.085   43.717  108.120   20.024   27.108
     22.900  407.276   67.907   84.206   43.118  106.452   20.410   26.782
     22.910  406.608   68.141   82.985   43.197  107.697   19.294   25.801
     22.920  412.655   69.379   85.407   43.470  108.279   19.800   26.623
     22.930  409.385   68.641   83.880   42.260  109.332   19.942   26.243
     22.940  414.506   70.458   85.701   42.865  109.589   19.924   26.718
     22.950  414.533   70.144   85.977   42.412  109.242   19.704   27.731
     22.960  411.876   68.719   84.647   43.764  109.559   19.543   27.019
     22.970  411.090   68.757   84.424   43.420  108.783   19.704   26.728
     22.980  414.145   69.408   86.026   44.753  109.285   19.759   25.825
     22.990  407.727   69.444   83.845   44.008  107.095   19.382   25.838
     23.000  405.732   68.492   83.835   42.430  106.876   19.593   26.936
     23.010  408.810   67.865   83.762   41.893  108.619   19.550   27.481
     23.020  409.261   68.272   83.704   43.759  108.993   19.721   26.560
     23.030  411.960   67.716   84.551   43.787  109.507   19.181   28.644
     23.040  407.716   68.056   82.779   43.011  108.838   19.848   26.381
     23.050  405.591   67.180   82.907   42.705  107.644   18.652   26.537
     23.060  403.781   67.060   81.960   43.472  108.623   18.797   26.536
     23.070  407.413   68.762   83.708   41.371  109.062   19.854   27.108
     23.080  407.946   69.473   84.505   42.365  107.519   19.147   27.649
     23.090  404.960   67.964   84.545   41.821  108.199   19.242   25.991
     23.100  407.752   67.692   84.161   42.322  110.874   18.614   27.282
     23.110  410.054   69.879   83.823   43.200  109.702   19.901   26.788
     23.120  407.271   67.774   84.093   43.386  109.350   18.532   26.785
     23.130  406.325   68.306   82.658   42.420  108.273   19.329   27.544
     23.140  407.878   68.673   84.306   41.602  109.248   20.217   26.791
     23.150  404.381   67.321   83.918   41.208  107.745   19.337   27.336
     23.160  403.500   67.791   83.230   42.349  108.439   18.335   26.256
     23.170  406.404   68.644   84.421   41.276  108.314   19.358   25.778
     23.180  405.109   69.905   83.551   42.540  106.250   19.049   26.635
     23.190  404.961   68.422   83.053   43.017  107.096   18.869   26.929
     23.200  408.720   70.140   85.233   42.979  106.758   19.402   26.749
     23.210  404.336   68.042   82.976   42.453  107.181   18.601   27.090
     23.220  407.088   69.076   83.477   43.285  107.656   18.641   26.386
     23.230  402.673   69.082   83.824   41.358  107.362   18.875   26.173
     23.240  404.665   68.994   82.800   41.998  107.740   19.093   25.737
     23.250  407.086   69.497   84.029   42.404  107.298   19.688   25.950
     23.260  406.575   68.833   84.167   42.531  108.525   19.023   25.557
     23.270  409.688   68.930   86.012   42.316  109.493   19.913   27.282
     23.280  405.026   66.653   84.423   42.930  108.127   19.421   26.254
     23.290  408.460   68.928   85.478   42.161  108.124   20.068   25.658
     23.300  407.417   68.355   84.136   42.376  108.953   20.115   26.891
     23.310  409.447   68.068   84.952   42.584  109.218   19.853   26.866
     23.320  405.411   67.080   84.091   42.560  107.476   19.706   26.758
     23.330  398.231   67.018   82.307   40.313  105.324   19.198   26.654
     23.340  405.287   68.370   82.879   41.135  108.052   19.353   26.883
     23.350  407.062   68.913   83.758   41.729  109.155   19.654   26.849
     23.360  404.452   67.537   83.109   41.866  108.007   19.533   25.719
     23.370  406.245   69.479   83.212   42.486  107.842   19.135   25.901
     23.380  403.080   67.682   83.309   42.039  107.817   18.818   25.631
     23.390  406.306   69.093   84.017   43.050  107.115   19.146   26.013
     23.400  404.357   68.037   84.120   43.120  106.025   19.395   26.150
     23.410  407.404   68.035   84.646   41.888  109.567   19.126   26.542
     23.420  406.941   68.535   83.259   43.539  106.979   19.521   26.982
     23.430  407.470   68.612   82.924   43.794  106.721   18.234   27.674
     23.440  405.944   68.613   82.913   42.640  106.512   19.488   25.724
     23.450  407.415   67.845   83.495   42.179  108.407   19.897   25.784
     23.460  406.297   67.576   82.982   42.613  107.392   19.745   27.139
     23.470  409.781   68.121   83.781   42.837  108.981   19.330   27.450
     23.480  408.545   66.961   82.463   43.700  107.784   20.030   27.475
     23.490  407.522   67.979   85.074   42.806  106.681   19.501   26.340
     23.500  408.220   68.141   85.006   42.044  107.725   18.774   26.745
     23.510  413.080   68.768   84.985   44.625  106.854   19.805   27.177
     23.520  410.612   69.287   83.082   43.882  107.269   20.216   27.184
     23.530  410.573   69.257   84.043   42.186  109.258   19.500   26.828
     23.540  409.531   69.359   82.363   43.454  107.829   19.667   26.983
     23.550  406.229   68.123   82.489   43.405  106.559   18.693   26.949
     23.560  405.700   68.366   83.427   42.202  107.582   18.604   25.954
     23.570  403.004   66.872   82.728   43.405  107.281   19.106   25.959
     23.580  405.254   67.897   82.883   42.835  107.738   17.917   27.003
     23.590  403.618   67.363   81.252   42.517  108.482   19.488   25.868
     23.600  405.126   68.037   83.739   42.309  108.444   18.522   25.265
     23.610  406.283   68.070   84.438   42.657  108.928   18.536   25.357
     23.620  406.758   68.938   83.095   42.038  109.815   19.628   25.311
     23.630  402.581   66.347   82.335   43.061  107.234   19.018   26.151
     23.640  405.352   69.084   83.445   41.874  108.298   19.348   25.588
     23.650  405.695   68.334   83.393   42.598  108.635   18.863   26.221
     23.660  408.961   68.309   83.527   42.204  108.049   19.856   26.323
     23.670  407.931   67.997   83.533   42.703  107.292   18.896   27.186
     23.680  409.867   69.602   84.039   43.117  109.233   18.100   26.508
     23.690  410.603   68.757   83.425   43.822  109.563   18.947   26.667
     23.700  406.467   66.950   83.423   43.170  109.744   19.198   25.752
     23.710  409.590   68.165   84.439   42.625  108.452   19.167   26.903
     23.720  406.124   69.728   83.200   42.750  106.708   19.153   26.448
     23.730  408.679   69.336   83.890   43.432  106.291   19.731   26.565
     23.740  409.446   69.947   83.316   44.157  106.148   18.838   27.601
     23.750  409.589   69.308   82.955   42.966  109.091   19.111   27.506
     23.760  406.835   69.049   83.303   43.056  107.706   18.864   26.901
     23.770  408.482   68.993   83.394   42.527  108.306   19.493   26.257
     23.780  405.767   68.374   81.827   42.726  108.085   18.886   25.666
     23.790  409.401   69.361   81.577   43.773  109.169   18.832   26.508
     23.800  407.561   69.222   81.473   44.067  107.102   19.154   26.588
     23.810  409.269   69.598   82.096   45.082  107.332   19.163   26.433
     23.820  405.815   69.738   80.585   44.476  107.165   19.156   25.688
     23.830  408.829   69.326   81.720   45.486  108.464   19.325   26.310
     23.840  412.045   69.973   83.266   44.380  108.830   18.969   27.239
     23.850  406.567   68.559   82.109   43.861  106.634   18.905   26.390
     23.860  408.742   69.658   81.026   43.988  107.235   19.494   27.959
     23.870  403.568   68.469   82.149   43.622  104.730   19.827   25.886
     23.880  403.324   67.050   82.529   43.392  106.578   18.985   26.183
     23.890  408.627   67.896   81.753   44.702  108.899   19.443   26.316
     23.900  411.024   68.565   83.221   44.951  109.293   19.515   26.445
     23.910  412.463   68.332   84.971   45.069  108.029   19.425   26.527
     23.920  409.038   68.074   82.237   45.114  107.806   20.124   26.607
     23.930  410.164   67.980   81.776   44.271  109.298   19.812   26.708
     23.940  399.736   65.073   80.797   43.497  106.183   19.352   26.453
     23.950  410.384   67.143   83.419   44.957  109.389   19.619   25.436
     23.960  406.920   67.438   81.386   43.613  109.063   19.034   26.274
     23.970  408.051   66.168   83.310   44.152  107.883   19.260   27.427
     23.980  405.921   67.972   80.468   43.834  109.604   18.517   25.959
     23.990  405.579   67.490   80.806   44.234  107.252   18.793   26.579
     24.000  405.876   69.284   80.217   42.254  107.885   19.137   26.308
     24.010  412.691   69.223   82.555   43.704  109.293   19.139   27.138
     24.020  406.215   69.062   81.223   42.719  106.901   19.577   26.773
     24.030  406.180   68.701   81.653   43.839  106.741   19.014   26.386
     24.040  409.638   67.625   82.410   44.163  108.571   19.336   27.963
     24.050  408.996   68.371   82.138   42.915  108.258   19.071   28.042
     24.060  409.880   69.091   80.862   43.550  110.087   19.602   27.199
     24.070  408.038   68.293   80.764   44.032  108.914   18.949   27.317
     24.080  407.005   69.808   81.784   43.207  108.100   19.001   26.473
     24.090  410.451   68.101   83.566   43.645  107.714   19.643   27.726
     24.100  411.746   70.673   82.887   44.005  108.808   19.860   26.664
     24.110  409.116   68.842   82.571   44.092  108.748   19.233   27.159
     24.120  405.877   68.093   81.403   43.979  108.928   19.236   26.825
     24.130  408.605   68.566   82.261   44.004  108.661   19.510   26.455
     24.140  405.380   68.413   82.481   42.614  107.712   19.611   25.855
     24.150  407.774   68.771   82.803   43.499  108.563   18.755   25.949
     24.160  406.424   68.848   82.702   43.789  108.677   19.080   25.611
     24.170  409.171   71.740   82.355   43.352  106.973   18.710   26.568
     24.180  409.474   69.112   82.642   43.427  108.418   19.576   26.547
     24.190  410.418   68.870   82.530   43.949  109.028   20.062   26.139
     24.200  405.598   69.543   81.480   43.248  108.305   18.858   26.228
     24.210  407.474   67.171   84.393   43.371  108.967   19.303   25.787
     24.220  404.971   68.962   81.181   43.225  107.883   18.953   25.663
     24.230  406.643   70.003   81.783   44.066  107.352   19.958   24.749
     24.240  404.452   67.993   82.695   42.984  108.270   18.877   25.501
     24.250  406.470   67.474   84.816   42.712  107.580   18.858   24.986
     24.260  406.620   69.769   81.992   43.787  107.349   18.538   26.632
     24.270  408.446   67.291   84.672   42.725  108.662   19.813   25.768
     24.280  409.911   69.360   83.400   43.438  108.420   19.528   25.938
     24.290  412.389   68.425   85.640   43.165  108.889   19.464   26.511
     24.300  414.644   68.506   85.581   43.417  110.531   20.526   24.830
     24.310  409.795   68.866   84.023   42.211  110.162   19.275   24.795
     24.320  410.130   69.097   84.330   44.287  108.808   18.801   24.603
     24.330  410.645   67.888   83.647   43.951  108.473   20.140   25.623
     24.340  411.831   67.574   84.535   44.798  108.611   19.904   26.471
     24.350  408.985   69.097   83.473   43.414  108.912   19.392   24.443
     24.360  409.655   68.958   83.576   43.145  110.479   20.090   25.076
     24.370  407.791   68.097   82.732   43.116  108.876   19.447   25.142
     24.380  408.784   67.934   85.174   43.279  109.415   19.323   25.424
     24.390  412.478   68.696   84.932   43.493  111.010   19.529   25.357
     24.400  408.700   67.373   85.498   43.595  108.227   19.486   25.229
     24.410  405.931   65.811   83.953   43.386  109.891   18.920   25.692
     24.420  407.027   65.498   84.763   44.090  110.443   19.107   25.458
     24.430  409.077   67.476   85.251   43.185  110.081   18.951   24.930
     24.440  409.049   67.304   84.543   44.012  109.119   18.459   26.262
     24.450  408.341   66.702   84.759   43.715  110.023   19.311   25.742
     24.460  410.756   67.606   84.237   44.485  110.745   19.113   25.660
     24.470  405.862   65.636   83.950   44.604  109.626   18.635   24.602
     24.480  407.338   66.825   83.300   44.248  109.237   19.952   24.747
     24.490  409.370   67.272   83.290   44.262  110.418   19.698   24.757
     24.500  406.319   64.702   84.823   43.629  109.715   19.017   25.534
     24.510  403.870   65.659   84.465   44.970  106.972   19.676   24.619
     24.520  407.636   66.681   84.987   44.036  108.782   18.980   25.993
     24.530  405.424   67.188   83.302   43.051  110.652   18.649   24.607
     24.540  404.785   66.489   83.899   43.145  110.899   18.829   25.364
     24.550  404.534   66.469   84.190   42.500  110.957   19.049   24.715
     24.560  409.427   68.241   83.878   43.460  109.133   19.674   25.935
     24.570  408.743   67.519   84.169   42.970  109.565   19.180   24.960
     24.580  406.133   66.408   83.739   43.335  110.288   18.281   25.126
     24.590  407.688   68.087   83.326   42.373  110.191   18.884   24.863
     24.600  404.974   65.427   83.656   42.884  110.304   17.953   25.364
     24.610  405.807   65.563   84.757   43.873  109.674   18.144   25.239
     24.620  406.645   66.243   83.269   43.270  111.399   19.357   24.792
     24.630  407.447   67.413   83.252   42.215  110.166   18.676   25.253
     24.640  408.992   66.835   82.475   44.048  111.876   18.913   25.390
     24.650  406.618   66.509   83.271   43.899  110.711   18.374   24.841
     24.660  409.072   66.379   83.349   43.082  111.954   19.251   24.991
     24.670  408.878   65.721   82.070   43.212  112.147   18.931   24.825
     24.680  405.464   66.160   84.408   43.632  107.839   19.317   24.882
     24.690  406.501   66.559   82.965   43.040  110.224   18.671   25.477
     24.700  404.188   64.563   83.526   43.550  108.768   19.280   25.192
     24.710  407.887   67.082   84.097   42.802  109.722   18.086   25.951
     24.720  406.582   66.282   82.957   43.703  109.899   17.999   26.006
     24.730  408.384   66.647   83.902   43.281  110.457   18.756   25.019
     24.740  408.617   67.511   82.386   43.288  110.506   19.108   25.636
     24.750  410.275   67.090   84.266   43.167  109.162   19.568   26.677
     24.760  410.067   67.232   82.526   43.807  110.945   19.265   25.196
     24.770  411.975   68.648   83.929   44.367  111.250   18.029   24.986
     24.780  408.189   67.900   83.224   42.477  110.954   18.183   24.614
     24.790  405.787   67.668   83.270   43.226  109.157   18.195   24.350
     24.800  405.493   67.961   83.287   43.219  107.475   18.420   25.306
     24.810  406.870   66.401   82.094   43.514  110.797   18.728   24.802
     24.820  410.741   67.071   85.028   43.612  110.747   18.209   25.658
     24.830  408.991   68.524   83.412   42.503  109.792   19.256   25.218
     24.840  408.701   67.357   83.014   43.514  110.525   18.789   25.337
     24.850  408.143   67.670   82.829   44.032  108.923   18.581   25.937
     24.860  407.191   66.897   84.987   43.217  108.765   18.321   25.751
     24.870  407.127   68.182   84.128   42.233  109.944   18.398   24.227
     24.880  409.409   67.432   83.136   43.205  111.189   18.569   24.772
     24.890  406.041   65.638   82.313   43.654  110.416   18.837   25.830
     24.900  409.457   68.921   84.066   44.054  109.748   18.213   25.604
     24.910  411.509   68.914   83.978   44.243  109.933   18.918   24.112
     24.920  410.337   67.751   83.832   42.615  110.526   19.876   24.974
     24.930  408.439   67.856   85.611   42.954  108.936   18.783   24.387
     24.940  406.794   67.671   83.904   41.995  109.898   18.633   24.997
     24.950  407.516   67.195   82.732   43.710  110.281   18.160   25.170
     24.960  407.193   66.280   84.762   42.546  110.597   18.169   24.433
     24.970  410.756   67.260   84.751   42.757  111.439   18.698   24.499
     24.980  405.609   67.473   82.423   43.668  109.983   17.779   24.451
     24.990  406.952   68.495   83.729   41.081  109.027   18.628   25.196
     25.000  404.739   68.049   83.966   42.204  107.771   18.384   24.002
     25.010  409.619   67.360   86.835   42.867  109.313   18.305   24.329
     25.020  407.910   66.356   85.392   42.517  110.224   18.069   24.585
     25.030  402.332   66.444   82.929   42.038  108.698   18.359   24.273
     25.040  404.433   67.115   83.262   42.857  108.831   17.957   24.239
     25.050  404.743   67.872   83.293   43.362  109.255   17.286   24.383
     25.060  407.050   67.709   83.798   43.012  109.857   18.005   24.683
     25.070  402.929   67.306   82.495   41.983  108.955   19.083   24.039
     25.080  403.517   67.174   83.303   43.649  108.153   18.229   23.638
     25.090  403.591   67.305   84.137   43.092  108.026   18.454   23.829
     25.100  403.849   68.374   83.988   43.589  107.828   18.195   23.407
     25.110  401.462   65.962   83.918   42.846  107.944   18.706   23.390
     25.120  403.211   67.276   83.222   43.449  108.586   19.665   22.475
     25.130  401.513   66.099   81.796   43.819  108.140   18.573   23.235
     25.140  405.987   66.859   84.539   43.703  110.440   18.503   23.382
     25.150  403.281   65.915   82.012   44.207  109.396   18.879   23.127
     25.160  405.636   66.320   84.772   43.909  110.644   18.049   23.554
     25.170  409.108   67.550   82.087   45.739  111.591   18.583   23.030
     25.180  408.633   66.790   83.773   46.960  111.231   19.412   22.821
     25.190  406.364   66.958   80.659   45.707  112.360   18.730   24.190
     25.200  407.173   67.133   81.891   44.398  110.938   19.530   23.099
     25.210  410.386   67.220   83.575   44.882  111.037   19.760   23.424
     25.220  409.489   67.353   83.604   44.878  111.811   19.876   22.657
     25.230  403.298   65.812   82.489   44.884  109.751   18.392   22.272
     25.240  408.548   67.241   82.818   44.173  112.650   19.187   23.333
     25.250  407.858   65.100   84.013   43.274  113.547   18.335   23.077
     25.260  405.655   68.174   81.597   43.230  111.410   18.218   22.676
     25.270  406.508   67.106   81.118   44.700  111.486   18.156   23.717
     25.280  405.233   67.841   82.572   43.933  109.939   18.353   23.376
     25.290  408.420   67.284   82.102   44.622  111.632   18.721   23.513
     25.300  401.894   66.117   82.199   44.233  106.750   18.629   23.618
     25.310  406.462   67.412   82.060   44.588  110.864   18.767   23.294
     25.320  403.670   66.909   81.099   44.250  110.056   18.061   24.515
     25.330  410.826   69.063   83.070   45.093  111.197   18.807   24.297
     25.340  409.149   68.347   81.810   44.990  110.941   18.794   23.850
     25.350  405.317   68.163   81.782   45.764  109.018   18.986   23.290
     25.360  407.769   67.777   83.176   45.479  111.417   17.880   23.519
     25.370  405.447   67.301   84.057   44.330  109.214   17.383   24.066
     25.380  408.097   66.881   83.680   45.534  110.890   17.848   23.311
     25.390  407.322   67.696   83.408   44.879  110.656   17.741   23.760
     25.400  406.868   67.082   84.504   46.276  108.042   18.643   23.884
     25.410  410.384   70.620   84.747   44.592  109.816   18.141   22.829
     25.420  413.243   68.517   84.642   45.607  111.834   18.887   23.946
     25.430  407.590   66.448   83.680   45.373  108.930   18.436   23.715
     25.440  410.770   68.646   85.803   45.668  109.824   18.532   23.716
     25.450  412.096   67.839   85.425   46.536  110.406   18.225   23.533
     25.460  408.189   67.224   84.678   43.938  109.909   18.402   23.080
     25.470  411.288   67.874   83.774   44.477  111.691   18.036   24.486
     25.480  410.885   67.369   85.163   44.852  110.439   17.914   23.868
     25.490  407.055   66.529   83.735   44.699  110.125   17.671   24.523
     25.500  410.993   66.996   85.508   45.608  110.374   17.951   24.687
     25.510  409.375   67.202   85.542   44.891  109.359   18.260   23.585
     25.520  407.395   67.265   85.050   44.689  109.319   17.374   23.799
     25.530  408.732   67.295   83.783   46.778  108.800   18.151   24.444
     25.540  410.170   68.610   84.894   45.700  109.580   17.963   24.129
     25.550  406.957   67.739   83.479   45.538  110.057   17.497   23.583
     25.560  409.348   66.771   84.329   45.612  111.068   18.923   23.915
     25.570  407.971   67.188   83.230   46.680  110.229   17.949   24.180
     25.580  405.586   65.980   82.125   46.032  110.131   18.021   25.410
     25.590  404.469   66.770   81.329   45.177  110.189   18.102   23.770
     25.600  410.203   67.620   82.952   46.275  111.770   18.215   24.321
     25.610  407.116   66.626   83.307   46.357  110.559   17.543   23.189
     25.620  412.507   67.675   86.551   45.319  113.045   17.324   24.494
     25.630  409.581   66.729   84.348   47.385  109.188   17.852   24.122
     25.640  407.464   66.316   83.884   45.953  110.081   17.568   24.740
     25.650  408.601   66.348   84.180   46.232  110.413   17.733   24.744
     25.660  410.281   67.190   83.600   45.558  110.720   17.472   24.357
     25.670  412.640   67.450   86.551   46.154  111.024   17.887   23.681
     25.680  410.687   67.315   85.346   45.913  110.327   17.812   23.624
     25.690  409.986   67.760   84.741   46.094  111.940   18.008   23.101
     25.700  406.255   66.775   84.518   45.425  110.358   17.245   23.047
     25.710  406.398   65.861   84.230   44.673  111.907   17.895   23.552
     25.720  410.399   68.071   84.233   45.971  111.374   18.535   23.785
     25.730  405.645   64.928   84.280   45.763  111.280   17.443   23.939
     25.740  407.874   66.056   84.076   45.858  110.096   18.181   24.304
     25.750  408.074   66.839   84.642   46.559  109.804   18.388   22.585
     25.760  403.859   65.275   82.889   45.228  111.115   18.198   22.835
     25.770  406.158   65.520   85.288   44.624  110.089   17.991   23.856
     25.780  408.246   65.199   85.299   44.207  110.926   18.696   24.654
     25.790  406.141   63.985   86.171   46.218  109.226   18.536   23.000
     25.800  405.674   65.918   83.755   45.516  110.480   17.485   22.791
     25.810  406.018   66.775   84.381   44.580  110.657   17.676   22.073
     25.820  405.174   64.875   84.306   44.750  111.390   18.635   23.367
     25.830  408.475   65.371   84.648   47.024  111.374   17.976   23.079
     25.840  405.991   66.427   83.931   45.946  109.282   18.222   23.396
     25.850  407.177   66.211   84.211   45.497  111.398   18.442   22.998
     25.860  404.602   65.865   83.733   44.874  110.730   18.035   23.027
     25.870  405.488   67.311   84.445   45.188  110.523   17.486   22.658
     25.880  402.605   66.203   83.527   44.556  110.658   17.506   23.304
     25.890  402.413   66.323   82.929   45.573  110.479   17.348   22.694
     25.900  403.989   67.371   83.324   43.415  110.868   18.326   22.956
     25.910  404.287   66.738   83.849   44.394  111.031   18.645   23.223
     25.920  404.408   66.701   83.128   45.184  109.530   17.648   23.631
     25.930  402.755   65.147   82.830   45.229  110.186   18.209   22.195
     25.940  403.591   66.125   84.540   44.415  109.266   18.454   22.127
     25.950  400.745   65.044   84.193   44.079  109.742   17.984   23.507
     25.960  401.137   65.176   84.700   42.644  110.551   17.741   22.231
     25.970  404.293   67.396   85.713   43.082  111.598   17.500   21.671
     25.980  402.965   67.307   82.362   44.768  109.294   18.066   22.421
     25.990  405.016   66.280   83.668   44.778  112.169   18.073   22.732
     26.000  408.378   67.279   85.743   44.048  112.175   18.161   22.098
     26.010  402.210   65.523   84.784   42.480  111.569   16.879   22.441
     26.020  407.406   66.476   87.937   43.162  111.727   17.845   22.458
     26.030  407.636   67.756   86.582   43.309  110.920   17.466   22.994
     26.040  409.116   68.590   87.043   44.090  111.719   17.867   22.227
     26.050  404.334   67.695   86.772   43.507  109.340   17.290   22.297
     26.060  399.792   66.601   84.660   43.964  109.083   17.851   22.031
     26.070  403.480   69.031   85.186   43.246  110.200   17.834   21.936
     26.080  405.286   67.145   87.002   43.847  111.095   17.969   21.267
     26.090  407.015   66.653   86.176   45.750  111.109   17.459   22.360
     26.100  402.603   65.722   85.761   42.911  112.029   18.134   20.849
     26.110  402.362   66.719   85.956   42.569  109.918   17.876   22.464
     26.120  401.354   64.586   86.094   43.183  112.253   17.293   20.985
     26.130  401.816   67.159   86.107   42.521  109.652   18.047   22.568
     26.140  400.553   67.276   84.726   41.877  107.998   18.316   22.300
     26.150  403.917   66.430   87.049   43.863  108.035   17.994   22.895
     26.160  406.276   67.350   85.856   44.745  108.300   18.903   22.944
     26.170  403.738   69.108   86.050   43.757  107.912   18.026   22.956
     26.180  399.620   67.904   87.510   41.836  107.210   16.746   22.548
     26.190  402.770   66.666   87.399   42.630  109.305   18.213   22.070
     26.200  403.415   66.328   85.255   42.475  111.410   18.535   22.002
     26.210  402.555   66.456   86.749   42.018  110.352   17.877   21.775
     26.220  403.852   67.425   86.819   42.755  109.560   17.994   22.483
     26.230  400.344   68.337   84.863   42.332  109.549   17.510   21.519
     26.240  405.974   66.735   86.888   44.638  111.465   17.173   21.722
     26.250  410.152   67.922   87.130   44.128  112.407   18.678   22.950
     26.260  404.556   69.086   87.262   43.123  110.891   17.501   21.696
     26.270  405.165   67.602   87.162   43.561  110.349   18.723   21.374
     26.280  403.740   67.337   86.467   44.399  109.945   18.132   21.076
     26.290  406.973   67.568   86.811   43.172  111.264   17.936   22.370
     26.300  400.531   67.163   87.354   43.291  107.037   17.900   22.950
     26.310  407.286   68.247   88.275   44.557  109.433   17.997   22.209
     26.320  404.464   65.986   88.116   42.319  110.421   18.275   22.767
     26.330  406.019   67.796   89.016   42.932  109.781   18.262   21.911
     26.340  407.574   68.007   88.006   44.126  110.464   18.158   21.864
     26.350  403.187   66.583   88.234   43.577  108.553   17.733   22.394
     26.360  408.763   67.272   88.737   43.835  109.856   18.160   23.288
     26.370  404.028   65.225   87.108   43.549  111.404   17.733   22.103
     26.380  405.298   66.789   88.553   42.494  109.442   16.964   23.653
     26.390  407.541   67.571   88.380   41.762  111.106   17.040   22.839
     26.400  403.241   67.606   86.802   43.211  109.156   17.620   22.312
     26.410  400.761   65.672   85.544   42.739  109.843   17.263   22.005
     26.420  402.983   65.638   87.303   43.719  109.385   18.124   22.081
     26.430  404.643   67.943   85.324   42.795  110.193   17.723   22.760
     26.440  401.715   66.247   85.178   42.122  111.297   17.811   22.370
     26.450  403.050   68.464   85.173   43.148  109.288   17.528   21.700
     26.460  404.149   66.531   87.523   43.574  110.309   17.605   22.195
     26.470  402.917   67.972   85.448   43.557  109.197   18.300   21.833
     26.480  405.099   67.576   86.363   44.181  108.758   18.906   22.870
     26.490  400.526   67.383   84.536   43.469  107.676   18.038   22.390
     26.500  403.434   67.336   85.939   43.300  108.753   18.184   23.449
     26.510  400.980   65.665   84.768   43.319  109.561   19.089   23.095
     26.520  400.849   65.359   84.773   44.293  108.015   19.430   22.322
     26.530  401.263   67.422   83.153   43.333  108.641   18.814   23.117
     26.540  403.026   67.324   85.464   43.852  108.877   18.836   21.921
     26.550  405.342   68.297   87.428   43.304  110.427   18.061   22.742
     26.560  400.921   65.655   86.329   43.200  108.125   18.168   22.605
     26.570  404.898   67.567   86.426   44.320  109.805   18.125   22.666
     26.580  404.497   66.740   87.819   44.084  109.871   17.397   21.890
     26.590  401.190   66.159   85.911   43.920  108.550   17.797   22.414
     26.600  403.965   66.169   86.360   44.163  110.245   18.068   22.481
     26.610  400.523   67.762   85.052   42.874  110.221   17.073   21.078
     26.620  399.918   67.192   84.528   43.884  106.132   17.524   23.153
     26.630  402.268   67.023   85.174   42.952  109.026   18.427   22.591
     26.640  401.024   67.158   84.477   43.226  109.103   18.337   23.031
     26.650  400.383   66.691   84.591   44.401  108.265   17.809   23.182
     26.660  400.006   67.836   84.589   43.074  109.097   18.159   21.836
     26.670  400.497   66.667   86.951   42.397  108.466   18.286   22.260
     26.680  399.819   66.043   84.698   42.457  109.866   18.247   21.188
     26.690  399.298   65.431   87.288   42.772  108.428   17.060   22.747
     26.700  400.696   64.812   86.350   42.599  110.026   17.275   24.019
     26.710  399.290   65.068   85.943   42.567  107.644   17.841   23.176
     26.720  400.242   67.483   84.665   41.680  109.266   17.701   22.710
     26.730  400.865   69.033   84.351   41.637  108.790   17.885   23.232
     26.740  405.536   67.048   85.809   43.283  110.267   17.820   24.513
     26.750  402.908   66.954   86.834   43.650  108.865   17.500   22.654
     26.760  402.612   67.382   84.096   43.134  110.438   17.645   22.658
     26.770  404.030   67.801   85.201   43.086  109.852   17.822   22.625
     26.780  399.221   66.261   84.392   43.204  107.341   18.091   22.611
     26.790  404.371   66.030   86.842   43.213  109.326   18.607   22.687
     26.800  403.580   67.147   87.157   43.131  109.375   17.872   23.078
     26.810  403.460   67.390   86.789   43.192  108.034   17.327   23.395
     26.820  404.194   66.510   87.064   43.456  109.134   18.079   22.523
     26.830  402.027   67.291   85.801   41.870  109.349   18.155   22.636
     26.840  403.743   66.247   87.231   42.813  108.724   18.225   23.003
     26.850  404.020   66.845   86.932   42.866  109.703   18.314   22.444
     26.860  404.502   65.710   87.035   42.872  110.338   18.059   22.624
     26.870  402.689   64.843   88.340   44.145  107.697   17.909   23.304
     26.880  407.188   66.073   87.290   43.797  109.659   18.947   23.855
     26.890  402.731   66.817   87.723   43.541  107.098   18.126   22.571
     26.900  403.680   67.296   86.333   42.401  109.000   18.126   22.736
     26.910  402.844   66.737   85.596   43.602  108.925   18.931   22.350
     26.920  404.671   65.969   88.226   43.776  107.779   18.854   22.482
     26.930  405.566   67.201   87.377   43.553  108.650   18.294   22.141
     26.940  400.971   66.106   84.480   44.108  108.937   17.970   21.612
     26.950  406.843   67.975   85.004   43.019  111.265   18.165   22.169
     26.960  404.894   67.461   85.555   43.127  110.038   19.021   21.678
     26.970  401.778   65.983   85.545   42.872  109.343   17.609   21.894
     26.980  402.876   66.474   84.996   42.994  109.837   18.891   22.129
     26.990  400.936   66.168   84.392   43.702  109.122   18.483   21.651
     27.000  405.598   66.434   86.839   43.026  110.295   19.158   22.633
     27.010  403.057   67.158   83.305   42.709  110.843   18.865   22.791
     27.020  401.269   66.358   84.130   43.240  108.567   18.404   22.093
     27.030  398.877   65.903   83.048   43.592  108.771   18.008   22.139
     27.040  400.876   65.656   85.367   43.374  108.093   18.476   22.484
     27.050  403.675   66.584   84.838   43.513  110.235   17.844   22.395
     27.060  401.878   66.469   84.807   43.663  110.199   17.771   21.977
     27.070  400.068   66.443   82.751   43.133  110.122   18.270   21.673
     27.080  402.632   67.413   83.873   42.770  110.648   18.060   22.988
     27.090  400.406   66.047   83.908   44.015  109.955   18.664   22.107
     27.100  402.328   66.204   84.221   43.536  110.698   18.030   23.148
     27.110  400.185   66.486   83.886   43.858  108.835   17.934   22.055
     27.120  402.165   67.221   84.487   42.326  111.139   18.109   22.208
     27.130  404.756   66.982   84.811   44.292  111.714   17.791   22.359
     27.140  404.444   66.534   84.951   44.101  110.779   18.499   22.647
     27.150  407.018   67.924   85.540   44.914  109.733   18.224   23.380
     27.160  405.097   67.810   84.994   43.597  109.468   17.901   22.400
     27.170  405.253   66.978   86.092   44.610  109.675   17.671   22.798
     27.180  398.331   66.990   84.826   42.813  107.703   17.721   22.998
     27.190  400.307   69.007   83.845   43.200  108.695   18.107   21.696
     27.200  403.335   67.591   84.393   43.851  110.591   18.481   22.271
     27.210  402.623   67.301   87.381   44.128  107.139   18.314   21.678
     27.220  402.704   66.955   85.893   43.161  108.921   18.575   23.005
     27.230  401.590   67.799   84.749   43.178  110.211   17.624   22.730
     27.240  401.516   66.527   87.080   43.301  107.455   17.788   22.264
     27.250  402.688   67.545   85.111   42.780  108.901   17.921   22.333
     27.260  399.200   67.366   85.854   42.487  107.372   18.357   21.974
     27.270  401.163   67.159   85.049   41.116  109.943   18.094   21.877
     27.280  403.892   66.685   85.858   42.498  109.443   18.030   23.009
     27.290  403.485   67.686   84.572   42.966  111.246   18.269   22.484
     27.300  406.268   67.566   88.367   43.358  110.379   18.431   21.734
     27.310  404.254   67.916   87.257   42.027  110.112   17.478   22.788
     27.320  406.378   67.893   87.464   42.245  111.348   18.003   22.462
     27.330  407.266   67.758   87.326   42.540  112.540   17.833   21.962
     27.340  406.390   68.439   86.757   42.756  110.364   17.910   22.119
     27.350  404.131   66.976   84.672   44.429  110.989   17.505   22.714
     27.360  405.218   66.046   87.537   42.514  111.354   17.896   22.333
     27.370  406.367   66.153   87.444   43.672  112.887   17.424   21.976
     27.380  404.004   65.582   86.297   42.543  111.916   17.936   22.343
     27.390  405.102   66.429   85.205   43.706  111.600   18.322   21.936
     27.400  402.643   65.949   86.546   43.222  110.842   18.034   22.018
     27.410  402.555   66.279   84.112   42.477  112.206   18.053   22.822
     27.420  400.696   65.554   86.286   42.040  110.080   17.802   22.560
     27.430  402.900   65.793   84.373   42.387  112.755   18.408   22.668
     27.440  401.495   65.035   84.581   44.103  110.350   17.989   21.997
     27.450  405.362   66.218   85.484   44.089  111.442   18.350   21.811
     27.460  398.417   64.595   84.407   42.525  108.768   17.995   21.882
     27.470  406.800   66.745   84.533   43.772  112.562   18.886   22.856
     27.480  400.688   66.421   82.821   44.662  109.394   16.917   22.720
     27.490  404.644   66.181   85.297   44.558  111.569   18.166   22.627
     27.500  404.779   64.199   84.717   45.280  110.748   18.705   22.069
     27.510  404.046   65.932   85.611   45.062  108.871   17.855   22.319
     27.520  409.075   67.109   85.687   44.539  112.151   18.794   22.531
     27.530  405.196   64.976   84.851   44.588  112.845   17.943   22.785
     27.540  404.823   65.067   85.445   44.269  111.088   17.685   21.601
     27.550  409.262   63.583   87.541   43.764  114.260   18.843   22.693
     27.560  406.331   64.510   87.026   44.069  112.937   18.258   21.456
     27.570  409.114   65.371   88.876   43.800  112.673   18.488   21.367
     27.580  405.158   65.478   85.368   44.037  113.087   18.053   21.795
     27.590  405.882   65.874   86.623   43.607  110.389   18.418   23.037
     27.600  405.485   65.616   87.096   43.730  111.964   17.769   23.063
     27.610  408.310   66.082   86.279   44.410  113.073   18.585   22.409
     27.620  407.979   65.377   87.519   44.296  111.339   17.923   22.096
     27.630  402.833   65.347   85.467   43.332  109.558   18.623   21.907
     27.640  408.047   66.130   85.859   43.377  113.372   18.574   21.643
     27.650  402.405   63.899   86.381   42.974  109.956   18.126   22.021
     27.660  405.364   64.804   86.208   44.078  111.397   18.807   22.423
     27.670  403.094   65.442   84.783   44.830  110.792   17.094   21.439
     27.680  403.348   65.817   85.196   43.332  110.400   17.610   22.013
     27.690  405.833   65.833   87.334   43.518  110.890   18.038   21.837
     27.700  403.972   65.471   86.022   43.372  110.517   18.329   21.755
     27.710  403.642   64.685   85.154   43.580  111.888   17.710   22.030
     27.720  401.542   64.935   83.571   43.168  111.262   18.420   23.454
     27.730  403.541   65.442   85.350   43.540  110.152   17.847   23.473
     27.740  405.751   64.571   86.607   44.221  111.124   18.498   23.310
     27.750  404.439   66.210   85.908   43.344  110.313   18.044   23.896
     27.760  403.694   65.001   86.023   43.687  109.801   18.117   23.533
     27.770  405.276   64.227   86.364   44.339  111.297   17.417   24.581
     27.780  406.104   66.274   86.976   44.691  110.150   18.177   23.079
     27.790  408.695   67.783   86.401   43.793  111.010   18.555   24.112
     27.800  404.521   65.977   85.954   43.738  111.493   16.940   22.716
     27.810  407.530   66.911   86.258   44.172  108.659   17.869   24.630
     27.820  403.153   66.222   84.730   44.451  107.274   17.832   24.143
     27.830  403.463   64.522   86.598   44.088  109.426   18.848   24.105
     27.840  409.313   66.048   87.636   43.752  113.137   18.062   23.376
     27.850  405.636   67.306   86.078   43.956  110.314   17.847   22.608
     27.860  402.852   66.080   84.928   44.943  109.019   17.545   23.328
     27.870  409.127   67.339   87.252   44.424  110.425   18.449   23.622
     27.880  406.652   66.000   86.525   44.690  111.252   17.617   23.423
     27.890  408.001   66.420   87.613   44.752  110.898   17.787   23.083
     27.900  408.913   66.068   88.105   44.585  111.386   17.830   23.784
     27.910  407.638   66.170   89.037   44.927  109.036   18.420   22.984
     27.920  403.751   66.361   85.933   43.884  109.128   17.725   23.205
     27.930  408.404   67.762   88.118   46.343  110.160   17.519   22.348
     27.940  410.898   68.465   88.065   45.200  109.553   18.064   22.789
     27.950  408.575   67.837   88.985   43.675  109.370   17.448   23.355
     27.960  410.311   67.823   89.036   45.015  108.556   18.554   23.496
     27.970  407.714   67.226   88.924   44.930  106.560   18.102   23.105
     27.980  406.127   66.731   88.085   43.519  110.148   17.288   23.366
     27.990  410.429   66.605   88.338   44.460  109.586   17.855   24.451
     28.000  407.557   66.516   88.143   43.262  110.139   18.387   23.530
     28.010  404.393   65.916   89.431   44.217  105.838   17.320   23.584
     28.020  407.706   68.094   89.550   44.400  106.806   17.605   23.113
     28.030  409.033   67.377   88.172   44.199  108.357   18.749   23.728
     28.040  410.834   68.061   89.426   43.988  108.602   18.096   23.864
     28.050  412.052   68.386   88.014   45.303  108.339   18.365   24.590
     28.060  407.966   66.272   89.367   44.818  107.995   18.941   22.907
     28.070  408.219   66.656   87.824   44.690  107.855   19.713   24.259
     28.080  409.287   67.617   88.209   43.652  108.423   19.186   23.541
     28.090  411.261   66.474   89.065   44.169  110.378   19.445   23.424
     28.100  411.374   67.263   87.481   43.041  111.558   18.960   23.977
     28.110  415.234   68.992   88.848   44.277  110.032   18.250   24.660
     28.120  409.651   67.687   89.203   43.942  108.318   18.600   23.704
     28.130  413.126   68.895   88.041   44.835  109.965   18.861   23.489
     28.140  410.405   68.564   86.226   44.231  109.914   18.630   23.130
     28.150  414.433   67.345   89.125   45.946  109.860   18.615   24.427
     28.160  414.230   67.216   88.945   46.845  109.917   18.316   23.904
     28.170  409.515   67.621   87.022   44.919  109.900   17.773   24.726
     28.180  411.112   67.303   88.175   44.481  108.419   19.574   24.829
     28.190  410.414   67.937   86.762   46.298  107.468   18.676   24.165
     28.200  413.819   66.999   88.606   46.100  109.407   19.168   24.389
     28.210  414.616   68.428   88.261   45.582  110.655   17.279   25.520
     28.220  417.051   67.752   90.554   45.858  110.469   18.620   25.844
     28.230  415.170   68.866   88.941   45.095  110.797   19.019   25.328
     28.240  414.330   68.590   90.560   44.320  109.763   18.012   25.076
     28.250  411.441   66.796   91.348   44.734  108.728   17.387   24.595
     28.260  412.067   66.819   89.309   46.452  108.782   18.798   24.818
     28.270  415.914   67.723   88.840   46.150  111.813   18.623   24.660
     28.280  408.931   66.799   89.408   44.507  108.580   18.680   24.826
     28.290  413.414   67.498   89.451   45.425  111.319   18.086   24.466
     28.300  410.776   68.075   88.033   45.349  108.735   18.283   23.998
     28.310  412.990   67.277   87.381   45.133  110.574   17.646   25.896
     28.320  414.443   67.745   89.054   45.427  110.126   18.628   24.333
     28.330  414.720   66.630   89.763   45.540  108.282   18.550   26.276
     28.340  409.210   67.114   88.098   45.795  107.734   18.663   24.553
     28.350  410.078   64.567   89.358   46.313  108.018   18.830   24.341
     28.360  415.911   67.705   89.872   45.918  110.791   19.776   23.749
     28.370  412.725   67.072   88.400   45.945  109.871   17.604   24.960
     28.380  412.126   66.719   89.484   45.166  108.765   17.457   25.581
     28.390  412.306   67.005   89.387   44.846  110.489   18.228   24.919
     28.400  409.509   66.369   88.078   46.247  108.241   18.299   24.964
     28.410  409.264   66.433   89.352   44.406  109.296   18.389   24.470
     28.420  411.239   68.188   87.091   46.670  109.349   18.161   23.862
     28.430  406.838   66.234   88.778   45.373  108.203   18.959   22.788
     28.440  412.323   67.971   89.099   45.078  110.140   18.862   24.072
     28.450  409.058   65.475   88.901   44.995  110.543   18.003   24.027
     28.460  408.065   66.321   89.035   44.319  109.228   18.792   23.213
     28.470  406.553   65.697   88.792   44.966  109.713   18.387   22.626
     28.480  410.489   67.806   87.968   45.067  110.543   19.025   22.762
     28.490  411.779   68.500   86.947   44.895  110.281   18.387   23.471
     28.500  413.884   66.853   89.798   43.935  111.590   18.728   24.028
     28.510  411.269   67.708   91.356   44.554  109.380   17.530   22.608
     28.520  411.382   69.236   87.985   43.900  110.733   17.975   23.787
     28.530  411.882   68.258   88.844   44.587  108.626   18.626   24.727
     28.540  410.197   66.021   89.397   44.004  109.852   19.319   24.262
     28.550  411.315   66.833   90.360   44.184  110.196   17.930   24.344
     28.560  412.709   67.454   91.058   44.133  110.286   17.674   23.689
     28.570  413.860   68.484   91.915   43.627  110.476   17.803   24.933
     28.580  412.612   66.711   90.481   45.160  110.695   18.496   23.887
     28.590  412.948   66.591   90.811   44.676  110.504   18.860   24.204
     28.600  413.143   66.978   91.350   43.926  110.255   18.997   24.092
     28.610  414.096   66.141   91.757   45.311  110.697   19.164   23.934
     28.620  414.037   67.830   91.024   45.273  109.376   18.813   23.536
     28.630  413.522   67.305   91.022   44.359  111.140   19.328   23.286
     28.640  417.285   67.343   90.360   44.874  112.666   19.364   23.198
     28.650  414.732   66.350   90.335   45.018  110.769   19.181   23.571
     28.660  418.370   67.934   90.319   47.026  111.293   19.295   23.342
     28.670  417.015   66.741   90.074   45.606  111.144   19.569   23.700
     28.680  415.855   65.858   91.219   44.812  111.832   19.419   24.568
     28.690  415.724   65.501   91.758   45.941  110.703   19.133   23.752
     28.700  415.805   66.491   91.248   46.341  111.307   19.129   22.236
     28.710  417.261   66.486   91.063   45.459  113.585   18.662   23.618
     28.720  413.009   66.891   90.287   43.685  110.861   19.661   23.864
     28.730  415.752   67.106   90.501   45.431  111.872   19.458   23.691
     28.740  413.858   66.806   89.735   45.653  110.830   19.371   24.015
     28.750  418.826   66.827   91.760   45.403  112.235   19.927   24.047
     28.760  417.832   68.162   89.879   45.985  111.296   19.341   24.429
     28.770  413.455   66.751   88.923   44.831  111.920   18.559   24.119
     28.780  416.548   66.504   91.208   46.208  110.971   19.201   23.914
     28.790  415.087   67.309   90.768   44.672  109.981   20.139   24.889
     28.800  413.935   66.626   89.531   45.928  111.383   18.997   23.869
     28.810  415.454   66.331   90.806   45.685  110.300   19.545   23.784
     28.820  420.465   68.980   92.203   44.027  113.184   19.082   24.005
     28.830  418.601   68.424   92.086   45.725  111.785   18.984   23.657
     28.840  417.296   67.858   89.732   46.394  112.596   19.433   23.837
     28.850  414.522   66.022   92.105   44.528  110.650   18.853   24.620
     28.860  415.583   66.116   92.731   44.767  110.139   19.287   23.591
     28.870  418.885   68.627   92.155   44.042  113.061   19.630   23.542
     28.880  415.933   67.699   90.642   43.886  111.141   19.444   24.427
     28.890  416.925   69.970   89.905   45.056  111.967   18.159   23.999
     28.900  417.090   67.633   91.109   44.562  111.775   18.253   24.516
     28.910  415.214   68.395   89.445   44.371  111.794   18.762   24.047
     28.920  416.008   67.226   89.998   44.876  109.885   19.731   24.014
     28.930  417.717   67.717   89.852   44.992  112.555   19.085   23.786
     28.940  414.535   66.510   91.183   43.935  111.231   19.254   23.705
     28.950  415.055   66.918   90.779   45.468  110.526   18.662   24.118
     28.960  414.312   67.308   90.165   45.194  111.533   19.254   22.975
     28.970  419.810   68.437   91.747   45.333  112.285   19.437   23.821
     28.980  417.630   67.153   90.688   45.931  111.367   19.336   23.160
     28.990  412.825   65.461   91.240   45.205  109.583   19.263   23.497
     29.000  412.527   66.729   89.814   45.010  110.554   19.493   23.353
     29.010  414.407   66.718   90.396   44.391  111.416   19.590   24.016
     29.020  411.778   66.601   89.201   44.690  110.595   18.591   23.577
     29.030  414.827   67.042   90.998   44.503  111.092   19.394   23.754
     29.040  409.818   66.450   89.910   43.291  109.799   18.551   23.619
     29.050  408.365   66.314   88.153   44.176  109.918   19.892   23.192
     29.060  413.686   65.937   89.944   45.418  111.243   18.668   23.394
     29.070  407.801   66.562   88.767   44.837  110.106   17.569   22.989
     29.080  411.477   65.310   90.828   44.865  108.450   18.876   24.838
     29.090  417.899   67.051   91.536   45.082  112.813   18.595   24.580
     29.100  413.366   66.304   90.235   44.812  111.620   18.103   23.941
     29.110  418.116   66.551   91.109   45.607  114.407   18.228   24.511
     29.120  412.148   65.660   88.532   45.421  111.629   19.195   23.523
     29.130  408.269   65.836   86.690   46.225  110.677   18.733   23.603
     29.140  410.617   65.420   90.529   45.078  110.144   18.691   22.895
     29.150  410.152   65.780   88.720   44.715  111.467   18.452   23.675
     29.160  413.096   64.591   89.964   45.819  112.591   18.817   24.157
     29.170  409.786   66.267   88.805   45.007  111.117   18.350   23.512
     29.180  412.714   66.544   88.702   44.716  112.276   19.117   23.847
     29.190  408.807   65.936   89.433   44.400  111.603   17.801   23.827
     29.200  415.706   68.036   90.276   43.647  112.751   19.025   24.153
     29.210  413.801   67.465   90.251   44.459  112.143   18.642   23.889
     29.220  410.556   66.593   89.394   44.165  110.167   18.935   23.733
     29.230  408.273   67.084   86.460   43.976  110.993   19.214   23.391
     29.240  417.367   66.968   90.150   45.820  113.978   18.858   24.042
     29.250  413.166   65.789   90.766   45.492  113.029   17.513   22.988
     29.260  418.674   68.078   89.682   46.348  114.266   19.128   23.751
     29.270  406.757   65.790   89.263   44.910  109.973   17.983   23.238
     29.280  412.628   66.360   90.380   45.046  111.702   18.189   22.995
     29.290  408.869   65.423   89.204   45.294  110.907   18.271   23.180
     29.300  405.388   65.260   86.892   45.223  110.882   17.914   22.777
     29.310  407.124   65.739   87.902   45.796  110.837   18.046   22.855
     29.320  406.376   65.435   87.554   45.845  108.814   18.306   23.683
     29.330  407.876   68.046   86.776   45.472  109.262   18.217   23.069
     29.340  406.043   64.996   87.551   44.889  109.577   18.774   23.457
     29.350  408.749   68.160   86.718   45.999  108.967   18.755   24.259
     29.360  409.939   67.394   87.393   46.066  108.871   19.628   24.120
     29.370  413.475   65.954   87.481   45.619  112.516   19.328   24.882
     29.380  407.174   66.104   87.698   44.855  109.282   18.822   23.427
     29.390  407.485   67.032   86.703   45.151  110.413   18.002   23.743
     29.400  408.131   67.610   88.949   44.245  107.359   18.810   23.850
     29.410  409.295   66.286   88.892   44.983  108.597   18.477   24.790
     29.420  407.506   64.810   90.046   44.601  108.089   18.936   25.306
     29.430  409.318   64.464   88.951   46.150  110.254   19.296   23.783
     29.440  407.752   65.801   87.539   45.896  108.526   19.027   24.033
     29.450  404.456   65.881   86.163   45.659  107.983   18.410   23.957
     29.460  403.608   64.941   84.390   45.784  109.711   18.609   23.174
     29.470  413.591   65.567   88.791   46.686  112.247   18.940   23.192
     29.480  410.714   66.536   87.697   46.948  110.941   18.300   23.829
     29.490  408.742   65.468   88.632   45.566  109.838   18.609   23.751
     29.500  412.232   65.315   88.422   45.486  111.940   18.481   24.979
     29.510  410.037   66.077   87.955   45.817  110.483   18.211   24.296
     29.520  410.112   65.995   88.543   45.317  109.939   17.851   24.371
     29.530  408.538   66.272   88.037   43.620  111.956   18.085   23.203
     29.540  410.225   67.869   88.538   44.429  109.611   18.917   24.257
     29.550  408.744   67.293   88.153   44.860  110.559   17.679   23.286
     29.560  414.837   68.307   89.625   45.009  110.534   18.618   24.314
     29.570  415.791   68.213   88.493   45.668  112.952   19.184   24.507
     29.580  413.201   67.966   89.012   44.460  111.021   19.174   23.780
     29.590  415.518   67.360   90.429   44.830  112.467   19.419   23.950
     29.600  413.204   67.484   89.681   45.084  110.399   18.691   23.559
     29.610  417.306   68.634   87.102   46.682  114.938   18.756   23.376
     29.620  413.210   67.752   89.519   44.974  111.022   18.286   24.314
     29.630  407.399   65.360   87.995   44.615  108.582   18.193   24.496
     29.640  411.840   67.851   88.948   44.777  111.831   18.995   22.731
     29.650  411.327   67.247   88.490   45.094  110.586   18.728   23.512
     29.660  412.845   66.358   89.435   44.362  112.614   18.947   24.474
     29.670  409.896   67.125   87.241   44.233  111.899   18.515   23.712
     29.680  414.098   67.262   90.453   44.905  113.248   18.636   22.838
     29.690  414.377   66.656   90.827   45.718  111.902   18.957   23.921
     29.700  415.959   67.076   91.613   45.068  111.650   19.193   23.687
     29.710  414.227   67.405   89.894   45.415  111.720   18.658   23.959
     29.720  415.589   68.106   88.995   45.392  113.571   19.039   22.828
     29.730  417.753   67.408   90.958   46.221  112.681   19.648   23.910
     29.740  418.555   67.161   89.043   46.497  115.101   18.737   24.368
     29.750  414.181   67.266   89.604   45.288  112.453   18.116   24.222
     29.760  413.043   66.023   89.272   44.766  113.154   18.804   22.980
     29.770  414.200   66.613   88.561   45.257  114.499   18.564   24.039
     29.780  415.346   68.078   88.784   45.001  113.766   19.057   23.731
     29.790  413.553   66.147   89.857   45.996  111.269   19.025   23.458
     29.800  418.379   67.054   90.650   46.901  114.342   18.145   23.383
     29.810  412.717   67.506   89.859   45.059  112.156   17.983   22.790
     29.820  418.172   66.769   90.697   45.322  114.196   18.917   24.595
     29.830  412.328   65.720   88.926   45.970  112.697   18.921   22.865
     29.840  413.435   66.751   88.266   45.051  113.310   19.892   23.180
     29.850  413.546   66.944   89.348   45.580  113.259   18.079   22.522
     29.860  413.544   67.254   89.022   46.072  111.023   19.080   23.357
     29.870  412.753   65.636   88.958   46.422  112.024   19.373   23.268
     29.880  411.361   65.664   88.507   44.307  111.338   19.682   24.702
     29.890  413.995   64.379   90.200   45.348  113.402   19.123   23.207
     29.900  414.130   66.342   90.336   45.394  112.217   18.011   24.225
     29.910  413.057   66.725   89.947   45.487  112.299   18.744   24.025
     29.920  412.822   67.594   87.251   44.419  113.189   19.311   24.934
     29.930  409.887   67.727   87.562   44.127  111.303   18.888   24.008
     29.940  410.941   66.667   88.734   45.349  109.676   18.325   24.700
     29.950  406.505   64.157   87.349   44.901  111.945   18.959   23.423
     29.960  412.856   65.519   88.535   45.823  112.693   18.645   24.362
     29.970  412.812   66.737   87.815   45.538  111.550   18.873   24.825
     29.980  412.416   66.164   87.502   46.464  112.261   19.091   24.053
     29.990  408.151   66.252   87.698   43.707  111.661   18.998   23.730
     30.000  409.349   67.046   87.933   45.931  110.735   18.049   23.677
     30.010  406.595   66.880   85.649   44.583  110.261   18.750   23.930
     30.020  412.005   66.909   88.090   46.081  110.325   19.217   25.058
     30.030  407.621   66.577   86.386   45.609  109.841   18.912   24.295
     30.040  411.826   66.703   88.758   45.261  111.597   18.952   23.973
     30.050  411.903   66.819   89.691   45.916  109.542   18.721   24.285
     30.060  411.229   65.281   89.334   45.761  112.590   19.114   23.821
     30.070  408.912   66.123   88.043   44.313  111.235   18.802   23.968
     30.080  409.621   66.060   89.212   44.937  111.107   18.055   23.331
     30.090  410.965   68.591   88.625   43.569  110.995   18.730   24.534
     30.100  408.614   67.366   87.068   44.232  110.900   19.150   23.167
     30.110  408.833   66.773   90.002   44.231  109.882   18.203   24.045
     30.120  407.162   66.426   90.424   44.276  110.090   17.884   23.170
     30.130  411.726   66.861   91.208   44.346  109.231   19.217   24.370
     30.140  409.465   66.091   91.969   43.669  108.599   18.894   23.537
     30.150  414.010   67.316   91.738   44.043  111.201   18.490   25.418
     30.160  410.891   68.062   88.617   44.724  110.514   19.276   23.797
     30.170  410.645   66.510   88.049   44.537  110.846   18.728   24.121
     30.180  409.039   67.128   86.899   44.557  109.412   18.796   24.324
     30.190  409.552   66.965   87.001   45.076  110.713   19.092   23.781
     30.200  411.470   68.678   88.780   44.679  109.389   18.624   24.458
     30.210  410.571   66.956   88.317   44.644  110.286   19.527   24.424
     30.220  411.412   66.490   87.907   45.141  111.083   18.754   25.075
     30.230  412.337   66.459   88.596   44.968  110.993   18.845   24.477
     30.240  411.229   66.759   86.796   45.348  110.916   19.396   24.878
     30.250  414.743   66.522   88.144   45.564  110.316   20.659   24.164
     30.260  411.012   66.519   86.801   45.575  111.205   19.835   24.077
     30.270  411.440   67.227   87.003   46.084  110.230   18.830   24.112
     30.280  411.493   66.567   87.818   45.811  110.814   19.168   23.443
     30.290  413.111   66.147   86.766   45.923  113.410   19.190   23.454
     30.300  412.007   66.900   88.343   44.800  111.194   18.265   24.139
     30.310  413.075   65.663   90.136   45.870  109.835   19.286   24.218
     30.320  409.432   66.410   88.350   45.414  110.695   18.430   23.409
     30.330  410.837   65.989   87.153   45.747  111.526   18.678   23.873
     30.340  412.743   66.488   87.375   44.640  112.916   18.720   24.685
     30.350  411.592   64.982   89.049   46.570  111.480   18.679   23.569
     30.360  406.417   64.915   87.215   45.228  110.368   18.444   23.205
     30.370  410.247   64.551   88.711   45.134  112.481   18.295   23.665
     30.380  413.212   66.523   88.683   45.299  112.821   18.852   23.916
     30.390  412.551   66.842   87.840   45.279  111.642   19.144   24.106
     30.400  410.724   66.615   86.239   45.483  111.133   18.877   24.382
     30.410  410.229   64.958   88.686   45.989  111.875   17.756   23.852
     30.420  414.259   65.743   89.343   45.478  112.981   18.845   24.242
     30.430  413.516   65.947   88.971   45.542  113.706   17.970   22.810
     30.440  412.881   66.836   90.450   46.179  110.923   18.463   22.524
     30.450  410.217   64.548   88.246   45.989  110.744   18.656   23.160
     30.460  412.798   65.860   87.838   46.174  113.662   17.513   23.855
     30.470  413.721   64.449   89.660   47.016  112.841   18.147   23.906
     30.480  413.803   67.094   88.890   46.109  112.101   18.042   23.721
     30.490  412.223   65.590   88.246   44.971  113.329   18.965   23.651
     30.500  410.646   65.472   87.141   44.904  112.574   18.674   23.673
     30.510  414.102   67.041   88.312   46.548  112.340   18.769   23.654
     30.520  412.092   66.945   87.976   44.889  113.297   18.470   23.844
     30.530  415.183   66.395   90.226   45.920  112.505   18.224   23.630
     30.540  411.876   66.471   90.105   45.222  111.487   17.992   23.901
     30.550  411.510   64.769   89.789   45.643  111.451   18.608   24.264
     30.560  414.361   67.318   88.583   46.574  112.886   18.196   23.528
     30.570  414.329   65.518   89.193   46.299  113.023   18.677   23.700
     30.580  417.063   67.852   88.980   45.902  112.883   18.367   24.275
     30.590  418.434   67.707   90.505   45.426  113.366   18.539   24.777
     30.600  414.069   65.312   89.664   45.539  113.048   18.178   23.293
     30.610  414.842   68.053   88.150   45.441  114.146   17.542   23.048
     30.620  412.301   67.408   86.861   45.033  112.976   18.284   24.011
     30.630  411.993   65.471   88.816   45.584  112.067   18.471   23.644
     30.640  411.380   66.357   87.622   44.652  112.511   18.089   24.204
     30.650  411.077   66.691   86.869   46.124  112.315   18.041   23.597
     30.660  413.394   64.645   87.964   46.836  114.038   18.599   24.771
     30.670  416.340   65.851   87.189   46.432  113.747   18.374   26.574
     30.680  409.574   63.670   88.808   46.109  113.045   17.535   23.174
     30.690  410.052   64.750   87.629   45.335  113.387   18.613   23.534
     30.700  409.106   66.857   87.419   45.657  110.966   19.583   22.452
     30.710  410.995   66.851   88.805   44.444  111.978   18.331   23.780
     30.720  409.333   64.924   88.560   44.321  112.206   18.345   23.949
     30.730  415.300   65.349   88.395   46.193  115.796   19.000   24.161
     30.740  411.147   65.250   88.857   45.263  115.622   18.407   22.874
     30.750  415.451   66.978   90.368   44.805  114.297   18.675   24.274
     30.760  415.686   66.664   89.726   44.305  114.012   18.369   24.793
     30.770  418.629   67.376   90.937   45.022  114.034   18.741   24.021
     30.780  409.946   65.575   89.017   43.342  112.647   18.267   24.290
     30.790  410.898   66.355   88.885   44.859  112.059   18.578   23.834
     30.800  413.163   67.661   87.859   44.549  112.249   18.679   24.167
     30.810  412.822   66.018   89.897   44.640  112.456   17.720   24.779
     30.820  411.723   66.842   89.370   43.801  112.277   18.123   23.617
     30.830  411.889   66.879   87.627   44.528  112.157   18.263   24.388
     30.840  411.507   66.562   89.229   43.750  111.345   18.647   24.436
     30.850  418.503   67.069   89.916   43.461  113.758   18.645   26.039
     30.860  414.028   68.345   86.754   44.137  111.019   19.758   25.027
     30.870  413.464   66.404   87.548   44.658  113.368   18.782   24.066
     30.880  416.074   67.009   88.248   45.399  113.238   18.782   24.840
     30.890  414.980   66.916   86.683   45.546  114.173   18.926   24.102
     30.900  410.418   67.476   86.272   43.992  111.999   19.401   23.644
     30.910  410.371   66.687   86.961   43.825  111.522   19.307   23.785
     30.920  412.980   66.853   89.044   44.489  111.527   19.630   23.328
     30.930  416.805   68.023   89.212   45.711  113.288   18.810   23.570
     30.940  416.238   66.972   86.049   45.655  115.709   19.545   24.586
     30.950  412.386   65.459   87.056   45.879  113.364   19.954   24.206
     30.960  415.342   66.592   88.938   46.798  113.000   19.076   23.698
     30.970  413.194   66.215   89.385   45.104  112.382   18.445   24.077
     30.980  413.954   66.126   87.837   45.797  114.450   18.362   23.950
     30.990  407.596   65.705   85.415   45.798  110.961   18.976   24.814
     31.000  409.671   67.640   87.597   44.691  110.289   18.480   24.493
     31.010  411.086   66.254   89.021   46.116  109.540   18.456   24.374
     31.020  411.122   65.414   88.038   44.941  110.842   19.053   25.139
     31.030  410.335   66.177   86.880   45.200  110.686   18.665   24.680
     31.040  410.771   65.999   87.904   46.503  109.729   19.142   24.674
     31.050  415.839   66.707   88.684   45.104  113.141   20.727   23.491
     31.060  415.148   66.113   91.451   45.230  109.869   19.544   24.990
     31.070  411.918   66.137   88.960   44.365  110.804   18.021   24.242
     31.080  416.050   67.457   89.354   45.424  113.739   18.487   24.034
     31.090  413.766   65.985   89.158   44.826  110.836   18.810   25.345
     31.100  413.248   67.332   88.626   44.870  111.019   19.630   23.778
     31.110  408.703   65.509   86.436   43.430  111.065   19.090   25.378
     31.120  412.039   66.885   88.171   45.165  110.002   19.976   24.438
     31.130  412.396   67.106   89.177   46.137  110.940   18.392   24.074
     31.140  407.509   66.060   86.012   46.147  110.435   18.339   24.085
     31.150  412.425   66.689   88.257   45.406  110.626   18.958   23.477
     31.160  409.796   67.500   86.577   44.007  111.098   18.634   24.834
     31.170  410.323   67.317   87.968   44.118  110.388   18.319   24.051
     31.180  411.672   67.304   86.560   45.847  110.991   18.586   24.808
     31.190  409.904   66.695   87.269   44.250  110.916   19.870   24.390
     31.200  410.755   66.654   87.140   44.821  111.601   19.040   24.441
     31.210  415.889   67.222   88.644   46.194  111.861   20.176   24.480
     31.220  413.336   65.376   87.273   45.567  113.235   20.265   24.389
     31.230  410.997   67.286   87.839   45.267  109.688   18.427   24.591
     31.240  413.674   68.053   87.073   45.432  113.528   19.229   23.421
     31.250  408.739   65.850   86.947   45.087  110.907   19.344   24.230
     31.260  409.134   65.978   87.573   44.433  109.794   18.761   24.278
     31.270  408.194   65.370   86.986   44.982  110.796   19.099   23.310
     31.280  412.701   65.366   87.870   45.463  112.285   20.033   23.872
     31.290  409.657   66.535   85.856   44.676  110.408   19.393   23.948
     31.300  413.451   67.322   87.981   45.082  111.595   18.784   23.888
     31.310  414.367   67.076   86.790   44.608  113.778   18.972   24.054
     31.320  407.289   64.939   87.070   45.828  111.199   18.098   23.387
     31.330  413.789   68.187   88.665   46.343  110.781   18.210   24.988
     31.340  409.733   66.525   87.880   46.399  110.370   17.536   24.301
     31.350  410.017   66.266   88.346   46.036  110.659   17.941   23.828
     31.360  410.722   65.118   86.641   46.830  112.261   17.920   24.686
     31.370  408.738   65.398   86.686   46.663  110.397   18.438   24.164
     31.380  407.712   67.057   86.338   45.725  110.304   18.714   23.219
     31.390  408.124   66.304   87.021   45.246  111.102   17.990   24.016
     31.400  406.144   66.325   85.722   45.246  109.144   18.710   24.701
     31.410  407.768   66.184   86.809   45.832  109.195   19.086   24.407
     31.420  410.930   65.498   88.553   46.837  110.683   18.734   23.509
     31.430  412.097   65.346   89.460   47.164  111.077   18.208   24.305
     31.440  413.991   64.935   88.506   45.733  112.830   19.289   24.963
     31.450  414.229   66.640   86.886   46.504  112.108   19.109   24.863
     31.460  415.500   67.805   87.825   46.813  112.796   18.543   24.166
     31.470  412.838   68.553   86.497   46.295  110.330   19.081   24.550
     31.480  412.836   66.742   86.313   46.384  112.751   18.777   24.010
     31.490  415.984   67.901   86.653   46.547  112.605   19.073   24.048
     31.500  409.710   66.780   84.540   45.193  111.766   18.937   23.596
     31.510  413.566   67.602   85.995   46.065  112.333   19.071   24.358
     31.520  414.685   68.260   87.328   45.690  112.107   18.718   24.652
     31.530  412.769   66.522   87.447   45.854  111.723   18.512   24.948
     31.540  414.392   65.936   87.663   45.846  113.247   18.561   25.933
     31.550  414.458   66.686   85.817   45.788  114.784   18.736   23.734
     31.560  414.651   67.472   87.495   45.359  113.426   18.668   25.039
     31.570  412.106   66.098   89.169   44.727  111.915   18.835   24.525
     31.580  413.241   66.883   85.883   46.727  113.133   19.568   23.659
     31.590  411.236   66.469   86.753   44.594  114.720   18.835   23.406
     31.600  410.053   67.031   86.279   44.867  112.415   19.191   24.311
     31.610  409.919   66.648   84.979   44.620  112.979   19.321   23.934
     31.620  412.835   66.441   87.243   45.987  112.820   18.519   23.182
     31.630  408.619   65.357   87.161   45.935  112.112   18.125   23.318
     31.640  416.566   68.555   89.254   46.059  112.388   18.188   23.746
     31.650  411.717   68.290   85.514   46.441  111.994   18.227   24.176
     31.660  413.752   68.230   86.861   45.923  112.301   18.831   23.372
     31.670  414.745   67.238   88.378   46.348  112.344   19.293   24.700
     31.680  410.158   67.421   86.241   46.287  110.422   19.168   23.923
     31.690  414.386   69.507   86.094   46.144  112.235   19.420   24.284
     31.700  413.995   67.319   86.579   47.740  112.635   18.948   24.490
     31.710  410.583   67.209   86.211   45.946  112.405   18.670   23.826
     31.720  414.647   68.251   86.340   47.126  112.169   19.419   24.264
     31.730  411.882   67.692   88.455   45.161  112.404   18.664   23.819
     31.740  409.908   68.154   87.036   45.935  110.883   18.633   23.777
     31.750  409.525   67.747   87.375   44.622  110.658   18.405   23.956
     31.760  409.711   68.188   86.351   44.704  112.487   19.136   23.278
     31.770  411.320   67.822   87.183   46.227  110.874   18.948   23.737
     31.780  411.660   66.340   87.287   46.691  112.538   18.403   23.825
     31.790  409.300   67.131   86.952   46.067  111.404   19.255   23.396
     31.800  411.395   67.029   86.536   45.925  112.591   18.926   23.862
     31.810  411.432   68.647   86.687   44.753  113.936   18.929   24.571
     31.820  410.559   67.061   87.388   44.966  112.671   18.399   23.863
     31.830  407.519   64.946   86.622   45.830  111.637   18.546   23.309
     31.840  413.272   67.368   87.434   45.360  113.933   18.716   24.135
     31.850  414.024   69.389   87.269   46.339  112.361   18.955   23.512
     31.860  413.062   68.669   87.626   46.424  112.631   19.364   23.515
     31.870  411.341   67.482   86.602   44.851  112.219   18.833   24.333
     31.880  413.608   69.273   87.807   44.846  113.240   18.973   23.928
     31.890  410.729   66.404   86.609   44.527  112.811   19.868   24.774
     31.900  414.905   66.798   87.987   43.956  113.215   20.502   24.067
     31.910  414.336   68.854   87.463   43.918  114.319   19.638   23.850
     31.920  411.345   68.043   86.973   45.122  112.433   19.816   23.593
     31.930  412.604   68.274   85.981   44.674  113.180   19.189   24.425
     31.940  410.955   68.176   86.997   43.859  112.316   18.859   24.439
     31.950  410.755   67.038   86.906   43.727  111.793   19.134   24.636
     31.960  411.556   65.556   87.813   44.282  113.102   19.565   24.090
     31.970  411.717   67.032   86.545   42.905  114.265   18.578   24.527
     31.980  409.034   66.606   87.810   43.900  110.868   18.350   24.624
     31.990  413.351   67.548   86.454   45.985  113.176   18.839   24.461
     32.000  413.589   67.960   86.505   45.287  112.966   19.677   25.025
     32.010  411.215   68.098   87.219   45.544  110.949   18.034   25.143
     32.020  408.487   67.086   85.938   44.571  111.840   18.167   23.541
     32.030  409.402   66.410   86.633   44.886  112.846   18.587   23.710
     32.040  410.846   67.480   85.310   45.422  112.512   18.854   23.881
     32.050  407.153   67.138   85.200   45.839  111.261   18.381   23.335
     32.060  409.146   68.213   86.090   44.950  112.321   18.800   22.958
     32.070  412.486   68.211   86.123   45.692  113.352   18.640   24.120
     32.080  411.898   67.313   85.434   44.871  112.966   19.596   23.636
     32.090  413.077   67.977   86.508   45.334  113.942   18.830   24.348
     32.100  408.537   66.942   85.840   45.226  111.662   18.760   24.336
     32.110  410.314   66.902   86.355   44.842  112.172   18.203   25.144
     32.120  409.333   67.023   88.214   44.335  111.897   17.936   24.362
     32.130  406.682   67.285   85.657   45.326  111.161   18.972   22.793
     32.140  411.552   66.669   87.827   45.402  112.339   19.295   23.497
     32.150  413.808   67.326   86.826   45.810  113.002   19.021   24.068
     32.160  413.950   68.281   86.963   45.046  113.362   18.783   24.247
     32.170  410.070   68.069   85.882   44.757  112.598   18.478   24.109
     32.180  413.430   68.284   88.090   44.485  112.950   19.530   23.516
     32.190  408.750   68.229   87.123   44.354  111.254   18.762   23.539
     32.200  409.349   67.067   87.288   43.434  112.103   18.552   24.381
     32.210  412.208   67.861   88.085   43.745  110.717   19.410   25.475
     32.220  411.562   67.173   86.040   43.667  112.461   18.493   25.512
     32.230  409.832   67.818   85.678   43.864  113.414   18.598   24.218
     32.240  409.993   69.714   83.859   45.208  112.994   18.642   23.919
     32.250  410.458   68.052   86.830   44.904  112.593   18.702   24.077
     32.260  410.977   68.094   86.381   45.012  112.377   18.779   24.142
     32.270  411.314   68.253   86.400   44.294  112.650   19.095   23.941
     32.280  409.559   66.912   85.077   44.839  112.524   18.634   23.624
     32.290  409.787   66.832   86.744   44.023  112.210   19.060   24.902
     32.300  405.533   66.646   85.876   42.814  112.186   18.818   24.398
     32.310  407.923   66.929   85.629   43.410  113.272   18.962   23.868
     32.320  405.763   65.068   87.499   42.338  112.577   18.334   24.428
     32.330  403.847   67.028   84.478   42.456  112.504   18.136   24.971
     32.340  411.049   68.444   87.038   44.377  113.300   18.127   24.019
     32.350  411.642   70.017   86.363   43.673  114.268   18.680   22.834
     32.360  410.599   68.028   86.983   42.855  112.526   19.191   25.075
     32.370  403.194   67.435   84.346   43.461  111.697   18.892   23.561
     32.380  406.910   66.921   85.614   43.199  113.722   19.493   23.585
     32.390  410.499   66.852   86.187   43.114  115.523   19.532   25.015
     32.400  406.794   66.494   86.199   44.485  113.166   18.994   23.687
     32.410  407.876   66.807   86.126   43.562  112.897   19.015   23.902
     32.420  403.998   67.508   84.533   42.743  113.270   19.181   23.264
     32.430  415.721   69.150   86.996   45.994  114.403   19.161   23.575
     32.440  408.444   66.572   86.602   44.201  113.203   19.249   22.916
     32.450  410.322   68.597   86.064   42.907  112.991   19.635   23.911
     32.460  408.170   67.967   86.327   43.474  113.258   18.861   23.244
     32.470  413.887   67.484   86.439   43.797  115.583   19.652   23.772
     32.480  413.659   68.373   86.634   45.234  114.771   19.103   22.816
     32.490  411.444   67.257   86.225   43.774  114.637   18.334   23.362
     32.500  414.412   67.804   86.303   44.150  115.798   19.591   23.479
     32.510  412.761   68.575   86.159   44.115  115.024   19.212   23.151
     32.520  410.732   68.851   85.657   44.419  111.613   18.940   23.818
     32.530  409.556   67.371   86.240   45.490  112.520   17.485   23.923
     32.540  410.178   68.032   85.463   44.061  113.128   18.701   23.506
     32.550  410.216   68.141   85.095   45.475  112.483   18.388   22.327
     32.560  410.257   66.444   84.734   45.507  114.150   18.588   23.947
     32.570  413.631   68.955   85.130   45.211  114.760   18.217   23.430
     32.580  412.156   67.642   85.370   45.392  113.204   19.143   23.193
     32.590  409.815   67.553   84.968   44.923  113.257   18.993   22.861
     32.600  411.317   68.623   86.191   44.367  113.818   18.760   22.760
     32.610  406.083   66.186   86.365   44.125  112.405   18.266   23.001
     32.620  407.473   67.580   85.343   44.023  111.719   18.727   22.730
     32.630  407.847   67.173   86.418   43.304  111.518   19.319   22.749
     32.640  408.844   67.189   85.233   44.492  112.137   18.611   23.559
     32.650  407.498   67.497   84.913   44.291  111.515   18.729   23.295
     32.660  414.054   68.617   86.499   45.218  113.531   19.281   23.171
     32.670  411.117   67.806   87.656   44.884  112.359   18.297   23.414
     32.680  409.738   68.506   85.816   45.540  111.280   18.924   22.766
     32.690  411.320   67.716   85.204   44.674  113.333   19.183   22.842
     32.700  412.777   68.503   85.037   46.162  113.215   19.736   23.175
     32.710  407.737   66.912   85.218   44.551  112.837   17.171   23.928
     32.720  411.874   68.748   86.601   43.711  113.923   18.446   22.810
     32.730  410.065   67.752   86.295   45.147  113.318   17.707   23.090
     32.740  414.322   69.347   86.990   47.104  112.401   18.302   22.999
     32.750  414.512   69.837   87.214   45.389  113.082   18.726   22.127
     32.760  409.859   67.292   86.425   45.403  112.473   18.939   22.591
     32.770  408.778   67.896   87.240   46.472  110.393   18.053   23.296
     32.780  411.868   68.555   86.229   47.100  111.485   18.834   22.512
     32.790  414.207   68.588   87.220   46.630  111.798   19.042   23.849
     32.800  409.067   67.813   86.191   44.815  113.044   18.566   22.325
     32.810  408.913   67.514   85.930   45.227  112.529   18.743   22.558
     32.820  412.584   68.547   87.527   45.519  112.172   18.993   22.735
     32.830  410.930   69.557   85.984   44.831  112.560   18.398   22.524
     32.840  411.389   69.235   86.590   44.614  112.570   18.463   23.244
     32.850  409.548   67.158   85.556   45.071  113.390   17.962   23.674
     32.860  408.785   68.822   84.074   44.663  112.873   19.198   22.846
     32.870  406.004   67.752   85.082   45.027  111.831   18.020   23.409
     32.880  411.059   68.436   84.396   44.795  114.015   18.924   22.763
     32.890  405.105   68.718   85.413   43.086  111.189   18.773   22.737
     32.900  407.557   68.695   86.477   44.183  110.862   18.662   22.059
     32.910  409.148   68.363   86.591   43.652  112.365   18.676   21.855
     32.920  408.823   68.200   86.283   43.847  112.727   18.254   22.822
     32.930  409.848   68.060   85.387   44.899  114.212   18.310   22.964
     32.940  408.710   67.251   86.347   45.218  112.716   18.784   22.612
     32.950  411.058   68.303   87.033   46.259  111.543   18.659   23.787
     32.960  412.576   67.180   87.449   45.994  113.631   18.858   23.658
     32.970  412.331   66.981   88.812   44.986  114.504   18.366   22.716
     32.980  409.615   67.555   86.633   43.799  113.794   18.633   23.129
     32.990  411.620   68.523   86.838   45.120  112.682   18.798   23.626
     33.000  413.708   66.825   89.495   44.892  114.296   18.387   23.388
     33.010  408.338   66.527   87.116   44.618  112.271   18.257   23.953
     33.020  409.003   67.507   87.639   43.797  112.530   18.150   22.144
     33.030  408.683   67.485   86.255   44.077  112.837   18.372   23.530
     33.040  406.342   66.220   84.180   44.450  112.838   18.339   24.094
     33.050  409.863   68.293   86.825   44.778  111.262   18.961   23.028
     33.060  408.239   66.847   86.661   45.561  112.285   17.735   23.587
     33.070  404.696   66.988   85.607   45.127  109.788   17.829   23.185
     33.080  415.681   67.188   89.012   45.785  114.436   18.883   23.776
     33.090  413.163   68.544   87.221   45.663  112.307   17.758   23.480
     33.100  408.733   67.406   85.879   45.146  111.286   18.326   23.954
     33.110  412.025   67.673   86.538   45.909  112.063   18.934   23.727
     33.120  414.837   70.367   85.664   46.296  113.766   17.834   24.023
     33.130  410.856   68.434   85.336   45.603  114.071   18.551   23.186
     33.140  409.485   66.531   86.781   45.194  113.929   17.731   23.171
     33.150  412.615   67.282   88.146   45.347  112.161   18.372   24.268
     33.160  411.483   67.674   87.717   45.519  111.996   18.427   23.681
     33.170  407.880   66.890   84.923   45.842  111.799   17.666   24.475
     33.180  409.271   68.012   86.362   45.057  111.960   19.240   23.867
     33.190  409.353   68.632   85.689   45.184  110.009   19.498   24.053
     33.200  408.437   67.748   86.504   45.046  111.248   17.966   23.770
     33.210  409.035   68.412   87.267   44.932  111.126   18.146   23.633
     33.220  409.025   68.309   84.544   45.105  112.357   18.887   23.331
     33.230  412.604   68.611   87.226   45.744  112.430   18.235   23.965
     33.240  411.868   67.532   86.981   45.757  113.665   18.872   23.094
     33.250  412.076   67.705   87.297   44.848  113.407   18.787   23.387
     33.260  408.120   68.079   86.398   44.220  113.125   17.817   22.827
     33.270  409.473   67.420   84.532   44.546  114.266   19.050   23.589
     33.280  413.675   66.808   88.423   46.421  113.889   18.214   22.837
     33.290  409.844   68.448   86.287   45.381  113.850   18.158   22.711
     33.300  408.960   67.571   86.646   45.443  112.831   18.293   23.284
     33.310  414.855   69.185   87.964   44.896  112.716   19.004   23.779
     33.320  412.039   67.599   87.294   45.479  113.793   19.063   23.649
     33.330  412.514   69.079   85.845   45.883  113.471   18.480   23.156
     33.340  412.842   69.789   85.323   44.415  113.399   19.150   23.350
     33.350  412.501   69.705   85.549   44.470  111.631   18.895   24.117
     33.360  411.862   68.277   86.283   45.005  112.213   19.849   23.312
     33.370  411.456   70.180   87.232   44.378  110.467   19.602   22.927
     33.380  413.815   68.250   85.562   45.890  114.752   19.186   23.551
     33.390  412.608   69.871   85.473   45.623  113.564   19.124   23.218
     33.400  413.096   69.547   86.726   45.383  112.520   18.853   23.334
     33.410  412.044   68.416   87.058   44.524  111.115   19.145   23.462
     33.420  414.658   69.808   86.872   44.818  112.519   18.830   23.691
     33.430  411.132   68.736   86.852   45.369  111.185   17.512   23.833
     33.440  411.075   68.335   85.393   46.208  110.725   18.561   24.054
     33.450  412.088   68.380   85.642   46.862  110.934   19.083   23.184
     33.460  412.755   67.096   86.387   46.098  112.425   19.261   23.974
     33.470  411.372   66.946   86.016   46.805  112.076   17.861   23.446
     33.480  408.511   67.903   85.396   44.589  111.238   18.850   23.391
     33.490  411.432   68.201   86.240   45.686  110.795   19.370   23.881
     33.500  408.622   69.127   83.614   44.803  112.061   19.570   23.056
     33.510  408.596   67.954   84.008   46.167  109.961   18.549   23.316
     33.520  408.223   68.854   83.610   44.976  111.740   19.265   23.129
     33.530  403.818   68.700   82.287   45.782  109.507   18.196   22.796
     33.540  411.495   68.510   84.081   44.743  113.480   19.555   23.784
     33.550  405.941   66.149   84.101   45.827  112.505   17.672   23.053
     33.560  408.791   67.130   85.221   45.940  112.161   18.405   22.851
     33.570  408.492   67.423   85.571   44.394  111.171   18.716   23.700
     33.580  407.484   66.121   86.275   45.728  111.478   18.104   23.048
     33.590  408.587   68.871   86.815   45.650  110.868   18.019   22.849
     33.600  408.752   68.657   86.352   44.922  110.483   19.003   23.090
     33.610  410.345   68.854   85.967   44.548  112.630   19.151   22.921
     33.620  408.942   67.998   85.293   45.724  111.313   18.853   23.490
     33.630  407.069   67.987   83.985   45.279  112.944   18.801   22.275
     33.640  408.771   68.869   84.582   46.487  111.288   18.910   23.102
     33.650  409.877   68.665   85.824   45.272  111.830   19.262   23.067
     33.660  407.618   67.135   84.946   45.004  112.349   18.802   23.873
     33.670  408.386   68.615   84.633   45.153  112.619   18.475   23.463
     33.680  408.660   69.351   84.735   45.315  112.019   19.062   22.601
     33.690  409.414   67.745   84.687   45.258  113.273   18.908   23.154
     33.700  409.735   69.212   84.427   44.887  112.149   18.779   23.261
     33.710  408.929   67.837   85.559   45.643  111.513   19.578   22.622
     33.720  410.162   69.130   85.351   44.661  113.020   19.514   22.408
     33.730  405.392   67.636   84.271   45.845  111.886   18.508   21.741
     33.740  408.123   66.885   83.836   44.548  112.317   19.526   23.251
     33.750  408.360   66.994   84.667   44.800  112.859   18.758   22.893
     33.760  407.698   68.868   85.716   45.555  111.155   19.074   21.818
     33.770  407.283   68.411   84.697   45.637  111.465   18.405   22.356
     33.780  408.920   66.979   84.957   44.238  113.421   19.263   22.486
     33.790  408.799   67.159   84.290   44.890  113.192   19.444   23.074
     33.800  409.515   67.151   85.050   43.725  112.929   18.544   24.138
     33.810  408.870   68.627   85.643   44.282  111.881   18.534   23.503
     33.820  414.222   68.297   86.451   45.645  113.788   19.502   22.630
     33.830  412.717   69.314   86.805   44.586  112.484   19.108   23.723
     33.840  412.366   68.524   86.575   45.150  112.879   18.609   23.193
     33.850  414.418   69.469   87.505   43.558  114.081   18.798   23.106
     33.860  410.200   67.794   85.088   44.969  113.105   18.690   23.254
     33.870  413.144   67.557   87.572   45.789  113.915   18.872   23.240
     33.880  413.457   68.067   86.173   44.467  113.761   19.716   23.622
     33.890  412.220   68.915   86.929   43.805  113.540   19.098   22.963
     33.900  414.344   68.538   85.196   45.692  114.754   19.190   23.725
     33.910  414.449   68.596   87.564   44.709  112.289   19.640   23.758
     33.920  413.943   67.882   86.253   46.596  114.734   19.293   23.326
     33.930  410.254   67.723   86.359   45.049  112.597   19.407   23.117
     33.940  411.836   69.817   84.683   45.148  114.355   19.091   23.074
     33.950  415.451   70.191   84.918   45.604  113.407   19.223   23.741
     33.960  414.285   69.922   84.623   45.527  114.694   19.496   22.760
     33.970  411.132   69.410   84.205   45.481  111.466   19.501   22.909
     33.980  412.760   69.243   87.366   45.371  111.842   19.708   22.410
     33.990  407.021   69.370   85.224   44.993  109.456   18.511   22.897
     34.000  403.677   66.693   84.949   43.741  109.541   18.884   23.968
     34.010  411.636   69.813   85.376   43.827  113.851   19.262   22.130
     34.020  410.879   70.813   87.337   43.770  111.999   18.339   22.757
     34.030  410.576   69.820   86.215   44.089  111.568   19.966   23.358
     34.040  406.485   66.405   84.903   43.890  113.896   17.947   24.248
     34.050  410.305   69.881   86.418   42.594  112.041   19.578   22.908
     34.060  409.135   68.246   85.415   43.948  111.902   19.026   24.253
     34.070  407.139   69.766   85.665   44.808  108.725   18.886   23.455
     34.080  405.354   68.822   83.477   43.950  110.076   18.747   24.105
     34.090  410.605   68.532   86.285   43.960  111.565   19.463   24.104
     34.100  413.221   69.128   86.139   44.082  113.880   19.205   23.282
     34.110  407.764   68.307   86.183   44.358  111.185   18.375   23.866
     34.120  416.865   70.038   85.408   44.911  112.840   20.048   25.651
     34.130  412.420   68.269   85.961   45.531  113.014   19.605   24.020
     34.140  410.016   67.972   84.430   46.068  111.407   18.876   24.371
     34.150  409.518   66.897   85.135   44.713  112.817   19.842   23.836
     34.160  407.496   67.482   85.034   45.303  110.509   19.199   23.877
     34.170  412.361   68.861   85.768   44.652  112.317   19.082   25.106
     34.180  415.497   68.507   86.295   45.248  112.828   19.434   23.968
     34.190  411.793   68.828   86.028   45.107  111.239   18.989   23.742
     34.200  410.244   68.073   85.108   45.210  111.848   19.336   24.233
     34.210  410.362   68.385   84.761   43.888  113.536   18.970   23.490
     34.220  409.137   68.437   84.522   44.404  111.297   18.941   23.855
     34.230  408.679   67.232   84.472   44.087  112.592   18.801   24.038
     34.240  406.606   68.750   85.131   43.197  111.128   19.490   22.447
     34.250  409.138   68.473   87.449   44.107  111.478   18.247   23.059
     34.260  410.736   68.189   85.148   45.296  111.904   19.422   23.460
     34.270  411.232   68.524   85.684   43.590  111.572   19.784   23.943
     34.280  408.283   67.895   86.179   44.465  110.904   18.915   22.932
     34.290  410.881   66.870   85.134   44.154  112.180   20.206   23.813
     34.300  411.329   68.795   84.619   45.081  111.968   18.897   23.770
     34.310  408.115   66.734   86.101   44.092  111.528   19.262   23.776
     34.320  410.584   68.191   86.675   43.878  111.056   19.134   23.236
     34.330  410.164   68.607   87.231   43.912  110.131   17.952   24.670
     34.340  410.128   68.259   86.154   43.117  112.314   17.936   23.899
     34.350  410.369   69.098   86.118   43.977  111.104   18.363   23.664
     34.360  409.216   67.161   86.696   44.209  111.772   18.396   23.744
     34.370  407.548   69.216   85.354   43.244  111.418   17.846   23.642
     34.380  408.792   68.810   86.595   42.316  112.685   18.038   24.480
     34.390  411.646   69.054   87.247   44.097  111.956   18.415   24.208
     34.400  408.747   67.010   86.779   44.923  111.655   18.244   23.553
     34.410  409.285   67.194   85.976   44.470  112.331   18.434   23.716
     34.420  412.038   68.370   86.556   44.370  113.729   18.836   23.366
     34.430  412.799   69.545   87.792   43.210  114.728   17.553   23.400
     34.440  411.991   67.127   87.092   44.329  114.073   17.587   24.396
     34.450  409.672   67.601   86.892   42.893  112.846   17.861   24.350
     34.460  410.983   68.100   85.896   43.615  114.631   18.415   23.765
     34.470  413.262   68.861   88.161   44.133  113.218   18.568   23.861
     34.480  410.002   68.035   86.971   42.517  113.787   18.658   24.471
     34.490  411.292   67.138   88.868   43.594  111.891   18.565   24.773
     34.500  410.645   67.305   86.675   44.188  112.531   18.348   24.353
     34.510  412.972   67.956   87.471   44.168  113.673   17.929   24.547
     34.520  413.538   68.166   87.689   44.097  114.164   18.779   24.328
     34.530  409.830   67.012   88.607   42.461  113.589   18.011   24.481
     34.540  406.194   67.274   86.262   42.979  111.283   17.691   24.467
     34.550  405.890   66.804   86.716   42.196  111.231   18.390   23.332
     34.560  409.302   65.878   88.123   43.111  113.851   18.106   23.457
     34.570  409.400   66.191   87.907   43.583  113.232   17.691   23.498
     34.580  413.967   68.476   86.198   43.226  115.756   18.915   25.035
     34.590  411.466   68.052   85.785   43.473  112.840   18.706   24.390
     34.600  409.985   67.060   85.118   43.477  113.726   19.439   24.044
     34.610  407.912   68.085   84.825   42.994  112.202   19.244   24.034
     34.620  408.712   69.522   85.524   44.209  111.719   18.392   23.915
     34.630  410.179   68.943   83.304   44.493  113.861   18.687   24.381
     34.640  416.197   69.149   86.321   44.760  114.780   19.249   24.789
     34.650  411.857   67.075   86.723   43.136  112.577   18.784   25.596
     34.660  413.109   68.286   87.199   43.823  114.177   18.740   24.810
     34.670  408.434   67.903   84.179   43.556  110.959   19.453   25.194
     34.680  410.404   66.924   87.770   43.436  111.100   19.301   24.822
     34.690  412.260   67.530   88.137   44.600  110.975   18.696   24.533
     34.700  413.144   68.054   86.445   44.333  113.563   19.161   24.876
     34.710  408.238   66.923   86.182   44.195  110.504   19.159   24.114
     34.720  411.421   68.816   86.403   44.703  110.275   19.293   24.286
     34.730  410.705   68.991   86.161   43.805  110.066   18.598   24.988
     34.740  408.386   67.251   86.192   45.563  110.235   18.796   24.398
     34.750  410.876   66.853   86.028   45.055  111.764   18.892   24.908
     34.760  409.639   68.110   85.008   44.626  112.359   18.481   25.227
     34.770  408.696   68.223   83.273   44.753  113.670   19.177   24.240
     34.780  409.228   68.729   85.261   44.128  110.290   19.159   24.693
     34.790  409.243   69.661   83.177   43.835  111.208   18.757   24.552
     34.800  408.796   67.187   86.938   43.536  109.620   18.908   24.711
     34.810  408.818   67.869   85.897   44.314  109.622   19.102   24.381
     34.820  409.248   67.180   86.067   43.185  112.273   18.845   24.709
     34.830  406.330   66.950   86.086   43.196  112.716   18.464   23.509
     34.840  409.802   66.815   86.072   43.387  111.988   18.298   25.494
     34.850  411.543   69.832   85.627   43.156  114.303   18.319   24.492
     34.860  408.783   66.680   84.198   42.665  114.552   18.984   24.328
     34.870  406.188   67.294   84.716   43.857  111.651   18.564   23.773
     34.880  408.122   66.884   84.966   44.851  111.507   18.926   23.998
     34.890  406.311   66.526   83.244   43.803  112.004   18.489   25.221
     34.900  407.324   65.151   85.124   44.201  112.628   18.767   23.730
     34.910  408.642   66.460   82.928   44.265  114.705   18.700   23.627
     34.920  405.200   67.017   82.784   43.510  112.609   18.835   24.359
     34.930  408.003   65.773   83.983   44.711  112.509   18.981   24.357
     34.940  405.665   65.014   83.133   45.203  111.299   17.789   24.283
     34.950  403.764   67.035   83.422   43.146  110.807   18.176   23.870
     34.960  405.379   64.680   83.873   43.250  112.380   18.895   25.632
     34.970  411.537   66.295   85.005   43.709  113.448   19.140   25.103
     34.980  405.045   64.678   83.519   42.852  111.854   18.920   24.701
     34.990  410.414   66.831   84.130   43.833  112.899   19.036   25.328
     35.000  412.987   65.231   85.786   44.493  114.386   19.486   25.189
     35.010  410.903   67.041   85.364   43.537  114.051   18.678   23.899
     35.020  412.594   66.499   85.022   45.076  113.838   19.154   24.203
     35.030  412.814   66.713   85.007   45.019  112.540   18.814   25.723
     35.040  414.351   66.892   85.399   44.376  115.239   19.965   24.978
     35.050  411.189   68.083   83.718   44.747  113.215   19.084   24.400
     35.060  412.321   65.290   85.398   46.334  113.389   19.668   24.840
     35.070  410.883   67.276   84.780   44.566  112.098   19.617   24.180
     35.080  409.633   65.552   84.306   45.913  111.658   19.786   23.758
     35.090  409.170   64.997   84.627   44.672  112.746   19.043   24.902
     35.100  411.980   66.628   85.488   43.996  113.574   19.492   24.694
     35.110  412.303   67.320   84.921   44.776  113.043   18.293   24.724
     35.120  407.808   64.781   85.059   43.478  112.524   18.392   24.519
     35.130  409.125   66.452   84.105   45.640  109.892   18.355   24.732
     35.140  412.053   66.989   84.123   44.829  112.029   19.910   24.281
     35.150  409.516   67.389   85.205   43.920  111.511   18.263   24.149
     35.160  408.864   65.569   85.347   44.538  111.988   18.255   24.800
     35.170  407.644   66.182   84.652   45.097  112.349   18.503   23.299
     35.180  414.252   65.858   86.912   45.375  112.610   18.787   24.603
     35.190  413.135   67.175   87.563   44.918  112.478   17.775   24.943
     35.200  407.792   66.312   84.933   43.264  111.882   18.558   24.075
     35.210  410.491   66.555   84.708   44.921  112.005   18.532   24.570
     35.220  406.822   67.544   84.782   44.210  109.629   19.483   24.266
     35.230  410.894   66.611   85.680   44.704  112.273   18.038   24.376
     35.240  409.361   66.619   84.984   44.612  110.885   18.833   24.458
     35.250  409.281   65.013   85.556   44.295  113.935   18.965   24.468
     35.260  410.053   65.205   85.597   44.495  113.640   19.204   24.885
     35.270  406.911   65.762   85.464   44.227  111.590   19.321   23.885
     35.280  412.923   67.886   86.277   44.271  112.619   18.795   24.387
     35.290  410.434   67.033   87.388   44.428  109.944   18.432   25.269
     35.300  413.772   65.730   87.436   44.640  112.987   18.377   25.175
     35.310  406.831   64.424   85.251   43.548  113.688   18.397   24.353
     35.320  411.674   65.322   86.232   45.307  111.967   18.561   25.089
     35.330  406.294   63.457   85.749   44.530  110.736   18.365   25.135
     35.340  405.577   65.040   84.528   44.437  109.908   18.485   24.740
     35.350  409.433   65.534   85.168   45.387  111.348   18.599   25.218
     35.360  405.519   65.604   83.914   44.934  111.549   18.738   24.335
     35.370  407.695   66.390   85.442   45.198  111.558   18.281   24.582
     35.380  407.365   65.228   85.293   44.884  112.880   18.701   24.404
     35.390  410.581   66.373   84.984   45.367  113.892   18.519   24.476
     35.400  406.896   66.062   85.379   45.834  112.159   18.977   24.169
     35.410  410.342   67.140   86.938   44.765  111.694   19.093   23.494
     35.420  412.443   67.386   86.301   45.220  113.455   18.359   24.656
     35.430  411.855   67.084   87.073   44.573  113.037   18.643   24.340
     35.440  407.194   65.664   84.878   44.363  112.492   18.738   24.971
     35.450  409.190   66.691   85.763   44.459  113.269   18.279   24.484
     35.460  408.744   65.358   85.835   44.351  112.689   19.055   24.992
     35.470  406.999   67.709   85.251   43.808  110.328   18.146   25.067
     35.480  407.189   67.086   85.688   43.847  113.177   17.669   24.075
     35.490  408.090   65.388   84.734   44.884  113.707   18.290   23.808
     35.500  406.577   65.354   86.340   44.671  112.337   17.895   24.078
     35.510  404.198   66.964   85.492   44.943  110.531   18.197   23.392
     35.520  404.255   66.540   84.945   43.737  111.426   18.132   24.017
     35.530  409.639   67.522   85.016   45.401  111.636   18.948   25.242
     35.540  409.133   67.098   84.945   45.228  112.324   18.810   24.807
     35.550  406.763   67.541   85.548   43.669  111.547   18.045   24.471
     35.560  411.956   67.254   85.089   42.971  113.790   19.285   26.112
     35.570  413.127   67.686   87.033   45.053  113.092   18.204   24.717
     35.580  406.331   67.299   85.450   43.787  110.672   18.565   23.921
     35.590  410.821   68.608   85.364   44.387  113.786   18.034   24.182
     35.600  408.639   67.299   83.900   44.356  113.785   18.696   23.548
     35.610  410.749   68.302   87.080   43.762  112.247   18.610   24.298
     35.620  406.318   67.844   85.855   44.800  110.083   18.019   23.974
     35.630  410.884   68.468   85.566   45.949  111.238   18.805   24.128
     35.640  409.340   68.045   85.654   44.916  111.005   18.074   24.660
     35.650  410.120   68.268   85.922   46.300  112.378   17.350   23.377
     35.660  413.253   68.630   88.317   44.637  113.104   18.470   23.755
     35.670  411.450   66.155   87.492   45.381  114.208   18.443   23.940
     35.680  405.559   65.878   85.348   44.731  111.247   18.791   24.687
     35.690  409.625   67.962   86.242   45.393  111.608   18.849   24.013
     35.700  410.720   67.529   87.519   44.886  112.479   18.909   24.049
     35.710  415.272   67.544   88.211   45.277  112.652   19.358   25.580
     35.720  412.850   68.082   87.505   43.891  112.143   18.711   25.047
     35.730  411.553   67.624   86.792   45.228  113.211   18.121   24.729
     35.740  408.840   66.593   86.016   44.847  112.304   17.425   24.966
     35.750  412.422   68.306   87.830   44.090  112.734   18.097   24.651
     35.760  406.330   66.055   86.411   42.378  112.758   18.202   24.742
     35.770  410.757   67.239   86.083   44.070  112.051   18.588   25.050
     35.780  413.741   67.354   88.481   43.523  114.115   18.914   24.669
     35.790  412.375   67.701   88.427   43.730  113.028   18.071   25.253
     35.800  413.189   66.560   89.959   43.562  112.658   18.364   26.014
     35.810  414.787   66.993   89.309   44.726  113.046   18.552   26.277
     35.820  414.558   67.715   88.441   45.403  113.186   17.846   25.213
     35.830  412.375   67.323   87.725   42.865  114.665   17.622   25.088
     35.840  411.206   67.027   87.766   43.829  112.829   18.597   24.770
     35.850  411.985   66.539   87.538   44.206  115.132   18.782   24.459
     35.860  409.890   66.607   86.143   44.331  113.419   17.965   24.745
     35.870  411.749   66.652   86.148   44.145  114.284   18.637   24.859
     35.880  409.388   67.536   86.027   43.802  113.987   17.853   24.551
     35.890  415.055   68.356   87.824   45.017  114.701   18.039   24.570
     35.900  413.747   68.125   88.606   44.155  113.331   18.525   24.867
     35.910  413.906   70.092   87.205   43.957  114.193   17.564   24.100
     35.920  411.367   66.718   87.600   44.770  114.149   18.406   24.086
     35.930  415.948   69.742   88.041   43.928  114.050   19.179   25.156
     35.940  414.177   68.649   89.068   43.996  112.899   18.793   24.753
     35.950  415.266   68.771   90.409   44.479  112.582   19.128   24.174
     35.960  415.353   66.855   90.206   44.433  114.773   19.386   23.655
     35.970  413.573   67.850   87.702   43.769  114.894   18.837   23.605
     35.980  412.401   67.680   89.006   43.420  114.293   17.997   22.731
     35.990  411.921   67.685   88.460   44.898  112.448   17.842   23.690
     36.000  416.478   67.389   89.968   44.252  114.799   18.991   23.713
     36.010  414.323   67.123   87.184   43.430  116.126   18.844   23.457
     36.020  412.100   67.717   87.988   42.742  114.361   19.466   24.174
     36.030  409.850   67.340   86.718   42.394  115.034   18.880   23.972
     36.040  412.162   67.257   88.487   42.714  113.146   19.031   24.535
     36.050  414.544   67.648   89.478   43.835  116.139   18.785   24.046
     36.060  412.333   68.757   88.448   43.220  113.719   17.638   23.696
     36.070  408.904   67.632   88.257   42.757  113.071   18.329   24.202
     36.080  412.657   67.600   89.619   43.058  113.377   18.857   24.051
     36.090  409.770   68.518   87.686   41.580  112.564   19.175   24.385
     36.100  410.525   68.750   90.387   42.501  110.900   18.662   24.587
     36.110  415.536   69.655   89.582   42.768  113.732   19.286   23.840
     36.120  417.586   70.213   89.797   43.091  114.948   18.107   24.742
     36.130  412.160   68.704   88.016   42.922  113.406   18.535   24.827
     36.140  409.981   68.649   88.813   41.703  112.961   18.458   24.074
     36.150  412.653   68.751   88.840   43.954  112.572   18.396   24.116
     36.160  415.417   68.182   89.538   43.504  112.379   19.342   25.332
     36.170  411.661   68.178   88.577   44.393  112.817   18.426   23.054
     36.180  414.996   68.304   90.895   43.302  114.586   17.875   24.378
     36.190  414.255   67.087   89.544   43.832  115.287   17.602   23.902
     36.200  412.630   66.537   89.933   43.730  112.447   18.920   24.392
     36.210  415.500   68.248   89.018   44.109  114.542   18.162   23.766
     36.220  414.395   66.524   89.473   43.257  116.521   18.107   23.344
     36.230  417.862   68.008   88.287   42.974  117.607   18.428   23.262
     36.240  413.097   68.529   87.473   43.005  115.101   17.326   23.864
     36.250  418.068   69.038   89.940   43.095  115.873   18.052   23.807
     36.260  416.299   67.289   89.033   42.898  116.054   19.037   24.612
     36.270  412.643   67.996   88.942   42.937  113.863   17.611   24.266
     36.280  412.783   68.001   88.982   43.390  113.492   18.216   24.974
     36.290  414.250   69.379   88.533   43.064  112.885   18.517   25.535
     36.300  417.316   68.486   88.984   42.883  114.936   18.468   25.901
     36.310  409.807   67.224   86.164   42.728  113.342   18.452   25.084
     36.320  413.377   68.420   87.500   41.815  115.542   19.120   24.638
     36.330  411.738   69.654   87.505   43.638  111.869   18.575   24.122
     36.340  413.894   68.594   86.288   43.152  113.286   18.920   25.046
     36.350  412.625   69.694   86.707   42.589  114.251   17.159   24.793
     36.360  412.606   70.507   87.453   41.900  114.151   17.614   24.302
     36.370  412.360   68.997   86.967   43.523  112.600   17.342   24.485
     36.380  412.585   70.665   86.783   43.178  112.786   18.043   24.157
     36.390  410.303   68.510   87.045   43.007  113.205   18.606   23.430
     36.400  413.493   67.969   88.374   44.235  113.093   18.428   24.288
     36.410  412.137   69.162   85.220   43.209  114.230   18.645   24.398
     36.420  412.653   69.111   87.143   43.206  113.422   19.368   24.112
     36.430  411.148   68.755   87.849   42.577  114.351   18.838   22.508
     36.440  410.085   69.537   86.600   43.356  112.986   18.930   22.383
     36.450  412.617   69.047   86.356   43.850  114.497   17.817   23.340
     36.460  412.963   70.689   88.416   43.837  112.931   18.234   22.972
     36.470  416.407   69.366   87.343   43.208  116.396   18.965   23.804
     36.480  412.151   69.011   86.692   44.425  114.283   18.215   22.800
     36.490  408.353   67.917   86.835   43.688  112.198   19.104   23.420
     36.500  408.351   67.778   85.487   43.416  113.226   18.787   22.810
     36.510  412.021   67.942   87.871   45.010  112.645   18.353   23.214
     36.520  412.802   68.863   89.493   43.926  112.924   18.484   22.867
     36.530  409.376   69.660   88.211   44.426  111.325   19.047   21.758
     36.540  411.302   67.405   89.044   44.148  113.004   18.694   22.790
     36.550  410.052   67.871   85.674   43.744  114.684   19.193   22.889
     36.560  407.362   67.383   87.146   43.426  112.262   18.466   23.859
     36.570  409.223   68.840   86.908   43.387  113.303   17.640   22.848
     36.580  407.323   67.967   87.139   42.962  112.617   18.491   22.580
     36.590  407.832   69.834   86.918   43.466  111.940   18.567   21.999
     36.600  409.661   67.599   87.339   43.931  112.138   18.648   23.975
     36.610  412.427   69.822   85.671   45.264  111.726   19.357   24.011
     36.620  406.098   67.913   87.014   43.206  112.715   18.160   22.306
     36.630  408.544   68.987   88.253   42.033  112.797   18.607   22.965
     36.640  410.395   68.179   88.152   43.254  113.005   18.666   22.930
     36.650  413.316   68.821   87.796   43.299  113.967   18.327   23.890
     36.660  404.688   67.675   88.000   42.941  111.345   17.705   22.286
     36.670  409.735   70.363   87.525   42.822  112.539   17.818   23.019
     36.680  411.848   69.693   87.783   43.346  114.048   18.163   22.464
     36.690  408.602   68.090   87.171   43.238  112.126   18.169   23.161
     36.700  411.111   67.371   88.076   43.141  113.813   18.482   23.783
     36.710  410.672   67.831   88.132   44.046  112.140   18.546   24.367
     36.720  413.961   67.546   91.658   42.066  113.119   18.853   24.248
     36.730  413.064   69.297   89.696   42.589  112.972   18.969   23.490
     36.740  411.367   68.280   88.346   43.378  112.957   18.294   24.163
     36.750  410.354   68.231   89.205   43.342  113.638   18.426   22.908
     36.760  409.365   67.219   87.134   43.049  113.533   18.903   23.539
     36.770  412.227   68.363   90.382   41.942  112.797   18.758   23.336
     36.780  409.472   68.441   87.620   42.598  113.505   18.984   23.541
     36.790  407.254   67.475   88.737   43.423  110.235   18.679   23.134
     36.800  411.137   68.358   89.444   41.709  113.611   18.265   24.005
     36.810  411.632   68.003   88.441   44.042  112.345   17.989   24.493
     36.820  409.537   68.965   88.170   42.982  110.862   18.480   23.567
     36.830  412.420   69.465   90.506   42.295  112.010   19.044   23.553
     36.840  409.745   68.588   89.971   43.380  109.654   17.859   24.503
     36.850  410.046   67.981   87.339   44.365  110.536   18.471   25.428
     36.860  411.740   67.510   87.926   44.121  112.680   18.527   24.295
     36.870  409.212   67.218   88.560   42.693  111.117   18.674   25.198
     36.880  409.682   67.903   88.865   43.345  112.173   17.960   24.562
     36.890  410.021   68.721   87.338   43.290  111.699   18.104   24.927
     36.900  410.484   68.164   87.308   43.188  114.342   17.914   24.798
     36.910  414.770   69.288   89.397   43.233  114.242   17.599   23.938
     36.920  410.518   69.715   86.194   41.869  114.379   18.260   24.322
     36.930  411.673   68.220   86.834   43.503  113.478   18.830   24.613
     36.940  408.546   67.073   87.613   43.721  110.779   18.355   24.755
     36.950  414.256   68.829   86.705   42.906  115.870   19.056   24.404
     36.960  411.648   67.818   86.488   43.355  113.846   18.484   25.433
     36.970  411.611   69.944   88.992   41.571  113.433   18.158   24.199
     36.980  410.455   68.565   86.702   42.237  113.438   17.879   24.898
     36.990  411.869   67.633   87.744   42.973  112.849   19.303   24.688
     37.000  411.790   68.124   87.531   43.285  111.880   19.127   24.992
     37.010  409.879   67.146   85.354   43.864  112.717   18.921   25.210
     37.020  410.267   67.382   86.854   43.256  112.826   19.084   24.489
     37.030  409.255   67.110   86.372   42.041  113.824   18.249   24.652
     37.040  412.039   67.181   86.868   43.458  115.133   18.945   24.048
     37.050  409.136   66.020   87.277   42.886  112.466   18.644   24.899
     37.060  414.629   67.808   89.052   43.372  112.658   18.919   25.706
     37.070  412.092   68.645   87.191   43.400  113.029   18.154   24.573
     37.080  412.901   67.768   86.417   43.069  114.425   18.486   25.245
     37.090  413.055   68.505   86.605   44.114  113.586   18.297   25.637
     37.100  414.861   68.416   88.346   43.478  113.658   18.801   24.964
     37.110  414.329   69.459   88.080   44.101  113.060   18.458   24.354
     37.120  411.796   66.862   88.030   43.941  112.902   18.451   25.226
     37.130  411.265   67.739   87.541   43.748  111.102   18.632   25.901
     37.140  412.448   67.873   87.200   43.119  114.430   18.876   24.705
     37.150  413.381   68.778   85.867   43.957  113.223   18.990   25.885
     37.160  415.797   67.716   87.686   43.825  115.746   18.007   25.101
     37.170  411.094   66.632   89.069   43.560  113.742   18.438   24.014
     37.180  412.306   67.836   88.361   42.323  113.982   17.855   25.196
     37.190  413.042   70.089   87.575   42.092  114.163   18.140   23.898
     37.200  411.010   68.331   87.198   42.436  112.769   18.886   24.416
     37.210  404.408   66.876   84.980   42.344  110.703   17.504   23.592
     37.220  410.136   66.713   87.013   42.959  113.538   18.638   24.961
     37.230  409.508   66.896   87.067   43.023  113.941   17.920   23.842
     37.240  407.804   67.360   86.183   42.108  114.435   17.721   24.299
     37.250  410.544   67.010   86.423   43.335  114.251   17.813   25.056
     37.260  408.103   67.169   86.551   43.240  111.432   18.215   25.371
     37.270  408.805   66.065   88.074   43.625  111.561   18.383   24.861
     37.280  406.462   65.926   85.792   43.245  112.941   17.750   24.185
     37.290  407.306   66.644   86.783   44.226  111.026   18.065   24.068
     37.300  408.170   66.692   85.960   44.111  112.279   17.865   24.835
     37.310  407.359   65.931   88.095   45.176  110.083   18.648   23.883
     37.320  409.779   67.287   86.683   44.027  113.145   18.635   24.439
     37.330  408.883   66.652   86.826   44.643  112.961   17.675   24.788
     37.340  407.052   66.852   86.071   43.590  110.529   17.928   24.438
     37.350  410.282   68.498   86.888   44.196  111.002   17.740   25.153
     37.360  409.371   66.805   87.819   44.710  111.303   17.699   25.881
     37.370  411.628   68.558   87.354   43.976  113.412   17.533   25.065
     37.380  411.390   67.888   88.784   43.534  111.743   17.270   25.628
     37.390  408.637   68.436   86.228   43.159  113.161   17.406   23.929
     37.400  411.277   68.345   87.670   44.165  112.646   17.432   24.514
     37.410  409.731   68.870   88.120   43.457  111.152   17.354   24.693
     37.420  406.845   68.089   87.413   42.663  111.420   17.150   24.262
     37.430  412.680   68.630   87.522   44.703  113.930   17.188   24.061
     37.440  411.698   67.801   87.147   44.202  112.948   17.954   24.392
     37.450  411.937   68.723   87.988   43.025  114.193   17.270   24.188
     37.460  411.539   66.833   88.532   43.640  113.074   18.606   24.685
     37.470  413.628   67.107   90.093   43.310  115.110   17.943   24.062
     37.480  411.411   67.951   88.546   43.119  114.131   17.984   24.543
     37.490  412.832   68.336   88.334   43.059  112.936   17.487   25.592
     37.500  413.076   67.545   86.924   43.584  114.840   17.805   25.419
     37.510  413.671   68.177   86.969   43.457  114.960   17.275   25.486
     37.520  408.987   66.834   86.995   43.433  112.982   17.700   25.068
     37.530  409.786   66.736   87.320   43.260  113.081   18.322   24.764
     37.540  403.864   67.657   84.936   42.946  109.779   18.036   25.245
     37.550  409.862   66.931   86.645   43.837  113.059   17.602   25.876
     37.560  409.113   69.072   85.350   45.077  110.819   18.289   24.382
     37.570  408.549   68.648   85.621   43.596  111.053   18.094   24.860
     37.580  410.257   69.471   87.503   43.167  112.306   17.150   24.858
     37.590  410.869   69.143   86.281   43.907  112.582   19.114   23.949
     37.600  411.009   68.379   86.549   45.251  110.682   17.960   25.103
     37.610  410.068   68.503   86.106   42.916  112.925   17.516   25.654
     37.620  410.401   67.266   88.479   44.463  112.055   17.917   24.328
     37.630  408.178   68.809   88.062   42.546  110.690   18.237   24.044
     37.640  408.696   68.944   86.270   43.251  111.163   18.389   24.905
     37.650  409.831   69.081   85.914   43.750  111.580   18.163   24.707
     37.660  410.366   69.047   86.323   43.811  111.863   18.315   24.818
     37.670  413.767   70.941   88.323   41.369  114.686   18.213   23.970
     37.680  412.162   70.519   88.583   41.910  111.044   18.378   24.419
     37.690  410.988   68.409   87.054   43.519  113.899   17.787   23.445
     37.700  409.759   68.537   87.617   43.434  111.236   17.724   24.237
     37.710  411.391   67.283   87.371   43.581  113.771   18.107   24.683
     37.720  407.711   68.862   85.934   42.766  113.702   18.151   23.968
     37.730  409.554   66.662   88.370   43.176  113.099   17.761   24.875
     37.740  409.882   67.803   88.760   43.060  112.090   17.716   24.683
     37.750  410.664   68.524   87.410   43.140  112.169   18.209   24.645
     37.760  407.471   69.361   85.305   42.626  111.473   17.845   24.002
     37.770  410.095   66.822   87.527   43.174  112.345   18.393   25.506
     37.780  409.779   68.749   86.290   43.881  111.651   17.937   24.870
     37.790  409.903   68.015   88.201   44.079  111.453   18.026   24.116
     37.800  408.146   67.876   86.872   42.882  112.609   17.737   23.957
     37.810  406.236   65.537   88.642   42.695  112.481   17.596   25.033
     37.820  414.331   67.686   88.958   42.089  115.377   17.948   25.627
     37.830  412.771   67.500   88.968   43.610  113.710   18.019   25.034
     37.840  413.350   69.236   88.953   43.124  112.519   17.859   24.575
     37.850  409.417   67.393   87.964   43.243  113.703   17.760   23.777
     37.860  406.802   66.909   89.172   41.728  110.449   18.317   24.867
     37.870  412.206   68.339   88.438   42.881  114.725   17.995   24.045
     37.880  410.300   66.533   88.797   42.709  114.162   18.513   24.382
     37.890  413.597   66.609   87.868   44.343  114.749   18.424   24.462
     37.900  409.757   67.463   87.181   42.290  112.382   17.786   24.759
     37.910  408.806   67.174   89.194   41.999  112.989   18.313   23.735
     37.920  414.572   68.326   88.398   43.209  115.803   18.006   23.537
     37.930  408.845   67.022   88.410   42.976  113.764   17.942   23.341
     37.940  407.301   66.061   87.771   43.634  112.998   18.377   24.104
     37.950  408.670   65.891   88.638   43.067  112.826   18.398   24.232
     37.960  408.270   68.325   87.613   43.424  112.994   17.633   23.562
     37.970  407.711   67.291   87.325   43.114  114.505   17.465   23.219
     37.980  412.444   69.597   86.677   43.327  113.920   17.582   25.267
     37.990  409.924   67.445   88.996   42.427  113.095   17.780   24.928
     38.000  414.408   67.334   88.953   43.191  116.236   17.963   24.707
     38.010  418.519   69.637   90.424   44.751  114.723   16.897   25.231
     38.020  413.433   67.538   89.349   41.669  114.635   18.185   25.303
     38.030  409.008   66.693   88.078   42.492  114.108   17.575   23.996
     38.040  412.861   67.839   88.323   43.682  115.357   17.596   24.427
     38.050  410.785   67.742   87.687   43.063  113.019   17.661   24.799
     38.060  413.451   68.125   88.714   44.151  113.970   17.491   24.029
     38.070  414.254   68.769   87.898   44.109  114.078   17.274   24.850
     38.080  410.441   67.656   88.281   44.141  113.064   17.261   24.921
     38.090  412.206   67.107   87.641   43.944  114.288   18.425   24.225
     38.100  412.470   68.277   88.049   43.529  113.487   17.681   24.762
     38.110  410.323   66.963   86.617   42.596  114.021   19.026   24.748
     38.120  411.668   66.882   88.062   43.859  113.059   18.809   24.200
     38.130  412.272   67.834   88.100   43.294  113.711   18.200   24.671
     38.140  414.456   69.018   88.347   45.062  113.450   18.997   23.977
     38.150  411.177   67.107   87.952   43.355  114.118   18.319   24.210
     38.160  412.824   68.003   87.984   44.406  112.586   18.486   25.710
     38.170  412.747   69.602   87.772   43.612  111.500   18.600   24.840
     38.180  412.153   67.615   88.125   43.368  114.077   18.260   24.461
     38.190  412.916   67.656   87.909   43.598  114.825   19.169   24.197
     38.200  412.208   68.713   88.106   44.043  111.872   18.445   23.749
     38.210  413.232   69.396   86.963   43.992  114.718   18.362   23.969
     38.220  408.395   66.471   88.501   42.833  113.225   17.934   24.316
     38.230  407.754   66.237   86.240   43.870  113.704   18.657   23.369
     38.240  410.772   66.873   86.746   42.998  114.865   18.337   24.305
     38.250  408.132   66.980   85.687   43.535  113.338   18.435   24.474
     38.260  410.965   68.513   87.393   43.204  113.593   18.554   24.064
     38.270  403.140   67.066   85.472   43.010  110.046   18.200   23.741
     38.280  406.590   67.110   85.784   42.984  113.090   18.318   24.006
     38.290  410.197   68.992   85.627   44.151  113.085   18.257   23.888
     38.300  405.010   68.204   85.392   42.965  112.083   17.251   23.613
     38.310  409.302   68.427   86.241   43.385  113.947   18.214   23.097
     38.320  410.906   69.102   87.005   43.993  113.208   18.910   23.051
     38.330  409.777   68.508   84.825   42.962  114.643   17.819   23.589
     38.340  411.017   70.638   86.490   43.658  112.395   17.311   22.993
     38.350  409.179   68.939   85.870   43.170  112.557   18.091   22.557
     38.360  409.494   68.493   86.788   44.040  112.978   18.584   22.804
     38.370  409.559   68.577   86.220   43.117  113.683   18.541   23.614
     38.380  409.350   68.906   86.368   43.400  112.414   19.188   23.278
     38.390  409.610   66.967   88.174   42.384  111.470   18.895   24.815
     38.400  413.182   69.340   87.715   44.144  111.679   17.918   24.570
     38.410  408.137   67.406   86.892   43.712  111.293   18.354   23.073
     38.420  409.917   67.011   87.640   45.458  111.900   17.422   23.534
     38.430  409.196   66.781   87.862   44.547  112.943   17.377   23.265
     38.440  408.647   67.764   88.002   44.095  111.962   17.431   22.985
     38.450  409.735   69.271   87.194   42.983  112.988   18.190   23.372
     38.460  407.982   67.897   87.153   43.444  111.712   17.459   23.013
     38.470  410.036   67.127   86.537   45.650  112.941   17.424   23.662
     38.480  408.815   66.724   86.938   45.170  113.129   17.601   23.353
     38.490  410.136   68.024   88.222   44.242  112.967   17.224   23.645
     38.500  409.280   67.881   86.093   44.375  114.725   17.377   23.151
     38.510  408.572   68.085   86.336   45.277  111.549   18.443   23.106
     38.520  410.457   68.875   86.727   45.182  112.585   17.265   22.790
     38.530  406.916   67.689   87.080   43.303  112.075   17.914   22.909
     38.540  406.809   66.495   86.259   44.552  112.524   17.572   22.561
     38.550  404.770   68.216   87.340   44.087  110.629   17.860   22.290
     38.560  407.220   68.072   85.380   44.429  110.279   17.661   23.369
     38.570  401.848   67.957   84.751   43.210  109.460   17.292   22.929
     38.580  407.895   69.166   87.093   43.695  111.435   17.855   22.125
     38.590  402.908   67.311   86.394   43.273  110.812   17.111   21.714
     38.600  401.716   67.164   85.160   42.941  110.842   16.624   23.646
     38.610  403.933   67.265   85.834   42.497  112.464   16.221   23.864
     38.620  402.136   67.430   84.821   43.515  110.979   17.094   22.807
     38.630  406.627   66.892   86.645   42.926  113.499   16.960   23.706
     38.640  405.591   67.663   86.579   41.645  114.199   16.780   22.543
     38.650  409.271   67.901   88.527   43.220  112.719   17.037   22.965
     38.660  407.754   67.713   86.236   43.383  114.678   16.601   23.232
     38.670  405.357   64.586   85.652   43.932  114.927   17.541   22.497
     38.680  410.564   67.641   87.429   42.301  116.160   17.074   23.861
     38.690  408.120   67.273   87.146   44.966  112.083   16.949   23.284
     38.700  409.212   68.078   87.151   43.089  113.025   17.312   24.547
     38.710  404.958   65.936   84.988   42.913  115.359   17.656   22.507
     38.720  407.538   66.951   86.938   44.105  113.295   17.287   23.532
     38.730  406.793   67.229   88.038   42.388  112.214   18.056   23.014
     38.740  404.513   66.786   88.233   43.370  113.132   17.465   22.714
     38.750  406.617   65.646   86.571   42.730  114.391   17.544   23.207
     38.760  408.578   66.763   87.430   42.843  115.412   17.740   23.551
     38.770  409.019   66.872   87.061   43.239  114.931   17.067   23.763
     38.780  409.749   67.268   88.222   44.145  114.090   18.237   22.795
     38.790  411.405   67.308   88.094   44.236  114.888   17.240   22.780
     38.800  408.093   66.515   87.859   44.918  113.136   17.709   22.674
     38.810  409.603   66.699   88.265   43.188  113.771   17.319   23.469
     38.820  407.091   66.467   87.004   43.096  112.698   17.773   23.632
     38.830  412.578   67.476   86.072   44.730  116.146   18.072   24.171
     38.840  408.562   66.669   85.494   43.904  113.816   18.062   23.021
     38.850  410.966   66.023   86.212   44.647  114.920   18.324   23.917
     38.860  408.865   65.561   87.658   43.703  114.082   18.210   23.337
     38.870  412.877   67.003   87.302   44.513  114.405   17.879   23.733
     38.880  411.069   65.927   88.666   44.082  114.046   17.762   23.192
     38.890  410.180   66.675   87.862   43.883  114.336   18.034   23.150
     38.900  407.621   65.580   87.804   43.539  112.924   17.492   24.467
     38.910  408.993   66.273   87.831   44.202  112.881   16.971   23.929
     38.920  408.609   66.269   85.203   44.029  114.787   17.242   24.079
     38.930  407.290   67.310   85.137   43.699  113.682   17.081   23.693
     38.940  407.084   67.500   86.039   43.965  112.348   18.328   22.704
     38.950  406.540   65.990   85.530   43.710  113.211   17.506   23.137
     38.960  407.975   66.213   86.734   43.210  113.440   17.650   24.524
     38.970  407.154   65.410   86.572   43.890  113.617   17.147   23.644
     38.980  409.390   66.178   86.536   43.973  114.240   18.058   24.066
     38.990  405.603   63.591   86.331   42.503  115.053   18.152   23.447
     39.000  409.667   66.273   86.436   45.551  113.985   18.442   22.867
     39.010  406.031   65.379   87.085   43.896  112.184   18.991   22.818
     39.020  408.077   67.411   86.381   44.577  112.941   17.533   23.113
     39.030  407.487   66.394   86.645   44.022  113.966   17.919   23.018
     39.040  403.888   66.184   85.878   44.181  111.564   17.832   23.180
     39.050  410.209   66.095   86.372   45.453  113.477   18.160   23.605
     39.060  404.674   64.726   85.789   44.515  113.449   18.488   23.146
     39.070  406.526   66.500   85.018   44.799  111.641   18.276   23.334
     39.080  408.612   66.021   85.341   45.871  114.859   18.390   22.650
     39.090  409.093   65.176   86.909   45.536  113.794   18.116   22.333
     39.100  409.344   67.035   86.486   45.774  114.413   18.044   22.276
     39.110  408.287   67.441   84.441   46.138  113.441   17.801   22.468
     39.120  408.835   66.374   85.313   45.805  114.408   18.043   23.013
     39.130  407.322   66.038   85.763   44.764  112.494   18.046   23.719
     39.140  404.441   65.735   85.042   45.085  112.800   17.244   22.613
     39.150  407.023   66.177   86.461   43.527  113.669   18.117   22.792
     39.160  404.613   66.137   86.202   43.046  114.676   17.776   22.579
     39.170  406.433   66.949   85.346   44.325  113.973   17.957   21.919
     39.180  404.647   65.606   85.306   44.110  113.282   17.882   22.849
     39.190  409.427   66.531   89.261   44.108  113.583   17.593   22.718
     39.200  403.605   65.654   85.630   45.022  112.164   17.502   22.804
     39.210  406.360   66.125   86.121   44.697  114.104   17.136   23.317
     39.220  402.020   65.139   84.575   44.557  110.863   17.714   23.136
     39.230  408.696   66.990   87.338   43.384  114.749   17.568   21.990
     39.240  402.342   64.239   85.125   43.062  113.063   17.582   22.453
     39.250  405.372   65.813   86.900   43.799  112.345   18.138   23.399
     39.260  405.920   64.611   88.951   43.731  111.606   18.754   22.894
     39.270  409.431   66.085   88.356   43.762  113.319   18.638   23.661
     39.280  405.189   64.573   86.550   43.192  113.298   18.143   23.349
     39.290  408.034   66.230   87.145   43.326  113.734   18.446   22.849
     39.300  406.600   64.236   87.398   43.682  114.068   18.210   22.995
     39.310  402.458   65.028   86.714   41.686  112.398   18.270   22.339
     39.320  408.368   64.816   85.988   43.188  114.324   18.591   23.490
     39.330  403.412   64.723   87.778   43.788  110.184   18.198   22.457
     39.340  404.565   64.214   88.617   42.563  111.214   18.295   23.493
     39.350  403.034   64.313   87.082   43.030  110.436   17.963   24.426
     39.360  403.304   64.244   86.835   42.374  112.121   18.528   22.903
     39.370  406.721   65.711   87.020   42.110  114.032   19.065   22.764
     39.380  407.593   65.329   89.254   42.636  111.718   18.683   22.982
     39.390  404.806   65.233   86.589   42.885  110.546   18.911   23.780
     39.400  409.014   65.501   87.145   43.106  113.243   18.574   23.822
     39.410  407.761   67.124   86.959   43.150  113.385   18.296   22.742
     39.420  404.250   65.887   86.371   41.666  113.925   17.912   23.188
     39.430  401.223   66.682   85.594   41.164  110.416   17.924   23.870
     39.440  402.905   65.192   85.226   42.517  113.115   18.190   22.794
     39.450  398.491   64.066   84.984   42.215  110.360   18.213   23.229
     39.460  401.397   64.267   86.583   42.328  109.683   19.055   22.692
     39.470  402.487   63.171   85.538   42.458  113.832   18.381   22.575
     39.480  405.564   64.087   85.250   43.754  114.687   18.641   23.550
     39.490  405.531   64.955   86.471   43.062  113.783   19.034   23.208
     39.500  404.394   64.540   85.719   43.988  112.972   18.133   22.944
     39.510  405.082   65.319   85.985   43.561  114.262   17.908   23.203
     39.520  404.105   64.501   86.215   42.509  113.328   18.731   23.627
     39.530  404.573   63.430   86.504   43.041  113.962   18.593   23.757
     39.540  406.411   65.118   85.984   43.484  113.372   18.116   23.979
     39.550  403.989   64.656   84.269   43.548  113.126   19.061   23.969
     39.560  403.857   64.702   84.549   43.217  112.593   18.312   24.740
     39.570  404.852   64.194   85.744   43.169  113.022   19.216   23.787
     39.580  404.530   64.417   85.463   42.318  113.487   18.620   24.191
     39.590  403.244   63.624   85.903   42.866  112.768   18.226   23.810
     39.600  409.162   66.163   88.389   43.376  113.846   19.232   23.842
     39.610  406.646   65.044   86.908   44.330  112.297   18.971   24.190
     39.620  405.485   64.605   86.211   43.699  112.968   18.742   23.832
     39.630  406.943   65.946   86.908   42.601  112.570   18.711   23.731
     39.640  405.954   63.900   86.024   42.799  113.818   18.533   24.413
     39.650  404.709   65.914   86.936   42.576  112.675   17.539   23.373
     39.660  406.221   64.110   87.261   43.345  114.183   17.582   23.454
     39.670  406.160   62.945   88.980   42.795  113.594   18.114   23.586
     39.680  407.471   63.583   88.714   43.877  112.716   19.413   24.087
     39.690  408.073   65.352   88.183   43.107  114.481   18.972   23.612
     39.700  409.204   65.334   88.398   44.692  113.999   18.821   23.972
     39.710  409.916   66.610   87.076   44.103  114.710   18.014   23.721
     39.720  411.907   65.955   88.025   45.347  115.044   18.881   24.343
     39.730  410.935   65.174   88.062   45.649  113.879   18.820   23.953
     39.740  414.141   65.841   90.546   44.395  115.578   18.194   23.941
     39.750  411.561   66.071   88.471   45.715  114.883   18.264   23.241
     39.760  412.291   66.549   90.302   44.851  115.227   18.613   22.893
     39.770  410.069   65.577   88.244   43.854  115.632   18.386   22.873
     39.780  411.797   66.647   88.064   43.857  114.678   19.016   25.072
     39.790  409.632   66.122   88.016   43.088  115.820   18.406   24.265
     39.800  409.306   66.644   87.202   43.934  114.141   18.913   23.984
     39.810  413.182   64.563   90.126   43.908  117.440   18.056   23.879
     39.820  411.086   64.548   89.462   44.394  114.831   19.339   24.302
     39.830  405.818   64.136   87.074   42.852  114.076   18.921   24.102
     39.840  410.458   65.549   89.288   43.499  114.021   18.800   23.882
     39.850  411.321   64.066   89.762   43.959  114.428   18.757   25.355
     39.860  411.031   65.449   88.415   44.800  114.918   18.714   24.883
     39.870  413.946   66.687   90.200   44.765  115.337   18.623   24.210
     39.880  409.895   65.306   88.880   44.289  112.346   18.667   24.626
     39.890  414.345   66.908   90.355   42.868  114.692   19.520   25.282
     39.900  415.508   65.873   91.186   42.731  114.861   18.887   25.257
     39.910  412.049   66.014   88.700   43.319  113.924   17.801   25.274
     39.920  414.622   66.556   91.346   44.042  112.205   18.297   25.049
     39.930  409.179   65.284   88.813   44.138  113.123   17.965   23.979
     39.940  410.530   66.761   89.650   43.657  111.013   18.319   23.446
     39.950  409.067   64.747   90.049   43.441  111.910   17.408   25.316
     39.960  409.002   63.659   88.606   44.350  112.431   18.281   25.317
     39.970  409.330   65.732   89.266   43.265  113.827   17.774   24.611
     39.980  409.479   65.628   89.300   43.171  111.365   18.229   25.793
     39.990  408.888   66.093   88.649   44.061  112.845   17.755   24.388
     40.000  410.258   67.245   91.023   42.990  111.730   17.802   24.094
     40.010  410.396   66.621   88.649   43.163  114.460   17.692   24.459
     40.020  408.716   65.996   87.913   42.584  112.250   18.699   24.523
     40.030  406.621   65.827   88.363   43.070  112.762   17.056   24.415
     40.040  408.490   67.051   89.829   43.473  111.618   17.522   24.211
     40.050  405.474   65.322   88.877   43.826  111.065   18.066   23.805
     40.060  412.318   65.770   90.949   43.774  113.167   17.913   24.438
     40.070  406.811   65.457   89.126   43.148  110.733   18.194   23.605
     40.080  411.770   66.456   92.113   44.866  112.608   17.418   24.328
     40.090  410.364   66.791   90.041   44.507  111.577   17.521   24.830
     40.100  409.435   66.593   89.779   44.141  110.787   18.204   24.062
     40.110  409.279   64.384   89.428   44.345  114.037   17.875   23.853
     40.120  411.867   65.754   89.452   44.919  113.599   18.306   24.163
     40.130  408.472   65.036   88.133   44.673  112.561   18.144   24.225
     40.140  406.506   65.768   87.740   43.429  112.594   18.711   22.804
     40.150  408.915   66.752   89.715   43.434  112.638   17.528   23.358
     40.160  406.308   64.757   89.721   42.892  112.483   18.276   22.357
     40.170  404.433   66.011   88.898   42.371  112.006   17.446   22.538
     40.180  406.413   65.577   89.762   43.035  112.680   17.842   22.274
     40.190  408.565   66.631   88.535   43.225  112.939   18.564   22.935
     40.200  406.751   66.999   89.027   44.149  111.220   17.694   22.381
     40.210  402.947   67.626   88.299   42.705  109.809   17.652   22.644
     40.220  404.942   67.491   87.863   43.704  109.232   17.844   22.725
     40.230  407.659   67.470   87.733   44.230  109.952   18.492   23.296
     40.240  405.798   67.097   88.445   43.873  109.088   18.020   22.598
     40.250  409.742   67.769   90.238   43.663  109.921   17.986   23.055
     40.260  411.696   67.790   90.768   43.698  111.535   18.095   23.312
     40.270  406.520   65.936   88.127   43.723  112.183   18.217   23.371
     40.280  408.465   66.565   89.464   43.516  111.547   17.999   23.442
     40.290  405.917   65.358   88.762   43.794  111.726   17.582   23.368
     40.300  405.799   66.137   87.817   43.589  111.472   17.664   23.528
     40.310  401.795   65.115   87.409   42.130  111.443   17.578   23.007
     40.320  403.902   66.462   87.104   43.018  111.763   18.144   23.342
     40.330  404.958   66.028   86.337   41.571  113.341   18.109   23.893
     40.340  401.591   65.111   87.206   41.549  113.110   17.603   23.243
     40.350  405.340   66.016   87.508   41.865  113.013   17.162   23.800
     40.360  407.119   66.370   87.909   42.530  113.619   17.875   24.306
     40.370  404.685   65.457   87.296   43.021  113.700   18.196   22.706
     40.380  405.505   66.527   86.444   41.980  113.289   17.785   24.458
     40.390  403.566   65.511   86.294   41.443  114.202   17.691   23.403
     40.400  403.047   65.211   86.144   43.763  114.488   16.930   22.391
     40.410  402.285   65.543   86.217   42.545  114.775   17.628   23.170
     40.420  407.259   67.521   86.429   43.348  111.886   18.273   24.278
     40.430  404.144   65.693   85.485   44.001  113.664   17.439   23.436
     40.440  403.783   66.236   86.486   42.492  113.456   17.601   23.440
     40.450  408.191   68.117   86.693   43.551  113.885   17.349   24.552
     40.460  406.487   65.631   85.351   43.260  116.035   16.739   24.745
     40.470  407.721   65.534   87.386   43.329  115.506   17.125   24.074
     40.480  407.335   67.038   87.591   43.137  114.354   17.367   23.391
     40.490  406.828   66.393   87.439   42.554  113.957   17.589   24.126
     40.500  406.140   67.500   86.795   41.449  114.345   17.555   23.839
     40.510  405.102   67.578   88.265   42.329  110.998   16.747   23.732
     40.520  407.407   67.061   86.861   42.859  113.576   16.966   24.592
     40.530  401.157   65.773   85.593   41.773  110.900   17.405   23.498
     40.540  404.318   66.342   87.086   41.849  113.219   17.453   23.073
     40.550  404.839   64.914   87.239   42.453  112.776   18.550   23.621
     40.560  401.179   65.217   87.459   41.635  111.560   17.203   23.488
     40.570  402.429   64.588   87.055   42.822  110.488   17.875   23.588
     40.580  404.576   65.037   88.401   42.304  111.575   18.164   23.715
     40.590  408.583   66.674   86.823   43.538  111.790   17.904   24.921
     40.600  407.677   65.908   85.889   41.939  114.946   18.088   24.163
     40.610  405.823   65.275   87.252   42.603  114.836   18.007   23.339
     40.620  406.334   65.308   86.692   42.172  114.306   17.658   24.140
     40.630  409.019   66.386   89.030   43.012  112.581   17.933   23.169
     40.640  409.647   66.067   87.282   41.589  115.741   17.983   23.809
     40.650  407.329   65.149   87.318   42.709  114.191   17.831   23.297
     40.660  406.058   67.134   89.341   42.421  111.898   17.857   23.150
     40.670  405.365   66.318   87.301   42.551  113.398   17.551   22.736
     40.680  409.269   65.173   87.944   43.287  113.717   18.674   23.943
     40.690  404.571   65.304   87.301   42.449  113.482   17.704   22.726
     40.700  407.829   65.454   87.562   43.765  114.184   18.401   22.913
     40.710  408.323   66.114   87.064   43.774  114.597   18.665   23.160
     40.720  409.342   65.313   89.457   42.977  113.286   18.448   24.591
     40.730  406.387   65.660   87.360   41.822  116.512   18.333   22.704
     40.740  406.288   65.148   87.685   42.510  115.397   18.080   22.770
     40.750  403.781   63.119   86.399   42.819  113.986   18.849   23.680
     40.760  402.132   64.240   87.096   42.245  113.324   18.770   22.890
     40.770  406.490   64.313   87.484   42.757  115.209   19.079   23.574
     40.780  407.320   64.354   88.731   43.335  114.982   19.191   24.041
     40.790  406.691   64.606   88.314   43.242  114.242   18.072   23.245
     40.800  404.620   65.431   86.596   43.526  113.017   18.257   22.724
     40.810  406.073   65.639   86.995   44.443  113.806   17.920   21.873
     40.820  406.283   65.179   87.829   43.428  113.068   18.480   22.233
     40.830  405.291   64.905   87.685   43.064  112.952   18.636   22.725
     40.840  405.776   64.587   87.985   42.662  113.913   18.188   22.493
     40.850  407.824   66.101   88.023   43.993  113.701   17.503   23.252
     40.860  406.933   64.052   88.479   41.546  114.658   18.083   23.439
     40.870  403.618   64.632   88.556   42.439  112.054   18.430   22.346
     40.880  402.579   65.132   87.877   42.506  112.466   18.235   22.710
     40.890  401.493   64.528   88.916   41.915  112.234   18.760   22.176
     40.900  401.744   66.012   87.666   42.807  110.284   18.104   22.819
     40.910  407.876   67.067   88.246   42.248  114.750   18.046   22.586
     40.920  404.377   66.284   87.091   41.424  112.516   18.757   23.597
     40.930  407.771   65.542   88.332   42.570  112.920   18.680   22.744
     40.940  404.515   65.379   87.711   42.245  111.233   18.533   24.303
     40.950  407.576   65.914   89.272   41.474  114.065   17.853   24.185
     40.960  409.669   67.054   90.144   41.522  113.326   19.054   23.337
     40.970  408.505   66.733   89.784   43.560  111.831   18.825   23.193
     40.980  408.852   66.485   90.182   42.532  113.472   18.956   23.263
     40.990  409.510   66.290   90.248   41.032  115.398   19.158   23.009
     41.000  407.586   67.575   88.690   40.004  114.127   19.122   23.185
     41.010  408.608   65.050   89.814   41.965  114.756   19.453   22.931
     41.020  408.255   66.822   88.451   40.773  114.930   18.883   22.975
     41.030  406.143   66.171   88.417   42.004  111.705   18.676   23.125
     41.040  409.196   67.461   88.074   42.109  114.677   18.964   23.647
     41.050  406.120   66.841   88.679   42.381  112.735   19.381   22.823
     41.060  405.604   67.273   87.863   41.616  113.506   18.669   21.850
     41.070  407.901   66.532   88.937   41.629  113.932   18.900   23.943
     41.080  405.956   66.653   88.361   41.039  113.671   18.672   23.343
     41.090  405.812   65.885   88.456   42.632  113.946   18.861   22.422
     41.100  406.572   65.611   89.522   42.464  113.755   18.380   22.804
     41.110  406.852   65.638   89.043   40.996  115.848   18.784   23.325
     41.120  405.998   65.880   85.461   42.610  114.275   18.844   22.825
     41.130  407.514   66.259   87.408   42.795  114.164   19.327   23.500
     41.140  406.154   66.967   87.112   42.527  112.839   19.113   22.559
     41.150  410.895   66.109   88.711   43.564  115.041   20.175   22.472
     41.160  407.751   65.353   87.533   42.683  115.249   18.318   22.956
     41.170  405.439   67.413   86.231   41.549  113.771   17.750   22.562
     41.180  408.680   67.292   87.807   41.265  114.701   17.970   23.763
     41.190  407.835   68.051   88.425   40.973  113.908   17.811   22.739
     41.200  407.682   67.236   89.902   42.119  111.347   17.974   22.756
     41.210  409.391   67.186   90.090   41.254  112.910   18.906   23.338
     41.220  413.062   67.292   90.503   42.528  116.263   18.037   23.280
     41.230  406.748   64.951   88.035   42.469  114.465   19.234   22.301
     41.240  408.589   65.285   89.567   41.259  115.185   19.240   23.312
     41.250  412.809   66.997   88.623   42.225  116.680   19.081   23.332
     41.260  410.808   67.139   88.999   42.692  113.567   19.146   23.284
     41.270  411.370   67.018   87.982   42.817  115.829   18.475   23.438
     41.280  414.852   66.165   90.345   45.024  117.006   18.484   23.446
     41.290  414.075   66.990   89.668   43.764  116.751   19.317   22.855
     41.300  412.625   67.470   88.820   43.412  114.966   19.354   23.399
     41.310  409.084   67.947   86.565   43.470  114.069   18.720   23.585
     41.320  409.998   66.366   88.837   43.618  114.804   19.261   22.872
     41.330  411.295   67.600   88.792   43.972  112.755   19.905   23.599
     41.340  413.480   67.581   89.615   43.509  116.694   18.839   22.644
     41.350  413.879   67.970   90.417   43.539  116.410   18.528   23.222
     41.360  412.391   67.719   90.192   43.842  113.458   19.001   23.374
     41.370  412.227   67.851   89.385   42.606  114.545   17.895   24.366
     41.380  409.426   68.036   88.133   44.745  112.142   18.338   23.105
     41.390  414.014   68.442   90.810   44.593  113.407   18.449   23.616
     41.400  411.405   67.151   88.945   44.285  114.110   18.221   23.095
     41.410  411.339   67.826   88.760   43.724  114.801   18.590   22.525
     41.420  415.548   69.292   87.338   43.978  116.539   19.139   24.078
     41.430  408.302   68.261   87.016   44.492  110.880   18.936   23.302
     41.440  408.659   67.306   86.963   43.010  115.920   19.364   22.200
     41.450  406.952   66.921   86.533   43.654  112.556   19.266   23.084
     41.460  412.262   67.576   87.093   42.634  114.836   19.592   23.647
     41.470  406.849   66.748   87.153   42.403  113.404   19.347   22.943
     41.480  408.067   66.322   87.646   43.705  113.414   19.395   22.411
     41.490  406.644   67.381   87.424   42.734  113.758   19.402   22.514
     41.500  406.855   65.536   88.524   43.838  113.631   19.167   21.950
     41.510  406.022   65.605   85.462   43.337  115.130   19.223   22.221
     41.520  405.618   65.893   87.267   43.330  113.316   18.875   22.641
     41.530  409.024   67.388   87.405   42.626  115.059   18.596   22.422
     41.540  407.179   66.496   86.805   43.438  114.142   17.664   22.349
     41.550  409.880   67.315   88.154   42.206  116.398   18.961   21.473
     41.560  408.397   66.715   86.418   43.127  115.999   18.892   21.640
     41.570  408.398   66.423   86.128   43.048  114.601   19.455   22.303
     41.580  407.490   66.976   86.794   43.184  114.234   19.046   20.824
     41.590  405.848   65.330   84.454   43.197  115.845   19.434   21.797
     41.600  406.199   64.463   86.307   44.015  115.180   19.126   22.378
     41.610  404.910   63.741   86.158   43.057  116.067   19.296   22.184
     41.620  402.183   64.473   84.806   44.110  114.359   18.761   21.659
     41.630  406.058   66.091   83.619   44.636  115.529   19.164   21.750
     41.640  405.094   66.146   84.906   42.935  114.992   18.622   22.142
     41.650  410.591   66.034   86.126   44.348  115.730   18.844   22.805
     41.660  407.542   65.480   86.556   43.733  115.642   19.030   22.224
     41.670  412.440   65.902   87.069   44.635  117.494   19.966   22.121
     41.680  409.390   65.681   86.705   43.662  114.744   19.239   22.250
     41.690  407.730   65.434   86.883   42.602  115.838   18.962   22.217
     41.700  409.118   65.727   86.031   43.455  117.523   18.851   22.123
     41.710  409.753   65.986   86.777   44.392  115.013   19.103   21.527
     41.720  414.931   66.725   87.759   44.387  117.597   19.253   22.531
     41.730  411.423   65.635   87.682   43.451  116.890   20.128   21.495
     41.740  408.270   64.755   87.087   43.189  116.058   19.648   21.200
     41.750  410.885   66.517   87.184   42.386  115.483   20.662   22.322
     41.760  411.570   68.052   87.438   42.870  116.192   20.045   21.893
     41.770  406.849   66.982   85.753   43.743  114.193   20.222   21.115
     41.780  409.419   65.455   89.266   42.966  115.024   18.835   21.734
     41.790  409.341   66.612   85.360   44.050  116.745   19.792   21.153
     41.800  407.312   66.313   87.558   43.193  114.415   18.973   21.403
     41.810  409.441   67.206   86.474   42.039  116.066   18.989   22.210
     41.820  408.087   67.395   84.261   42.758  116.251   19.146   21.857
     41.830  407.576   67.647   84.655   42.935  115.598   18.712   22.890
     41.840  407.167   67.041   85.362   43.056  117.080   18.617   21.795
     41.850  408.330   67.670   86.247   43.745  116.131   18.747   21.889
     41.860  411.555   68.003   86.716   43.347  114.545   19.464   22.929
     41.870  410.952   66.816   86.281   43.414  115.788   20.090   22.881
     41.880  408.795   67.969   85.789   42.823  116.012   19.006   22.268
     41.890  410.870   68.410   86.730   42.739  115.270   20.064   22.640
     41.900  405.845   66.251   86.316   42.909  114.679   18.977   21.760
     41.910  411.401   65.340   85.039   44.347  116.588   19.644   22.984
     41.920  410.958   66.635   87.771   43.409  115.687   19.304   22.447
     41.930  406.187   66.076   86.020   43.014  114.097   19.016   22.516
     41.940  407.377   65.738   85.125   43.079  114.382   19.383   23.463
     41.950  411.820   65.275   87.000   43.723  116.753   18.846   24.345
     41.960  408.995   66.092   85.352   42.955  115.804   19.577   24.137
     41.970  409.195   67.501   84.577   44.159  115.624   19.452   23.732
     41.980  411.372   67.734   85.352   43.173  116.534   19.212   23.447
     41.990  412.042   68.286   84.010   43.608  115.929   18.737   24.076
     42.000  407.402   66.028   84.052   42.668  116.200   19.212   23.051
     42.010  410.175   67.986   84.694   43.478  116.085   18.893   23.866
     42.020  410.391   67.937   83.509   44.086  116.629   19.594   23.637
     42.030  410.731   67.682   86.205   43.156  114.724   19.036   23.107
     42.040  414.238   68.037   86.084   43.549  117.383   18.933   24.280
     42.050  414.546   68.154   86.424   42.794  117.267   19.994   23.718
     42.060  413.987   68.207   85.676   43.599  118.662   19.767   21.940
     42.070  411.690   69.007   85.358   42.511  116.788   18.803   23.014
     42.080  415.764   69.008   86.603   42.780  119.192   19.052   23.115
     42.090  410.705   66.217   84.476   43.278  116.801   19.169   23.783
     42.100  406.247   67.662   83.034   42.986  115.779   18.670   23.631
     42.110  409.058   66.551   84.500   43.040  115.655   18.624   23.510
     42.120  412.383   68.209   85.870   43.604  116.905   19.038   23.617
     42.130  409.041   66.257   86.764   42.042  115.552   18.886   23.223
     42.140  409.839   67.648   84.605   43.796  113.593   19.306   22.828
     42.150  415.324   67.949   87.661   44.012  115.964   19.807   23.566
     42.160  410.192   66.672   86.027   42.886  115.490   19.469   23.851
     42.170  410.234   66.610   85.199   43.512  114.845   20.637   23.681
     42.180  408.994   67.501   86.188   42.016  115.216   19.602   23.713
     42.190  410.992   67.604   85.821   44.225  113.532   19.674   23.752
     42.200  413.653   68.622   87.925   44.227  114.986   19.348   23.785
     42.210  408.081   68.773   85.618   42.545  114.056   19.799   22.698
     42.220  408.513   67.200   84.883   43.322  114.683   19.784   22.941
     42.230  408.087   66.591   84.853   43.670  113.256   19.497   23.342
     42.240  409.394   67.797   84.473   44.008  114.027   19.654   23.509
     42.250  409.496   67.287   86.019   44.372  114.638   19.701   22.431
     42.260  407.371   66.733   84.399   43.940  114.202   19.665   22.749
     42.270  407.618   69.406   84.681   42.823  113.807   19.281   22.351
     42.280  408.125   67.844   84.277   43.457  115.501   18.247   23.496
     42.290  409.056   66.948   86.284   43.927  115.519   18.332   22.567
     42.300  409.707   67.827   85.122   45.409  114.559   18.140   23.268
     42.310  414.269   67.841   86.968   45.115  115.234   19.524   23.513
     42.320  408.732   66.374   85.511   44.233  115.699   19.293   22.260
     42.330  403.677   66.774   84.006   42.896  113.587   18.628   21.997
     42.340  403.396   66.862   84.853   42.640  114.768   19.102   21.267
     42.350  404.157   66.354   86.392   42.735  112.865   19.238   22.830
     42.360  404.620   67.450   85.582   43.898  111.146   19.079   21.919
     42.370  406.314   66.642   85.693   43.325  113.461   19.008   23.092
     42.380  411.799   68.369   85.968   44.138  114.575   19.294   23.232
     42.390  406.093   66.944   85.177   43.656  112.852   18.745   23.083
     42.400  408.054   67.385   84.900   44.347  114.497   18.738   22.649
     42.410  406.703   67.945   84.004   43.496  115.306   18.092   22.727
     42.420  404.713   67.661   83.154   42.493  113.342   19.011   23.262
     42.430  401.499   67.109   83.508   43.024  110.890   18.637   22.837
     42.440  404.174   67.263   84.236   42.644  113.790   18.541   22.824
     42.450  402.051   66.555   84.296   42.389  112.063   17.869   22.792
     42.460  405.157   66.801   85.599   42.031  114.448   18.538   22.784
     42.470  401.069   66.861   81.765   42.431  113.116   20.016   22.732
     42.480  405.131   67.782   83.934   42.407  114.617   19.442   21.860
     42.490  407.826   68.043   85.628   43.220  114.708   18.556   21.835
     42.500  403.909   66.976   85.240   43.401  112.777   18.792   21.848
     42.510  405.029   67.119   84.327   43.232  114.334   19.512   21.789
     42.520  407.147   68.442   85.313   42.939  113.057   19.806   23.029
     42.530  407.800   69.016   84.822   42.873  114.690   19.617   22.249
     42.540  405.042   66.922   84.744   44.030  112.940   19.790   22.012
     42.550  405.920   65.605   84.487   43.908  113.798   19.415   23.101
     42.560  410.710   67.232   85.662   44.347  114.491   20.240   23.295
     42.570  409.875   67.555   84.882   45.122  114.954   19.099   22.834
     42.580  408.575   68.365   85.014   45.083  114.624   18.662   22.322
     42.590  410.704   66.643   85.844   44.512  116.559   18.590   22.505
     42.600  408.198   66.039   85.995   44.940  115.231   19.400   21.945
     42.610  408.274   67.715   84.975   43.654  113.979   18.993   23.432
     42.620  405.294   66.854   84.337   43.905  113.407   18.686   22.814
     42.630  405.355   66.756   84.055   45.888  113.205   18.347   22.402
     42.640  412.261   67.194   84.479   45.284  118.056   19.916   22.225
     42.650  406.990   66.249   84.379   44.626  115.513   18.780   22.468
     42.660  406.012   67.836   83.227   44.535  114.511   19.016   21.963
     42.670  412.110   68.090   84.251   45.500  116.121   18.940   21.786
     42.680  409.174   68.772   84.458   44.632  113.305   18.900   22.666
     42.690  412.862   68.856   85.270   44.753  115.550   18.559   23.272
     42.700  412.799   68.561   86.566   44.657  115.645   18.842   22.799
     42.710  408.893   67.716   84.230   44.818  116.139   17.872   22.669
     42.720  407.097   66.190   87.314   43.409  114.621   18.473   22.387
     42.730  406.546   67.656   84.869   43.136  113.910   19.212   22.168
     42.740  403.626   65.715   83.782   44.949  114.497   18.708   21.959
     42.750  405.797   65.884   86.803   43.480  114.281   18.318   22.413
     42.760  407.488   66.501   85.353   43.384  113.793   19.559   23.894
     42.770  404.265   66.016   83.960   43.863  114.289   19.287   21.800
     42.780  405.801   66.227   83.812   44.350  114.463   19.043   23.182
     42.790  406.630   68.739   85.798   43.577  112.485   18.997   22.552
     42.800  408.518   67.585   86.013   44.267  112.902   19.372   22.853
     42.810  401.419   68.763   83.481   42.270  110.922   17.667   22.199
     42.820  407.369   66.901   83.653   43.501  114.940   19.600   23.016
     42.830  409.263   67.676   85.330   44.158  114.023   19.029   23.290
     42.840  406.674   67.117   84.002   43.449  115.833   18.848   22.892
     42.850  408.979   65.580   87.112   42.543  116.288   19.913   23.476
     42.860  407.232   67.069   84.465   43.080  116.283   18.770   23.495
     42.870  405.914   67.431   83.653   43.204  116.232   19.875   22.817
     42.880  407.636   66.332   84.502   43.251  116.465   20.069   22.964
     42.890  410.310   66.596   83.604   43.355  119.261   19.157   23.862
     42.900  405.251   68.358   83.420   42.772  115.176   19.870   22.242
     42.910  408.450   67.188   84.082   43.296  115.973   19.570   23.932
     42.920  410.781   68.859   84.188   42.259  117.962   19.045   23.304
     42.930  410.559   69.357   84.434   42.552  116.930   18.414   23.789
     42.940  407.528   67.943   84.115   42.285  115.584   19.300   24.046
     42.950  406.163   66.905   83.324   42.525  115.685   19.872   23.329
     42.960  412.533   67.626   85.708   42.382  115.883   20.582   23.564
     42.970  406.094   66.469   83.378   42.648  114.844   20.064   22.974
     42.980  408.993   66.061   83.561   44.248  114.811   19.838   23.547
     42.990  409.981   66.134   83.937   43.341  117.679   19.637   23.706
     43.000  410.678   67.074   85.825   44.153  115.406   18.504   23.510
     43.010  408.943   66.721   84.545   43.851  115.836   18.691   23.713
     43.020  405.006   66.628   83.419   42.719  114.413   18.310   24.611
     43.030  412.637   66.833   85.558   43.247  117.062   18.855   24.196
     43.040  410.665   66.478   85.543   43.523  117.336   19.318   23.634
     43.050  407.554   64.682   84.937   43.370  115.757   19.045   23.418
     43.060  407.024   66.121   82.471   43.502  117.436   19.053   23.187
     43.070  406.422   66.280   83.342   43.415  116.455   18.888   23.534
     43.080  410.652   66.998   85.356   44.208  115.812   18.512   23.961
     43.090  407.903   68.296   83.323   42.567  116.841   18.327   23.109
     43.100  411.473   68.176   85.713   42.443  116.958   18.624   24.001
     43.110  405.613   67.323   83.936   42.280  113.395   19.644   23.571
     43.120  408.382   67.503   82.924   42.985  115.874   19.334   24.025
     43.130  404.164   65.387   83.685   42.079  114.966   19.050   23.791
     43.140  407.389   66.148   81.879   44.359  117.350   18.645   23.270
     43.150  406.478   66.002   84.193   42.534  115.531   18.797   23.974
     43.160  407.866   66.759   82.560   43.775  114.947   19.557   23.916
     43.170  408.526   66.008   83.406   43.483  116.260   18.935   24.568
     43.180  410.003   67.089   84.002   44.559  115.362   18.830   23.850
     43.190  404.999   66.983   83.154   43.656  112.935   18.235   24.708
     43.200  401.505   65.960   82.866   42.304  112.637   18.975   22.613
     43.210  404.544   66.912   83.432   42.690  114.161   18.419   23.268
     43.220  405.817   67.154   83.340   44.040  114.687   18.683   22.651
     43.230  406.118   65.595   84.026   44.150  113.722   18.469   23.320
     43.240  402.476   65.367   83.274   44.007  113.495   18.088   22.957
     43.250  402.288   64.834   83.448   43.932  113.234   17.885   23.257
     43.260  406.745   64.924   83.775   44.105  116.089   18.909   23.039
     43.270  402.959   65.541   85.055   42.358  112.646   18.793   22.562
     43.280  403.909   64.456   84.979   43.760  113.308   19.067   22.655
     43.290  405.612   66.653   83.746   43.621  114.076   18.557   23.274
     43.300  405.632   65.819   85.583   41.989  113.421   19.378   23.189
     43.310  409.141   66.885   86.107   43.359  114.115   19.166   23.751
     43.320  407.240   66.613   84.682   43.911  114.267   18.717   23.216
     43.330  408.383   65.889   84.914   43.423  115.416   18.947   23.720
     43.340  407.727   65.128   86.134   43.327  114.246   18.888   24.148
     43.350  405.851   66.059   85.148   42.841  113.272   19.314   23.404
     43.360  399.238   66.379   85.122   43.591  108.983   19.016   22.539
     43.370  404.604   67.023   83.408   42.824  113.368   19.099   24.106
     43.380  407.885   68.071   85.293   43.128  113.360   19.154   23.467
     43.390  405.766   67.700   84.989   44.504  110.714   19.912   23.346
     43.400  402.267   66.445   82.651   43.167  112.624   19.391   24.127
     43.410  402.112   67.019   83.916   43.607  112.782   18.394   22.405
     43.420  406.448   67.334   85.453   44.476  111.687   18.529   24.176
     43.430  408.032   67.302   84.077   44.708  115.457   18.569   23.312
     43.440  406.973   67.399   83.657   44.845  113.782   18.804   24.113
     43.450  405.150   66.385   82.808   43.172  115.536   19.229   22.960
     43.460  409.286   67.750   84.885   42.969  116.278   18.291   24.269
     43.470  405.383   65.851   83.160   43.791  116.734   18.500   22.467
     43.480  408.726   66.573   82.815   44.258  115.886   19.550   23.506
     43.490  403.090   66.724   82.974   42.686  112.852   18.804   23.890
     43.500  408.209   67.500   83.621   42.409  117.160   18.333   22.850
     43.510  412.018   67.111   85.531   43.336  118.132   18.655   22.985
     43.520  409.418   69.603   83.201   43.179  115.533   18.456   22.889
     43.530  407.511   67.090   82.654   43.672  114.648   19.985   23.188
     43.540  412.130   67.766   83.987   44.179  115.842   19.612   24.499
     43.550  409.834   68.340   85.005   42.377  114.245   19.006   24.293
     43.560  412.494   68.836   83.798   43.867  116.124   18.840   23.955
     43.570  408.114   67.777   83.391   42.657  114.053   19.514   24.360
     43.580  409.911   68.819   82.927   43.578  114.920   19.536   24.030
     43.590  410.704   68.871   85.080   43.983  114.174   19.005   23.426
     43.600  410.007   68.275   84.331   42.718  116.225   19.251   23.364
     43.610  408.964   68.273   82.746   44.042  115.322   19.981   23.449
     43.620  411.373   67.722   84.899   44.634  114.956   19.057   24.485
     43.630  408.776   66.514   85.637   43.380  113.885   19.074   23.717
     43.640  410.464   66.833   84.276   44.892  114.556   19.264   24.133
     43.650  409.805   67.977   83.632   44.961  113.750   19.179   23.958
     43.660  405.626   66.759   81.700   43.990  113.436   18.884   24.576
     43.670  409.118   66.824   83.601   45.067  114.009   19.588   23.909
     43.680  410.737   66.602   83.164   45.188  115.377   19.748   24.632
     43.690  408.183   67.348   82.156   44.927  115.600   18.239   23.519
     43.700  407.018   66.505   82.741   45.136  114.707   18.385   23.263
     43.710  410.236   67.593   84.983   44.353  115.561   19.436   23.334
     43.720  411.395   68.133   84.894   43.974  113.874   19.101   23.620
     43.730  408.376   67.629   83.412   44.146  113.667   19.052   23.753
     43.740  408.142   67.108   84.738   44.108  114.627   18.851   23.259
     43.750  408.569   68.747   83.600   43.923  113.163   19.355   24.535
     43.760  406.200   66.382   85.429   43.798  112.250   19.369   23.687
     43.770  410.181   69.142   83.219   44.087  114.243   19.094   23.427
     43.780  409.028   67.910   84.872   43.471  113.516   19.189   24.267
     43.790  412.364   70.237   84.599   44.587  115.252   18.705   22.926
     43.800  407.721   70.212   82.809   44.243  113.049   18.538   23.115
     43.810  410.150   70.450   84.132   44.941  112.962   18.487   23.672
     43.820  414.811   69.942   85.082   45.878  114.293   18.997   24.085
     43.830  410.633   69.749   84.109   45.086  113.614   19.267   22.999
     43.840  408.649   68.811   84.813   45.609  111.412   18.931   22.291
     43.850  412.629   68.439   85.110   43.730  113.958   19.761   23.628
     43.860  412.155   69.552   84.586   45.984  112.672   19.672   23.170
     43.870  413.325   70.276   85.449   44.602  112.125   19.981   23.501
     43.880  407.682   68.597   82.424   45.155  113.431   18.645   23.605
     43.890  410.691   69.433   85.029   43.621  112.647   19.652   23.239
     43.900  414.754   69.299   85.065   44.848  114.690   19.608   24.290
     43.910  411.358   68.021   87.559   44.071  111.835   19.191   23.352
     43.920  412.707   68.818   87.655   43.173  112.109   20.092   23.266
     43.930  410.225   69.777   85.524   43.100  113.300   19.359   23.553
     43.940  408.571   69.785   84.122   44.576  111.530   19.554   23.473
     43.950  411.415   69.447   85.851   43.642  113.401   19.629   22.706
     43.960  410.062   67.957   85.205   44.377  113.023   19.296   23.485
     43.970  411.109   68.144   85.693   44.486  112.713   19.415   23.438
     43.980  409.745   68.940   84.326   44.896  113.024   19.021   22.793
     43.990  410.259   67.925   86.064   43.670  111.830   19.619   23.421
     44.000  411.781   68.135   84.863   44.840  112.610   20.486   22.466
     44.010  409.596   66.851   84.993   45.658  112.558   19.737   22.616
     44.020  412.855   67.591   85.959   46.168  112.390   19.705   23.393
     44.030  415.409   69.035   85.625   46.142  114.356   19.076   22.632
     44.040  411.007   68.862   85.277   44.170  112.028   19.668   22.999
     44.050  414.175   68.936   84.022   45.000  115.208   19.424   23.586
     44.060  411.079   68.551   84.805   42.996  113.738   19.745   23.224
     44.070  411.828   68.153   85.184   44.998  113.626   19.791   23.074
     44.080  412.402   67.848   84.585   44.957  113.269   20.115   23.574
     44.090  412.881   70.624   85.035   43.999  113.401   19.139   22.955
     44.100  414.276   68.848   84.583   44.088  114.351   20.217   22.425
     44.110  413.755   68.431   86.817   44.553  114.657   19.381   21.941
     44.120  412.179   68.453   85.947   43.144  114.012   20.055   22.591
     44.130  410.680   68.347   85.793   44.597  112.612   18.572   22.936
     44.140  410.769   68.350   85.411   44.810  112.956   19.016   22.014
     44.150  410.103   68.048   85.182   44.748  111.718   19.702   22.818
     44.160  408.711   67.726   84.949   44.205  113.544   18.642   22.744
     44.170  408.950   68.118   84.105   45.057  112.125   19.152   23.427
     44.180  409.863   68.228   86.191   44.770  110.625   18.985   22.984
     44.190  410.488   66.884   84.552   43.434  114.188   19.621   23.426
     44.200  411.914   67.689   83.040   45.394  113.964   20.406   22.232
     44.210  413.959   68.961   83.885   44.528  116.212   19.597   22.761
     44.220  409.762   66.057   85.248   44.020  111.775   20.326   23.582
     44.230  411.762   65.713   85.200   45.449  113.340   20.469   23.336
     44.240  409.440   66.309   86.344   42.462  112.953   19.802   22.701
     44.250  408.413   66.238   83.771   45.585  113.050   19.757   22.645
     44.260  412.519   66.986   85.860   45.173  114.345   20.034   23.017
     44.270  408.680   66.737   85.106   44.162  111.908   19.950   22.879
     44.280  411.229   67.806   83.416   44.790  116.283   19.427   23.346
     44.290  412.003   66.150   84.983   42.953  115.864   19.866   23.682
     44.300  406.483   66.361   84.289   43.793  113.497   19.435   22.975
     44.310  409.861   65.534   83.322   44.095  114.947   19.479   23.811
     44.320  411.167   66.016   84.570   43.899  115.829   19.135   23.843
     44.330  407.291   67.196   82.586   44.404  113.196   19.631   23.538
     44.340  410.895   66.934   83.563   44.651  114.911   19.523   24.288
     44.350  408.446   65.917   83.257   44.147  114.936   19.274   23.212
     44.360  413.832   66.492   84.951   45.129  115.787   18.877   23.722
     44.370  412.250   66.497   83.053   44.831  115.825   20.544   22.933
     44.380  412.168   67.503   81.796   45.157  116.468   20.040   23.198
     44.390  409.348   65.009   83.768   43.998  114.996   20.390   23.538
     44.400  417.240   65.364   84.615   45.408  117.846   20.430   23.599
     44.410  408.038   64.781   84.574   44.232  115.441   18.483   23.564
     44.420  407.162   64.695   84.652   44.424  114.674   18.558   23.190
     44.430  408.825   63.501   84.527   44.523  117.431   18.415   23.687
     44.440  406.153   64.906   82.696   44.012  115.301   18.935   23.831
     44.450  406.765   66.688   83.660   43.650  113.643   18.678   22.835
     44.460  410.485   66.626   83.496   43.856  114.698   19.735   23.416
     44.470  408.669   66.831   83.498   43.878  115.161   19.325   23.456
     44.480  408.351   67.335   85.766   42.162  114.304   18.741   23.689
     44.490  407.137   66.142   83.628   42.330  115.054   18.512   24.563
     44.500  405.186   65.151   83.805   42.658  114.436   18.870   23.598
     44.510  411.519   66.832   84.050   43.524  116.498   19.680   23.771
     44.520  409.263   67.190   84.385   43.499  113.547   19.734   23.404
     44.530  412.118   68.804   86.203   43.111  113.263   18.868   24.848
     44.540  407.791   67.459   82.809   42.689  113.555   18.621   25.405
     44.550  410.580   67.729   83.978   44.237  114.715   18.090   23.689
     44.560  411.160   66.985   84.168   45.243  113.255   18.582   24.083
     44.570  408.618   66.341   83.800   43.467  114.334   17.418   24.007
     44.580  418.403   68.662   88.118   45.243  115.030   18.676   23.186
     44.590  412.609   67.389   84.695   44.761  114.425   18.429   23.648
     44.600  408.984   66.447   83.756   43.843  113.633   19.245   23.519
     44.610  412.099   67.827   85.754   44.557  113.028   18.616   23.835
     44.620  409.756   67.455   85.752   44.119  113.034   18.627   23.089
     44.630  411.048   67.083   86.429   44.311  111.279   19.071   24.872
     44.640  411.294   68.635   84.712   43.757  112.970   18.744   24.512
     44.650  409.238   68.731   84.589   42.947  112.574   18.801   23.427
     44.660  413.674   67.904   86.760   43.913  112.559   18.519   24.816
     44.670  411.443   67.810   84.846   43.694  114.151   18.580   24.821
     44.680  409.572   68.385   83.688   44.504  113.373   18.783   23.342
     44.690  414.904   68.592   85.073   43.581  116.321   19.099   25.013
     44.700  416.934   69.164   84.122   45.286  115.444   19.621   24.294
     44.710  413.237   67.869   84.455   43.169  115.435   18.902   25.640
     44.720  413.215   68.097   84.547   43.977  115.006   18.431   24.707
     44.730  414.342   68.109   84.219   43.853  116.505   18.764   24.156
     44.740  413.855   68.618   85.094   43.014  115.957   18.588   24.366
     44.750  413.504   67.879   83.916   45.127  116.057   18.309   24.572
     44.760  411.653   68.973   84.047   43.812  114.452   17.704   24.386
     44.770  415.218   69.058   85.716   44.052  115.199   18.053   24.942
     44.780  412.753   68.031   84.675   44.632  115.470   17.981   24.530
     44.790  413.922   67.713   85.809   45.060  115.211   18.413   24.037
     44.800  415.891   69.536   86.057   45.569  113.497   18.119   25.420
     44.810  414.997   68.749   85.168   44.512  114.088   18.320   25.126
     44.820  414.917   68.130   85.447   44.228  114.152   18.872   24.953
     44.830  415.364   67.889   84.626   44.471  115.360   18.499   25.815
     44.840  414.254   68.280   85.312   44.492  114.951   19.010   24.369
     44.850  415.515   67.811   86.606   44.558  114.308   18.319   25.273
     44.860  412.774   68.929   84.692   44.188  114.032   18.519   24.931
     44.870  406.831   67.471   82.452   43.590  113.637   18.288   24.234
     44.880  411.570   66.111   86.525   44.021  114.288   17.871   24.568
     44.890  410.216   67.556   83.780   43.927  114.240   18.246   24.770
     44.900  412.951   69.296   83.930   44.516  114.582   18.702   24.211
     44.910  409.769   67.256   84.125   43.956  114.065   17.836   24.669
     44.920  411.616   66.896   83.323   45.737  115.113   17.214   25.114
     44.930  413.340   68.031   84.961   44.380  114.816   17.954   24.937
     44.940  409.273   68.352   83.477   43.943  112.899   17.954   24.776
     44.950  411.426   68.172   83.775   44.320  115.007   17.308   24.486
     44.960  409.598   66.657   82.149   44.315  115.631   17.609   24.969
     44.970  417.742   68.736   85.217   44.638  116.714   18.448   24.694
     44.980  413.300   68.196   84.532   43.635  115.431   18.520   25.946
     44.990  414.101   69.135   83.638   43.002  117.104   18.831   24.978
     45.000  413.765   68.206   83.114   43.036  117.392   18.442   25.358
     45.010  414.681   68.390   84.215   44.954  116.316   18.836   24.558
     45.020  416.469   69.407   85.478   43.735  116.662   18.191   24.462
     45.030  412.403   66.830   83.896   44.317  116.767   18.281   25.398
     45.040  416.140   68.409   84.112   44.885  116.500   18.968   25.767
     45.050  414.754   67.868   84.289   44.889  113.930   19.650   25.812
     45.060  416.313   68.819   84.360   44.965  115.112   18.731   25.391
     45.070  414.916   68.813   86.208   43.631  113.902   19.038   25.896
     45.080  416.133   68.730   84.939   44.666  115.212   18.841   26.010
     45.090  418.238   69.907   85.123   44.804  116.302   18.932   25.626
     45.100  413.533   67.547   85.726   45.043  115.667   17.729   24.796
     45.110  418.741   68.404   85.136   44.412  118.950   18.562   25.687
     45.120  418.289   68.016   86.753   45.409  116.355   18.595   25.162
     45.130  414.800   68.208   84.345   45.479  115.842   18.535   24.853
     45.140  413.517   67.432   84.294   44.288  116.884   19.180   25.440
     45.150  419.556   68.230   86.114   45.725  117.920   19.261   25.227
     45.160  413.305   68.947   84.819   45.513  114.885   18.821   24.181
     45.170  415.907   68.977   86.700   45.807  115.229   18.327   24.977
     45.180  417.278   70.229   84.975   46.043  114.900   19.157   24.100
     45.190  414.333   69.680   84.195   44.135  116.302   19.056   24.475
     45.200  413.402   67.788   85.472   44.602  116.866   17.998   24.336
     45.210  417.738   70.327   85.942   44.169  116.808   18.753   25.534
     45.220  413.889   66.232   85.037   44.526  115.805   18.722   25.648
     45.230  418.752   69.046   85.642   45.858  117.608   18.631   24.870
     45.240  416.832   68.887   85.908   44.023  117.322   18.722   24.296
     45.250  416.295   69.821   86.603   43.891  114.478   19.244   24.061
     45.260  414.867   69.448   86.879   43.500  116.077   18.696   24.257
     45.270  416.501   68.669   86.793   44.335  116.022   19.288   24.786
     45.280  416.252   67.599   87.660   44.374  116.830   19.143   24.695
     45.290  417.364   68.270   86.488   44.893  116.688   18.771   25.427
     45.300  412.729   66.510   87.797   44.406  114.961   18.678   24.654
     45.310  416.387   67.913   87.488   44.222  116.383   18.493   25.243
     45.320  414.071   65.687   87.319   46.086  115.998   18.110   24.178
     45.330  411.697   65.725   85.331   45.427  114.556   18.553   24.568
     45.340  415.898   68.891   86.082   45.701  114.785   18.525   25.016
     45.350  415.871   67.429   86.264   46.148  116.141   18.724   24.771
     45.360  410.103   67.713   83.569   45.539  113.334   18.128   24.337
     45.370  412.314   66.540   87.209   45.579  113.989   18.828   23.462
     45.380  412.368   65.782   87.878   44.574  114.852   19.040   23.444
     45.390  412.056   66.701   85.861   45.904  114.974   19.236   23.841
     45.400  410.058   66.214   85.946   45.573  115.243   18.259   22.473
     45.410  408.891   67.948   84.986   44.608  115.166   18.303   22.193
     45.420  413.881   69.274   85.045   45.531  114.086   18.729   23.878
     45.430  414.619   67.467   86.001   44.619  115.907   19.662   24.105
     45.440  410.120   66.466   86.833   44.688  113.581   18.882   23.860
     45.450  413.263   67.493   86.850   44.971  116.085   18.888   22.724
     45.460  411.771   67.903   85.439   45.385  114.054   18.735   23.553
     45.470  415.748   68.607   87.619   45.914  113.817   19.936   23.562
     45.480  412.670   66.808   85.726   44.771  115.454   19.307   23.723
     45.490  416.818   67.954   85.913   45.645  115.672   19.362   25.098
     45.500  413.380   65.719   85.655   44.528  115.411   19.343   23.985
     45.510  411.094   66.970   86.075   44.956  113.707   18.584   23.583
     45.520  413.534   67.158   86.475   45.904  114.631   18.677   24.079
     45.530  412.899   67.203   87.449   44.411  114.116   18.634   24.189
     45.540  410.486   66.835   84.254   47.414  114.617   18.099   22.544
     45.550  413.143   65.175   86.099   46.338  115.483   19.224   22.760
     45.560  408.979   66.263   84.455   45.674  114.796   18.586   23.254
     45.570  412.170   68.433   85.010   45.962  114.865   19.244   22.827
     45.580  414.932   68.399   85.857   45.944  114.170   19.291   23.451
     45.590  412.231   67.698   86.208   45.351  113.719   19.046   24.076
     45.600  412.623   67.780   87.586   44.105  114.641   18.731   23.433
     45.610  410.885   67.350   86.167   45.115  114.918   18.591   23.327
     45.620  409.095   66.751   83.817   45.460  114.525   19.659   23.104
     45.630  412.341   68.463   83.633   44.891  115.998   18.849   23.374
     45.640  410.300   66.739   83.653   44.080  113.479   19.674   24.762
     45.650  408.985   67.298   85.264   44.777  113.621   19.088   22.879
     45.660  411.908   66.871   85.923   43.604  115.069   19.577   23.607
     45.670  410.395   66.725   84.839   43.570  115.210   19.737   23.942
     45.680  409.152   65.797   83.822   44.751  114.905   19.105   24.105
     45.690  411.207   66.036   86.260   44.481  115.579   19.443   23.590
     45.700  410.222   67.083   85.653   44.766  112.842   19.246   22.968
     45.710  410.951   66.814   84.605   44.961  116.442   18.860   23.526
     45.720  418.658   69.839   86.835   43.723  118.041   19.321   24.432
     45.730  411.701   66.261   85.891   44.261  115.805   18.774   24.123
     45.740  412.142   66.291   84.776   44.104  116.255   18.762   24.253
     45.750  411.891   68.964   83.869   43.913  116.381   19.270   22.830
     45.760  414.137   67.335   84.824   44.345  117.022   19.237   24.351
     45.770  412.031   67.746   84.931   43.780  116.806   19.426   23.503
     45.780  410.749   65.750   84.400   42.898  117.037   19.743   23.583
     45.790  411.816   67.947   83.164   43.133  116.424   19.660   24.656
     45.800  415.693   68.986   84.844   44.009  117.599   19.163   22.987
     45.810  410.815   67.212   84.052   44.135  114.757   18.855   24.122
     45.820  411.234   65.657   85.633   43.424  115.468   20.103   23.592
     45.830  414.261   66.030   85.327   43.490  117.700   19.376   24.497
     45.840  408.126   65.416   84.342   43.031  116.175   19.034   23.752
     45.850  413.066   66.870   85.434   43.882  116.934   18.341   24.044
     45.860  410.918   66.182   84.121   42.648  116.180   19.237   24.019
     45.870  412.628   65.483   86.470   43.612  116.651   19.041   22.916
     45.880  413.449   66.199   84.637   44.414  118.305   19.486   22.873
     45.890  413.501   65.362   85.600   44.752  118.207   20.044   21.924
     45.900  416.207   66.287   85.569   44.330  117.922   19.806   23.225
     45.910  414.326   67.016   83.742   44.128  117.469   19.650   23.998
     45.920  415.325   68.147   83.505   44.618  116.321   19.263   23.206
     45.930  412.500   67.043   84.177   43.520  116.010   18.631   23.886
     45.940  414.872   67.125   83.176   44.201  118.606   19.242   23.853
     45.950  423.363   68.364   83.230   45.801  120.305   19.705   24.819
     45.960  418.493   68.927   84.778   44.449  117.097   19.152   24.170
     45.970  420.259   67.750   84.468   44.711  119.187   18.514   24.962
     45.980  416.898   66.660   83.571   44.674  116.309   18.880   25.578
     45.990  416.510   66.208   85.369   44.392  116.803   18.625   24.075
     46.000  416.489   68.592   84.425   44.709  117.076   17.894   24.300
     46.010  411.779   65.221   83.249   44.038  117.049   18.827   23.723
     46.020  414.545   65.524   86.056   43.108  116.072   19.331   23.786
     46.030  418.713   68.061   83.724   45.519  118.287   18.834   24.501
     46.040  417.530   68.275   84.371   44.879  117.768   19.530   24.044
     46.050  417.568   67.671   84.525   45.090  116.783   19.442   23.756
     46.060  413.285   66.987   83.495   44.711  116.235   18.678   23.734
     46.070  415.639   66.121   84.183   45.650  118.046   19.096   23.348
     46.080  417.224   66.304   84.967   45.720  116.599   19.015   22.765
     46.090  414.714   66.273   83.465   45.453  117.329   19.065   23.221
     46.100  419.433   65.869   86.846   44.396  117.589   18.759   24.391
     46.110  413.468   65.943   83.443   44.580  118.305   18.462   23.456
     46.120  415.609   66.471   84.104   45.861  116.591   18.948   24.250
     46.130  419.176   65.863   85.622   46.285  118.464   18.447   24.150
     46.140  417.098   66.900   83.845   44.910  118.955   18.651   24.767
     46.150  418.307   65.545   85.698   44.828  118.504   18.642   25.480
     46.160  417.159   67.173   83.387   44.672  120.401   18.322   24.357
     46.170  420.045   68.689   83.299   44.229  118.404   20.015   25.222
     46.180  415.822   66.570   85.135   44.303  117.347   19.159   23.562
     46.190  416.806   66.607   83.618   45.348  118.159   19.145   25.509
     46.200  412.860   65.894   82.819   45.689  116.257   18.945   24.572
     46.210  418.184   67.873   83.269   45.657  117.919   19.513   24.798
     46.220  417.015   67.257   84.251   44.978  117.891   19.560   25.384
     46.230  416.611   65.876   82.046   45.817  117.797   19.634   26.365
     46.240  415.737   67.273   82.841   46.137  115.786   18.960   25.733
     46.250  414.850   65.881   82.822   45.522  117.119   19.803   24.329
     46.260  418.456   67.681   83.782   45.223  118.175   18.802   26.210
     46.270  421.955   68.594   84.029   46.320  118.379   19.648   26.305
     46.280  411.982   65.773   83.152   45.122  116.683   19.015   25.140
     46.290  409.785   65.573   84.340   44.813  115.018   18.304   24.456
     46.300  413.842   67.272   83.684   45.079  116.970   19.132   23.491
     46.310  413.791   68.223   83.152   44.137  115.435   19.387   25.099
     46.320  408.035   66.396   82.421   43.991  114.648   18.828   24.149
     46.330  413.670   67.507   82.981   44.708  115.873   19.258   24.313
     46.340  413.868   65.846   83.239   45.771  118.455   18.510   23.897
     46.350  413.456   65.445   83.662   46.149  115.902   19.099   24.352
     46.360  419.049   66.940   84.822   46.067  118.264   18.612   24.824
     46.370  413.772   67.098   82.905   45.910  116.387   19.408   24.314
     46.380  416.155   65.761   84.487   44.094  118.653   19.295   24.464
     46.390  414.871   66.285   83.039   44.945  117.128   19.179   24.573
     46.400  414.504   66.308   82.759   44.951  117.724   18.669   24.592
     46.410  411.649   66.720   83.315   44.032  115.763   19.053   24.537
     46.420  414.922   67.146   82.818   45.050  118.825   18.254   24.397
     46.430  421.239   66.845   83.638   45.399  120.260   19.345   24.515
     46.440  418.565   67.056   82.414   46.448  121.235   18.648   22.541
     46.450  417.681   67.899   83.222   45.107  118.544   18.513   24.444
     46.460  419.215   68.021   83.510   45.099  120.938   19.015   24.488
     46.470  417.874   68.230   82.972   45.202  119.909   19.001   23.585
     46.480  420.002   66.470   83.584   46.285  119.838   18.962   25.397
     46.490  424.355   67.537   86.345   46.845  120.987   19.376   23.854
     46.500  419.410   67.121   85.011   45.774  119.631   18.611   23.812
     46.510  419.953   68.318   84.780   44.799  119.745   18.695   24.075
     46.520  419.364   68.112   86.277   45.040  118.032   19.158   23.837
     46.530  418.144   66.851   87.803   45.846  117.501   19.316   22.928
     46.540  413.933   67.374   83.711   45.012  117.154   19.199   23.721
     46.550  414.152   66.423   84.519   46.157  116.467   18.479   22.848
     46.560  414.828   65.230   84.659   45.193  118.041   18.625   24.009
     46.570  419.332   67.581   86.054   44.619  118.199   19.079   23.757
     46.580  416.272   66.494   85.267   43.625  118.597   19.849   25.121
     46.590  420.428   67.696   85.466   44.960  118.610   19.335   24.522
     46.600  423.848   67.386   87.087   46.074  119.912   18.054   25.768
     46.610  418.936   66.499   86.419   45.876  118.051   18.063   25.152
     46.620  416.490   66.589   84.298   45.413  118.675   18.372   24.402
     46.630  417.410   66.880   83.293   45.270  118.968   18.909   24.899
     46.640  415.465   64.755   83.450   45.133  117.851   18.479   25.304
     46.650  415.340   65.998   84.835   45.115  116.731   18.496   25.045
     46.660  417.780   66.600   83.746   46.385  117.499   18.833   24.295
     46.670  417.825   66.753   85.509   44.501  118.852   18.575   24.538
     46.680  414.366   66.714   83.801   44.885  117.815   18.615   23.977
     46.690  414.214   66.997   84.360   44.631  117.656   18.291   23.150
     46.700  419.611   67.314   84.977   44.582  117.806   18.993   24.943
     46.710  414.336   66.974   84.824   44.273  115.904   18.317   24.829
     46.720  420.921   67.483   85.930   43.922  119.961   19.295   25.207
     46.730  419.810   66.933   85.966   44.451  119.127   19.041   24.922
     46.740  420.717   66.463   85.083   44.142  122.176   18.557   25.761
     46.750  420.864   67.784   84.777   44.188  121.511   19.520   24.300
     46.760  418.359   66.107   87.287   43.830  118.405   18.680   25.335
     46.770  417.596   67.953   84.455   44.430  117.946   18.494   25.800
     46.780  417.008   67.349   86.167   43.763  117.530   19.774   24.130
     46.790  417.878   66.173   85.563   45.262  119.334   18.361   25.024
     46.800  420.561   65.927   87.123   46.345  118.571   18.544   24.503
     46.810  419.138   67.803   87.519   44.178  116.231   18.318   25.407
     46.820  424.248   68.906   87.059   45.629  118.958   18.491   25.580
     46.830  421.940   65.944   88.480   43.869  119.088   18.915   25.948
     46.840  420.181   67.709   86.824   44.465  116.930   18.345   25.925
     46.850  418.403   67.319   86.197   45.357  117.580   18.601   24.150
     46.860  419.913   67.675   86.969   44.526  118.496   19.239   24.911
     46.870  418.374   65.132   87.450   45.775  117.388   18.867   25.548
     46.880  419.486   68.394   87.309   44.793  116.534   18.622   24.827
     46.890  417.932   66.429   85.473   47.070  116.068   18.790   25.761
     46.900  421.762   66.350   86.381   46.233  118.326   19.306   24.900
     46.910  417.787   67.486   87.694   44.377  114.886   18.912   24.956
     46.920  421.775   67.972   88.907   45.390  117.982   18.139   25.290
     46.930  414.559   66.209   86.037   45.801  116.491   18.060   23.876
     46.940  419.143   68.437   86.835   45.456  115.900   18.091   25.067
     46.950  418.183   68.240   85.295   45.020  116.869   19.534   24.579
     46.960  418.192   68.623   86.579   44.824  115.608   18.460   25.411
     46.970  415.440   66.228   85.758   46.885  115.736   18.133   24.884
     46.980  418.205   68.712   85.747   46.149  115.706   17.947   25.133
     46.990  416.553   67.792   85.406   45.281  119.195   17.230   24.883
     47.000  417.908   66.534   86.967   45.293  117.324   18.064   25.285
     47.010  416.245   66.258   86.395   46.195  116.276   17.665   25.809
     47.020  416.364   66.201   85.780   46.022  115.699   17.783   25.921
     47.030  414.387   67.678   85.791   45.162  115.747   17.659   24.591
     47.040  415.961   66.706   86.542   45.319  118.604   17.013   24.444
     47.050  420.022   65.925   87.119   46.813  118.624   17.983   25.215
     47.060  416.372   65.341   86.769   45.284  118.665   17.049   25.329
     47.070  415.541   66.293   86.665   45.412  116.537   17.261   25.353
     47.080  416.568   67.489   87.570   44.517  116.394   17.697   25.217
     47.090  417.905   67.227   86.837   46.340  116.414   17.101   25.540
     47.100  419.513   66.635   87.629   45.946  116.576   18.209   25.066
     47.110  420.407   66.385   88.058   47.171  116.280   17.306   26.252
     47.120  419.911   67.219   87.949   47.082  114.922   17.477   25.932
     47.130  421.354   66.494   88.590   46.888  116.904   17.537   24.884
     47.140  419.070   67.317   87.318   46.231  116.655   17.566   24.805
     47.150  416.065   66.493   86.197   45.475  115.295   18.229   24.712
     47.160  417.781   66.413   88.752   46.134  115.697   17.531   24.760
     47.170  416.283   64.853   87.283   45.827  117.605   17.673   25.081
     47.180  416.199   66.742   86.731   44.725  117.962   17.198   24.849
     47.190  414.625   67.244   86.431   45.226  115.401   17.132   25.118
     47.200  414.210   68.012   85.766   44.570  115.045   16.920   25.390
     47.210  413.855   66.432   86.923   45.315  114.814   16.514   25.997
     47.220  417.884   67.278   86.072   45.485  117.514   17.303   26.171
     47.230  415.147   66.183   85.291   45.345  117.517   18.035   25.069
     47.240  412.993   66.174   85.501   44.868  115.713   18.242   24.780
     47.250  419.317   68.006   86.621   44.080  119.600   18.799   24.722
     47.260  414.700   66.744   85.564   43.558  116.266   18.135   25.436
     47.270  418.927   67.132   86.336   45.581  116.585   17.097   26.584
     47.280  418.116   66.908   86.115   45.352  117.733   17.897   24.779
     47.290  419.714   66.616   85.036   46.102  119.228   17.723   25.590
     47.300  418.680   66.938   86.070   45.430  118.037   17.842   25.759
     47.310  415.954   66.226   84.346   45.457  117.478   18.636   24.403
     47.320  419.139   67.151   85.540   46.934  117.347   17.259   24.499
     47.330  418.484   66.388   86.538   45.879  117.428   17.773   24.983
     47.340  418.414   66.030   86.379   46.419  117.348   17.832   24.974
     47.350  413.562   65.465   84.650   44.444  116.365   18.367   24.107
     47.360  417.068   65.964   86.314   45.987  116.629   17.992   24.565
     47.370  415.227   66.830   84.967   45.359  116.003   18.074   24.835
     47.380  413.777   66.191   85.847   45.311  115.488   17.910   24.685
     47.390  413.914   65.883   85.429   45.277  116.413   17.969   25.297
     47.400  412.575   65.512   84.038   46.522  115.688   17.465   24.433
     47.410  411.698   66.161   83.972   44.638  116.193   17.625   24.579
     47.420  413.093   65.569   84.538   44.185  115.763   18.220   24.247
     47.430  411.919   65.686   84.544   45.639  115.395   17.599   24.489
     47.440  411.220   65.002   85.231   44.897  115.643   17.765   24.580
     47.450  413.885   67.619   85.901   44.649  114.812   17.470   25.138
     47.460  413.399   66.208   86.590   44.243  115.049   17.878   23.559
     47.470  416.083   65.106   87.234   45.636  118.282   18.110   23.473
     47.480  414.578   66.067   85.184   44.779  116.389   18.328   24.546
     47.490  414.868   65.441   86.044   45.467  116.539   17.622   24.761
     47.500  415.512   67.206   86.201   44.464  116.626   17.608   23.850
     47.510  413.142   66.456   85.806   44.619  115.230   17.856   24.374
     47.520  416.067   64.598   86.343   45.334  116.652   18.830   25.372
     47.530  416.101   65.640   85.505   45.323  117.329   17.622   25.395
     47.540  418.961   66.379   88.314   45.917  115.565   17.417   24.425
     47.550  417.027   67.532   85.883   46.349  115.923   17.451   25.236
     47.560  417.482   66.384   84.860   45.427  117.553   17.816   25.618
     47.570  415.492   65.229   86.287   44.471  117.498   18.476   24.754
     47.580  420.845   66.566   86.268   44.916  118.115   18.790   25.538
     47.590  416.261   66.864   87.183   44.884  115.416   18.132   24.834
     47.600  415.312   64.728   85.960   45.477  115.811   18.309   25.783
     47.610  415.782   65.954   86.948   44.623  115.396   18.557   24.385
     47.620  416.651   64.940   87.290   44.998  115.985   18.795   25.469
     47.630  420.251   66.398   88.555   45.317  117.319   18.049   24.488
     47.640  419.933   65.450   87.774   46.224  116.741   18.161   25.579
     47.650  416.291   65.333   88.378   45.903  115.215   18.292   25.531
     47.660  418.082   65.236   88.739   46.393  116.860   18.213   25.411
     47.670  418.087   65.963   88.406   44.987  117.543   18.389   24.938
     47.680  416.870   66.441   88.568   46.235  116.278   18.050   24.198
     47.690  415.478   65.345   89.357   45.559  116.989   17.925   23.630
     47.700  415.488   66.259   88.090   45.107  114.418   18.490   25.026
     47.710  413.734   64.353   88.857   45.439  115.062   18.169   24.894
     47.720  416.279   67.337   87.380   45.314  112.552   18.803   25.431
     47.730  414.313   65.570   86.709   44.746  114.635   18.243   24.269
     47.740  414.254   65.255   87.770   45.197  114.840   18.220   24.914
     47.750  414.407   64.188   87.474   44.734  114.256   18.730   25.171
     47.760  411.858   64.880   86.705   44.363  113.631   17.728   24.680
     47.770  411.848   64.354   86.814   45.102  112.484   18.452   25.503
     47.780  416.126   65.144   88.522   44.619  115.366   18.033   25.566
     47.790  418.026   66.377   87.610   43.761  116.206   19.445   25.405
     47.800  415.910   66.230   87.506   43.592  115.545   17.618   25.602
     47.810  416.310   66.105   87.843   42.976  115.211   17.839   25.604
     47.820  415.367   64.908   87.440   42.972  117.061   17.468   26.760
     47.830  420.516   67.065   89.086   43.751  117.133   17.867   26.571
     47.840  420.711   66.524   88.230   44.434  118.686   18.388   25.684
     47.850  418.586   66.265   89.464   44.373  114.793   18.410   25.575
     47.860  420.904   67.645   89.049   44.396  116.133   18.557   25.696
     47.870  418.293   67.575   87.661   45.391  114.447   17.959   26.009
     47.880  422.566   68.273   90.313   44.425  115.705   18.075   25.245
     47.890  418.961   65.064   90.349   44.263  114.951   20.020   25.501
     47.900  419.590   67.312   87.886   44.638  115.737   19.220   24.830
     47.910  417.383   66.496   87.334   44.454  116.365   19.278   24.280
     47.920  415.521   66.349   87.155   44.940  114.675   19.127   24.836
     47.930  417.794   65.580   87.835   44.714  118.669   18.046   25.094
     47.940  418.515   66.942   86.935   43.913  116.893   18.965   26.167
     47.950  417.061   67.578   86.615   44.215  117.731   18.243   24.673
     47.960  413.896   65.156   85.485   43.082  117.860   19.570   24.390
     47.970  410.044   64.988   86.171   42.972  115.442   19.017   24.385
     47.980  415.356   66.980   87.038   44.708  114.845   19.609   25.002
     47.990  414.054   65.105   86.210   43.926  116.265   19.109   25.041
     48.000  415.644   66.348   87.375   43.557  116.988   18.194   24.104
     48.010  416.443   65.673   87.442   43.291  117.444   18.433   24.864
     48.020  414.407   66.446   87.816   43.689  116.148   18.300   24.434
     48.030  414.793   65.675   89.124   43.227  113.393   19.043   25.844
     48.040  416.596   64.734   89.327   44.386  115.665   19.782   24.864
     48.050  415.595   65.492   86.369   44.841  115.883   18.852   25.152
     48.060  417.446   66.621   88.531   44.896  113.874   18.514   26.063
     48.070  415.443   65.532   86.787   44.692  115.650   18.072   25.349
     48.080  418.747   66.322   87.762   44.528  115.862   19.336   26.025
     48.090  416.505   65.494   88.683   44.760  113.791   19.198   24.802
     48.100  414.334   65.119   88.061   43.705  114.220   19.669   25.341
     48.110  414.766   65.504   88.002   44.778  113.771   18.657   25.101
     48.120  412.405   64.583   87.501   43.618  113.461   19.455   24.700
     48.130  409.951   64.992   84.152   42.973  114.285   19.389   25.141
     48.140  418.615   64.743   90.049   44.851  112.885   20.371   25.718
     48.150  416.949   68.058   86.497   43.812  115.496   18.597   25.201
     48.160  417.988   67.020   86.260   45.294  115.053   20.021   25.356
     48.170  416.891   67.591   86.061   46.151  113.813   20.023   25.280
     48.180  414.916   67.283   84.969   44.050  114.194   19.622   25.957
     48.190  410.481   65.645   85.252   44.985  110.858   20.440   24.467
     48.200  409.227   65.549   84.342   44.742  112.908   19.850   25.009
     48.210  413.783   65.956   84.975   45.898  113.385   20.702   25.431
     48.220  412.436   66.044   84.419   45.836  113.071   20.154   25.204
     48.230  413.618   67.586   85.420   44.845  113.361   19.598   24.768
     48.240  410.141   66.316   85.665   44.735  112.795   19.982   23.806
     48.250  412.126   67.056   85.375   44.582  112.670   20.191   24.714
     48.260  415.412   66.836   87.486   43.989  114.145   19.472   25.109
     48.270  417.984   67.238   88.170   45.206  115.237   19.048   24.320
     48.280  412.713   65.757   85.190   45.180  114.420   19.510   23.394
     48.290  409.667   64.609   83.359   46.116  113.914   19.954   23.737
     48.300  414.899   67.101   86.037   43.961  114.316   19.437   23.940
     48.310  412.077   66.513   84.867   44.743  112.643   20.048   24.048
     48.320  409.910   67.607   82.998   44.321  114.125   20.217   23.603
     48.330  410.862   66.471   86.056   43.727  113.130   19.532   24.039
     48.340  413.526   67.232   85.009   45.166  115.319   19.873   23.794
     48.350  414.186   67.397   84.833   45.026  115.684   19.318   23.532
     48.360  417.119   68.794   86.875   46.025  113.086   19.868   24.313
     48.370  413.184   66.923   85.073   45.133  113.994   19.676   24.741
     48.380  413.938   68.044   86.508   44.645  112.702   18.963   24.976
     48.390  412.224   68.743   84.573   45.138  112.465   18.371   24.776
     48.400  415.065   68.957   86.146   45.106  113.479   18.919   23.989
     48.410  415.151   67.512   85.896   44.657  114.272   18.991   25.276
     48.420  414.838   68.636   85.390   45.268  113.701   19.157   24.253
     48.430  411.054   66.663   84.640   44.659  111.769   20.302   24.416
     48.440  419.169   68.888   87.184   45.650  115.888   18.868   25.307
     48.450  416.842   67.603   86.674   46.613  114.707   19.362   24.872
     48.460  413.049   66.996   86.258   45.802  114.107   19.353   24.706
     48.470  414.085   67.284   85.757   44.397  114.089   19.945   24.647
     48.480  410.270   67.237   85.610   44.372  112.041   19.351   25.238
     48.490  414.906   66.417   86.811   45.674  113.360   19.855   25.318
     48.500  416.753   66.807   88.139   45.560  113.933   19.470   25.295
     48.510  415.310   67.048   86.265   45.029  114.916   19.696   24.630
     48.520  416.665   66.166   87.435   46.389  114.835   19.481   24.449
     48.530  416.738   67.428   85.452   45.683  114.421   19.534   24.390
     48.540  415.422   66.260   85.442   46.296  114.251   19.812   24.835
     48.550  416.148   66.387   86.767   45.070  114.949   20.129   24.477
     48.560  416.859   67.464   88.376   44.880  114.395   19.667   24.329
     48.570  414.637   67.628   87.187   44.427  113.155   19.692   24.622
     48.580  413.757   66.850   87.789   45.750  111.414   20.061   24.572
     48.590  414.418   68.079   85.456   45.890  113.201   19.366   24.247
     48.600  416.224   67.102   86.591   45.906  114.441   18.942   24.845
     48.610  419.465   66.814   86.832   46.766  115.133   19.820   24.679
     48.620  417.740   66.760   85.764   46.580  115.492   18.538   25.006
     48.630  412.479   65.803   86.569   45.614  113.176   19.024   23.803
     48.640  413.587   65.683   84.808   45.316  115.160   19.106   25.570
     48.650  419.023   66.646   87.766   46.506  114.772   19.069   24.136
     48.660  416.225   68.367   86.226   45.431  114.737   18.729   23.977
     48.670  422.547   67.686   88.099   45.845  116.440   19.058   24.694
     48.680  418.787   66.568   86.052   45.596  115.782   20.774   24.831
     48.690  418.302   66.076   87.491   45.632  115.235   20.278   24.144
     48.700  422.513   65.584   88.797   45.450  118.294   19.926   25.793
     48.710  418.604   66.315   85.891   46.013  116.194   20.151   25.245
     48.720  419.593   65.797   86.227   44.845  117.804   19.747   24.804
     48.730  415.523   65.866   85.492   45.230  114.460   20.176   25.181
     48.740  417.510   65.570   84.463   45.441  116.407   20.396   25.702
     48.750  419.354   66.778   85.597   44.908  116.225   20.675   25.446
     48.760  419.255   66.502   86.228   44.953  114.119   20.149   26.630
     48.770  416.832   66.082   85.472   44.008  115.487   20.070   26.370
     48.780  419.596   66.415   84.288   46.476  115.484   20.629   26.784
     48.790  418.781   66.756   85.435   45.340  116.450   19.293   27.019
     48.800  420.996   66.917   85.810   45.056  117.171   18.698   27.441
     48.810  421.347   68.368   86.192   44.613  115.652   19.695   26.625
     48.820  418.860   65.758   86.726   44.963  114.861   19.525   27.001
     48.830  421.040   67.330   86.595   44.467  116.822   20.112   25.277
     48.840  418.073   65.642   85.681   45.569  113.881   20.050   26.354
     48.850  419.161   67.244   85.502   44.397  114.214   19.322   26.609
     48.860  416.332   66.395   85.329   43.858  115.055   19.739   26.157
     48.870  420.727   67.319   85.654   45.570  116.485   20.186   26.284
     48.880  420.252   67.321   84.904   44.156  117.080   21.041   26.379
     48.890  421.559   67.252   87.364   44.033  116.533   20.244   26.690
     48.900  419.993   67.629   87.376   43.091  116.088   19.735   26.650
     48.910  418.182   67.548   86.608   43.246  116.858   19.398   25.770
     48.920  419.238   67.076   87.920   43.822  115.535   20.240   25.875
     48.930  419.217   66.804   87.565   43.510  116.582   20.025   26.479
     48.940  424.091   68.770   88.132   45.076  116.405   20.892   25.098
     48.950  420.239   68.112   87.490   44.203  117.318   20.701   24.909
     48.960  419.258   67.430   87.486   44.033  115.868   19.968   26.232
     48.970  422.308   68.825   88.338   43.268  115.400   20.462   26.266
     48.980  422.895   69.005   87.497   43.501  118.537   19.860   25.275
     48.990  422.531   67.831   87.360   45.360  118.100   20.555   24.658
     49.000  424.032   68.331   88.761   44.952  116.613   20.343   25.100
     49.010  421.128   68.061   87.638   45.163  116.745   20.358   24.210
     49.020  418.168   67.243   87.283   43.704  115.654   19.455   25.008
     49.030  421.846   67.820   88.487   43.439  116.459   20.502   25.381
     49.040  419.626   68.556   87.284   43.506  116.524   20.633   24.590
     49.050  419.042   69.057   88.857   44.281  114.502   19.523   24.518
     49.060  417.773   68.373   86.936   43.416  115.540   20.765   23.727
     49.070  416.103   67.376   86.086   43.326  114.736   21.814   25.195
     49.080  420.956   66.905   88.716   44.008  115.783   20.688   25.353
     49.090  416.661   67.024   87.477   42.458  116.195   19.771   24.702
     49.100  416.219   67.243   86.970   42.895  116.022   19.752   24.207
     49.110  418.963   66.426   87.316   43.768  117.096   19.537   25.611
     49.120  420.604   67.090   87.092   44.156  116.666   19.514   25.745
     49.130  418.540   68.529   85.706   44.471  116.199   18.859   25.261
     49.140  415.571   67.364   85.744   43.888  115.729   19.208   24.474
     49.150  412.578   67.005   85.708   43.792  114.104   19.495   24.645
     49.160  423.054   68.905   89.291   44.593  116.580   20.845   25.059
     49.170  414.686   66.537   88.194   42.827  113.907   19.891   25.635
     49.180  424.466   67.679   89.109   45.486  118.402   19.566   24.511
     49.190  418.944   67.815   88.070   45.107  114.206   20.597   24.384
     49.200  417.841   66.710   87.991   44.155  116.307   19.759   24.860
     49.210  418.260   67.918   87.953   43.699  114.782   19.920   25.685
     49.220  422.423   67.913   90.100   43.637  116.495   20.319   25.151
     49.230  417.203   69.155   86.919   43.778  115.343   19.434   25.236
     49.240  422.391   67.206   88.650   43.598  117.955   19.938   25.479
     49.250  420.384   67.791   88.033   43.603  117.516   20.274   24.575
     49.260  417.109   66.742   89.090   44.081  114.282   19.422   24.699
     49.270  414.432   66.384   86.796   43.713  115.528   19.464   24.787
     49.280  420.023   69.410   86.159   42.963  117.352   19.949   25.501
     49.290  414.990   66.877   85.823   44.264  117.687   19.633   25.029
     49.300  412.357   65.803   85.354   43.318  115.038   19.804   25.314
     49.310  414.798   65.364   87.146   43.755  116.226   18.840   24.827
     49.320  415.027   66.362   86.574   43.864  115.955   19.713   25.106
     49.330  415.702   67.183   88.628   43.040  116.119   19.010   24.810
     49.340  414.726   66.431   86.991   44.436  113.953   19.813   25.102
     49.350  413.959   66.443   86.071   44.546  115.581   18.618   24.432
     49.360  414.368   66.270   87.409   43.482  116.719   18.809   25.142
     49.370  414.110   67.292   87.921   43.150  113.660   18.021   25.380
     49.380  416.644   65.879   88.745   42.809  117.496   18.840   25.207
     49.390  420.230   67.255   89.823   43.481  118.177   18.890   24.921
     49.400  417.725   66.921   86.974   44.097  116.961   19.266   25.009
     49.410  415.090   66.501   86.584   42.521  117.388   19.484   25.339
     49.420  420.805   65.943   89.594   42.664  119.831   19.176   24.923
     49.430  420.229   66.439   89.439   43.225  116.758   19.262   26.674
     49.440  418.480   66.724   89.482   43.863  115.402   18.481   25.687
     49.450  421.728   66.618   88.893   44.348  117.852   18.328   25.828
     49.460  416.153   66.716   88.028   44.465  115.662   18.812   25.387
     49.470  414.790   66.109   87.554   44.230  114.373   18.774   24.715
     49.480  417.190   66.073   89.253   42.403  115.551   18.662   25.815
     49.490  418.685   66.287   89.116   42.375  115.825   18.939   25.915
     49.500  417.372   67.167   87.776   43.545  115.558   18.498   25.743
     49.510  415.353   68.359   86.794   42.983  115.401   18.460   25.085
     49.520  416.927   66.483   89.200   43.003  116.953   18.089   25.221
     49.530  414.118   65.339   86.440   44.125  115.847   18.926   25.155
     49.540  417.977   65.952   87.288   43.886  117.746   18.688   25.397
     49.550  414.629   65.108   88.021   43.336  117.404   17.870   25.496
     49.560  418.397   65.053   88.274   43.641  117.264   19.063   26.003
     49.570  418.501   63.983   89.424   43.047  117.914   19.057   25.830
     49.580  418.028   66.411   88.350   42.899  117.055   19.013   25.438
     49.590  415.364   64.644   89.545   42.171  117.119   17.773   25.969
     49.600  420.001   65.412   90.611   42.026  118.482   19.178   25.393
     49.610  416.190   65.254   88.502   42.418  117.669   18.146   25.659
     49.620  418.268   66.176   88.403   43.991  116.241   19.002   25.828
     49.630  418.053   66.083   88.361   43.639  117.200   19.267   25.290
     49.640  417.683   65.966   88.011   43.011  116.375   18.743   26.489
     49.650  416.885   65.490   89.406   43.535  115.723   19.771   24.838
     49.660  416.220   67.849   86.538   42.533  117.705   18.455   25.440
     49.670  412.889   66.902   86.709   42.590  116.175   18.365   25.110
     49.680  416.921   67.189   87.504   43.537  115.768   19.078   25.970
     49.690  416.398   66.317   87.679   44.374  115.915   19.610   24.219
     49.700  412.490   67.464   86.743   42.390  114.549   18.071   25.480
     49.710  417.265   67.304   86.900   42.993  117.221   18.819   24.807
     49.720  419.191   67.115   88.307   43.543  116.562   19.720   25.501
     49.730  418.947   66.689   86.574   43.700  118.239   18.971   25.664
     49.740  421.042   67.885   87.389   44.101  116.070   18.917   25.721
     49.750  417.411   67.400   87.591   43.271  115.473   19.682   25.158
     49.760  417.409   65.468   87.678   43.341  114.619   20.051   26.333
     49.770  419.403   66.899   88.438   43.763  116.320   20.087   25.469
     49.780  416.475   66.697   89.021   43.917  115.133   19.399   24.853
     49.790  419.057   66.651   88.364   43.487  116.831   20.065   25.541
     49.800  422.402   67.506   89.062   43.546  117.241   20.986   25.101
     49.810  419.474   66.495   89.228   43.900  116.762   19.627   25.725
     49.820  417.862   67.543   88.507   44.043  115.486   20.449   25.180
     49.830  420.970   67.085   88.410   44.335  116.957   19.977   25.339
     49.840  416.145   66.576   86.696   42.780  116.894   20.363   25.667
     49.850  415.190   65.946   88.171   42.120  115.077   20.251   25.613
     49.860  416.896   66.537   88.283   42.402  114.906   20.782   25.690
     49.870  419.194   67.571   88.700   42.846  115.149   20.488   25.660
     49.880  417.632   66.073   88.936   42.434  117.634   19.649   25.397
     49.890  417.198   66.571   88.543   43.017  115.328   19.803   24.807
     49.900  415.180   67.351   88.963   42.136  113.549   19.808   25.394
     49.910  414.410   66.520   87.134   42.164  115.309   19.085   25.372
     49.920  418.818   66.875   88.820   43.063  116.560   19.261   25.512
     49.930  418.354   66.587   87.787   43.361  117.508   19.647   24.625
     49.940  420.002   67.365   89.777   44.095  114.931   19.583   24.778
     49.950  421.435   69.423   89.310   44.001  115.409   18.811   25.933
     49.960  424.591   68.183   88.835   44.222  118.284   20.549   25.557
     49.970  421.495   67.671   89.515   43.806  116.302   20.167   25.329
     49.980  421.386   69.025   88.192   44.292  115.404   21.103   24.770
     49.990  421.440   67.116   88.531   43.530  117.168   19.566   26.848
     50.000  420.616   67.479   89.530   43.599  116.025   20.051   25.402
     50.010  420.097   67.803   87.982   44.055  116.234   19.347   26.128
     50.020  420.441   68.190   88.230   42.657  117.923   19.107   25.082
     50.030  419.121   66.864   88.467   44.251  116.238   19.871   25.478
     50.040  418.994   67.790   88.848   44.797  115.004   20.117   24.980
     50.050  420.324   67.871   89.028   43.766  116.421   19.372   26.278
     50.060  421.489   67.603   89.956   44.331  117.284   19.088   24.720
     50.070  417.800   66.728   88.588   43.752  114.882   20.314   24.980
     50.080  421.082   68.371   89.879   43.145  115.556   20.708   25.087
     50.090  420.857   66.461   89.158   43.880  116.495   20.976   24.838
     50.100  417.270   66.535   89.330   43.850  116.171   18.975   24.684
     50.110  418.714   66.416   88.670   44.042  117.213   19.915   24.303
     50.120  422.895   65.991   89.554   44.598  118.104   20.144   25.611
     50.130  418.620   67.005   87.938   44.439  116.417   19.679   24.898
     50.140  417.515   66.469   89.050   43.829  115.630   20.056   25.488
     50.150  420.482   67.515   86.702   45.954  116.807   19.263   25.620
     50.160  422.345   68.145   88.983   44.335  117.414   19.925   24.878
     50.170  420.527   65.695   89.924   45.226  114.724   19.815   25.468
     50.180  420.390   67.885   86.828   45.950  117.351   19.741   24.133
     50.190  417.579   66.791   87.891   45.133  114.761   19.712   24.984
     50.200  420.747   67.583   89.236   46.523  114.357   19.686   24.150
     50.210  422.284   67.885   89.437   45.180  115.396   19.757   24.606
     50.220  418.998   67.578   88.242   44.903  115.480   19.889   23.508
     50.230  423.387   68.724   90.818   44.322  116.189   20.594   23.476
     50.240  424.365   67.813   90.949   46.453  116.612   20.063   23.354
     50.250  419.189   68.069   90.612   43.067  115.879   19.091   23.617
     50.260  420.214   68.158   88.582   43.504  117.990   18.652   23.562
     50.270  419.525   67.551   88.610   42.667  116.398   20.192   24.281
     50.280  418.093   67.695   89.270   44.196  113.480   19.355   23.855
     50.290  420.168   67.842   90.105   44.579  114.501   20.791   23.310
     50.300  419.817   66.333   90.492   44.969  115.024   19.930   23.845
     50.310  419.604   68.462   90.130   45.396  113.535   20.269   23.344
     50.320  421.197   67.242   89.666   44.561  115.777   20.229   24.357
     50.330  423.484   69.210   89.408   45.487  115.509   19.989   23.896
     50.340  422.564   67.153   91.231   43.644  115.280   20.438   24.110
     50.350  422.527   67.471   92.746   43.285  116.624   20.569   23.144
     50.360  419.910   67.092   90.431   43.504  114.267   21.179   23.710
     50.370  419.615   67.205   90.939   42.959  114.543   19.997   24.162
     50.380  419.142   67.793   91.225   43.602  112.966   20.277   23.302
     50.390  420.297   65.820   89.288   45.316  114.864   21.786   24.296
     50.400  418.098   66.969   88.483   43.867  115.301   20.537   24.305
     50.410  418.936   67.144   89.198   44.635  114.055   21.247   23.385
     50.420  422.088   67.498   88.090   45.137  116.256   20.634   25.109
     50.430  418.419   65.248   88.331   45.037  116.284   19.922   22.921
     50.440  418.257   66.655   88.407   44.024  115.800   20.315   23.256
     50.450  421.355   68.623   89.120   43.904  116.880   20.338   23.250
     50.460  413.900   65.573   90.388   44.265  113.705   19.550   22.580
     50.470  418.135   66.552   90.104   44.019  115.196   18.725   23.551
     50.480  418.583   65.584   89.892   45.949  114.594   19.635   23.931
     50.490  421.065   68.021   91.175   44.472  114.640   20.539   23.765
     50.500  419.276   68.314   89.572   44.498  115.860   19.343   23.219
     50.510  417.723   64.548   90.165   44.703  115.260   19.756   24.166
     50.520  415.109   65.176   89.565   44.605  114.953   18.853   23.992
     50.530  418.612   65.283   91.374   44.449  114.765   19.266   24.136
     50.540  415.812   65.717   88.805   43.638  115.333   19.041   24.189
     50.550  416.962   64.624   89.530   44.449  115.853   18.716   24.030
     50.560  415.262   65.340   87.885   44.933  114.561   19.319   24.167
     50.570  413.784   63.984   88.969   44.250  114.773   18.544   24.333
     50.580  420.304   67.055   89.701   44.430  116.031   20.024   24.395
     50.590  417.979   65.782   89.094   44.873  114.052   20.480   24.813
     50.600  417.027   66.342   89.162   44.270  114.591   20.398   23.496
     50.610  418.396   65.490   89.594   45.241  115.638   20.187   23.132
     50.620  416.347   64.884   89.217   44.942  115.385   20.504   22.246
     50.630  419.162   65.534   89.940   44.655  115.052   19.929   24.266
     50.640  417.059   66.426   88.390   44.070  115.265   20.144   24.000
     50.650  416.789   66.526   89.958   44.925  114.582   19.947   22.364
     50.660  419.739   64.356   91.743   43.811  115.586   21.005   23.899
     50.670  419.122   65.738   90.000   43.690  115.130   20.968   23.992
     50.680  419.368   65.330   89.023   46.844  115.676   19.813   24.103
     50.690  420.303   65.651   90.828   44.636  115.949   20.273   24.002
     50.700  421.218   65.486   89.542   44.979  117.404   20.613   23.542
     50.710  417.987   66.088   89.323   43.194  115.021   21.058   23.976
     50.720  418.015   66.687   89.021   44.322  115.982   19.900   23.256
     50.730  418.217   66.413   88.854   44.219  115.390   20.301   24.137
     50.740  420.786   67.426   86.951   44.916  115.817   21.318   24.362
     50.750  420.881   66.539   89.569   43.970  115.409   20.360   24.725
     50.760  418.354   67.385   87.213   44.029  117.150   20.084   24.040
     50.770  417.064   67.037   88.124   44.900  114.498   18.955   24.505
     50.780  417.327   67.673   87.775   44.673  113.913   19.635   24.331
     50.790  416.178   67.514   88.189   44.311  113.489   19.347   23.864
     50.800  419.098   65.843   88.918   44.797  115.908   19.905   23.913
     50.810  419.606   66.672   90.620   44.853  114.267   20.074   24.417
     50.820  417.321   67.590   88.773   44.810  114.346   19.895   22.971
     50.830  416.009   66.613   89.453   44.344  113.682   20.453   23.645
     50.840  420.868   66.364   90.257   45.370  116.110   20.586   24.116
     50.850  418.852   66.907   89.405   45.068  115.824   19.726   23.570
     50.860  419.943   67.204   89.336   45.110  116.789   21.090   23.026
     50.870  414.921   66.313   88.946   43.807  114.870   20.022   23.133
     50.880  420.632   67.059   89.604   46.540  116.243   19.925   23.480
     50.890  420.224   66.099   89.407   45.453  116.853   20.763   23.487
     50.900  418.508   66.022   89.955   44.990  115.899   19.973   22.807
     50.910  417.159   66.310   89.700   45.258  114.908   19.825   23.489
     50.920  416.535   66.693   87.643   44.786  115.601   20.395   23.547
     50.930  422.827   66.869   88.353   46.238  118.290   19.377   24.346
     50.940  421.395   67.405   88.292   46.271  115.496   20.998   24.084
     50.950  413.368   65.924   87.647   44.558  114.555   19.838   23.337
     50.960  419.745   66.952   88.564   43.152  117.350   20.745   23.576
     50.970  422.697   66.321   89.241   44.281  119.021   19.850   24.475
     50.980  423.510   67.249   91.307   44.940  117.069   20.611   23.638
     50.990  419.944   66.950   88.223   44.976  116.152   21.043   24.804
     51.000  422.915   66.204   90.329   44.842  117.384   19.998   23.777
     51.010  416.948   67.674   89.253   43.076  115.339   19.319   23.404
     51.020  423.457   67.788   90.256   44.579  116.757   20.560   23.267
     51.030  420.592   66.323   90.061   43.404  115.888   20.983   23.701
     51.040  426.573   69.059   90.367   45.331  118.289   21.234   23.689
     51.050  423.690   66.746   90.451   44.413  117.392   20.967   24.632
     51.060  423.028   68.337   90.381   44.494  115.805   20.023   24.021
     51.070  423.157   68.372   89.626   44.632  116.356   20.502   24.556
     51.080  422.102   67.292   90.119   46.405  115.060   20.226   23.463
     51.090  417.076   67.160   89.374   43.832  114.821   20.018   23.502
     51.100  424.409   67.953   91.336   44.893  116.445   20.383   24.172
     51.110  420.138   66.772   90.609   44.799  116.282   18.920   23.686
     51.120  420.387   67.601   91.710   44.232  114.485   21.006   23.752
     51.130  415.616   64.709   89.897   45.109  114.826   19.624   23.860
     51.140  420.208   66.347   89.360   45.081  116.355   20.127   24.194
     51.150  418.968   66.387   89.802   45.829  114.000   20.430   24.139
     51.160  418.492   67.574   90.136   43.787  114.495   20.657   24.185
     51.170  421.464   66.157   89.334   45.443  114.902   20.418   24.750
     51.180  422.141   66.169   90.716   45.468  116.623   21.260   23.874
     51.190  420.760   66.651   89.620   44.118  116.947   20.736   24.964
     51.200  417.873   66.958   89.752   44.929  114.067   20.025   23.781
     51.210  416.876   67.814   88.951   43.914  114.464   20.013   23.986
     51.220  417.275   66.848   88.602   44.268  114.900   20.622   24.355
     51.230  412.345   66.170   87.669   43.489  114.472   20.172   23.561
     51.240  412.698   67.535   87.348   43.433  113.983   19.670   23.963
     51.250  413.443   66.895   87.147   43.238  113.803   21.358   24.659
     51.260  415.102   67.597   87.607   42.448  116.883   19.983   24.298
     51.270  410.929   66.197   87.231   44.751  113.378   20.059   23.301
     51.280  416.330   65.527   89.600   44.218  114.518   20.223   23.955
     51.290  420.267   65.658   89.856   44.592  118.120   20.102   24.511
     51.300  421.559   68.004   89.767   43.732  116.711   20.500   25.159
     51.310  419.011   67.226   91.212   43.462  115.102   20.663   24.678
     51.320  416.576   67.185   89.391   43.724  114.189   19.741   23.260
     51.330  418.354   66.388   90.567   43.276  114.987   20.563   24.364
     51.340  415.786   66.711   88.461   43.726  116.015   20.269   23.116
     51.350  415.164   66.037   89.268   43.705  114.409   20.368   24.640
     51.360  417.184   66.571   90.565   43.122  116.587   20.500   22.880
     51.370  418.742   67.301   90.030   44.557  116.192   20.280   23.793
     51.380  420.805   66.591   88.727   43.558  118.854   20.413   24.468
     51.390  417.294   66.399   88.326   43.186  118.630   19.862   23.446
     51.400  418.128   66.083   90.797   42.117  119.079   19.878   23.489
     51.410  420.787   67.105   89.659   43.547  118.423   21.296   23.288
     51.420  420.797   67.523   91.108   44.237  117.874   20.054   23.177
     51.430  422.685   68.192   90.802   44.418  117.924   20.614   24.298
     51.440  420.168   68.320   89.059   44.546  116.938   20.038   23.060
     51.450  421.064   67.668   89.878   45.297  116.259   21.247   23.297
     51.460  423.487   67.982   90.850   44.069  117.229   20.664   24.176
     51.470  424.067   67.297   90.573   43.734  120.103   20.662   23.987
     51.480  423.602   67.661   92.138   44.139  116.623   21.464   24.572
     51.490  424.293   68.237   90.916   45.401  117.329   21.142   24.680
     51.500  422.839   66.601   90.351   44.487  117.132   21.877   24.766
     51.510  420.441   66.713   88.592   44.001  118.108   20.828   24.793
     51.520  422.768   65.804   91.266   45.168  117.826   20.120   24.376
     51.530  416.463   65.682   89.125   43.261  116.193   20.304   23.914
     51.540  421.419   67.001   89.979   45.175  116.391   21.114   24.372
     51.550  421.043   65.814   91.526   44.885  115.884   20.806   23.968
     51.560  421.295   66.557   90.625   43.808  118.051   21.175   23.707
     51.570  415.414   66.831   88.569   42.634  117.092   20.336   23.638
     51.580  417.491   67.210   88.402   43.312  115.913   20.863   24.398
     51.590  420.809   67.375   91.852   43.050  116.938   20.420   23.860
     51.600  419.360   66.651   92.139   44.067  116.363   19.604   23.046
     51.610  416.372   65.419   90.310   43.603  115.611   19.616   23.908
     51.620  415.043   65.720   87.849   43.048  115.437   19.743   25.226
     51.630  415.489   67.089   90.895   42.430  113.302   20.104   24.819
     51.640  418.104   66.900   89.998   44.974  116.050   19.978   24.285
     51.650  421.208   66.567   91.126   44.244  116.830   20.085   23.871
     51.660  421.799   66.093   88.945   45.051  119.477   19.344   24.985
     51.670  419.798   66.265   90.112   45.303  116.450   19.557   24.625
     51.680  418.819   65.333   88.168   45.221  118.416   21.314   24.355
     51.690  416.919   66.299   89.049   43.580  116.363   19.791   24.523
     51.700  417.197   67.023   88.543   45.339  116.212   19.204   24.468
     51.710  414.769   67.256   88.122   44.249  115.601   19.769   23.693
     51.720  416.278   67.769   88.064   44.468  116.215   18.982   24.286
     51.730  416.436   66.729   89.559   44.205  116.934   19.759   22.951
     51.740  415.121   66.109   88.501   44.050  116.569   19.172   24.090
     51.750  416.829   65.854   88.299   44.786  117.327   20.054   24.840
     51.760  421.051   67.557   90.067   44.897  117.791   19.143   24.635
     51.770  417.965   66.890   89.498   45.296  116.014   19.432   24.141
     51.780  415.329   66.216   88.091   42.653  115.932   19.479   24.415
     51.790  416.624   66.494   89.399   42.761  114.706   20.608   24.391
     51.800  417.368   67.121   88.590   43.887  115.855   20.750   24.299
     51.810  418.411   66.840   88.480   43.206  117.899   19.222   24.990
     51.820  414.837   66.550   88.303   42.984  114.295   19.719   24.947
     51.830  422.188   67.933   89.216   44.253  115.673   21.118   25.333
     51.840  418.959   67.606   87.876   43.431  117.413   20.055   24.536
     51.850  416.189   67.483   88.656   42.780  116.525   20.002   24.012
     51.860  413.155   65.829   86.817   43.388  115.424   19.809   24.649
     51.870  419.074   68.277   88.482   44.622  115.797   19.626   24.875
     51.880  413.954   67.418   88.127   43.527  114.962   19.748   24.325
     51.890  415.812   68.669   87.969   42.788  115.380   20.699   24.784
     51.900  414.872   66.429   88.714   43.190  113.641   20.409   24.815
     51.910  418.795   68.367   87.737   44.163  116.949   20.741   24.142
     51.920  417.996   66.737   87.915   42.469  118.311   20.739   25.403
     51.930  416.241   65.728   88.760   43.504  116.008   20.049   24.559
     51.940  418.070   66.400   86.784   44.717  116.713   19.877   25.885
     51.950  413.464   67.501   86.178   43.774  115.236   20.366   25.048
     51.960  415.848   66.398   88.361   43.852  116.755   19.961   24.310
     51.970  414.198   67.724   88.125   43.389  113.179   20.592   25.079
     51.980  416.941   65.814   86.562   45.015  117.433   19.625   25.191
     51.990  416.694   66.542   88.260   44.354  117.442   19.706   24.689
     52.000  415.280   65.485   87.199   43.310  117.350   20.310   25.402
     52.010  411.355   64.995   87.282   43.736  116.020   19.599   24.418
     52.020  413.306   65.985   89.273   43.352  115.798   19.716   23.528
     52.030  414.323   65.821   87.897   43.942  117.877   19.430   23.387
     52.040  416.352   66.411   89.597   44.283  114.687   21.026   24.405
     52.050  416.390   65.178   88.547   43.481  118.607   20.510   23.520
     52.060  416.135   64.571   88.302   44.476  116.923   20.835   23.468
     52.070  418.403   65.918   88.891   44.688  116.630   20.489   24.453
     52.080  417.214   65.514   88.189   44.385  118.335   19.881   24.816
     52.090  414.647   65.882   89.503   43.470  115.002   19.955   23.838
     52.100  417.502   65.796   88.769   43.771  117.732   19.584   23.272
     52.110  417.098   67.130   88.877   44.086  116.042   20.345   24.407
     52.120  415.047   65.156   90.700   43.222  114.557   20.318   24.095
     52.130  416.119   64.675   88.384   43.926  117.026   20.707   24.459
     52.140  415.572   65.811   87.938   44.176  116.734   20.468   23.753
     52.150  414.125   67.003   88.583   41.897  116.660   20.117   23.751
     52.160  410.979   66.328   88.607   42.171  115.542   19.592   23.803
     52.170  412.938   65.436   89.506   42.483  116.745   19.559   23.431
     52.180  414.913   66.480   89.480   44.070  115.455   20.212   23.625
     52.190  417.629   66.298   89.132   44.451  115.537   20.188   24.250
     52.200  419.040   67.881   89.301   43.327  117.199   20.104   24.065
     52.210  416.752   66.810   88.860   44.167  115.875   20.174   23.992
     52.220  419.897   66.042   89.628   43.700  118.107   20.960   23.919
     52.230  420.304   66.827   90.207   44.826  117.017   20.770   23.518
     52.240  421.387   67.413   91.776   42.945  117.076   19.631   24.549
     52.250  419.926   65.716   90.756   44.384  117.117   20.036   23.964
     52.260  419.653   67.979   89.242   44.391  115.691   20.379   24.168
     52.270  418.173   65.843   89.424   43.523  116.301   19.907   24.245
     52.280  416.215   66.194   90.916   43.536  114.267   19.723   24.467
     52.290  415.902   66.908   88.818   43.634  116.077   19.288   24.554
     52.300  419.572   67.604   90.314   43.188  115.864   20.730   23.830
     52.310  418.719   67.317   90.140   43.965  115.743   19.630   23.711
     52.320  419.980   65.782   89.839   43.784  117.900   19.738   24.620
     52.330  420.983   67.332   89.017   44.389  117.231   20.240   24.486
     52.340  418.879   65.953   90.623   44.414  116.501   19.874   23.182
     52.350  417.337   65.055   90.384   43.420  117.256   20.328   23.851
     52.360  418.287   66.079   88.540   43.132  118.891   20.864   24.142
     52.370  413.542   65.576   87.146   43.746  115.087   20.578   23.625
     52.380  417.657   67.274   87.988   43.016  116.606   20.280   24.475
     52.390  412.560   65.916   87.664   43.443  115.556   19.243   23.956
     52.400  415.901   67.719   88.529   42.380  116.522   19.742   23.725
     52.410  416.434   65.719   88.531   43.885  116.838   19.719   24.130
     52.420  416.404   66.151   88.070   44.422  115.603   20.445   24.096
     52.430  417.478   67.581   88.328   45.081  113.502   20.071   25.107
     52.440  419.016   65.587   88.861   44.426  117.111   20.903   24.125
     52.450  418.618   65.890   87.782   43.901  117.098   21.128   24.643
     52.460  411.452   66.533   87.940   42.607  114.162   19.929   23.368
     52.470  414.430   64.875   88.826   43.441  114.585   20.869   24.450
     52.480  411.584   65.232   88.839   42.412  114.721   19.412   24.435
     52.490  418.214   66.127   88.767   44.717  115.986   20.142   25.593
     52.500  411.212   66.119   87.508   42.608  113.574   20.034   25.136
     52.510  413.550   66.371   88.179   44.255  114.627   18.915   24.367
     52.520  418.315   65.710   89.139   43.438  116.640   20.144   25.085
     52.530  417.325   66.452   90.338   42.164  115.099   20.057   24.512
     52.540  415.231   66.074   87.233   44.039  115.027   20.037   24.727
     52.550  411.161   65.576   85.883   43.047  114.904   20.000   24.000
     52.560  417.028   68.142   87.582   43.580  115.791   19.579   24.604
     52.570  412.793   66.693   88.563   42.336  114.224   19.039   25.059
     52.580  413.447   66.650   86.110   41.431  115.934   19.766   25.496
     52.590  416.908   66.469   88.159   42.261  116.097   20.543   25.750
     52.600  411.313   66.994   87.097   41.939  114.352   19.914   24.725
     52.610  415.244   66.738   89.588   42.552  113.472   20.032   25.100
     52.620  421.772   67.885   89.272   43.356  118.204   19.903   24.928
     52.630  417.269   66.139   89.814   42.756  115.227   19.509   25.892
     52.640  414.441   67.667   88.022   42.782  114.542   19.869   25.329
     52.650  415.263   67.427   88.294   42.448  114.406   21.135   24.847
     52.660  416.331   67.365   86.995   42.368  116.429   20.277   24.285
     52.670  414.505   66.601   87.792   41.644  114.852   20.680   25.338
     52.680  412.140   65.769   88.037   42.836  113.544   20.498   24.643
     52.690  410.813   66.448   88.344   41.362  113.099   19.694   24.529
     52.700  412.840   66.676   87.836   42.008  115.238   19.949   23.685
     52.710  418.114   67.976   88.146   42.378  117.105   19.708   23.958
     52.720  416.918   67.117   89.492   42.840  115.944   19.881   24.258
     52.730  417.315   66.803   89.635   42.562  116.273   20.208   25.287
     52.740  419.522   67.992   89.844   41.580  116.613   20.451   25.664
     52.750  419.183   68.536   90.030   42.643  115.202   20.820   25.024
     52.760  418.226   67.645   89.328   42.073  116.927   20.110   24.719
     52.770  418.823   66.600   89.375   43.008  117.367   19.471   25.542
     52.780  417.435   68.307   87.748   41.649  116.383   19.968   25.431
     52.790  417.754   66.045   88.610   42.418  118.342   20.469   24.886
     52.800  419.699   68.836   90.784   43.505  115.607   19.887   24.323
     52.810  415.713   67.595   89.458   41.708  116.357   18.985   24.825
     52.820  415.675   66.888   87.808   41.731  116.378   20.300   24.244
     52.830  418.674   68.101   88.829   41.284  115.865   20.336   24.997
     52.840  421.229   67.845   89.988   42.463  116.963   20.718   24.786
     52.850  417.531   67.275   88.070   42.159  117.192   20.313   25.075
     52.860  420.458   68.514   89.608   42.836  117.801   20.647   23.362
     52.870  417.346   69.016   89.476   42.567  113.833   19.961   24.258
     52.880  418.182   67.841   88.261   42.158  116.061   19.862   24.531
     52.890  418.065   68.268   87.901   42.103  116.936   20.221   24.613
     52.900  417.427   68.490   86.957   42.209  117.178   19.847   24.719
     52.910  417.677   67.738   88.927   44.291  115.078   19.787   24.111
     52.920  414.091   68.547   87.762   40.836  114.444   20.517   23.894
     52.930  416.415   67.250   87.811   42.565  114.438   19.960   25.354
     52.940  422.001   69.289   89.579   43.126  116.023   20.345   24.820
     52.950  417.578   68.237   88.170   42.505  114.988   20.712   24.199
     52.960  415.723   67.206   88.274   42.554  113.410   20.287   24.859
     52.970  419.594   66.231   88.775   42.149  115.637   21.427   26.462
     52.980  417.382   67.764   88.319   41.150  115.427   20.324   25.093
     52.990  421.952   67.762   89.085   43.411  117.749   19.541   25.031
     53.000  421.013   67.321   88.253   43.145  117.473   19.496   24.478
     53.010  417.626   66.999   87.980   41.949  116.201   20.395   24.709
     53.020  419.728   68.185   87.551   43.327  117.374   20.253   25.193
     53.030  418.629   65.924   89.081   42.845  116.904   19.944   25.079
     53.040  417.396   65.444   87.476   42.931  118.359   21.246   24.364
     53.050  417.534   67.247   87.429   42.066  117.208   20.311   25.507
     53.060  423.066   68.532   88.485   43.274  119.535   20.291   25.549
     53.070  420.015   68.393   87.594   42.116  117.443   20.294   25.787
     53.080  421.210   67.989   88.910   42.491  117.506   20.822   24.620
     53.090  422.008   68.546   88.750   41.975  117.996   19.733   24.709
     53.100  423.490   68.810   89.685   43.022  117.078   20.352   25.634
     53.110  423.620   68.022   91.049   42.582  117.423   20.510   25.349
     53.120  422.063   66.895   90.112   42.934  116.123   20.272   25.204
     53.130  421.055   68.200   89.253   42.306  116.694   21.082   24.989
     53.140  419.388   67.427   89.505   42.525  116.457   20.251   24.827
     53.150  422.507   66.747   89.594   44.855  116.125   20.899   24.992
     53.160  424.089   67.361   91.076   43.256  117.866   20.238   24.602
     53.170  420.600   65.882   90.226   43.674  117.203   19.628   24.821
     53.180  424.709   66.793   89.986   44.244  118.387   20.070   25.199
     53.190  420.731   66.533   90.178   43.672  116.336   19.506   25.727
     53.200  421.907   66.506   89.984   43.485  116.320   20.088   25.899
[truncated: 7,251,001 more chars]
