# Supplementary material for: Comparative structural insights and functional analysis for the distinct unbound states of Human AGO proteins
Source: Sci Rep. 2025 Mar 19;15:9432. doi: 10.1038/s41598-025-91849-5 (PMC11923369; doi:10.1038/s41598-025-91849-5)
Supplement: Supplementary file 4 — Supplementary Information 4. [file 41598_2025_91849_MOESM4_ESM.zip › global_and_domains/evaluations/domain_area_assessment.csv]

A	B	domain	simA	simB	K_test_statistic	K_test_p_value	max-value-A	min-value-A	mean-value-A	var-value-A	max-value-B	min-value-B	mean-value-B	var-value-B	snr-raw-A	snr-raw-B	snr-ewma-A	snr-ewma-B
AGO1	AGO2	n_domain	0	0	0.98956	0.0	7368.277492181505	7060.843543883495	7147.679973489492	2786.156592465528	7674.175848003685	7340.992362856889	7477.770182447564	7297.523901356559	43.997463226662184	37.20901795149607	135.41361698057037	87.53552697886947
AGO1	AGO2	n_domain	1	1	0.9357	0.0	7411.184325744325	6655.223314832264	6879.186222084959	16142.130883121386	7294.933997414924	6982.258743547885	7120.119943251357	5468.838725006669	36.13451813183605	38.65630019492328	54.14478505206155	96.28081360060918
AGO1	AGO2	n_domain	2	2	0.99911	0.0	6919.070793220695	6633.972388325575	6735.769826402675	3628.4368687174006	7456.8910046437295	6872.191924382094	7176.80694748879	10199.997089395889	42.13145896981893	35.591793820462655	111.82205070316783	71.0609877934855
AGO1	AGO2	paz_domain	0	0	0.77786	0.0	9654.698237025106	8965.450438778651	9273.412122437536	18756.561572540988	9234.811300390003	8658.42550746761	8890.238766740584	23888.857872358727	35.16455372062023	34.94690947299271	67.71157991121244	57.519583380259924
AGO1	AGO2	paz_domain	1	1	0.5068699999999999	0.0	9077.629763016914	8615.287844847064	8856.868683993853	15864.846658826144	8992.706661467724	8605.581000598144	8748.030026711194	5334.350290199931	40.8813369594418	46.443571781945764	70.31731289807105	119.77591562775432
AGO1	AGO2	paz_domain	2	2	0.9984	0.0	9189.375813191082	8517.175040474081	8675.42232708152	9829.263250950658	9356.059754699638	9084.70907881929	9251.852752101713	4367.652659545606	40.4633534302152	47.54480790966462	87.50445061314245	139.99246650880303
AGO1	AGO2	mid_domain	0	0	0.7552	0.0	4810.573672227448	4469.862939503528	4685.475018074988	3167.71323572459	4706.0	4529.97901575681	4606.025593774648	351.510012665576	34.299553019539786	38.85590240762451	83.24932043564166	245.67303818067344
AGO1	AGO2	mid_domain	1	1	0.5752900000000001	0.0	4806.1	4590.041411835069	4652.455706874839	1618.840995460441	4793.562226120297	4530.1	4705.625522314633	2061.5582831135366	38.66648343912325	37.353712715673545	115.63256255171217	103.63812661420191
AGO1	AGO2	mid_domain	2	2	0.22111000000000003	0.0	4876.282197571262	4549.228664603348	4647.2141490759595	4768.400347668021	4766.854506276993	4516.56399365465	4620.854646086652	1861.0593353643883	32.92429121724246	35.41942625890635	67.29864656289605	107.11300358416048
AGO1	AGO2	piwi_domain	0	0	0.7813699999999999	0.0	11521.090986362211	10642.502104422172	11083.82843639528	53150.7120928841	11154.178387973736	10485.79431102337	10663.73031171097	16739.426291134794	35.340084751401726	43.44439449292693	48.0767665559203	82.42118769465651
AGO1	AGO2	piwi_domain	1	1	0.57104	0.0	11174.465215736811	10709.054776901648	11006.652759893586	6907.860664962618	11243.483548560069	10535.17391672348	10844.840128097625	47510.806644838645	44.52077470477469	35.3573187231548	132.42911628397695	49.75387974519196
AGO1	AGO2	piwi_domain	2	2	0.60543	0.0	11219.60964	10516.309578717488	10775.886541153508	11823.293870473899	11132.667848885854	10406.697269558568	10648.676282537826	34570.707597419365	45.136179149114525	36.25084498702364	99.1023077844976	57.27188671473754
AGO1	AGO2	l1	0	0	0.43969	0.0	2010.944107985948	1741.5568711266087	1886.7251048161745	5622.943729122976	1989.6999999999998	1844.7827754743696	1893.221285485935	685.1896982909004	14.578666720443422	19.88570987337115	25.160934057558258	72.32625299555005
AGO1	AGO2	l1	1	1	0.88354	0.0	2248.192579872559	1935.8889115803563	2094.4796619265344	5637.410361432382	2002.02377825796	1842.754498731825	1926.2131419974407	1698.0416881386727	18.234223267926758	21.15140161502524	27.89563956094263	46.74446219133033
AGO1	AGO2	l1	2	2	0.85435	0.0	2090.219332119857	1926.7180957635112	2001.7495524099945	1614.9746279309472	1975.4500095826654	1815.624351527724	1890.8394737861838	1313.6975286947227	21.022145338466608	20.8169100300838	49.81118666920718	52.16833412289465
AGO1	AGO2	l2	0	0	0.8205699999999999	0.0	2263.6092244839174	2127.499782777286	2202.3320894174485	1145.188701939461	2183.825750508552	1977.0305487203796	2100.590733839798	1405.392851601707	20.755648889206004	19.221650056330283	65.07951075611449	56.032832288473834
AGO1	AGO2	l2	1	1	0.86605	0.0	2371.544560190227	2087.8718725691524	2174.1854946762737	2092.960346963451	2137.4815806021425	1934.814031561632	2066.172104428572	821.3380196006353	20.948625135368033	23.250484675893684	47.52433995108871	72.09506379213941
AGO1	AGO2	l2	2	2	0.6633600000000001	0.0	2347.2000000000003	2051.5099618236645	2131.0411094068545	2437.413744891828	2244.5	1929.4690815500985	2037.3758290022192	3872.153761374724	21.3756584282079	18.03258967936672	43.16454821985362	32.74121955957425
AGO1	AGO3	n_domain	0	0	1.0	0.0	7368.277492181505	7060.843543883495	7147.679973489492	2786.156592465528	9321.039810479342	8367.02078340904	8678.60866834768	90476.50260883474	43.997463226662184	20.78091003162523	135.41361698057037	28.85241721311164
AGO1	AGO3	n_domain	1	1	1.0	0.0	7411.184325744325	6655.223314832264	6879.186222084959	16142.130883121386	8276.362406428116	7660.330317456535	7875.096324490872	21403.902555938665	36.13451813183605	30.275310854539093	54.14478505206155	53.82814232226118
AGO1	AGO3	n_domain	2	2	1.0	0.0	6919.070793220695	6633.972388325575	6735.769826402675	3628.4368687174006	8505.292755902368	8092.318390259599	8250.204880128429	8665.147556567505	42.13145896981893	40.71800648186827	111.82205070316783	88.62918431583864
AGO1	AGO3	paz_domain	0	0	0.67596	0.0	9654.698237025106	8965.450438778651	9273.412122437536	18756.561572540988	9261.43163231893	8723.683426880054	9097.397084588858	8454.658174760469	35.16455372062023	41.580444888344495	67.71157991121244	98.93936631663321
AGO1	AGO3	paz_domain	1	1	0.3116	0.0	9077.629763016914	8615.287844847064	8856.868683993853	15864.846658826144	9109.843193224351	8521.371270357362	8782.201258531964	18264.707692953838	40.8813369594418	36.59628562010858	70.31731289807105	64.98259080857294
AGO1	AGO3	paz_domain	2	2	0.84633	0.0	9189.375813191082	8517.175040474081	8675.42232708152	9829.263250950658	9433.670832367452	8727.793036053336	9066.09080747135	32350.403263095843	40.4633534302152	31.64184201664265	87.50445061314245	50.40576558069503
AGO1	AGO3	mid_domain	0	0	0.20107000000000003	0.0	4810.573672227448	4469.862939503528	4685.475018074988	3167.71323572459	4815.843208331039	4598.1539011406785	4681.9168777719115	2436.2497252925727	34.299553019539786	33.94489172451616	83.24932043564166	94.85556111491071
AGO1	AGO3	mid_domain	1	1	0.66334	0.0	4806.1	4590.041411835069	4652.455706874839	1618.840995460441	4707.059891273152	4566.802032415885	4605.383694554749	379.7031630096644	38.66648343912325	39.76561765482236	115.63256255171217	236.3435265868547
AGO1	AGO3	mid_domain	2	2	0.23859000000000008	0.0	4876.282197571262	4549.228664603348	4647.2141490759595	4768.400347668021	4821.430975895757	4548.943798276367	4682.715448947031	6659.179727083277	32.92429121724246	30.79536684247157	67.29864656289605	57.383548391582124
AGO1	AGO3	piwi_domain	0	0	0.91394	0.0	11521.090986362211	10642.502104422172	11083.82843639528	53150.7120928841	12391.99210414297	11267.571767031888	11824.86070540565	86968.86601598459	35.340084751401726	31.414429201734194	48.0767665559203	40.097207671838696
AGO1	AGO3	piwi_domain	1	1	0.457	0.0	11174.465215736811	10709.054776901648	11006.652759893586	6907.860664962618	11659.0	10910.046132197578	11142.388845938285	18645.106888187926	44.52077470477469	41.85890677423887	132.42911628397695	81.60107340731288
AGO1	AGO3	piwi_domain	2	2	0.58446	0.0	11219.60964	10516.309578717488	10775.886541153508	11823.293870473899	11286.99782714487	10711.224308266657	11002.579576697734	30222.90199168562	45.136179149114525	39.4744289600498	99.1023077844976	63.28873816458981
AGO1	AGO3	l1	0	0	0.58597	0.0	2010.944107985948	1741.5568711266087	1886.7251048161745	5622.943729122976	2207.83064256179	1918.3216844638682	2025.6824258357863	5405.199004077031	14.578666720443422	16.847956045587384	25.160934057558258	27.552785821263274
AGO1	AGO3	l1	1	1	0.57613	0.0	2248.192579872559	1935.8889115803563	2094.4796619265344	5637.410361432382	2107.750114965573	1972.4720956471633	2027.7219520850476	910.989847050266	18.234223267926758	21.06785749934343	27.89563956094263	67.18179980681101
AGO1	AGO3	l1	2	2	0.75204	0.0	2090.219332119857	1926.7180957635112	2001.7495524099945	1614.9746279309472	2232.547230240478	1961.098553294005	2119.611632266065	3522.57315009062	21.022145338466608	20.66733586464206	49.81118666920718	35.712995905720724
AGO1	AGO3	l2	0	0	0.30859000000000003	0.0	2263.6092244839174	2127.499782777286	2202.3320894174485	1145.188701939461	2361.622318948778	2149.547379140097	2225.108478722211	2942.6369994885004	20.755648889206004	18.736865996478247	65.07951075611449	41.01878979605277
AGO1	AGO3	l2	1	1	0.24018999999999996	0.0	2371.544560190227	2087.8718725691524	2174.1854946762737	2092.960346963451	2250.6140606307995	2038.1628623434412	2154.1712100701843	1884.69750363126	20.948625135368033	21.964451922973357	47.52433995108871	49.62030046328349
AGO1	AGO3	l2	2	2	0.3863599999999999	0.0	2347.2000000000003	2051.5099618236645	2131.0411094068545	2437.413744891828	2222.495589093475	2051.3557435103435	2151.4022777292685	3156.525847296128	21.3756584282079	21.106924169577187	43.16454821985362	38.292784628306265
AGO1	AGO4	n_domain	0	0	0.578	0.0	7368.277492181505	7060.843543883495	7147.679973489492	2786.156592465528	7372.62742083835	6782.174628012179	7050.649349675874	10290.00869796367	43.997463226662184	33.84765464857694	135.41361698057037	69.50583186982159
AGO1	AGO4	n_domain	1	1	0.21618	0.0	7411.184325744325	6655.223314832264	6879.186222084959	16142.130883121386	7229.91078528448	6764.173966202098	6921.410691597576	14177.302161038184	36.13451813183605	34.378243751974324	54.14478505206155	58.12966520764391
AGO1	AGO4	n_domain	2	2	0.87686	0.0	6919.070793220695	6633.972388325575	6735.769826402675	3628.4368687174006	7238.936218294161	6706.638502747468	7004.060773205807	13501.413807002706	42.13145896981893	35.87150198271049	111.82205070316783	60.27820090057874
AGO1	AGO4	paz_domain	0	0	0.84583	0.0	9654.698237025106	8965.450438778651	9273.412122437536	18756.561572540988	9152.071951522252	8692.85856373024	8945.18781800036	13338.3929747824	35.16455372062023	35.80936783411504	67.71157991121244	77.45290466674523
AGO1	AGO4	paz_domain	1	1	0.6826099999999999	0.0	9077.629763016914	8615.287844847064	8856.868683993853	15864.846658826144	8790.327248842144	8137.885848320157	8644.742444427258	7537.540899546714	40.8813369594418	43.26407093170844	70.31731289807105	99.5719971214426
AGO1	AGO4	paz_domain	2	2	0.81845	0.0	9189.375813191082	8517.175040474081	8675.42232708152	9829.263250950658	9115.948659685524	8440.979740277702	8915.581183058168	10769.953155246934	40.4633534302152	39.2282467795079	87.50445061314245	85.90980866363186
AGO1	AGO4	mid_domain	0	0	0.73928	0.0	4810.573672227448	4469.862939503528	4685.475018074988	3167.71323572459	4668.114719988079	4400.288076639303	4512.099732309709	6257.370495063944	34.299553019539786	31.051043377876795	83.24932043564166	57.04042535177747
AGO1	AGO4	mid_domain	1	1	1.0	0.0	4806.1	4590.041411835069	4652.455706874839	1618.840995460441	4466.681017159461	4219.662368383461	4337.252005275504	1787.8875958018102	38.66648343912325	35.38435870789391	115.63256255171217	102.57571451724424
AGO1	AGO4	mid_domain	2	2	1.0	0.0	4876.282197571262	4549.228664603348	4647.2141490759595	4768.400347668021	4503.058212652115	4292.820826500931	4417.878300388888	1511.080557213913	32.92429121724246	36.34777365017909	67.29864656289605	113.6501306569661
AGO1	AGO4	piwi_domain	0	0	0.30605000000000004	0.0	11521.090986362211	10642.502104422172	11083.82843639528	53150.7120928841	11422.306460253876	10787.188387870749	11144.907942249169	15848.772107558432	35.340084751401726	43.42895096903604	48.0767665559203	88.52759686659313
AGO1	AGO4	piwi_domain	1	1	0.6865100000000001	0.0	11174.465215736811	10709.054776901648	11006.652759893586	6907.860664962618	11813.824861501202	10941.550098513033	11294.081205124929	45542.19748852695	44.52077470477469	36.27911219045976	132.42911628397695	52.922934221767676
AGO1	AGO4	piwi_domain	2	2	0.97201	0.0	11219.60964	10516.309578717488	10775.886541153508	11823.293870473899	11503.4049892774	10904.119573032918	11314.557247801848	10170.879242317376	45.136179149114525	47.90878983275623	99.1023077844976	112.1910764874406
AGO1	AGO4	l1	0	0	0.54231	0.0	2010.944107985948	1741.5568711266087	1886.7251048161745	5622.943729122976	2100.6760024338014	1891.8118397881553	1980.4953461535079	3870.0931508211984	14.578666720443422	18.412481269343015	25.160934057558258	31.83560569526293
AGO1	AGO4	l1	1	1	0.28036	0.0	2248.192579872559	1935.8889115803563	2094.4796619265344	5637.410361432382	2157.3023065575426	1897.334271267653	2049.800710823933	4482.89807156438	18.234223267926758	18.39249060749789	27.89563956094263	30.614855026836857
AGO1	AGO4	l1	2	2	0.63927	0.0	2090.219332119857	1926.7180957635112	2001.7495524099945	1614.9746279309472	2157.5300627886772	1848.3816958498303	2061.319927969618	5453.764092030198	21.022145338466608	19.28531962895005	49.81118666920718	27.91240305971386
AGO1	AGO4	l2	0	0	0.22789000000000004	0.0	2263.6092244839174	2127.499782777286	2202.3320894174485	1145.188701939461	2302.5474906628697	2095.905114494051	2215.662736058716	2421.3687075532325	20.755648889206004	24.79388587176438	65.07951075611449	45.027018509300824
AGO1	AGO4	l2	1	1	0.72167	0.0	2371.544560190227	2087.8718725691524	2174.1854946762737	2092.960346963451	2277.182939598717	2122.0	2235.6266051529883	440.25459005246813	20.948625135368033	30.123326515120056	47.52433995108871	106.54849582179756
AGO1	AGO4	l2	2	2	1.0	0.0	2347.2000000000003	2051.5099618236645	2131.0411094068545	2437.413744891828	2684.6596749235214	2360.6557561310715	2561.2574402422256	5154.767469104615	21.3756584282079	18.888871194461423	43.16454821985362	35.67374416626114
AGO2	AGO3	n_domain	0	0	1.0	0.0	7674.175848003685	7340.992362856889	7477.770182447564	7297.523901356559	9321.039810479342	8367.02078340904	8678.60866834768	90476.50260883474	37.20901795149607	20.78091003162523	87.53552697886947	28.85241721311164
AGO2	AGO3	n_domain	1	1	1.0	0.0	7294.933997414924	6982.258743547885	7120.119943251357	5468.838725006669	8276.362406428116	7660.330317456535	7875.096324490872	21403.902555938665	38.65630019492328	30.275310854539093	96.28081360060918	53.82814232226118
AGO2	AGO3	n_domain	2	2	1.0	0.0	7456.8910046437295	6872.191924382094	7176.80694748879	10199.997089395889	8505.292755902368	8092.318390259599	8250.204880128429	8665.147556567505	35.591793820462655	40.71800648186827	71.0609877934855	88.62918431583864
AGO2	AGO3	paz_domain	0	0	0.6054	0.0	9234.811300390003	8658.42550746761	8890.238766740584	23888.857872358727	9261.43163231893	8723.683426880054	9097.397084588858	8454.658174760469	34.94690947299271	41.580444888344495	57.519583380259924	98.93936631663321
AGO2	AGO3	paz_domain	1	1	0.23046999999999995	0.0	8992.706661467724	8605.581000598144	8748.030026711194	5334.350290199931	9109.843193224351	8521.371270357362	8782.201258531964	18264.707692953838	46.443571781945764	36.59628562010858	119.77591562775432	64.98259080857294
AGO2	AGO3	paz_domain	2	2	0.60449	0.0	9356.059754699638	9084.70907881929	9251.852752101713	4367.652659545606	9433.670832367452	8727.793036053336	9066.09080747135	32350.403263095843	47.54480790966462	31.64184201664265	139.99246650880303	50.40576558069503
AGO2	AGO3	mid_domain	0	0	0.86435	0.0	4706.0	4529.97901575681	4606.025593774648	351.510012665576	4815.843208331039	4598.1539011406785	4681.9168777719115	2436.2497252925727	38.85590240762451	33.94489172451616	245.67303818067344	94.85556111491071
AGO2	AGO3	mid_domain	1	1	0.84608	0.0	4793.562226120297	4530.1	4705.625522314633	2061.5582831135366	4707.059891273152	4566.802032415885	4605.383694554749	379.7031630096644	37.353712715673545	39.76561765482236	103.63812661420191	236.3435265868547
AGO2	AGO3	mid_domain	2	2	0.3972300000000001	0.0	4766.854506276993	4516.56399365465	4620.854646086652	1861.0593353643883	4821.430975895757	4548.943798276367	4682.715448947031	6659.179727083277	35.41942625890635	30.79536684247157	107.11300358416048	57.383548391582124
AGO2	AGO3	piwi_domain	0	0	1.0	0.0	11154.178387973736	10485.79431102337	10663.73031171097	16739.426291134794	12391.99210414297	11267.571767031888	11824.86070540565	86968.86601598459	43.44439449292693	31.414429201734194	82.42118769465651	40.097207671838696
AGO2	AGO3	piwi_domain	1	1	0.62959	0.0	11243.483548560069	10535.17391672348	10844.840128097625	47510.806644838645	11659.0	10910.046132197578	11142.388845938285	18645.106888187926	35.3573187231548	41.85890677423887	49.75387974519196	81.60107340731288
AGO2	AGO3	piwi_domain	2	2	0.75757	0.0	11132.667848885854	10406.697269558568	10648.676282537826	34570.707597419365	11286.99782714487	10711.224308266657	11002.579576697734	30222.90199168562	36.25084498702364	39.4744289600498	57.27188671473754	63.28873816458981
AGO2	AGO3	l1	0	0	0.89871	0.0	1989.6999999999998	1844.7827754743696	1893.221285485935	685.1896982909004	2207.83064256179	1918.3216844638682	2025.6824258357863	5405.199004077031	19.88570987337115	16.847956045587384	72.32625299555005	27.552785821263274
AGO2	AGO3	l1	1	1	0.86582	0.0	2002.02377825796	1842.754498731825	1926.2131419974407	1698.0416881386727	2107.750114965573	1972.4720956471633	2027.7219520850476	910.989847050266	21.15140161502524	21.06785749934343	46.74446219133033	67.18179980681101
AGO2	AGO3	l1	2	2	0.99958	0.0	1975.4500095826654	1815.624351527724	1890.8394737861838	1313.6975286947227	2232.547230240478	1961.098553294005	2119.611632266065	3522.57315009062	20.8169100300838	20.66733586464206	52.16833412289465	35.712995905720724
AGO2	AGO3	l2	0	0	0.89769	0.0	2183.825750508552	1977.0305487203796	2100.590733839798	1405.392851601707	2361.622318948778	2149.547379140097	2225.108478722211	2942.6369994885004	19.221650056330283	18.736865996478247	56.032832288473834	41.01878979605277
AGO2	AGO3	l2	1	1	0.77882	0.0	2137.4815806021425	1934.814031561632	2066.172104428572	821.3380196006353	2250.6140606307995	2038.1628623434412	2154.1712100701843	1884.69750363126	23.250484675893684	21.964451922973357	72.09506379213941	49.62030046328349
AGO2	AGO3	l2	2	2	0.6274	0.0	2244.5	1929.4690815500985	2037.3758290022192	3872.153761374724	2222.495589093475	2051.3557435103435	2151.4022777292685	3156.525847296128	18.03258967936672	21.106924169577187	32.74121955957425	38.292784628306265
AGO2	AGO4	n_domain	0	0	0.9996900000000001	0.0	7674.175848003685	7340.992362856889	7477.770182447564	7297.523901356559	7372.62742083835	6782.174628012179	7050.649349675874	10290.00869796367	37.20901795149607	33.84765464857694	87.53552697886947	69.50583186982159
AGO2	AGO4	n_domain	1	1	0.74144	0.0	7294.933997414924	6982.258743547885	7120.119943251357	5468.838725006669	7229.91078528448	6764.173966202098	6921.410691597576	14177.302161038184	38.65630019492328	34.378243751974324	96.28081360060918	58.12966520764391
AGO2	AGO4	n_domain	2	2	0.65359	0.0	7456.8910046437295	6872.191924382094	7176.80694748879	10199.997089395889	7238.936218294161	6706.638502747468	7004.060773205807	13501.413807002706	35.591793820462655	35.87150198271049	71.0609877934855	60.27820090057874
AGO2	AGO4	paz_domain	0	0	0.21387	0.0	9234.811300390003	8658.42550746761	8890.238766740584	23888.857872358727	9152.071951522252	8692.85856373024	8945.18781800036	13338.3929747824	34.94690947299271	35.80936783411504	57.519583380259924	77.45290466674523
AGO2	AGO4	paz_domain	1	1	0.5680499999999999	0.0	8992.706661467724	8605.581000598144	8748.030026711194	5334.350290199931	8790.327248842144	8137.885848320157	8644.742444427258	7537.540899546714	46.443571781945764	43.26407093170844	119.77591562775432	99.5719971214426
AGO2	AGO4	paz_domain	2	2	0.982	0.0	9356.059754699638	9084.70907881929	9251.852752101713	4367.652659545606	9115.948659685524	8440.979740277702	8915.581183058168	10769.953155246934	47.54480790966462	39.2282467795079	139.99246650880303	85.90980866363186
AGO2	AGO4	mid_domain	0	0	0.68713	0.0	4706.0	4529.97901575681	4606.025593774648	351.510012665576	4668.114719988079	4400.288076639303	4512.099732309709	6257.370495063944	38.85590240762451	31.051043377876795	245.67303818067344	57.04042535177747
AGO2	AGO4	mid_domain	1	1	1.0	0.0	4793.562226120297	4530.1	4705.625522314633	2061.5582831135366	4466.681017159461	4219.662368383461	4337.252005275504	1787.8875958018102	37.353712715673545	35.38435870789391	103.63812661420191	102.57571451724424
AGO2	AGO4	mid_domain	2	2	1.0	0.0	4766.854506276993	4516.56399365465	4620.854646086652	1861.0593353643883	4503.058212652115	4292.820826500931	4417.878300388888	1511.080557213913	35.41942625890635	36.34777365017909	107.11300358416048	113.6501306569661
AGO2	AGO4	piwi_domain	0	0	0.9482	0.0	11154.178387973736	10485.79431102337	10663.73031171097	16739.426291134794	11422.306460253876	10787.188387870749	11144.907942249169	15848.772107558432	43.44439449292693	43.42895096903604	82.42118769465651	88.52759686659313
AGO2	AGO4	piwi_domain	1	1	0.67747	0.0	11243.483548560069	10535.17391672348	10844.840128097625	47510.806644838645	11813.824861501202	10941.550098513033	11294.081205124929	45542.19748852695	35.3573187231548	36.27911219045976	49.75387974519196	52.922934221767676
AGO2	AGO4	piwi_domain	2	2	0.98134	0.0	11132.667848885854	10406.697269558568	10648.676282537826	34570.707597419365	11503.4049892774	10904.119573032918	11314.557247801848	10170.879242317376	36.25084498702364	47.90878983275623	57.27188671473754	112.1910764874406
AGO2	AGO4	l1	0	0	0.6604300000000001	0.0	1989.6999999999998	1844.7827754743696	1893.221285485935	685.1896982909004	2100.6760024338014	1891.8118397881553	1980.4953461535079	3870.0931508211984	19.88570987337115	18.412481269343015	72.32625299555005	31.83560569526293
AGO2	AGO4	l1	1	1	0.74534	0.0	2002.02377825796	1842.754498731825	1926.2131419974407	1698.0416881386727	2157.3023065575426	1897.334271267653	2049.800710823933	4482.89807156438	21.15140161502524	18.39249060749789	46.74446219133033	30.614855026836857
AGO2	AGO4	l1	2	2	0.8330500000000001	0.0	1975.4500095826654	1815.624351527724	1890.8394737861838	1313.6975286947227	2157.5300627886772	1848.3816958498303	2061.319927969618	5453.764092030198	20.8169100300838	19.28531962895005	52.16833412289465	27.91240305971386
AGO2	AGO4	l2	0	0	0.78056	0.0	2183.825750508552	1977.0305487203796	2100.590733839798	1405.392851601707	2302.5474906628697	2095.905114494051	2215.662736058716	2421.3687075532325	19.221650056330283	24.79388587176438	56.032832288473834	45.027018509300824
AGO2	AGO4	l2	1	1	0.99995	0.0	2137.4815806021425	1934.814031561632	2066.172104428572	821.3380196006353	2277.182939598717	2122.0	2235.6266051529883	440.25459005246813	23.250484675893684	30.123326515120056	72.09506379213941	106.54849582179756
AGO2	AGO4	l2	2	2	1.0	0.0	2244.5	1929.4690815500985	2037.3758290022192	3872.153761374724	2684.6596749235214	2360.6557561310715	2561.2574402422256	5154.767469104615	18.03258967936672	18.888871194461423	32.74121955957425	35.67374416626114
AGO3	AGO4	n_domain	0	0	1.0	0.0	9321.039810479342	8367.02078340904	8678.60866834768	90476.50260883474	7372.62742083835	6782.174628012179	7050.649349675874	10290.00869796367	20.78091003162523	33.84765464857694	28.85241721311164	69.50583186982159
AGO3	AGO4	n_domain	1	1	1.0	0.0	8276.362406428116	7660.330317456535	7875.096324490872	21403.902555938665	7229.91078528448	6764.173966202098	6921.410691597576	14177.302161038184	30.275310854539093	34.378243751974324	53.82814232226118	58.12966520764391
AGO3	AGO4	n_domain	2	2	1.0	0.0	8505.292755902368	8092.318390259599	8250.204880128429	8665.147556567505	7238.936218294161	6706.638502747468	7004.060773205807	13501.413807002706	40.71800648186827	35.87150198271049	88.62918431583864	60.27820090057874
AGO3	AGO4	paz_domain	0	0	0.52976	0.0	9261.43163231893	8723.683426880054	9097.397084588858	8454.658174760469	9152.071951522252	8692.85856373024	8945.18781800036	13338.3929747824	41.580444888344495	35.80936783411504	98.93936631663321	77.45290466674523
AGO3	AGO4	paz_domain	1	1	0.54678	0.0	9109.843193224351	8521.371270357362	8782.201258531964	18264.707692953838	8790.327248842144	8137.885848320157	8644.742444427258	7537.540899546714	36.59628562010858	43.26407093170844	64.98259080857294	99.5719971214426
AGO3	AGO4	paz_domain	2	2	0.44125000000000003	0.0	9433.670832367452	8727.793036053336	9066.09080747135	32350.403263095843	9115.948659685524	8440.979740277702	8915.581183058168	10769.953155246934	31.64184201664265	39.2282467795079	50.40576558069503	85.90980866363186
AGO3	AGO4	mid_domain	0	0	0.81584	0.0	4815.843208331039	4598.1539011406785	4681.9168777719115	2436.2497252925727	4668.114719988079	4400.288076639303	4512.099732309709	6257.370495063944	33.94489172451616	31.051043377876795	94.85556111491071	57.04042535177747
AGO3	AGO4	mid_domain	1	1	1.0	0.0	4707.059891273152	4566.802032415885	4605.383694554749	379.7031630096644	4466.681017159461	4219.662368383461	4337.252005275504	1787.8875958018102	39.76561765482236	35.38435870789391	236.3435265868547	102.57571451724424
AGO3	AGO4	mid_domain	2	2	1.0	0.0	4821.430975895757	4548.943798276367	4682.715448947031	6659.179727083277	4503.058212652115	4292.820826500931	4417.878300388888	1511.080557213913	30.79536684247157	36.34777365017909	57.383548391582124	113.6501306569661
AGO3	AGO4	piwi_domain	0	0	0.9736899999999999	0.0	12391.99210414297	11267.571767031888	11824.86070540565	86968.86601598459	11422.306460253876	10787.188387870749	11144.907942249169	15848.772107558432	31.414429201734194	43.42895096903604	40.097207671838696	88.52759686659313
AGO3	AGO4	piwi_domain	1	1	0.40973999999999994	0.0	11659.0	10910.046132197578	11142.388845938285	18645.106888187926	11813.824861501202	10941.550098513033	11294.081205124929	45542.19748852695	41.85890677423887	36.27911219045976	81.60107340731288	52.922934221767676
AGO3	AGO4	piwi_domain	2	2	0.72185	0.0	11286.99782714487	10711.224308266657	11002.579576697734	30222.90199168562	11503.4049892774	10904.119573032918	11314.557247801848	10170.879242317376	39.4744289600498	47.90878983275623	63.28873816458981	112.1910764874406
AGO3	AGO4	l1	0	0	0.37163	0.0	2207.83064256179	1918.3216844638682	2025.6824258357863	5405.199004077031	2100.6760024338014	1891.8118397881553	1980.4953461535079	3870.0931508211984	16.847956045587384	18.412481269343015	27.552785821263274	31.83560569526293
AGO3	AGO4	l1	1	1	0.40800999999999993	0.0	2107.750114965573	1972.4720956471633	2027.7219520850476	910.989847050266	2157.3023065575426	1897.334271267653	2049.800710823933	4482.89807156438	21.06785749934343	18.39249060749789	67.18179980681101	30.614855026836857
AGO3	AGO4	l1	2	2	0.33142000000000005	0.0	2232.547230240478	1961.098553294005	2119.611632266065	3522.57315009062	2157.5300627886772	1848.3816958498303	2061.319927969618	5453.764092030198	20.66733586464206	19.28531962895005	35.712995905720724	27.91240305971386
AGO3	AGO4	l2	0	0	0.15481	0.0	2361.622318948778	2149.547379140097	2225.108478722211	2942.6369994885004	2302.5474906628697	2095.905114494051	2215.662736058716	2421.3687075532325	18.736865996478247	24.79388587176438	41.01878979605277	45.027018509300824
AGO3	AGO4	l2	1	1	0.83577	0.0	2250.6140606307995	2038.1628623434412	2154.1712100701843	1884.69750363126	2277.182939598717	2122.0	2235.6266051529883	440.25459005246813	21.964451922973357	30.123326515120056	49.62030046328349	106.54849582179756
AGO3	AGO4	l2	2	2	1.0	0.0	2222.495589093475	2051.3557435103435	2151.4022777292685	3156.525847296128	2684.6596749235214	2360.6557561310715	2561.2574402422256	5154.767469104615	21.106924169577187	18.888871194461423	38.292784628306265	35.67374416626114
