# Supplementary material for: Comparative structural insights and functional analysis for the distinct unbound states of Human AGO proteins
Source: Sci Rep. 2025 Mar 19;15:9432. doi: 10.1038/s41598-025-91849-5 (PMC11923369; doi:10.1038/s41598-025-91849-5)
Supplement: Supplementary file 4 — Supplementary Information 4. [file 41598_2025_91849_MOESM4_ESM.zip › global_and_domains/evaluations/mean-sasa.csv]

protein	sim	mean_sasa
AGO1	0	42093.507829
AGO1	1	40989.63864499999
AGO1	2	40512.652618
AGO2	0	41082.30435099999
AGO2	1	40939.15911700001
AGO2	2	41088.820636000004
AGO3	0	44366.239345999995
AGO3	1	41995.657814000006
AGO3	2	42906.107547
AGO4	0	41179.78816100001
AGO4	1	41127.315051
AGO4	2	41971.280171000006
