# Supplementary material for: Comparative structural insights and functional analysis for the distinct unbound states of Human AGO proteins
Source: Sci Rep. 2025 Mar 19;15:9432. doi: 10.1038/s41598-025-91849-5 (PMC11923369; doi:10.1038/s41598-025-91849-5)
Supplement: Supplementary file 4 — Supplementary Information 4. [file 41598_2025_91849_MOESM4_ESM.zip › global_and_domains/evaluations/mean_values_per_AGO_and_domain.csv]

protein	domain	mean_of_means	mean_of_variances
AGO1	l1	1994.3181063842342	4291.776239495435
AGO1	l2	2169.1862311668588	1891.8542645982463
AGO1	mid_domain	4661.714958008596	3184.984859617684
AGO1	n_domain	6920.878673992375	7518.908114768105
AGO1	paz_domain	8935.234377837636	14816.89049410593
AGO1	piwi_domain	10955.455912480791	23960.622209440207
AGO2	l1	1903.42463375652	1232.3096383747654
AGO2	l2	2068.0462224235293	2032.9615441923554
AGO2	mid_domain	4644.168587391978	1424.7092103811672
AGO2	n_domain	7258.232357729237	7655.453238586372
AGO2	paz_domain	8963.373848517831	11196.953607368088
AGO2	piwi_domain	10719.08224078214	32940.31351113093
AGO3	l1	2057.672003395633	3279.587333739306
AGO3	l2	2176.893988840555	2661.2867834719627
AGO3	mid_domain	4656.672007091231	3158.377538461838
AGO3	n_domain	8267.969957655661	40181.850907113636
AGO3	paz_domain	8981.896383530724	19689.923043603383
AGO3	piwi_domain	11323.27637601389	45278.95829861938
AGO4	l1	2030.5386616490196	4602.251771471925
AGO4	l2	2337.5155938179764	2672.1302555701054
AGO4	mid_domain	4422.410012658034	3185.4462160265557
AGO4	n_domain	6992.040271493086	12656.241555334855
AGO4	paz_domain	8835.170481828596	10548.629009858683
AGO4	piwi_domain	11251.182131725314	23853.94961280092
