# Supplementary material for: Comparative structural insights and functional analysis for the distinct unbound states of Human AGO proteins
Source: Sci Rep. 2025 Mar 19;15:9432. doi: 10.1038/s41598-025-91849-5 (PMC11923369; doi:10.1038/s41598-025-91849-5)
Supplement: Supplementary file 4 — Supplementary Information 4. [file 41598_2025_91849_MOESM4_ESM.zip › global_and_domains/evaluations/parameters_per_domain.csv]

protein	domain	sim	max-value	min-value	mean-value	var-value	snr-raw	snr-ewma
AGO1	l1	0	2010.944107985948	1741.5568711266087	1886.7251048161745	5622.943729122976	14.578666720443422	25.160934057558254
AGO1	l1	1	2248.192579872559	1935.8889115803563	2094.4796619265344	5637.410361432382	18.23422326792676	27.89563956094263
AGO1	l1	2	2090.219332119857	1926.7180957635112	2001.7495524099943	1614.9746279309472	21.022145338466608	49.81118666920718
AGO1	l2	0	2263.6092244839174	2127.499782777286	2202.3320894174485	1145.188701939461	20.755648889206004	65.07951075611449
AGO1	l2	1	2371.544560190227	2087.8718725691524	2174.1854946762737	2092.960346963451	20.948625135368037	47.52433995108871
AGO1	l2	2	2347.2000000000003	2051.5099618236645	2131.0411094068545	2437.413744891828	21.3756584282079	43.16454821985362
AGO1	mid_domain	0	4810.573672227448	4469.862939503528	4685.475018074988	3167.71323572459	34.299553019539786	83.24932043564166
AGO1	mid_domain	1	4806.1	4590.041411835069	4652.455706874839	1618.840995460441	38.66648343912325	115.63256255171216
AGO1	mid_domain	2	4876.282197571262	4549.228664603348	4647.21414907596	4768.400347668021	32.92429121724246	67.29864656289605
AGO1	n_domain	0	7368.277492181505	7060.843543883495	7147.679973489492	2786.156592465528	43.99746322666218	135.41361698057037
AGO1	n_domain	1	7411.184325744325	6655.223314832264	6879.186222084959	16142.130883121386	36.13451813183605	54.14478505206155
AGO1	n_domain	2	6919.070793220695	6633.972388325575	6735.769826402675	3628.436868717401	42.13145896981893	111.82205070316785
AGO1	paz_domain	0	9654.698237025106	8965.450438778651	9273.412122437536	18756.561572540988	35.16455372062023	67.71157991121244
AGO1	paz_domain	1	9077.629763016914	8615.287844847064	8856.868683993853	15864.846658826144	40.8813369594418	70.31731289807105
AGO1	paz_domain	2	9189.375813191082	8517.175040474081	8675.42232708152	9829.263250950658	40.4633534302152	87.50445061314245
AGO1	piwi_domain	0	11521.090986362213	10642.502104422172	11083.82843639528	53150.7120928841	35.340084751401726	48.0767665559203
AGO1	piwi_domain	1	11174.465215736813	10709.054776901648	11006.652759893586	6907.860664962618	44.52077470477469	132.42911628397695
AGO1	piwi_domain	2	11219.60964	10516.309578717488	10775.886541153508	11823.2938704739	45.136179149114525	99.1023077844976
AGO2	l1	0	1989.7	1844.7827754743696	1893.221285485935	685.1896982909004	19.88570987337115	72.32625299555005
AGO2	l1	1	2002.02377825796	1842.754498731825	1926.2131419974407	1698.0416881386727	21.15140161502524	46.74446219133033
AGO2	l1	2	1975.4500095826652	1815.624351527724	1890.839473786184	1313.697528694723	20.8169100300838	52.16833412289465
AGO2	l2	0	2183.825750508552	1977.03054872038	2100.590733839798	1405.392851601707	19.221650056330283	56.03283228847384
AGO2	l2	1	2137.4815806021425	1934.814031561632	2066.172104428572	821.3380196006353	23.250484675893684	72.09506379213941
AGO2	l2	2	2244.5	1929.4690815500985	2037.3758290022192	3872.153761374724	18.03258967936672	32.74121955957425
AGO2	mid_domain	0	4706.0	4529.97901575681	4606.025593774648	351.510012665576	38.85590240762451	245.67303818067344
AGO2	mid_domain	1	4793.562226120297	4530.1	4705.625522314633	2061.5582831135366	37.353712715673545	103.63812661420192
AGO2	mid_domain	2	4766.854506276993	4516.56399365465	4620.854646086652	1861.0593353643883	35.41942625890635	107.11300358416048
AGO2	n_domain	0	7674.175848003685	7340.992362856889	7477.770182447564	7297.523901356559	37.20901795149607	87.53552697886947
AGO2	n_domain	1	7294.933997414924	6982.258743547885	7120.119943251357	5468.838725006669	38.65630019492328	96.28081360060918
AGO2	n_domain	2	7456.8910046437295	6872.191924382094	7176.80694748879	10199.997089395889	35.591793820462655	71.0609877934855
AGO2	paz_domain	0	9234.811300390003	8658.42550746761	8890.238766740584	23888.857872358727	34.94690947299271	57.51958338025992
AGO2	paz_domain	1	8992.706661467724	8605.581000598144	8748.030026711194	5334.350290199931	46.44357178194576	119.77591562775432
AGO2	paz_domain	2	9356.059754699638	9084.70907881929	9251.852752101711	4367.652659545606	47.54480790966462	139.99246650880303
AGO2	piwi_domain	0	11154.178387973736	10485.79431102337	10663.73031171097	16739.426291134794	43.44439449292693	82.42118769465651
AGO2	piwi_domain	1	11243.483548560069	10535.17391672348	10844.840128097623	47510.806644838645	35.3573187231548	49.75387974519196
AGO2	piwi_domain	2	11132.667848885854	10406.697269558568	10648.676282537826	34570.707597419365	36.25084498702364	57.27188671473754
AGO3	l1	0	2207.83064256179	1918.321684463868	2025.6824258357865	5405.199004077031	16.847956045587384	27.552785821263274
AGO3	l1	1	2107.750114965573	1972.4720956471635	2027.721952085048	910.989847050266	21.06785749934343	67.18179980681101
AGO3	l1	2	2232.547230240478	1961.098553294005	2119.611632266065	3522.57315009062	20.66733586464206	35.712995905720724
AGO3	l2	0	2361.622318948778	2149.547379140097	2225.108478722211	2942.6369994885004	18.736865996478247	41.01878979605277
AGO3	l2	1	2250.6140606307995	2038.1628623434408	2154.1712100701843	1884.69750363126	21.96445192297336	49.62030046328349
AGO3	l2	2	2222.495589093475	2051.3557435103435	2151.4022777292685	3156.525847296128	21.106924169577187	38.292784628306265
AGO3	mid_domain	0	4815.843208331039	4598.153901140679	4681.916877771912	2436.2497252925727	33.94489172451616	94.85556111491071
AGO3	mid_domain	1	4707.059891273152	4566.802032415885	4605.383694554749	379.7031630096644	39.76561765482236	236.3435265868547
AGO3	mid_domain	2	4821.430975895757	4548.943798276367	4682.715448947031	6659.179727083277	30.79536684247157	57.38354839158213
AGO3	n_domain	0	9321.039810479342	8367.02078340904	8678.60866834768	90476.50260883474	20.78091003162523	28.85241721311164
AGO3	n_domain	1	8276.362406428116	7660.330317456535	7875.096324490872	21403.902555938665	30.275310854539093	53.82814232226118
AGO3	n_domain	2	8505.292755902368	8092.318390259599	8250.204880128429	8665.147556567505	40.71800648186827	88.62918431583864
AGO3	paz_domain	0	9261.43163231893	8723.683426880054	9097.397084588858	8454.658174760469	41.580444888344495	98.9393663166332
AGO3	paz_domain	1	9109.843193224351	8521.371270357362	8782.201258531964	18264.70769295384	36.59628562010858	64.98259080857294
AGO3	paz_domain	2	9433.670832367452	8727.793036053336	9066.09080747135	32350.403263095843	31.64184201664265	50.40576558069503
AGO3	piwi_domain	0	12391.99210414297	11267.571767031888	11824.86070540565	86968.86601598459	31.414429201734198	40.097207671838696
AGO3	piwi_domain	1	11659.0	10910.046132197578	11142.388845938283	18645.10688818793	41.85890677423887	81.60107340731288
AGO3	piwi_domain	2	11286.99782714487	10711.224308266655	11002.579576697734	30222.90199168562	39.4744289600498	63.28873816458981
AGO4	l1	0	2100.6760024338014	1891.8118397881556	1980.495346153508	3870.0931508211984	18.41248126934301	31.83560569526293
AGO4	l1	1	2157.3023065575426	1897.334271267653	2049.800710823933	4482.89807156438	18.39249060749789	30.614855026836857
AGO4	l1	2	2157.530062788677	1848.3816958498303	2061.319927969618	5453.764092030198	19.28531962895005	27.91240305971386
AGO4	l2	0	2302.5474906628697	2095.905114494051	2215.662736058716	2421.3687075532325	24.79388587176438	45.02701850930082
AGO4	l2	1	2277.182939598717	2122.0	2235.6266051529883	440.2545900524681	30.123326515120056	106.54849582179756
AGO4	l2	2	2684.6596749235214	2360.6557561310715	2561.2574402422256	5154.767469104615	18.888871194461423	35.67374416626114
AGO4	mid_domain	0	4668.114719988079	4400.288076639303	4512.099732309709	6257.370495063944	31.051043377876795	57.04042535177747
AGO4	mid_domain	1	4466.681017159461	4219.662368383461	4337.252005275504	1787.8875958018102	35.38435870789391	102.57571451724424
AGO4	mid_domain	2	4503.058212652115	4292.820826500931	4417.878300388888	1511.080557213913	36.34777365017909	113.6501306569661
AGO4	n_domain	0	7372.62742083835	6782.174628012179	7050.649349675874	10290.00869796367	33.84765464857694	69.50583186982159
AGO4	n_domain	1	7229.91078528448	6764.173966202098	6921.410691597576	14177.302161038184	34.378243751974324	58.12966520764391
AGO4	n_domain	2	7238.936218294161	6706.638502747468	7004.060773205807	13501.413807002706	35.87150198271049	60.27820090057874
AGO4	paz_domain	0	9152.071951522252	8692.85856373024	8945.18781800036	13338.3929747824	35.80936783411504	77.45290466674523
AGO4	paz_domain	1	8790.327248842144	8137.885848320157	8644.742444427258	7537.540899546714	43.26407093170844	99.5719971214426
AGO4	paz_domain	2	9115.948659685524	8440.979740277702	8915.581183058168	10769.953155246934	39.2282467795079	85.90980866363186
AGO4	piwi_domain	0	11422.306460253876	10787.188387870749	11144.907942249169	15848.772107558432	43.42895096903604	88.52759686659313
AGO4	piwi_domain	1	11813.824861501202	10941.550098513031	11294.081205124929	45542.19748852695	36.27911219045976	52.92293422176768
AGO4	piwi_domain	2	11503.4049892774	10904.119573032918	11314.557247801848	10170.879242317376	47.90878983275623	112.1910764874406
