# Supplementary material for: Comparative structural insights and functional analysis for the distinct unbound states of Human AGO proteins
Source: Sci Rep. 2025 Mar 19;15:9432. doi: 10.1038/s41598-025-91849-5 (PMC11923369; doi:10.1038/s41598-025-91849-5)
Supplement: Supplementary file 4 — Supplementary Information 4. [file 41598_2025_91849_MOESM4_ESM.zip › specific_areas/AGO1/r1/specific_areas.xvg]

# This file was created Wed Dec 27 11:32:39 2023
# Created by:
#                       :-) GROMACS - gmx sasa, 2020.3 (-:
# 
# Executable:   /home/panos/programs/bin/gmx
# Data prefix:  /home/panos/programs
# Working dir:  /media/panos/Seagate Expansion Drive/AGO1/production
# Command line:
#   gmx sasa -f prod_center.xtc -s prod.tpr -n specific_areas.ndx -o specific_areas.xvg -tu ns -surface 1 -output 10 11 12 13 14 15 16
# gmx sasa is part of G R O M A C S:
#
# GROtesk MACabre and Sinister
#
@    title "Solvent Accessible Surface"
@    xaxis  label "Time (ns)"
@    yaxis  label "Area (nm\S2\N)"
@TYPE xy
@ view 0.15, 0.15, 0.75, 0.85
@ legend on
@ legend box on
@ legend loctype view
@ legend 0.78, 0.8
@ legend length 2
@ s0 legend "Total"
@ s1 legend "r_474"
@ s2 legend "r_578"
@ s3 legend "r_618"
@ s4 legend "r_650"
@ s5 legend "r_788"
@ s6 legend "r_303-346"
@ s7 legend "r_571_r_601_r_632_r_634_r_635_r_638_r_640_r_641_r_675_r_676_r_679"
      0.000  419.709    1.232    0.067    0.294    0.234    0.750   23.434    6.526
      0.010  417.313    1.229    0.067    0.381    0.167    0.595   23.252    6.563
      0.020  414.635    1.244    0.134    0.287    0.368    0.538   23.805    6.578
      0.030  420.087    1.149    0.067    0.334    0.339    0.758   23.840    6.701
      0.040  417.912    1.285    0.100    0.364    0.201    0.860   23.443    6.354
      0.050  419.789    1.149    0.167    0.367    0.234    0.777   24.456    7.075
      0.060  419.205    1.153    0.134    0.287    0.201    1.175   24.225    7.081
      0.070  421.733    1.320    0.134    0.214    0.167    1.054   23.230    6.515
      0.080  419.501    1.410    0.100    0.427    0.268    0.940   24.633    6.700
      0.090  419.143    1.244    0.067    0.232    0.301    0.807   22.996    6.707
      0.100  418.225    1.168    0.067    0.214    0.167    0.838   23.392    6.561
      0.110  416.849    1.270    0.134    0.334    0.172    0.857   23.486    6.422
      0.120  418.302    1.141    0.134    0.454    0.134    0.902   25.008    6.917
      0.130  415.998    1.240    0.134    0.233    0.234    0.902   24.019    6.627
      0.140  417.892    1.278    0.134    0.480    0.234    1.024   23.611    6.443
      0.150  415.402    1.281    0.067    0.320    0.201    0.887   23.663    6.072
      0.160  418.638    1.195    0.134    0.473    0.261    0.884   23.498    6.554
      0.170  418.513    1.259    0.067    0.348    0.201    0.857   23.638    6.601
      0.180  418.320    1.149    0.100    0.353    0.201    0.793   23.871    6.636
      0.190  419.640    1.187    0.134    0.345    0.328    0.895   22.716    6.502
      0.200  420.430    1.331    0.100    0.254    0.167    0.974   23.204    6.445
      0.210  418.222    1.350    0.067    0.221    0.268    0.955   23.410    6.552
      0.220  422.862    1.346    0.067    0.318    0.261    1.062   23.973    6.610
      0.230  415.723    1.452    0.100    0.334    0.167    0.758   23.681    6.069
      0.240  420.067    1.361    0.100    0.327    0.268    0.978   23.171    6.742
      0.250  417.241    1.126    0.100    0.254    0.201    1.001   22.713    6.900
      0.260  419.651    1.308    0.100    0.194    0.301    0.974   23.618    6.491
      0.270  417.811    1.297    0.100    0.120    0.201    0.754   23.994    6.401
      0.280  417.600    1.149    0.100    0.247    0.167    1.035   23.969    6.585
      0.290  412.511    1.179    0.067    0.187    0.234    0.906   23.306    6.410
      0.300  419.205    1.297    0.134    0.258    0.328    0.902   24.749    6.385
      0.310  419.839    1.543    0.100    0.307    0.268    0.918   24.003    6.460
      0.320  421.211    1.285    0.100    0.281    0.167    0.834   23.675    6.591
      0.330  411.873    1.335    0.134    0.334    0.268    0.834   23.426    6.233
      0.340  416.589    1.357    0.100    0.261    0.234    0.857   24.617    6.240
      0.350  415.568    1.248    0.100    0.214    0.234    0.933   23.600    6.687
      0.360  418.002    1.012    0.100    0.154    0.234    0.929   23.725    6.379
      0.370  415.964    1.259    0.100    0.160    0.234    0.899   23.330    6.441
      0.380  416.761    1.190    0.167    0.360    0.335    1.111   23.348    6.361
      0.390  417.024    1.130    0.134    0.348    0.201    0.948   24.161    7.055
      0.400  416.451    1.482    0.134    0.480    0.167    1.077   23.585    6.846
      0.410  421.461    1.236    0.134    0.320    0.167    0.804   23.780    6.506
      0.420  416.768    1.384    0.067    0.334    0.234    1.119   23.661    7.148
      0.430  417.499    1.009    0.100    0.293    0.301    1.016   23.796    6.722
      0.440  420.386    1.532    0.134    0.320    0.268    0.891   24.179    6.375
      0.450  422.879    1.339    0.134    0.320    0.205    1.077   24.928    6.647
      0.460  417.556    1.282    0.067    0.240    0.201    0.952   23.302    6.572
      0.470  413.275    1.267    0.067    0.331    0.368    0.952   23.936    6.463
      0.480  415.280    1.297    0.067    0.226    0.301    1.096   23.850    6.815
      0.490  419.352    1.259    0.134    0.408    0.335    0.929   23.678    6.469
      0.500  414.909    1.343    0.067    0.274    0.328    0.830   23.371    7.085
      0.510  420.355    1.115    0.033    0.244    0.301    0.967   24.090    6.611
      0.520  417.629    1.376    0.033    0.327    0.335    0.921   23.585    6.734
      0.530  411.913    1.206    0.033    0.267    0.368    0.974   23.990    6.123
      0.540  415.989    1.123    0.167    0.267    0.335    0.777   23.480    6.644
      0.550  414.989    1.339    0.167    0.480    0.361    1.092   23.328    6.145
      0.560  417.662    1.274    0.100    0.360    0.301    0.895   23.352    6.550
      0.570  418.600    1.248    0.134    0.413    0.268    1.050   23.823    6.414
      0.580  416.880    1.259    0.067    0.401    0.268    0.997   23.308    6.224
      0.590  414.391    1.259    0.100    0.394    0.261    0.918   23.780    5.998
      0.600  414.197    1.229    0.134    0.360    0.268    0.955   24.115    6.160
      0.610  414.362    1.365    0.067    0.353    0.234    0.948   24.089    6.789
      0.620  418.443    1.217    0.067    0.334    0.234    1.020   23.884    6.474
      0.630  419.363    1.202    0.100    0.357    0.234    0.785   24.545    5.982
      0.640  410.791    1.445    0.033    0.281    0.234    0.921   23.624    6.149
      0.650  416.883    1.221    0.134    0.494    0.301    0.963   24.413    5.954
      0.660  415.641    1.312    0.100    0.360    0.268    1.031   22.855    5.892
      0.670  415.891    1.441    0.100    0.420    0.301    1.012   23.059    6.022
      0.680  418.039    1.426    0.134    0.348    0.268    1.062   23.305    6.054
      0.690  418.033    1.346    0.067    0.348    0.201    0.917   24.891    5.990
      0.700  420.625    1.285    0.033    0.334    0.268    0.899   25.253    6.658
      0.710  414.699    1.320    0.134    0.512    0.335    1.024   24.136    5.511
      0.720  413.985    1.339    0.100    0.327    0.167    0.868   25.453    5.756
      0.730  407.396    1.179    0.067    0.391    0.234    0.838   24.101    6.329
      0.740  412.839    1.088    0.100    0.327    0.301    0.872   24.013    7.109
      0.750  414.814    1.176    0.134    0.483    0.234    0.929   24.149    6.909
      0.760  414.607    1.445    0.134    0.380    0.268    0.943   24.066    6.839
      0.770  414.580    1.100    0.134    0.401    0.167    0.784   24.058    6.702
      0.780  418.894    1.176    0.067    0.473    0.335    0.982   24.143    6.072
      0.790  419.373    1.282    0.067    0.281    0.234    0.857   23.508    6.793
      0.800  414.967    1.392    0.100    0.427    0.201    0.830   24.009    6.134
      0.810  418.742    1.244    0.100    0.360    0.234    1.073   24.336    6.977
      0.820  418.911    1.501    0.067    0.394    0.234    1.099   24.050    6.570
      0.830  422.191    1.282    0.100    0.429    0.301    0.766   23.675    6.903
      0.840  418.587    1.387    0.033    0.493    0.335    0.944   24.625    6.736
      0.850  417.160    1.172    0.100    0.339    0.205    0.827   23.821    6.682
      0.860  414.804    1.346    0.134    0.489    0.368    0.891   24.497    6.634
      0.870  416.435    1.213    0.167    0.267    0.201    0.990   23.857    6.962
      0.880  419.998    1.096    0.067    0.339    0.167    0.952   23.724    6.835
      0.890  421.229    1.267    0.067    0.279    0.201    0.785   24.450    7.246
      0.900  418.476    1.452    0.067    0.293    0.301    0.929   24.059    7.524
      0.910  418.522    1.251    0.100    0.294    0.268    0.830   23.392    7.444
      0.920  421.661    1.232    0.100    0.334    0.268    0.735   24.254    6.805
      0.930  423.720    1.213    0.100    0.194    0.335    0.890   24.361    7.419
      0.940  419.615    1.248    0.067    0.221    0.272    0.796   23.738    7.733
      0.950  415.341    1.320    0.134    0.247    0.234    0.936   22.962    6.505
      0.960  416.257    1.267    0.100    0.338    0.234    0.872   23.567    7.596
      0.970  419.335    1.176    0.134    0.207    0.239    1.073   24.185    7.336
      0.980  419.410    1.323    0.067    0.127    0.234    0.929   23.695    7.430
      0.990  418.529    1.285    0.033    0.247    0.268    0.974   23.415    7.469
      1.000  420.460    1.160    0.134    0.274    0.201    0.963   22.867    6.716
      1.010  418.717    1.293    0.134    0.120    0.234    0.993   24.826    6.615
      1.020  416.165    1.448    0.134    0.120    0.339    1.073   24.555    6.522
      1.030  419.937    1.274    0.100    0.341    0.294    0.785   23.889    7.020
      1.040  421.794    1.213    0.134    0.158    0.268    1.050   24.622    5.576
      1.050  422.047    1.270    0.033    0.207    0.167    0.796   24.524    5.935
      1.060  417.212    1.240    0.167    0.207    0.234    0.868   24.444    5.910
      1.070  417.708    1.312    0.100    0.160    0.167    0.823   24.123    5.554
      1.080  416.615    1.301    0.033    0.127    0.368    0.960   24.488    5.653
      1.090  418.813    1.176    0.100    0.194    0.268    1.027   24.016    6.523
      1.100  421.041    1.100    0.167    0.394    0.201    0.902   24.117    6.226
      1.110  418.046    1.213    0.100    0.314    0.234    0.823   23.417    5.454
      1.120  421.016    1.206    0.134    0.287    0.268    0.933   23.684    5.935
      1.130  420.212    1.350    0.100    0.391    0.328    0.838   23.516    6.000
      1.140  422.697    1.320    0.100    0.287    0.268    1.081   23.804    5.869
      1.150  419.309    1.346    0.100    0.227    0.268    1.005   21.927    6.282
      1.160  419.786    1.195    0.067    0.227    0.201    1.066   22.450    6.118
      1.170  415.281    1.373    0.067    0.281    0.234    1.141   22.383    6.269
      1.180  413.613    1.248    0.067    0.281    0.234    0.793   23.012    5.997
      1.190  417.328    1.240    0.100    0.100    0.234    0.804   22.061    6.210
      1.200  417.755    1.248    0.100    0.060    0.335    0.960   22.834    6.252
      1.210  419.006    1.202    0.067    0.127    0.301    0.990   23.190    6.131
      1.220  415.137    1.206    0.067    0.094    0.234    0.872   23.442    6.099
      1.230  417.803    1.009    0.100    0.307    0.335    1.023   22.871    5.988
      1.240  416.702    0.967    0.067    0.274    0.239    0.963   23.844    5.915
      1.250  409.251    0.982    0.067    0.334    0.201    1.031   23.155    6.329
      1.260  414.534    1.213    0.067    0.120    0.301    0.751   22.927    6.472
      1.270  415.955    0.982    0.134    0.160    0.268    0.796   23.018    6.486
      1.280  416.560    1.213    0.100    0.154    0.368    1.201   22.610    6.233
      1.290  412.321    1.096    0.067    0.154    0.301    0.731   22.351    5.954
      1.300  419.458    1.179    0.033    0.281    0.301    0.898   23.130    6.175
      1.310  415.306    1.195    0.033    0.221    0.234    0.906   23.588    6.198
      1.320  418.422    1.179    0.100    0.274    0.301    0.819   22.607    6.769
      1.330  416.618    1.111    0.067    0.254    0.234    0.971   23.138    6.252
      1.340  416.854    1.126    0.100    0.240    0.268    1.077   23.404    6.583
      1.350  414.856    1.160    0.067    0.360    0.435    1.096   22.846    6.543
      1.360  416.481    1.134    0.100    0.385    0.402    0.808   23.077    6.439
      1.370  417.376    1.168    0.067    0.394    0.268    0.884   23.115    6.223
      1.380  416.386    1.035    0.100    0.300    0.335    0.819   22.756    5.783
      1.390  416.727    0.993    0.067    0.367    0.234    0.857   23.071    6.322
      1.400  418.681    1.084    0.167    0.341    0.294    0.955   23.352    6.083
      1.410  413.168    1.179    0.067    0.247    0.335    0.872   23.119    6.220
      1.420  417.429    1.047    0.134    0.353    0.234    0.940   22.881    6.224
      1.430  417.529    1.153    0.134    0.385    0.301    0.818   22.576    6.357
      1.440  421.718    1.213    0.100    0.394    0.335    0.823   24.043    7.292
      1.450  417.852    1.118    0.067    0.287    0.201    1.122   23.409    7.450
      1.460  416.092    1.373    0.100    0.354    0.234    0.921   23.023    6.131
      1.470  414.416    1.267    0.134    0.281    0.201    1.076   22.928    6.438
      1.480  416.410    1.126    0.067    0.341    0.335    0.857   22.977    7.106
      1.490  418.112    1.426    0.100    0.325    0.234    0.955   22.569    7.054
      1.500  419.769    1.100    0.100    0.588    0.134    0.751   23.253    7.237
      1.510  418.783    1.126    0.067    0.278    0.234    0.838   22.899    6.444
      1.520  415.330    1.137    0.033    0.480    0.299    0.895   23.372    5.955
      1.530  418.898    1.232    0.134    0.360    0.335    1.016   23.822    6.181
      1.540  420.034    1.289    0.033    0.287    0.301    0.982   22.679    6.312
      1.550  423.217    1.320    0.033    0.321    0.234    0.952   23.250    6.460
      1.560  420.012    1.384    0.067    0.261    0.201    0.785   23.206    6.502
      1.570  417.267    1.403    0.100    0.314    0.261    0.694   24.012    6.498
      1.580  419.072    1.160    0.067    0.367    0.301    0.819   23.502    5.583
      1.590  414.451    1.293    0.134    0.307    0.272    0.861   22.381    6.108
      1.600  418.275    1.471    0.067    0.251    0.134    0.937   22.730    6.233
      1.610  414.697    1.361    0.134    0.401    0.167    0.793   23.222    6.325
      1.620  414.921    1.229    0.100    0.287    0.301    0.955   23.174    6.858
      1.630  413.418    1.308    0.134    0.314    0.301    0.793   22.416    6.332
      1.640  414.797    1.263    0.067    0.374    0.268    0.766   22.925    6.339
      1.650  414.410    1.418    0.067    0.221    0.201    0.686   22.633    5.966
      1.660  412.125    1.418    0.067    0.334    0.234    0.770   22.653    5.773
      1.670  417.106    1.339    0.134    0.307    0.234    1.081   23.141    5.811
      1.680  414.728    1.259    0.100    0.287    0.201    0.960   23.366    5.623
      1.690  419.342    0.956    0.067    0.341    0.234    0.982   23.276    6.343
      1.700  421.498    0.876    0.134    0.341    0.335    0.974   23.233    5.962
      1.710  416.102    1.058    0.100    0.348    0.335    0.971   23.652    6.277
      1.720  412.478    1.141    0.067    0.281    0.268    1.009   23.330    6.333
      1.730  414.076    1.020    0.033    0.258    0.201    0.899   22.782    5.945
      1.740  415.800    0.967    0.067    0.401    0.268    0.857   22.330    6.629
      1.750  415.349    0.937    0.033    0.268    0.335    0.637   22.336    6.343
      1.760  414.755    1.168    0.067    0.227    0.167    0.766   22.226    5.776
      1.770  418.463    1.115    0.033    0.314    0.234    1.137   22.763    6.531
      1.780  420.473    0.956    0.067    0.321    0.205    1.069   23.229    6.464
      1.790  417.169    1.134    0.067    0.408    0.234    1.005   24.056    6.676
      1.800  419.686    1.289    0.134    0.314    0.201    0.963   24.068    6.717
      1.810  419.694    1.270    0.067    0.167    0.134    0.899   23.813    6.952
      1.820  415.131    1.160    0.127    0.314    0.328    0.876   22.876    6.786
      1.830  416.925    1.157    0.100    0.314    0.201    0.941   22.940    7.127
      1.840  415.752    1.065    0.100    0.227    0.234    0.997   23.073    6.819
      1.850  419.532    1.407    0.134    0.361    0.335    0.860   24.493    6.709
      1.860  412.269    1.168    0.134    0.227    0.268    0.812   23.945    6.854
      1.870  417.698    0.956    0.100    0.261    0.201    0.766   24.470    7.314
      1.880  415.584    1.312    0.100    0.348    0.335    0.709   23.940    7.351
      1.890  415.788    1.255    0.134    0.392    0.301    1.020   22.138    7.187
      1.900  414.658    0.982    0.067    0.434    0.201    0.876   23.892    7.056
      1.910  419.222    1.084    0.067    0.519    0.301    0.933   22.458    7.471
      1.920  418.208    1.217    0.100    0.413    0.239    0.986   23.590    7.103
      1.930  413.679    1.020    0.100    0.281    0.234    0.937   23.199    7.226
      1.940  416.864    0.993    0.100    0.292    0.134    0.891   23.721    7.022
      1.950  417.351    1.141    0.067    0.359    0.201    0.937   23.672    7.169
      1.960  414.190    1.047    0.067    0.307    0.272    0.929   23.819    7.080
      1.970  419.198    1.320    0.067    0.227    0.268    0.936   24.776    7.070
      1.980  414.781    1.653    0.100    0.388    0.469    0.721   24.148    6.280
      1.990  416.165    1.274    0.134    0.328    0.234    0.899   24.618    6.951
      2.000  415.953    1.365    0.067    0.287    0.268    0.865   25.324    6.608
      2.010  416.059    1.320    0.067    0.294    0.268    1.126   24.382    6.439
      2.020  415.108    1.410    0.134    0.294    0.201    0.891   23.966    6.326
      2.030  415.672    1.293    0.067    0.321    0.227    0.883   24.805    6.482
      2.040  413.728    1.160    0.134    0.332    0.201    0.842   24.395    6.680
      2.050  416.681    1.346    0.134    0.448    0.234    0.698   23.428    6.680
      2.060  414.779    1.141    0.067    0.341    0.167    0.955   23.822    6.615
      2.070  414.103    1.126    0.100    0.328    0.201    0.808   23.999    6.402
      2.080  417.548    1.357    0.100    0.221    0.167    0.815   24.228    6.596
      2.090  417.171    1.111    0.100    0.445    0.100    0.948   24.473    6.668
      2.100  415.049    1.062    0.100    0.434    0.234    0.853   25.557    6.536
      2.110  408.733    1.410    0.100    0.348    0.294    0.812   24.263    6.488
      2.120  413.380    1.380    0.100    0.398    0.268    0.899   24.362    6.857
      2.130  415.459    1.270    0.100    0.434    0.201    0.793   23.990    6.739
      2.140  415.245    1.445    0.067    0.348    0.301    0.891   24.853    6.685
      2.150  418.166    1.403    0.100    0.421    0.335    0.789   23.695    6.607
      2.160  416.297    1.202    0.067    0.401    0.361    0.910   23.639    7.492
      2.170  419.204    1.157    0.100    0.387    0.395    0.876   24.195    6.091
      2.180  416.649    1.187    0.067    0.474    0.339    0.823   24.347    7.161
      2.190  412.041    1.153    0.067    0.274    0.167    0.876   23.942    6.655
      2.200  417.270    1.107    0.100    0.387    0.167    0.872   24.080    6.561
      2.210  414.628    1.107    0.100    0.307    0.373    0.743   23.430    6.606
      2.220  420.146    1.202    0.134    0.408    0.268    0.925   24.204    7.247
      2.230  417.187    1.297    0.167    0.438    0.201    0.838   24.400    6.817
      2.240  417.946    1.149    0.067    0.367    0.335    0.963   25.814    6.966
      2.250  420.508    1.115    0.134    0.227    0.268    0.952   24.784    6.798
      2.260  420.178    1.073    0.134    0.227    0.234    0.857   24.901    6.630
      2.270  417.999    1.073    0.100    0.281    0.268    0.758   24.588    6.476
      2.280  417.573    1.126    0.067    0.341    0.268    0.929   24.519    6.693
      2.290  417.075    1.062    0.100    0.381    0.368    0.895   23.968    6.639
      2.300  422.027    1.084    0.033    0.281    0.227    0.777   25.137    6.016
      2.310  418.449    1.251    0.100    0.221    0.201    0.937   23.824    6.391
      2.320  415.332    1.365    0.100    0.254    0.294    0.966   24.759    6.210
      2.330  418.982    1.168    0.033    0.247    0.268    0.918   24.440    6.709
      2.340  418.874    1.126    0.067    0.254    0.167    0.777   24.188    7.012
      2.350  416.597    1.176    0.067    0.281    0.268    0.883   24.026    6.820
      2.360  415.347    1.255    0.134    0.221    0.201    0.899   24.490    6.440
      2.370  415.074    1.020    0.100    0.194    0.261    0.754   24.285    6.455
      2.380  416.290    1.069    0.033    0.254    0.167    0.740   24.058    6.591
      2.390  417.460    1.297    0.100    0.254    0.268    0.618   23.727    6.968
      2.400  418.213    1.069    0.033    0.254    0.294    0.712   23.682    6.477
      2.410  411.983    1.206    0.067    0.287    0.268    0.883   23.156    7.138
      2.420  420.329    1.240    0.033    0.254    0.301    0.914   24.367    6.994
      2.430  418.565    1.141    0.067    0.360    0.268    0.944   23.839    6.930
      2.440  419.365    1.141    0.100    0.261    0.268    0.694   23.568    7.167
      2.450  414.446    1.255    0.067    0.261    0.167    0.762   24.378    6.566
      2.460  420.041    1.141    0.067    0.194    0.268    0.941   24.976    5.976
      2.470  417.004    1.350    0.067    0.294    0.234    0.869   24.647    6.258
      2.480  417.619    1.229    0.067    0.221    0.201    0.812   24.279    5.907
      2.490  417.147    1.088    0.100    0.321    0.268    0.747   25.298    5.721
      2.500  418.372    1.153    0.100    0.194    0.268    0.682   23.510    6.251
      2.510  424.230    0.978    0.067    0.194    0.234    0.671   24.370    6.708
      2.520  419.245    1.221    0.067    0.321    0.201    0.773   24.597    6.161
      2.530  420.837    1.100    0.100    0.281    0.268    0.717   24.782    6.516
      2.540  418.134    0.940    0.134    0.227    0.234    0.732   24.499    6.420
      2.550  421.217    1.088    0.067    0.294    0.201    0.724   25.386    6.094
      2.560  420.253    1.149    0.067    0.160    0.268    0.902   24.654    6.152
      2.570  421.542    1.229    0.033    0.394    0.234    0.819   25.128    6.268
      2.580  418.220    1.195    0.134    0.227    0.201    0.876   25.072    6.400
      2.590  418.766    1.202    0.134    0.314    0.234    0.846   24.648    6.534
      2.600  416.466    1.160    0.134    0.374    0.167    0.921   24.927    6.293
      2.610  419.524    1.096    0.033    0.367    0.234    0.713   24.591    6.354
      2.620  416.521    1.176    0.033    0.434    0.134    0.966   25.542    6.563
      2.630  418.726    1.229    0.134    0.441    0.100    0.679   25.253    6.564
      2.640  418.830    1.274    0.100    0.521    0.201    0.698   24.656    6.512
      2.650  419.468    1.259    0.100    0.341    0.172    0.891   24.912    6.466
      2.660  420.999    1.153    0.067    0.240    0.100    0.846   25.121    6.435
      2.670  423.493    1.035    0.067    0.405    0.201    0.918   24.796    6.237
      2.680  417.970    1.285    0.067    0.434    0.234    0.743   25.618    6.062
      2.690  417.025    1.195    0.067    0.385    0.201    0.804   24.165    6.475
      2.700  417.597    1.141    0.067    0.367    0.201    0.701   24.000    6.161
      2.710  414.602    0.967    0.100    0.287    0.167    0.751   24.221    6.231
      2.720  412.452    1.096    0.100    0.361    0.167    0.830   24.519    6.266
      2.730  416.072    1.153    0.067    0.194    0.167    0.743   25.246    6.301
      2.740  411.923    1.020    0.067    0.214    0.234    0.754   25.045    5.800
      2.750  410.599    0.903    0.067    0.271    0.100    0.702   24.176    6.631
      2.760  418.846    1.134    0.067    0.376    0.234    0.906   25.445    6.565
      2.770  413.605    0.990    0.100    0.307    0.205    1.073   23.775    6.592
      2.780  412.376    0.993    0.033    0.281    0.100    0.599   24.208    6.207
      2.790  415.754    0.982    0.033    0.221    0.134    0.967   25.030    5.949
      2.800  418.585    1.081    0.067    0.261    0.301    0.884   23.169    5.664
      2.810  417.626    0.990    0.067    0.160    0.100    1.009   24.139    5.893
      2.820  417.082    0.963    0.067    0.374    0.201    0.891   25.486    5.804
      2.830  413.769    1.248    0.067    0.281    0.268    0.777   24.240    6.255
      2.840  416.275    0.993    0.067    0.367    0.306    0.823   24.283    5.834
      2.850  418.567    1.020    0.100    0.307    0.239    0.826   25.053    6.603
      2.860  417.494    0.993    0.100    0.348    0.172    0.857   24.458    5.655
      2.870  417.165    0.956    0.067    0.441    0.268    0.770   25.762    6.323
      2.880  417.869    1.020    0.033    0.374    0.268    0.777   24.855    6.303
      2.890  411.416    1.016    0.100    0.385    0.201    0.743   25.096    6.252
      2.900  418.408    1.035    0.100    0.258    0.201    0.952   25.185    6.054
      2.910  418.078    0.796    0.067    0.341    0.167    0.713   24.596    6.119
      2.920  420.409    0.956    0.100    0.381    0.301    0.724   23.797    6.397
      2.930  421.318    0.993    0.100    0.348    0.462    0.770   24.211    6.478
      2.940  419.610    1.051    0.100    0.348    0.301    0.690   24.712    6.164
      2.950  420.585    1.073    0.100    0.318    0.335    0.698   24.141    6.163
      2.960  419.288    1.172    0.067    0.469    0.268    0.679   24.417    6.384
      2.970  417.880    1.009    0.067    0.357    0.167    0.668   24.077    5.999
      2.980  417.902    1.047    0.033    0.461    0.201    0.758   24.279    6.059
      2.990  413.800    1.069    0.033    0.461    0.268    0.823   23.648    7.254
      3.000  418.291    0.971    0.067    0.360    0.268    0.758   24.583    6.037
      3.010  419.317    1.035    0.134    0.300    0.234    0.937   24.260    6.652
      3.020  419.097    0.990    0.100    0.261    0.261    0.899   24.899    6.701
      3.030  419.407    0.910    0.100    0.354    0.234    0.906   24.736    6.599
      3.040  418.351    1.009    0.067    0.348    0.201    0.682   24.073    6.660
      3.050  418.296    0.823    0.100    0.408    0.201    0.899   24.212    7.415
      3.060  416.488    1.255    0.033    0.354    0.268    0.785   24.302    6.865
      3.070  419.882    1.312    0.067    0.348    0.268    0.997   24.960    6.899
      3.080  421.986    1.213    0.067    0.374    0.201    0.884   23.780    6.680
      3.090  420.681    0.967    0.033    0.385    0.234    0.955   23.256    5.903
      3.100  420.891    1.115    0.033    0.307    0.294    0.724   24.375    6.357
      3.110  417.960    1.282    0.067    0.360    0.234    0.910   24.249    6.680
      3.120  420.466    1.376    0.067    0.514    0.335    0.740   24.519    5.963
      3.130  417.351    1.088    0.067    0.394    0.261    0.865   23.371    6.492
      3.140  416.403    1.259    0.067    0.450    0.272    0.698   23.419    7.019
      3.150  419.935    0.990    0.134    0.405    0.167    0.732   23.535    5.665
      3.160  419.752    1.195    0.100    0.348    0.167    0.758   23.443    6.929
      3.170  420.858    1.073    0.100    0.254    0.234    0.766   24.872    6.265
      3.180  416.619    1.301    0.134    0.503    0.301    0.842   24.013    6.965
      3.190  416.989    1.229    0.100    0.431    0.268    0.955   24.293    6.191
      3.200  419.578    1.293    0.100    0.538    0.234    0.603   24.068    6.604
      3.210  416.105    1.190    0.100    0.426    0.335    0.698   23.603    5.818
      3.220  416.507    1.141    0.033    0.528    0.234    0.770   23.746    6.074
      3.230  414.960    1.267    0.100    0.461    0.239    0.626   23.605    5.446
      3.240  417.197    1.232    0.100    0.198    0.234    0.717   23.656    5.727
      3.250  419.351    1.088    0.067    0.374    0.201    0.690   25.072    5.882
      3.260  414.967    1.126    0.033    0.341    0.335    0.899   23.343    5.804
      3.270  419.931    1.115    0.100    0.287    0.201    0.747   22.463    6.185
      3.280  417.105    0.956    0.160    0.348    0.268    0.713   24.338    5.838
      3.290  417.950    1.077    0.067    0.321    0.301    1.001   24.413    6.062
      3.300  420.358    1.035    0.033    0.160    0.335    0.793   24.072    5.782
      3.310  413.244    0.982    0.134    0.408    0.268    0.937   23.259    5.235
      3.320  415.702    0.903    0.100    0.374    0.301    0.777   23.385    5.815
      3.330  412.618    0.993    0.033    0.454    0.328    0.899   23.839    5.877
      3.340  414.193    0.903    0.100    0.345    0.268    0.721   25.171    6.124
      3.350  416.517    1.088    0.067    0.311    0.335    0.667   23.863    5.801
      3.360  419.359    1.069    0.067    0.376    0.335    0.762   24.086    5.822
      3.370  417.630    1.160    0.067    0.395    0.366    0.690   23.046    5.829
      3.380  419.028    1.164    0.067    0.480    0.201    0.770   23.508    5.846
      3.390  420.149    1.267    0.100    0.451    0.268    0.777   23.753    6.148
      3.400  420.231    1.221    0.134    0.316    0.234    0.618   23.700    6.445
      3.410  419.677    1.149    0.067    0.120    0.167    0.671   24.718    6.237
      3.420  417.735    1.149    0.100    0.334    0.167    0.986   23.110    5.993
      3.430  418.341    0.993    0.067    0.307    0.201    0.747   23.712    6.484
      3.440  418.799    0.990    0.060    0.187    0.268    0.732   23.072    6.196
      3.450  421.220    1.054    0.100    0.247    0.268    0.902   23.217    6.639
      3.460  421.148    1.221    0.201    0.352    0.205    0.838   23.252    6.656
      3.470  419.581    1.062    0.033    0.304    0.234    1.035   23.313    6.933
      3.480  420.389    1.028    0.067    0.398    0.167    1.050   23.919    6.930
      3.490  418.299    1.096    0.100    0.445    0.368    0.823   23.617    6.540
      3.500  413.895    1.274    0.033    0.503    0.268    0.812   22.504    6.364
      3.510  420.747    1.009    0.033    0.311    0.268    0.713   24.153    7.431
      3.520  415.365    1.153    0.134    0.398    0.167    0.740   24.295    6.848
      3.530  417.052    1.043    0.134    0.348    0.268    0.793   24.202    6.807
      3.540  416.513    1.043    0.033    0.408    0.167    0.857   23.921    7.465
      3.550  419.665    1.149    0.067    0.476    0.201    0.937   24.656    6.264
      3.560  417.113    1.179    0.134    0.434    0.234    1.005   23.486    5.837
      3.570  418.455    1.107    0.067    0.287    0.167    0.932   23.573    6.405
      3.580  424.300    1.232    0.067    0.300    0.134    0.823   23.972    6.506
      3.590  416.331    1.221    0.134    0.307    0.167    0.944   24.157    6.359
      3.600  420.944    1.255    0.100    0.307    0.201    0.819   23.356    6.109
      3.610  420.247    1.035    0.067    0.401    0.201    0.758   23.463    6.659
      3.620  418.167    1.202    0.067    0.260    0.134    0.842   23.889    5.924
      3.630  418.383    1.259    0.067    0.233    0.201    0.974   23.911    6.735
      3.640  419.741    1.195    0.067    0.233    0.134    0.838   22.809    6.353
      3.650  424.042    1.141    0.134    0.307    0.134    0.902   24.212    5.699
      3.660  420.325    1.282    0.067    0.461    0.167    0.812   22.790    6.273
      3.670  418.573    1.365    0.067    0.367    0.234    0.967   23.894    5.785
      3.680  422.492    1.141    0.100    0.307    0.167    0.758   24.165    6.572
      3.690  419.402    1.153    0.100    0.348    0.167    0.857   23.216    5.811
      3.700  416.504    1.270    0.067    0.180    0.100    0.781   23.771    6.290
      3.710  422.197    1.195    0.067    0.454    0.100    1.065   24.273    6.123
      3.720  420.902    1.248    0.134    0.348    0.134    0.800   23.043    5.894
      3.730  416.568    1.301    0.100    0.307    0.234    0.758   23.606    6.420
      3.740  419.294    1.445    0.067    0.214    0.134    0.971   23.058    5.831
      3.750  419.278    1.418    0.067    0.187    0.167    0.971   24.241    6.539
      3.760  416.555    1.195    0.134    0.221    0.201    0.880   22.898    5.714
      3.770  419.821    1.301    0.067    0.194    0.268    1.099   24.595    5.959
      3.780  419.074    1.304    0.067    0.194    0.234    0.884   23.412    5.929
      3.790  417.710    1.126    0.067    0.247    0.268    0.717   22.495    5.616
      3.800  418.167    1.501    0.134    0.194    0.239    0.978   23.605    6.015
      3.810  414.233    1.069    0.067    0.160    0.234    0.724   23.351    5.683
      3.820  417.866    1.213    0.033    0.221    0.268    0.978   23.961    5.625
      3.830  418.691    1.248    0.067    0.154    0.167    0.925   24.258    5.857
      3.840  421.019    1.126    0.067    0.240    0.201    0.743   24.047    5.341
      3.850  415.027    1.213    0.033    0.254    0.281    0.751   23.496    6.111
      3.860  423.958    1.267    0.134    0.187    0.227    0.884   24.479    6.340
      3.870  419.256    1.168    0.067    0.254    0.335    0.940   23.920    5.570
      3.880  422.009    1.202    0.033    0.232    0.234    0.967   23.872    6.434
      3.890  421.602    1.274    0.067    0.314    0.167    0.793   24.241    6.050
      3.900  421.382    1.206    0.067    0.221    0.306    0.698   23.725    6.082
      3.910  419.343    1.206    0.033    0.281    0.239    0.754   23.792    6.750
      3.920  419.603    1.073    0.134    0.281    0.239    0.838   24.076    6.786
      3.930  421.807    1.141    0.100    0.287    0.201    0.895   24.501    7.212
      3.940  420.894    0.956    0.100    0.214    0.167    0.872   24.426    7.205
      3.950  420.348    1.054    0.100    0.233    0.134    0.807   25.067    6.599
      3.960  421.429    1.179    0.134    0.281    0.134    0.758   25.183    6.617
      3.970  420.600    1.297    0.067    0.187    0.167    0.645   24.511    6.633
      3.980  419.495    1.123    0.067    0.247    0.134    0.849   25.325    6.165
      3.990  419.583    1.168    0.033    0.127    0.234    0.962   24.417    6.298
      4.000  420.436    1.285    0.033    0.254    0.234    0.902   24.387    6.188
      4.010  417.488    1.452    0.100    0.221    0.239    0.807   24.379    5.775
      4.020  423.402    1.179    0.100    0.221    0.201    0.981   24.644    6.359
      4.030  421.304    1.331    0.100    0.154    0.187    0.819   24.602    6.272
      4.040  419.868    1.335    0.100    0.194    0.227    0.712   23.852    6.213
      4.050  422.995    1.339    0.033    0.221    0.167    0.812   24.273    6.255
      4.060  424.452    1.255    0.134    0.221    0.167    0.895   24.393    6.609
      4.070  424.508    1.202    0.033    0.274    0.294    0.955   24.043    6.492
      4.080  418.689    1.149    0.127    0.441    0.268    0.812   23.822    5.560
      4.090  421.015    1.149    0.094    0.334    0.268    0.557   24.108    6.170
      4.100  418.032    1.301    0.067    0.240    0.134    0.819   24.279    6.532
      4.110  419.423    1.141    0.033    0.281    0.201    0.929   24.733    6.226
      4.120  423.782    1.213    0.067    0.274    0.201    0.891   25.108    6.379
      4.130  425.401    1.278    0.033    0.293    0.201    0.842   24.004    6.094
      4.140  421.241    1.327    0.100    0.300    0.272    0.937   24.518    4.954
      4.150  420.080    1.126    0.100    0.473    0.314    0.724   23.871    5.320
      4.160  418.377    1.153    0.067    0.233    0.167    0.815   24.057    5.934
      4.170  423.677    1.415    0.100    0.240    0.201    0.793   24.770    5.906
      4.180  421.126    1.115    0.067    0.338    0.306    0.823   24.342    5.991
      4.190  422.163    1.415    0.067    0.233    0.201    0.846   24.969    5.883
      4.200  422.486    1.384    0.033    0.194    0.134    0.724   24.463    6.128
      4.210  423.952    1.274    0.000    0.240    0.167    0.751   24.517    6.712
      4.220  424.564    1.335    0.100    0.274    0.167    0.698   25.374    6.585
      4.230  423.014    1.282    0.100    0.267    0.201    0.777   25.064    6.061
      4.240  424.027    1.441    0.067    0.307    0.201    0.698   24.900    6.381
      4.250  423.215    1.327    0.067    0.367    0.234    0.933   24.544    6.104
      4.260  420.064    1.297    0.067    0.221    0.268    0.846   24.155    5.719
      4.270  423.716    1.445    0.067    0.281    0.239    1.066   25.387    6.139
      4.280  421.577    1.365    0.100    0.274    0.138    0.781   24.819    6.295
      4.290  418.628    1.346    0.134    0.281    0.134    0.868   23.896    6.135
      4.300  419.529    1.354    0.100    0.221    0.201    0.743   25.279    6.080
      4.310  421.461    1.221    0.067    0.281    0.227    0.826   24.440    6.134
      4.320  421.298    1.229    0.000    0.353    0.134    0.785   24.927    5.816
      4.330  418.148    1.088    0.000    0.240    0.239    0.751   23.856    5.427
      4.340  418.923    1.232    0.067    0.187    0.167    0.789   24.169    5.946
      4.350  419.214    1.357    0.100    0.300    0.172    0.789   24.672    5.914
      4.360  418.802    1.126    0.067    0.367    0.134    1.001   24.014    5.900
      4.370  419.351    1.073    0.067    0.300    0.201    0.838   24.128    5.762
      4.380  426.792    1.335    0.033    0.274    0.239    0.963   24.754    5.990
      4.390  421.259    1.248    0.100    0.401    0.268    0.838   23.848    5.894
      4.400  420.058    1.195    0.100    0.360    0.201    0.777   25.037    5.922
      4.410  420.736    1.248    0.134    0.387    0.234    0.751   24.465    6.666
      4.420  418.767    1.259    0.100    0.364    0.167    0.694   24.953    6.107
      4.430  420.153    1.259    0.067    0.353    0.234    0.823   24.204    6.342
      4.440  418.649    1.274    0.167    0.240    0.201    0.792   23.776    6.571
      4.450  418.493    1.331    0.033    0.394    0.268    0.842   24.718    6.400
      4.460  421.993    1.426    0.100    0.247    0.160    0.675   24.241    6.389
      4.470  419.502    1.285    0.033    0.286    0.234    0.629   24.404    6.117
      4.480  419.616    1.361    0.067    0.420    0.167    0.629   23.983    5.658
      4.490  417.751    1.248    0.067    0.334    0.268    0.845   24.534    6.124
      4.500  416.979    1.164    0.033    0.293    0.167    0.633   23.681    6.422
      4.510  419.186    1.285    0.067    0.300    0.134    0.686   24.046    6.430
      4.520  422.054    1.229    0.100    0.327    0.201    0.622   24.699    6.134
      4.530  421.478    1.282    0.067    0.307    0.201    0.721   24.991    5.618
      4.540  419.543    1.206    0.033    0.353    0.201    0.618   25.628    6.203
      4.550  417.956    1.388    0.067    0.394    0.167    0.531   24.425    6.211
      4.560  420.943    1.206    0.067    0.461    0.234    0.595   24.471    5.811
      4.570  423.000    1.168    0.067    0.433    0.301    0.485   24.973    5.944
      4.580  419.375    1.384    0.100    0.413    0.268    0.717   24.610    6.692
      4.590  414.527    1.009    0.067    0.352    0.239    0.478   24.247    5.770
      4.600  417.758    1.434    0.033    0.408    0.234    0.618   24.561    5.425
      4.610  422.274    0.956    0.067    0.401    0.272    0.451   25.035    6.406
      4.620  416.855    1.259    0.067    0.401    0.268    0.679   23.895    6.259
      4.630  419.293    1.464    0.067    0.387    0.201    0.580   24.071    6.544
      4.640  423.989    1.373    0.100    0.341    0.234    0.614   24.000    7.131
      4.650  421.424    1.168    0.067    0.327    0.167    0.652   24.183    7.064
      4.660  423.298    1.115    0.100    0.267    0.201    0.501   24.700    5.745
      4.670  424.664    1.126    0.100    0.274    0.167    0.546   24.885    6.472
      4.680  423.091    1.206    0.067    0.360    0.234    0.607   25.336    5.594
      4.690  423.495    1.100    0.100    0.394    0.268    0.573   25.684    6.090
      4.700  425.768    1.524    0.067    0.364    0.268    0.538   25.122    5.637
      4.710  423.562    1.168    0.067    0.314    0.201    0.504   25.622    6.131
      4.720  420.373    1.160    0.033    0.479    0.201    0.538   24.152    5.972
      4.730  422.604    1.062    0.033    0.247    0.134    0.504   25.506    5.728
      4.740  422.688    1.213    0.134    0.367    0.301    0.796   25.235    5.678
      4.750  422.456    1.232    0.067    0.240    0.239    0.618   25.785    6.002
      4.760  421.427    1.179    0.067    0.287    0.201    0.497   23.923    5.515
      4.770  424.478    1.100    0.060    0.274    0.294    0.546   25.592    5.842
      4.780  421.022    1.452    0.100    0.254    0.201    0.592   25.355    6.267
      4.790  418.083    1.285    0.100    0.341    0.268    0.660   24.580    6.144
      4.800  420.103    1.320    0.000    0.427    0.234    0.584   24.966    6.003
      4.810  422.598    1.229    0.033    0.367    0.194    0.451   25.338    5.975
      4.820  422.176    1.327    0.067    0.441    0.335    0.584   25.348    6.082
      4.830  423.780    1.088    0.000    0.341    0.201    0.550   25.260    6.661
      4.840  423.498    1.274    0.067    0.454    0.167    0.599   25.959    6.678
      4.850  421.274    1.213    0.100    0.387    0.294    0.664   26.715    6.572
      4.860  420.472    1.221    0.033    0.447    0.239    0.569   25.377    6.451
      4.870  423.873    1.282    0.067    0.281    0.201    0.576   25.434    6.600
      4.880  424.629    1.248    0.060    0.578    0.301    0.565   25.652    6.861
      4.890  420.270    1.282    0.167    0.504    0.134    0.626   26.149    6.798
      4.900  424.043    1.255    0.100    0.360    0.172    0.766   26.973    6.931
      4.910  425.355    1.187    0.067    0.352    0.134    0.637   25.310    6.890
      4.920  419.764    1.240    0.067    0.480    0.100    0.694   25.445    6.482
      4.930  419.418    1.221    0.067    0.392    0.234    0.599   25.766    7.064
      4.940  422.116    1.118    0.067    0.387    0.201    0.538   26.286    6.259
      4.950  423.504    1.062    0.167    0.427    0.167    0.690   24.880    6.529
      4.960  425.395    1.282    0.134    0.300    0.134    0.584   25.768    6.692
      4.970  425.725    1.392    0.067    0.360    0.167    0.732   25.469    6.778
      4.980  421.079    1.134    0.134    0.348    0.134    0.527   25.325    6.241
      4.990  420.313    1.202    0.067    0.408    0.134    0.626   25.588    6.469
      5.000  420.836    1.221    0.067    0.461    0.167    0.671   25.801    6.579
      5.010  420.195    1.338    0.033    0.334    0.205    0.607   25.303    6.955
      5.020  419.910    1.168    0.033    0.221    0.268    0.504   25.901    6.883
      5.030  419.980    1.176    0.067    0.381    0.234    0.432   25.759    7.142
      5.040  416.604    1.168    0.033    0.448    0.239    0.527   23.700    7.353
      5.050  421.099    1.255    0.100    0.408    0.272    0.580   25.740    6.907
      5.060  420.198    1.035    0.067    0.421    0.201    0.588   24.227    6.734
      5.070  421.217    1.062    0.033    0.514    0.205    0.425   24.750    5.985
      5.080  423.123    1.164    0.000    0.427    0.234    0.493   25.032    6.036
      5.090  422.559    1.323    0.033    0.374    0.201    0.440   24.707    6.086
      5.100  426.006    0.982    0.000    0.547    0.272    0.557   26.201    5.878
      5.110  418.025    1.009    0.033    0.408    0.167    0.440   24.686    6.120
      5.120  416.417    1.202    0.100    0.374    0.339    0.671   24.615    5.770
      5.130  419.859    1.407    0.100    0.394    0.234    0.573   24.867    5.849
      5.140  419.487    1.115    0.100    0.480    0.167    0.485   24.893    6.163
      5.150  422.345    1.111    0.033    0.454    0.167    0.561   25.557    6.136
      5.160  418.946    1.179    0.033    0.367    0.167    0.455   24.876    6.159
      5.170  419.585    1.410    0.033    0.487    0.201    0.485   24.796    6.371
      5.180  417.596    1.187    0.033    0.420    0.268    0.508   24.940    6.284
      5.190  420.665    0.982    0.060    0.498    0.261    0.610   24.665    6.179
      5.200  425.602    1.407    0.067    0.427    0.234    0.599   25.415    6.244
      5.210  418.241    1.357    0.033    0.521    0.167    0.758   24.957    6.371
      5.220  420.595    1.274    0.033    0.448    0.167    0.758   24.241    6.339
      5.230  420.821    1.195    0.033    0.374    0.239    0.573   25.294    6.475
      5.240  420.590    1.320    0.067    0.314    0.239    0.459   24.648    7.102
      5.250  424.847    1.350    0.067    0.354    0.234    0.493   25.564    6.161
      5.260  418.646    1.153    0.060    0.307    0.261    0.387   25.659    6.388
      5.270  421.161    1.187    0.067    0.367    0.194    0.633   25.201    6.286
      5.280  427.382    1.206    0.127    0.480    0.160    0.592   25.185    6.664
      5.290  420.393    1.244    0.033    0.334    0.134    0.580   24.826    6.193
      5.300  419.799    1.111    0.033    0.401    0.234    0.618   25.541    5.965
      5.310  421.288    1.047    0.033    0.293    0.201    0.466   25.186    6.523
      5.320  423.463    1.172    0.033    0.461    0.201    0.520   25.135    6.722
      5.330  423.575    1.020    0.033    0.434    0.201    0.493   25.470    7.166
      5.340  425.269    1.304    0.067    0.307    0.167    0.432   25.760    6.610
      5.350  421.018    1.153    0.067    0.480    0.272    0.406   25.114    6.155
      5.360  425.768    1.206    0.033    0.424    0.261    0.716   25.761    6.887
      5.370  422.672    1.228    0.033    0.473    0.239    0.474   26.102    7.051
      5.380  427.608    1.274    0.033    0.281    0.172    0.561   25.763    7.013
      5.390  430.388    1.376    0.100    0.334    0.201    0.516   26.191    6.677
      5.400  428.155    0.963    0.067    0.314    0.234    0.573   26.516    6.940
      5.410  430.833    1.346    0.100    0.334    0.167    0.713   26.696    6.596
      5.420  427.253    1.081    0.033    0.274    0.234    0.440   26.023    6.377
      5.430  426.799    1.320    0.067    0.254    0.134    0.520   25.831    6.366
      5.440  424.030    1.312    0.067    0.360    0.134    0.504   24.262    6.733
      5.450  429.982    1.380    0.067    0.314    0.167    0.573   26.517    6.573
      5.460  424.833    1.403    0.100    0.381    0.268    0.588   24.898    6.599
      5.470  427.662    1.062    0.033    0.318    0.234    0.489   25.437    6.284
      5.480  427.945    1.176    0.033    0.341    0.201    0.565   26.325    5.712
      5.490  424.522    1.399    0.033    0.287    0.234    0.705   27.181    6.199
      5.500  424.144    1.293    0.067    0.254    0.234    0.466   25.212    6.796
      5.510  424.654    1.346    0.100    0.287    0.167    0.660   26.075    6.760
      5.520  427.431    1.213    0.067    0.401    0.167    0.629   25.335    7.114
      5.530  425.312    1.141    0.100    0.261    0.234    0.512   26.268    7.570
      5.540  427.194    1.088    0.127    0.160    0.205    0.777   26.146    6.832
      5.550  426.621    1.221    0.105    0.314    0.301    0.686   26.247    6.083
      5.560  424.812    1.217    0.134    0.348    0.234    0.663   25.681    6.815
      5.570  422.760    1.380    0.067    0.261    0.234    0.668   25.019    6.966
      5.580  426.350    1.255    0.067    0.127    0.235    0.554   25.990    6.719
      5.590  419.651    1.384    0.067    0.194    0.272    0.633   25.488    5.935
      5.600  425.484    1.373    0.134    0.307    0.201    0.626   26.445    7.008
      5.610  429.041    1.293    0.067    0.307    0.234    0.618   25.668    7.145
      5.620  427.582    1.441    0.033    0.247    0.239    0.466   26.067    6.773
      5.630  423.300    1.323    0.100    0.348    0.167    0.899   25.661    6.515
      5.640  419.517    1.096    0.033    0.187    0.194    0.857   25.118    6.770
      5.650  423.786    1.035    0.100    0.374    0.368    0.812   24.657    7.423
      5.660  422.890    1.115    0.067    0.221    0.272    0.956   24.686    6.859
      5.670  420.413    1.320    0.033    0.314    0.301    0.853   26.152    7.079
      5.680  422.955    1.339    0.033    0.348    0.335    1.073   25.358    6.767
      5.690  425.677    1.312    0.100    0.300    0.201    1.039   24.608    6.607
      5.700  418.520    1.244    0.100    0.247    0.201    0.812   24.898    7.327
      5.710  420.382    1.248    0.033    0.334    0.268    0.812   24.969    7.304
      5.720  425.537    1.452    0.100    0.334    0.134    0.736   25.074    6.912
      5.730  423.469    1.232    0.067    0.374    0.261    0.975   25.262    6.893
      5.740  426.619    1.285    0.033    0.353    0.205    0.679   24.485    6.888
      5.750  424.306    1.255    0.067    0.327    0.160    1.062   24.433    6.623
      5.760  422.819    1.274    0.094    0.461    0.261    0.823   25.605    6.241
      5.770  423.446    1.137    0.033    0.274    0.234    0.717   25.781    6.233
      5.780  423.250    1.160    0.067    0.274    0.426    0.603   24.666    6.709
      5.790  418.770    1.312    0.033    0.247    0.325    0.668   25.751    6.165
      5.800  422.605    1.357    0.000    0.214    0.227    0.687   24.663    6.113
      5.810  421.732    1.202    0.033    0.240    0.134    0.698   26.322    6.791
      5.820  419.811    1.282    0.094    0.260    0.194    0.838   25.265    6.064
      5.830  419.475    1.255    0.033    0.293    0.201    0.918   26.153    6.296
      5.840  418.986    1.342    0.100    0.367    0.236    1.050   26.440    6.847
      5.850  420.646    1.248    0.167    0.281    0.094    1.013   25.769    7.283
      5.860  418.803    1.190    0.094    0.261    0.194    0.944   24.871    6.901
      5.870  421.260    0.940    0.067    0.408    0.134    0.979   25.165    7.232
      5.880  421.203    1.195    0.127    0.160    0.134    1.066   24.544    7.403
      5.890  428.330    1.259    0.060    0.281    0.261    1.085   25.535    6.830
      5.900  422.127    1.255    0.067    0.385    0.227    0.986   26.089    7.120
      5.910  415.351    1.285    0.067    0.334    0.172    0.944   25.924    6.901
      5.920  417.880    1.251    0.100    0.341    0.067    0.925   25.356    6.480
      5.930  416.537    1.176    0.067    0.441    0.234    1.130   24.325    6.360
      5.940  423.790    1.123    0.033    0.201    0.194    0.914   24.600    7.815
      5.950  423.757    1.301    0.134    0.287    0.201    0.876   24.427    6.579
      5.960  421.712    1.009    0.033    0.221    0.272    1.123   25.763    6.708
      5.970  426.376    1.035    0.094    0.281    0.287    1.183   25.207    6.856
      5.980  422.400    1.229    0.127    0.461    0.201    0.941   24.179    6.574
      5.990  418.727    1.217    0.067    0.287    0.201    0.838   24.845    6.286
      6.000  421.272    1.248    0.067    0.401    0.272    0.865   24.995    6.820
      6.010  421.514    1.418    0.067    0.360    0.094    0.831   24.510    6.894
      6.020  423.661    1.267    0.067    0.318    0.201    1.009   24.761    7.130
      6.030  421.965    1.577    0.033    0.214    0.134    1.104   24.011    7.103
      6.040  428.548    1.437    0.033    0.300    0.205    0.766   25.816    6.927
      6.050  426.188    1.259    0.067    0.360    0.167    0.982   25.124    7.552
      6.060  424.294    1.176    0.067    0.187    0.227    0.997   25.838    7.425
      6.070  421.856    1.346    0.033    0.247    0.167    1.111   24.911    6.522
      6.080  422.057    1.384    0.067    0.274    0.201    1.024   25.469    6.476
      6.090  421.354    1.301    0.033    0.274    0.306    1.100   25.452    6.502
      6.100  427.403    1.255    0.067    0.300    0.167    1.024   25.485    6.639
      6.110  423.216    1.452    0.067    0.267    0.261    1.024   25.577    6.661
      6.120  425.518    1.312    0.100    0.367    0.268    1.244   24.851    7.050
      6.130  425.050    1.202    0.160    0.353    0.261    1.187   25.527    6.785
      6.140  425.634    1.297    0.033    0.247    0.234    1.232   25.263    6.722
      6.150  427.102    1.187    0.094    0.207    0.234    1.263   26.791    6.931
      6.160  427.199    1.213    0.067    0.327    0.167    1.183   25.045    7.231
      6.170  423.914    1.354    0.067    0.221    0.234    1.058   25.424    6.732
      6.180  426.252    1.373    0.033    0.307    0.261    0.812   23.942    6.442
      6.190  423.722    1.320    0.067    0.287    0.328    0.986   25.913    7.046
      6.200  425.797    1.100    0.033    0.307    0.335    1.024   25.422    6.723
      6.210  420.028    1.251    0.067    0.287    0.268    1.096   24.579    7.021
      6.220  418.815    1.229    0.033    0.334    0.261    1.191   24.506    6.859
      6.230  419.853    1.126    0.033    0.374    0.268    1.043   25.158    6.719
      6.240  419.254    1.009    0.060    0.354    0.294    1.400   25.210    6.642
      6.250  422.684    1.195    0.134    0.254    0.201    1.270   24.200    6.983
      6.260  423.258    1.320    0.000    0.287    0.167    1.149   23.937    7.247
      6.270  425.674    1.168    0.067    0.360    0.100    0.986   24.414    7.109
      6.280  421.352    1.115    0.067    0.367    0.194    1.039   25.304    6.877
      6.290  423.013    1.262    0.067    0.187    0.201    1.252   25.111    7.077
      6.300  422.498    1.361    0.067    0.354    0.294    1.229   25.377    6.459
      6.310  416.771    0.956    0.033    0.201    0.301    1.164   24.537    6.445
      6.320  420.917    1.028    0.067    0.254    0.354    1.009   24.303    6.668
      6.330  420.982    1.073    0.033    0.194    0.201    1.009   24.576    7.286
      6.340  424.103    1.221    0.067    0.194    0.268    1.130   24.284    6.542
      6.350  418.112    1.388    0.067    0.354    0.301    0.952   25.368    7.054
      6.360  416.471    1.160    0.067    0.221    0.301    0.925   25.668    6.824
      6.370  419.104    1.179    0.067    0.227    0.268    1.134   25.469    6.762
      6.380  422.156    1.293    0.067    0.127    0.167    1.210   26.173    7.150
      6.390  424.082    1.126    0.067    0.254    0.339    0.960   26.637    6.944
      6.400  421.069    1.062    0.067    0.221    0.261    0.872   25.416    6.672
      6.410  418.552    1.195    0.033    0.187    0.167    0.857   25.504    6.631
      6.420  424.649    1.073    0.067    0.274    0.234    1.145   25.445    7.346
      6.430  423.359    1.088    0.100    0.134    0.201    1.066   25.505    6.881
      6.440  425.156    0.982    0.067    0.227    0.301    0.705   25.278    7.169
      6.450  422.400    1.123    0.067    0.374    0.265    0.796   25.756    7.205
      6.460  422.971    1.141    0.100    0.254    0.361    1.043   25.254    6.881
      6.470  422.961    1.088    0.160    0.341    0.227    0.899   25.226    6.925
      6.480  423.731    1.176    0.094    0.254    0.321    0.751   25.244    7.263
      6.490  423.455    1.301    0.201    0.321    0.268    0.944   24.711    6.698
      6.500  424.522    1.100    0.033    0.287    0.227    0.884   25.918    7.206
      6.510  426.469    1.047    0.100    0.314    0.354    1.005   25.575    6.686
      6.520  431.019    1.168    0.067    0.314    0.306    1.005   27.285    6.723
      6.530  426.373    1.255    0.033    0.261    0.272    0.831   26.290    6.763
      6.540  425.897    1.502    0.100    0.388    0.339    0.907   25.784    7.360
      6.550  429.925    1.229    0.165    0.414    0.254    0.861   25.730    6.410
      6.560  426.084    1.096    0.134    0.341    0.234    1.157   25.191    6.326
      6.570  427.873    1.221    0.100    0.466    0.201    1.032   25.569    7.173
      6.580  428.277    1.327    0.100    0.374    0.227    0.997   25.337    6.793
      6.590  430.240    1.445    0.033    0.274    0.294    0.997   25.935    6.938
      6.600  426.846    1.259    0.100    0.307    0.239    0.918   26.063    6.699
      6.610  429.855    1.350    0.067    0.421    0.268    0.971   26.342    6.801
      6.620  426.924    1.270    0.067    0.468    0.426    1.039   26.248    6.169
      6.630  426.082    1.141    0.067    0.408    0.287    0.944   26.081    6.982
      6.640  421.991    1.407    0.067    0.427    0.294    0.849   25.397    6.863
      6.650  425.823    1.365    0.033    0.434    0.354    0.990   25.420    6.389
      6.660  422.182    1.206    0.060    0.434    0.221    0.963   26.038    6.757
      6.670  421.906    1.267    0.100    0.281    0.287    1.004   25.484    6.507
      6.680  426.788    1.255    0.067    0.374    0.287    1.005   25.961    6.371
      6.690  423.645    1.202    0.100    0.334    0.328    1.335   25.153    6.549
      6.700  424.616    1.361    0.100    0.334    0.395    1.088   25.845    6.990
      6.710  427.201    1.141    0.060    0.341    0.433    1.407   26.347    6.972
      6.720  425.807    1.047    0.067    0.334    0.268    1.475   24.897    6.553
      6.730  425.836    1.160    0.033    0.367    0.341    1.506   25.355    7.200
      6.740  422.456    1.100    0.033    0.334    0.287    1.191   26.224    7.198
      6.750  422.262    1.153    0.067    0.348    0.294    1.202   25.616    7.179
      6.760  425.831    1.100    0.100    0.374    0.395    1.358   25.879    6.959
      6.770  430.733    1.206    0.067    0.401    0.402    1.263   26.052    7.299
      6.780  421.171    1.172    0.067    0.307    0.321    1.210   26.602    6.434
      6.790  418.493    1.168    0.100    0.281    0.194    1.236   24.861    6.390
      6.800  420.733    1.005    0.067    0.254    0.328    1.505   25.871    6.497
      6.810  424.175    1.077    0.067    0.314    0.306    1.210   25.533    6.667
      6.820  422.701    1.141    0.067    0.281    0.234    1.206   25.935    6.946
      6.830  420.948    1.225    0.134    0.334    0.428    1.130   25.624    6.768
      6.840  416.968    1.054    0.134    0.300    0.306    1.270   25.244    6.802
      6.850  418.100    1.126    0.100    0.427    0.234    1.312   25.161    7.723
      6.860  421.918    1.096    0.033    0.414    0.261    1.217   25.712    7.016
      6.870  421.222    1.259    0.160    0.321    0.201    1.244   25.453    7.240
      6.880  420.910    1.149    0.033    0.240    0.234    1.164   25.470    7.092
      6.890  425.018    1.316    0.067    0.314    0.292    1.308   24.826    6.358
      6.900  418.926    1.217    0.100    0.408    0.160    1.016   25.058    6.968
      6.910  423.152    1.073    0.167    0.254    0.455    1.183   25.491    7.271
      6.920  418.366    1.213    0.134    0.267    0.294    0.860   25.804    7.085
      6.930  410.872    1.100    0.134    0.394    0.306    0.929   24.252    7.155
      6.940  417.511    1.331    0.134    0.461    0.234    0.921   25.888    6.797
      6.950  418.078    1.195    0.094    0.367    0.361    0.781   25.479    6.909
      6.960  419.638    1.160    0.100    0.281    0.363    0.948   25.826    6.279
      6.970  416.195    1.069    0.100    0.412    0.167    0.826   25.175    6.768
      6.980  415.153    0.997    0.100    0.314    0.201    0.974   25.689    6.395
      6.990  415.102    1.031    0.067    0.198    0.301    0.921   24.803    6.144
      7.000  419.290    1.195    0.160    0.341    0.388    0.914   25.310    6.209
      7.010  420.190    1.195    0.167    0.187    0.294    0.884   24.831    6.871
      7.020  422.437    1.047    0.167    0.394    0.335    0.793   24.895    7.228
      7.030  420.725    1.392    0.033    0.454    0.268    0.694   25.687    6.659
      7.040  421.452    1.388    0.100    0.367    0.268    0.812   24.359    5.981
      7.050  421.920    1.339    0.033    0.434    0.227    0.887   25.246    6.395
      7.060  424.538    1.153    0.160    0.360    0.227    0.796   25.049    6.731
      7.070  423.806    1.229    0.100    0.287    0.268    0.937   25.439    6.943
      7.080  420.470    1.213    0.194    0.348    0.268    1.129   25.576    7.354
      7.090  422.625    1.301    0.067    0.354    0.294    1.118   25.173    6.985
      7.100  419.424    1.259    0.234    0.287    0.495    1.197   25.596    6.927
      7.110  423.276    1.259    0.134    0.281    0.335    1.149   24.986    6.743
      7.120  421.675    1.153    0.067    0.348    0.388    1.046   23.982    7.466
      7.130  425.528    1.403    0.134    0.414    0.522    1.138   25.855    6.830
      7.140  426.191    1.028    0.067    0.374    0.268    1.024   25.702    7.402
      7.150  429.421    1.179    0.067    0.367    0.368    0.967   25.012    7.252
      7.160  423.940    1.187    0.033    0.387    0.462    1.069   25.462    7.364
      7.170  428.348    1.039    0.067    0.408    0.469    1.005   25.270    6.820
      7.180  429.185    1.092    0.067    0.314    0.395    1.175   25.493    6.729
      7.190  428.666    1.373    0.167    0.401    0.314    0.830   25.568    7.011
      7.200  431.624    1.357    0.160    0.207    0.459    0.937   25.794    6.918
      7.210  427.736    1.365    0.167    0.278    0.469    0.933   26.760    6.507
      7.220  426.703    1.418    0.134    0.154    0.428    1.130   25.879    7.102
      7.230  424.105    1.327    0.067    0.287    0.395    1.141   25.673    7.476
      7.240  425.977    1.285    0.067    0.474    0.529    1.358   26.863    7.681
      7.250  427.242    1.259    0.094    0.371    0.328    1.066   25.725    7.381
      7.260  425.968    1.346    0.134    0.374    0.234    1.081   25.183    7.557
      7.270  421.781    1.339    0.094    0.371    0.586    0.990   24.665    7.795
      7.280  424.791    1.323    0.067    0.474    0.301    1.104   24.655    7.681
      7.290  422.552    1.221    0.167    0.487    0.388    1.016   24.805    6.995
      7.300  424.391    1.206    0.067    0.419    0.205    0.888   24.997    7.220
      7.310  427.476    1.285    0.100    0.420    0.301    1.110   24.684    7.192
      7.320  423.753    1.388    0.067    0.515    0.428    1.122   25.017    7.287
      7.330  426.373    1.176    0.033    0.401    0.359    1.145   23.983    6.686
      7.340  425.244    1.517    0.067    0.387    0.335    0.971   24.851    7.317
      7.350  430.988    1.490    0.033    0.487    0.522    1.065   25.057    7.069
      7.360  433.465    1.373    0.067    0.589    0.335    1.231   24.197    8.164
      7.370  427.028    1.282    0.201    0.507    0.428    1.172   23.465    6.884
      7.380  425.440    1.009    0.067    0.607    0.272    0.974   24.916    6.810
      7.390  426.397    1.195    0.134    0.525    0.321    1.058   24.639    6.566
      7.400  424.579    1.118    0.033    0.374    0.100    0.785   25.497    6.859
      7.410  424.879    1.047    0.194    0.405    0.272    0.777   24.567    7.199
      7.420  419.143    1.153    0.067    0.600    0.239    0.849   24.794    6.997
      7.430  421.671    1.248    0.067    0.642    0.134    0.701   24.918    6.820
      7.440  426.033    1.229    0.134    0.565    0.120    0.918   25.392    7.157
      7.450  424.886    1.229    0.100    0.659    0.154    1.053   24.547    7.205
      7.460  424.977    1.399    0.067    0.468    0.261    0.929   26.410    6.978
      7.470  425.192    1.285    0.167    0.494    0.194    0.732   24.910    7.717
      7.480  424.816    1.426    0.100    0.374    0.027    0.882   25.614    7.136
      7.490  424.676    1.248    0.033    0.321    0.227    0.678   24.981    6.790
      7.500  427.916    1.141    0.027    0.287    0.094    0.894   25.081    7.262
      7.510  431.402    1.176    0.134    0.227    0.227    0.925   25.371    6.761
      7.520  427.519    1.217    0.060    0.274    0.000    0.682   24.728    6.526
      7.530  427.255    1.126    0.067    0.160    0.080    0.770   25.337    7.291
      7.540  426.588    1.126    0.060    0.194    0.027    0.709   24.367    7.397
      7.550  428.054    1.088    0.000    0.234    0.053    0.697   24.567    6.962
      7.560  426.415    1.168    0.060    0.154    0.087    0.670   24.151    6.834
      7.570  421.895    1.115    0.033    0.321    0.000    0.637   24.334    6.680
      7.580  426.075    1.141    0.000    0.194    0.000    0.686   24.742    6.979
      7.590  427.108    1.312    0.033    0.468    0.060    0.664   25.104    6.757
      7.600  426.484    1.088    0.033    0.367    0.100    0.762   24.911    7.192
      7.610  422.745    1.123    0.000    0.307    0.033    0.812   24.234    7.073
      7.620  424.133    1.187    0.000    0.321    0.060    0.656   24.966    6.909
      7.630  426.975    1.009    0.000    0.367    0.033    0.724   25.015    7.179
      7.640  423.733    1.232    0.033    0.261    0.027    0.834   23.711    6.674
      7.650  423.753    1.168    0.038    0.321    0.240    1.016   25.725    6.154
      7.660  422.064    1.426    0.000    0.528    0.033    0.929   25.023    6.733
      7.670  422.734    1.415    0.027    0.553    0.053    0.963   25.540    6.093
      7.680  422.057    1.020    0.033    0.187    0.027    0.815   25.692    6.232
      7.690  420.418    1.339    0.000    0.281    0.000    0.865   25.144    5.878
      7.700  420.516    1.320    0.027    0.254    0.027    0.944   25.610    6.931
      7.710  424.511    1.278    0.027    0.360    0.094    0.785   26.445    6.661
      7.720  423.706    1.160    0.000    0.321    0.067    0.758   25.069    6.395
      7.730  425.227    1.069    0.027    0.348    0.033    0.592   25.113    6.198
      7.740  424.871    1.195    0.033    0.240    0.027    0.929   25.629    6.456
      7.750  420.536    1.320    0.033    0.374    0.000    0.849   23.936    6.401
      7.760  421.803    1.335    0.033    0.352    0.033    0.849   24.903    6.715
      7.770  424.962    1.479    0.060    0.341    0.000    0.891   24.838    6.931
      7.780  427.040    1.285    0.127    0.352    0.027    0.671   25.746    6.929
      7.790  427.991    1.350    0.067    0.408    0.060    0.910   25.130    7.067
      7.800  422.876    1.229    0.067    0.353    0.027    0.565   24.452    7.007
      7.810  427.416    1.350    0.127    0.398    0.094    0.534   24.722    7.235
      7.820  428.303    1.221    0.094    0.334    0.127    0.720   25.606    6.587
      7.830  427.290    1.373    0.067    0.345    0.127    0.667   25.185    6.631
      7.840  425.575    1.195    0.067    0.314    0.060    0.679   25.132    6.917
      7.850  423.384    1.285    0.127    0.412    0.060    0.838   24.211    7.080
      7.860  425.638    1.346    0.067    0.434    0.187    0.979   24.434    6.999
      7.870  422.773    1.179    0.027    0.420    0.113    0.735   24.237    7.268
      7.880  420.171    1.388    0.000    0.354    0.027    0.735   24.848    6.835
      7.890  425.150    1.532    0.000    0.525    0.060    0.667   25.450    6.638
      7.900  420.934    1.388    0.060    0.408    0.060    0.671   24.395    6.642
      7.910  422.276    1.239    0.027    0.274    0.094    0.645   24.867    6.649
      7.920  419.257    1.274    0.000    0.341    0.094    0.774   24.943    6.679
      7.930  422.485    1.134    0.060    0.454    0.127    0.754   25.150    7.145
      7.940  422.104    1.123    0.067    0.281    0.027    0.857   23.474    7.005
      7.950  424.003    1.062    0.134    0.311    0.098    0.842   24.229    6.504
      7.960  426.689    1.073    0.033    0.214    0.060    1.107   24.699    7.261
      7.970  423.537    1.282    0.134    0.348    0.167    0.830   23.675    6.702
      7.980  419.733    1.179    0.067    0.441    0.124    0.948   23.697    7.019
      7.990  423.087    1.339    0.094    0.334    0.027    1.009   24.619    7.506
      8.000  424.852    1.221    0.100    0.378    0.120    0.997   23.824    7.023
      8.010  425.144    1.434    0.067    0.300    0.100    0.963   23.901    7.142
      8.020  429.659    1.267    0.060    0.361    0.067    1.141   25.090    7.731
      8.030  419.552    1.088    0.127    0.314    0.120    0.656   23.424    6.687
      8.040  426.625    1.285    0.060    0.227    0.147    1.236   24.300    6.745
      8.050  419.407    1.293    0.160    0.368    0.067    1.130   24.809    6.809
      8.060  421.864    1.255    0.227    0.268    0.033    0.728   24.562    6.714
      8.070  421.285    1.062    0.134    0.261    0.094    0.891   24.618    6.474
      8.080  420.627    1.187    0.127    0.100    0.027    0.812   25.179    6.852
      8.090  422.916    1.115    0.067    0.281    0.100    1.096   26.192    7.045
      8.100  420.275    1.073    0.100    0.281    0.094    0.865   25.297    7.233
      8.110  419.291    1.088    0.100    0.127    0.000    0.917   24.640    6.651
      8.120  425.815    1.308    0.134    0.274    0.161    1.141   24.634    6.905
      8.130  426.303    1.168    0.094    0.341    0.053    0.925   25.461    6.795
      8.140  420.587    1.267    0.100    0.354    0.132    1.024   24.707    6.851
      8.150  421.443    1.221    0.127    0.420    0.127    0.974   25.301    6.318
      8.160  418.149    1.285    0.100    0.325    0.033    1.209   23.851    6.331
      8.170  420.353    1.285    0.094    0.374    0.100    0.895   24.719    6.570
      8.180  422.812    1.479    0.060    0.434    0.127    1.213   25.095    6.737
      8.190  420.655    1.441    0.127    0.408    0.127    0.959   24.579    6.698
      8.200  420.426    1.418    0.033    0.398    0.094    0.978   23.934    6.485
      8.210  418.670    1.339    0.100    0.314    0.033    0.967   24.693    6.404
      8.220  426.314    1.335    0.067    0.360    0.060    1.194   25.361    6.961
      8.230  422.222    1.248    0.100    0.293    0.000    0.864   25.624    6.532
      8.240  422.101    1.282    0.067    0.334    0.033    1.236   25.570    7.188
      8.250  423.503    1.301    0.060    0.454    0.067    0.925   24.803    6.799
      8.260  423.035    1.327    0.067    0.427    0.221    0.990   25.137    7.214
      8.270  423.612    1.301    0.067    0.401    0.027    0.876   25.258    6.633
      8.280  426.468    1.187    0.094    0.614    0.053    0.944   25.072    8.183
      8.290  424.477    1.410    0.100    0.545    0.120    0.944   25.374    7.392
      8.300  426.095    1.285    0.127    0.300    0.000    0.755   25.041    7.282
      8.310  424.564    1.179    0.160    0.427    0.000    0.971   25.426    6.476
      8.320  424.161    1.187    0.194    0.214    0.033    0.865   24.466    6.441
      8.330  424.637    1.084    0.067    0.401    0.100    1.077   25.313    5.604
      8.340  427.434    1.285    0.033    0.154    0.094    1.141   25.872    5.845
      8.350  424.386    1.035    0.067    0.371    0.033    1.050   25.117    5.613
      8.360  420.599    1.406    0.033    0.374    0.033    1.195   24.092    6.125
      8.370  423.048    1.100    0.033    0.318    0.000    1.244   24.765    6.590
      8.380  424.524    0.982    0.067    0.287    0.000    1.013   24.668    5.934
      8.390  419.751    1.206    0.127    0.274    0.087    1.092   25.423    6.114
      8.400  421.236    1.270    0.027    0.201    0.027    1.043   25.581    6.280
      8.410  423.550    1.198    0.060    0.321    0.027    0.789   25.238    7.075
      8.420  421.608    1.248    0.000    0.307    0.000    0.869   24.536    6.814
      8.430  422.418    1.255    0.033    0.341    0.000    1.032   25.728    7.365
      8.440  421.151    1.088    0.060    0.353    0.087    0.830   24.666    7.514
      8.450  421.352    1.229    0.000    0.293    0.027    1.058   24.752    7.018
      8.460  422.905    1.217    0.067    0.458    0.087    1.100   25.151    6.706
      8.470  425.020    1.350    0.033    0.300    0.027    1.172   25.411    6.970
      8.480  424.363    1.123    0.094    0.293    0.221    1.141   24.933    7.143
      8.490  428.562    1.035    0.033    0.508    0.124    1.032   25.595    7.075
      8.500  423.421    1.320    0.105    0.331    0.080    1.043   24.453    6.668
      8.510  422.667    1.244    0.094    0.371    0.120    0.899   25.404    6.678
      8.520  424.186    1.304    0.027    0.198    0.087    1.187   25.353    6.630
      8.530  424.764    1.263    0.000    0.582    0.147    1.050   25.694    7.407
      8.540  425.745    1.232    0.033    0.371    0.113    1.175   24.276    7.490
      8.550  426.114    1.240    0.000    0.313    0.127    1.058   25.568    6.951
      8.560  426.703    1.346    0.100    0.367    0.191    1.032   25.109    7.039
      8.570  424.576    1.373    0.127    0.401    0.232    1.145   24.249    7.009
      8.580  421.873    1.232    0.094    0.353    0.314    0.743   25.538    7.368
      8.590  424.972    1.088    0.094    0.334    0.154    0.842   25.772    7.273
      8.600  426.801    1.240    0.033    0.468    0.060    1.043   26.112    6.892
      8.610  424.189    1.255    0.033    0.424    0.100    1.115   26.331    6.728
      8.620  422.658    1.009    0.100    0.240    0.094    0.891   26.282    6.592
      8.630  421.056    1.168    0.060    0.380    0.060    0.899   24.987    6.480
      8.640  421.938    1.274    0.127    0.293    0.120    1.092   25.765    6.175
      8.650  423.106    1.248    0.033    0.454    0.027    0.918   25.784    6.695
      8.660  417.745    1.153    0.033    0.233    0.094    1.043   25.832    6.236
      8.670  423.281    1.035    0.027    0.374    0.094    1.138   26.293    6.331
      8.680  419.271    1.255    0.060    0.367    0.027    1.152   25.233    6.502
      8.690  421.498    1.134    0.027    0.387    0.060    1.126   25.948    6.430
      8.700  419.575    1.160    0.000    0.468    0.060    1.308   25.386    6.376
      8.710  418.645    1.153    0.060    0.352    0.060    0.952   25.929    6.863
      8.720  421.510    1.285    0.033    0.518    0.147    0.902   25.173    6.407
      8.730  420.029    1.141    0.027    0.593    0.120    1.119   24.386    6.386
      8.740  421.690    1.096    0.060    0.360    0.120    1.349   25.228    6.999
      8.750  412.647    1.293    0.053    0.367    0.094    0.983   25.122    6.697
      8.760  423.330    1.399    0.060    0.381    0.027    1.259   25.828    6.123
      8.770  419.204    1.471    0.000    0.281    0.033    1.277   25.400    6.188
      8.780  419.107    1.365    0.000    0.338    0.087    1.221   25.178    6.480
      8.790  422.860    1.221    0.100    0.325    0.033    0.978   25.141    6.636
      8.800  417.443    1.297    0.067    0.221    0.060    0.940   24.168    6.109
      8.810  421.312    0.982    0.134    0.321    0.027    1.301   24.981    6.619
      8.820  423.494    1.365    0.067    0.414    0.053    1.145   24.074    6.210
      8.830  419.892    1.179    0.067    0.201    0.100    1.137   24.824    6.920
      8.840  419.508    1.137    0.067    0.287    0.258    0.982   24.945    6.195
      8.850  418.926    1.320    0.100    0.394    0.187    1.119   24.933    6.589
      8.860  418.040    0.956    0.134    0.331    0.094    1.081   25.529    6.430
      8.870  422.087    1.285    0.134    0.472    0.134    0.971   26.012    6.881
      8.880  421.736    1.320    0.167    0.281    0.227    1.085   24.916    6.915
      8.890  419.907    1.285    0.100    0.251    0.221    1.043   25.806    7.361
      8.900  418.694    1.350    0.100    0.194    0.187    1.050   24.641    6.442
      8.910  419.158    1.373    0.100    0.227    0.214    1.020   25.179    6.952
      8.920  420.603    1.062    0.033    0.294    0.027    1.172   25.551    6.559
      8.930  419.921    1.229    0.067    0.408    0.067    1.122   24.637    6.987
      8.940  415.167    1.035    0.027    0.381    0.154    0.838   24.224    6.435
      8.950  411.144    1.141    0.033    0.232    0.027    1.069   24.411    7.013
      8.960  419.107    1.141    0.067    0.307    0.154    1.058   25.393    6.566
      8.970  417.939    0.956    0.027    0.554    0.187    0.883   24.920    6.729
      8.980  416.267    1.126    0.060    0.412    0.094    1.032   25.799    6.521
      8.990  415.901    1.043    0.027    0.401    0.100    0.997   24.752    6.620
      9.000  418.798    1.141    0.027    0.287    0.134    0.978   25.170    6.481
      9.010  428.138    1.115    0.033    0.381    0.094    1.013   26.248    6.955
      9.020  419.915    1.221    0.094    0.374    0.194    1.073   26.681    6.205
      9.030  424.996    1.179    0.134    0.561    0.254    1.054   25.306    5.367
      9.040  422.888    1.043    0.134    0.474    0.254    1.122   25.689    6.020
      9.050  421.846    1.251    0.033    0.600    0.154    1.024   25.334    6.177
      9.060  419.639    1.047    0.067    0.554    0.160    1.016   25.204    7.151
      9.070  421.676    1.202    0.067    0.494    0.100    1.024   25.208    5.942
      9.080  417.845    1.134    0.094    0.468    0.160    1.175   25.838    6.295
      9.090  423.237    0.993    0.000    0.508    0.234    1.119   26.293    5.947
      9.100  420.913    0.956    0.060    0.601    0.160    1.129   25.669    5.861
      9.110  424.815    1.206    0.033    0.541    0.160    1.024   25.734    6.312
      9.120  423.854    1.100    0.060    0.541    0.227    0.982   26.004    6.150
      9.130  422.821    1.069    0.000    0.501    0.100    0.887   25.330    7.052
      9.140  423.830    1.176    0.094    0.414    0.187    1.164   26.070    5.458
      9.150  424.729    1.206    0.127    0.546    0.187    1.285   25.304    6.059
      9.160  422.313    1.020    0.127    0.599    0.234    1.327   24.934    6.658
      9.170  421.614    1.073    0.033    0.535    0.225    1.121   26.009    6.333
      9.180  417.736    1.312    0.000    0.501    0.167    0.940   25.305    6.897
      9.190  417.777    1.293    0.033    0.508    0.154    1.377   26.080    6.611
      9.200  413.979    1.176    0.094    0.553    0.067    1.076   25.578    6.274
      9.210  418.924    1.168    0.033    0.614    0.187    1.418   24.993    7.067
      9.220  418.290    1.176    0.067    0.387    0.227    0.925   25.947    6.104
      9.230  418.429    1.327    0.000    0.581    0.134    1.099   25.454    6.585
      9.240  419.091    1.047    0.000    0.412    0.033    1.024   25.402    6.300
      9.250  415.880    1.187    0.033    0.588    0.325    1.164   24.883    6.616
      9.260  415.828    1.069    0.000    0.434    0.160    0.918   25.628    6.291
      9.270  414.382    1.240    0.027    0.491    0.067    0.937   25.658    6.450
      9.280  416.939    0.903    0.000    0.547    0.160    1.157   26.373    6.092
      9.290  416.996    1.123    0.000    0.364    0.187    0.978   26.270    5.832
      9.300  415.734    0.956    0.100    0.554    0.194    1.103   25.905    6.461
      9.310  416.792    1.206    0.100    0.367    0.160    1.157   25.663    6.580
      9.320  420.104    1.073    0.033    0.461    0.194    1.331   25.444    6.507
      9.330  415.653    1.217    0.067    0.371    0.160    1.107   26.267    6.618
      9.340  416.646    1.236    0.067    0.194    0.227    1.152   26.473    6.307
      9.350  416.977    1.012    0.067    0.364    0.221    1.201   25.359    7.002
      9.360  417.127    0.914    0.033    0.207    0.287    0.910   25.543    5.924
      9.370  415.960    1.149    0.033    0.341    0.167    1.043   25.291    5.987
      9.380  415.656    1.062    0.060    0.113    0.221    1.262   25.831    6.259
      9.390  410.641    0.940    0.067    0.113    0.194    1.085   24.518    6.220
      9.400  413.823    1.043    0.067    0.158    0.134    1.088   25.515    6.711
      9.410  414.768    0.914    0.067    0.334    0.172    1.088   25.578    6.951
      9.420  414.382    1.096    0.000    0.240    0.094    1.115   25.628    6.453
      9.430  415.368    1.145    0.100    0.173    0.160    1.163   24.823    6.692
      9.440  413.917    1.270    0.067    0.214    0.160    1.076   25.084    6.356
      9.450  414.989    0.903    0.067    0.338    0.127    1.020   25.541    6.940
      9.460  414.872    0.986    0.067    0.293    0.071    0.963   25.711    6.511
      9.470  412.035    1.123    0.033    0.258    0.134    1.069   25.704    6.673
      9.480  412.011    1.160    0.038    0.244    0.160    1.087   25.131    7.174
      9.490  419.544    0.967    0.033    0.147    0.138    1.069   25.185    7.363
      9.500  414.392    1.031    0.000    0.364    0.160    1.171   25.758    6.336
      9.510  416.670    1.020    0.067    0.345    0.100    1.084   25.284    6.421
      9.520  415.420    0.956    0.100    0.447    0.214    1.134   25.282    6.380
      9.530  421.703    1.213    0.100    0.293    0.167    0.986   25.558    6.672
      9.540  418.895    1.088    0.000    0.413    0.087    0.849   25.890    6.597
      9.550  417.685    1.009    0.033    0.605    0.180    0.918   26.172    6.484
      9.560  416.377    1.100    0.067    0.346    0.100    1.312   25.462    6.657
      9.570  417.385    1.096    0.067    0.193    0.205    1.005   26.229    7.205
      9.580  416.227    1.126    0.127    0.282    0.221    1.126   24.769    7.011
      9.590  414.885    1.236    0.027    0.459    0.269    1.035   25.906    6.927
      9.600  413.750    1.047    0.033    0.279    0.265    1.013   25.548    7.053
      9.610  415.325    1.073    0.094    0.253    0.033    1.077   24.786    6.838
      9.620  414.675    1.088    0.033    0.300    0.160    0.955   25.151    6.717
      9.630  415.253    1.126    0.033    0.271    0.134    0.967   24.971    7.029
      9.640  416.824    1.190    0.000    0.335    0.187    1.138   25.668    7.250
      9.650  412.027    1.297    0.067    0.286    0.127    1.339   24.817    6.051
      9.660  415.908    1.285    0.067    0.357    0.134    0.990   25.947    6.541
      9.670  414.044    1.339    0.033    0.406    0.094    1.054   25.115    6.307
      9.680  414.615    1.020    0.033    0.331    0.094    1.016   24.911    6.453
      9.690  413.896    1.009    0.033    0.331    0.134    0.978   24.884    6.930
      9.700  417.237    1.267    0.060    0.422    0.187    1.043   24.899    6.577
      9.710  415.274    1.126    0.000    0.437    0.194    1.069   24.897    6.206
      9.720  416.221    1.399    0.067    0.493    0.261    1.236   25.424    6.488
      9.730  417.923    1.126    0.060    0.395    0.287    1.122   24.892    6.984
      9.740  417.194    1.054    0.094    0.338    0.227    0.868   24.715    6.837
      9.750  418.055    1.077    0.160    0.297    0.261    1.085   24.190    6.841
      9.760  418.801    1.126    0.033    0.549    0.160    0.997   24.587    6.737
      9.770  419.119    1.373    0.033    0.478    0.100    1.104   25.341    7.014
      9.780  418.975    1.384    0.067    0.465    0.120    0.925   25.574    6.885
      9.790  416.472    1.179    0.033    0.346    0.134    1.145   24.947    7.158
      9.800  421.753    1.229    0.033    0.518    0.198    1.179   25.045    6.443
      9.810  420.767    1.232    0.067    0.398    0.160    1.210   25.948    6.487
      9.820  416.949    1.141    0.027    0.642    0.067    1.103   25.576    6.559
      9.830  423.179    1.035    0.094    0.334    0.261    1.319   25.753    6.679
      9.840  422.803    1.221    0.067    0.300    0.167    0.948   25.653    7.271
      9.850  422.488    1.255    0.000    0.341    0.154    0.937   25.976    6.805
      9.860  416.866    1.168    0.000    0.384    0.000    0.838   24.693    6.536
      9.870  420.341    1.274    0.100    0.346    0.033    0.777   25.662    6.527
      9.880  421.930    1.301    0.067    0.388    0.158    0.948   24.660    6.121
      9.890  418.707    1.073    0.067    0.334    0.165    0.917   24.188    7.058
      9.900  420.044    0.929    0.067    0.240    0.160    0.952   24.617    7.090
      9.910  423.956    1.016    0.033    0.265    0.191    1.092   25.330    6.961
      9.920  425.840    0.664    0.067    0.251    0.221    1.138   26.558    6.271
      9.930  421.654    1.084    0.033    0.338    0.254    1.107   24.297    6.605
      9.940  425.090    1.047    0.033    0.304    0.201    0.937   25.881    6.430
      9.950  422.819    1.088    0.033    0.405    0.198    1.088   25.321    6.868
      9.960  422.600    1.293    0.060    0.353    0.287    1.289   25.580    6.119
      9.970  420.231    1.384    0.060    0.341    0.165    0.982   25.312    6.047
      9.980  422.274    1.073    0.094    0.405    0.187    1.149   25.060    6.517
      9.990  418.546    1.289    0.100    0.454    0.094    1.088   25.715    5.819
     10.000  422.358    1.267    0.060    0.547    0.033    0.879   25.424    6.327
     10.010  424.069    1.388    0.033    0.468    0.060    1.032   25.085    6.851
     10.020  423.315    1.452    0.067    0.443    0.134    1.068   24.213    7.341
     10.030  425.667    1.164    0.100    0.348    0.184    1.175   24.085    7.281
     10.040  425.066    1.339    0.167    0.545    0.172    1.062   24.597    6.604
     10.050  424.455    1.293    0.067    0.540    0.127    0.963   23.435    6.378
     10.060  424.322    1.441    0.060    0.394    0.316    1.023   24.639    6.460
     10.070  424.386    1.153    0.000    0.581    0.359    1.300   24.503    6.335
     10.080  420.695    1.259    0.100    0.577    0.370    0.925   24.403    6.349
     10.090  419.343    1.035    0.127    0.458    0.325    0.929   24.245    6.889
     10.100  420.435    1.009    0.067    0.367    0.194    1.062   24.555    7.416
     10.110  418.877    1.179    0.033    0.394    0.227    0.834   25.167    7.379
     10.120  423.777    1.202    0.100    0.401    0.201    1.062   23.925    7.188
     10.130  419.253    0.929    0.100    0.267    0.261    1.213   23.576    6.903
     10.140  421.925    1.009    0.067    0.371    0.261    1.141   23.909    7.181
     10.150  418.377    1.009    0.067    0.127    0.100    1.164   23.902    6.824
     10.160  417.701    1.088    0.033    0.491    0.100    0.815   24.541    7.145
     10.170  414.616    1.115    0.100    0.251    0.452    0.963   23.283    6.520
     10.180  416.246    1.058    0.100    0.194    0.134    0.971   24.072    6.861
     10.190  420.631    1.134    0.100    0.261    0.100    1.069   24.599    7.369
     10.200  418.409    1.267    0.100    0.408    0.127    1.224   23.464    5.902
     10.210  422.285    1.202    0.100    0.472    0.094    1.031   24.574    6.587
     10.220  420.430    1.190    0.033    0.528    0.100    0.728   24.130    6.997
     10.230  421.142    1.304    0.033    0.487    0.221    0.902   23.899    6.791
     10.240  420.047    1.221    0.000    0.708    0.100    0.967   24.775    6.141
     10.250  419.252    1.274    0.067    0.648    0.198    1.251   24.641    5.817
     10.260  419.568    0.956    0.134    0.528    0.227    1.069   24.893    5.678
     10.270  420.182    1.115    0.100    0.634    0.138    1.085   24.092    6.023
     10.280  424.515    1.179    0.033    0.595    0.134    1.197   25.366    6.294
     10.290  419.823    1.445    0.067    0.588    0.254    1.414   25.081    6.039
     10.300  421.092    1.320    0.027    0.364    0.201    1.171   25.523    5.946
     10.310  422.467    1.392    0.067    0.427    0.294    1.122   25.158    6.322
     10.320  419.707    1.452    0.060    0.585    0.221    1.194   25.002    6.755
     10.330  423.029    1.365    0.094    0.539    0.227    1.410   25.120    6.018
     10.340  422.235    1.339    0.033    0.558    0.067    1.069   25.208    6.308
     10.350  415.621    1.088    0.105    0.494    0.227    1.043   24.553    6.125
     10.360  422.246    1.399    0.067    0.588    0.100    0.974   25.415    6.266
     10.370  421.186    1.221    0.033    0.541    0.194    1.103   25.559    6.202
     10.380  421.361    1.179    0.067    0.630    0.227    1.106   25.229    6.783
     10.390  421.810    1.206    0.067    0.528    0.134    1.134   24.417    6.759
     10.400  420.520    1.380    0.067    0.539    0.134    1.054   25.693    7.256
     10.410  422.000    1.190    0.033    0.508    0.127    1.027   25.570    7.315
     10.420  421.146    1.380    0.067    0.481    0.167    1.028   24.579    6.528
     10.430  416.333    1.323    0.033    0.579    0.201    1.069   24.675    6.610
     10.440  417.187    1.195    0.067    0.481    0.187    1.073   25.476    6.185
     10.450  414.316    1.168    0.100    0.565    0.194    1.054   25.129    6.453
     10.460  412.414    1.365    0.060    0.535    0.261    1.152   24.990    6.554
     10.470  418.408    1.232    0.100    0.468    0.165    1.046   25.335    6.807
     10.480  419.129    1.335    0.067    0.498    0.172    1.213   26.024    6.713
     10.490  419.027    1.354    0.067    0.565    0.127    1.202   25.094    7.077
     10.500  421.641    1.232    0.134    0.734    0.187    1.073   25.434    7.274
     10.510  417.962    1.464    0.127    0.541    0.167    1.027   24.949    7.251
     10.520  418.470    1.509    0.033    0.561    0.134    1.032   25.785    7.018
     10.530  419.473    1.445    0.067    0.541    0.094    1.164   25.829    6.887
     10.540  421.635    1.392    0.067    0.367    0.160    1.058   25.971    6.746
     10.550  420.382    1.452    0.033    0.521    0.127    1.050   25.515    6.606
     10.560  420.408    1.415    0.033    0.234    0.100    1.020   26.261    6.517
     10.570  420.675    1.437    0.067    0.434    0.134    1.118   25.488    7.514
     10.580  420.552    1.487    0.033    0.480    0.100    1.096   25.411    6.641
     10.590  418.896    1.354    0.071    0.634    0.127    0.990   25.913    6.710
     10.600  423.742    1.285    0.067    0.301    0.060    1.213   25.622    6.919
     10.610  420.137    1.373    0.134    0.408    0.160    0.967   26.282    6.587
     10.620  422.398    1.267    0.134    0.374    0.221    0.936   24.875    6.642
     10.630  417.738    1.399    0.100    0.281    0.100    1.183   25.663    6.187
     10.640  421.310    1.437    0.167    0.401    0.094    1.081   25.638    7.013
     10.650  420.816    1.285    0.134    0.367    0.067    1.035   25.786    6.489
     10.660  420.284    1.554    0.033    0.367    0.000    0.902   24.329    6.757
     10.670  418.447    1.373    0.033    0.388    0.000    0.910   24.853    6.518
     10.680  417.209    1.403    0.127    0.321    0.067    0.948   25.293    6.553
     10.690  418.109    1.410    0.067    0.314    0.100    0.978   24.247    6.973
     10.700  416.522    1.202    0.060    0.572    0.100    1.138   25.662    7.331
     10.710  419.421    1.308    0.127    0.381    0.120    1.198   25.872    6.911
     10.720  418.873    1.384    0.100    0.374    0.232    1.430   25.621    7.338
     10.730  419.384    1.445    0.201    0.381    0.225    1.118   25.142    6.801
     10.740  417.004    1.354    0.100    0.227    0.127    1.081   24.788    6.549
     10.750  417.750    1.543    0.160    0.281    0.147    1.164   24.741    6.632
     10.760  419.558    1.346    0.134    0.341    0.158    1.009   25.618    6.399
     10.770  417.439    1.392    0.172    0.287    0.287    1.190   25.550    6.502
     10.780  419.236    1.422    0.201    0.348    0.060    1.129   24.770    6.674
     10.790  415.040    1.429    0.134    0.227    0.120    0.990   25.489    6.284
     10.800  417.604    1.168    0.134    0.314    0.154    1.217   25.602    6.523
     10.810  420.175    1.301    0.160    0.412    0.261    1.153   25.686    6.729
     10.820  419.643    1.399    0.100    0.221    0.134    1.229   25.494    6.765
     10.830  415.342    1.301    0.100    0.281    0.205    1.092   24.837    6.835
     10.840  416.193    1.088    0.160    0.564    0.187    1.228   25.461    6.599
     10.850  419.346    1.229    0.094    0.677    0.160    1.365   25.592    6.529
     10.860  418.862    1.213    0.201    0.526    0.127    1.130   25.459    6.760
     10.870  416.256    1.096    0.100    0.568    0.098    1.209   25.200    6.387
     10.880  417.172    1.248    0.067    0.381    0.067    1.130   25.966    6.462
     10.890  416.956    1.301    0.100    0.399    0.067    1.225   25.308    6.759
     10.900  417.332    1.206    0.067    0.348    0.160    1.149   25.053    6.610
     10.910  418.435    1.221    0.033    0.462    0.067    1.035   25.447    6.765
     10.920  418.337    1.088    0.127    0.335    0.314    1.122   25.817    6.731
     10.930  419.778    1.350    0.134    0.448    0.232    1.475   25.203    6.927
     10.940  423.623    1.240    0.100    0.486    0.352    1.209   25.694    6.299
     10.950  418.789    1.009    0.167    0.445    0.100    1.100   25.361    6.725
     10.960  419.670    1.088    0.134    0.421    0.127    1.286   25.476    7.023
     10.970  418.838    1.267    0.100    0.448    0.268    1.050   26.236    6.370
     10.980  418.655    1.202    0.100    0.395    0.100    1.153   26.078    6.252
     10.990  417.001    1.255    0.100    0.428    0.100    1.148   25.114    6.246
     11.000  415.535    1.255    0.100    0.593    0.100    1.110   25.794    6.693
     11.010  415.952    1.206    0.134    0.368    0.127    0.974   25.916    6.464
     11.020  419.608    1.285    0.067    0.459    0.094    1.096   26.047    6.643
     11.030  420.657    1.452    0.100    0.459    0.201    0.812   26.663    6.773
     11.040  422.860    1.308    0.127    0.335    0.120    0.974   27.907    6.934
     11.050  417.783    1.346    0.067    0.539    0.053    1.031   26.600    7.017
     11.060  415.232    1.301    0.067    0.523    0.194    0.918   25.582    7.197
     11.070  421.892    1.168    0.033    0.493    0.094    1.031   26.707    6.523
     11.080  420.784    1.168    0.067    0.452    0.127    1.043   26.665    7.319
     11.090  420.160    1.248    0.060    0.620    0.194    0.914   26.665    7.397
     11.100  424.436    1.343    0.067    0.680    0.201    0.937   26.286    6.805
     11.110  421.906    1.035    0.100    0.452    0.194    0.982   26.991    6.798
     11.120  421.014    1.229    0.067    0.512    0.294    1.032   27.134    7.008
     11.130  421.895    1.168    0.067    0.481    0.134    0.940   26.046    6.900
     11.140  422.024    1.062    0.067    0.452    0.134    1.009   26.993    6.854
     11.150  420.896    1.213    0.094    0.335    0.227    1.119   26.106    7.299
     11.160  421.328    1.232    0.067    0.399    0.100    1.073   25.062    6.614
     11.170  420.449    1.335    0.067    0.395    0.100    1.035   25.576    6.904
     11.180  419.442    1.274    0.067    0.530    0.172    1.073   25.443    7.188
     11.190  417.236    1.365    0.100    0.419    0.201    0.842   25.149    8.056
     11.200  415.992    1.335    0.067    0.445    0.127    1.134   25.214    6.694
     11.210  415.954    1.232    0.067    0.459    0.254    1.073   25.073    7.054
     11.220  413.704    1.339    0.067    0.419    0.268    0.997   24.937    6.847
     11.230  417.645    1.289    0.127    0.613    0.201    1.103   25.573    6.782
     11.240  423.458    1.365    0.067    0.567    0.205    1.032   25.848    7.378
     11.250  415.521    1.213    0.100    0.628    0.100    1.194   25.139    6.724
     11.260  414.677    1.137    0.060    0.571    0.100    1.016   25.052    7.168
     11.270  418.663    1.240    0.000    0.459    0.120    1.202   25.948    7.318
     11.280  415.166    1.073    0.167    0.724    0.167    1.024   25.794    6.668
     11.290  415.217    1.494    0.067    0.653    0.154    1.138   24.317    6.775
     11.300  418.015    1.388    0.134    0.747    0.194    1.009   25.224    6.617
     11.310  417.616    1.445    0.000    0.596    0.100    1.027   25.490    7.039
     11.320  417.614    1.452    0.160    0.675    0.067    1.043   25.625    7.469
     11.330  419.033    1.475    0.067    0.613    0.134    0.872   25.759    7.359
     11.340  417.910    1.380    0.100    0.515    0.134    0.993   25.595    6.422
     11.350  413.642    1.153    0.000    0.515    0.167    0.936   24.661    7.213
     11.360  413.834    1.221    0.100    0.613    0.167    1.073   25.078    7.123
     11.370  416.358    1.399    0.033    0.488    0.194    0.921   25.470    7.357
     11.380  414.694    1.195    0.100    0.583    0.194    0.944   25.594    7.210
     11.390  416.843    1.346    0.127    0.706    0.194    0.990   24.561    7.440
     11.400  420.614    1.335    0.067    0.519    0.160    1.050   26.488    7.506
     11.410  415.210    1.020    0.134    0.522    0.187    1.001   24.949    6.923
     11.420  416.921    1.244    0.100    0.519    0.127    1.035   25.128    7.382
     11.430  418.162    1.179    0.100    0.459    0.100    0.830   24.847    7.255
     11.440  419.575    1.221    0.067    0.452    0.194    0.990   25.402    6.853
     11.450  416.376    1.331    0.160    0.419    0.134    0.777   24.639    6.617
     11.460  417.229    1.308    0.033    0.381    0.134    0.997   26.154    6.612
     11.470  418.589    1.498    0.033    0.452    0.194    1.024   25.411    7.218
     11.480  420.481    1.267    0.134    0.548    0.205    0.978   26.437    6.738
     11.490  419.510    1.062    0.100    0.613    0.239    1.099   25.568    6.438
     11.500  417.294    1.047    0.100    0.560    0.134    0.937   24.105    7.099
     11.510  416.581    0.956    0.033    0.649    0.234    1.096   24.486    6.718
     11.520  418.789    0.956    0.160    0.601    0.328    0.960   25.192    6.637
     11.530  421.498    0.921    0.067    0.659    0.232    1.149   25.822    6.901
     11.540  421.056    1.176    0.067    0.632    0.167    0.990   25.204    7.153
     11.550  416.677    1.035    0.100    0.699    0.167    1.141   25.152    7.207
     11.560  421.055    1.255    0.067    0.586    0.172    1.175   25.625    7.170
     11.570  417.212    1.069    0.033    0.666    0.167    1.259   24.544    7.070
     11.580  417.779    1.149    0.060    0.627    0.033    0.884   25.231    6.691
     11.590  421.563    1.198    0.167    0.541    0.167    0.944   25.715    7.184
     11.600  420.626    1.179    0.094    0.526    0.167    0.963   26.311    6.966
     11.610  419.931    1.213    0.134    0.627    0.287    1.202   26.278    7.094
     11.620  418.559    1.365    0.067    0.560    0.194    1.038   26.177    7.204
     11.630  416.434    1.281    0.067    0.577    0.167    1.081   25.165    7.403
     11.640  419.607    1.141    0.067    0.639    0.201    1.126   26.116    7.217
     11.650  416.599    1.020    0.067    0.595    0.167    1.138   26.569    6.760
     11.660  420.633    1.198    0.067    0.635    0.134    0.990   26.277    7.470
     11.670  414.615    1.195    0.033    0.575    0.127    1.061   25.134    6.952
     11.680  415.283    1.118    0.067    0.662    0.167    1.009   25.691    7.106
     11.690  415.462    1.179    0.067    0.639    0.127    0.959   25.758    7.153
     11.700  417.836    1.232    0.134    0.528    0.100    0.967   25.887    7.369
     11.710  415.665    1.259    0.033    0.461    0.134    1.134   24.637    6.613
     11.720  417.743    1.267    0.033    0.374    0.265    0.974   25.522    6.342
     11.730  418.936    1.035    0.033    0.374    0.134    0.884   25.664    7.117
     11.740  416.349    1.334    0.100    0.420    0.201    1.069   25.940    6.763
     11.750  416.043    1.202    0.067    0.414    0.268    1.020   25.917    7.280
     11.760  416.510    1.088    0.134    0.341    0.354    0.963   26.170    6.687
     11.770  422.173    1.248    0.067    0.254    0.354    1.050   25.624    6.830
     11.780  416.509    1.240    0.033    0.479    0.234    0.952   24.585    6.465
     11.790  418.956    1.532    0.060    0.394    0.227    0.891   25.179    6.765
     11.800  419.874    1.327    0.194    0.533    0.227    0.982   25.304    6.585
     11.810  417.402    1.570    0.094    0.498    0.268    1.221   25.020    7.070
     11.820  416.313    1.293    0.033    0.465    0.486    1.069   25.553    7.203
     11.830  417.220    1.365    0.033    0.472    0.254    0.948   25.883    6.892
     11.840  416.675    1.221    0.134    0.431    0.234    1.035   25.452    6.978
     11.850  418.285    1.365    0.033    0.547    0.160    1.016   25.362    6.965
     11.860  419.059    1.206    0.033    0.434    0.419    0.948   25.616    7.244
     11.870  420.507    1.327    0.060    0.538    0.194    0.944   25.271    7.018
     11.880  420.621    1.062    0.100    0.445    0.299    0.978   25.966    6.595
     11.890  418.377    1.236    0.094    0.345    0.261    1.157   23.948    7.021
     11.900  416.633    1.244    0.033    0.314    0.227    1.069   24.999    7.118
     11.910  416.849    1.153    0.134    0.367    0.227    1.168   25.364    6.963
     11.920  418.023    1.149    0.033    0.434    0.227    0.978   25.844    6.723
     11.930  418.050    1.282    0.134    0.468    0.303    1.164   24.932    6.706
     11.940  419.483    1.153    0.067    0.348    0.234    0.990   25.198    6.331
     11.950  417.340    1.168    0.127    0.474    0.314    1.039   25.558    6.522
     11.960  416.474    1.123    0.067    0.505    0.261    0.762   25.016    6.680
     11.970  419.201    1.126    0.033    0.314    0.100    1.085   25.580    6.820
     11.980  419.527    1.035    0.067    0.348    0.100    1.069   25.385    6.768
     11.990  421.096    1.020    0.033    0.348    0.388    1.050   26.396    6.774
     12.000  422.339    1.282    0.033    0.381    0.314    1.073   25.489    7.327
     12.010  419.225    0.956    0.027    0.381    0.232    1.084   24.842    7.026
     12.020  420.464    1.115    0.033    0.314    0.201    0.974   25.830    7.187
     12.030  422.863    1.240    0.100    0.321    0.227    1.050   24.648    7.124
     12.040  416.640    1.187    0.060    0.348    0.287    0.895   24.784    6.701
     12.050  420.558    1.248    0.060    0.374    0.268    1.206   25.293    7.252
     12.060  419.628    1.274    0.067    0.434    0.227    0.971   24.868    6.625
     12.070  414.548    1.232    0.033    0.472    0.292    1.096   24.095    7.059
     12.080  418.254    1.168    0.100    0.348    0.306    0.808   25.638    6.694
     12.090  420.035    1.255    0.100    0.419    0.232    1.149   25.419    6.306
     12.100  418.750    1.282    0.134    0.414    0.227    1.157   24.362    6.501
     12.110  418.535    1.509    0.067    0.575    0.201    0.982   24.987    6.685
     12.120  423.742    1.195    0.067    0.405    0.167    0.902   24.769    6.690
     12.130  418.709    1.521    0.100    0.652    0.205    0.902   25.670    6.607
     12.140  418.986    1.532    0.060    0.676    0.265    1.096   25.407    6.696
     12.150  418.715    1.282    0.000    0.394    0.201    0.948   25.494    6.804
     12.160  418.701    1.357    0.033    0.360    0.370    0.974   24.757    6.275
     12.170  424.516    1.221    0.067    0.341    0.201    0.902   24.910    7.191
     12.180  419.698    1.312    0.067    0.665    0.232    0.960   23.942    6.416
     12.190  420.447    1.221    0.033    0.352    0.221    1.240   25.705    6.102
     12.200  423.607    1.373    0.033    0.307    0.265    0.906   26.063    6.893
     12.210  418.741    1.320    0.033    0.378    0.265    0.929   24.973    6.086
     12.220  421.448    1.278    0.067    0.334    0.167    1.069   27.250    6.092
     12.230  418.067    1.327    0.033    0.321    0.227    0.899   25.306    5.848
     12.240  417.969    1.115    0.067    0.388    0.227    1.009   24.947    5.327
     12.250  419.716    1.248    0.033    0.525    0.221    0.944   25.943    5.871
     12.260  421.719    1.278    0.033    0.503    0.287    1.024   25.352    6.805
     12.270  423.367    1.376    0.100    0.563    0.456    1.160   24.822    6.007
     12.280  423.689    1.312    0.027    0.493    0.412    1.092   25.444    5.519
     12.290  423.825    1.327    0.033    0.389    0.412    1.198   24.887    6.732
     12.300  418.243    1.308    0.000    0.378    0.494    1.263   24.644    6.289
     12.310  419.534    1.111    0.194    0.323    0.414    0.902   25.055    6.146
     12.320  419.318    1.179    0.134    0.194    0.268    0.948   24.296    6.217
     12.330  419.618    1.365    0.067    0.540    0.247    1.076   24.732    6.465
     12.340  422.585    1.415    0.033    0.367    0.339    1.032   24.946    6.342
     12.350  420.264    1.335    0.060    0.383    0.234    0.967   25.580    6.184
     12.360  420.732    1.285    0.060    0.408    0.321    0.898   24.753    6.399
     12.370  422.279    1.221    0.127    0.521    0.234    0.944   24.451    6.612
     12.380  415.556    1.134    0.134    0.434    0.287    0.974   24.963    6.083
     12.390  419.373    1.285    0.094    0.484    0.321    1.095   24.629    6.502
     12.400  412.712    1.274    0.033    0.385    0.201    1.099   24.326    6.263
     12.410  418.096    1.259    0.160    0.454    0.359    1.016   24.780    5.451
     12.420  421.144    1.434    0.127    0.501    0.354    1.111   24.509    6.258
     12.430  414.719    1.445    0.100    0.445    0.403    1.171   25.046    6.233
     12.440  416.275    1.232    0.067    0.516    0.294    1.217   24.623    6.801
     12.450  421.151    1.339    0.067    0.447    0.523    1.054   25.278    6.220
     12.460  416.697    1.346    0.033    0.487    0.201    1.043   24.671    6.827
     12.470  422.524    1.293    0.067    0.348    0.332    0.902   24.889    6.025
     12.480  423.844    1.350    0.127    0.468    0.287    1.168   25.006    5.669
     12.490  421.536    1.282    0.094    0.371    0.321    1.172   25.258    6.238
     12.500  420.261    1.255    0.067    0.494    0.421    0.978   25.021    5.971
     12.510  417.731    1.308    0.100    0.445    0.321    0.743   24.965    6.138
     12.520  420.342    1.232    0.067    0.221    0.328    1.065   25.240    6.287
     12.530  420.605    1.179    0.067    0.394    0.221    1.024   24.352    6.036
     12.540  420.769    1.282    0.134    0.532    0.441    0.925   25.252    6.252
     12.550  416.516    1.308    0.100    0.394    0.247    0.865   24.833    5.835
     12.560  417.779    1.115    0.127    0.334    0.154    1.122   24.608    6.160
     12.570  419.468    1.274    0.100    0.458    0.201    0.830   24.060    6.008
     12.580  418.455    1.221    0.160    0.571    0.201    0.846   24.829    6.198
     12.590  416.888    1.221    0.134    0.649    0.265    0.743   25.543    6.342
     12.600  418.221    1.354    0.100    0.465    0.335    0.796   24.417    6.042
     12.610  417.623    1.301    0.100    0.525    0.299    0.842   23.940    6.131
     12.620  418.255    1.232    0.167    0.454    0.294    0.751   24.865    5.569
     12.630  421.886    1.274    0.167    0.434    0.359    0.982   25.066    6.122
     12.640  422.133    1.285    0.100    0.491    0.412    0.937   25.593    6.560
     12.650  418.758    1.274    0.067    0.564    0.426    0.717   24.989    6.795
     12.660  417.549    1.301    0.000    0.567    0.366    0.902   25.026    6.286
     12.670  413.379    1.327    0.060    0.547    0.452    0.853   24.868    6.291
     12.680  417.791    1.236    0.067    0.600    0.359    0.884   24.594    6.306
     12.690  422.038    1.312    0.067    0.656    0.396    1.024   25.062    6.434
     12.700  418.244    1.240    0.067    0.454    0.332    0.796   25.308    6.135
     12.710  419.330    1.232    0.100    0.600    0.421    0.656   25.308    6.031
     12.720  418.663    1.115    0.067    0.420    0.194    0.766   25.333    5.723
     12.730  416.110    1.293    0.067    0.525    0.354    0.853   25.129    5.787
     12.740  418.253    1.285    0.033    0.611    0.294    0.937   25.355    5.685
     12.750  419.502    1.407    0.027    0.367    0.234    0.830   25.634    6.048
     12.760  416.540    1.487    0.033    0.394    0.488    0.777   26.043    5.935
     12.770  421.327    1.434    0.127    0.529    0.354    1.077   25.358    5.737
     12.780  415.260    1.285    0.000    0.418    0.493    1.047   25.246    6.375
     12.790  419.410    1.221    0.100    0.514    0.361    1.032   25.530    5.849
     12.800  420.771    1.301    0.033    0.391    0.490    1.047   26.583    5.811
     12.810  419.140    1.415    0.172    0.545    0.426    1.221   26.111    6.117
     12.820  420.467    1.248    0.134    0.507    0.361    1.175   25.538    6.132
     12.830  419.117    1.301    0.067    0.413    0.160    1.119   26.322    6.233
     12.840  420.465    1.312    0.033    0.480    0.198    0.971   26.191    5.833
     12.850  421.917    1.388    0.033    0.482    0.201    1.198   25.256    6.192
     12.860  418.978    1.350    0.033    0.373    0.134    1.066   25.298    6.505
     12.870  419.238    1.365    0.033    0.387    0.194    1.035   24.647    6.060
     12.880  419.289    1.361    0.033    0.635    0.287    1.073   24.902    6.004
     12.890  423.684    1.282    0.094    0.518    0.227    1.141   25.205    6.231
     12.900  423.911    1.434    0.067    0.649    0.261    1.024   26.205    6.960
     12.910  419.137    1.380    0.060    0.608    0.160    1.047   25.120    6.321
     12.920  422.445    1.482    0.060    0.822    0.261    1.115   25.297    6.394
     12.930  423.853    1.255    0.067    0.695    0.194    1.145   24.729    6.169
     12.940  422.221    1.471    0.033    0.681    0.294    1.213   24.335    6.180
     12.950  419.891    1.285    0.000    0.667    0.354    0.993   25.322    6.358
     12.960  413.688    1.274    0.033    0.752    0.287    1.096   24.200    6.684
     12.970  423.356    1.373    0.033    0.793    0.254    1.202   24.852    6.029
     12.980  418.722    1.312    0.027    0.805    0.452    1.066   25.637    5.603
     12.990  420.297    1.221    0.033    0.474    0.201    1.031   25.199    6.048
     13.000  419.557    1.149    0.067    0.695    0.366    0.982   24.796    6.044
     13.010  420.973    1.020    0.067    0.688    0.392    1.335   25.161    5.987
     13.020  420.676    1.096    0.134    0.512    0.134    1.039   24.380    5.837
     13.030  422.613    1.255    0.067    0.455    0.167    1.194   25.846    5.725
     13.040  422.289    1.229    0.033    0.394    0.419    1.191   24.492    5.959
     13.050  421.697    1.259    0.033    0.254    0.160    1.301   26.043    6.222
     13.060  416.203    1.179    0.033    0.401    0.258    1.232   24.810    6.191
     13.070  415.520    1.210    0.067    0.521    0.232    1.305   24.752    5.983
     13.080  418.038    1.403    0.094    0.493    0.285    1.168   24.307    6.003
     13.090  421.114    1.441    0.027    0.307    0.221    1.228   24.063    6.072
     13.100  423.277    1.297    0.033    0.468    0.254    1.119   24.164    6.038
     13.110  418.893    1.100    0.033    0.423    0.254    1.252   24.527    5.959
     13.120  420.217    1.361    0.033    0.378    0.198    1.016   25.652    6.239
     13.130  421.516    1.274    0.033    0.479    0.307    0.971   26.315    6.136
     13.140  415.789    1.380    0.067    0.481    0.294    1.085   26.221    5.986
     13.150  417.953    1.248    0.094    0.474    0.160    1.138   25.674    6.150
     13.160  417.654    1.426    0.033    0.508    0.201    1.126   26.118    6.174
     13.170  413.738    1.248    0.000    0.575    0.134    1.005   25.182    5.747
     13.180  418.645    1.259    0.000    0.695    0.187    0.986   25.323    5.979
     13.190  416.748    1.229    0.067    0.515    0.493    1.054   25.259    5.648
     13.200  421.781    1.179    0.067    0.532    0.456    1.039   25.791    6.109
     13.210  418.897    1.062    0.033    0.564    0.281    0.887   25.755    5.610
     13.220  416.208    1.221    0.033    0.488    0.239    1.032   25.783    5.913
     13.230  418.549    1.115    0.033    0.325    0.131    1.156   25.608    6.118
     13.240  417.628    1.274    0.067    0.541    0.127    0.823   26.402    6.152
     13.250  419.802    1.126    0.000    0.593    0.131    1.187   24.995    5.445
     13.260  414.154    1.282    0.067    0.639    0.232    1.126   24.588    5.874
     13.270  417.633    1.335    0.000    0.572    0.261    1.198   24.878    5.958
     13.280  418.206    1.468    0.033    0.548    0.285    0.774   25.192    5.465
     13.290  416.388    1.285    0.033    0.582    0.214    1.013   25.590    5.570
     13.300  413.622    1.380    0.033    0.606    0.352    1.141   25.449    6.344
     13.310  411.350    1.179    0.067    0.568    0.299    1.077   25.364    5.705
     13.320  412.012    1.115    0.033    0.448    0.285    0.914   24.907    5.359
     13.330  411.689    1.339    0.033    0.575    0.094    1.020   25.056    5.732
     13.340  415.847    1.160    0.033    0.582    0.180    0.846   25.334    5.956
     13.350  413.721    1.536    0.100    0.653    0.167    1.043   25.537    5.542
     13.360  413.528    1.301    0.067    0.561    0.120    0.994   25.076    5.579
     13.370  415.698    1.327    0.027    0.586    0.154    0.925   24.833    5.982
     13.380  411.512    1.494    0.060    0.493    0.247    1.069   24.780    6.090
     13.390  415.155    1.100    0.067    0.659    0.251    0.907   25.189    5.770
     13.400  417.162    1.434    0.033    0.673    0.239    1.126   24.902    5.834
     13.410  416.041    1.274    0.033    0.755    0.127    0.925   25.861    5.689
     13.420  413.074    1.365    0.000    0.662    0.134    1.111   25.350    5.553
     13.430  417.306    1.301    0.000    0.572    0.278    1.111   26.062    5.971
     13.440  412.750    1.354    0.000    0.688    0.100    0.891   25.226    5.791
     13.450  413.252    1.232    0.094    0.488    0.187    0.823   25.509    5.845
     13.460  416.874    1.267    0.060    0.599    0.221    1.043   24.783    5.824
     13.470  416.946    1.202    0.067    0.615    0.221    1.134   24.510    5.426
     13.480  412.372    1.293    0.067    0.388    0.265    1.020   24.291    5.115
     13.490  417.085    1.240    0.033    0.434    0.214    1.168   25.391    5.480
     13.500  414.517    1.145    0.060    0.448    0.087    1.103   24.012    5.643
     13.510  414.548    1.164    0.060    0.508    0.258    0.952   25.663    5.293
     13.520  415.449    1.168    0.067    0.521    0.154    1.115   25.458    6.168
     13.530  414.506    1.009    0.033    0.462    0.094    0.967   24.993    5.604
     13.540  418.017    1.240    0.127    0.508    0.240    1.175   25.415    5.911
     13.550  417.401    1.198    0.033    0.468    0.261    0.963   25.423    5.325
     13.560  415.228    1.176    0.067    0.487    0.254    1.088   24.709    5.181
     13.570  417.235    1.009    0.033    0.381    0.160    0.899   25.906    6.079
     13.580  414.521    1.062    0.067    0.548    0.165    1.122   25.399    5.667
     13.590  411.681    1.195    0.094    0.568    0.154    1.005   25.562    6.022
     13.600  413.807    1.115    0.060    0.508    0.127    1.058   24.965    6.133
     13.610  412.944    1.293    0.067    0.601    0.127    1.073   24.180    6.146
     13.620  417.450    1.255    0.033    0.662    0.127    1.050   24.248    6.068
     13.630  414.809    0.956    0.127    0.539    0.396    1.247   25.113    5.706
     13.640  414.492    1.176    0.033    0.572    0.194    1.069   23.403    5.780
     13.650  416.441    1.111    0.094    0.516    0.234    1.149   24.733    6.347
     13.660  414.650    1.346    0.094    0.579    0.359    1.085   23.604    6.151
     13.670  418.963    1.274    0.033    0.599    0.201    1.172   24.730    6.073
     13.680  418.622    1.301    0.100    0.713    0.328    1.233   25.500    5.635
     13.690  416.782    1.267    0.033    0.597    0.234    1.225   26.120    5.541
     13.700  416.750    1.327    0.100    0.519    0.321    1.278   26.061    5.357
     13.710  411.649    1.327    0.033    0.586    0.348    1.134   25.574    5.705
     13.720  416.528    1.229    0.067    0.541    0.227    1.058   24.951    5.235
     13.730  415.473    1.361    0.067    0.650    0.261    1.130   26.152    5.233
     13.740  418.359    1.141    0.067    0.601    0.261    1.282   25.396    5.473
     13.750  419.095    1.206    0.033    0.412    0.258    1.183   23.898    5.435
     13.760  418.570    1.229    0.027    0.455    0.345    1.039   25.935    5.532
     13.770  420.885    1.126    0.060    0.434    0.234    1.422   24.560    5.996
     13.780  414.895    1.141    0.033    0.547    0.194    1.263   23.763    5.699
     13.790  418.462    1.187    0.033    0.610    0.254    1.335   25.041    5.382
     13.800  420.806    1.312    0.094    0.599    0.265    1.198   25.046    5.582
     13.810  419.227    1.141    0.067    0.548    0.254    1.437   25.032    6.327
     13.820  418.152    1.259    0.067    0.532    0.321    1.111   25.624    6.143
     13.830  417.279    1.213    0.067    0.582    0.232    1.187   25.028    5.494
     13.840  414.822    1.399    0.033    0.553    0.067    1.138   23.062    5.832
     13.850  415.949    1.267    0.067    0.628    0.060    1.062   23.888    6.058
     13.860  415.402    1.202    0.033    0.586    0.067    0.974   23.915    5.968
     13.870  420.191    1.232    0.060    0.627    0.254    1.016   24.163    5.745
     13.880  420.437    1.304    0.067    0.613    0.033    1.050   24.847    6.455
     13.890  415.903    1.384    0.033    0.575    0.314    1.054   24.621    6.111
     13.900  419.567    1.267    0.100    0.663    0.100    0.974   24.875    6.302
     13.910  419.173    1.373    0.033    0.469    0.225    1.085   24.300    5.546
     13.920  417.739    1.176    0.033    0.571    0.221    1.092   24.392    6.343
     13.930  423.472    1.259    0.094    0.673    0.187    1.085   25.328    6.305
     13.940  414.956    1.395    0.100    0.586    0.318    1.066   24.937    6.427
     13.950  419.261    1.100    0.127    0.579    0.127    1.005   24.893    6.342
     13.960  424.325    1.392    0.067    0.605    0.194    1.103   24.841    5.794
     13.970  421.765    1.141    0.060    0.522    0.214    1.236   25.137    5.703
     13.980  422.063    1.073    0.067    0.525    0.227    1.180   24.798    5.765
     13.990  420.390    1.168    0.067    0.461    0.160    1.149   24.615    5.816
     14.000  419.026    1.244    0.000    0.514    0.328    0.955   24.680    5.601
     14.010  418.962    1.134    0.033    0.514    0.227    0.857   24.241    6.005
     14.020  422.817    1.304    0.000    0.331    0.160    0.891   24.783    5.629
     14.030  422.064    1.168    0.000    0.487    0.221    0.925   24.178    6.078
     14.040  425.803    1.380    0.060    0.514    0.385    0.876   25.582    5.706
     14.050  423.848    1.460    0.033    0.585    0.261    1.032   24.835    5.567
     14.060  425.317    1.498    0.000    0.591    0.274    1.005   25.742    5.586
     14.070  419.811    1.418    0.094    0.461    0.160    0.849   25.281    5.376
     14.080  420.612    1.327    0.067    0.547    0.167    1.020   25.109    5.711
     14.090  419.323    1.479    0.033    0.547    0.194    1.058   24.078    5.646
     14.100  418.100    1.354    0.033    0.540    0.348    0.925   25.398    5.782
     14.110  414.916    1.153    0.033    0.593    0.201    1.058   24.209    5.470
     14.120  419.515    1.285    0.087    0.633    0.221    0.997   26.063    6.004
     14.130  419.912    1.373    0.033    0.755    0.261    1.388   24.629    5.638
     14.140  421.814    1.248    0.067    0.578    0.258    0.762   25.283    5.491
     14.150  423.554    1.248    0.033    0.560    0.265    0.902   24.648    5.570
     14.160  426.904    1.403    0.060    0.642    0.205    1.027   24.760    5.871
     14.170  424.845    1.339    0.027    0.567    0.261    0.952   23.548    5.610
     14.180  425.420    1.232    0.000    0.480    0.154    0.857   24.542    5.923
     14.190  422.887    1.149    0.033    0.420    0.138    0.758   24.747    6.398
     14.200  421.293    1.176    0.100    0.593    0.194    1.110   24.165    5.850
     14.210  418.802    1.096    0.033    0.353    0.254    0.994   24.020    6.153
     14.220  418.630    1.301    0.094    0.427    0.234    1.081   23.735    6.160
     14.230  419.007    1.361    0.100    0.487    0.134    0.861   24.024    6.379
     14.240  417.616    1.426    0.067    0.466    0.254    0.865   24.492    6.882
     14.250  419.212    1.354    0.160    0.480    0.194    0.853   23.694    6.084
     14.260  417.543    1.267    0.100    0.581    0.287    0.971   23.882    5.897
     14.270  421.785    1.301    0.100    0.529    0.287    0.925   23.509    5.974
     14.280  419.307    1.437    0.100    0.341    0.299    0.865   25.650    6.480
     14.290  420.065    1.259    0.191    0.341    0.433    1.108   23.759    6.351
     14.300  420.118    1.312    0.160    0.352    0.440    1.032   24.094    6.607
     14.310  418.502    1.232    0.060    0.461    0.392    0.872   24.135    6.680
     14.320  418.364    1.301    0.134    0.521    0.306    1.141   24.511    6.859
     14.330  413.624    1.248    0.067    0.357    0.301    0.759   25.392    6.886
     14.340  418.529    1.175    0.127    0.409    0.459    0.937   24.419    7.488
     14.350  420.882    1.168    0.067    0.300    0.294    1.035   25.315    6.376
     14.360  420.728    1.088    0.100    0.473    0.287    0.960   25.746    6.056
     14.370  417.231    1.126    0.033    0.620    0.294    1.020   25.535    6.654
     14.380  420.913    1.289    0.067    0.451    0.287    0.971   25.008    7.452
     14.390  418.262    1.364    0.100    0.440    0.261    0.891   24.047    6.832
     14.400  419.341    1.248    0.134    0.713    0.395    0.925   25.604    6.904
     14.410  421.663    0.993    0.033    0.458    0.268    0.967   24.955    6.532
     14.420  424.318    0.982    0.094    0.491    0.421    1.005   25.777    7.109
     14.430  421.673    1.062    0.000    0.598    0.549    0.891   25.445    6.567
     14.440  418.527    1.335    0.067    0.511    0.448    1.005   25.228    6.373
     14.450  421.035    1.073    0.067    0.574    0.325    0.971   25.054    5.986
     14.460  420.822    1.384    0.033    0.578    0.452    0.796   25.128    5.969
     14.470  421.155    1.141    0.100    0.560    0.366    0.865   25.902    6.234
     14.480  421.200    1.100    0.067    0.474    0.268    0.846   25.047    6.384
     14.490  422.408    1.206    0.134    0.491    0.294    1.122   25.057    6.505
     14.500  424.587    1.206    0.067    0.518    0.194    0.918   25.012    6.257
     14.510  418.253    1.267    0.134    0.518    0.261    0.902   24.542    6.309
     14.520  418.186    0.982    0.134    0.531    0.359    1.058   25.310    6.183
     14.530  423.902    1.047    0.067    0.613    0.354    1.005   25.011    6.643
     14.540  424.204    1.107    0.100    0.605    0.254    1.168   24.811    6.786
     14.550  420.783    1.187    0.067    0.522    0.395    0.796   25.201    6.375
     14.560  423.581    1.206    0.100    0.405    0.221    0.773   24.159    6.669
     14.570  422.687    1.100    0.060    0.452    0.321    0.777   25.342    7.202
     14.580  426.331    1.312    0.067    0.501    0.134    0.899   24.814    6.223
     14.590  425.913    1.376    0.067    0.348    0.287    0.997   24.995    6.427
     14.600  424.482    1.452    0.100    0.381    0.354    0.849   24.959    6.616
     14.610  420.912    1.255    0.060    0.426    0.160    0.918   24.938    6.084
     14.620  419.552    1.297    0.033    0.374    0.167    0.865   25.409    6.415
     14.630  420.643    1.274    0.134    0.408    0.234    0.724   25.045    6.286
     14.640  425.119    1.020    0.033    0.440    0.187    0.735   25.516    5.999
     14.650  422.629    1.312    0.100    0.440    0.381    0.785   25.136    5.887
     14.660  419.306    1.153    0.033    0.401    0.261    0.701   25.551    5.737
     14.670  422.555    1.236    0.067    0.261    0.227    0.777   25.864    6.655
     14.680  424.599    1.096    0.067    0.367    0.160    0.891   24.925    6.248
     14.690  425.178    1.073    0.100    0.478    0.254    0.910   25.704    6.583
     14.700  420.229    1.229    0.134    0.487    0.134    1.168   24.722    6.211
     14.710  425.638    1.153    0.067    0.547    0.332    0.952   25.475    6.388
     14.720  423.071    1.115    0.067    0.525    0.354    0.902   24.984    6.540
     14.730  423.870    1.009    0.071    0.565    0.321    0.827   25.360    6.703
     14.740  420.310    1.206    0.094    0.408    0.160    0.929   24.866    6.484
     14.750  418.927    1.460    0.100    0.494    0.187    0.876   24.858    6.670
     14.760  414.065    1.168    0.100    0.408    0.287    0.948   24.249    6.492
     14.770  415.692    1.141    0.160    0.441    0.348    1.008   25.355    6.683
     14.780  417.034    1.073    0.100    0.525    0.281    0.800   25.841    6.845
     14.790  420.533    1.206    0.100    0.401    0.060    0.869   25.495    7.209
     14.800  415.192    1.221    0.067    0.374    0.060    0.888   25.277    7.125
     14.810  413.425    1.433    0.067    0.401    0.187    0.925   24.200    6.497
     14.820  415.530    1.009    0.027    0.401    0.160    0.770   24.257    6.969
     14.830  418.782    1.115    0.127    0.420    0.254    0.944   25.748    6.594
     14.840  414.271    1.210    0.067    0.461    0.194    1.077   24.924    6.399
     14.850  419.510    1.312    0.033    0.367    0.160    0.812   27.072    6.666
     14.860  416.923    1.365    0.000    0.327    0.172    0.944   26.356    5.883
     14.870  416.662    1.365    0.000    0.420    0.100    1.028   25.505    6.119
     14.880  417.878    1.206    0.000    0.374    0.094    0.861   25.946    5.958
     14.890  414.688    1.206    0.000    0.461    0.100    0.796   25.872    5.878
     14.900  416.047    1.217    0.033    0.374    0.094    0.724   25.901    5.987
     14.910  414.222    1.259    0.060    0.447    0.071    0.679   24.907    5.826
     14.920  415.973    1.179    0.033    0.480    0.033    0.698   24.996    6.035
     14.930  415.120    1.115    0.033    0.491    0.033    0.713   25.667    6.180
     14.940  417.491    1.168    0.000    0.465    0.094    0.804   26.103    5.886
     14.950  420.141    1.278    0.000    0.454    0.033    0.698   25.327    6.126
     14.960  420.414    1.213    0.033    0.487    0.033    0.842   25.589    6.218
     14.970  419.460    1.153    0.000    0.487    0.138    0.777   25.910    6.045
     14.980  423.015    1.335    0.033    0.592    0.060    0.698   25.716    6.433
     14.990  417.917    1.248    0.000    0.660    0.033    0.921   25.924    6.055
     15.000  419.893    1.123    0.000    0.518    0.154    0.758   26.667    5.654
     15.010  419.838    1.134    0.027    0.494    0.098    0.751   26.388    5.744
     15.020  420.483    1.293    0.033    0.491    0.087    0.728   26.021    5.799
     15.030  420.595    1.312    0.033    0.592    0.100    0.664   25.805    6.026
     15.040  419.436    1.388    0.100    0.641    0.180    0.770   25.166    6.202
     15.050  416.856    1.248    0.033    0.540    0.000    0.664   25.225    6.123
     15.060  419.702    1.293    0.033    0.543    0.094    0.804   26.647    6.104
     15.070  420.438    1.073    0.100    0.662    0.205    0.717   26.138    5.932
     15.080  418.290    1.100    0.100    0.618    0.067    0.705   26.025    5.805
     15.090  420.296    1.267    0.134    0.734    0.201    0.724   25.935    5.597
     15.100  418.537    1.088    0.000    0.588    0.187    0.902   25.364    5.692
     15.110  417.906    1.186    0.067    0.498    0.261    1.062   25.794    6.048
     15.120  420.479    1.335    0.160    0.504    0.201    1.009   25.787    5.303
     15.130  417.956    1.232    0.067    0.556    0.127    0.849   25.069    6.330
     15.140  414.786    1.259    0.067    0.404    0.194    0.645   24.486    6.260
     15.150  417.167    1.232    0.094    0.451    0.105    0.967   25.326    5.616
     15.160  420.143    1.126    0.033    0.554    0.134    0.952   24.782    6.429
     15.170  418.513    1.126    0.071    0.367    0.134    0.943   26.243    6.317
     15.180  423.813    1.342    0.100    0.571    0.198    0.925   25.774    6.467
     15.190  415.810    1.274    0.033    0.436    0.187    0.891   25.070    5.967
     15.200  421.425    1.528    0.000    0.458    0.154    1.055   25.685    5.962
     15.210  419.856    1.373    0.000    0.447    0.100    0.879   25.487    5.862
     15.220  416.698    1.361    0.067    0.367    0.127    0.838   24.319    5.974
     15.230  417.703    1.232    0.067    0.532    0.160    0.979   24.796    6.347
     15.240  419.475    1.141    0.094    0.626    0.131    1.024   24.164    5.978
     15.250  417.987    1.062    0.067    0.504    0.154    1.172   24.892    6.086
     15.260  417.218    1.301    0.067    0.554    0.100    1.180   24.747    6.819
     15.270  414.966    1.278    0.033    0.394    0.160    1.179   24.627    6.259
     15.280  418.200    1.213    0.134    0.610    0.033    0.838   24.658    6.121
     15.290  419.055    1.346    0.067    0.547    0.094    0.758   25.659    6.301
     15.300  417.359    1.168    0.033    0.454    0.134    1.050   25.532    5.588
     15.310  415.792    1.134    0.127    0.491    0.033    0.884   24.811    6.390
     15.320  418.387    1.096    0.000    0.754    0.127    0.937   25.241    6.308
     15.330  418.685    1.141    0.033    0.440    0.094    0.856   24.459    6.657
     15.340  420.632    1.293    0.033    0.454    0.033    0.819   24.190    6.440
     15.350  420.380    1.380    0.100    0.304    0.105    0.952   24.455    6.440
     15.360  419.675    1.327    0.134    0.567    0.033    0.933   24.449    5.923
     15.370  419.221    1.221    0.167    0.452    0.067    1.108   24.368    5.716
     15.380  424.156    1.270    0.134    0.373    0.127    1.031   24.990    6.325
     15.390  424.999    1.373    0.134    0.387    0.134    0.823   25.426    6.024
     15.400  417.408    1.267    0.234    0.357    0.160    1.129   23.943    5.846
     15.410  417.652    1.179    0.134    0.413    0.160    1.085   24.179    5.295
     15.420  423.117    1.164    0.067    0.320    0.254    1.157   25.698    6.067
     15.430  418.781    1.213    0.134    0.318    0.329    1.050   24.303    5.890
     15.440  425.965    1.229    0.067    0.353    0.258    1.191   25.443    5.902
     15.450  422.243    1.164    0.067    0.424    0.329    1.027   25.962    5.686
     15.460  417.623    1.320    0.100    0.313    0.187    0.789   25.115    6.642
     15.470  421.707    1.009    0.067    0.458    0.165    0.937   25.557    6.243
     15.480  421.095    1.221    0.167    0.324    0.172    1.058   24.606    6.161
     15.490  423.332    1.426    0.100    0.568    0.167    1.073   25.303    5.745
     15.500  423.279    1.327    0.134    0.651    0.227    0.982   24.487    5.833
     15.510  420.065    1.043    0.201    0.529    0.167    1.085   24.253    6.206
     15.520  419.704    1.392    0.100    0.582    0.198    1.100   25.557    6.347
     15.530  417.212    1.043    0.067    0.420    0.194    1.122   23.425    6.256
     15.540  419.958    1.248    0.167    0.645    0.134    0.842   24.265    5.948
     15.550  425.854    1.123    0.138    0.406    0.154    1.081   24.060    6.687
     15.560  422.401    0.982    0.067    0.399    0.187    0.925   23.181    6.780
     15.570  421.404    1.126    0.033    0.313    0.100    0.766   24.215    6.557
     15.580  417.387    1.213    0.100    0.406    0.067    0.709   24.111    6.063
     15.590  422.159    1.069    0.201    0.480    0.060    0.830   24.500    6.686
     15.600  418.626    1.062    0.201    0.387    0.167    0.664   24.495    6.867
     15.610  419.306    1.202    0.100    0.411    0.033    0.504   23.717    6.899
     15.620  418.880    1.088    0.105    0.415    0.067    0.557   24.077    7.324
     15.630  420.385    1.069    0.067    0.351    0.033    0.629   24.972    6.918
     15.640  417.147    1.304    0.167    0.566    0.060    0.610   24.772    6.433
     15.650  416.155    1.365    0.067    0.399    0.000    0.470   24.491    6.979
     15.660  417.514    1.327    0.033    0.497    0.221    0.660   24.779    6.473
     15.670  418.044    1.259    0.033    0.466    0.000    0.485   24.776    6.281
     15.680  416.371    1.392    0.000    0.373    0.033    0.504   24.158    6.585
     15.690  416.427    1.399    0.000    0.472    0.067    0.561   24.867    6.720
     15.700  416.804    1.213    0.000    0.454    0.094    0.493   24.115    6.312
     15.710  419.248    1.475    0.033    0.451    0.067    0.538   25.473    6.598
     15.720  423.085    1.392    0.067    0.511    0.000    0.645   25.445    7.080
     15.730  420.912    1.251    0.100    0.433    0.127    0.463   24.575    7.499
     15.740  424.292    1.042    0.067    0.740    0.165    0.777   24.826    6.632
     15.750  423.703    1.335    0.033    0.458    0.232    0.789   24.773    6.854
     15.760  424.470    1.115    0.067    0.346    0.287    0.880   25.488    6.822
     15.770  424.499    1.415    0.067    0.324    0.332    0.857   26.039    7.120
     15.780  424.585    1.373    0.105    0.440    0.227    0.774   25.370    6.524
     15.790  425.342    1.244    0.100    0.324    0.134    0.751   25.096    6.947
     15.800  426.916    1.277    0.100    0.387    0.194    0.649   26.202    6.621
     15.810  423.317    1.111    0.134    0.524    0.287    0.944   24.710    6.573
     15.820  420.587    1.278    0.100    0.511    0.227    0.732   24.648    6.564
     15.830  418.265    1.088    0.067    0.357    0.201    0.861   24.592    6.832
     15.840  425.335    1.229    0.167    0.411    0.229    0.663   24.837    6.809
     15.850  419.418    1.141    0.067    0.473    0.218    0.731   25.145    6.082
     15.860  423.892    1.229    0.067    0.387    0.100    0.493   25.002    6.582
     15.870  423.500    1.452    0.100    0.571    0.127    0.663   24.897    7.074
     15.880  421.994    1.229    0.100    0.387    0.160    0.520   24.052    6.502
     15.890  423.091    1.179    0.067    0.444    0.134    0.459   25.872    7.113
     15.900  425.409    1.221    0.033    0.471    0.071    0.478   25.429    6.802
     15.910  422.183    1.259    0.067    0.500    0.172    0.656   24.726    6.085
     15.920  424.529    1.217    0.100    0.451    0.194    0.701   24.439    6.655
     15.930  421.843    1.365    0.067    0.367    0.067    0.527   24.927    6.916
     15.940  422.500    1.168    0.100    0.551    0.067    0.687   25.579    7.037
     15.950  420.228    1.277    0.100    0.598    0.205    0.451   25.399    6.511
     15.960  420.969    1.220    0.067    0.451    0.134    0.395   25.150    6.711
     15.970  421.056    1.312    0.033    0.586    0.067    0.497   25.325    6.897
     15.980  424.150    1.274    0.033    0.713    0.127    0.364   25.718    6.698
     15.990  422.267    1.339    0.100    0.533    0.033    0.337   24.867    6.628
     16.000  419.088    1.232    0.167    0.519    0.120    0.455   25.860    6.566
     16.010  422.951    1.281    0.100    0.440    0.033    0.584   25.750    6.418
     16.020  423.330    1.312    0.033    0.357    0.160    0.648   25.420    6.356
     16.030  417.553    1.175    0.134    0.466    0.100    0.512   25.608    6.273
     16.040  420.624    1.073    0.100    0.346    0.094    0.523   26.171    6.019
     16.050  421.531    1.357    0.100    0.418    0.236    0.527   26.123    6.063
     16.060  421.966    1.368    0.067    0.631    0.310    0.444   25.163    6.336
     16.070  416.342    1.232    0.134    0.678    0.167    0.531   25.162    6.010
     16.080  420.427    1.418    0.127    0.614    0.172    0.489   24.560    6.246
     16.090  419.877    1.513    0.100    0.574    0.127    0.573   25.329    6.459
     16.100  419.914    1.319    0.100    0.531    0.180    0.648   24.831    6.926
     16.110  419.971    1.020    0.100    0.440    0.167    0.554   25.610    6.435
     16.120  422.052    1.164    0.100    0.399    0.094    0.512   24.550    6.568
     16.130  423.577    1.335    0.100    0.593    0.154    0.592   24.985    6.702
     16.140  424.929    1.653    0.160    0.678    0.160    0.512   25.472    6.246
     16.150  417.911    1.267    0.067    0.680    0.265    0.436   24.603    6.964
     16.160  418.727    1.445    0.160    0.574    0.158    0.542   25.623    6.861
     16.170  419.715    1.339    0.067    0.560    0.033    0.743   26.193    6.634
     16.180  419.915    1.236    0.033    0.402    0.194    0.618   24.984    6.510
     16.190  419.494    1.282    0.067    0.373    0.191    0.599   25.108    6.500
     16.200  421.004    1.285    0.100    0.440    0.160    0.485   26.041    6.329
     16.210  420.130    1.153    0.134    0.531    0.160    0.830   25.051    6.526
     16.220  421.704    1.073    0.033    0.538    0.232    0.622   25.216    6.200
     16.230  420.760    1.232    0.067    0.300    0.198    0.645   25.122    6.342
     16.240  423.551    1.115    0.100    0.600    0.094    0.504   24.861    7.272
     16.250  422.953    1.350    0.033    0.642    0.221    0.592   24.962    6.344
     16.260  421.588    1.096    0.067    0.553    0.000    0.610   24.147    6.319
     16.270  420.880    1.209    0.033    0.500    0.292    0.470   25.180    6.238
     16.280  420.857    1.392    0.134    0.364    0.258    0.740   24.618    6.061
     16.290  416.604    1.206    0.100    0.444    0.172    0.640   23.278    6.379
     16.300  417.045    1.255    0.033    0.418    0.299    0.732   24.178    5.852
     16.310  421.738    1.168    0.134    0.219    0.167    0.515   25.335    5.868
     16.320  418.676    1.217    0.067    0.272    0.094    0.451   24.581    6.290
     16.330  419.418    1.240    0.100    0.313    0.100    0.561   24.512    5.892
     16.340  417.867    1.323    0.100    0.310    0.134    0.550   25.118    6.625
     16.350  419.326    1.388    0.100    0.246    0.198    0.887   24.271    7.617
     16.360  418.760    1.213    0.000    0.511    0.234    0.671   24.419    6.448
     16.370  422.930    1.357    0.100    0.438    0.281    0.599   23.898    5.913
     16.380  421.210    1.281    0.033    0.384    0.033    0.595   24.940    6.105
     16.390  419.444    1.372    0.033    0.497    0.100    0.436   24.100    6.005
     16.400  418.389    1.459    0.100    0.575    0.067    0.565   25.413    6.507
     16.410  418.714    1.202    0.067    0.451    0.033    0.516   23.840    6.074
     16.420  421.270    1.244    0.067    0.482    0.033    0.512   24.175    6.127
     16.430  419.722    1.202    0.067    0.364    0.131    0.448   23.757    6.131
     16.440  422.565    1.096    0.033    0.455    0.100    0.432   24.303    6.344
     16.450  420.882    1.186    0.067    0.418    0.060    0.478   25.136    6.346
     16.460  419.782    1.467    0.033    0.547    0.000    0.512   24.508    6.497
     16.470  419.652    1.339    0.060    0.427    0.033    0.557   24.999    6.093
     16.480  418.187    1.334    0.067    0.447    0.060    0.557   24.674    6.114
     16.490  421.566    1.179    0.033    0.466    0.033    0.580   25.134    6.392
     16.500  423.813    1.464    0.100    0.424    0.067    0.668   25.484    6.357
     16.510  421.811    1.417    0.067    0.520    0.105    0.557   25.235    5.958
     16.520  423.030    1.297    0.100    0.515    0.100    0.804   24.336    6.319
     16.530  419.495    1.213    0.033    0.307    0.160    0.470   24.537    6.023
     16.540  420.061    1.414    0.100    0.297    0.201    0.440   25.948    6.008
     16.550  421.664    1.179    0.100    0.374    0.100    0.592   24.452    7.020
     16.560  414.432    1.073    0.100    0.411    0.094    0.512   24.690    6.564
     16.570  417.003    1.195    0.067    0.274    0.033    0.470   23.823    6.250
     16.580  420.325    1.403    0.033    0.496    0.033    0.409   24.102    7.102
     16.590  419.601    1.478    0.033    0.367    0.060    0.493   23.376    6.745
     16.600  419.559    1.524    0.033    0.494    0.127    0.478   24.174    6.293
     16.610  416.491    1.107    0.067    0.320    0.067    0.550   24.101    6.690
     16.620  419.952    1.475    0.067    0.424    0.100    0.618   24.697    7.205
     16.630  418.603    1.327    0.067    0.342    0.100    0.561   24.649    7.088
     16.640  420.063    1.202    0.100    0.331    0.100    0.497   23.578    6.822
     16.650  419.295    1.345    0.067    0.462    0.067    0.432   24.268    6.504
     16.660  417.571    1.281    0.067    0.240    0.067    0.413   24.210    6.441
     16.670  419.472    1.475    0.100    0.247    0.067    0.334   23.774    6.568
     16.680  415.480    1.373    0.067    0.240    0.100    0.326   23.490    6.447
     16.690  423.205    1.206    0.100    0.293    0.100    0.550   24.540    6.180
     16.700  421.653    1.376    0.067    0.180    0.033    0.474   24.698    6.937
     16.710  418.811    1.179    0.067    0.420    0.100    0.406   25.412    6.261
     16.720  417.222    1.395    0.033    0.367    0.100    0.565   24.052    6.495
     16.730  420.572    1.270    0.033    0.320    0.221    0.652   23.607    6.647
     16.740  416.924    1.392    0.100    0.240    0.100    0.679   23.907    6.660
     16.750  419.255    1.221    0.067    0.389    0.067    0.668   24.683    6.782
     16.760  420.083    1.247    0.067    0.434    0.067    0.637   24.923    6.134
     16.770  416.996    1.274    0.067    0.334    0.100    0.508   24.743    6.542
     16.780  417.054    1.267    0.067    0.293    0.127    0.618   24.777    6.366
     16.790  421.560    1.251    0.067    0.287    0.094    0.827   25.354    6.489
     16.800  412.683    1.175    0.033    0.227    0.134    0.751   25.924    6.334
     16.810  415.384    1.130    0.033    0.388    0.100    0.679   25.531    6.162
     16.820  422.503    1.285    0.060    0.419    0.033    0.626   26.456    6.444
     16.830  421.413    1.270    0.027    0.479    0.154    0.322   25.823    7.070
     16.840  420.934    1.250    0.067    0.187    0.060    0.364   25.736    6.670
     16.850  420.616    1.028    0.033    0.227    0.087    0.417   25.288    6.384
     16.860  421.114    1.141    0.094    0.345    0.067    0.508   25.724    6.653
     16.870  417.783    1.153    0.067    0.294    0.067    0.398   25.228    6.182
     16.880  413.692    1.334    0.100    0.401    0.100    0.311   25.401    7.074
     16.890  416.282    1.179    0.094    0.454    0.033    0.504   25.245    6.054
     16.900  413.472    1.153    0.165    0.427    0.232    0.728   24.744    6.657
     16.910  416.972    1.062    0.100    0.501    0.261    0.705   25.221    6.843
     16.920  419.444    1.176    0.060    0.494    0.221    0.546   25.041    6.163
     16.930  416.141    1.399    0.094    0.434    0.194    0.584   25.140    6.413
     16.940  416.998    1.452    0.000    0.474    0.154    0.588   25.537    6.081
     16.950  412.188    1.354    0.100    0.582    0.094    0.451   24.300    5.816
     16.960  417.107    1.403    0.033    0.434    0.100    0.573   24.943    6.548
     16.970  415.675    1.452    0.067    0.348    0.127    0.538   25.485    6.178
     16.980  416.986    1.440    0.033    0.374    0.120    0.265   24.072    6.338
     16.990  419.555    1.452    0.033    0.481    0.094    0.383   25.743    6.456
     17.000  417.249    1.297    0.067    0.607    0.221    0.489   25.022    6.309
     17.010  414.511    1.270    0.100    0.508    0.160    0.531   25.733    6.219
     17.020  414.975    1.361    0.033    0.539    0.100    0.466   24.324    5.707
     17.030  420.180    1.410    0.067    0.535    0.287    0.444   24.677    5.278
     17.040  421.897    1.304    0.100    0.487    0.227    0.588   25.034    5.898
     17.050  417.446    1.380    0.067    0.434    0.087    0.489   25.190    5.289
     17.060  424.691    1.444    0.067    0.408    0.094    0.512   24.630    5.876
     17.070  421.657    1.267    0.067    0.420    0.160    0.671   24.571    5.501
     17.080  420.356    1.460    0.100    0.381    0.160    0.482   25.990    5.991
     17.090  422.587    1.297    0.027    0.501    0.147    0.512   25.524    6.303
     17.100  417.779    1.396    0.067    0.561    0.254    0.409   24.876    6.257
     17.110  414.307    1.429    0.060    0.381    0.134    0.762   23.522    7.171
     17.120  416.017    1.645    0.033    0.468    0.100    0.550   24.740    6.816
     17.130  417.273    1.346    0.033    0.428    0.232    0.759   24.537    6.618
     17.140  418.497    1.471    0.060    0.441    0.187    0.667   24.590    6.717
     17.150  418.720    1.600    0.071    0.441    0.127    0.542   25.470    6.663
     17.160  422.025    1.202    0.067    0.395    0.105    0.478   25.495    6.037
     17.170  414.473    1.373    0.067    0.433    0.134    0.470   23.988    6.630
     17.180  417.770    1.354    0.067    0.501    0.100    0.292   24.149    6.652
     17.190  421.065    1.482    0.033    0.548    0.060    0.485   24.198    6.834
     17.200  420.515    1.577    0.094    0.421    0.033    0.641   25.226    6.235
     17.210  420.560    1.361    0.060    0.414    0.100    0.318   25.546    6.110
     17.220  420.649    1.346    0.067    0.634    0.134    0.781   24.825    5.692
     17.230  418.593    1.331    0.094    0.434    0.100    0.580   24.657    6.710
     17.240  417.358    1.248    0.033    0.507    0.100    0.527   25.059    5.810
     17.250  423.134    1.293    0.033    0.779    0.094    0.637   24.712    6.541
     17.260  423.254    1.285    0.127    0.434    0.201    0.565   24.971    6.332
     17.270  424.592    1.543    0.033    0.539    0.120    0.584   25.049    6.360
     17.280  421.681    1.320    0.100    0.635    0.254    0.751   25.488    5.997
     17.290  424.565    1.236    0.100    0.727    0.100    0.728   25.633    6.377
     17.300  423.647    1.312    0.134    0.641    0.067    0.618   25.002    6.365
     17.310  419.860    1.297    0.100    0.474    0.060    0.531   25.178    5.984
     17.320  422.330    1.047    0.067    0.652    0.127    0.732   24.319    5.942
     17.330  420.316    1.221    0.067    0.599    0.105    0.751   24.102    6.149
     17.340  423.360    1.255    0.067    0.518    0.194    0.489   25.375    6.938
     17.350  423.392    1.490    0.067    0.551    0.094    0.538   25.285    6.415
     17.360  417.087    1.335    0.033    0.565    0.134    0.679   24.452    6.123
     17.370  422.606    1.343    0.094    0.445    0.160    0.576   24.971    6.474
     17.380  419.000    1.312    0.067    0.294    0.094    0.485   24.546    6.149
     17.390  426.169    1.399    0.067    0.354    0.094    0.629   25.297    6.504
     17.400  418.007    1.267    0.067    0.515    0.127    0.531   24.069    6.621
     17.410  419.108    1.637    0.067    0.448    0.067    0.819   23.542    6.012
     17.420  417.933    1.229    0.067    0.348    0.067    0.497   23.898    6.357
     17.430  418.824    1.521    0.033    0.468    0.154    0.645   23.977    5.640
     17.440  416.883    1.354    0.067    0.427    0.100    0.546   23.829    5.511
     17.450  415.676    1.301    0.067    0.579    0.261    0.561   24.487    6.129
     17.460  418.939    1.376    0.060    0.414    0.194    0.645   24.405    6.626
     17.470  416.615    1.221    0.067    0.408    0.287    0.467   24.240    6.583
     17.480  416.798    1.274    0.060    0.381    0.187    0.758   23.639    6.580
     17.490  414.560    1.604    0.033    0.361    0.100    0.618   23.314    6.947
     17.500  420.388    1.418    0.067    0.381    0.261    0.610   23.156    5.555
     17.510  421.078    1.346    0.067    0.341    0.067    0.724   25.178    5.960
     17.520  420.227    1.141    0.067    0.348    0.187    0.659   25.069    5.680
     17.530  423.561    1.168    0.060    0.441    0.221    0.990   25.449    6.083
     17.540  421.927    1.274    0.033    0.474    0.227    0.865   24.946    5.923
     17.550  422.143    1.327    0.100    0.381    0.194    0.641   24.091    5.905
     17.560  420.249    1.376    0.100    0.434    0.268    0.884   23.661    5.659
     17.570  422.044    1.365    0.134    0.494    0.154    0.633   24.785    5.620
     17.580  419.388    1.361    0.000    0.401    0.127    0.735   24.581    5.705
     17.590  420.693    1.459    0.127    0.601    0.314    0.732   23.657    5.622
     17.600  421.964    1.387    0.100    0.448    0.287    0.652   24.026    5.926
     17.610  420.569    1.293    0.033    0.512    0.281    0.645   23.956    5.719
     17.620  424.666    1.323    0.134    0.595    0.187    0.599   24.642    5.599
     17.630  424.631    1.543    0.100    0.408    0.294    0.686   24.342    5.851
     17.640  421.316    1.293    0.094    0.541    0.221    0.671   24.377    5.136
     17.650  415.827    1.403    0.134    0.428    0.261    0.682   23.923    5.322
     17.660  421.356    1.448    0.033    0.515    0.194    0.675   24.799    5.595
     17.670  420.716    1.429    0.067    0.628    0.254    0.675   25.103    5.534
     17.680  420.837    1.224    0.067    0.354    0.100    0.793   24.122    5.483
     17.690  420.242    1.327    0.033    0.441    0.247    0.842   25.363    6.194
     17.700  421.137    1.327    0.071    0.662    0.348    0.626   24.985    6.486
     17.710  417.969    1.407    0.067    0.561    0.261    0.531   24.759    6.529
     17.720  421.589    1.206    0.094    0.541    0.294    0.607   24.640    6.023
     17.730  420.426    1.376    0.067    0.420    0.261    0.626   24.591    6.045
     17.740  418.495    1.153    0.127    0.548    0.227    0.645   24.015    5.960
     17.750  417.953    1.126    0.033    0.515    0.345    0.960   23.857    6.513
     17.760  415.266    1.031    0.100    0.722    0.261    0.671   24.077    6.288
     17.770  420.287    1.190    0.067    0.561    0.201    0.884   25.180    5.876
     17.780  417.549    1.149    0.134    0.605    0.232    0.645   24.403    5.648
     17.790  415.784    1.141    0.000    0.565    0.392    0.732   23.419    6.318
     17.800  419.123    1.153    0.033    0.468    0.388    0.918   24.503    5.598
     17.810  413.759    1.149    0.134    0.441    0.254    0.807   24.883    6.482
     17.820  415.827    1.232    0.033    0.408    0.227    0.599   23.939    6.819
     17.830  420.599    1.407    0.100    0.554    0.239    0.512   25.401    6.452
     17.840  416.657    1.213    0.134    0.441    0.299    0.720   25.201    6.099
     17.850  413.659    1.350    0.100    0.367    0.392    0.826   25.079    6.327
     17.860  416.957    1.248    0.067    0.474    0.328    0.645   24.048    6.714
     17.870  415.436    1.240    0.067    0.607    0.221    0.686   23.880    6.324
     17.880  413.948    1.232    0.067    0.508    0.134    0.675   24.406    6.744
     17.890  418.978    1.407    0.094    0.585    0.100    0.762   24.689    6.835
     17.900  421.999    1.354    0.060    0.441    0.167    0.751   25.152    7.317
     17.910  421.557    1.240    0.094    0.614    0.227    0.735   24.686    6.696
     17.920  418.606    1.350    0.100    0.532    0.100    0.626   24.500    6.683
     17.930  415.661    1.141    0.067    0.528    0.194    0.595   23.948    6.843
     17.940  419.435    1.293    0.134    0.518    0.167    0.508   24.632    6.863
     17.950  419.421    1.157    0.100    0.716    0.261    0.629   25.249    6.385
     17.960  417.587    1.255    0.100    0.611    0.160    0.554   24.450    6.139
     17.970  417.089    1.016    0.067    0.660    0.167    0.656   25.232    6.129
     17.980  417.841    1.016    0.033    0.367    0.227    0.599   24.663    5.825
     17.990  420.989    1.141    0.127    0.494    0.100    0.565   25.758    6.893
     18.000  420.629    1.194    0.094    0.445    0.160    0.504   24.773    6.343
     18.010  419.527    1.001    0.033    0.461    0.281    0.546   25.502    6.471
     18.020  418.769    1.267    0.160    0.434    0.100    0.592   24.970    6.003
     18.030  411.549    1.297    0.127    0.501    0.194    0.637   23.785    6.175
     18.040  419.739    1.301    0.100    0.334    0.194    0.682   25.909    6.695
     18.050  420.161    1.274    0.100    0.374    0.201    0.690   25.535    6.903
     18.060  417.142    1.195    0.127    0.441    0.227    0.664   25.340    6.347
     18.070  414.076    1.160    0.094    0.334    0.254    0.542   25.070    6.459
     18.080  415.808    1.202    0.094    0.431    0.194    0.478   23.843    5.868
     18.090  414.338    1.365    0.100    0.487    0.154    0.478   25.014    5.787
     18.100  422.780    1.267    0.094    0.254    0.160    0.637   24.635    6.247
     18.110  416.198    1.445    0.060    0.441    0.127    0.474   23.566    6.410
     18.120  419.749    1.141    0.100    0.401    0.201    0.573   24.717    6.268
     18.130  418.819    1.562    0.060    0.408    0.234    0.520   23.747    6.611
     18.140  417.175    1.468    0.127    0.328    0.127    0.698   24.094    6.334
     18.150  416.463    1.524    0.100    0.294    0.234    0.671   24.706    6.469
     18.160  418.477    1.213    0.060    0.378    0.187    0.645   23.986    6.236
     18.170  417.532    1.509    0.033    0.441    0.060    0.557   23.908    6.534
     18.180  419.648    1.460    0.033    0.434    0.134    0.656   23.577    6.407
     18.190  419.976    1.373    0.071    0.374    0.201    0.751   24.756    6.182
     18.200  418.053    1.354    0.067    0.535    0.160    0.709   23.780    6.558
     18.210  418.730    1.361    0.100    0.461    0.094    0.478   24.620    6.687
     18.220  417.918    1.433    0.067    0.281    0.067    0.679   24.223    6.797
     18.230  420.825    1.532    0.033    0.388    0.160    0.796   23.943    6.703
     18.240  420.088    1.460    0.100    0.394    0.131    0.668   24.309    7.246
     18.250  417.179    1.350    0.094    0.281    0.060    0.735   23.909    6.804
     18.260  416.732    1.559    0.067    0.278    0.160    0.663   23.508    6.476
     18.270  419.044    1.501    0.033    0.300    0.127    0.633   24.276    6.746
     18.280  416.308    1.327    0.067    0.227    0.134    0.679   24.236    6.788
     18.290  416.176    1.319    0.067    0.287    0.134    0.622   24.240    6.866
     18.300  415.047    1.232    0.060    0.352    0.127    0.690   24.359    6.799
     18.310  416.673    1.361    0.067    0.359    0.154    0.687   24.011    7.472
     18.320  414.059    1.149    0.033    0.408    0.194    0.815   23.914    6.533
     18.330  414.796    1.202    0.033    0.281    0.060    0.573   23.796    7.762
     18.340  414.924    1.206    0.094    0.227    0.100    0.588   23.835    7.676
     18.350  414.260    1.096    0.067    0.321    0.060    0.709   23.259    6.712
     18.360  415.039    1.210    0.067    0.261    0.094    0.773   22.368    7.101
     18.370  415.328    1.195    0.067    0.287    0.067    0.735   23.148    6.958
     18.380  416.333    1.399    0.060    0.408    0.194    0.679   23.266    6.445
     18.390  415.266    1.384    0.067    0.221    0.254    0.857   21.926    6.046
     18.400  417.334    1.343    0.094    0.287    0.254    0.724   23.876    6.923
     18.410  418.105    1.210    0.094    0.345    0.227    0.664   23.577    6.433
     18.420  416.348    1.410    0.033    0.328    0.100    0.747   23.854    6.013
     18.430  417.448    1.376    0.067    0.221    0.134    0.740   23.619    6.227
     18.440  416.751    1.263    0.067    0.314    0.167    0.690   23.874    6.494
     18.450  417.428    1.149    0.067    0.321    0.154    0.550   23.545    6.286
     18.460  419.858    1.415    0.100    0.348    0.127    0.830   23.562    5.987
     18.470  420.018    1.501    0.067    0.261    0.100    0.664   23.840    6.582
     18.480  416.736    1.285    0.033    0.254    0.127    0.656   23.148    6.117
     18.490  416.144    1.460    0.067    0.281    0.134    0.633   24.495    5.876
     18.500  421.993    1.517    0.067    0.287    0.247    0.944   25.473    5.962
     18.510  415.712    1.532    0.100    0.287    0.100    0.838   24.134    6.001
     18.520  418.549    1.479    0.033    0.381    0.094    0.553   23.875    6.421
     18.530  423.950    1.551    0.094    0.201    0.127    0.698   23.775    6.547
     18.540  423.413    1.434    0.127    0.194    0.060    0.576   24.524    6.269
     18.550  418.251    1.657    0.000    0.353    0.154    0.766   23.977    6.565
     18.560  415.164    1.551    0.127    0.254    0.067    1.039   22.747    7.015
     18.570  418.592    1.665    0.067    0.354    0.067    0.921   23.871    6.798
     18.580  418.130    1.626    0.100    0.374    0.134    1.270   24.165    6.455
     18.590  417.980    1.771    0.134    0.314    0.067    1.176   23.570    6.773
     18.600  418.108    1.612    0.033    0.494    0.194    1.373   24.662    6.506
     18.610  417.682    1.751    0.134    0.441    0.067    1.172   24.416    7.373
     18.620  420.692    1.513    0.160    0.261    0.134    0.971   23.622    7.134
     18.630  419.163    1.559    0.134    0.348    0.194    1.081   23.821    6.876
     18.640  420.309    1.612    0.167    0.381    0.134    1.130   24.242    7.313
     18.650  420.555    1.445    0.100    0.408    0.194    0.997   23.641    7.195
     18.660  417.802    1.646    0.134    0.374    0.205    1.092   25.115    6.415
     18.670  423.540    1.559    0.067    0.528    0.194    1.073   25.179    7.130
     18.680  415.747    1.422    0.100    0.374    0.227    1.069   24.279    6.164
     18.690  419.837    1.479    0.134    0.294    0.167    1.043   25.352    6.322
     18.700  413.302    1.301    0.100    0.321    0.067    0.876   23.970    7.143
     18.710  420.604    1.282    0.134    0.294    0.100    0.910   25.512    7.464
     18.720  416.339    1.468    0.134    0.234    0.134    1.104   24.134    7.091
     18.730  416.570    1.460    0.100    0.234    0.100    1.085   24.927    6.203
     18.740  415.625    1.437    0.134    0.321    0.167    0.910   24.445    6.050
     18.750  416.323    1.441    0.134    0.328    0.134    1.085   24.490    5.705
     18.760  417.584    1.308    0.067    0.254    0.167    0.910   25.037    6.763
     18.770  414.589    1.267    0.067    0.374    0.100    1.111   25.068    6.480
     18.780  421.406    1.490    0.067    0.367    0.033    1.027   25.578    6.579
     18.790  420.089    1.259    0.127    0.227    0.134    1.001   25.713    6.385
     18.800  418.878    1.160    0.067    0.301    0.167    1.104   25.378    6.700
     18.810  420.311    1.399    0.067    0.328    0.134    1.073   26.231    6.591
     18.820  417.456    1.297    0.067    0.348    0.194    0.940   25.246    6.730
     18.830  417.397    1.240    0.100    0.381    0.100    0.921   24.824    6.266
     18.840  419.127    1.282    0.172    0.468    0.134    1.209   24.766    6.522
     18.850  418.157    1.403    0.033    0.281    0.094    0.872   25.140    6.382
     18.860  416.173    1.157    0.127    0.401    0.172    0.944   24.143    6.043
     18.870  415.708    1.505    0.067    0.287    0.067    1.133   24.748    6.659
     18.880  418.295    1.574    0.033    0.328    0.221    0.956   24.403    6.926
     18.890  423.584    1.562    0.167    0.381    0.094    0.766   24.678    6.694
     18.900  420.149    1.267    0.100    0.361    0.221    0.921   23.645    6.486
     18.910  416.572    1.221    0.067    0.254    0.100    0.910   24.649    6.759
     18.920  416.038    1.403    0.033    0.328    0.167    1.061   24.579    6.413
     18.930  419.278    1.373    0.071    0.368    0.292    1.020   25.002    6.857
     18.940  423.633    1.062    0.160    0.321    0.261    1.103   25.124    6.405
     18.950  419.930    1.293    0.100    0.354    0.194    0.937   25.291    6.420
     18.960  418.840    1.274    0.060    0.487    0.167    1.129   25.015    6.586
     18.970  419.125    1.540    0.160    0.638    0.234    0.917   23.664    5.941
     18.980  417.104    1.414    0.067    0.744    0.339    1.077   24.487    5.862
     18.990  417.478    1.331    0.033    0.768    0.227    1.096   24.261    6.111
     19.000  418.740    1.403    0.033    0.653    0.194    0.865   24.333    5.838
     19.010  414.432    1.373    0.067    0.732    0.167    1.034   24.655    6.523
     19.020  419.697    1.304    0.100    0.775    0.301    0.888   25.319    5.824
     19.030  421.352    1.285    0.067    0.588    0.287    0.952   25.193    5.824
     19.040  421.185    1.418    0.067    0.804    0.294    1.009   25.376    6.183
     19.050  418.958    1.357    0.194    0.639    0.227    1.134   25.265    5.880
     19.060  415.042    1.357    0.094    0.837    0.366    1.119   24.398    5.972
     19.070  413.792    1.293    0.100    1.040    0.361    0.865   24.285    5.834
     19.080  419.549    1.456    0.094    0.998    0.388    0.845   25.173    6.044
     19.090  417.983    1.225    0.134    0.860    0.448    1.008   25.312    6.249
     19.100  418.420    1.464    0.060    0.969    0.459    0.918   24.344    6.188
     19.110  417.871    1.474    0.094    0.684    0.299    1.183   24.822    6.223
     19.120  419.184    1.418    0.067    0.795    0.354    0.974   25.054    5.917
     19.130  415.464    1.365    0.100    0.706    0.205    1.148   24.851    6.469
     19.140  417.673    1.418    0.038    0.853    0.301    0.888   24.880    5.893
     19.150  419.099    1.418    0.067    0.819    0.261    1.095   24.972    5.712
     19.160  415.169    1.429    0.067    0.751    0.261    1.175   25.240    6.056
     19.170  412.163    1.600    0.067    0.622    0.361    0.960   24.497    5.544
     19.180  414.189    1.323    0.094    0.797    0.227    0.951   25.183    5.721
     19.190  414.228    1.554    0.094    0.455    0.227    1.050   25.888    6.313
     19.200  411.780    1.536    0.060    0.664    0.348    1.202   26.060    5.399
     19.210  412.547    1.475    0.067    0.526    0.261    1.137   25.171    5.440
     19.220  413.384    1.221    0.060    0.706    0.321    1.069   25.543    5.787
     19.230  418.895    1.437    0.067    0.727    0.373    0.993   25.283    5.885
     19.240  415.199    1.380    0.033    0.627    0.332    1.104   25.417    5.695
     19.250  416.118    1.471    0.094    0.589    0.201    1.080   25.420    5.713
     19.260  414.099    1.365    0.060    0.512    0.299    1.065   24.884    6.143
     19.270  414.586    1.490    0.134    0.713    0.361    1.035   25.000    5.793
     19.280  417.859    1.456    0.160    0.826    0.354    1.187   25.191    6.145
     19.290  417.299    1.464    0.100    0.773    0.402    0.879   24.725    5.928
     19.300  419.458    1.467    0.100    0.653    0.361    0.986   25.049    5.945
     19.310  413.580    1.312    0.134    0.624    0.529    1.183   24.275    5.282
     19.320  418.585    1.426    0.134    0.713    0.301    0.982   25.098    5.993
     19.330  413.583    1.517    0.100    0.860    0.361    0.971   24.438    5.613
     19.340  413.225    1.346    0.227    0.867    0.294    1.005   24.368    5.638
     19.350  417.248    1.464    0.100    0.762    0.470    1.176   25.216    6.214
     19.360  414.185    1.259    0.067    0.710    0.268    1.085   25.433    5.448
     19.370  418.366    1.517    0.094    0.789    0.388    1.273   25.948    5.428
     19.380  413.479    1.206    0.094    0.946    0.388    0.898   25.839    5.748
     19.390  413.717    1.517    0.033    0.960    0.361    1.168   24.495    5.786
     19.400  414.409    1.521    0.167    0.791    0.254    0.993   25.524    5.274
     19.410  414.109    1.479    0.033    0.723    0.354    1.012   25.289    5.570
     19.420  413.028    1.365    0.100    0.724    0.488    1.035   25.350    5.090
     19.430  414.262    1.361    0.134    0.720    0.294    0.963   24.985    5.281
     19.440  411.428    1.320    0.160    0.620    0.385    1.187   25.124    5.219
     19.450  416.375    1.468    0.027    0.673    0.227    0.906   24.588    6.125
     19.460  414.101    1.164    0.127    0.744    0.388    1.232   24.865    6.048
     19.470  413.192    1.282    0.160    0.809    0.455    1.104   24.728    5.503
     19.480  418.198    1.437    0.194    0.740    0.421    1.099   24.696    6.078
     19.490  422.295    1.320    0.067    0.784    0.321    1.020   24.525    6.912
     19.500  417.486    1.657    0.167    0.793    0.301    1.043   24.220    5.653
     19.510  417.133    1.248    0.134    0.768    0.254    1.115   24.830    6.306
     19.520  415.140    1.479    0.194    0.815    0.234    1.073   25.337    5.942
     19.530  415.280    1.646    0.134    0.657    0.541    1.039   25.158    6.322
     19.540  420.262    1.289    0.100    0.642    0.381    1.198   25.123    6.284
     19.550  417.395    1.407    0.060    0.673    0.399    1.247   25.379    6.110
     19.560  410.578    1.285    0.100    0.802    0.421    1.001   24.762    5.495
     19.570  416.061    1.392    0.127    0.953    0.261    1.054   24.771    5.649
     19.580  411.288    1.399    0.094    0.682    0.361    1.005   24.855    5.209
     19.590  411.982    1.487    0.094    0.717    0.294    1.062   24.332    5.010
     19.600  413.339    1.392    0.094    0.811    0.388    1.107   25.307    5.804
     19.610  415.974    1.482    0.160    0.744    0.354    1.099   25.537    5.380
     19.620  416.968    1.584    0.194    0.807    0.395    1.194   25.658    5.372
     19.630  414.584    1.312    0.094    0.896    0.234    0.997   24.928    5.664
     19.640  414.131    1.334    0.100    0.728    0.462    1.191   25.196    5.270
     19.650  413.189    1.365    0.100    0.751    0.428    0.902   24.466    5.113
     19.660  414.825    1.581    0.134    0.808    0.354    1.138   24.207    5.135
     19.670  414.347    1.323    0.167    0.452    0.335    1.224   24.119    5.609
     19.680  414.115    1.464    0.134    0.516    0.402    1.062   23.357    5.305
     19.690  414.267    1.373    0.067    0.610    0.301    1.065   24.114    5.963
     19.700  412.863    1.176    0.160    0.757    0.399    1.069   23.382    5.874
     19.710  417.554    1.524    0.060    0.579    0.328    0.990   24.659    5.254
     19.720  411.075    1.282    0.067    0.505    0.335    1.069   24.001    5.304
     19.730  411.964    1.380    0.160    0.532    0.399    1.505   24.400    6.861
     19.740  412.630    1.195    0.194    0.490    0.421    1.460   23.430    6.267
     19.750  415.145    1.407    0.167    0.461    0.294    1.642   24.628    6.319
     19.760  415.442    1.464    0.100    0.354    0.254    1.270   24.034    5.787
     19.770  416.328    1.323    0.160    0.385    0.287    1.399   23.187    6.114
     19.780  413.116    1.464    0.100    0.402    0.268    1.365   24.571    6.123
     19.790  409.764    1.339    0.134    0.553    0.194    1.365   24.701    5.506
     19.800  416.748    1.323    0.060    0.292    0.522    1.043   24.667    5.625
     19.810  417.418    1.494    0.167    0.515    0.268    0.879   23.902    5.290
     19.820  413.008    1.365    0.127    0.441    0.488    0.967   23.908    5.249
     19.830  414.189    1.267    0.100    0.652    0.354    0.997   23.983    6.014
     19.840  416.722    1.244    0.067    0.615    0.261    0.838   25.121    5.917
     19.850  416.957    1.589    0.100    0.681    0.227    1.061   25.044    5.826
     19.860  416.852    1.282    0.127    0.639    0.408    0.993   24.210    5.606
     19.870  414.104    1.464    0.094    0.624    0.348    1.122   25.057    5.461
     19.880  413.685    1.301    0.060    0.717    0.314    1.073   24.459    5.494
     19.890  417.614    1.490    0.067    0.791    0.452    1.005   23.579    5.094
     19.900  416.275    1.145    0.067    0.780    0.348    1.009   24.549    5.788
     19.910  417.553    1.176    0.100    0.733    0.287    1.005   24.311    5.220
     19.920  420.023    1.452    0.060    0.620    0.450    0.925   25.541    5.821
     19.930  418.141    1.157    0.134    0.759    0.261    1.032   24.668    6.202
     19.940  420.606    1.248    0.160    0.800    0.234    0.925   24.794    5.808
     19.950  421.702    1.160    0.067    0.628    0.134    0.823   24.262    5.820
     19.960  419.172    1.229    0.127    0.522    0.160    0.971   24.067    6.156
     19.970  418.447    1.445    0.100    0.737    0.265    1.210   25.000    5.610
     19.980  414.082    1.160    0.100    0.840    0.361    0.990   24.772    5.264
     19.990  419.702    1.179    0.194    0.793    0.421    1.043   24.521    5.115
     20.000  419.873    1.388    0.094    0.627    0.294    0.925   23.895    5.566
     20.010  419.898    1.608    0.134    0.722    0.388    1.206   24.716    5.551
     20.020  419.066    1.141    0.067    0.546    0.377    1.205   24.710    5.774
     20.030  426.049    1.346    0.194    0.615    0.383    1.066   24.497    5.569
     20.040  421.234    1.259    0.134    0.653    0.261    1.085   24.575    6.012
     20.050  417.396    1.221    0.033    0.508    0.448    1.005   24.565    6.838
     20.060  422.006    1.213    0.100    0.680    0.301    1.050   24.540    6.357
     20.070  417.799    1.236    0.067    0.766    0.388    0.789   23.761    6.365
     20.080  416.878    1.373    0.127    0.546    0.261    1.107   23.528    6.483
     20.090  414.528    1.315    0.127    0.620    0.395    1.126   23.756    6.449
     20.100  417.900    1.195    0.160    0.504    0.435    1.156   24.253    6.290
     20.110  422.429    1.373    0.100    0.653    0.354    1.077   25.190    6.745
     20.120  417.995    1.392    0.100    0.412    0.428    1.085   24.242    6.738
     20.130  422.101    1.244    0.060    0.678    0.361    1.206   24.445    6.069
     20.140  419.882    1.293    0.160    0.782    0.421    1.072   24.185    5.872
     20.150  420.516    1.365    0.100    0.831    0.448    0.963   23.903    6.099
     20.160  420.649    1.251    0.100    0.766    0.399    1.157   24.403    6.485
     20.170  420.862    1.312    0.067    0.903    0.368    0.918   24.719    5.917
     20.180  420.735    1.350    0.094    0.874    0.361    1.058   24.955    6.133
     20.190  422.588    1.369    0.094    0.959    0.261    1.005   25.022    5.838
     20.200  417.394    1.384    0.067    0.837    0.428    0.925   23.521    5.441
     20.210  421.349    1.361    0.060    0.766    0.321    1.167   24.055    5.714
     20.220  418.811    1.437    0.067    0.809    0.328    1.096   22.886    5.647
     20.230  420.323    1.445    0.134    0.800    0.328    1.176   23.925    6.079
     20.240  420.209    1.141    0.100    0.971    0.294    1.016   24.522    6.044
     20.250  419.665    1.354    0.134    0.831    0.354    1.046   23.958    6.049
     20.260  420.971    1.392    0.027    0.776    0.421    1.088   24.198    5.702
     20.270  417.238    1.320    0.194    0.713    0.261    1.065   22.927    6.049
     20.280  416.148    1.623    0.160    0.871    0.348    1.058   23.951    5.905
     20.290  417.430    1.410    0.100    0.927    0.227    1.099   23.029    5.670
     20.300  420.501    1.540    0.160    0.945    0.167    1.024   23.917    6.240
     20.310  417.660    1.543    0.134    0.871    0.328    1.104   23.809    5.952
     20.320  420.257    1.452    0.060    0.953    0.448    1.035   24.321    5.837
     20.330  413.771    1.285    0.134    0.840    0.421    1.058   22.876    5.746
     20.340  419.981    1.149    0.000    0.987    0.537    1.111   23.120    5.287
     20.350  416.323    1.407    0.033    1.051    0.421    1.066   22.701    5.891
     20.360  418.386    1.156    0.201    0.815    0.335    1.009   23.333    5.928
     20.370  418.349    1.149    0.060    0.900    0.368    1.073   23.081    6.097
     20.380  416.275    1.373    0.060    0.885    0.265    0.925   22.783    5.566
     20.390  415.244    1.577    0.067    0.762    0.493    1.240   22.621    6.198
     20.400  414.552    1.335    0.100    1.078    0.328    1.069   22.749    6.225
     20.410  414.987    1.267    0.060    1.027    0.486    0.918   23.323    6.249
     20.420  421.378    1.141    0.067    0.822    0.287    0.955   23.990    6.683
     20.430  418.547    1.380    0.127    1.005    0.254    1.085   23.470    6.130
     20.440  422.249    1.282    0.167    0.680    0.421    1.251   23.866    6.880
     20.450  418.345    1.297    0.033    1.034    0.374    0.895   23.705    6.951
     20.460  420.119    1.449    0.094    0.751    0.341    1.043   24.263    6.538
     20.470  422.187    1.339    0.067    0.911    0.234    0.933   23.550    6.904
     20.480  417.693    1.414    0.094    0.862    0.292    0.849   24.845    6.906
     20.490  421.009    1.262    0.094    1.020    0.268    1.217   24.620    7.582
     20.500  417.948    1.373    0.134    0.913    0.361    1.043   24.197    6.450
     20.510  420.322    1.009    0.067    0.893    0.361    1.016   24.253    6.670
     20.520  421.398    1.301    0.134    0.946    0.321    0.910   24.284    6.527
     20.530  418.593    1.126    0.160    0.800    0.361    1.077   23.774    6.676
     20.540  421.289    1.285    0.033    0.833    0.388    1.172   24.220    7.567
     20.550  421.218    1.281    0.033    0.960    0.335    1.251   23.588    6.522
     20.560  422.889    1.259    0.067    0.860    0.354    1.198   23.876    7.027
     20.570  416.330    1.346    0.167    0.882    0.261    1.031   23.377    6.481
     20.580  424.162    1.274    0.194    1.041    0.402    1.054   23.184    7.446
     20.590  425.624    1.354    0.201    0.849    0.455    1.281   24.071    7.227
     20.600  423.999    1.297    0.067    0.909    0.462    1.077   24.666    7.330
     20.610  425.131    1.392    0.094    0.924    0.361    0.974   24.135    6.635
     20.620  423.877    1.475    0.100    0.893    0.455    1.122   24.642    6.775
     20.630  420.987    1.414    0.167    0.706    0.548    1.176   25.027    6.918
     20.640  416.705    1.482    0.067    0.826    0.522    1.229   24.162    7.314
     20.650  418.971    1.339    0.033    0.893    0.301    0.937   23.486    7.585
     20.660  422.832    1.657    0.033    0.833    0.201    1.126   24.081    6.971
     20.670  417.026    1.255    0.033    0.854    0.268    0.993   23.563    6.053
     20.680  421.906    1.123    0.194    0.702    0.395    0.963   24.037    6.474
     20.690  419.524    1.434    0.127    0.860    0.500    1.373   23.409    6.039
     20.700  420.199    1.312    0.100    0.773    0.361    1.433   23.242    5.593
     20.710  416.984    1.440    0.100    0.920    0.455    1.084   23.270    6.133
     20.720  417.829    1.240    0.134    0.766    0.495    1.134   23.460    6.075
     20.730  418.499    1.373    0.194    0.639    0.573    1.240   23.923    5.903
     20.740  421.447    1.426    0.100    0.768    0.421    1.243   23.531    6.551
     20.750  420.338    1.232    0.100    0.745    0.368    1.096   23.537    6.923
     20.760  427.657    1.513    0.067    0.770    0.462    1.141   24.468    6.319
     20.770  423.684    1.490    0.067    0.770    0.268    1.023   24.127    6.735
     20.780  425.325    1.471    0.094    0.837    0.526    1.358   24.217    7.105
     20.790  425.093    1.403    0.127    0.695    0.455    1.077   22.572    6.461
     20.800  422.791    1.225    0.134    0.987    0.402    1.130   23.894    6.596
     20.810  422.675    1.490    0.060    0.927    0.321    1.122   23.936    6.219
     20.820  426.538    1.107    0.067    0.878    0.395    1.050   24.516    6.754
     20.830  423.472    1.293    0.127    0.807    0.448    1.229   23.595    6.679
     20.840  427.466    1.403    0.194    0.904    0.361    1.225   24.738    6.168
     20.850  427.665    1.407    0.134    0.728    0.221    0.963   25.529    6.255
     20.860  425.557    1.429    0.067    0.793    0.294    1.126   24.846    6.359
     20.870  423.639    1.369    0.134    0.855    0.381    1.205   24.576    6.663
     20.880  423.749    1.437    0.100    0.821    0.268    1.175   24.433    6.115
     20.890  423.000    1.176    0.127    0.762    0.493    1.232   25.057    6.381
     20.900  423.626    1.320    0.067    0.896    0.553    0.970   25.369    6.190
     20.910  421.814    1.134    0.067    0.897    0.421    1.027   24.668    6.233
     20.920  421.695    1.456    0.033    0.702    0.354    1.186   24.008    6.610
     20.930  421.507    1.248    0.067    0.833    0.234    1.053   23.403    6.227
     20.940  423.041    1.221    0.134    0.837    0.359    1.061   23.959    6.933
     20.950  424.849    1.232    0.094    0.862    0.395    1.050   24.621    7.115
     20.960  427.001    1.429    0.138    0.844    0.368    1.342   25.054    6.620
     20.970  419.024    1.403    0.033    0.814    0.268    1.043   24.332    6.807
     20.980  423.755    1.562    0.100    0.931    0.354    1.027   23.707    6.372
     20.990  424.513    1.445    0.100    0.874    0.301    1.277   24.747    6.098
     21.000  426.401    1.330    0.160    0.953    0.395    1.149   24.129    6.125
     21.010  421.231    1.266    0.194    0.829    0.541    1.289   24.019    6.242
     21.020  421.774    1.418    0.067    0.769    0.373    1.141   23.782    6.509
     21.030  420.236    1.456    0.201    0.860    0.265    1.160   24.115    6.266
     21.040  421.502    1.334    0.234    0.878    0.167    1.160   23.920    6.329
     21.050  421.887    1.452    0.167    0.893    0.301    1.282   23.717    5.790
     21.060  421.581    1.615    0.234    0.864    0.440    1.210   23.934    5.486
     21.070  419.147    1.376    0.134    0.927    0.294    1.069   23.174    6.445
     21.080  419.788    1.282    0.160    0.982    0.354    0.872   23.857    6.075
     21.090  422.756    1.524    0.134    0.833    0.428    1.168   23.950    6.974
     21.100  416.972    1.282    0.100    0.801    0.466    0.978   23.283    6.717
     21.110  418.151    1.376    0.167    0.843    0.381    1.141   22.553    5.954
     21.120  420.891    1.331    0.100    0.680    0.388    1.118   24.323    5.931
     21.130  421.978    1.350    0.167    0.709    0.426    1.099   24.324    6.603
     21.140  415.365    1.596    0.127    0.722    0.445    1.062   23.222    6.444
     21.150  418.707    1.611    0.194    0.924    0.301    0.944   23.439    6.226
     21.160  421.979    1.380    0.201    0.889    0.526    1.020   24.530    6.705
     21.170  420.500    1.505    0.167    1.054    0.557    1.008   23.773    6.863
     21.180  415.688    1.460    0.100    0.878    0.395    1.061   22.790    6.746
     21.190  420.906    1.422    0.067    0.759    0.234    1.020   24.391    6.377
     21.200  422.086    1.289    0.100    0.836    0.388    1.092   23.763    6.608
     21.210  419.496    1.361    0.134    0.836    0.359    1.054   23.899    6.522
     21.220  420.889    1.574    0.160    0.789    0.160    0.849   24.074    6.644
     21.230  420.290    1.388    0.100    0.980    0.127    1.004   23.747    6.345
     21.240  419.161    1.551    0.094    0.867    0.120    0.944   24.141    6.002
     21.250  423.081    1.202    0.167    0.762    0.127    1.009   24.837    6.135
     21.260  420.750    1.445    0.167    0.804    0.120    0.978   24.339    5.808
     21.270  424.145    1.225    0.134    0.819    0.154    0.952   24.781    6.648
     21.280  422.034    1.267    0.067    0.731    0.314    1.020   24.420    6.847
     21.290  420.661    1.285    0.094    0.960    0.134    0.989   24.694    6.479
     21.300  418.424    1.126    0.067    0.871    0.191    1.062   24.270    6.429
     21.310  424.918    1.278    0.100    0.837    0.167    0.974   25.097    6.981
     21.320  423.017    1.126    0.134    0.822    0.361    1.080   25.395    6.732
     21.330  424.456    1.282    0.094    0.916    0.339    1.134   24.203    7.302
     21.340  420.339    1.312    0.105    0.960    0.265    1.152   25.330    6.533
     21.350  417.789    1.221    0.234    0.960    0.294    1.095   24.268    6.211
     21.360  421.018    1.179    0.100    0.960    0.361    1.073   24.126    5.832
     21.370  419.501    1.240    0.033    0.805    0.234    1.069   23.670    7.107
     21.380  417.199    1.285    0.094    0.969    0.234    1.046   24.055    6.757
     21.390  415.569    1.399    0.167    0.886    0.399    0.933   24.231    6.823
     21.400  419.770    1.259    0.134    0.831    0.366    1.092   23.958    7.066
     21.410  419.660    1.365    0.100    0.800    0.354    1.058   24.179    6.988
     21.420  414.247    1.278    0.160    0.802    0.306    1.005   23.622    6.146
     21.430  417.902    1.528    0.167    0.795    0.301    0.952   23.807    6.888
     21.440  419.808    1.035    0.105    0.762    0.620    1.104   24.687    6.312
     21.450  418.912    1.115    0.134    0.994    0.354    1.125   25.541    6.177
     21.460  420.220    1.179    0.134    0.946    0.335    1.171   25.277    6.530
     21.470  420.037    1.126    0.134    0.938    0.586    1.296   25.597    6.161
     21.480  418.267    1.062    0.201    0.945    0.361    1.027   25.320    5.942
     21.490  419.063    1.281    0.167    0.809    0.274    1.191   25.439    5.708
     21.500  420.658    1.153    0.167    0.860    0.247    1.096   25.683    6.171
     21.510  422.698    1.259    0.100    0.967    0.187    1.160   25.315    6.037
     21.520  419.583    0.967    0.094    0.886    0.033    0.921   25.836    6.392
     21.530  419.088    1.043    0.160    0.867    0.120    1.107   25.199    7.127
     21.540  420.509    0.929    0.094    0.822    0.194    1.027   24.529    7.588
     21.550  422.089    0.952    0.160    0.829    0.000    0.909   25.538    7.001
     21.560  417.714    0.948    0.033    0.814    0.027    0.929   25.234    7.096
     21.570  420.223    0.989    0.167    0.801    0.033    1.024   26.081    7.049
     21.580  421.322    1.009    0.167    0.981    0.027    0.974   25.927    6.943
     21.590  419.932    1.213    0.100    0.812    0.000    1.137   25.828    7.054
     21.600  422.414    1.217    0.134    1.093    0.087    0.899   25.420    6.593
     21.610  423.333    1.301    0.201    1.041    0.027    0.997   24.376    7.466
     21.620  422.654    1.244    0.167    0.884    0.000    1.065   24.831    7.076
     21.630  421.795    0.956    0.134    1.022    0.000    0.997   25.964    6.972
     21.640  419.636    0.956    0.094    0.977    0.127    0.846   25.427    6.964
     21.650  424.936    1.020    0.201    1.096    0.201    1.157   25.049    7.217
     21.660  419.934    1.069    0.167    0.897    0.027    1.046   24.566    7.014
     21.670  418.818    1.156    0.134    0.958    0.127    0.989   24.473    6.719
     21.680  422.002    1.088    0.100    0.902    0.067    1.118   23.995    6.757
     21.690  417.884    1.009    0.160    0.805    0.100    0.978   24.263    7.134
     21.700  416.159    1.123    0.067    0.924    0.033    1.198   24.015    6.741
     21.710  417.908    0.944    0.127    0.893    0.127    1.402   24.353    7.126
     21.720  420.219    0.993    0.100    0.740    0.094    1.081   23.703    6.074
     21.730  420.017    0.903    0.100    0.770    0.027    0.875   24.149    6.615
     21.740  415.008    1.126    0.167    0.860    0.060    1.027   24.948    6.299
     21.750  423.231    0.796    0.100    0.944    0.060    0.944   24.717    6.760
     21.760  425.503    1.198    0.067    0.984    0.000    0.876   25.069    7.797
     21.770  423.011    0.956    0.067    0.924    0.067    0.906   24.469    7.381
     21.780  419.552    1.035    0.134    1.033    0.067    0.815   24.309    6.884
     21.790  416.269    1.035    0.033    0.804    0.198    0.883   24.609    6.724
     21.800  423.128    1.020    0.100    0.893    0.094    1.050   24.435    6.967
     21.810  418.983    0.884    0.067    0.884    0.060    0.921   23.977    6.768
     21.820  418.568    0.982    0.167    0.794    0.127    1.050   24.912    6.782
     21.830  419.446    1.149    0.134    1.064    0.033    0.823   24.505    6.321
     21.840  417.912    0.967    0.160    1.040    0.067    0.929   24.334    6.507
     21.850  420.117    0.823    0.100    0.902    0.094    0.963   23.668    6.244
     21.860  420.311    1.035    0.134    0.835    0.105    1.163   24.207    6.323
     21.870  420.930    1.168    0.067    0.861    0.067    1.050   24.423    6.752
     21.880  414.180    1.073    0.167    0.606    0.027    0.963   23.742    6.339
     21.890  421.810    0.982    0.167    0.740    0.134    1.270   24.580    7.103
     21.900  416.564    1.076    0.167    1.006    0.067    1.414   23.429    6.728
     21.910  417.304    0.956    0.167    0.803    0.060    1.167   24.087    7.257
     21.920  419.398    1.016    0.100    0.909    0.127    1.141   23.776    6.666
     21.930  419.483    1.009    0.134    0.780    0.033    1.304   23.477    7.083
     21.940  417.956    0.876    0.134    0.931    0.000    0.880   24.012    7.497
     21.950  419.636    1.069    0.134    0.826    0.131    1.050   24.637    7.234
     21.960  415.491    0.982    0.100    0.824    0.060    1.043   24.085    6.936
     21.970  418.145    0.956    0.067    0.780    0.033    1.126   23.802    6.524
     21.980  417.241    1.051    0.100    0.819    0.165    1.122   24.979    7.316
     21.990  422.082    1.096    0.067    0.864    0.094    0.955   24.415    6.965
     22.000  419.136    1.084    0.167    0.946    0.067    1.281   23.892    6.803
     22.010  416.442    0.940    0.033    0.497    0.094    1.137   23.821    6.822
     22.020  420.231    1.043    0.100    0.617    0.067    1.077   23.408    7.254
     22.030  417.004    0.868    0.067    0.593    0.000    1.050   23.424    7.030
     22.040  413.919    0.989    0.100    0.550    0.067    1.175   23.873    6.923
     22.050  413.335    0.993    0.067    0.426    0.094    1.069   23.307    7.029
     22.060  417.061    1.267    0.067    0.414    0.000    1.102   24.425    6.909
     22.070  415.258    1.054    0.160    0.515    0.060    1.069   24.021    7.081
     22.080  417.064    1.028    0.100    0.646    0.067    0.894   24.248    7.317
     22.090  416.129    1.088    0.100    0.455    0.160    1.118   24.084    7.438
     22.100  413.904    1.134    0.100    0.354    0.127    1.114   23.675    7.069
     22.110  414.704    1.312    0.100    0.448    0.033    1.107   23.545    6.609
     22.120  414.809    1.168    0.100    0.388    0.067    0.812   24.607    7.016
     22.130  418.657    1.217    0.067    0.448    0.325    1.050   24.182    6.709
     22.140  419.808    1.285    0.100    0.392    0.381    1.024   24.980    6.962
     22.150  415.391    1.009    0.067    0.488    0.201    1.130   24.705    7.057
     22.160  414.571    1.039    0.100    0.414    0.254    0.899   24.900    7.352
     22.170  419.819    1.141    0.067    0.354    0.187    0.898   24.088    7.596
     22.180  416.286    1.179    0.134    0.481    0.100    0.902   24.133    7.634
     22.190  415.694    1.100    0.127    0.414    0.094    1.180   24.048    6.749
     22.200  418.003    1.176    0.100    0.508    0.134    0.994   24.687    7.301
     22.210  417.138    1.107    0.100    0.388    0.138    0.925   23.734    7.506
     22.220  419.907    1.232    0.134    0.456    0.214    1.069   24.947    7.369
     22.230  417.225    1.107    0.134    0.546    0.060    1.119   25.082    7.564
     22.240  420.424    1.073    0.067    0.568    0.033    1.100   25.679    6.658
     22.250  420.461    1.186    0.100    0.421    0.100    0.906   25.712    6.940
     22.260  415.591    1.126    0.067    0.635    0.060    0.994   24.527    6.184
     22.270  419.001    1.232    0.100    0.649    0.060    0.849   24.935    7.007
     22.280  420.917    1.168    0.134    0.546    0.067    0.951   25.344    6.692
     22.290  422.160    1.293    0.100    0.564    0.033    1.178   23.933    6.818
     22.300  421.532    1.115    0.067    0.408    0.027    0.925   24.892    6.994
     22.310  419.324    1.308    0.100    0.385    0.094    1.066   24.069    6.359
     22.320  416.513    1.141    0.067    0.441    0.060    1.114   24.085    7.057
     22.330  420.161    1.319    0.100    0.497    0.067    1.050   23.842    7.266
     22.340  422.009    1.153    0.160    0.361    0.154    0.986   24.149    7.609
     22.350  420.252    1.229    0.134    0.452    0.232    1.069   24.177    7.035
     22.360  422.173    1.285    0.067    0.437    0.000    0.925   23.087    7.287
     22.370  422.598    1.361    0.100    0.396    0.000    1.084   23.683    6.619
     22.380  420.972    1.479    0.134    0.368    0.033    0.856   24.933    6.479
     22.390  419.729    1.190    0.094    0.354    0.064    0.970   24.459    6.572
     22.400  421.647    1.350    0.100    0.294    0.160    1.149   24.757    6.739
     22.410  415.824    1.418    0.067    0.354    0.000    0.974   24.491    6.695
     22.420  416.210    1.141    0.067    0.395    0.060    1.240   24.915    6.637
     22.430  418.268    1.187    0.067    0.301    0.060    0.952   24.497    6.506
     22.440  418.251    1.088    0.033    0.268    0.060    0.830   24.677    6.771
     22.450  419.683    1.130    0.100    0.366    0.033    0.914   24.319    6.558
     22.460  417.392    0.982    0.094    0.261    0.060    1.160   24.065    6.807
     22.470  414.480    1.335    0.067    0.392    0.154    0.997   23.458    6.613
     22.480  416.485    1.096    0.000    0.388    0.154    1.004   24.615    6.538
     22.490  416.341    1.115    0.033    0.481    0.033    1.104   24.651    7.007
     22.500  419.904    0.993    0.067    0.301    0.100    1.024   25.849    7.715
     22.510  415.305    1.248    0.067    0.361    0.236    0.872   23.813    7.111
     22.520  417.829    1.213    0.067    0.321    0.160    1.024   24.018    7.322
     22.530  418.018    1.327    0.071    0.408    0.100    0.906   24.669    7.434
     22.540  416.335    1.278    0.033    0.495    0.127    0.804   23.926    6.783
     22.550  416.971    1.301    0.038    0.328    0.060    1.062   23.791    6.807
     22.560  418.042    1.107    0.033    0.306    0.239    1.182   24.304    7.064
     22.570  414.554    1.206    0.038    0.455    0.067    1.129   23.612    6.514
     22.580  415.912    1.259    0.060    0.328    0.281    1.145   23.685    6.977
     22.590  416.843    1.471    0.067    0.421    0.194    1.228   23.560    6.655
     22.600  418.818    1.312    0.000    0.532    0.127    1.205   24.373    6.705
     22.610  417.927    1.354    0.067    0.441    0.134    1.096   23.973    7.015
     22.620  420.001    1.445    0.000    0.294    0.201    1.217   23.882    6.192
     22.630  420.157    1.418    0.000    0.268    0.134    1.024   23.695    6.900
     22.640  418.363    1.422    0.033    0.328    0.239    1.183   24.386    6.758
     22.650  417.203    1.392    0.067    0.321    0.227    1.043   23.873    6.522
     22.660  419.151    1.475    0.067    0.301    0.127    0.997   24.517    6.322
     22.670  416.644    1.414    0.100    0.294    0.100    1.039   25.210    6.857
     22.680  417.870    1.407    0.100    0.339    0.227    0.898   24.271    6.952
     22.690  415.831    1.248    0.067    0.201    0.100    0.985   23.925    6.516
     22.700  415.778    1.415    0.000    0.201    0.060    0.985   23.636    7.293
     22.710  417.578    1.206    0.000    0.272    0.127    0.955   23.588    7.432
     22.720  415.331    1.456    0.033    0.268    0.100    0.990   24.017    6.680
     22.730  417.733    1.452    0.033    0.335    0.033    1.058   24.340    6.753
     22.740  417.597    1.410    0.033    0.201    0.067    1.032   24.199    6.790
     22.750  418.688    1.559    0.067    0.328    0.100    1.187   24.293    6.595
     22.760  418.046    1.407    0.033    0.301    0.067    1.316   24.840    6.856
     22.770  419.941    1.327    0.134    0.399    0.201    1.024   23.124    7.107
     22.780  421.594    1.282    0.033    0.268    0.167    1.043   23.839    7.079
     22.790  422.574    1.334    0.067    0.399    0.134    0.990   24.590    7.216
     22.800  418.312    1.285    0.067    0.299    0.100    0.937   23.771    7.487
     22.810  417.000    1.202    0.067    0.268    0.067    1.005   23.782    7.968
     22.820  418.071    1.160    0.033    0.428    0.134    0.971   24.030    7.196
     22.830  421.360    1.282    0.067    0.335    0.194    1.422   24.371    7.008
     22.840  421.531    1.456    0.067    0.221    0.225    0.933   23.646    6.960
     22.850  417.073    1.426    0.067    0.134    0.227    1.119   23.721    6.800
     22.860  417.038    1.255    0.067    0.198    0.160    0.865   23.811    6.267
     22.870  419.627    1.244    0.071    0.258    0.261    0.963   23.977    6.421
     22.880  419.230    1.384    0.100    0.261    0.033    0.960   23.801    6.108
     22.890  414.731    1.104    0.067    0.160    0.067    0.990   23.376    5.981
     22.900  417.782    1.410    0.067    0.227    0.127    0.937   23.697    6.143
     22.910  417.244    1.263    0.067    0.100    0.258    1.092   24.511    6.554
     22.920  420.935    1.221    0.067    0.201    0.160    0.899   24.653    6.622
     22.930  422.443    1.096    0.100    0.160    0.258    1.050   24.315    6.373
     22.940  421.702    1.434    0.067    0.247    0.272    1.197   24.299    7.192
     22.950  421.332    1.229    0.100    0.207    0.234    0.910   24.238    7.111
     22.960  421.146    1.153    0.201    0.281    0.299    0.914   24.054    6.703
     22.970  422.693    1.301    0.134    0.254    0.348    0.967   24.045    7.045
     22.980  418.900    1.141    0.067    0.214    0.392    1.104   23.514    6.704
     22.990  420.997    1.160    0.100    0.281    0.265    0.971   24.220    6.398
     23.000  426.831    1.096    0.033    0.221    0.227    1.114   23.958    7.173
     23.010  421.064    1.210    0.100    0.267    0.392    1.077   23.625    6.469
     23.020  422.601    1.259    0.033    0.254    0.160    1.133   23.927    7.172
     23.030  422.980    1.141    0.100    0.450    0.194    1.023   23.546    6.981
     23.040  429.005    1.137    0.165    0.327    0.366    1.114   25.311    7.325
     23.050  424.851    1.137    0.067    0.247    0.127    0.898   24.029    6.836
     23.060  423.904    1.088    0.067    0.274    0.160    1.043   24.202    6.938
     23.070  424.866    1.035    0.067    0.318    0.100    1.096   24.654    7.025
     23.080  424.031    1.035    0.033    0.364    0.100    1.069   23.714    6.854
     23.090  421.811    0.993    0.033    0.240    0.234    1.119   24.055    6.824
     23.100  425.663    1.229    0.033    0.207    0.134    1.031   25.305    6.385
     23.110  420.999    1.168    0.067    0.207    0.067    1.168   24.850    6.798
     23.120  421.797    1.267    0.033    0.371    0.134    1.058   24.008    6.717
     23.130  420.828    1.255    0.100    0.233    0.138    1.122   24.084    6.660
     23.140  428.005    1.604    0.067    0.233    0.127    0.933   25.864    6.830
     23.150  427.789    1.285    0.067    0.173    0.234    0.872   25.190    7.316
     23.160  425.450    1.111    0.067    0.200    0.167    1.088   24.540    7.276
     23.170  428.269    1.373    0.134    0.307    0.194    1.046   24.254    7.017
     23.180  426.090    1.312    0.100    0.274    0.067    1.270   25.383    7.700
     23.190  429.452    1.384    0.094    0.292    0.127    0.884   24.607    7.181
     23.200  426.483    1.190    0.100    0.214    0.167    0.974   25.238    7.482
     23.210  425.928    1.434    0.100    0.341    0.167    1.107   25.974    6.510
     23.220  423.498    1.468    0.134    0.374    0.194    1.239   25.546    7.258
     23.230  423.076    1.217    0.100    0.385    0.205    0.899   23.748    7.588
     23.240  426.641    1.388    0.100    0.385    0.339    1.087   25.037    6.903
     23.250  425.215    1.415    0.067    0.465    0.335    1.277   24.744    6.228
     23.260  427.748    1.354    0.100    0.341    0.194    0.963   24.465    7.049
     23.270  428.430    1.354    0.100    0.300    0.234    1.080   25.533    6.878
     23.280  424.003    1.373    0.134    0.441    0.234    1.247   24.407    7.006
     23.290  425.992    1.354    0.067    0.427    0.127    0.902   24.467    6.912
     23.300  423.265    1.365    0.067    0.321    0.373    0.963   26.167    7.197
     23.310  424.436    1.399    0.100    0.341    0.227    1.148   25.615    6.429
     23.320  425.145    1.115    0.134    0.394    0.167    0.952   25.243    6.461
     23.330  424.589    1.331    0.100    0.401    0.239    1.084   24.335    6.731
     23.340  425.827    1.187    0.100    0.341    0.462    1.050   25.527    6.720
     23.350  428.698    1.274    0.134    0.154    0.227    1.016   24.912    7.106
     23.360  427.191    1.229    0.067    0.221    0.265    0.891   24.725    6.642
     23.370  427.006    1.232    0.067    0.254    0.172    0.902   25.147    6.957
     23.380  425.206    1.479    0.067    0.160    0.167    0.890   25.552    7.065
     23.390  425.030    1.429    0.067    0.254    0.167    1.159   25.154    6.201
     23.400  425.649    1.547    0.100    0.388    0.234    1.034   24.566    6.712
     23.410  425.596    1.415    0.134    0.254    0.234    1.107   24.754    6.588
     23.420  420.016    1.346    0.134    0.292    0.261    1.004   24.395    6.469
     23.430  425.616    1.373    0.167    0.247    0.261    1.191   26.070    6.273
     23.440  427.139    1.471    0.134    0.427    0.332    1.528   25.496    6.655
     23.450  424.128    1.585    0.167    0.367    0.354    1.623   25.210    6.068
     23.460  428.098    1.373    0.033    0.484    0.294    1.551   25.824    6.057
     23.470  424.442    1.376    0.167    0.518    0.167    1.164   24.408    5.849
     23.480  425.414    1.399    0.100    0.394    0.294    0.982   24.962    6.569
     23.490  425.994    1.141    0.100    0.360    0.239    0.971   25.640    6.504
     23.500  423.003    1.115    0.033    0.387    0.402    1.126   25.530    6.297
     23.510  423.901    1.441    0.067    0.466    0.234    1.081   26.263    6.739
     23.520  425.558    1.365    0.033    0.394    0.414    0.997   25.574    6.393
     23.530  424.492    1.141    0.033    0.510    0.335    1.085   25.176    6.899
     23.540  423.317    1.009    0.100    0.331    0.354    1.027   24.516    6.580
     23.550  424.389    1.160    0.172    0.300    0.388    1.005   25.622    6.770
     23.560  428.943    1.126    0.100    0.281    0.294    1.069   26.156    6.524
     23.570  421.854    1.232    0.100    0.293    0.426    1.194   25.319    6.429
     23.580  423.350    1.240    0.067    0.316    0.368    1.263   26.091    6.152
     23.590  419.860    1.168    0.138    0.385    0.301    1.114   25.086    6.693
     23.600  423.230    1.312    0.172    0.378    0.294    1.217   25.308    6.379
     23.610  426.515    1.350    0.160    0.458    0.402    1.081   25.516    6.343
     23.620  427.886    1.255    0.100    0.360    0.366    1.198   25.250    5.647
     23.630  428.040    1.195    0.138    0.420    0.462    1.062   25.021    6.491
     23.640  424.135    1.274    0.067    0.401    0.428    1.202   24.970    6.817
     23.650  427.658    1.141    0.167    0.413    0.335    1.038   24.851    7.083
     23.660  425.503    1.418    0.100    0.504    0.201    0.899   25.146    6.787
     23.670  423.974    1.221    0.067    0.466    0.194    0.865   24.643    6.904
     23.680  420.694    1.168    0.033    0.528    0.194    1.069   24.527    5.922
     23.690  425.060    1.320    0.100    0.494    0.301    1.163   25.877    5.739
     23.700  424.391    1.217    0.134    0.414    0.292    1.267   25.151    6.193
     23.710  421.768    1.429    0.100    0.498    0.361    1.050   25.001    6.367
     23.720  423.992    1.195    0.134    0.454    0.287    0.990   25.342    6.266
     23.730  420.809    1.149    0.167    0.512    0.167    0.971   24.822    6.666
     23.740  424.085    1.320    0.094    0.561    0.227    0.852   25.643    6.464
     23.750  420.112    1.403    0.134    0.434    0.294    1.050   25.056    6.416
     23.760  422.112    1.320    0.167    0.348    0.160    1.035   26.066    6.108
     23.770  421.882    1.255    0.100    0.441    0.194    0.944   25.425    6.071
     23.780  425.588    1.392    0.067    0.468    0.160    0.902   26.060    5.779
     23.790  422.373    1.229    0.100    0.448    0.227    1.023   25.206    6.706
     23.800  420.636    1.323    0.134    0.341    0.227    0.918   26.128    6.305
     23.810  420.366    1.494    0.100    0.401    0.127    1.008   25.111    6.407
     23.820  420.620    1.270    0.134    0.448    0.167    0.864   25.611    5.958
     23.830  421.578    1.373    0.167    0.601    0.287    1.062   25.403    6.340
     23.840  420.954    1.073    0.134    0.455    0.287    1.149   25.038    6.325
     23.850  420.064    1.160    0.167    0.448    0.261    1.050   25.911    5.561
     23.860  421.868    1.213    0.134    0.314    0.134    1.050   25.570    6.659
     23.870  422.473    1.270    0.100    0.408    0.287    1.039   25.028    6.598
     23.880  422.976    1.202    0.100    0.334    0.227    0.960   24.447    6.062
     23.890  420.496    1.388    0.100    0.285    0.201    1.043   23.994    6.279
     23.900  420.458    1.176    0.134    0.261    0.301    1.159   24.912    6.216
     23.910  422.569    1.259    0.067    0.247    0.167    1.111   25.521    6.726
     23.920  424.111    1.361    0.033    0.307    0.201    1.061   25.615    6.400
     23.930  423.957    1.240    0.094    0.261    0.261    1.175   25.622    6.227
     23.940  422.699    1.115    0.100    0.414    0.167    1.148   25.723    6.650
     23.950  423.498    1.141    0.033    0.354    0.234    0.944   24.888    6.957
     23.960  423.431    1.168    0.167    0.361    0.167    1.027   25.967    6.055
     23.970  419.115    1.096    0.100    0.294    0.258    1.229   24.780    6.179
     23.980  419.852    1.141    0.201    0.261    0.160    1.122   25.749    6.812
     23.990  423.503    1.115    0.100    0.094    0.321    1.057   25.040    6.214
     24.000  419.225    1.373    0.134    0.154    0.227    1.149   25.182    6.136
     24.010  416.164    1.285    0.067    0.207    0.234    1.023   25.534    5.910
     24.020  419.678    1.035    0.160    0.154    0.194    1.126   25.695    5.785
     24.030  421.220    1.153    0.067    0.127    0.328    1.043   25.902    6.283
     24.040  418.176    1.297    0.134    0.251    0.127    1.054   25.496    6.902
     24.050  416.008    1.153    0.100    0.227    0.134    1.183   25.139    6.373
     24.060  416.449    1.217    0.067    0.354    0.167    1.182   26.026    6.527
     24.070  417.202    1.232    0.100    0.160    0.100    0.944   25.819    6.559
     24.080  413.036    1.501    0.033    0.127    0.134    1.104   25.750    6.174
     24.090  420.280    1.437    0.134    0.194    0.194    1.001   25.926    6.786
     24.100  418.974    1.115    0.134    0.311    0.160    0.978   25.334    6.952
     24.110  418.227    1.195    0.134    0.221    0.234    1.085   25.181    6.664
     24.120  420.907    1.195    0.100    0.240    0.261    0.986   26.199    7.234
     24.130  420.025    1.213    0.134    0.214    0.201    1.289   25.088    6.647
     24.140  426.058    1.210    0.100    0.254    0.167    1.168   25.700    6.083
     24.150  419.569    1.168    0.201    0.180    0.227    1.004   24.764    6.064
     24.160  422.049    1.263    0.100    0.134    0.160    1.111   26.140    5.958
     24.170  424.245    1.308    0.127    0.160    0.160    1.069   25.767    6.691
     24.180  424.783    1.130    0.167    0.267    0.261    1.149   26.354    6.770
     24.190  426.329    1.126    0.134    0.233    0.134    1.062   26.796    5.969
     24.200  426.317    1.410    0.134    0.261    0.268    0.890   25.967    6.103
     24.210  423.242    1.274    0.134    0.127    0.261    0.978   26.517    6.437
     24.220  418.418    1.195    0.100    0.180    0.134    1.023   25.940    5.995
     24.230  417.782    1.206    0.167    0.071    0.201    0.982   25.172    6.365
     24.240  421.913    1.221    0.167    0.172    0.400    1.031   25.684    6.260
     24.250  426.263    1.312    0.060    0.227    0.321    1.141   26.724    6.277
     24.260  423.845    1.365    0.127    0.287    0.227    1.050   26.114    6.341
     24.270  424.458    1.278    0.100    0.244    0.301    1.168   26.084    5.529
     24.280  421.034    1.361    0.134    0.187    0.100    0.925   26.482    5.863
     24.290  422.358    1.251    0.134    0.229    0.167    1.107   26.231    5.805
     24.300  425.338    1.229    0.100    0.187    0.234    1.088   26.148    5.958
     24.310  422.644    1.179    0.127    0.399    0.348    1.323   26.173    5.923
     24.320  425.448    1.365    0.194    0.306    0.268    1.058   27.082    6.538
     24.330  424.775    1.285    0.134    0.392    0.239    1.186   26.677    6.493
     24.340  427.696    1.392    0.167    0.462    0.239    1.024   26.655    6.355
     24.350  428.012    1.255    0.167    0.285    0.201    1.103   26.982    7.128
     24.360  425.436    1.081    0.160    0.294    0.392    1.175   26.608    6.259
     24.370  421.936    1.301    0.127    0.254    0.488    1.345   26.589    6.196
     24.380  422.373    1.373    0.167    0.214    0.201    1.099   26.165    6.284
     24.390  423.238    1.248    0.067    0.268    0.414    1.240   26.622    6.446
     24.400  425.843    1.304    0.127    0.194    0.388    1.141   26.075    6.225
     24.410  422.173    1.153    0.167    0.261    0.301    0.990   26.505    6.032
     24.420  424.719    1.198    0.134    0.304    0.201    1.092   26.837    5.919
     24.430  421.098    1.282    0.067    0.328    0.261    1.232   26.267    6.185
     24.440  419.868    1.088    0.167    0.352    0.160    1.217   26.254    6.538
     24.450  426.619    1.209    0.067    0.265    0.234    0.978   26.528    6.377
     24.460  425.696    1.126    0.134    0.160    0.167    1.016   26.502    6.517
     24.470  425.350    1.259    0.100    0.254    0.135    1.046   26.233    6.572
     24.480  426.051    1.149    0.067    0.225    0.100    1.084   26.343    6.351
     24.490  420.996    0.956    0.067    0.260    0.227    1.065   25.716    5.867
     24.500  419.974    1.168    0.100    0.318    0.127    1.092   25.782    6.302
     24.510  426.093    1.149    0.100    0.254    0.234    1.076   26.447    6.221
     24.520  424.953    1.164    0.134    0.314    0.268    1.054   26.061    6.189
     24.530  423.523    1.274    0.138    0.348    0.414    1.069   25.263    6.102
     24.540  423.754    1.259    0.033    0.281    0.254    1.198   25.515    6.123
     24.550  424.744    1.323    0.100    0.381    0.306    1.228   25.014    6.206
     24.560  427.414    1.047    0.067    0.388    0.167    1.084   26.116    5.808
     24.570  426.810    1.284    0.100    0.535    0.227    1.095   26.096    6.275
     24.580  419.307    1.301    0.134    0.568    0.194    1.221   24.900    6.038
     24.590  425.019    1.232    0.134    0.414    0.134    1.209   25.722    5.870
     24.600  424.995    1.126    0.134    0.575    0.201    1.050   25.623    6.247
     24.610  423.328    1.164    0.134    0.508    0.294    1.198   25.446    6.599
     24.620  424.383    1.176    0.134    0.488    0.127    1.072   26.290    6.409
     24.630  421.971    1.020    0.100    0.428    0.160    1.270   26.242    6.052
     24.640  425.349    1.100    0.100    0.508    0.167    1.229   26.409    6.348
     24.650  427.200    1.081    0.100    0.563    0.234    1.149   25.499    6.442
     24.660  425.243    1.100    0.100    0.608    0.299    1.077   25.556    6.394
     24.670  422.483    1.104    0.067    0.508    0.201    1.179   24.447    6.402
     24.680  422.022    0.929    0.067    0.639    0.194    1.085   25.590    6.081
     24.690  424.435    1.232    0.067    0.613    0.281    0.997   25.092    6.333
     24.700  422.507    1.035    0.134    0.622    0.160    1.085   25.119    6.613
     24.710  423.551    1.308    0.167    0.628    0.201    1.099   24.588    5.903
     24.720  424.249    1.282    0.100    0.555    0.234    1.054   25.472    6.054
     24.730  420.828    1.365    0.134    0.560    0.167    1.247   24.736    5.505
     24.740  421.869    1.259    0.134    0.625    0.268    1.141   24.143    5.648
     24.750  424.636    1.278    0.100    0.401    0.234    1.051   25.626    5.295
     24.760  422.348    1.373    0.134    0.601    0.167    1.104   25.015    5.196
     24.770  426.635    1.267    0.100    0.692    0.261    1.186   24.822    5.242
     24.780  422.074    1.459    0.134    0.405    0.234    1.145   24.309    5.598
     24.790  424.798    1.115    0.067    0.738    0.134    1.115   24.543    5.500
     24.800  423.683    1.251    0.105    0.528    0.294    1.213   25.466    6.015
     24.810  424.086    0.940    0.100    0.428    0.160    1.024   24.778    5.138
     24.820  419.314    1.126    0.100    0.468    0.232    1.160   24.145    5.969
     24.830  424.843    1.176    0.134    0.548    0.261    1.119   25.514    4.981
     24.840  422.753    1.353    0.167    0.548    0.268    1.016   25.462    5.879
     24.850  422.160    1.187    0.067    0.294    0.205    0.978   24.596    6.000
     24.860  427.702    1.346    0.060    0.528    0.428    1.307   25.254    6.141
     24.870  426.107    1.445    0.033    0.575    0.234    1.110   25.079    5.863
     24.880  427.263    1.335    0.134    0.628    0.234    1.228   24.292    6.063
     24.890  419.324    1.232    0.160    0.595    0.299    1.137   24.433    5.687
     24.900  426.543    1.179    0.234    0.456    0.272    1.194   24.588    6.056
     24.910  425.843    1.267    0.234    0.494    0.100    1.016   24.297    6.330
     24.920  425.705    1.221    0.134    0.535    0.201    1.114   24.909    6.106
     24.930  428.190    1.346    0.067    0.419    0.194    1.024   25.585    5.865
     24.940  427.592    1.153    0.134    0.575    0.268    1.209   25.232    5.347
     24.950  426.128    1.126    0.094    0.448    0.201    1.210   24.241    6.497
     24.960  425.560    1.088    0.134    0.421    0.232    1.032   24.335    5.467
     24.970  423.256    1.043    0.167    0.160    0.268    1.027   25.415    5.782
     24.980  426.378    1.179    0.201    0.414    0.167    1.356   25.188    6.047
     24.990  425.619    1.285    0.134    0.321    0.268    1.172   25.907    6.756
     25.000  425.398    1.107    0.134    0.328    0.194    1.084   25.422    6.224
     25.010  426.410    1.460    0.194    0.321    0.201    1.316   25.384    6.436
     25.020  426.354    1.350    0.134    0.187    0.100    1.050   25.202    6.012
     25.030  423.402    1.195    0.167    0.207    0.167    1.221   24.681    6.131
     25.040  423.993    1.320    0.134    0.352    0.100    1.087   25.051    5.749
     25.050  425.408    1.221    0.100    0.267    0.221    1.085   24.929    5.634
     25.060  423.624    1.339    0.100    0.348    0.105    1.194   24.723    6.071
     25.070  418.382    1.263    0.167    0.408    0.201    0.971   24.687    6.413
     25.080  422.702    1.308    0.167    0.448    0.201    1.178   25.055    6.594
     25.090  424.491    1.179    0.167    0.388    0.167    1.254   25.831    6.042
     25.100  422.082    1.273    0.067    0.321    0.261    1.243   25.144    6.108
     25.110  422.845    1.179    0.167    0.320    0.138    1.182   24.676    5.598
     25.120  424.794    1.221    0.100    0.321    0.172    1.115   26.032    5.844
     25.130  425.970    1.149    0.201    0.441    0.160    1.144   25.861    5.700
     25.140  423.794    1.365    0.100    0.472    0.194    1.046   24.931    5.651
     25.150  428.511    1.285    0.201    0.434    0.227    1.042   25.279    6.350
     25.160  425.427    1.153    0.134    0.381    0.167    0.925   25.642    5.682
     25.170  424.336    1.339    0.067    0.468    0.067    1.205   25.408    5.957
     25.180  427.303    1.308    0.134    0.334    0.134    0.970   25.334    6.464
     25.190  425.458    1.456    0.167    0.468    0.167    1.088   24.890    6.457
     25.200  423.589    1.168    0.134    0.408    0.100    1.111   24.914    5.981
     25.210  428.827    1.308    0.100    0.293    0.273    1.016   25.555    6.647
     25.220  429.703    1.460    0.100    0.194    0.234    1.175   25.523    6.406
     25.230  429.215    1.388    0.067    0.331    0.261    1.335   25.253    6.300
     25.240  424.821    1.259    0.100    0.314    0.268    1.145   25.194    5.854
     25.250  427.089    1.323    0.194    0.341    0.201    1.133   25.898    5.988
     25.260  428.595    1.361    0.100    0.374    0.294    1.175   25.571    5.991
     25.270  424.765    1.489    0.100    0.458    0.234    1.096   25.398    5.118
     25.280  428.174    1.141    0.100    0.381    0.234    1.201   24.671    5.847
     25.290  426.095    1.202    0.100    0.505    0.335    1.069   25.678    6.010
     25.300  426.145    1.153    0.134    0.341    0.234    1.171   24.662    5.638
     25.310  426.871    1.320    0.033    0.327    0.234    1.281   25.316    5.880
     25.320  425.761    1.335    0.134    0.398    0.268    0.997   25.564    5.744
     25.330  426.187    1.312    0.100    0.427    0.234    1.069   25.573    5.124
     25.340  429.221    1.141    0.100    0.360    0.261    1.262   25.500    5.671
     25.350  424.614    1.096    0.201    0.274    0.234    1.406   26.018    5.069
     25.360  427.582    1.096    0.134    0.281    0.201    1.251   24.854    5.417
     25.370  426.559    1.107    0.134    0.300    0.167    1.107   26.074    5.484
     25.380  426.790    1.088    0.134    0.327    0.134    1.057   24.629    5.227
     25.390  429.443    1.042    0.067    0.321    0.294    1.141   25.695    5.234
     25.400  424.788    1.270    0.167    0.334    0.265    1.353   25.583    5.945
     25.410  428.536    1.160    0.234    0.300    0.234    1.148   25.762    5.931
     25.420  430.378    1.028    0.167    0.420    0.227    1.247   26.689    5.381
     25.430  424.121    1.035    0.134    0.278    0.201    1.353   25.339    5.061
     25.440  424.927    1.282    0.134    0.341    0.194    1.092   24.981    5.196
     25.450  423.803    1.304    0.134    0.214    0.328    1.348   25.364    5.326
     25.460  422.822    1.115    0.167    0.294    0.268    1.129   24.297    5.238
     25.470  425.410    1.168    0.134    0.401    0.261    1.130   26.048    5.456
     25.480  421.021    1.301    0.100    0.281    0.268    1.270   25.816    5.544
     25.490  425.651    1.407    0.100    0.374    0.234    1.157   26.271    6.151
     25.500  420.803    1.361    0.067    0.401    0.234    1.247   25.408    5.471
     25.510  426.364    1.380    0.201    0.474    0.269    1.129   25.029    5.260
     25.520  427.841    1.259    0.261    0.441    0.301    1.183   25.522    5.264
     25.530  425.901    1.248    0.134    0.348    0.167    1.053   25.818    6.192
     25.540  423.280    1.315    0.067    0.494    0.234    1.027   25.321    5.797
     25.550  423.235    1.229    0.134    0.441    0.194    1.164   25.326    5.580
     25.560  424.884    1.426    0.134    0.441    0.328    1.039   25.878    5.234
     25.570  426.289    1.327    0.100    0.474    0.234    1.133   25.578    5.906
     25.580  424.976    1.221    0.167    0.615    0.234    1.024   24.997    5.776
     25.590  423.046    1.141    0.067    0.505    0.167    1.292   25.084    5.191
     25.600  426.281    1.217    0.167    0.321    0.368    1.020   25.367    5.600
     25.610  427.401    1.164    0.167    0.634    0.268    1.164   25.687    5.534
     25.620  424.323    1.149    0.067    0.528    0.201    0.966   24.583    5.272
     25.630  426.592    1.373    0.100    0.515    0.268    1.050   24.370    5.523
     25.640  429.480    1.179    0.033    0.448    0.201    1.201   25.144    5.676
     25.650  428.538    1.285    0.033    0.434    0.234    1.031   25.174    5.851
     25.660  423.990    1.206    0.134    0.414    0.287    0.978   26.249    5.461
     25.670  424.904    1.353    0.100    0.441    0.201    0.978   25.188    5.436
     25.680  423.742    1.338    0.033    0.528    0.268    0.971   24.733    6.005
     25.690  428.198    0.982    0.100    0.508    0.227    0.985   24.684    5.507
     25.700  424.142    1.259    0.067    0.535    0.227    1.004   24.761    5.410
     25.710  420.715    1.009    0.100    0.434    0.134    0.952   25.179    5.530
     25.720  422.178    1.345    0.134    0.441    0.135    1.012   25.345    6.078
     25.730  425.245    1.141    0.134    0.300    0.134    1.016   25.437    6.039
     25.740  425.411    1.047    0.033    0.515    0.134    1.080   25.782    5.275
     25.750  423.598    1.153    0.167    0.505    0.227    1.095   24.502    5.046
     25.760  422.333    1.274    0.167    0.448    0.134    0.811   24.361    5.245
     25.770  424.389    1.304    0.201    0.332    0.167    1.062   25.177    5.265
     25.780  426.751    1.308    0.033    0.154    0.239    1.099   24.966    5.624
     25.790  424.989    0.956    0.033    0.281    0.227    1.145   26.084    5.351
     25.800  424.367    1.206    0.100    0.292    0.321    1.077   25.966    5.999
     25.810  425.644    1.255    0.167    0.271    0.328    1.255   26.289    5.850
     25.820  423.965    1.270    0.100    0.254    0.301    1.182   24.416    5.860
     25.830  423.997    1.160    0.100    0.287    0.227    1.095   25.119    5.962
     25.840  429.339    1.149    0.100    0.221    0.234    1.137   25.885    6.226
     25.850  422.487    1.047    0.067    0.281    0.335    1.138   25.722    5.988
     25.860  428.734    1.240    0.100    0.254    0.234    1.274   25.430    5.807
     25.870  426.329    1.081    0.205    0.287    0.227    1.114   25.013    6.433
     25.880  423.481    1.134    0.134    0.394    0.321    1.164   24.333    6.272
     25.890  425.300    1.320    0.167    0.408    0.201    1.209   25.797    6.025
     25.900  429.632    1.270    0.100    0.461    0.160    1.144   25.366    5.910
     25.910  427.841    1.217    0.100    0.296    0.134    0.845   24.670    5.590
     25.920  427.620    1.134    0.067    0.307    0.268    1.046   25.806    5.633
     25.930  423.875    1.115    0.134    0.287    0.194    1.088   26.207    5.642
     25.940  427.913    1.433    0.167    0.348    0.227    0.937   25.302    5.649
     25.950  427.105    1.141    0.134    0.468    0.261    0.929   24.691    5.960
     25.960  425.290    1.338    0.201    0.401    0.321    1.088   25.422    6.586
     25.970  424.998    1.244    0.201    0.468    0.227    1.194   25.475    6.323
     25.980  426.364    1.213    0.100    0.345    0.167    0.978   25.834    5.852
     25.990  424.511    1.285    0.134    0.461    0.301    1.194   25.562    5.827
     26.000  426.216    1.301    0.134    0.341    0.227    1.095   25.072    5.649
     26.010  426.838    1.327    0.100    0.360    0.194    1.247   25.339    5.952
     26.020  424.496    1.156    0.100    0.341    0.301    1.005   25.295    5.747
     26.030  425.936    1.190    0.033    0.274    0.234    0.967   24.833    5.959
     26.040  424.560    1.285    0.100    0.334    0.167    0.963   25.412    6.163
     26.050  425.762    1.373    0.100    0.247    0.167    1.126   26.539    6.005
     26.060  425.579    1.175    0.100    0.413    0.294    1.065   25.729    5.937
     26.070  425.091    1.187    0.100    0.374    0.335    0.937   25.378    5.714
     26.080  420.409    1.259    0.134    0.451    0.301    1.221   24.819    5.495
     26.090  424.771    1.043    0.167    0.521    0.201    1.012   25.138    5.858
     26.100  422.621    1.080    0.134    0.388    0.167    0.951   26.201    5.807
     26.110  427.274    1.399    0.100    0.561    0.201    1.012   25.651    5.581
     26.120  423.072    1.149    0.167    0.487    0.328    0.971   24.983    5.298
     26.130  423.305    1.100    0.160    0.547    0.299    1.020   25.583    5.899
     26.140  427.211    1.176    0.167    0.474    0.227    1.107   25.677    5.419
     26.150  424.405    1.244    0.134    0.465    0.227    1.110   25.384    5.599
     26.160  423.377    1.353    0.067    0.501    0.201    0.997   25.561    5.699
     26.170  423.698    1.312    0.100    0.608    0.227    1.009   25.123    5.636
     26.180  426.781    1.123    0.194    0.481    0.287    1.077   25.627    5.706
     26.190  421.177    1.388    0.227    0.481    0.268    1.038   25.089    5.654
     26.200  427.162    1.009    0.134    0.388    0.227    1.202   25.063    5.370
     26.210  421.700    1.255    0.100    0.474    0.234    1.141   25.373    5.709
     26.220  422.049    1.320    0.201    0.642    0.160    1.115   24.378    5.956
     26.230  424.221    1.282    0.167    0.501    0.234    1.095   24.648    5.893
     26.240  424.018    1.339    0.134    0.481    0.138    1.058   24.543    6.093
     26.250  425.512    1.293    0.100    0.474    0.134    0.990   25.531    5.765
     26.260  426.705    1.554    0.067    0.546    0.234    1.057   25.023    5.407
     26.270  425.240    1.320    0.134    0.361    0.301    1.050   25.860    6.368
     26.280  427.739    1.240    0.033    0.581    0.321    1.239   25.964    6.061
     26.290  425.034    1.221    0.033    0.294    0.160    0.766   25.365    5.836
     26.300  424.113    1.229    0.067    0.354    0.234    0.804   24.962    5.275
     26.310  427.867    0.956    0.134    0.401    0.194    1.062   24.363    5.914
     26.320  423.800    1.187    0.134    0.494    0.268    0.978   24.813    5.181
     26.330  425.268    1.206    0.100    0.501    0.201    1.171   25.661    5.355
     26.340  424.750    0.903    0.067    0.528    0.194    0.891   25.397    5.460
     26.350  429.036    1.273    0.100    0.401    0.328    0.997   26.232    5.814
     26.360  427.280    1.168    0.100    0.507    0.201    0.913   25.996    5.992
     26.370  427.409    1.282    0.167    0.374    0.234    1.023   25.365    6.118
     26.380  429.597    1.206    0.167    0.441    0.328    1.277   25.270    5.422
     26.390  422.884    1.232    0.067    0.461    0.366    1.289   25.068    5.749
     26.400  425.502    1.202    0.134    0.705    0.194    1.429   25.057    6.083
     26.410  426.752    1.035    0.205    0.334    0.261    1.081   24.849    5.087
     26.420  424.141    1.168    0.167    0.498    0.167    1.171   24.975    5.807
     26.430  428.152    1.141    0.100    0.420    0.234    1.053   25.683    5.747
     26.440  423.958    1.069    0.134    0.468    0.201    0.902   25.041    6.431
     26.450  425.553    1.168    0.134    0.561    0.234    0.895   25.285    6.131
     26.460  422.540    1.320    0.067    0.479    0.234    1.050   25.060    6.110
     26.470  423.142    1.016    0.134    0.392    0.201    0.849   25.354    6.002
     26.480  426.178    1.376    0.033    0.300    0.294    1.042   25.368    5.782
     26.490  426.021    1.062    0.033    0.300    0.268    0.933   25.416    5.874
     26.500  426.821    1.035    0.201    0.367    0.167    1.164   25.258    6.172
     26.510  423.922    1.168    0.067    0.247    0.234    0.891   25.542    6.004
     26.520  423.003    1.229    0.167    0.401    0.294    1.202   25.634    5.901
     26.530  425.177    1.407    0.100    0.227    0.167    1.069   24.850    6.026
     26.540  422.434    1.168    0.067    0.254    0.234    0.962   25.252    5.001
     26.550  425.986    1.229    0.134    0.321    0.234    1.077   25.216    5.335
     26.560  427.461    1.123    0.134    0.265    0.234    1.168   25.611    5.925
     26.570  424.001    1.248    0.067    0.352    0.306    0.932   25.054    5.448
     26.580  422.448    1.088    0.067    0.367    0.134    0.857   25.357    5.820
     26.590  423.494    1.255    0.134    0.474    0.167    1.042   25.282    5.810
     26.600  423.622    1.221    0.100    0.387    0.354    1.251   25.203    5.970
     26.610  422.254    1.016    0.134    0.374    0.268    1.034   24.980    5.318
     26.620  422.785    1.096    0.167    0.543    0.234    1.258   25.616    5.671
     26.630  419.382    1.229    0.201    0.481    0.167    1.000   25.839    5.088
     26.640  422.880    1.160    0.201    0.561    0.272    0.955   25.102    5.564
     26.650  423.080    1.123    0.067    0.493    0.268    1.236   25.022    6.116
     26.660  425.900    1.141    0.100    0.501    0.227    1.240   25.746    6.247
     26.670  422.842    1.213    0.134    0.501    0.160    1.315   25.740    5.255
     26.680  422.963    1.301    0.201    0.474    0.160    1.085   26.578    4.836
     26.690  421.325    1.248    0.134    0.448    0.167    1.418   25.540    5.777
     26.700  421.221    1.073    0.100    0.488    0.261    1.168   24.990    5.935
     26.710  427.174    1.088    0.100    0.335    0.335    1.209   26.413    5.785
     26.720  421.647    1.069    0.100    0.448    0.294    1.395   26.107    5.270
     26.730  421.073    1.229    0.127    0.561    0.301    1.224   24.890    5.098
     26.740  421.561    0.956    0.033    0.779    0.421    1.228   25.306    5.653
     26.750  421.736    1.195    0.100    0.501    0.428    1.349   25.330    5.466
     26.760  417.393    1.100    0.134    0.561    0.354    0.937   24.320    5.501
     26.770  421.080    1.308    0.100    0.535    0.294    1.126   25.448    5.363
     26.780  421.132    1.236    0.067    0.381    0.167    1.179   24.985    5.597
     26.790  419.559    1.195    0.033    0.481    0.261    1.035   25.928    5.684
     26.800  422.903    1.335    0.134    0.486    0.167    1.201   24.727    5.345
     26.810  421.593    1.248    0.033    0.414    0.234    0.997   25.616    5.597
     26.820  419.464    1.141    0.134    0.481    0.134    1.001   25.405    5.451
     26.830  422.097    1.195    0.033    0.508    0.261    0.876   24.965    5.464
     26.840  421.039    1.153    0.100    0.468    0.167    0.929   25.438    5.892
     26.850  421.506    1.229    0.134    0.474    0.301    1.254   25.275    6.051
     26.860  423.638    1.365    0.194    0.595    0.234    1.368   24.994    6.114
     26.870  423.667    1.373    0.134    0.662    0.301    1.043   25.632    5.627
     26.880  424.573    1.095    0.067    0.832    0.194    0.963   26.047    6.040
     26.890  423.001    1.195    0.167    0.758    0.201    1.130   25.837    5.821
     26.900  421.808    1.206    0.160    0.608    0.160    1.145   26.394    6.010
     26.910  420.284    1.392    0.100    0.601    0.100    1.110   25.681    5.430
     26.920  422.379    1.498    0.100    0.512    0.100    0.959   25.076    5.678
     26.930  424.740    1.357    0.067    0.761    0.194    1.050   26.254    5.692
     26.940  421.371    1.429    0.067    0.508    0.172    1.096   25.624    5.629
     26.950  421.194    1.164    0.167    0.672    0.167    1.057   25.818    5.733
     26.960  420.092    1.339    0.067    0.431    0.201    1.020   24.790    6.339
     26.970  420.628    1.308    0.134    0.628    0.201    1.076   25.748    6.237
     26.980  424.426    1.100    0.167    0.645    0.201    1.182   25.551    6.057
     26.990  422.824    1.308    0.100    0.754    0.201    1.062   24.823    5.554
     27.000  420.787    1.282    0.160    0.755    0.287    0.865   25.212    6.107
     27.010  423.400    1.354    0.067    0.528    0.167    1.035   24.898    5.878
     27.020  422.417    1.532    0.067    0.709    0.160    0.910   25.171    5.979
     27.030  424.965    1.270    0.067    0.487    0.134    0.937   24.990    5.896
     27.040  424.263    1.293    0.067    0.667    0.194    1.062   25.331    6.016
     27.050  425.247    1.350    0.033    0.528    0.234    0.944   24.466    5.984
     27.060  427.577    1.175    0.134    0.607    0.167    1.126   26.036    6.034
     27.070  423.586    1.115    0.134    0.528    0.134    1.072   26.553    5.960
     27.080  422.305    1.058    0.100    0.634    0.294    0.982   25.152    5.634
     27.090  422.187    1.195    0.100    0.564    0.254    0.952   25.777    5.252
     27.100  423.134    1.399    0.067    0.473    0.261    0.944   26.041    6.009
     27.110  423.425    1.293    0.067    0.547    0.167    1.171   25.763    5.767
     27.120  424.231    1.468    0.060    0.762    0.261    0.837   25.691    5.484
     27.130  423.141    1.354    0.201    0.634    0.234    0.963   25.603    5.207
     27.140  427.487    1.217    0.100    0.538    0.202    1.062   24.591    5.617
     27.150  423.532    1.149    0.167    0.487    0.234    0.990   25.899    5.270
     27.160  422.924    1.282    0.100    0.454    0.294    0.918   25.811    5.675
     27.170  423.562    1.293    0.201    0.619    0.168    1.009   25.766    5.249
     27.180  421.910    1.346    0.134    0.574    0.167    1.104   25.231    5.675
     27.190  420.443    1.202    0.100    0.652    0.227    1.069   25.972    5.500
     27.200  419.479    1.399    0.100    0.468    0.167    1.122   25.553    5.708
     27.210  420.234    1.248    0.033    0.641    0.201    0.830   25.089    6.110
     27.220  421.844    1.176    0.100    0.621    0.261    0.887   24.951    6.058
     27.230  424.770    1.255    0.067    0.641    0.234    0.940   26.017    5.701
     27.240  421.935    1.195    0.100    0.487    0.134    1.110   25.743    5.559
     27.250  421.616    1.123    0.100    0.561    0.201    0.910   25.105    6.275
     27.260  420.787    1.229    0.134    0.535    0.269    1.141   24.882    5.531
     27.270  424.688    1.282    0.033    0.528    0.234    1.050   25.815    6.029
     27.280  424.005    1.229    0.100    0.554    0.335    1.107   25.541    5.330
     27.290  420.282    1.259    0.067    0.394    0.301    1.004   25.068    6.022
     27.300  426.449    1.195    0.134    0.547    0.328    1.016   24.927    5.649
     27.310  420.534    1.176    0.067    0.454    0.265    0.985   25.143    6.145
     27.320  424.580    1.248    0.134    0.574    0.421    1.005   25.004    6.232
     27.330  430.283    1.198    0.000    0.568    0.328    1.054   25.074    5.934
     27.340  430.774    1.350    0.100    0.374    0.167    1.050   25.286    5.954
     27.350  427.459    1.168    0.033    0.507    0.268    1.069   25.029    5.696
     27.360  426.571    1.346    0.100    0.487    0.234    0.970   24.970    6.174
     27.370  423.586    1.255    0.160    0.561    0.227    1.179   26.459    5.655
     27.380  424.676    1.221    0.167    0.474    0.328    1.159   25.771    6.086
     27.390  423.157    1.149    0.033    0.508    0.167    0.902   25.492    6.280
     27.400  425.131    1.335    0.167    0.554    0.201    1.076   25.684    6.398
     27.410  427.470    1.206    0.067    0.528    0.194    1.118   25.834    6.269
     27.420  426.961    1.213    0.134    0.521    0.160    1.095   25.807    5.711
     27.430  423.948    1.213    0.134    0.588    0.194    0.986   26.105    6.201
     27.440  423.893    1.293    0.067    0.514    0.234    0.883   26.276    5.954
     27.450  425.139    1.301    0.127    0.528    0.160    1.145   25.637    5.695
     27.460  425.591    1.270    0.033    0.528    0.301    0.971   24.958    6.289
     27.470  422.972    1.240    0.033    0.434    0.268    1.084   25.575    5.513
     27.480  423.043    1.221    0.167    0.514    0.167    1.024   25.945    6.145
     27.490  422.465    1.153    0.033    0.341    0.201    0.978   24.306    5.768
     27.500  422.232    1.346    0.033    0.574    0.265    0.886   24.251    5.551
     27.510  421.765    1.335    0.100    0.498    0.294    0.962   25.727    6.108
     27.520  424.565    1.035    0.033    0.473    0.194    0.887   24.955    6.627
     27.530  425.091    1.479    0.100    0.474    0.194    0.986   25.623    6.105
     27.540  426.616    1.229    0.134    0.621    0.268    0.906   25.029    5.942
     27.550  422.589    1.429    0.067    0.588    0.354    1.058   25.670    6.113
     27.560  426.808    1.471    0.067    0.607    0.221    1.114   25.464    6.015
     27.570  427.425    1.168    0.067    0.528    0.167    1.069   27.101    6.127
     27.580  427.386    1.369    0.067    0.575    0.201    1.009   25.520    5.589
     27.590  426.588    1.418    0.067    0.480    0.201    0.876   25.337    5.898
     27.600  424.662    1.289    0.127    0.408    0.301    0.960   25.888    6.019
     27.610  421.787    1.248    0.033    0.394    0.160    1.039   24.975    5.567
     27.620  423.674    1.100    0.100    0.574    0.160    1.016   25.305    5.756
     27.630  425.855    1.221    0.100    0.401    0.227    0.978   24.789    6.281
     27.640  423.185    1.471    0.033    0.367    0.234    0.865   25.764    5.840
     27.650  429.843    1.323    0.033    0.505    0.221    0.910   25.989    5.932
     27.660  425.674    1.301    0.100    0.459    0.328    1.104   25.957    6.065
     27.670  426.160    1.339    0.227    0.501    0.194    1.016   24.730    5.762
     27.680  424.573    1.176    0.134    0.434    0.328    1.160   25.840    5.504
     27.690  422.153    1.069    0.172    0.600    0.453    0.997   24.419    5.967
     27.700  424.744    1.195    0.067    0.461    0.294    1.130   25.046    6.207
     27.710  421.547    1.123    0.100    0.374    0.167    1.027   24.899    6.329
     27.720  420.489    1.179    0.227    0.607    0.234    1.104   25.516    5.399
     27.730  426.166    1.141    0.201    0.712    0.254    1.088   25.089    5.625
     27.740  417.837    1.202    0.067    0.468    0.167    0.830   24.931    4.798
     27.750  419.214    1.160    0.227    0.540    0.227    1.182   24.127    5.396
     27.760  420.897    1.088    0.033    0.561    0.160    1.004   24.944    5.512
     27.770  421.474    1.202    0.127    0.719    0.134    1.027   25.507    5.643
     27.780  423.736    1.141    0.067    0.666    0.201    0.944   24.548    5.450
     27.790  423.287    1.153    0.033    0.594    0.167    0.902   25.238    5.210
     27.800  426.418    1.149    0.100    0.487    0.134    1.035   25.865    5.050
     27.810  421.701    1.263    0.033    0.487    0.134    1.153   24.669    5.772
     27.820  428.071    1.259    0.134    0.381    0.221    1.020   25.733    5.618
     27.830  422.487    1.293    0.134    0.408    0.100    1.001   26.342    5.209
     27.840  421.501    1.248    0.033    0.621    0.127    0.747   25.304    5.710
     27.850  422.249    1.195    0.033    0.493    0.227    1.016   25.238    5.723
     27.860  422.818    1.255    0.067    0.567    0.201    1.050   25.593    5.897
     27.870  426.293    1.327    0.100    0.678    0.100    1.031   25.872    5.194
     27.880  424.783    1.232    0.100    0.507    0.127    1.057   25.524    5.393
     27.890  424.205    1.179    0.100    0.687    0.160    1.122   25.387    5.220
     27.900  424.038    1.221    0.134    0.480    0.100    1.024   26.388    5.211
     27.910  423.717    1.357    0.067    0.605    0.127    1.043   25.092    5.582
     27.920  420.028    1.251    0.067    0.598    0.194    0.891   25.829    5.622
     27.930  423.615    1.312    0.100    0.334    0.094    0.804   25.755    5.224
     27.940  419.780    1.388    0.100    0.441    0.067    0.812   25.933    5.178
     27.950  419.229    1.312    0.134    0.414    0.071    0.895   25.756    5.761
     27.960  419.537    1.301    0.100    0.607    0.033    0.754   25.416    5.941
     27.970  419.854    1.244    0.067    0.548    0.033    0.732   24.303    5.685
     27.980  420.459    1.240    0.033    0.441    0.033    0.868   24.514    6.066
     27.990  419.580    1.285    0.033    0.521    0.100    0.943   25.477    5.981
     28.000  419.706    1.532    0.067    0.480    0.134    0.793   25.057    5.846
     28.010  417.664    1.373    0.100    0.474    0.134    0.849   24.628    5.788
     28.020  415.988    1.320    0.033    0.481    0.127    0.974   25.752    5.592
     28.030  418.898    1.342    0.067    0.474    0.067    1.092   24.784    5.612
     28.040  421.725    1.327    0.000    0.554    0.236    1.190   24.138    5.579
     28.050  420.566    1.126    0.067    0.547    0.134    1.122   25.470    6.002
     28.060  424.079    1.452    0.067    0.541    0.194    1.152   25.140    5.796
     28.070  421.889    1.232    0.100    0.395    0.067    1.149   24.480    5.994
     28.080  423.594    1.407    0.067    0.508    0.134    1.236   25.897    5.382
     28.090  426.622    1.403    0.127    0.441    0.167    1.039   26.492    5.221
     28.100  426.837    1.320    0.100    0.429    0.294    1.062   26.559    5.656
     28.110  425.365    1.195    0.067    0.494    0.067    0.955   25.412    5.395
     28.120  426.015    1.365    0.033    0.535    0.221    1.009   25.326    5.372
     28.130  420.615    1.293    0.167    0.650    0.067    0.932   26.165    5.514
     28.140  422.952    1.468    0.127    0.421    0.167    1.065   26.548    5.350
     28.150  422.078    1.183    0.067    0.448    0.261    1.141   25.532    5.551
     28.160  421.251    1.221    0.134    0.546    0.127    0.891   25.332    5.348
     28.170  421.807    1.244    0.100    0.528    0.100    0.997   26.525    5.564
     28.180  425.159    1.274    0.100    0.581    0.167    1.043   25.733    5.691
     28.190  424.437    1.153    0.067    0.528    0.236    0.997   26.145    5.699
     28.200  423.358    1.176    0.067    0.554    0.067    1.077   25.242    5.674
     28.210  423.016    1.225    0.067    0.455    0.131    1.088   25.550    5.974
     28.220  423.682    1.297    0.033    0.574    0.067    1.156   26.502    5.505
     28.230  425.662    1.062    0.134    0.431    0.067    0.876   27.372    5.880
     28.240  427.140    1.346    0.160    0.434    0.120    0.872   27.125    5.244
     28.250  424.299    1.088    0.100    0.561    0.027    1.122   27.031    5.312
     28.260  426.807    1.016    0.100    0.525    0.067    1.179   25.653    5.933
     28.270  427.399    1.168    0.067    0.581    0.094    0.914   25.672    6.085
     28.280  429.292    1.115    0.067    0.595    0.100    1.160   26.520    5.733
     28.290  427.133    1.104    0.100    0.307    0.100    0.917   26.282    5.626
     28.300  422.405    1.009    0.127    0.427    0.100    0.997   26.923    5.404
     28.310  428.175    1.123    0.100    0.412    0.201    0.857   26.627    5.981
     28.320  429.494    1.301    0.067    0.512    0.127    1.027   26.284    5.984
     28.330  427.303    1.088    0.067    0.427    0.100    1.065   26.625    5.815
     28.340  427.794    1.073    0.067    0.348    0.187    0.971   26.402    5.989
     28.350  429.829    1.153    0.100    0.341    0.187    0.918   27.045    6.037
     28.360  431.378    1.176    0.067    0.434    0.160    1.100   26.223    6.467
     28.370  430.166    1.255    0.033    0.645    0.160    1.149   26.824    6.236
     28.380  427.052    1.187    0.100    0.461    0.154    1.240   27.714    5.927
     28.390  427.395    1.168    0.067    0.521    0.201    1.032   26.243    5.915
     28.400  426.897    1.115    0.134    0.427    0.167    0.872   26.536    5.845
     28.410  428.679    1.304    0.033    0.592    0.205    0.971   25.847    5.748
     28.420  427.731    1.365    0.033    0.468    0.127    0.811   26.419    6.145
     28.430  427.180    1.373    0.033    0.398    0.160    1.062   26.809    6.067
     28.440  428.247    1.232    0.067    0.476    0.127    0.735   26.373    6.414
     28.450  428.773    1.206    0.067    0.341    0.100    1.160   24.699    5.913
     28.460  430.537    1.320    0.100    0.265    0.227    0.899   26.247    5.804
     28.470  429.861    1.297    0.100    0.360    0.100    0.937   25.684    6.359
     28.480  430.758    1.179    0.100    0.497    0.134    0.879   25.863    6.379
     28.490  423.989    1.232    0.100    0.526    0.287    0.812   25.828    6.244
     28.500  425.525    1.501    0.100    0.395    0.167    0.880   26.880    5.686
     28.510  427.933    1.267    0.100    0.613    0.100    0.918   26.763    5.725
     28.520  428.579    1.365    0.067    0.646    0.167    0.762   25.858    5.700
     28.530  426.460    1.327    0.033    0.519    0.201    0.872   26.672    5.880
     28.540  424.701    1.073    0.100    0.710    0.134    0.679   26.768    6.052
     28.550  424.025    1.267    0.033    0.515    0.134    0.717   26.684    6.501
     28.560  426.702    1.392    0.033    0.456    0.254    0.793   26.444    6.023
     28.570  422.414    1.297    0.033    0.539    0.194    0.785   26.798    5.854
     28.580  426.416    1.285    0.033    0.445    0.221    0.705   26.780    5.732
     28.590  424.852    1.505    0.067    0.426    0.287    0.671   26.040    5.901
     28.600  419.785    1.354    0.033    0.575    0.160    0.626   25.890    5.436
     28.610  422.468    1.312    0.033    0.465    0.100    0.645   25.528    5.406
     28.620  423.740    1.126    0.033    0.495    0.160    0.504   25.323    5.655
     28.630  421.324    1.282    0.033    0.474    0.247    0.645   25.979    5.471
     28.640  419.101    1.088    0.067    0.354    0.160    0.637   26.705    5.908
     28.650  423.292    1.153    0.033    0.354    0.100    0.573   25.947    5.732
     28.660  423.034    1.248    0.067    0.646    0.160    0.713   26.289    5.641
     28.670  423.642    1.141    0.033    0.715    0.127    0.800   26.271    5.784
     28.680  421.826    1.153    0.067    0.435    0.154    0.762   25.970    5.649
     28.690  425.150    1.126    0.067    0.314    0.100    0.671   26.281    5.849
     28.700  421.353    1.134    0.067    0.522    0.165    0.641   25.625    5.529
     28.710  428.202    1.100    0.033    0.522    0.261    0.694   25.982    5.159
     28.720  425.764    1.141    0.033    0.613    0.265    0.645   26.324    5.416
     28.730  425.021    1.195    0.060    0.582    0.167    0.785   24.837    6.230
     28.740  423.753    1.100    0.067    0.435    0.227    0.679   24.870    6.240
     28.750  422.993    1.062    0.033    0.653    0.301    0.838   25.516    5.751
     28.760  420.839    1.285    0.067    0.582    0.160    0.652   25.550    5.513
     28.770  421.747    1.255    0.033    0.468    0.221    0.633   24.388    6.090
     28.780  425.163    1.278    0.100    0.529    0.127    0.721   25.210    5.490
     28.790  425.645    1.330    0.100    0.515    0.167    0.876   25.117    5.696
     28.800  421.971    1.365    0.033    0.335    0.194    0.686   24.232    5.296
     28.810  421.728    1.141    0.067    0.368    0.167    0.724   24.517    5.770
     28.820  423.411    1.141    0.033    0.541    0.172    0.766   24.742    5.634
     28.830  422.247    1.179    0.138    0.428    0.160    0.997   24.239    5.640
     28.840  421.359    1.285    0.067    0.488    0.221    0.755   24.882    6.135
     28.850  424.743    1.255    0.067    0.501    0.261    0.645   24.781    6.317
     28.860  423.263    1.274    0.105    0.601    0.033    0.766   24.812    6.501
     28.870  422.611    1.062    0.100    0.582    0.234    0.819   23.976    5.855
     28.880  425.300    1.282    0.000    0.541    0.167    0.838   25.337    6.597
     28.890  424.256    1.452    0.134    0.412    0.167    0.690   25.797    6.234
     28.900  419.799    1.141    0.067    0.613    0.160    0.599   25.155    6.050
     28.910  424.893    1.232    0.067    0.548    0.067    0.557   25.420    5.943
     28.920  424.640    1.308    0.033    0.388    0.100    0.660   25.551    5.950
     28.930  424.085    1.259    0.033    0.395    0.154    0.687   25.545    6.294
     28.940  422.704    1.141    0.033    0.488    0.167    0.664   25.530    6.103
     28.950  422.544    1.160    0.033    0.354    0.221    0.656   26.110    5.555
     28.960  420.832    1.331    0.067    0.488    0.067    0.550   25.424    5.246
     28.970  421.288    1.206    0.067    0.555    0.100    0.925   26.160    5.453
     28.980  421.217    1.221    0.067    0.548    0.134    0.690   26.195    6.137
     28.990  418.881    1.365    0.033    0.515    0.100    0.565   24.798    5.569
     29.000  423.187    1.285    0.067    0.541    0.268    0.664   25.162    5.336
     29.010  421.327    1.320    0.067    0.421    0.428    0.846   25.024    5.691
     29.020  422.135    1.248    0.100    0.448    0.448    0.618   25.086    5.525
     29.030  419.562    1.320    0.033    0.522    0.167    0.671   24.506    5.940
     29.040  422.494    1.335    0.067    0.488    0.201    0.740   25.340    5.813
     29.050  423.572    1.255    0.067    0.479    0.261    0.687   25.090    5.507
     29.060  422.297    1.100    0.033    0.459    0.134    0.640   25.423    5.048
     29.070  423.239    1.331    0.067    0.557    0.160    0.876   25.689    5.567
     29.080  426.081    1.255    0.033    0.541    0.201    0.645   25.328    4.994
     29.090  424.759    1.335    0.067    0.414    0.258    0.812   25.250    5.796
     29.100  424.889    1.232    0.067    0.474    0.328    0.861   25.191    5.747
     29.110  426.070    1.149    0.094    0.474    0.268    0.842   24.817    5.985
     29.120  425.402    1.126    0.067    0.582    0.227    0.865   26.147    5.610
     29.130  423.880    0.937    0.067    0.528    0.287    0.910   25.681    5.743
     29.140  424.334    1.175    0.067    0.648    0.227    0.960   24.570    5.498
     29.150  426.021    1.255    0.000    0.614    0.194    0.789   25.077    6.522
     29.160  426.903    1.020    0.033    0.628    0.247    0.762   24.724    6.312
     29.170  427.418    1.343    0.033    0.550    0.194    0.717   25.620    6.075
     29.180  421.150    1.301    0.100    0.588    0.167    0.853   25.104    5.381
     29.190  424.743    1.073    0.067    0.603    0.134    0.902   25.908    6.750
     29.200  425.109    1.047    0.167    0.621    0.254    0.724   25.022    5.674
     29.210  424.627    1.365    0.033    0.455    0.154    0.698   25.568    5.823
     29.220  424.317    1.308    0.067    0.579    0.094    0.705   25.524    5.778
     29.230  425.881    1.069    0.167    0.528    0.100    0.599   24.335    5.631
     29.240  428.635    1.153    0.067    0.388    0.067    0.698   25.634    6.098
     29.250  425.698    1.115    0.100    0.535    0.127    0.690   25.462    5.801
     29.260  425.690    1.088    0.067    0.601    0.127    0.705   25.271    5.630
     29.270  425.977    1.035    0.134    0.546    0.194    0.918   25.331    5.993
     29.280  423.121    1.153    0.134    0.508    0.094    0.671   26.251    5.751
     29.290  423.338    1.084    0.071    0.568    0.187    0.876   24.483    6.082
     29.300  429.723    1.100    0.067    0.601    0.094    0.618   25.512    6.117
     29.310  425.560    1.168    0.134    0.546    0.067    0.755   24.657    6.012
     29.320  425.529    1.062    0.167    0.586    0.027    0.789   24.052    6.246
     29.330  427.366    1.267    0.067    0.395    0.094    0.546   25.173    6.313
     29.340  426.512    1.088    0.100    0.582    0.053    0.804   24.505    6.380
     29.350  425.007    0.956    0.154    0.474    0.067    0.633   24.896    6.171
     29.360  424.573    1.149    0.094    0.515    0.033    0.584   24.730    6.127
     29.370  427.122    1.168    0.167    0.555    0.160    0.774   24.538    5.986
     29.380  424.581    1.100    0.060    0.361    0.094    0.717   24.566    5.739
     29.390  426.501    1.195    0.067    0.428    0.160    0.808   24.843    5.847
     29.400  424.256    1.001    0.033    0.575    0.127    0.694   25.172    5.919
     29.410  422.625    1.221    0.033    0.522    0.194    0.724   25.103    6.000
     29.420  427.355    1.062    0.067    0.582    0.261    0.671   25.501    5.656
     29.430  424.145    1.282    0.033    0.488    0.194    0.724   25.328    5.516
     29.440  424.719    1.115    0.100    0.522    0.201    0.918   25.076    5.782
     29.450  423.766    0.903    0.067    0.522    0.261    0.831   26.336    5.792
     29.460  423.839    1.293    0.060    0.479    0.227    0.967   25.286    5.459
     29.470  420.645    1.123    0.067    0.529    0.221    0.610   24.634    5.890
     29.480  426.847    1.100    0.000    0.575    0.100    0.819   24.839    5.426
     29.490  423.838    1.096    0.067    0.560    0.120    0.645   24.578    6.037
     29.500  424.094    1.009    0.033    0.613    0.067    0.645   24.542    5.644
     29.510  423.006    1.115    0.033    0.575    0.160    0.610   24.594    5.542
     29.520  422.563    1.141    0.134    0.428    0.180    0.724   24.029    6.006
     29.530  424.548    1.088    0.067    0.601    0.127    0.910   24.351    6.174
     29.540  428.380    1.320    0.100    0.548    0.154    0.720   24.137    5.640
     29.550  426.039    1.123    0.100    0.481    0.067    0.777   24.799    6.670
     29.560  424.344    1.293    0.160    0.421    0.100    0.853   25.988    6.215
     29.570  429.418    1.160    0.033    0.488    0.100    0.845   25.497    5.712
     29.580  426.533    1.213    0.160    0.395    0.100    0.952   24.985    5.884
     29.590  421.881    1.460    0.067    0.589    0.060    0.721   25.521    6.380
     29.600  422.142    1.308    0.134    0.529    0.160    0.925   24.760    5.765
     29.610  422.646    1.141    0.033    0.646    0.154    0.758   24.555    5.926
     29.620  424.526    1.194    0.033    0.562    0.067    0.701   25.197    6.051
     29.630  426.180    1.149    0.033    0.709    0.060    0.872   25.611    6.421
     29.640  421.804    1.115    0.100    0.596    0.134    0.944   26.125    5.972
     29.650  425.264    1.047    0.134    0.495    0.027    1.005   24.669    6.067
     29.660  423.623    1.232    0.134    0.495    0.138    1.058   26.051    6.100
     29.670  421.154    1.168    0.071    0.622    0.160    0.633   25.426    6.467
     29.680  424.027    1.164    0.100    0.608    0.027    0.596   25.144    6.047
     29.690  425.128    1.445    0.100    0.515    0.033    0.724   25.986    6.096
     29.700  427.028    1.126    0.127    0.684    0.194    0.789   24.758    6.122
     29.710  423.532    1.285    0.067    0.474    0.167    0.910   25.405    5.824
     29.720  420.473    1.137    0.100    0.535    0.227    1.077   25.213    6.145
     29.730  423.827    1.115    0.134    0.548    0.287    0.823   24.683    6.319
     29.740  421.638    1.202    0.033    0.548    0.134    0.690   25.651    6.506
     29.750  423.090    1.232    0.067    0.675    0.134    0.842   25.530    5.840
     29.760  421.626    1.361    0.067    0.716    0.187    0.751   24.889    6.509
     29.770  422.935    1.221    0.067    0.726    0.067    0.910   26.182    5.944
     29.780  419.786    1.229    0.067    0.759    0.100    0.656   24.045    5.674
     29.790  423.209    1.380    0.067    0.668    0.194    0.819   25.671    5.821
     29.800  422.784    1.153    0.134    0.713    0.134    0.819   25.048    5.752
     29.810  423.207    1.035    0.067    0.762    0.261    0.865   24.343    5.974
     29.820  422.965    1.126    0.000    0.802    0.100    0.812   26.461    5.540
     29.830  425.446    1.009    0.134    0.421    0.287    0.724   25.167    6.002
     29.840  422.403    1.160    0.067    0.642    0.100    0.732   24.739    5.663
     29.850  421.100    1.115    0.033    0.541    0.201    0.694   24.451    6.292
     29.860  418.649    1.123    0.067    0.710    0.060    0.872   24.364    6.109
     29.870  421.911    1.096    0.033    0.688    0.134    0.743   25.040    5.660
     29.880  418.932    1.123    0.100    0.775    0.067    0.955   24.741    5.589
     29.890  413.692    1.009    0.067    0.635    0.134    0.755   25.030    6.088
     29.900  418.367    1.179    0.033    0.735    0.127    0.789   25.202    6.093
     29.910  418.198    1.308    0.033    0.687    0.167    0.698   25.019    6.163
     29.920  417.664    1.244    0.033    0.776    0.094    0.478   25.531    5.476
     29.930  421.739    1.335    0.033    0.699    0.100    0.713   25.455    5.937
     29.940  420.683    1.262    0.033    0.715    0.100    0.493   25.620    5.685
     29.950  418.997    1.035    0.100    0.682    0.134    0.629   25.130    5.841
     29.960  423.626    1.176    0.067    0.715    0.221    0.735   25.219    5.789
     29.970  421.919    1.096    0.138    0.695    0.160    0.796   25.245    5.554
     29.980  423.355    1.354    0.067    0.773    0.321    0.740   24.603    5.731
     29.990  422.028    1.221    0.100    0.782    0.201    0.721   25.005    5.750
     30.000  422.573    1.195    0.033    0.688    0.134    0.800   25.058    6.273
     30.010  423.823    1.206    0.033    0.694    0.295    0.709   25.218    6.125
     30.020  420.606    1.202    0.160    0.588    0.294    0.815   26.137    5.534
     30.030  421.076    1.062    0.033    0.655    0.187    0.902   26.593    5.952
     30.040  420.344    1.043    0.033    0.695    0.033    0.652   25.702    5.821
     30.050  422.371    1.176    0.033    0.561    0.000    0.770   25.342    6.234
     30.060  425.198    1.107    0.033    0.401    0.033    0.629   24.503    6.501
     30.070  420.684    1.100    0.000    0.601    0.000    0.713   26.011    6.601
     30.080  420.974    1.293    0.033    0.548    0.000    0.664   25.553    6.583
     30.090  419.140    0.963    0.033    0.601    0.027    0.580   25.785    6.612
     30.100  422.447    1.248    0.000    0.555    0.100    0.751   25.325    6.642
     30.110  420.515    0.993    0.033    0.522    0.000    0.717   25.380    5.987
     30.120  419.722    1.107    0.067    0.501    0.033    0.743   24.711    6.223
     30.130  421.123    1.081    0.000    0.561    0.033    0.671   25.298    6.502
     30.140  421.950    1.153    0.067    0.421    0.000    0.652   24.646    6.864
     30.150  420.783    1.035    0.067    0.601    0.027    0.588   26.143    6.339
     30.160  420.800    1.365    0.067    0.589    0.033    0.592   25.423    6.246
     30.170  415.954    1.141    0.067    0.593    0.000    0.724   25.044    6.062
     30.180  421.617    1.335    0.060    0.656    0.053    0.668   25.642    6.373
     30.190  420.107    1.335    0.033    0.769    0.060    0.523   25.214    6.187
     30.200  414.690    1.410    0.033    0.742    0.134    0.751   25.251    6.470
     30.210  419.668    1.460    0.033    0.837    0.134    0.865   26.696    6.259
     30.220  421.741    1.376    0.033    0.801    0.167    0.777   25.472    6.061
     30.230  422.611    1.361    0.134    0.653    0.232    0.724   26.086    6.511
     30.240  422.193    1.452    0.067    0.709    0.135    0.766   24.372    6.420
     30.250  421.048    1.373    0.033    0.635    0.261    0.891   25.391    6.069
     30.260  422.383    1.198    0.033    0.635    0.348    0.884   24.676    6.181
     30.270  422.642    1.434    0.100    0.668    0.134    0.758   24.929    6.090
     30.280  426.816    1.388    0.100    0.668    0.268    0.944   25.533    6.446
     30.290  424.045    1.323    0.067    0.649    0.294    0.997   24.966    6.074
     30.300  424.496    1.168    0.033    0.695    0.361    0.971   25.110    6.112
     30.310  425.217    1.069    0.033    0.793    0.328    0.914   24.796    6.013
     30.320  423.808    1.202    0.067    0.662    0.201    0.758   25.609    6.832
     30.330  418.777    1.335    0.033    0.653    0.261    0.732   24.283    7.136
     30.340  421.026    1.376    0.067    0.722    0.227    0.785   26.355    6.020
     30.350  421.480    1.441    0.100    0.808    0.134    0.796   26.302    5.886
     30.360  422.600    1.221    0.067    0.709    0.268    1.005   25.970    6.261
     30.370  422.370    1.388    0.067    0.748    0.201    0.959   25.781    6.480
     30.380  421.231    1.141    0.167    0.745    0.428    1.008   25.455    6.256
     30.390  424.038    1.232    0.100    0.822    0.134    1.009   26.095    6.371
     30.400  420.351    1.248    0.167    0.899    0.134    1.084   25.601    6.534
     30.410  417.997    1.365    0.067    0.913    0.167    1.130   25.061    6.451
     30.420  420.130    1.202    0.134    0.692    0.201    1.111   25.180    6.630
     30.430  418.978    1.301    0.134    0.692    0.167    0.932   24.750    6.498
     30.440  421.120    1.456    0.134    0.685    0.134    0.959   25.076    6.837
     30.450  421.727    1.308    0.033    0.805    0.134    1.080   25.343    6.419
     30.460  422.009    1.153    0.100    0.886    0.127    1.092   25.345    6.699
     30.470  420.303    1.373    0.100    0.776    0.100    1.149   25.545    6.680
     30.480  417.664    1.168    0.134    0.751    0.227    1.092   24.310    6.805
     30.490  418.316    1.187    0.067    0.891    0.134    0.967   25.776    6.656
     30.500  421.680    1.505    0.134    0.932    0.160    0.978   26.214    6.557
     30.510  423.853    1.468    0.100    0.810    0.105    1.050   25.149    6.468
     30.520  420.386    1.248    0.100    0.829    0.067    0.952   25.255    7.320
     30.530  421.981    1.388    0.134    0.910    0.067    0.910   25.733    6.496
     30.540  420.053    1.392    0.100    0.839    0.100    1.016   25.264    6.211
     30.550  421.311    1.285    0.100    0.779    0.100    0.918   26.131    6.424
     30.560  420.533    1.354    0.067    0.937    0.067    0.952   25.256    7.372
     30.570  420.611    1.464    0.100    0.859    0.201    1.130   25.780    6.321
     30.580  421.901    1.073    0.100    0.799    0.100    1.081   25.369    6.096
     30.590  416.569    1.145    0.067    0.899    0.167    1.149   25.418    5.997
     30.600  416.740    0.990    0.134    0.970    0.167    1.201   25.002    5.472
     30.610  419.038    1.009    0.134    0.852    0.234    1.149   25.530    5.996
     30.620  417.910    1.123    0.100    0.899    0.201    1.134   24.832    6.719
     30.630  414.790    0.884    0.067    0.752    0.167    0.838   26.197    6.173
     30.640  415.838    1.081    0.067    0.801    0.194    0.937   25.121    6.337
     30.650  418.281    0.884    0.033    0.805    0.361    1.069   24.938    5.515
     30.660  418.963    0.990    0.134    0.678    0.201    1.126   24.135    6.226
     30.670  421.892    1.149    0.067    0.872    0.167    0.967   24.723    6.214
     30.680  421.312    0.914    0.134    0.859    0.167    1.050   25.490    5.687
     30.690  417.787    0.982    0.134    0.818    0.134    1.122   24.125    5.827
     30.700  417.780    1.062    0.100    0.817    0.067    0.986   24.854    6.540
     30.710  416.386    1.016    0.134    0.924    0.067    1.110   24.731    6.138
     30.720  420.435    1.350    0.100    0.757    0.067    1.080   24.656    6.297
     30.730  420.606    1.141    0.134    0.954    0.100    1.032   24.485    6.834
     30.740  423.444    1.388    0.134    0.821    0.094    0.830   25.019    6.005
     30.750  422.089    1.149    0.167    0.870    0.167    1.013   24.225    6.311
     30.760  420.084    1.168    0.167    0.641    0.160    0.985   24.216    6.223
     30.770  421.856    1.285    0.100    0.695    0.094    1.066   24.782    6.236
     30.780  421.162    1.134    0.094    0.695    0.258    1.255   24.959    5.802
     30.790  419.222    0.910    0.067    0.635    0.100    0.997   24.722    5.831
     30.800  419.899    0.910    0.100    0.601    0.134    0.959   24.517    5.346
     30.810  419.629    1.009    0.067    0.608    0.167    1.099   24.185    5.847
     30.820  420.602    0.777    0.067    0.628    0.127    1.229   25.720    5.900
     30.830  422.691    0.804    0.100    0.715    0.227    1.027   24.620    5.800
     30.840  419.493    1.043    0.100    0.615    0.227    1.009   24.647    6.048
     30.850  419.914    1.141    0.100    0.795    0.094    1.240   24.543    5.951
     30.860  422.330    1.240    0.100    0.635    0.194    1.129   24.522    5.409
     30.870  421.720    1.301    0.067    0.656    0.194    1.178   24.485    5.651
     30.880  422.028    1.316    0.167    0.620    0.134    1.085   25.072    5.266
     30.890  420.744    1.369    0.067    0.719    0.160    1.031   25.824    5.117
     30.900  418.433    1.255    0.100    0.741    0.328    0.944   24.771    5.428
     30.910  419.300    1.327    0.033    0.750    0.426    1.254   24.113    5.435
     30.920  420.794    1.301    0.134    0.748    0.402    1.297   24.390    4.941
     30.930  423.984    1.248    0.067    0.621    0.339    1.079   24.284    5.502
     30.940  419.741    1.327    0.134    0.808    0.268    0.944   24.406    5.606
     30.950  425.631    1.380    0.138    0.722    0.421    1.035   25.246    5.626
     30.960  425.392    1.399    0.160    0.741    0.321    1.134   24.505    5.368
     30.970  418.354    1.195    0.067    0.939    0.214    1.050   24.620    5.509
     30.980  426.749    1.365    0.067    0.800    0.361    1.035   25.816    5.648
     30.990  417.660    1.035    0.033    0.722    0.368    1.149   25.438    6.616
     31.000  422.238    1.327    0.067    0.855    0.268    1.009   24.381    6.515
     31.010  419.029    1.327    0.100    0.695    0.328    0.963   23.876    6.118
     31.020  423.657    1.308    0.100    0.642    0.254    1.043   24.441    6.503
     31.030  422.289    1.221    0.134    0.807    0.134    1.042   24.263    5.828
     31.040  421.349    1.168    0.138    0.681    0.167    1.058   25.046    6.208
     31.050  418.802    1.107    0.100    0.951    0.167    1.069   24.442    5.789
     31.060  416.685    1.043    0.134    0.875    0.160    1.024   24.565    5.687
     31.070  416.092    1.240    0.134    0.675    0.180    1.020   24.911    5.794
     31.080  417.593    1.100    0.100    0.867    0.160    0.971   24.232    6.816
     31.090  413.722    1.361    0.100    0.922    0.134    1.145   23.735    5.739
     31.100  413.557    1.274    0.134    0.939    0.134    0.865   24.058    5.729
     31.110  415.846    1.168    0.134    0.902    0.127    1.122   24.160    5.790
     31.120  416.829    1.206    0.067    0.625    0.194    1.005   24.254    5.479
     31.130  421.091    1.543    0.100    0.662    0.134    0.960   24.477    5.904
     31.140  419.730    1.445    0.100    0.846    0.160    1.174   23.457    5.415
     31.150  415.090    1.248    0.100    0.608    0.127    0.971   24.420    5.574
     31.160  419.803    1.206    0.172    0.628    0.227    1.043   24.775    5.774
     31.170  415.184    1.282    0.134    0.822    0.272    0.899   25.136    5.656
     31.180  417.965    1.324    0.100    0.759    0.261    0.986   24.929    5.998
     31.190  417.544    1.361    0.134    0.805    0.201    1.171   25.159    5.646
     31.200  419.796    1.229    0.172    0.628    0.201    1.092   25.602    5.864
     31.210  420.190    1.376    0.134    0.779    0.194    1.043   24.923    6.241
     31.220  416.538    1.407    0.067    0.688    0.100    1.009   25.119    6.221
     31.230  416.824    1.293    0.100    0.695    0.135    1.023   25.354    5.901
     31.240  419.643    1.195    0.071    0.642    0.172    0.937   25.818    5.584
     31.250  423.571    1.365    0.067    0.715    0.194    1.187   25.726    6.428
     31.260  422.462    1.255    0.134    0.681    0.134    1.122   25.514    6.587
     31.270  424.711    1.206    0.127    0.842    0.328    1.061   26.528    6.869
     31.280  417.508    1.259    0.067    0.782    0.474    1.183   25.730    6.163
     31.290  420.364    1.282    0.134    0.755    0.198    1.050   26.038    7.019
     31.300  420.673    1.380    0.134    0.668    0.239    1.012   25.519    6.338
     31.310  417.799    1.429    0.100    0.481    0.167    1.168   25.147    5.870
     31.320  418.794    1.475    0.194    0.722    0.134    1.153   25.681    5.648
     31.330  420.229    1.407    0.067    0.800    0.172    1.084   26.030    6.378
     31.340  419.492    1.498    0.100    0.668    0.167    1.027   26.031    5.832
     31.350  418.523    1.195    0.100    0.802    0.227    0.865   26.025    5.601
     31.360  419.830    1.206    0.067    0.532    0.167    1.320   24.864    5.679
     31.370  419.545    1.365    0.100    0.809    0.134    1.085   24.579    5.990
     31.380  418.798    1.248    0.033    0.682    0.167    1.046   25.481    5.301
     31.390  422.315    1.259    0.067    0.675    0.167    0.891   25.750    6.107
     31.400  424.107    1.206    0.100    0.668    0.100    0.978   25.877    6.087
     31.410  423.806    1.403    0.067    0.615    0.261    1.085   26.876    5.401
     31.420  421.089    1.221    0.105    0.565    0.268    1.157   24.847    5.382
     31.430  421.873    1.380    0.067    0.526    0.134    0.971   26.721    5.616
     31.440  419.044    1.407    0.067    0.621    0.388    1.077   25.528    5.373
     31.450  420.359    1.259    0.033    0.685    0.294    1.062   25.367    6.137
     31.460  421.430    1.308    0.067    0.765    0.234    0.925   25.683    5.566
     31.470  415.085    1.206    0.067    0.805    0.335    1.300   24.290    5.515
     31.480  421.827    1.285    0.067    0.722    0.201    0.925   25.295    5.454
     31.490  417.032    1.009    0.067    0.681    0.227    1.032   26.126    5.802
     31.500  418.231    1.312    0.067    0.748    0.160    1.156   25.876    5.572
     31.510  415.882    1.304    0.100    0.826    0.201    1.152   25.322    6.903
     31.520  417.421    1.267    0.100    0.726    0.167    0.918   25.385    6.192
     31.530  417.235    1.179    0.067    0.741    0.194    1.217   26.599    6.228
     31.540  419.972    1.126    0.033    0.601    0.294    1.096   26.061    7.156
     31.550  418.283    1.445    0.067    0.659    0.201    1.035   24.208    5.673
     31.560  422.149    1.354    0.105    0.668    0.301    1.149   24.701    5.788
     31.570  420.887    1.380    0.067    0.735    0.160    0.971   24.270    6.080
     31.580  421.588    1.304    0.067    0.740    0.294    1.066   25.012    5.893
     31.590  422.811    1.297    0.067    0.738    0.428    1.012   24.117    6.417
     31.600  426.442    1.054    0.067    0.481    0.261    0.986   24.753    6.394
     31.610  423.873    1.047    0.167    0.646    0.234    1.084   25.147    6.559
     31.620  421.774    1.073    0.134    0.874    0.232    0.925   25.692    6.083
     31.630  421.463    1.251    0.100    0.741    0.201    1.009   24.681    6.387
     31.640  418.892    1.149    0.194    0.681    0.268    1.115   24.453    6.750
     31.650  420.604    1.308    0.100    0.842    0.167    0.932   24.748    6.499
     31.660  419.443    1.123    0.100    0.862    0.094    1.122   23.809    6.594
     31.670  419.996    1.308    0.033    0.769    0.225    0.830   23.493    6.396
     31.680  416.731    1.267    0.167    0.702    0.167    0.932   23.190    6.411
     31.690  419.225    1.221    0.033    0.761    0.154    0.997   25.321    6.908
     31.700  422.239    1.157    0.134    0.639    0.194    1.004   25.935    6.563
     31.710  419.481    1.312    0.100    0.625    0.187    1.005   26.013    6.595
     31.720  423.296    1.232    0.167    0.695    0.167    0.827   24.425    6.829
     31.730  419.032    1.043    0.100    0.608    0.268    1.005   24.811    6.405
     31.740  421.835    1.255    0.100    0.515    0.201    1.043   25.207    6.184
     31.750  427.049    1.308    0.067    0.535    0.361    1.016   25.643    6.985
     31.760  426.540    1.069    0.134    0.481    0.294    1.107   26.011    6.121
     31.770  418.856    1.126    0.094    0.635    0.399    0.997   26.280    6.663
     31.780  420.168    1.115    0.067    0.528    0.261    1.069   25.991    6.475
     31.790  422.222    1.088    0.094    0.539    0.395    0.891   26.610    6.617
     31.800  424.430    1.221    0.134    0.579    0.227    1.058   25.742    5.885
     31.810  420.494    1.168    0.094    0.474    0.201    1.058   25.193    5.991
     31.820  420.040    1.259    0.160    0.388    0.268    0.997   25.098    6.088
     31.830  422.872    1.240    0.100    0.468    0.395    1.157   24.949    5.755
     31.840  416.627    1.221    0.100    0.394    0.234    1.085   24.945    5.682
     31.850  419.348    1.187    0.142    0.521    0.227    0.952   26.459    5.547
     31.860  418.899    1.168    0.127    0.508    0.134    0.937   25.724    6.320
     31.870  421.172    1.213    0.067    0.668    0.221    1.104   26.676    6.408
     31.880  417.719    1.232    0.105    0.695    0.134    1.282   26.602    6.478
     31.890  418.808    1.153    0.100    0.541    0.201    1.274   25.659    6.329
     31.900  419.966    1.285    0.067    0.519    0.194    1.153   25.393    5.971
     31.910  417.754    1.168    0.100    0.448    0.261    1.043   26.175    6.521
     31.920  417.528    1.195    0.100    0.595    0.294    1.104   26.143    6.513
     31.930  422.442    1.445    0.100    0.474    0.167    0.940   24.940    5.480
     31.940  416.017    1.346    0.194    0.588    0.134    1.243   25.024    5.435
     31.950  419.739    1.062    0.127    0.601    0.134    1.243   24.989    6.169
     31.960  415.558    1.054    0.205    0.606    0.167    1.175   25.616    5.592
     31.970  414.724    1.255    0.134    0.414    0.268    1.054   24.723    6.060
     31.980  419.537    1.282    0.100    0.561    0.167    0.997   25.356    6.320
     31.990  417.229    1.179    0.067    0.561    0.134    1.111   24.434    5.873
     32.000  418.618    1.259    0.100    0.519    0.160    1.130   24.308    6.494
     32.010  421.092    1.126    0.134    0.655    0.100    1.035   24.619    6.417
     32.020  421.541    1.282    0.134    0.608    0.160    0.997   25.493    6.094
     32.030  420.163    1.429    0.134    0.468    0.067    1.005   24.719    6.146
     32.040  419.367    1.115    0.100    0.535    0.167    1.054   24.320    6.409
     32.050  419.783    1.248    0.071    0.649    0.134    1.115   24.622    6.136
     32.060  419.758    1.282    0.105    0.688    0.134    1.103   24.774    6.383
     32.070  418.956    1.088    0.127    0.652    0.167    0.974   25.261    5.887
     32.080  423.828    1.240    0.033    0.501    0.167    0.955   24.198    7.129
     32.090  420.827    1.312    0.033    0.748    0.201    1.187   24.175    7.098
     32.100  420.642    1.248    0.134    0.501    0.100    1.027   25.017    6.755
     32.110  421.171    0.929    0.100    0.697    0.167    0.929   25.456    6.888
     32.120  422.723    1.297    0.100    0.568    0.134    0.978   25.845    6.678
     32.130  423.677    1.141    0.134    0.613    0.160    1.042   24.268    6.807
     32.140  428.321    1.365    0.134    0.682    0.100    0.986   25.022    6.974
     32.150  421.425    1.115    0.134    0.448    0.100    1.187   24.682    6.421
     32.160  424.177    1.069    0.100    0.561    0.100    1.202   25.137    6.314
     32.170  422.945    1.092    0.100    0.474    0.100    1.232   25.063    6.833
     32.180  423.252    1.312    0.134    0.494    0.134    1.210   25.383    6.107
     32.190  421.522    1.134    0.105    0.541    0.201    1.187   24.868    5.865
     32.200  425.117    1.179    0.172    0.474    0.134    1.202   25.170    6.835
     32.210  421.114    1.149    0.100    0.488    0.194    1.099   23.977    6.697
     32.220  419.299    1.308    0.105    0.448    0.234    1.338   25.048    6.644
     32.230  424.470    1.449    0.071    0.448    0.201    1.084   24.657    6.430
     32.240  421.570    1.202    0.100    0.294    0.127    1.039   23.511    6.951
     32.250  422.491    1.134    0.100    0.535    0.100    1.057   25.784    6.628
     32.260  426.865    1.308    0.033    0.655    0.205    1.270   25.555    6.344
     32.270  422.974    1.035    0.105    0.702    0.134    1.085   24.806    6.814
     32.280  426.259    1.357    0.067    0.601    0.194    1.187   25.002    6.452
     32.290  424.508    1.115    0.067    0.826    0.134    0.921   25.530    6.312
     32.300  423.362    1.195    0.134    0.668    0.201    1.043   24.785    5.732
     32.310  424.057    1.126    0.134    0.726    0.299    0.974   25.052    5.329
     32.320  420.046    1.255    0.033    0.579    0.167    1.050   23.846    6.196
     32.330  423.478    1.115    0.067    0.759    0.261    1.009   24.645    6.446
     32.340  421.857    1.297    0.094    0.766    0.339    0.997   24.984    5.814
     32.350  423.941    1.464    0.060    0.726    0.399    1.171   24.946    5.502
     32.360  421.181    1.384    0.172    0.648    0.234    1.016   24.735    5.735
     32.370  424.770    1.251    0.067    0.608    0.328    1.039   24.788    5.248
     32.380  420.378    1.050    0.167    0.745    0.167    0.921   23.812    5.714
     32.390  417.541    1.248    0.187    0.782    0.194    1.039   24.018    5.725
     32.400  422.995    1.195    0.100    0.728    0.167    1.122   23.763    5.766
     32.410  421.246    1.020    0.172    0.608    0.100    0.872   23.881    5.489
     32.420  421.786    1.126    0.100    0.695    0.201    1.152   24.628    5.862
     32.430  421.371    1.100    0.160    0.588    0.194    1.069   24.826    5.378
     32.440  420.765    1.130    0.167    0.762    0.227    1.081   24.736    4.867
     32.450  420.226    1.088    0.172    0.625    0.167    0.891   24.607    5.708
     32.460  424.285    1.096    0.100    0.757    0.160    1.175   24.416    5.423
     32.470  423.589    1.346    0.138    0.842    0.339    1.270   25.755    5.187
     32.480  420.833    1.285    0.105    0.762    0.100    1.157   25.584    4.915
     32.490  423.215    1.285    0.160    0.621    0.134    1.115   25.002    5.698
     32.500  421.445    1.195    0.165    0.722    0.100    1.157   24.730    5.373
     32.510  421.528    1.357    0.167    0.666    0.194    1.191   25.972    5.606
     32.520  421.412    1.229    0.172    0.777    0.234    1.115   25.308    6.394
     32.530  426.594    1.301    0.205    0.786    0.194    1.016   24.228    5.793
     32.540  424.326    1.195    0.033    0.789    0.227    1.043   25.427    6.415
     32.550  423.166    1.187    0.033    0.800    0.261    1.024   24.945    6.059
     32.560  425.017    1.206    0.094    0.793    0.368    1.043   25.405    6.225
     32.570  423.088    1.134    0.221    0.722    0.306    1.187   26.058    5.550
     32.580  423.815    1.380    0.100    0.875    0.261    1.031   25.102    6.344
     32.590  423.126    1.255    0.105    0.783    0.268    1.141   25.313    6.212
     32.600  421.666    1.176    0.067    0.980    0.234    0.944   24.299    5.865
     32.610  422.613    1.267    0.067    0.757    0.261    0.990   25.122    6.341
     32.620  422.702    1.195    0.094    0.621    0.239    1.110   25.160    6.136
     32.630  420.526    1.043    0.105    0.752    0.268    0.985   25.590    6.111
     32.640  425.267    1.042    0.100    0.892    0.234    0.986   25.562    5.963
     32.650  423.318    1.217    0.067    0.821    0.167    1.012   24.104    5.517
     32.660  419.214    1.107    0.105    0.815    0.201    0.990   24.922    5.839
     32.670  421.965    1.047    0.060    0.648    0.201    1.107   25.105    5.917
     32.680  423.680    1.073    0.067    0.812    0.366    1.159   25.402    6.490
     32.690  421.704    1.346    0.067    0.832    0.167    1.069   25.421    5.858
     32.700  421.452    1.460    0.094    0.912    0.301    1.319   25.278    6.311
     32.710  423.589    1.259    0.100    0.747    0.201    1.206   26.824    6.997
     32.720  425.035    1.202    0.033    0.765    0.167    1.084   24.964    6.853
     32.730  427.804    1.009    0.100    0.974    0.134    1.221   25.706    6.902
     32.740  426.949    1.134    0.134    0.877    0.172    1.111   25.125    6.397
     32.750  425.257    1.195    0.100    0.745    0.134    1.024   25.970    6.300
     32.760  424.781    1.134    0.067    0.801    0.167    1.088   24.377    6.910
     32.770  426.798    1.259    0.033    0.903    0.134    0.974   24.841    6.339
     32.780  421.575    1.202    0.067    0.832    0.227    1.054   23.693    6.145
     32.790  425.377    1.009    0.071    0.854    0.201    0.990   25.018    6.208
     32.800  422.817    1.069    0.067    0.786    0.254    0.982   24.508    6.156
     32.810  424.348    1.100    0.100    0.715    0.234    0.902   24.434    6.890
     32.820  426.300    0.849    0.067    0.783    0.368    1.118   23.676    6.546
     32.830  424.205    1.107    0.100    0.772    0.268    0.944   24.344    6.279
     32.840  421.583    1.267    0.067    0.843    0.201    1.009   22.903    6.274
     32.850  424.528    1.016    0.100    0.839    0.234    1.020   23.796    6.529
     32.860  424.652    0.876    0.201    0.719    0.265    1.111   24.551    6.145
     32.870  428.366    0.982    0.127    0.723    0.167    1.001   24.535    5.919
     32.880  422.766    0.910    0.100    0.719    0.134    1.077   24.912    6.658
     32.890  428.548    1.088    0.100    0.656    0.234    1.194   24.632    7.298
     32.900  426.149    0.956    0.138    0.789    0.134    0.902   25.131    6.803
     32.910  420.484    1.149    0.172    0.607    0.167    1.039   24.877    6.623
     32.920  425.001    1.137    0.134    0.776    0.201    1.050   25.037    6.387
     32.930  424.352    1.111    0.067    0.690    0.332    1.062   24.142    6.613
     32.940  425.669    1.202    0.373    0.625    0.234    1.240   24.512    6.542
     32.950  425.148    1.141    0.272    0.874    0.301    1.107   25.048    6.205
     32.960  425.624    1.077    0.067    0.894    0.395    1.088   24.233    7.012
     32.970  424.313    1.126    0.167    0.794    0.299    1.122   24.694    6.396
     32.980  423.241    1.153    0.100    0.688    0.421    1.009   24.727    6.398
     32.990  424.738    1.035    0.100    0.877    0.388    1.111   24.340    6.296
     33.000  422.860    1.255    0.033    0.785    0.414    0.929   24.200    6.557
     33.010  420.762    1.100    0.100    0.895    0.167    0.868   24.597    6.893
     33.020  425.305    1.141    0.100    0.916    0.354    1.046   23.604    6.878
     33.030  419.816    1.073    0.134    0.676    0.201    0.997   24.502    6.928
     33.040  425.097    1.009    0.127    0.817    0.361    1.077   24.855    6.866
     33.050  423.957    1.115    0.172    0.875    0.194    1.096   24.666    6.945
     33.060  426.170    1.115    0.134    0.919    0.201    1.141   24.788    6.542
     33.070  425.073    1.100    0.100    0.668    0.234    0.952   24.550    6.412
     33.080  425.993    1.293    0.243    0.832    0.234    1.077   24.521    6.224
     33.090  427.806    1.312    0.234    0.841    0.339    1.194   24.997    6.319
     33.100  424.973    1.168    0.134    0.874    0.239    1.206   24.134    5.920
     33.110  428.525    1.343    0.127    0.740    0.239    1.243   24.281    5.974
     33.120  426.537    1.073    0.194    0.730    0.272    1.323   24.158    6.326
     33.130  429.495    1.388    0.127    0.745    0.239    1.099   25.114    6.452
     33.140  424.535    1.267    0.033    0.899    0.167    1.164   24.350    6.226
     33.150  427.832    1.301    0.272    0.912    0.265    1.122   24.713    6.456
     33.160  428.219    1.312    0.167    0.854    0.294    1.134   24.442    6.394
     33.170  429.458    1.176    0.067    0.782    0.167    0.997   24.515    6.246
     33.180  423.992    1.179    0.134    0.745    0.100    1.062   25.022    6.476
     33.190  423.789    1.202    0.172    0.701    0.134    1.126   23.174    6.525
     33.200  423.362    1.221    0.209    0.776    0.167    1.224   23.623    5.983
     33.210  427.201    1.282    0.172    0.757    0.234    1.292   23.651    5.909
     33.220  422.893    1.221    0.172    0.662    0.287    1.171   24.232    5.998
     33.230  422.147    1.176    0.067    0.614    0.172    1.065   22.478    5.948
     33.240  426.051    1.141    0.232    0.727    0.268    1.077   23.766    6.171
     33.250  421.381    1.335    0.100    0.674    0.167    0.777   24.371    5.983
     33.260  424.958    1.176    0.100    0.815    0.167    0.955   23.913    6.427
     33.270  424.976    1.168    0.172    0.819    0.301    0.853   23.815    6.238
     33.280  423.395    1.202    0.094    0.772    0.328    0.937   23.697    5.832
     33.290  421.652    1.312    0.067    0.906    0.268    0.944   23.477    6.051
     33.300  423.304    1.270    0.134    0.745    0.294    0.853   24.086    6.092
     33.310  425.517    1.282    0.134    0.877    0.435    0.963   23.902    5.540
     33.320  420.068    1.308    0.172    0.595    0.339    0.766   23.740    6.380
     33.330  425.828    1.206    0.134    0.715    0.201    0.762   24.059    5.446
     33.340  426.867    1.293    0.160    0.535    0.414    1.107   24.269    5.522
     33.350  420.865    1.195    0.127    0.713    0.421    0.849   24.934    5.645
     33.360  422.480    1.434    0.167    0.572    0.301    0.830   24.779    5.826
     33.370  424.811    1.195    0.167    0.688    0.402    0.876   24.317    5.713
     33.380  424.836    1.285    0.172    0.625    0.268    1.172   24.702    5.853
     33.390  420.513    1.069    0.134    0.535    0.294    0.770   24.287    5.644
     33.400  421.080    1.282    0.172    0.607    0.335    0.766   24.025    5.512
     33.410  422.062    1.069    0.172    0.468    0.301    1.107   24.135    5.967
     33.420  425.902    1.179    0.167    0.553    0.368    0.842   24.131    6.346
     33.430  420.194    1.206    0.100    0.601    0.328    0.898   24.473    6.288
     33.440  415.178    1.088    0.067    0.548    0.299    0.766   24.205    6.110
     33.450  421.748    1.304    0.134    0.455    0.301    0.770   24.909    6.799
     33.460  419.837    1.217    0.134    0.448    0.268    0.823   24.985    6.348
     33.470  417.396    1.179    0.134    0.695    0.227    0.807   24.872    6.162
     33.480  423.890    1.384    0.134    0.518    0.234    0.979   24.552    6.201
     33.490  421.703    1.467    0.134    0.702    0.301    0.910   24.373    5.605
     33.500  425.732    1.418    0.134    0.849    0.261    0.902   24.857    5.893
     33.510  417.824    1.221    0.067    0.628    0.294    0.853   24.239    6.123
     33.520  420.562    1.441    0.127    0.895    0.301    0.842   24.475    5.606
     33.530  423.663    1.361    0.134    0.635    0.328    1.092   24.328    5.586
     33.540  423.871    1.434    0.134    0.642    0.388    0.849   23.609    6.006
     33.550  417.163    1.354    0.134    0.842    0.361    0.948   24.444    5.498
     33.560  424.249    1.422    0.134    0.557    0.361    1.027   23.937    5.758
     33.570  417.246    1.293    0.033    0.650    0.428    0.990   24.449    5.958
     33.580  418.891    1.267    0.167    0.706    0.406    0.951   23.976    6.161
     33.590  419.177    1.229    0.134    0.695    0.335    0.777   24.576    5.872
     33.600  415.622    1.414    0.100    0.568    0.268    0.849   23.651    6.111
     33.610  417.433    1.479    0.134    0.515    0.335    0.785   23.180    5.819
     33.620  419.335    1.221    0.067    0.628    0.205    0.796   23.482    6.036
     33.630  415.623    1.206    0.134    0.829    0.268    0.804   23.987    5.213
     33.640  419.380    1.353    0.134    0.826    0.167    0.929   24.088    5.864
     33.650  421.919    1.274    0.167    0.668    0.294    0.777   24.964    5.874
     33.660  419.359    1.350    0.134    0.618    0.294    0.857   24.580    6.022
     33.670  418.570    1.232    0.067    0.719    0.167    0.982   24.749    5.803
     33.680  419.311    1.160    0.127    0.655    0.134    0.929   24.417    5.557
     33.690  419.953    1.100    0.100    0.474    0.167    1.009   24.150    5.151
     33.700  419.327    1.285    0.134    0.685    0.227    0.754   25.210    5.393
     33.710  421.795    1.186    0.100    0.582    0.201    0.876   23.732    4.995
     33.720  420.368    1.301    0.100    0.582    0.234    0.785   24.142    5.177
     33.730  423.580    1.339    0.100    0.628    0.201    0.785   24.329    5.512
     33.740  421.051    1.354    0.134    0.512    0.234    0.830   24.785    5.437
     33.750  419.494    1.179    0.067    0.486    0.261    1.077   23.514    5.995
     33.760  417.297    1.248    0.067    0.548    0.335    0.951   23.722    5.207
     33.770  420.251    1.354    0.134    0.735    0.268    0.891   23.318    5.693
     33.780  418.297    1.388    0.134    0.728    0.201    0.800   24.795    5.753
     33.790  420.833    1.251    0.100    0.675    0.396    0.906   23.611    5.778
     33.800  418.872    1.232    0.033    0.561    0.272    0.819   24.350    5.318
     33.810  417.829    1.415    0.067    0.674    0.234    0.812   23.967    6.059
     33.820  419.271    1.274    0.033    0.688    0.261    0.857   23.371    5.203
     33.830  420.875    1.312    0.100    0.601    0.268    0.694   24.174    5.493
     33.840  421.198    1.100    0.033    0.515    0.268    0.985   24.270    5.735
     33.850  423.008    1.308    0.100    0.632    0.294    1.013   24.517    5.181
     33.860  422.293    1.339    0.100    0.522    0.227    0.823   24.915    5.271
     33.870  417.789    1.240    0.134    0.579    0.268    0.865   23.597    5.340
     33.880  421.472    1.285    0.100    0.662    0.268    0.868   24.744    5.159
     33.890  419.694    1.441    0.127    0.512    0.301    0.754   23.653    5.458
     33.900  420.944    1.460    0.134    0.575    0.234    0.876   24.359    5.294
     33.910  422.591    1.282    0.067    0.625    0.366    0.868   24.645    5.316
     33.920  417.666    1.259    0.094    0.695    0.436    0.993   23.444    5.547
     33.930  420.616    1.354    0.134    0.642    0.268    0.990   23.794    5.308
     33.940  420.233    1.339    0.100    0.704    0.234    1.122   24.114    6.236
     33.950  424.161    1.407    0.134    0.762    0.205    1.020   24.074    6.068
     33.960  427.582    1.100    0.067    0.775    0.332    1.001   24.651    6.129
     33.970  421.912    1.445    0.067    0.952    0.265    0.812   24.044    5.843
     33.980  426.446    1.392    0.100    0.688    0.194    0.827   24.923    6.815
     33.990  420.663    1.335    0.067    0.786    0.234    0.932   23.729    5.871
     34.000  424.620    1.418    0.067    0.815    0.234    0.929   24.623    6.481
     34.010  427.144    1.285    0.134    0.992    0.201    0.853   23.706    6.757
     34.020  426.162    1.380    0.167    0.688    0.306    0.777   24.119    6.096
     34.030  426.036    1.407    0.100    0.842    0.268    0.955   24.587    6.169
     34.040  425.688    1.141    0.100    0.645    0.234    0.944   23.737    6.840
     34.050  428.667    1.202    0.100    0.614    0.234    0.857   24.524    6.927
     34.060  425.088    1.221    0.100    0.735    0.167    0.857   24.044    6.201
     34.070  421.047    1.168    0.067    0.655    0.201    0.872   24.468    6.119
     34.080  426.066    1.361    0.067    0.662    0.268    0.770   24.119    5.800
     34.090  421.795    1.297    0.033    0.734    0.265    0.921   23.066    5.436
     34.100  422.485    1.460    0.067    0.932    0.268    0.789   24.012    6.410
     34.110  424.326    1.195    0.100    0.860    0.201    1.001   24.009    6.453
     34.120  423.654    1.354    0.134    0.930    0.268    0.807   23.989    6.478
     34.130  422.941    0.887    0.033    0.882    0.201    0.830   23.259    6.393
     34.140  420.962    1.153    0.100    0.913    0.134    0.830   23.159    6.021
     34.150  416.604    1.301    0.067    0.758    0.265    0.846   22.754    5.914
     34.160  421.553    1.301    0.067    1.009    0.167    0.838   23.672    5.893
     34.170  419.647    1.137    0.134    0.913    0.234    1.092   23.959    5.645
     34.180  419.915    1.399    0.100    1.060    0.167    0.860   23.228    5.774
     34.190  420.109    1.301    0.100    0.875    0.160    1.009   24.852    5.972
     34.200  421.754    1.195    0.067    1.078    0.167    1.046   25.039    6.293
     34.210  420.306    1.195    0.100    1.029    0.239    0.857   24.824    6.182
     34.220  424.538    1.229    0.134    1.088    0.167    0.717   24.591    6.980
     34.230  421.615    1.221    0.100    0.878    0.201    0.751   24.645    6.291
     34.240  421.455    1.308    0.138    0.966    0.388    0.955   24.262    6.397
     34.250  420.732    1.244    0.067    0.792    0.339    1.020   24.560    6.591
     34.260  421.127    1.387    0.067    0.868    0.268    0.835   24.219    6.164
     34.270  420.992    1.388    0.134    0.901    0.239    0.796   24.006    6.073
     34.280  419.569    1.009    0.167    0.854    0.194    0.895   23.457    5.692
     34.290  421.581    1.179    0.100    0.870    0.167    0.815   23.633    6.761
     34.300  423.687    1.554    0.067    0.704    0.335    0.804   24.191    6.702
     34.310  418.407    1.320    0.100    0.849    0.366    0.902   23.407    6.096
     34.320  420.960    1.141    0.167    0.949    0.335    1.005   22.876    6.328
     34.330  419.038    1.229    0.134    1.000    0.201    0.777   23.210    6.567
     34.340  422.353    1.115    0.100    0.792    0.134    0.789   23.216    5.840
     34.350  422.580    1.312    0.134    0.936    0.239    0.777   23.519    6.356
     34.360  423.531    1.403    0.100    0.691    0.268    0.777   23.595    5.853
     34.370  422.566    1.289    0.167    0.767    0.299    0.865   23.796    6.196
     34.380  420.093    1.179    0.134    1.005    0.261    0.952   24.279    6.185
     34.390  419.548    1.100    0.067    0.761    0.261    0.948   23.269    5.948
     34.400  422.687    1.361    0.100    0.840    0.205    0.838   24.979    6.148
     34.410  422.986    1.115    0.134    0.796    0.522    0.960   24.739    5.756
     34.420  422.846    1.441    0.100    0.856    0.428    0.876   23.527    6.072
     34.430  423.480    1.426    0.134    0.859    0.466    0.812   23.580    6.257
     34.440  421.979    1.195    0.134    0.803    0.268    0.793   23.639    6.149
     34.450  416.660    1.414    0.167    0.998    0.339    1.085   23.356    6.245
     34.460  420.060    1.536    0.067    0.934    0.261    0.826   23.297    5.935
     34.470  415.644    1.357    0.100    0.907    0.299    0.789   23.346    6.032
     34.480  418.272    1.380    0.067    0.790    0.272    0.925   24.113    5.571
     34.490  413.050    1.274    0.100    0.846    0.167    0.793   23.255    6.001
     34.500  420.158    1.490    0.067    0.952    0.234    0.849   23.333    5.716
     34.510  423.909    1.335    0.067    1.012    0.134    0.849   23.288    5.084
     34.520  415.919    1.376    0.100    0.865    0.201    0.705   22.721    5.477
     34.530  418.257    1.308    0.067    0.874    0.201    1.020   23.692    5.497
     34.540  417.849    1.248    0.100    0.850    0.201    0.861   24.326    6.254
     34.550  416.364    1.285    0.067    0.881    0.205    0.937   23.884    5.800
     34.560  420.915    1.415    0.134    0.994    0.306    0.838   23.674    5.550
     34.570  417.652    1.460    0.033    0.792    0.265    0.762   23.587    5.363
     34.580  417.296    1.248    0.100    0.942    0.261    1.062   24.540    5.541
     34.590  422.276    1.410    0.100    0.865    0.167    0.728   24.172    5.943
     34.600  419.974    1.308    0.067    0.846    0.306    1.069   24.729    5.395
     34.610  420.225    1.232    0.134    0.727    0.268    0.690   24.205    5.561
     34.620  421.332    1.274    0.094    0.895    0.239    0.743   25.286    5.569
     34.630  415.462    1.350    0.067    0.912    0.138    0.580   23.701    5.314
     34.640  419.171    1.342    0.100    1.039    0.328    0.660   24.442    5.761
     34.650  421.156    1.206    0.100    0.979    0.328    0.580   24.051    6.032
     34.660  422.022    1.297    0.100    0.814    0.336    0.899   24.670    6.054
     34.670  423.700    1.206    0.067    0.891    0.205    0.902   24.829    5.672
     34.680  420.016    1.232    0.201    1.016    0.239    0.835   24.074    5.972
     34.690  418.925    1.426    0.100    0.761    0.332    0.751   24.748    5.612
     34.700  416.772    1.482    0.067    0.930    0.201    0.686   24.095    5.380
     34.710  417.014    1.195    0.134    0.941    0.335    0.770   23.184    5.700
     34.720  422.582    1.445    0.134    0.914    0.332    0.842   24.857    5.474
     34.730  418.371    1.213    0.033    0.905    0.268    0.766   23.386    5.526
     34.740  419.866    1.361    0.160    0.792    0.272    0.796   24.200    5.725
     34.750  420.527    1.073    0.033    0.754    0.268    0.800   23.805    5.557
     34.760  415.647    1.168    0.067    0.839    0.227    0.793   24.306    5.922
     34.770  420.243    1.373    0.067    0.859    0.261    0.888   24.706    5.568
     34.780  413.705    1.285    0.165    0.926    0.448    0.804   24.151    5.723
     34.790  419.498    1.418    0.167    1.034    0.321    0.777   24.316    5.953
     34.800  416.833    1.445    0.167    0.821    0.332    0.785   24.172    5.789
     34.810  418.436    1.354    0.100    0.780    0.466    0.770   24.168    5.851
     34.820  414.219    1.141    0.167    0.948    0.362    0.793   24.019    5.793
     34.830  418.703    1.035    0.167    0.732    0.366    0.812   23.820    5.567
     34.840  416.221    1.206    0.100    0.839    0.321    0.777   23.822    5.566
     34.850  416.637    1.100    0.127    0.878    0.301    0.762   24.334    5.822
     34.860  425.233    1.195    0.167    0.847    0.306    0.766   24.484    5.950
     34.870  418.844    1.346    0.100    0.787    0.395    0.838   23.926    5.252
     34.880  421.019    1.206    0.201    0.899    0.361    0.735   25.272    6.020
     34.890  418.729    1.259    0.127    0.761    0.399    0.812   23.739    5.569
     34.900  417.375    1.221    0.134    0.871    0.440    0.944   24.002    5.773
     34.910  420.674    1.221    0.167    0.780    0.366    0.626   24.657    5.892
     34.920  420.194    1.232    0.100    0.818    0.301    0.732   24.276    6.054
     34.930  420.551    1.312    0.160    0.847    0.194    0.785   24.630    5.718
     34.940  423.447    1.384    0.100    0.948    0.167    1.043   24.063    6.244
     34.950  416.421    1.274    0.201    0.807    0.396    0.891   23.337    5.906
     34.960  418.402    1.229    0.134    0.868    0.328    0.770   23.800    5.757
     34.970  421.173    1.282    0.167    0.892    0.366    0.770   24.219    6.240
     34.980  416.985    1.221    0.067    0.907    0.373    0.770   24.589    6.483
     34.990  418.198    1.149    0.167    0.782    0.433    0.759   22.948    5.992
     35.000  418.394    1.323    0.201    0.632    0.366    0.899   23.436    5.593
     35.010  418.458    1.160    0.167    0.872    0.363    0.770   24.288    5.759
     35.020  419.868    1.141    0.201    0.754    0.294    0.955   23.975    5.992
     35.030  414.757    1.308    0.134    0.794    0.227    0.781   23.263    5.663
     35.040  412.690    1.259    0.134    0.825    0.239    0.883   23.595    5.568
     35.050  413.569    1.179    0.201    0.814    0.261    0.849   23.899    5.855
     35.060  415.191    1.361    0.100    0.801    0.227    1.058   24.721    5.999
     35.070  418.138    1.160    0.127    0.799    0.167    0.758   24.487    6.022
     35.080  417.164    1.532    0.134    0.888    0.433    0.857   24.427    6.018
     35.090  418.951    1.319    0.100    0.801    0.328    0.884   24.675    6.429
     35.100  415.510    1.335    0.134    0.659    0.428    0.952   24.430    5.433
     35.110  417.912    1.043    0.134    0.692    0.361    0.990   24.729    6.202
     35.120  419.504    1.354    0.100    0.814    0.306    1.187   24.037    5.989
     35.130  415.621    1.062    0.134    0.882    0.234    1.016   24.456    6.114
     35.140  419.333    1.115    0.067    0.732    0.227    1.016   24.704    6.205
     35.150  419.576    1.403    0.201    0.719    0.234    0.857   25.080    6.227
     35.160  419.119    1.282    0.134    0.665    0.201    0.861   25.279    6.227
     35.170  417.827    1.293    0.067    0.645    0.254    0.796   25.787    6.174
     35.180  419.102    1.361    0.067    0.695    0.167    0.721   25.058    6.526
     35.190  419.612    1.088    0.134    0.871    0.227    0.997   25.632    6.394
     35.200  421.727    1.206    0.167    0.755    0.227    0.910   25.687    6.029
     35.210  420.320    1.297    0.134    0.620    0.269    0.880   25.923    6.094
     35.220  418.072    1.202    0.134    0.790    0.194    1.035   25.302    5.774
     35.230  419.893    1.308    0.134    0.742    0.258    0.910   25.176    5.652
     35.240  418.175    1.221    0.100    0.573    0.134    0.917   25.293    5.460
     35.250  419.476    1.373    0.067    0.772    0.167    0.997   25.613    5.005
     35.260  421.703    1.255    0.100    0.844    0.294    1.100   26.597    5.774
     35.270  418.018    1.346    0.100    0.693    0.335    1.043   25.633    6.044
     35.280  419.674    1.270    0.100    0.900    0.373    1.051   24.841    5.798
     35.290  417.189    1.179    0.167    0.907    0.410    1.039   25.389    5.435
     35.300  417.999    1.176    0.167    0.769    0.368    0.891   26.531    5.684
     35.310  423.707    1.221    0.067    1.008    0.519    0.781   26.394    5.266
     35.320  416.194    1.229    0.033    0.780    0.399    0.879   25.231    5.569
     35.330  418.147    1.282    0.234    0.761    0.395    1.009   25.591    5.255
     35.340  421.399    1.517    0.067    0.921    0.399    0.804   25.060    5.710
     35.350  421.093    1.361    0.067    0.775    0.268    0.865   25.303    5.861
     35.360  419.594    1.115    0.067    0.780    0.285    1.013   25.907    5.388
     35.370  420.048    1.168    0.100    0.872    0.306    0.933   25.946    5.934
     35.380  420.721    1.354    0.134    0.847    0.462    0.781   25.073    5.821
     35.390  420.716    1.380    0.100    0.780    0.254    0.971   24.384    6.082
     35.400  422.592    1.415    0.100    0.754    0.335    0.834   25.626    5.763
     35.410  416.058    1.335    0.067    0.720    0.361    0.807   25.105    5.853
     35.420  419.134    1.339    0.067    0.916    0.134    0.955   24.435    5.374
     35.430  420.041    1.426    0.134    0.934    0.261    0.819   25.383    6.087
     35.440  424.063    1.426    0.100    0.586    0.205    0.838   26.519    5.692
     35.450  421.167    1.206    0.100    0.473    0.134    0.754   26.444    5.748
     35.460  422.069    1.232    0.060    0.610    0.227    0.781   25.991    5.521
     35.470  422.870    1.425    0.134    0.780    0.201    0.815   26.146    6.194
     35.480  422.862    1.141    0.134    0.334    0.301    0.838   25.364    6.089
     35.490  421.168    1.096    0.100    0.718    0.473    0.830   25.442    5.730
     35.500  423.697    1.312    0.134    0.706    0.201    0.925   25.433    6.012
     35.510  423.500    1.429    0.100    0.631    0.234    0.872   25.271    5.729
     35.520  423.862    1.262    0.100    0.680    0.234    0.796   25.296    6.084
     35.530  423.578    1.255    0.100    0.807    0.239    0.937   25.669    5.706
     35.540  424.400    1.195    0.067    0.674    0.167    0.842   26.397    5.169
     35.550  428.243    1.339    0.067    0.573    0.134    0.955   25.913    5.681
     35.560  430.087    1.335    0.100    0.493    0.205    0.857   26.066    5.677
     35.570  422.033    1.195    0.100    0.920    0.160    0.740   25.521    5.504
     35.580  425.186    1.388    0.100    0.720    0.138    0.812   25.715    5.844
     35.590  423.774    1.168    0.134    0.773    0.134    0.793   24.850    6.199
     35.600  424.682    1.301    0.100    0.725    0.366    0.895   25.209    5.576
     35.610  422.262    1.202    0.067    0.811    0.294    0.982   24.984    5.765
     35.620  424.834    1.323    0.067    0.701    0.261    1.088   25.503    5.548
     35.630  425.939    1.195    0.100    0.725    0.243    0.876   25.275    5.639
     35.640  421.574    1.282    0.134    0.705    0.167    0.804   23.865    6.373
     35.650  423.988    1.062    0.067    0.684    0.167    0.891   25.636    5.854
     35.660  422.566    1.373    0.134    0.686    0.239    1.012   25.717    5.647
     35.670  427.291    1.373    0.100    0.771    0.272    0.910   24.918    5.633
     35.680  423.867    1.232    0.134    0.810    0.134    0.933   24.497    5.749
     35.690  423.451    1.232    0.100    0.847    0.234    0.899   24.992    5.789
     35.700  424.814    1.137    0.100    0.945    0.167    0.785   24.120    6.575
     35.710  426.632    1.088    0.100    0.878    0.134    0.834   24.558    6.150
     35.720  418.384    1.301    0.134    0.840    0.134    0.762   24.894    5.699
     35.730  422.781    1.331    0.094    0.631    0.201    0.857   24.086    6.182
     35.740  416.945    1.195    0.067    0.687    0.167    0.902   23.985    6.239
     35.750  417.805    1.415    0.100    0.789    0.134    0.735   24.413    6.205
     35.760  425.084    1.221    0.100    0.839    0.194    0.743   25.158    5.850
     35.770  423.422    1.195    0.033    0.881    0.134    0.777   25.194    5.852
     35.780  420.719    1.380    0.100    0.854    0.272    0.865   24.613    5.947
     35.790  421.623    1.354    0.134    0.878    0.232    0.842   24.913    6.031
     35.800  417.161    1.164    0.067    1.069    0.268    0.895   25.151    6.410
     35.810  422.996    1.323    0.067    0.930    0.268    0.709   25.767    6.673
     35.820  423.882    1.221    0.067    0.896    0.167    0.740   26.099    6.325
     35.830  424.184    1.073    0.100    0.878    0.272    0.618   25.076    6.495
     35.840  421.892    1.088    0.134    0.927    0.234    0.838   24.459    6.416
     35.850  423.849    1.441    0.100    0.787    0.167    1.080   25.999    6.432
     35.860  422.881    1.301    0.067    0.818    0.167    0.743   25.351    5.850
     35.870  422.189    1.399    0.067    0.833    0.167    0.800   24.664    5.740
     35.880  421.262    1.141    0.100    0.720    0.366    0.823   24.839    5.883
     35.890  419.317    1.327    0.100    0.578    0.201    0.781   25.451    5.521
     35.900  420.540    1.100    0.100    0.804    0.167    0.846   24.987    5.753
     35.910  417.712    1.320    0.134    0.871    0.167    0.853   26.332    6.251
     35.920  420.829    1.304    0.067    0.646    0.134    0.743   24.436    6.252
     35.930  420.184    1.274    0.100    0.733    0.272    0.872   25.920    5.703
     35.940  419.899    1.335    0.067    0.878    0.138    0.845   24.994    6.365
     35.950  421.594    1.176    0.100    0.727    0.239    0.815   25.076    6.156
     35.960  417.330    1.229    0.067    0.720    0.194    0.804   25.168    5.889
     35.970  422.429    1.248    0.067    0.713    0.172    0.804   25.596    5.817
     35.980  426.343    1.009    0.100    0.902    0.100    0.925   26.356    5.634
     35.990  424.102    1.062    0.067    0.733    0.134    0.860   25.672    6.111
     36.000  424.437    1.179    0.067    0.951    0.160    0.777   26.018    6.107
     36.010  425.914    1.062    0.067    0.733    0.201    0.872   25.028    5.535
     36.020  424.075    1.248    0.067    0.578    0.134    0.789   26.241    6.087
     36.030  420.828    1.320    0.100    0.586    0.134    0.701   26.220    6.323
     36.040  427.016    1.308    0.067    0.614    0.172    0.899   25.560    6.174
     36.050  425.667    1.240    0.134    0.694    0.261    0.758   26.279    5.874
     36.060  424.703    1.202    0.067    0.794    0.272    0.956   25.848    5.910
     36.070  425.554    1.415    0.134    0.833    0.239    1.096   25.570    6.227
     36.080  424.135    1.259    0.134    0.885    0.272    0.814   25.931    5.683
     36.090  427.499    1.229    0.067    0.871    0.239    0.899   25.938    5.662
     36.100  421.910    1.195    0.134    0.986    0.268    0.963   24.878    5.713
     36.110  426.236    1.229    0.100    0.912    0.234    1.058   24.862    6.017
     36.120  423.714    1.195    0.134    0.827    0.234    0.891   24.812    5.929
     36.130  425.697    1.434    0.100    0.919    0.268    0.793   25.465    5.744
     36.140  426.936    1.137    0.100    0.747    0.201    0.895   24.857    5.902
     36.150  422.460    1.073    0.134    0.898    0.205    0.853   25.281    6.461
     36.160  418.565    1.195    0.167    0.822    0.167    0.985   26.286    6.062
     36.170  423.463    1.149    0.100    0.621    0.134    0.743   26.642    6.356
     36.180  423.568    1.361    0.100    0.560    0.134    0.789   25.393    6.599
     36.190  423.714    1.373    0.067    0.807    0.301    0.887   25.281    5.958
     36.200  422.983    1.195    0.067    0.722    0.167    0.789   24.931    6.076
     36.210  424.930    1.304    0.134    0.680    0.234    0.907   24.790    5.760
     36.220  422.033    1.293    0.100    0.733    0.134    0.933   24.750    5.767
     36.230  424.255    1.259    0.067    0.804    0.160    0.971   24.766    6.921
     36.240  426.693    1.414    0.100    0.711    0.160    0.834   24.465    6.685
     36.250  427.211    1.244    0.100    0.771    0.234    0.929   25.138    6.336
     36.260  423.578    1.164    0.167    0.691    0.167    0.789   25.078    6.082
     36.270  427.695    1.259    0.167    0.807    0.234    0.857   24.966    6.097
     36.280  424.276    1.179    0.067    0.645    0.172    0.713   25.346    6.724
     36.290  424.183    1.346    0.094    0.660    0.134    0.796   25.798    6.235
     36.300  418.794    1.388    0.134    0.706    0.272    0.860   25.241    6.130
     36.310  420.031    1.399    0.100    0.713    0.134    0.826   25.207    5.433
     36.320  420.112    1.487    0.067    0.624    0.201    0.747   26.063    5.329
     36.330  418.815    1.195    0.033    0.613    0.328    0.940   25.292    5.517
     36.340  419.791    1.384    0.067    0.624    0.328    0.861   24.148    6.164
     36.350  419.686    1.479    0.167    0.567    0.239    0.796   24.912    6.249
     36.360  422.463    1.259    0.100    0.898    0.268    0.827   25.334    6.343
     36.370  419.061    1.274    0.134    0.856    0.134    0.857   24.442    5.962
     36.380  420.472    1.308    0.100    0.758    0.201    0.925   25.178    6.653
     36.390  416.559    1.285    0.100    0.905    0.301    0.815   24.550    6.122
     36.400  418.887    1.293    0.134    0.924    0.225    0.770   25.993    5.992
     36.410  420.198    1.195    0.134    0.785    0.201    0.872   26.274    5.996
     36.420  420.917    1.088    0.134    0.658    0.227    0.868   26.124    6.098
     36.430  417.351    1.206    0.067    0.864    0.138    0.834   25.625    6.109
     36.440  423.160    1.221    0.100    0.972    0.265    0.812   25.658    5.792
     36.450  418.915    1.179    0.134    0.713    0.239    0.868   24.551    5.913
     36.460  420.066    1.380    0.134    0.720    0.167    0.807   24.943    6.373
     36.470  415.644    1.259    0.100    0.740    0.205    0.838   24.147    5.928
     36.480  418.358    1.255    0.067    0.586    0.205    0.971   25.417    5.660
     36.490  417.541    1.248    0.067    0.744    0.167    0.986   25.835    5.850
     36.500  417.455    1.202    0.100    0.815    0.306    0.887   24.871    5.691
     36.510  416.969    1.267    0.201    0.821    0.201    1.024   24.629    5.761
     36.520  416.806    1.111    0.033    0.833    0.268    0.789   25.030    5.494
     36.530  418.195    1.346    0.100    0.786    0.239    0.876   25.551    5.515
     36.540  416.191    1.141    0.100    0.713    0.361    0.883   26.004    5.623
     36.550  418.821    1.062    0.134    0.945    0.332    0.751   25.296    6.022
     36.560  418.606    1.115    0.067    0.859    0.201    0.865   24.483    5.723
     36.570  414.345    1.445    0.100    1.029    0.201    0.754   25.836    5.400
     36.580  420.735    1.229    0.100    0.863    0.328    0.751   25.294    5.600
     36.590  420.727    1.308    0.134    0.818    0.201    0.800   25.186    5.765
     36.600  417.213    1.168    0.134    0.867    0.201    0.800   24.690    5.958
     36.610  419.230    1.267    0.100    0.755    0.239    0.766   24.831    5.977
     36.620  419.434    1.123    0.134    0.938    0.167    0.694   24.589    5.920
     36.630  418.901    1.168    0.067    0.965    0.239    0.751   25.281    5.663
     36.640  419.575    1.168    0.134    1.005    0.306    0.717   24.600    5.995
     36.650  418.830    1.467    0.100    0.814    0.328    0.807   25.088    6.113
     36.660  415.128    1.274    0.134    0.773    0.239    0.895   25.385    5.786
     36.670  420.955    1.320    0.194    0.881    0.361    0.705   24.618    5.959
     36.680  417.437    1.221    0.094    0.729    0.268    0.982   24.846    5.608
     36.690  417.860    1.392    0.100    0.859    0.167    0.823   25.898    5.578
     36.700  413.070    1.434    0.134    0.799    0.134    0.937   24.389    5.597
     36.710  415.691    1.361    0.067    0.885    0.100    0.978   25.928    5.667
     36.720  417.231    1.255    0.067    0.874    0.201    0.687   25.500    5.441
     36.730  420.871    1.301    0.134    0.852    0.328    0.963   25.449    5.746
     36.740  414.464    1.248    0.100    0.810    0.167    0.849   26.131    5.679
     36.750  417.482    1.354    0.100    0.807    0.414    0.865   25.810    5.791
     36.760  419.548    1.062    0.067    0.912    0.234    1.081   26.560    5.774
     36.770  421.818    1.293    0.100    0.738    0.227    0.884   26.421    5.860
     36.780  422.320    0.993    0.134    0.875    0.265    0.823   26.306    6.174
     36.790  422.270    1.392    0.100    0.755    0.306    0.970   26.296    5.663
     36.800  420.635    1.331    0.127    0.747    0.294    0.937   25.809    5.941
     36.810  421.531    1.274    0.167    0.860    0.395    0.948   26.447    5.972
     36.820  417.987    1.202    0.100    0.796    0.377    0.827   26.103    5.622
     36.830  418.510    1.365    0.100    0.754    0.272    0.902   26.000    5.670
     36.840  422.088    1.012    0.067    0.574    0.268    0.705   26.767    6.135
     36.850  417.305    1.137    0.134    0.705    0.294    0.766   26.579    6.111
     36.860  415.188    1.335    0.094    0.845    0.377    0.713   25.810    6.064
     36.870  419.378    1.267    0.100    0.634    0.234    0.751   25.577    5.711
     36.880  421.038    1.415    0.067    0.732    0.232    0.652   26.232    6.225
     36.890  424.281    1.365    0.100    0.720    0.205    0.770   25.574    5.706
     36.900  422.121    1.282    0.067    0.705    0.301    0.740   27.024    5.653
     36.910  422.753    1.380    0.067    0.627    0.134    0.698   25.249    5.451
     36.920  419.811    1.285    0.100    0.694    0.339    0.849   25.085    5.717
     36.930  422.388    1.517    0.100    0.758    0.361    0.819   25.511    6.055
     36.940  422.179    1.418    0.127    0.859    0.332    0.812   26.934    5.832
     36.950  419.278    1.452    0.127    1.009    0.328    0.800   26.166    5.931
     36.960  418.835    1.441    0.134    0.767    0.366    0.978   25.485    6.137
     36.970  421.366    1.232    0.094    0.878    0.201    0.815   25.299    6.614
     36.980  419.924    1.206    0.100    0.881    0.361    0.804   26.969    5.495
     36.990  419.055    1.433    0.100    0.747    0.462    0.895   26.251    5.951
     37.000  421.783    1.009    0.100    0.780    0.294    1.001   25.539    6.115
     37.010  417.362    1.255    0.100    0.905    0.234    1.168   25.228    5.869
     37.020  418.946    1.213    0.100    0.772    0.205    1.119   26.007    5.721
     37.030  420.422    1.164    0.100    0.754    0.272    1.130   26.772    5.750
     37.040  421.026    1.168    0.067    0.780    0.254    1.001   25.057    6.051
     37.050  421.315    1.062    0.100    0.719    0.205    1.096   25.979    5.561
     37.060  416.714    1.016    0.067    0.818    0.194    1.069   25.988    5.616
     37.070  419.985    1.164    0.067    0.665    0.227    1.171   26.340    6.223
     37.080  414.167    1.304    0.100    0.667    0.328    1.039   26.454    5.573
     37.090  415.889    1.312    0.100    0.725    0.261    1.115   25.772    5.892
     37.100  414.860    1.176    0.100    0.799    0.227    1.016   26.074    5.974
     37.110  412.890    1.320    0.134    0.672    0.399    1.149   25.188    5.837
     37.120  412.112    1.255    0.100    0.507    0.239    1.266   24.227    5.638
     37.130  414.389    1.308    0.134    0.613    0.234    0.921   25.169    5.749
     37.140  419.541    1.179    0.134    0.665    0.234    1.202   25.560    5.773
     37.150  424.449    1.206    0.100    0.660    0.272    1.050   25.016    6.328
     37.160  417.304    1.141    0.134    0.554    0.234    0.997   25.589    6.486
     37.170  420.384    1.301    0.134    0.687    0.328    1.035   25.227    6.128
     37.180  419.401    1.373    0.100    0.716    0.205    0.990   26.056    5.533
     37.190  420.755    1.392    0.167    0.807    0.399    1.232   25.791    5.802
     37.200  415.191    1.327    0.067    0.631    0.172    1.334   23.843    5.582
     37.210  419.638    1.346    0.033    0.567    0.138    1.320   25.551    6.359
     37.220  412.018    1.396    0.067    0.540    0.234    1.422   24.843    5.558
     37.230  417.043    1.392    0.067    0.733    0.167    1.569   24.362    6.156
     37.240  418.129    1.354    0.100    0.743    0.201    1.482   25.523    6.015
     37.250  418.745    1.115    0.033    0.631    0.134    1.178   25.485    6.036
     37.260  415.376    1.346    0.067    0.751    0.201    1.425   24.257    5.485
     37.270  416.933    1.282    0.067    0.665    0.167    1.381   25.012    5.935
     37.280  415.217    1.388    0.100    0.859    0.234    1.664   24.496    5.796
     37.290  420.946    1.365    0.100    0.825    0.201    1.452   26.369    6.223
     37.300  419.727    1.255    0.033    0.758    0.205    1.478   25.987    5.443
     37.310  421.679    1.176    0.033    0.793    0.167    1.259   25.616    6.209
     37.320  420.445    1.255    0.033    0.773    0.100    1.392   25.288    6.106
     37.330  419.003    1.248    0.033    0.912    0.100    1.434   24.497    5.832
     37.340  421.572    1.168    0.067    0.926    0.172    1.138   25.050    5.773
     37.350  421.690    1.380    0.134    0.865    0.176    1.580   26.660    5.913
     37.360  415.914    1.365    0.033    0.898    0.167    1.530   25.648    5.499
     37.370  417.206    1.213    0.067    0.852    0.100    1.471   25.500    6.136
     37.380  417.288    1.202    0.033    0.785    0.205    1.350   25.813    5.911
     37.390  414.813    1.115    0.067    0.809    0.167    1.474   25.346    6.288
     37.400  417.316    1.126    0.067    0.779    0.100    1.497   25.170    5.891
     37.410  419.379    1.259    0.100    0.593    0.201    1.258   25.629    6.061
     37.420  418.751    1.259    0.033    0.687    0.134    1.189   25.389    5.784
     37.430  421.932    1.043    0.067    0.864    0.201    1.263   26.255    5.763
     37.440  417.794    1.195    0.033    0.818    0.306    1.232   26.106    5.988
     37.450  420.055    1.179    0.067    0.672    0.100    1.656   25.418    6.128
     37.460  414.292    1.255    0.100    0.778    0.201    1.319   24.800    6.002
     37.470  421.182    1.505    0.067    0.732    0.176    1.391   26.204    6.224
     37.480  420.078    1.297    0.067    0.789    0.100    1.293   25.650    6.069
     37.490  421.960    1.229    0.067    0.753    0.067    1.406   25.459    6.297
     37.500  423.000    1.206    0.033    0.811    0.268    1.240   25.550    5.884
     37.510  423.469    1.441    0.134    0.775    0.134    1.217   25.887    5.842
     37.520  421.780    1.240    0.100    0.842    0.134    1.381   25.469    6.354
     37.530  423.479    1.350    0.100    0.857    0.067    1.500   26.300    5.499
     37.540  424.754    1.452    0.100    0.979    0.194    1.263   27.265    5.628
     37.550  427.657    1.414    0.100    0.836    0.134    1.377   24.965    5.819
     37.560  426.670    1.320    0.134    1.002    0.167    1.426   26.156    5.904
     37.570  423.499    1.255    0.134    0.720    0.201    1.578   26.452    5.839
     37.580  425.582    1.289    0.100    0.940    0.261    0.967   26.645    5.999
     37.590  420.177    1.289    0.033    0.929    0.167    1.217   25.621    5.961
     37.600  423.923    0.956    0.067    0.856    0.287    0.884   26.286    5.857
     37.610  425.089    1.051    0.100    0.658    0.292    1.217   26.770    5.561
     37.620  422.701    1.282    0.094    0.859    0.194    1.073   26.335    5.923
     37.630  422.209    1.190    0.100    0.845    0.201    1.115   25.587    5.822
     37.640  421.632    1.339    0.100    0.698    0.100    1.175   24.923    5.707
     37.650  417.728    1.058    0.100    0.589    0.172    1.001   25.636    5.890
     37.660  427.209    1.293    0.100    0.694    0.201    1.266   25.240    6.117
     37.670  423.464    1.415    0.100    0.787    0.201    1.039   25.128    5.710
     37.680  424.828    1.399    0.165    0.683    0.234    1.061   25.171    5.814
     37.690  423.518    1.175    0.100    0.660    0.321    1.171   26.577    5.660
     37.700  421.521    1.267    0.100    0.761    0.328    0.884   24.859    6.081
     37.710  425.667    1.221    0.100    0.859    0.167    1.084   25.404    6.187
     37.720  427.018    1.320    0.100    0.605    0.100    0.963   25.940    5.990
     37.730  420.956    1.387    0.100    0.665    0.067    1.016   25.248    5.722
     37.740  423.572    1.217    0.134    0.646    0.201    1.043   26.210    5.887
     37.750  430.198    1.274    0.100    0.822    0.134    0.982   26.017    5.432
     37.760  423.581    1.415    0.134    0.713    0.234    1.096   25.768    5.888
     37.770  421.221    1.160    0.134    0.600    0.328    1.020   26.048    5.643
     37.780  422.451    1.141    0.067    0.789    0.201    0.985   25.660    5.741
     37.790  416.407    1.270    0.100    0.751    0.268    1.156   25.508    5.817
     37.800  419.577    1.395    0.100    0.758    0.234    1.043   26.275    5.731
     37.810  424.122    1.172    0.134    0.833    0.301    0.918   25.026    5.696
     37.820  424.056    1.267    0.134    0.751    0.201    1.164   25.383    6.053
     37.830  420.609    1.372    0.127    0.831    0.395    1.444   25.823    5.858
     37.840  422.923    1.399    0.100    0.853    0.335    1.464   25.880    5.770
     37.850  422.567    1.206    0.100    0.500    0.402    1.258   24.765    5.586
     37.860  425.192    1.251    0.100    0.586    0.335    1.604   25.288    5.675
     37.870  425.066    1.365    0.201    0.841    0.368    1.168   24.974    5.868
     37.880  425.732    1.410    0.100    0.705    0.361    1.304   25.428    5.524
     37.890  427.819    1.543    0.100    0.531    0.201    1.334   25.512    6.439
     37.900  424.033    1.267    0.067    0.593    0.268    1.179   25.567    5.287
     37.910  423.611    1.213    0.100    0.778    0.201    1.118   25.396    5.702
     37.920  420.553    1.278    0.134    0.972    0.463    1.122   25.244    5.669
     37.930  425.977    1.251    0.134    0.640    0.201    0.865   25.092    5.531
     37.940  422.166    1.384    0.100    0.811    0.160    1.042   25.054    5.728
     37.950  426.854    1.134    0.100    0.627    0.268    1.115   25.848    5.940
     37.960  422.052    1.532    0.100    0.789    0.234    1.243   25.308    5.849
     37.970  424.818    1.229    0.100    0.551    0.234    1.092   24.939    5.745
     37.980  423.114    1.202    0.100    0.698    0.373    1.054   24.346    5.370
     37.990  423.334    1.380    0.100    0.545    0.272    1.106   25.386    5.771
     38.000  424.462    1.282    0.100    0.645    0.234    1.065   25.540    5.542
     38.010  424.380    1.194    0.127    0.778    0.227    1.141   25.614    5.783
     38.020  425.419    1.206    0.134    0.525    0.167    1.338   25.816    5.551
     38.030  425.066    1.198    0.134    0.775    0.268    1.323   26.114    5.212
     38.040  423.833    1.176    0.134    0.919    0.301    1.110   25.192    6.050
     38.050  426.767    1.482    0.100    0.800    0.234    1.360   25.885    6.139
     38.060  425.910    1.323    0.134    0.800    0.301    1.235   25.339    6.170
     38.070  425.935    1.346    0.120    0.631    0.593    1.183   25.815    6.031
     38.080  423.335    1.437    0.100    0.691    0.272    1.213   25.378    5.876
     38.090  425.192    1.384    0.100    0.947    0.368    1.130   25.202    6.143
     38.100  425.173    1.365    0.100    0.734    0.399    1.054   25.522    5.368
     38.110  423.304    1.267    0.067    0.732    0.507    0.940   24.125    5.836
     38.120  424.315    1.259    0.067    0.789    0.234    1.229   24.367    6.119
     38.130  418.047    1.267    0.100    0.578    0.335    1.065   23.977    6.055
     38.140  422.074    1.267    0.100    0.551    0.268    0.918   23.945    5.552
     38.150  424.360    1.267    0.160    0.605    0.294    0.990   23.813    6.411
     38.160  423.442    1.456    0.134    0.701    0.377    1.001   23.926    5.983
     38.170  423.654    1.437    0.134    0.794    0.301    1.115   24.177    6.062
     38.180  426.877    1.365    0.067    0.748    0.335    1.137   24.807    5.802
     38.190  424.449    1.369    0.134    0.889    0.301    0.906   25.567    5.935
     38.200  419.085    1.240    0.227    0.889    0.440    1.118   25.068    5.888
     38.210  423.865    1.346    0.167    0.652    0.335    1.062   24.384    6.486
     38.220  421.665    1.285    0.201    0.605    0.335    1.452   24.590    6.524
     38.230  418.591    1.001    0.100    0.607    0.335    1.081   23.889    5.913
     38.240  421.214    1.232    0.100    0.794    0.335    1.062   24.747    6.118
     38.250  421.706    1.221    0.160    0.586    0.301    1.361   24.426    5.855
     38.260  421.238    1.388    0.100    0.645    0.368    1.096   24.135    5.472
     38.270  420.379    1.282    0.100    0.775    0.301    1.137   24.657    5.940
     38.280  422.543    1.339    0.067    0.739    0.301    1.149   23.894    5.820
     38.290  425.731    1.282    0.067    0.591    0.402    1.191   24.702    6.016
     38.300  421.610    1.126    0.100    0.618    0.366    1.103   24.031    6.006
     38.310  420.909    1.187    0.100    0.627    0.268    1.111   24.526    6.131
     38.320  421.032    1.213    0.100    0.713    0.234    0.910   25.104    6.166
     38.330  420.819    1.490    0.100    0.853    0.339    0.979   24.251    6.022
     38.340  423.105    1.285    0.067    0.945    0.234    0.951   24.633    6.195
     38.350  419.574    1.346    0.100    0.838    0.268    1.198   24.814    6.140
     38.360  421.644    1.388    0.134    0.645    0.395    1.129   24.854    5.769
     38.370  422.473    1.232    0.100    0.560    0.268    1.020   25.386    6.009
     38.380  421.315    1.308    0.100    0.687    0.368    0.796   25.167    5.674
     38.390  417.005    1.240    0.067    0.584    0.201    1.083   24.377    5.946
     38.400  418.740    1.232    0.160    0.737    0.395    1.077   24.196    6.006
     38.410  422.261    1.292    0.134    0.698    0.268    1.035   24.113    6.138
     38.420  419.981    1.320    0.100    0.547    0.268    0.955   24.024    6.079
     38.430  415.769    1.285    0.067    0.684    0.268    0.941   22.969    6.623
     38.440  420.779    1.126    0.100    0.567    0.268    1.069   24.145    6.011
     38.450  420.663    1.445    0.100    0.845    0.301    1.163   24.645    5.851
     38.460  421.024    1.285    0.134    0.545    0.335    0.944   24.016    6.688
     38.470  422.935    1.327    0.094    0.743    0.361    0.902   23.382    5.828
     38.480  422.953    1.232    0.067    0.638    0.201    1.039   24.355    6.258
     38.490  422.204    1.164    0.134    0.564    0.268    0.982   24.179    5.860
     38.500  419.973    1.331    0.067    0.649    0.335    0.932   23.877    6.539
     38.510  423.538    1.323    0.100    0.725    0.239    0.997   24.766    6.280
     38.520  419.316    1.320    0.100    0.600    0.134    1.054   24.147    6.450
     38.530  417.085    1.312    0.067    0.595    0.335    1.103   24.475    6.349
     38.540  418.825    1.232    0.067    0.676    0.421    1.072   24.184    6.325
     38.550  420.513    0.929    0.067    0.755    0.306    0.971   23.406    6.645
     38.560  417.584    1.111    0.134    0.678    0.234    0.910   23.732    6.302
     38.570  421.217    1.160    0.134    0.792    0.306    1.172   24.438    6.502
     38.580  422.859    1.206    0.134    0.751    0.268    1.183   23.693    6.047
     38.590  424.150    1.346    0.100    0.725    0.268    0.993   24.611    5.728
     38.600  420.376    1.156    0.134    0.574    0.301    1.043   25.002    5.846
     38.610  420.439    1.270    0.100    0.630    0.268    1.107   24.428    5.678
     38.620  423.877    1.213    0.100    0.907    0.335    1.141   25.089    5.884
     38.630  422.664    1.263    0.134    0.725    0.339    1.038   24.599    5.586
     38.640  416.234    1.365    0.127    0.856    0.234    1.095   24.358    5.801
     38.650  419.006    1.267    0.127    0.744    0.261    1.069   25.134    5.675
     38.660  418.431    1.197    0.067    0.720    0.201    1.062   24.567    6.037
     38.670  419.422    1.346    0.127    0.698    0.201    1.225   24.113    6.167
     38.680  418.506    1.418    0.100    0.732    0.234    0.902   23.696    5.860
     38.690  422.439    1.335    0.100    0.871    0.272    1.122   24.073    5.547
     38.700  424.086    1.494    0.100    0.842    0.272    0.944   24.830    6.098
     38.710  419.439    1.399    0.100    0.796    0.239    1.191   23.755    6.284
     38.720  420.360    1.346    0.261    0.709    0.205    0.944   23.686    5.962
     38.730  423.030    1.308    0.067    0.600    0.239    1.005   25.125    5.880
     38.740  424.125    1.292    0.134    0.586    0.201    1.085   24.543    6.139
     38.750  421.058    1.255    0.134    0.665    0.234    1.096   24.538    6.380
     38.760  424.827    1.320    0.201    0.663    0.234    1.259   24.379    6.280
     38.770  424.813    1.331    0.127    0.623    0.377    1.107   24.513    5.974
     38.780  419.693    1.273    0.033    0.849    0.269    1.153   24.968    5.968
     38.790  416.208    1.262    0.100    0.738    0.272    0.804   24.552    5.677
     38.800  421.587    1.247    0.067    0.723    0.268    0.929   24.129    6.237
     38.810  421.320    1.167    0.100    0.627    0.234    1.217   23.288    6.310
     38.820  422.376    1.285    0.167    0.758    0.328    1.073   23.710    5.591
     38.830  417.984    1.042    0.100    0.592    0.239    0.929   24.551    6.090
     38.840  419.939    1.194    0.067    0.796    0.239    0.925   24.431    5.799
     38.850  418.225    1.361    0.100    0.634    0.272    1.065   24.094    6.692
     38.860  417.058    1.364    0.134    0.772    0.201    1.001   24.862    6.344
     38.870  415.561    1.334    0.067    0.780    0.429    1.123   25.079    5.919
     38.880  417.680    1.274    0.134    0.652    0.301    0.884   24.256    5.932
     38.890  417.284    1.335    0.100    0.667    0.295    0.963   24.457    6.307
     38.900  415.778    1.425    0.160    0.853    0.160    0.891   24.246    6.826
     38.910  417.338    1.301    0.067    0.785    0.361    1.213   24.725    6.307
     38.920  423.594    1.460    0.067    0.665    0.261    1.171   26.008    5.853
     38.930  415.803    1.387    0.100    0.634    0.268    0.982   23.944    6.075
     38.940  421.306    1.297    0.067    0.540    0.294    1.175   24.688    6.054
     38.950  420.748    1.331    0.067    0.574    0.335    0.891   24.425    5.599
     38.960  420.461    1.176    0.067    0.551    0.406    1.005   24.093    5.966
     38.970  417.635    1.145    0.100    0.712    0.205    1.183   23.379    6.039
     38.980  420.904    1.248    0.100    0.687    0.328    1.179   23.684    5.913
     38.990  419.312    1.232    0.067    0.558    0.276    0.990   23.574    6.461
     39.000  421.242    1.373    0.160    0.648    0.373    1.278   23.519    5.754
     39.010  419.663    1.206    0.067    0.750    0.167    1.104   23.199    5.812
     39.020  421.603    1.376    0.067    0.571    0.268    1.282   22.904    6.282
     39.030  418.618    1.232    0.227    0.758    0.239    1.236   22.692    5.463
     39.040  419.635    1.232    0.127    0.641    0.273    0.967   23.540    5.794
     39.050  421.733    1.255    0.167    0.829    0.361    1.160   22.652    5.881
     39.060  421.663    1.160    0.100    0.796    0.373    1.134   23.603    5.723
     39.070  421.880    1.339    0.033    0.794    0.301    1.289   23.535    5.897
     39.080  420.426    1.285    0.154    0.856    0.272    1.259   24.709    6.029
     39.090  422.739    1.361    0.100    0.776    0.366    1.183   23.465    5.785
     39.100  421.089    1.179    0.134    0.683    0.433    1.153   24.274    5.020
     39.110  423.192    1.141    0.167    0.856    0.201    1.202   23.464    5.496
     39.120  424.893    1.339    0.067    0.799    0.369    1.130   23.251    6.019
     39.130  424.979    1.229    0.100    0.451    0.234    1.130   24.719    5.480
     39.140  426.516    1.206    0.134    0.754    0.268    1.085   24.271    5.894
     39.150  426.211    1.255    0.033    0.578    0.269    0.921   23.788    5.942
     39.160  430.068    1.293    0.067    0.713    0.306    0.986   23.597    5.859
     39.170  426.577    1.248    0.167    0.888    0.302    1.009   24.461    6.266
     39.180  427.619    1.206    0.067    0.998    0.335    0.979   25.428    6.057
     39.190  424.640    1.221    0.127    0.799    0.294    1.069   24.508    5.712
     39.200  426.380    1.396    0.167    0.797    0.299    0.948   23.836    5.502
     39.210  428.144    1.335    0.100    0.885    0.239    1.043   23.885    5.911
     39.220  428.377    1.327    0.100    0.729    0.361    1.020   23.866    5.734
     39.230  426.060    1.232    0.094    0.846    0.339    1.289   24.247    6.049
     39.240  423.044    1.339    0.167    0.585    0.332    0.990   23.662    5.901
     39.250  429.737    1.452    0.100    0.736    0.306    0.997   24.387    6.606
     39.260  423.052    1.259    0.100    0.554    0.234    0.955   24.097    6.138
     39.270  422.842    1.445    0.033    0.716    0.328    1.183   24.007    5.974
     39.280  422.303    1.350    0.160    0.588    0.529    1.077   24.960    6.422
     39.290  420.324    1.312    0.100    0.738    0.339    1.009   25.296    5.853
     39.300  423.608    1.232    0.134    0.592    0.227    1.009   24.184    6.110
     39.310  423.314    1.293    0.134    0.994    0.368    1.111   24.825    6.119
     39.320  422.510    1.190    0.134    0.743    0.287    1.308   24.786    6.536
     39.330  421.003    1.239    0.134    0.892    0.167    1.016   23.694    6.220
     39.340  420.711    1.354    0.067    0.783    0.299    0.921   23.910    5.897
     39.350  420.172    1.259    0.033    0.945    0.272    1.020   23.821    6.166
     39.360  424.692    1.479    0.100    0.832    0.268    1.080   24.452    5.881
     39.370  421.880    1.248    0.127    0.755    0.361    0.990   24.586    5.513
     39.380  422.154    1.259    0.160    0.845    0.359    0.861   23.516    6.398
     39.390  426.931    1.304    0.127    0.818    0.396    1.069   24.496    6.281
     39.400  424.397    1.206    0.201    0.818    0.301    1.032   24.241    5.639
     39.410  422.896    1.164    0.201    0.916    0.294    1.354   24.325    5.637
     39.420  428.005    1.202    0.127    0.863    0.332    1.016   23.712    6.514
     39.430  425.857    1.232    0.033    0.822    0.268    1.130   24.243    6.518
     39.440  425.988    1.255    0.100    0.740    0.321    0.891   23.802    6.234
     39.450  425.427    1.335    0.033    0.852    0.295    1.024   24.865    5.966
     39.460  426.522    1.373    0.100    0.859    0.268    1.122   25.456    6.119
     39.470  425.352    1.100    0.100    0.645    0.201    1.205   23.919    5.553
     39.480  428.652    1.229    0.134    0.660    0.361    1.160   24.541    5.407
     39.490  423.221    1.312    0.167    0.725    0.227    1.050   23.247    6.166
     39.500  422.959    1.221    0.134    0.627    0.359    1.160   24.780    5.996
     39.510  424.404    1.179    0.134    0.758    0.268    0.948   23.788    5.546
     39.520  420.858    1.206    0.067    0.725    0.336    0.910   24.025    5.591
     39.530  422.757    1.020    0.067    0.727    0.396    1.081   23.817    5.893
     39.540  423.406    1.259    0.232    0.840    0.333    1.119   23.073    6.460
     39.550  421.335    1.354    0.131    0.852    0.268    1.138   23.936    5.927
     39.560  426.316    1.255    0.160    0.738    0.227    1.032   24.754    5.900
     39.570  419.720    1.373    0.100    0.681    0.355    1.009   23.940    5.744
     39.580  423.768    1.320    0.134    0.674    0.402    1.282   23.999    6.304
     39.590  422.142    1.380    0.154    0.799    0.321    0.910   23.612    5.881
     39.600  417.801    1.335    0.100    0.621    0.339    0.910   23.935    6.275
     39.610  421.844    1.115    0.134    0.611    0.306    1.149   24.625    5.580
     39.620  423.454    1.278    0.172    0.832    0.301    1.191   24.447    5.702
     39.630  421.755    1.206    0.033    0.799    0.302    1.206   24.392    5.575
     39.640  422.501    1.407    0.094    0.932    0.395    1.194   24.654    5.589
     39.650  423.647    1.282    0.100    0.790    0.306    1.062   25.503    5.401
     39.660  422.076    1.434    0.134    0.891    0.378    1.081   24.144    5.450
     39.670  424.128    1.153    0.100    0.785    0.295    1.353   23.562    5.729
     39.680  423.497    1.282    0.134    0.684    0.268    1.001   24.609    5.543
     39.690  426.768    1.327    0.100    0.884    0.306    0.993   24.219    5.958
     39.700  424.570    1.232    0.100    0.738    0.366    1.198   23.644    5.732
     39.710  427.995    1.414    0.067    0.679    0.301    1.368   24.505    5.705
     39.720  425.880    1.047    0.134    0.476    0.268    1.099   24.512    6.076
     39.730  425.221    1.513    0.134    0.567    0.302    1.134   25.278    6.179
     39.740  427.369    1.301    0.100    0.545    0.328    1.129   25.330    6.281
     39.750  425.046    1.396    0.160    0.605    0.400    1.118   25.044    6.403
     39.760  426.714    1.141    0.067    0.769    0.395    1.205   25.830    5.841
     39.770  424.888    1.255    0.067    0.802    0.268    1.157   25.761    5.724
     39.780  424.312    1.335    0.167    0.813    0.321    1.076   24.071    5.563
     39.790  423.138    1.202    0.167    0.638    0.363    1.388   24.399    5.533
     39.800  421.453    1.346    0.201    0.660    0.406    1.225   24.152    5.812
     39.810  420.969    1.422    0.167    0.494    0.234    1.384   22.962    5.553
     39.820  423.962    1.248    0.134    0.838    0.339    1.335   24.337    5.671
     39.830  420.696    1.134    0.134    0.598    0.395    1.373   23.733    5.682
     39.840  421.509    1.073    0.134    0.740    0.294    1.410   23.571    5.250
     39.850  425.423    1.259    0.167    0.613    0.234    1.263   24.399    5.548
     39.860  427.813    1.301    0.201    0.804    0.239    1.183   25.638    5.817
     39.870  423.498    1.020    0.134    0.631    0.306    1.274   24.541    5.588
     39.880  422.892    1.259    0.067    0.743    0.268    1.175   24.287    4.946
     39.890  422.020    1.274    0.167    0.712    0.306    1.277   24.484    5.277
     39.900  423.113    1.100    0.134    0.702    0.294    1.201   25.027    5.246
     39.910  419.511    1.073    0.067    0.645    0.440    1.254   24.306    5.122
     39.920  421.212    1.115    0.067    0.684    0.392    1.301   23.900    5.171
     39.930  419.888    0.956    0.134    0.962    0.276    1.286   23.911    5.070
     39.940  419.885    1.176    0.067    0.586    0.227    1.440   23.661    5.035
     39.950  419.572    1.160    0.100    0.799    0.301    0.929   23.655    5.341
     39.960  421.283    1.134    0.067    0.634    0.221    1.202   24.386    5.814
     39.970  421.929    1.073    0.033    0.634    0.201    1.418   24.953    6.272
     39.980  421.424    1.232    0.067    0.674    0.287    1.024   23.864    5.902
     39.990  422.533    1.308    0.067    0.754    0.205    1.085   24.833    5.578
     40.000  424.480    1.285    0.067    0.778    0.234    1.164   24.227    6.027
     40.010  422.486    1.240    0.100    0.806    0.167    1.157   25.250    5.857
     40.020  423.169    1.168    0.067    0.732    0.100    1.130   24.947    5.977
     40.030  424.117    1.073    0.094    0.701    0.254    1.350   23.906    5.290
     40.040  424.110    1.285    0.067    0.782    0.100    1.255   23.921    5.708
     40.050  428.189    1.339    0.067    0.698    0.100    1.365   24.981    5.001
     40.060  422.996    1.308    0.033    0.864    0.134    1.350   25.217    6.037
     40.070  425.374    1.392    0.100    0.631    0.105    1.289   24.278    5.849
     40.080  428.052    1.168    0.100    0.720    0.205    1.141   24.531    6.069
     40.090  427.585    1.274    0.033    0.628    0.033    1.115   24.740    5.544
     40.100  429.277    1.168    0.033    0.658    0.067    1.377   26.026    5.968
     40.110  426.189    1.403    0.067    0.768    0.134    1.217   25.705    5.448
     40.120  425.344    1.399    0.067    0.687    0.205    1.221   25.695    6.032
     40.130  426.042    1.274    0.067    0.547    0.167    1.388   24.901    5.972
     40.140  425.426    1.392    0.134    0.605    0.261    1.043   24.415    5.934
     40.150  422.865    1.327    0.127    0.836    0.205    1.088   24.068    5.662
     40.160  425.794    1.339    0.033    0.574    0.234    1.323   23.591    5.872
     40.170  419.789    1.415    0.067    0.634    0.239    1.354   23.993    5.246
     40.180  425.448    1.380    0.067    0.634    0.299    1.032   24.033    6.541
     40.190  424.565    1.392    0.067    0.726    0.201    0.971   23.983    5.730
     40.200  424.868    1.498    0.067    0.761    0.359    0.974   23.542    5.737
     40.210  427.435    1.388    0.100    0.744    0.234    1.096   24.669    5.973
     40.220  420.445    1.274    0.100    0.736    0.234    1.016   23.219    5.731
     40.230  429.693    1.384    0.067    0.635    0.310    1.077   23.603    6.015
     40.240  427.529    1.426    0.100    0.653    0.268    1.149   24.381    5.821
     40.250  430.574    1.456    0.100    0.811    0.205    1.145   25.104    6.195
     40.260  426.070    1.380    0.100    0.732    0.205    1.069   24.785    5.991
     40.270  430.272    1.339    0.134    0.737    0.243    0.955   25.378    6.688
     40.280  425.095    1.270    0.100    0.623    0.201    1.069   25.214    5.870
     40.290  426.296    1.323    0.100    0.695    0.100    0.944   24.220    6.103
     40.300  426.668    1.115    0.134    0.560    0.234    0.997   25.378    6.239
     40.310  426.388    1.532    0.033    0.693    0.201    0.902   25.693    6.042
     40.320  425.467    1.487    0.100    0.737    0.167    1.183   24.771    6.244
     40.330  424.752    1.221    0.134    0.631    0.194    1.054   25.915    6.073
     40.340  421.998    1.361    0.067    0.684    0.268    1.077   25.763    5.959
     40.350  427.673    1.441    0.033    0.852    0.288    1.141   25.139    6.329
     40.360  425.904    1.232    0.100    0.856    0.400    0.891   25.642    5.913
     40.370  429.735    1.274    0.033    0.785    0.268    1.247   26.390    5.870
     40.380  424.846    1.168    0.167    0.860    0.134    1.069   25.471    5.685
     40.390  427.883    1.035    0.134    0.885    0.254    0.948   25.835    6.147
     40.400  426.542    1.088    0.134    0.680    0.227    0.940   25.806    6.624
     40.410  428.682    1.043    0.100    0.672    0.304    1.069   26.146    6.315
     40.420  426.298    1.069    0.038    0.694    0.268    0.959   25.616    6.522
     40.430  424.744    1.505    0.067    0.638    0.254    0.918   25.172    6.232
     40.440  425.712    1.301    0.067    0.818    0.301    1.282   25.005    5.903
     40.450  423.398    1.187    0.100    0.691    0.227    1.236   24.077    6.359
     40.460  423.906    1.248    0.100    0.725    0.160    1.016   25.023    6.570
     40.470  425.996    1.210    0.100    0.755    0.067    0.910   24.224    6.839
     40.480  430.131    1.327    0.067    0.860    0.194    1.099   24.791    6.690
     40.490  428.843    1.452    0.160    0.635    0.361    1.072   24.346    6.385
     40.500  427.923    1.168    0.000    0.742    0.268    1.001   24.929    6.525
     40.510  428.401    1.232    0.033    0.676    0.335    1.183   24.473    7.011
     40.520  431.535    1.248    0.033    0.825    0.328    1.266   24.709    6.624
     40.530  426.250    1.380    0.100    0.705    0.292    1.122   24.756    6.362
     40.540  428.703    1.229    0.033    0.732    0.266    1.092   25.894    7.102
     40.550  429.210    1.255    0.033    0.567    0.201    0.952   24.716    6.280
     40.560  428.090    1.274    0.134    0.758    0.225    1.134   24.191    6.345
     40.570  424.492    1.221    0.167    0.849    0.167    1.035   24.198    6.391
     40.580  426.069    1.471    0.067    0.865    0.234    1.164   25.610    6.372
     40.590  425.588    1.570    0.134    0.802    0.138    1.092   25.085    6.141
     40.600  426.368    1.407    0.100    0.641    0.227    1.213   24.568    6.639
     40.610  426.191    1.335    0.000    0.519    0.127    0.971   25.326    6.374
     40.620  427.113    1.308    0.033    0.755    0.172    1.251   25.444    5.618
     40.630  425.357    1.206    0.067    0.645    0.100    1.122   24.399    6.348
     40.640  423.293    1.297    0.000    0.792    0.333    1.024   25.060    5.996
     40.650  423.089    1.335    0.067    0.811    0.201    1.016   24.284    6.097
     40.660  424.667    1.365    0.060    0.856    0.262    0.937   23.262    6.148
     40.670  426.156    1.259    0.033    0.677    0.268    1.058   24.370    6.000
     40.680  426.478    1.202    0.033    0.684    0.165    0.941   24.128    5.933
     40.690  422.943    1.312    0.067    0.665    0.268    1.096   23.818    5.960
     40.700  426.609    1.217    0.067    0.764    0.239    1.024   24.581    6.637
     40.710  425.313    1.354    0.067    0.772    0.167    1.043   23.936    5.952
     40.720  424.592    1.380    0.134    0.652    0.227    1.157   24.949    6.372
     40.730  425.916    1.202    0.067    0.701    0.100    1.012   24.335    6.414
     40.740  423.460    1.532    0.134    0.718    0.033    1.157   24.618    6.171
     40.750  426.141    1.308    0.167    0.676    0.094    1.247   23.722    6.342
     40.760  421.018    1.285    0.033    0.789    0.134    1.054   24.404    6.519
     40.770  423.964    1.244    0.131    0.807    0.269    1.153   23.435    6.061
     40.780  422.291    1.285    0.067    0.652    0.154    1.210   23.929    5.965
     40.790  424.806    1.297    0.100    0.831    0.167    1.229   25.208    6.186
     40.800  427.984    1.498    0.094    0.800    0.094    1.027   23.701    5.869
     40.810  426.207    1.346    0.027    0.672    0.194    1.103   24.827    6.286
     40.820  423.569    1.293    0.160    0.792    0.198    1.088   24.344    6.042
     40.830  418.007    1.100    0.033    0.836    0.227    1.053   23.703    6.121
     40.840  422.187    1.031    0.100    0.825    0.268    0.925   23.963    6.184
     40.850  423.271    1.062    0.067    0.726    0.194    1.194   24.185    6.554
     40.860  423.330    1.392    0.100    0.660    0.165    1.217   24.215    5.721
     40.870  423.914    1.479    0.067    0.660    0.167    1.088   24.392    6.048
     40.880  420.219    1.339    0.100    0.801    0.165    1.107   25.072    5.884
     40.890  423.993    1.346    0.094    0.741    0.167    1.160   24.024    5.742
     40.900  421.299    1.259    0.100    0.807    0.194    1.145   24.091    5.734
     40.910  422.499    1.388    0.134    0.954    0.138    0.865   24.195    6.236
     40.920  420.706    1.248    0.067    0.708    0.134    1.069   24.933    6.130
     40.930  420.954    1.410    0.105    0.761    0.105    0.955   25.048    6.038
     40.940  421.920    1.229    0.100    0.732    0.167    1.104   24.110    5.830
     40.950  426.179    1.434    0.033    0.581    0.232    1.160   24.250    6.697
     40.960  426.380    1.282    0.100    0.681    0.227    1.050   24.246    6.041
     40.970  425.273    1.388    0.100    0.678    0.261    1.020   23.695    6.402
     40.980  424.579    0.876    0.100    0.722    0.227    1.069   24.685    6.385
     40.990  426.951    1.073    0.067    0.875    0.160    1.323   23.356    6.075
     41.000  423.934    1.293    0.033    0.787    0.268    1.437   24.062    5.456
     41.010  426.349    1.088    0.060    0.660    0.265    1.172   24.858    5.937
     41.020  422.846    1.282    0.134    0.811    0.100    1.270   24.630    6.296
     41.030  422.128    1.426    0.000    0.634    0.232    0.944   24.348    6.139
     41.040  425.425    1.035    0.000    0.641    0.160    0.982   24.731    5.994
     41.050  422.655    1.274    0.000    0.658    0.160    0.971   24.623    6.320
     41.060  423.336    1.259    0.033    0.742    0.167    1.104   23.554    6.426
     41.070  423.120    1.373    0.131    0.811    0.180    1.088   24.784    6.181
     41.080  423.382    1.240    0.067    0.711    0.261    1.157   23.825    6.659
     41.090  424.973    1.388    0.060    0.677    0.295    1.115   24.474    6.095
     41.100  423.534    1.301    0.067    0.651    0.255    1.259   24.041    6.128
     41.110  422.675    1.195    0.000    0.760    0.227    0.963   23.079    6.103
     41.120  422.778    1.521    0.067    0.792    0.272    0.944   23.490    6.074
     41.130  417.613    1.369    0.100    0.560    0.232    1.043   23.171    5.884
     41.140  423.583    1.604    0.105    1.110    0.221    1.134   23.781    6.541
     41.150  422.132    1.373    0.100    0.822    0.134    1.240   23.829    6.283
     41.160  425.099    1.585    0.134    0.747    0.205    1.168   22.591    5.675
     41.170  424.615    1.285    0.127    0.684    0.234    0.986   23.896    6.092
     41.180  423.812    1.100    0.160    0.773    0.272    1.118   23.619    5.720
     41.190  420.290    1.213    0.100    0.705    0.172    0.910   24.209    6.064
     41.200  420.405    1.308    0.134    0.660    0.160    1.096   23.620    6.364
     41.210  422.165    1.232    0.100    0.832    0.299    1.414   23.513    5.885
     41.220  418.953    1.327    0.134    0.681    0.227    1.043   23.206    6.041
     41.230  420.071    1.357    0.100    0.715    0.138    1.027   23.159    5.782
     41.240  417.721    1.062    0.067    0.884    0.134    1.047   23.773    6.290
     41.250  416.143    1.229    0.167    0.896    0.033    1.482   23.547    6.206
     41.260  419.952    1.115    0.033    0.812    0.287    1.209   22.979    6.097
     41.270  419.151    1.380    0.134    0.747    0.268    1.016   24.012    6.531
     41.280  416.722    1.206    0.100    0.792    0.201    1.084   23.405    6.009
     41.290  421.881    1.327    0.067    0.709    0.234    1.152   23.654    5.753
     41.300  419.870    1.501    0.134    0.861    0.198    1.232   23.556    5.891
     41.310  421.204    1.312    0.127    1.002    0.100    1.236   22.329    5.967
     41.320  419.254    1.388    0.194    0.832    0.160    0.944   23.197    5.912
     41.330  420.174    1.509    0.138    0.825    0.165    1.050   23.910    6.206
     41.340  421.138    1.195    0.033    0.875    0.214    1.138   23.383    6.680
     41.350  417.689    1.505    0.100    0.738    0.194    1.076   22.872    6.162
     41.360  416.762    1.202    0.067    0.818    0.120    0.960   23.401    6.107
     41.370  421.339    1.153    0.167    0.942    0.191    1.024   23.642    5.895
     41.380  418.105    1.301    0.105    0.972    0.138    1.081   22.716    5.701
     41.390  420.247    1.339    0.067    0.765    0.100    1.120   23.289    5.941
     41.400  421.876    1.229    0.067    0.845    0.138    1.091   23.460    6.008
     41.410  419.859    1.365    0.134    0.769    0.232    1.091   23.393    5.565
     41.420  424.656    1.346    0.100    0.947    0.167    1.110   24.214    5.787
     41.430  417.465    1.195    0.094    0.825    0.160    1.019   22.636    5.432
     41.440  418.252    1.179    0.100    0.765    0.172    1.118   22.903    5.471
     41.450  423.816    1.308    0.100    0.803    0.134    0.909   23.790    5.692
     41.460  422.034    1.308    0.100    0.785    0.167    1.238   23.648    5.680
     41.470  424.802    1.282    0.067    0.598    0.100    0.891   24.168    5.823
     41.480  425.048    1.274    0.134    0.684    0.067    1.049   24.045    5.973
     41.490  426.132    1.301    0.094    0.796    0.225    1.130   24.840    5.915
     41.500  427.166    1.365    0.100    0.785    0.067    1.243   24.769    6.234
     41.510  421.696    1.301    0.067    0.653    0.138    1.239   23.758    5.669
     41.520  420.210    1.236    0.100    0.678    0.100    1.054   24.434    5.545
     41.530  418.607    1.456    0.134    0.698    0.100    1.057   23.512    6.136
     41.540  419.516    1.195    0.100    0.957    0.067    1.073   24.667    6.051
     41.550  420.701    1.346    0.100    0.684    0.138    1.206   25.241    5.626
     41.560  418.228    1.232    0.067    0.758    0.138    1.046   24.607    6.007
     41.570  420.343    1.168    0.067    0.924    0.127    1.164   24.387    5.770
     41.580  421.899    1.115    0.134    0.744    0.167    1.020   24.967    5.471
     41.590  417.184    1.206    0.100    0.667    0.067    1.273   24.246    5.854
     41.600  419.188    1.195    0.033    0.705    0.067    1.141   24.536    5.932
     41.610  419.926    1.221    0.100    0.792    0.071    1.304   24.769    6.490
     41.620  418.872    1.415    0.167    0.706    0.134    1.263   24.696    6.221
     41.630  421.330    1.168    0.100    0.588    0.100    1.217   25.466    6.556
     41.640  423.256    1.327    0.067    0.613    0.100    1.057   25.392    5.756
     41.650  422.899    1.285    0.067    0.626    0.100    1.122   24.874    5.929
     41.660  422.565    1.126    0.067    0.762    0.138    1.273   25.006    5.541
     41.670  420.689    1.327    0.160    0.644    0.100    1.171   23.679    6.183
     41.680  419.960    1.354    0.127    0.658    0.100    1.076   24.445    5.668
     41.690  421.684    1.244    0.134    0.698    0.033    1.163   25.126    6.045
     41.700  418.224    1.168    0.100    0.533    0.064    0.986   23.720    5.687
     41.710  424.749    1.164    0.100    0.635    0.000    1.136   25.788    5.990
     41.720  423.224    1.297    0.127    0.646    0.131    1.113   24.964    6.038
     41.730  425.252    1.380    0.100    0.518    0.033    0.970   25.044    5.969
     41.740  422.785    1.168    0.100    0.575    0.071    1.136   24.191    6.742
     41.750  421.136    1.415    0.134    0.586    0.060    0.875   25.264    6.421
     41.760  420.310    1.410    0.167    0.493    0.158    1.034   25.187    6.643
     41.770  421.848    1.259    0.134    0.602    0.067    0.990   25.052    6.509
     41.780  418.365    1.206    0.134    0.574    0.067    1.159   24.688    6.554
     41.790  423.530    1.297    0.100    0.773    0.067    1.013   24.601    6.831
     41.800  419.871    1.232    0.000    0.540    0.105    1.175   25.064    6.415
     41.810  424.414    1.195    0.134    0.662    0.033    1.054   24.583    6.250
     41.820  421.782    1.327    0.033    0.593    0.033    1.103   24.564    5.893
     41.830  419.815    1.206    0.067    0.767    0.060    1.141   25.019    5.733
     41.840  420.501    1.323    0.134    0.613    0.071    1.141   25.004    5.778
     41.850  420.446    1.327    0.134    0.698    0.134    1.190   25.368    6.632
     41.860  422.335    1.141    0.033    0.835    0.198    1.110   26.638    6.098
     41.870  425.777    1.339    0.067    0.815    0.232    1.342   26.035    5.891
     41.880  422.814    1.202    0.134    0.662    0.160    0.990   26.550    5.638
     41.890  424.432    1.285    0.134    0.698    0.138    1.148   26.080    5.659
     41.900  418.990    1.255    0.067    0.617    0.105    1.126   25.509    5.283
     41.910  422.205    1.388    0.134    0.836    0.167    1.137   26.138    6.206
     41.920  419.114    1.035    0.100    0.712    0.167    1.239   25.554    5.917
     41.930  421.617    1.335    0.100    0.673    0.265    1.016   26.016    5.749
     41.940  421.762    1.285    0.134    0.635    0.100    1.167   26.157    5.997
     41.950  419.819    1.282    0.127    0.745    0.127    1.186   25.262    5.670
     41.960  421.556    1.195    0.060    0.394    0.127    1.255   25.282    6.143
     41.970  421.181    1.392    0.160    0.545    0.160    1.111   25.897    5.218
     41.980  422.226    1.047    0.100    0.591    0.033    1.103   26.094    5.448
     41.990  422.841    1.255    0.134    0.564    0.100    1.210   26.639    6.042
     42.000  421.434    1.327    0.100    0.607    0.134    1.099   25.569    5.813
     42.010  420.175    1.399    0.127    0.424    0.094    1.334   25.664    5.284
     42.020  420.671    1.380    0.134    0.586    0.138    0.932   26.054    5.698
     42.030  416.147    1.229    0.167    0.514    0.033    1.030   25.842    5.683
     42.040  418.721    1.195    0.134    0.605    0.158    1.023   26.009    5.666
     42.050  422.295    1.468    0.167    0.672    0.173    1.122   25.599    5.339
     42.060  419.680    1.373    0.167    0.700    0.154    1.041   25.081    5.392
     42.070  422.453    1.433    0.134    0.620    0.194    0.963   25.471    5.359
     42.080  417.006    1.487    0.100    0.755    0.134    0.944   26.142    5.568
     42.090  420.806    1.418    0.067    0.642    0.172    0.970   25.600    6.062
     42.100  421.434    1.251    0.100    0.735    0.134    1.247   25.488    5.613
     42.110  421.908    1.274    0.100    0.750    0.201    1.118   25.793    5.934
     42.120  418.625    1.195    0.134    0.818    0.160    1.039   26.302    5.853
     42.130  415.211    1.308    0.067    0.419    0.172    1.046   25.083    6.074
     42.140  422.307    1.335    0.100    0.517    0.134    1.027   26.522    6.064
     42.150  417.948    1.168    0.167    0.722    0.131    1.149   24.966    6.265
     42.160  417.930    1.259    0.134    0.708    0.138    1.163   25.304    6.065
     42.170  417.382    1.388    0.100    0.778    0.201    1.087   24.859    5.927
     42.180  420.275    1.384    0.100    0.762    0.105    1.077   25.444    5.899
     42.190  421.894    1.153    0.067    0.653    0.134    1.076   25.072    5.463
     42.200  422.340    1.267    0.100    0.822    0.105    1.191   26.030    5.605
     42.210  418.047    1.297    0.100    0.713    0.234    1.130   24.498    5.406
     42.220  418.543    1.285    0.100    0.579    0.227    1.114   24.826    5.695
     42.230  422.942    1.285    0.038    0.490    0.033    1.018   25.372    5.884
     42.240  421.409    1.195    0.033    0.634    0.127    1.177   25.249    6.015
     42.250  421.215    1.179    0.100    0.792    0.201    1.045   25.811    5.547
     42.260  419.206    1.437    0.100    0.779    0.167    0.921   24.542    6.102
     42.270  420.444    1.149    0.134    0.564    0.201    1.065   24.801    6.089
     42.280  417.341    1.459    0.167    0.591    0.165    1.092   24.532    5.716
     42.290  418.929    1.228    0.134    0.718    0.234    1.171   25.128    6.184
     42.300  421.850    1.115    0.167    0.533    0.201    0.985   24.270    5.894
     42.310  421.375    1.445    0.033    0.646    0.201    0.963   25.966    5.971
     42.320  419.910    1.361    0.134    0.675    0.167    1.228   25.546    5.478
     42.330  414.505    1.088    0.134    0.737    0.134    0.909   24.534    5.794
     42.340  415.196    1.035    0.134    0.624    0.201    1.069   25.013    5.814
     42.350  413.849    1.096    0.134    0.737    0.167    1.076   25.283    5.344
     42.360  419.551    1.301    0.134    0.694    0.194    0.997   24.827    5.617
     42.370  422.184    1.293    0.134    0.631    0.205    0.958   24.426    5.381
     42.380  418.216    1.206    0.134    0.675    0.134    0.929   24.312    5.833
     42.390  415.651    1.327    0.067    0.641    0.167    0.944   24.568    6.022
     42.400  420.597    1.434    0.100    0.655    0.339    0.913   24.583    5.999
     42.410  419.296    1.415    0.033    0.561    0.243    0.985   24.411    6.132
     42.420  418.428    1.217    0.100    0.748    0.239    1.095   24.598    6.159
     42.430  419.207    1.240    0.033    0.800    0.239    1.144   25.361    6.024
     42.440  421.835    1.407    0.033    0.768    0.167    1.084   24.665    5.746
     42.450  419.299    1.407    0.067    0.560    0.160    0.956   24.734    5.883
     42.460  421.957    1.327    0.100    0.507    0.201    0.990   24.625    5.754
     42.470  420.887    1.229    0.134    0.755    0.234    0.978   24.924    6.058
     42.480  418.951    1.267    0.100    0.677    0.201    0.887   24.538    5.846
     42.490  419.464    1.327    0.100    0.584    0.201    0.932   24.587    5.888
     42.500  420.446    1.100    0.134    0.575    0.167    1.069   24.587    6.298
     42.510  419.703    1.168    0.100    0.514    0.227    0.955   23.537    6.079
     42.520  420.635    1.168    0.100    0.624    0.268    0.982   23.851    5.665
     42.530  422.769    1.407    0.100    0.704    0.244    0.910   23.908    5.806
     42.540  425.592    1.380    0.067    0.751    0.194    1.027   24.140    5.651
     42.550  421.972    1.255    0.100    0.733    0.134    1.039   24.558    5.730
     42.560  417.928    1.195    0.067    0.676    0.201    0.770   24.010    5.865
     42.570  420.758    1.153    0.134    0.628    0.194    1.043   24.168    6.386
     42.580  422.548    1.505    0.134    0.719    0.100    0.902   25.198    6.156
     42.590  422.056    1.320    0.100    0.764    0.167    1.043   25.107    6.284
     42.600  421.012    1.229    0.067    0.571    0.100    0.910   24.912    5.680
     42.610  418.308    1.141    0.100    0.771    0.234    1.035   25.375    5.977
     42.620  421.157    1.202    0.033    0.655    0.261    1.001   25.711    5.855
     42.630  420.248    1.282    0.100    0.768    0.167    1.001   25.087    6.057
     42.640  425.845    1.126    0.067    0.802    0.201    0.963   25.406    6.206
     42.650  424.961    1.339    0.100    0.439    0.105    0.781   24.931    6.568
     42.660  419.436    1.479    0.134    0.677    0.067    0.785   24.512    5.708
     42.670  421.266    1.399    0.134    0.579    0.067    0.747   24.416    6.166
     42.680  420.744    1.259    0.134    0.651    0.172    0.959   25.226    5.825
     42.690  422.111    1.009    0.134    0.613    0.158    0.895   24.259    6.071
     42.700  423.640    1.020    0.100    0.658    0.154    0.925   25.323    6.041
     42.710  425.134    1.073    0.067    0.634    0.100    0.978   26.253    6.391
     42.720  418.401    1.282    0.100    0.507    0.134    0.978   24.416    6.261
     42.730  416.731    1.126    0.067    0.676    0.105    1.035   24.551    5.866
     42.740  420.479    1.308    0.100    0.616    0.191    1.024   25.039    5.887
     42.750  417.348    1.384    0.100    0.743    0.067    0.895   24.594    5.384
     42.760  420.436    1.248    0.100    0.635    0.067    1.042   24.277    6.207
     42.770  416.979    1.221    0.067    0.792    0.105    0.956   23.597    5.661
     42.780  418.887    1.168    0.100    0.789    0.105    0.933   25.082    6.496
     42.790  422.028    1.144    0.100    0.615    0.094    1.039   25.308    6.156
     42.800  418.349    1.100    0.067    0.769    0.067    1.069   24.766    5.776
     42.810  422.383    1.168    0.100    0.738    0.105    0.990   24.930    6.109
     42.820  425.994    1.327    0.134    0.804    0.100    1.103   24.882    6.397
     42.830  423.741    1.195    0.067    0.809    0.100    0.819   24.985    5.683
     42.840  422.509    1.327    0.134    0.644    0.131    0.884   24.727    5.723
     42.850  424.296    1.232    0.100    0.605    0.067    0.925   25.533    6.392
     42.860  418.349    1.221    0.067    0.867    0.131    0.804   24.014    5.622
     42.870  418.925    1.123    0.067    0.871    0.067    0.944   24.354    5.691
     42.880  419.077    1.327    0.100    0.713    0.169    0.838   24.390    5.304
     42.890  418.540    1.221    0.134    0.842    0.060    0.918   24.273    6.076
     42.900  421.134    1.285    0.100    0.665    0.131    0.857   25.723    5.946
     42.910  420.830    1.088    0.100    0.605    0.067    1.016   24.340    5.722
     42.920  422.661    1.195    0.067    0.698    0.100    0.918   25.043    5.783
     42.930  425.321    1.369    0.000    0.672    0.191    0.891   25.398    5.515
     42.940  423.920    1.221    0.033    0.804    0.067    0.796   25.464    5.172
     42.950  416.059    1.153    0.100    0.631    0.105    0.899   24.211    5.983
     42.960  420.895    1.259    0.194    0.822    0.060    0.929   24.902    5.571
     42.970  420.904    1.407    0.033    0.698    0.154    0.937   24.772    5.888
     42.980  421.836    1.096    0.067    0.684    0.067    0.724   24.666    5.840
     42.990  416.471    1.149    0.071    0.691    0.033    0.758   24.473    5.957
     43.000  423.410    1.327    0.100    0.835    0.094    0.834   25.294    6.599
     43.010  417.948    1.285    0.100    0.807    0.067    0.937   24.568    6.513
     43.020  420.435    1.259    0.100    0.796    0.100    1.001   24.638    6.302
     43.030  419.591    1.357    0.100    0.691    0.127    0.709   25.191    6.176
     43.040  417.309    1.312    0.127    0.611    0.094    0.743   24.699    5.971
     43.050  419.037    1.308    0.127    0.856    0.127    0.906   25.605    5.697
     43.060  418.057    1.248    0.138    0.735    0.134    0.955   24.231    6.246
     43.070  420.207    1.255    0.100    0.755    0.167    0.701   23.661    6.154
     43.080  417.781    1.407    0.067    0.732    0.160    0.659   23.907    6.151
     43.090  416.490    1.240    0.134    0.656    0.067    0.796   23.662    6.027
     43.100  417.839    1.334    0.067    0.611    0.234    0.902   23.696    6.327
     43.110  415.646    1.141    0.100    0.625    0.134    0.728   24.019    5.256
     43.120  416.272    1.361    0.134    0.719    0.134    0.804   23.776    5.670
     43.130  417.671    1.392    0.100    0.540    0.134    1.110   24.212    5.865
     43.140  413.579    1.361    0.067    0.585    0.227    0.898   22.905    6.086
     43.150  417.860    1.047    0.067    0.702    0.067    0.909   23.806    6.294
     43.160  415.186    1.376    0.067    0.518    0.100    0.830   24.488    6.059
     43.170  416.596    1.228    0.033    0.620    0.127    0.814   24.649    5.703
     43.180  414.883    1.335    0.000    0.737    0.067    0.837   23.834    5.571
     43.190  415.285    1.282    0.067    0.782    0.100    0.811   23.090    6.195
     43.200  418.910    1.415    0.067    0.695    0.100    0.985   24.012    5.862
     43.210  417.458    1.327    0.033    0.564    0.100    0.955   23.681    5.853
     43.220  413.966    1.259    0.094    0.852    0.067    0.887   22.870    5.891
     43.230  414.223    1.429    0.127    0.672    0.071    0.898   24.725    5.793
     43.240  415.592    1.301    0.000    0.751    0.134    0.838   23.838    6.180
     43.250  416.766    1.468    0.134    0.782    0.067    0.962   23.584    5.952
     43.260  415.046    1.388    0.100    0.582    0.194    0.762   24.772    6.128
     43.270  417.761    1.354    0.100    0.691    0.134    1.225   24.875    6.072
     43.280  417.044    1.361    0.100    0.835    0.127    1.153   24.621    5.576
     43.290  415.499    1.407    0.100    0.887    0.094    0.990   24.288    6.352
     43.300  420.593    1.137    0.033    0.942    0.134    1.183   23.658    5.805
     43.310  415.891    1.255    0.094    0.624    0.221    0.842   23.642    6.154
     43.320  418.255    1.354    0.134    0.831    0.194    0.849   24.079    6.252
     43.330  415.912    1.415    0.067    0.751    0.067    0.777   24.298    5.708
     43.340  422.177    1.350    0.100    0.780    0.127    0.944   24.416    6.722
     43.350  412.086    1.415    0.033    0.792    0.127    0.925   22.201    5.777
     43.360  415.630    1.376    0.067    0.787    0.105    0.940   23.786    6.384
     43.370  416.112    1.441    0.100    0.838    0.261    0.736   23.101    6.399
     43.380  414.330    1.282    0.067    0.624    0.134    0.853   23.443    6.788
     43.390  415.272    1.248    0.100    0.748    0.299    1.133   24.154    6.080
     43.400  411.152    1.195    0.067    0.672    0.134    0.948   23.783    6.282
     43.410  415.431    1.346    0.100    0.875    0.194    0.960   24.151    5.917
     43.420  416.168    1.327    0.134    0.811    0.094    0.944   24.127    6.011
     43.430  415.006    1.168    0.100    0.698    0.201    0.918   23.701    6.205
     43.440  414.967    1.320    0.100    0.840    0.167    1.008   25.013    6.151
     43.450  412.466    1.251    0.100    0.829    0.120    0.948   23.864    6.218
     43.460  413.930    1.190    0.067    0.758    0.134    0.971   24.274    6.221
     43.470  412.338    1.141    0.167    0.836    0.134    0.918   24.106    5.941
     43.480  412.556    1.285    0.105    0.718    0.098    1.088   24.000    6.519
     43.490  415.526    1.335    0.067    0.824    0.160    0.918   23.500    6.758
     43.500  417.077    1.190    0.134    0.729    0.100    0.845   24.508    5.926
     43.510  414.391    1.244    0.067    0.725    0.138    0.925   23.885    6.024
     43.520  417.158    1.350    0.100    0.561    0.100    1.020   23.836    6.424
     43.530  414.402    1.248    0.100    0.556    0.131    1.024   24.209    6.504
     43.540  415.285    1.274    0.067    0.687    0.100    0.807   23.845    6.664
     43.550  414.784    1.285    0.067    0.680    0.165    1.050   23.644    6.378
     43.560  417.615    1.221    0.067    0.545    0.228    1.001   23.745    6.511
     43.570  415.834    1.399    0.000    0.592    0.105    1.051   24.163    6.867
     43.580  411.964    1.323    0.100    0.725    0.165    0.955   23.498    6.620
     43.590  416.317    1.153    0.127    0.751    0.251    1.578   23.269    6.526
     43.600  415.355    1.387    0.100    0.789    0.067    1.236   23.954    6.426
     43.610  416.429    1.153    0.033    0.894    0.033    1.331   23.864    5.930
     43.620  418.133    1.373    0.100    0.871    0.100    1.024   23.218    6.098
     43.630  416.079    1.327    0.067    0.578    0.033    1.202   23.916    6.605
     43.640  412.820    1.282    0.033    0.942    0.165    1.024   24.249    6.054
     43.650  412.911    1.399    0.165    0.811    0.131    1.096   22.498    6.215
     43.660  414.133    1.176    0.134    0.976    0.100    1.054   22.815    6.496
     43.670  412.650    1.088    0.167    0.778    0.138    1.073   23.327    6.510
     43.680  417.656    1.505    0.067    0.852    0.100    1.198   23.388    6.425
     43.690  414.887    1.388    0.067    0.585    0.195    1.099   23.351    6.800
     43.700  414.884    1.282    0.060    0.803    0.221    1.122   22.457    6.417
     43.710  415.899    1.373    0.067    0.804    0.127    0.955   23.488    6.527
     43.720  417.069    1.494    0.105    0.909    0.100    1.172   23.498    6.311
     43.730  413.998    1.380    0.100    0.818    0.100    1.141   23.097    6.399
     43.740  418.355    1.339    0.100    0.825    0.120    0.963   23.563    6.346
     43.750  418.226    1.153    0.067    0.845    0.067    1.133   23.459    6.145
     43.760  419.713    1.361    0.100    0.800    0.094    0.937   23.983    6.125
     43.770  418.457    1.217    0.038    0.782    0.160    0.933   22.995    6.501
     43.780  417.348    1.251    0.033    0.899    0.100    1.103   24.345    6.499
     43.790  414.820    1.376    0.100    0.744    0.167    1.111   23.871    6.599
     43.800  411.876    1.160    0.033    0.665    0.067    1.027   23.077    6.231
     43.810  413.172    1.301    0.100    0.849    0.127    1.005   23.086    6.153
     43.820  415.975    1.335    0.100    0.595    0.227    1.099   23.525    6.456
     43.830  414.248    1.418    0.138    0.797    0.201    0.793   23.687    6.216
     43.840  416.313    1.429    0.033    0.744    0.154    1.054   23.888    6.872
     43.850  415.776    1.267    0.027    0.929    0.194    0.777   23.663    6.687
     43.860  418.648    1.020    0.067    0.895    0.105    0.990   23.769    6.386
     43.870  421.580    1.168    0.033    0.605    0.127    1.012   23.236    6.305
     43.880  416.520    0.929    0.067    0.889    0.105    0.918   23.053    6.543
     43.890  416.043    0.990    0.060    0.769    0.154    0.815   23.719    6.251
     43.900  414.919    1.153    0.033    0.947    0.165    0.974   24.258    6.617
     43.910  416.799    1.035    0.033    0.804    0.100    1.149   23.808    6.509
     43.920  416.543    1.312    0.100    0.836    0.154    0.887   24.345    6.136
     43.930  417.002    1.365    0.094    0.738    0.134    0.989   24.287    6.021
     43.940  418.750    1.441    0.067    0.627    0.094    0.921   24.591    6.029
     43.950  419.162    1.494    0.100    0.938    0.191    1.062   25.205    6.493
     43.960  419.270    1.282    0.067    0.865    0.100    0.963   24.103    6.332
     43.970  420.591    1.035    0.067    0.849    0.100    1.073   24.516    5.915
     43.980  418.267    1.202    0.067    0.674    0.127    0.796   25.086    5.749
     43.990  419.774    1.327    0.067    0.905    0.127    0.599   24.523    6.248
     44.000  421.194    1.429    0.033    0.933    0.127    0.849   23.831    6.260
     44.010  416.705    1.069    0.000    0.845    0.232    0.876   24.107    6.099
     44.020  414.536    1.320    0.033    0.799    0.067    0.971   23.330    6.271
     44.030  419.290    1.115    0.033    0.789    0.127    1.202   23.735    5.828
     44.040  419.366    1.320    0.033    0.856    0.094    1.138   24.461    5.975
     44.050  421.988    1.282    0.100    0.990    0.094    1.274   24.481    6.254
     44.060  417.873    1.168    0.033    0.698    0.100    1.020   24.415    5.597
     44.070  415.688    1.297    0.100    0.786    0.094    0.925   24.393    5.553
     44.080  420.341    1.221    0.067    0.853    0.067    1.111   24.887    6.124
     44.090  420.470    1.498    0.000    0.651    0.187    1.043   24.486    6.334
     44.100  415.864    1.445    0.067    0.665    0.180    1.016   24.093    5.748
     44.110  418.075    1.346    0.000    0.698    0.105    0.974   24.352    5.713
     44.120  415.500    1.141    0.033    0.744    0.180    0.990   23.697    6.124
     44.130  412.449    1.301    0.067    0.856    0.127    0.823   23.875    5.610
     44.140  417.069    1.149    0.067    0.875    0.161    1.008   23.970    6.265
     44.150  419.520    1.373    0.067    0.757    0.135    0.902   24.432    5.819
     44.160  415.194    1.115    0.027    0.740    0.033    1.024   24.407    6.222
     44.170  414.941    1.179    0.027    0.751    0.120    1.141   23.289    5.732
     44.180  421.179    1.312    0.138    0.722    0.154    0.872   24.791    5.752
     44.190  414.795    1.141    0.000    0.677    0.094    0.978   24.319    5.274
     44.200  415.382    1.232    0.067    0.744    0.154    0.861   24.246    5.392
     44.210  421.027    1.255    0.000    0.789    0.127    1.005   24.947    5.677
     44.220  414.564    1.407    0.000    0.920    0.127    0.952   25.116    5.633
     44.230  420.049    1.392    0.098    0.912    0.138    1.046   25.346    5.772
     44.240  418.296    1.035    0.067    0.725    0.094    0.762   25.090    5.402
     44.250  419.619    1.195    0.100    0.991    0.094    1.157   24.817    5.849
     44.260  416.403    1.168    0.033    0.954    0.127    1.092   24.550    5.001
     44.270  415.721    1.327    0.067    0.867    0.158    0.777   24.664    5.703
     44.280  412.661    1.176    0.100    0.840    0.187    0.918   24.171    5.825
     44.290  413.793    1.270    0.100    0.683    0.100    0.963   24.276    5.526
     44.300  413.649    1.240    0.033    0.909    0.120    0.963   23.335    5.526
     44.310  415.311    1.365    0.100    0.729    0.100    0.997   23.734    5.474
     44.320  419.769    1.262    0.067    1.002    0.071    0.990   23.506    5.494
     44.330  418.188    1.399    0.033    0.773    0.067    0.812   24.677    5.441
     44.340  418.600    1.285    0.067    0.963    0.067    1.073   24.324    5.510
     44.350  416.858    1.187    0.000    0.961    0.160    1.061   23.929    5.648
     44.360  416.829    1.460    0.060    0.672    0.094    1.095   24.012    6.002
     44.370  418.986    1.160    0.033    0.804    0.127    1.081   24.902    5.872
     44.380  419.257    0.956    0.131    0.843    0.094    0.902   24.286    5.831
     44.390  416.941    1.123    0.067    0.719    0.100    0.978   25.453    6.031
     44.400  417.833    1.123    0.100    0.822    0.100    0.830   25.113    5.697
     44.410  417.352    1.054    0.100    0.815    0.094    0.963   24.387    5.725
     44.420  418.224    1.267    0.067    0.945    0.067    1.152   24.106    5.661
     44.430  415.648    1.301    0.067    0.725    0.100    0.963   24.540    5.481
     44.440  420.414    1.088    0.134    0.815    0.160    1.122   24.104    6.225
     44.450  418.924    1.373    0.033    1.036    0.067    0.906   24.418    6.562
     44.460  421.377    1.179    0.027    0.720    0.094    0.937   24.246    6.539
     44.470  420.463    1.388    0.160    0.672    0.154    1.016   24.622    6.142
     44.480  414.901    1.434    0.067    0.762    0.067    1.043   24.533    6.093
     44.490  415.858    1.361    0.067    0.845    0.101    1.175   24.586    5.824
     44.500  418.331    1.141    0.100    0.849    0.094    1.020   23.747    5.967
     44.510  415.058    1.073    0.094    0.658    0.131    0.921   24.253    5.627
     44.520  414.909    1.248    0.067    0.867    0.105    0.960   24.067    6.026
     44.530  416.917    1.168    0.100    0.871    0.098    1.066   24.062    6.222
     44.540  415.809    1.221    0.060    0.762    0.053    0.955   23.425    5.838
     44.550  411.765    1.179    0.067    0.947    0.094    1.092   23.638    6.285
     44.560  415.269    1.263    0.033    0.894    0.134    1.088   23.618    5.970
     44.570  416.132    1.047    0.067    0.683    0.225    0.918   23.815    5.942
     44.580  414.394    1.096    0.067    0.720    0.101    1.152   23.556    6.802
     44.590  415.745    1.202    0.000    0.754    0.033    1.066   23.690    5.712
     44.600  416.801    1.141    0.100    0.936    0.127    1.050   24.378    5.876
     44.610  414.154    1.081    0.067    0.785    0.101    1.164   23.591    6.239
     44.620  416.832    1.195    0.000    0.914    0.094    1.073   24.287    6.021
     44.630  415.459    1.232    0.033    0.900    0.161    0.952   23.447    5.855
     44.640  414.134    1.301    0.067    0.869    0.154    1.141   24.368    5.531
     44.650  412.359    1.141    0.067    0.709    0.160    0.811   24.322    5.395
     44.660  416.946    1.096    0.033    0.765    0.120    1.032   23.744    6.016
     44.670  416.119    1.084    0.000    0.892    0.100    0.826   23.976    5.249
     44.680  419.870    1.350    0.100    0.592    0.067    1.020   24.715    5.962
     44.690  417.832    1.213    0.033    0.789    0.161    0.812   24.699    5.763
     44.700  418.618    1.206    0.000    0.738    0.188    0.918   24.021    5.981
     44.710  416.391    1.168    0.094    0.878    0.161    0.819   23.873    5.872
     44.720  412.681    1.229    0.033    0.751    0.068    0.944   23.646    5.553
     44.730  416.210    1.339    0.000    0.815    0.168    0.823   23.768    5.723
     44.740  416.698    0.993    0.067    0.796    0.120    0.937   24.359    6.308
     44.750  417.959    1.244    0.000    0.905    0.221    0.960   23.065    5.962
     44.760  415.651    1.213    0.027    0.769    0.067    0.751   23.321    5.614
     44.770  416.652    1.047    0.067    0.942    0.067    0.679   23.235    6.287
     44.780  415.047    1.221    0.033    0.792    0.127    0.823   23.406    5.636
     44.790  416.853    1.331    0.033    0.585    0.134    0.834   23.661    5.915
     44.800  418.923    1.339    0.094    0.913    0.100    0.622   24.038    5.808
     44.810  417.363    1.153    0.033    0.545    0.100    0.607   23.896    5.698
     44.820  419.143    1.270    0.100    0.786    0.127    0.610   22.869    5.478
     44.830  415.465    1.126    0.033    0.785    0.165    0.538   23.553    6.143
     44.840  419.150    1.255    0.000    0.691    0.067    0.690   23.411    6.542
     44.850  420.161    1.267    0.060    0.644    0.127    0.554   23.171    6.131
     44.860  421.575    1.195    0.067    0.645    0.100    0.660   23.757    6.340
     44.870  422.272    0.937    0.060    0.726    0.087    0.974   24.233    6.064
     44.880  420.762    0.956    0.033    0.483    0.100    0.770   23.236    6.274
     44.890  423.264    1.123    0.000    0.447    0.060    0.835   22.866    6.229
     44.900  419.610    1.028    0.033    0.744    0.127    0.660   24.360    6.795
     44.910  420.152    1.373    0.060    0.765    0.127    0.679   23.226    6.094
     44.920  416.320    1.035    0.000    0.609    0.127    0.565   23.706    6.258
     44.930  415.503    1.232    0.033    0.638    0.160    0.565   22.947    6.442
     44.940  418.446    1.149    0.000    0.660    0.131    0.592   23.970    6.590
     44.950  421.500    1.392    0.060    0.673    0.138    0.679   23.088    6.653
     44.960  422.299    1.069    0.060    0.758    0.127    0.618   23.049    7.333
     44.970  419.533    1.304    0.000    0.653    0.094    0.698   23.016    6.758
     44.980  419.441    1.232    0.000    0.875    0.165    0.740   22.769    6.412
     44.990  419.985    1.248    0.000    0.786    0.100    0.630   23.358    6.342
     45.000  417.661    1.274    0.000    0.811    0.127    0.648   24.240    6.590
     45.010  419.141    1.088    0.033    0.631    0.187    0.459   23.732    7.013
     45.020  420.366    1.009    0.067    0.611    0.134    0.796   25.079    6.659
     45.030  421.354    1.126    0.100    0.815    0.067    0.978   23.603    6.739
     45.040  420.172    1.172    0.127    0.774    0.105    0.914   23.952    6.617
     45.050  418.069    1.035    0.100    0.811    0.100    0.550   23.277    6.336
     45.060  421.838    1.009    0.067    0.831    0.127    0.713   23.989    7.116
     45.070  423.255    1.088    0.067    0.709    0.160    0.811   24.575    6.821
     45.080  421.401    1.301    0.100    0.842    0.168    0.694   23.632    6.949
     45.090  423.633    1.100    0.067    0.845    0.060    0.580   24.536    6.553
     45.100  418.318    1.278    0.100    0.702    0.100    0.853   24.522    6.816
     45.110  419.562    1.141    0.100    0.732    0.105    0.724   24.092    6.438
     45.120  421.494    1.141    0.067    0.905    0.100    0.720   24.270    6.782
     45.130  417.511    1.229    0.100    0.732    0.100    0.789   22.645    6.800
     45.140  415.298    1.195    0.033    0.856    0.067    0.648   23.512    6.592
     45.150  421.108    1.236    0.067    0.732    0.154    0.652   24.302    6.034
     45.160  417.472    1.342    0.067    0.842    0.100    0.709   23.631    6.090
     45.170  420.615    1.206    0.100    0.787    0.067    0.853   23.843    7.166
     45.180  420.405    1.115    0.033    0.627    0.127    0.907   24.149    6.921
     45.190  413.249    1.168    0.000    0.767    0.067    1.141   24.006    7.027
     45.200  417.576    1.232    0.027    0.667    0.228    1.217   24.242    6.663
     45.210  418.856    1.096    0.067    0.627    0.168    1.122   24.561    6.295
     45.220  420.093    1.206    0.067    0.728    0.160    0.994   24.045    6.660
     45.230  425.017    1.206    0.060    0.820    0.167    0.860   24.644    6.426
     45.240  420.667    1.187    0.100    0.542    0.067    1.187   24.943    6.976
     45.250  422.013    1.009    0.100    0.748    0.094    0.804   23.913    6.326
     45.260  424.865    0.967    0.067    0.838    0.165    0.880   24.122    7.400
     45.270  419.461    1.096    0.067    0.473    0.033    0.796   24.363    7.069
     45.280  418.305    0.990    0.067    0.649    0.134    0.717   24.218    6.826
     45.290  424.790    1.187    0.105    0.751    0.120    0.694   23.500    7.049
     45.300  418.106    0.834    0.067    0.609    0.258    0.785   24.124    6.822
     45.310  418.383    1.073    0.100    0.732    0.127    0.766   24.230    6.681
     45.320  414.430    1.179    0.100    0.706    0.154    0.740   23.671    5.736
     45.330  417.526    1.433    0.100    0.733    0.161    0.994   24.392    6.157
     45.340  415.698    1.179    0.127    0.933    0.134    1.050   24.130    5.845
     45.350  416.066    1.179    0.100    0.811    0.100    0.633   24.820    6.054
     45.360  421.235    1.327    0.100    0.822    0.100    0.668   24.569    6.756
     45.370  412.834    1.301    0.160    0.711    0.127    0.758   25.002    6.577
     45.380  413.844    1.551    0.160    0.891    0.094    1.024   23.893    6.429
     45.390  420.840    1.354    0.100    0.688    0.187    0.773   23.983    6.671
     45.400  416.423    1.301    0.100    0.585    0.127    0.800   23.904    6.598
     45.410  415.841    1.221    0.067    0.573    0.094    0.735   23.447    6.641
     45.420  415.855    1.176    0.094    0.525    0.067    0.849   24.382    6.472
     45.430  412.858    1.346    0.067    0.789    0.127    0.740   24.741    6.143
     45.440  415.225    1.335    0.094    0.691    0.165    0.610   23.938    6.501
     45.450  414.016    1.244    0.127    0.638    0.165    0.819   23.609    6.080
     45.460  414.905    1.248    0.100    0.454    0.131    0.713   24.232    6.091
     45.470  415.175    1.334    0.094    0.722    0.154    0.918   24.182    6.121
     45.480  416.564    1.327    0.105    0.796    0.094    0.705   24.100    6.449
     45.490  413.497    1.221    0.094    0.778    0.067    0.705   23.122    6.230
     45.500  418.849    1.248    0.127    0.936    0.094    0.732   23.963    6.214
     45.510  417.988    1.274    0.067    0.839    0.067    0.793   24.609    6.253
     45.520  415.704    1.293    0.100    0.736    0.100    0.815   23.897    6.497
     45.530  414.258    1.240    0.067    0.782    0.067    0.774   24.713    6.593
     45.540  414.935    1.452    0.105    0.751    0.067    0.751   25.080    6.354
     45.550  412.516    1.274    0.094    0.695    0.094    0.906   25.329    5.893
     45.560  414.981    1.259    0.100    0.778    0.033    0.732   24.917    6.254
     45.570  418.287    1.259    0.127    0.782    0.100    0.626   24.810    6.582
     45.580  416.473    1.403    0.033    0.700    0.120    0.698   24.801    6.308
     45.590  416.425    1.392    0.100    0.744    0.100    0.986   25.383    6.511
     45.600  418.842    1.248    0.198    0.624    0.187    0.773   25.533    6.591
     45.610  412.372    1.153    0.033    0.623    0.101    0.861   25.326    6.636
     45.620  414.166    1.308    0.067    0.873    0.134    0.740   24.629    6.427
     45.630  415.438    1.399    0.094    0.792    0.094    0.808   24.038    6.481
     45.640  414.700    1.232    0.100    0.824    0.067    0.838   24.142    6.714
     45.650  418.020    1.179    0.127    0.898    0.131    0.592   24.459    6.477
     45.660  415.113    1.202    0.033    0.818    0.127    0.557   24.771    6.444
     45.670  412.671    1.160    0.094    0.875    0.067    0.846   23.278    6.839
     45.680  413.319    1.335    0.067    0.634    0.134    0.538   25.069    6.506
     45.690  415.704    1.009    0.000    0.758    0.100    0.610   25.035    6.323
     45.700  411.807    1.263    0.067    0.605    0.087    0.789   24.178    6.720
     45.710  411.153    1.293    0.033    0.598    0.067    0.690   25.214    6.991
     45.720  414.278    1.100    0.067    0.547    0.154    0.770   24.693    6.727
     45.730  414.475    1.168    0.094    0.607    0.172    0.853   25.274    6.463
     45.740  419.523    1.141    0.100    0.733    0.101    0.830   25.700    6.473
     45.750  415.838    1.149    0.033    0.736    0.134    0.766   25.422    6.892
     45.760  413.017    1.380    0.100    0.762    0.134    0.812   25.491    6.157
     45.770  416.758    1.248    0.067    0.635    0.100    0.762   25.568    6.225
     45.780  418.333    1.339    0.033    0.585    0.033    0.921   25.940    7.060
     45.790  414.564    1.221    0.067    0.702    0.127    0.846   25.465    6.603
     45.800  416.299    1.346    0.033    0.691    0.160    0.762   25.900    6.096
     45.810  415.052    1.202    0.000    0.769    0.205    0.876   25.141    6.753
     45.820  415.237    1.179    0.094    0.725    0.128    0.796   25.604    7.221
     45.830  416.668    1.115    0.100    0.684    0.067    0.804   26.172    7.019
     45.840  416.117    1.361    0.094    0.683    0.067    0.823   26.275    6.774
     45.850  417.833    1.259    0.067    0.469    0.100    0.785   25.989    6.858
     45.860  418.103    1.168    0.033    0.732    0.160    0.857   25.126    7.209
     45.870  421.574    1.293    0.033    0.732    0.067    0.721   26.772    6.533
     45.880  416.123    1.301    0.067    0.737    0.100    0.702   26.189    6.326
     45.890  417.727    1.312    0.100    0.804    0.120    0.664   25.160    6.168
     45.900  419.034    1.471    0.100    0.747    0.067    0.812   25.764    6.624
     45.910  420.376    1.255    0.160    0.737    0.167    0.785   25.458    6.318
     45.920  417.044    1.229    0.100    0.782    0.160    1.043   25.768    6.657
     45.930  416.335    1.126    0.067    0.687    0.094    0.812   25.085    6.463
     45.940  417.146    0.876    0.067    0.672    0.100    1.001   24.920    7.086
     45.950  416.973    1.282    0.067    0.585    0.138    0.876   25.372    6.280
     45.960  416.803    1.126    0.000    0.880    0.100    0.766   25.477    7.034
     45.970  420.921    1.153    0.100    0.706    0.100    0.872   25.767    6.583
     45.980  419.687    1.232    0.094    0.755    0.033    0.914   25.619    7.344
     45.990  418.973    1.217    0.094    0.891    0.127    0.789   25.549    6.880
     46.000  418.486    1.195    0.067    0.732    0.221    0.879   25.965    6.057
     46.010  422.873    1.206    0.067    0.665    0.094    0.622   26.367    6.286
     46.020  421.196    1.285    0.067    0.567    0.134    0.690   26.560    6.555
     46.030  418.469    1.282    0.100    0.792    0.094    0.974   25.222    5.927
     46.040  419.507    1.229    0.067    0.698    0.100    0.629   25.361    6.764
     46.050  420.191    1.293    0.071    0.658    0.167    0.974   25.583    6.819
     46.060  423.240    1.331    0.100    0.737    0.134    0.580   26.101    6.929
     46.070  422.845    1.009    0.067    0.718    0.134    0.876   26.344    6.887
     46.080  423.018    1.327    0.067    0.864    0.100    0.671   25.762    6.920
     46.090  424.277    1.354    0.100    0.718    0.067    0.785   25.434    6.764
     46.100  424.846    1.274    0.067    0.719    0.067    0.846   25.733    7.343
     46.110  421.462    1.354    0.094    0.891    0.138    0.830   24.939    7.764
     46.120  423.455    1.354    0.067    0.905    0.194    0.838   25.745    7.244
     46.130  419.858    1.176    0.127    0.678    0.138    0.792   25.475    6.365
     46.140  415.856    1.388    0.067    0.683    0.194    0.796   25.658    6.941
     46.150  417.168    1.365    0.067    0.638    0.100    0.819   24.980    6.415
     46.160  419.624    1.521    0.067    0.645    0.094    0.982   25.537    6.837
     46.170  422.368    1.062    0.033    0.705    0.194    0.785   25.348    6.800
     46.180  420.298    1.255    0.134    0.669    0.033    0.830   26.557    6.494
     46.190  422.291    1.282    0.033    0.722    0.100    0.690   26.081    7.015
     46.200  418.839    1.415    0.027    0.680    0.127    0.846   26.272    7.069
     46.210  419.221    1.327    0.134    0.659    0.127    0.997   25.613    7.120
     46.220  421.266    1.407    0.100    0.684    0.100    0.671   25.682    7.161
     46.230  419.838    1.248    0.033    0.677    0.067    0.819   26.054    6.876
     46.240  417.696    1.293    0.100    0.740    0.165    0.717   25.559    6.063
     46.250  415.663    1.308    0.060    0.605    0.127    0.762   24.821    6.436
     46.260  416.719    1.285    0.100    0.842    0.094    0.766   24.964    6.087
     46.270  414.749    1.206    0.100    0.683    0.205    0.888   24.738    6.264
     46.280  416.437    1.115    0.134    0.711    0.094    0.929   24.568    6.102
     46.290  416.540    1.327    0.094    0.708    0.127    0.830   24.581    6.596
     46.300  416.897    1.213    0.027    0.605    0.100    0.724   24.208    6.535
     46.310  412.837    1.141    0.000    0.753    0.067    0.796   23.632    6.865
     46.320  418.555    1.248    0.071    0.873    0.154    0.777   24.792    7.131
     46.330  414.961    1.221    0.067    0.871    0.100    0.709   23.986    6.045
     46.340  416.958    1.547    0.067    0.778    0.127    0.588   25.012    5.926
     46.350  416.364    1.335    0.067    0.660    0.209    0.682   24.467    6.533
     46.360  416.893    1.255    0.094    0.789    0.187    0.603   23.429    6.603
     46.370  417.636    1.429    0.100    0.789    0.134    0.758   24.442    6.499
     46.380  414.357    1.373    0.134    0.796    0.154    0.682   24.268    6.136
     46.390  419.370    1.232    0.033    0.695    0.100    0.569   24.005    7.465
     46.400  417.193    1.339    0.033    0.698    0.225    0.713   24.522    6.691
     46.410  419.493    1.206    0.127    0.691    0.067    0.554   24.157    6.899
     46.420  419.665    1.232    0.067    0.698    0.094    0.865   23.696    6.589
     46.430  417.325    1.392    0.094    0.895    0.094    0.610   24.187    6.350
     46.440  416.094    1.206    0.067    0.922    0.100    0.842   23.434    7.053
     46.450  414.933    1.285    0.127    0.796    0.165    0.800   23.379    6.589
     46.460  417.195    1.172    0.094    0.698    0.100    0.777   23.427    7.497
     46.470  415.263    1.392    0.100    0.857    0.138    0.842   22.677    6.572
     46.480  419.524    1.236    0.100    0.875    0.033    0.596   23.796    6.978
     46.490  417.850    1.403    0.100    0.624    0.067    0.663   24.294    6.070
     46.500  413.239    1.232    0.100    0.842    0.100    0.728   25.154    6.175
     46.510  413.324    1.399    0.094    0.631    0.161    0.425   24.619    5.753
     46.520  413.044    1.141    0.134    0.698    0.201    0.668   23.906    6.831
     46.530  416.421    1.221    0.067    0.744    0.201    0.652   24.170    6.380
     46.540  417.419    1.301    0.067    0.853    0.033    0.686   24.021    7.044
     46.550  412.677    1.346    0.067    0.789    0.161    0.554   23.830    6.807
     46.560  417.133    1.335    0.033    0.748    0.067    0.652   25.013    7.089
     46.570  416.810    1.259    0.098    0.743    0.165    0.470   24.678    6.635
     46.580  416.642    1.320    0.100    0.736    0.094    0.648   24.415    6.586
     46.590  413.466    1.274    0.067    0.621    0.105    0.766   23.121    6.344
     46.600  413.559    1.407    0.134    0.822    0.100    0.591   23.149    6.755
     46.610  420.573    1.183    0.000    0.718    0.100    0.573   24.238    7.002
     46.620  414.365    1.320    0.033    0.863    0.135    0.819   23.675    6.818
     46.630  414.600    1.229    0.100    0.540    0.100    0.679   23.778    6.968
     46.640  416.569    1.320    0.067    0.804    0.067    0.656   24.086    6.692
     46.650  418.590    1.335    0.100    0.649    0.187    0.724   24.386    6.549
     46.660  416.189    1.509    0.067    0.796    0.138    0.637   23.760    6.326
     46.670  418.525    1.365    0.067    0.983    0.167    0.656   24.585    6.357
     46.680  413.621    1.308    0.033    0.656    0.127    0.819   23.715    6.538
     46.690  415.649    1.179    0.067    0.776    0.094    0.690   23.804    6.905
     46.700  416.438    1.164    0.067    0.751    0.154    0.937   22.037    6.748
     46.710  415.884    1.274    0.067    0.815    0.033    0.705   23.662    6.451
     46.720  416.414    1.267    0.067    0.796    0.060    0.929   24.106    6.765
     46.730  420.285    1.403    0.094    0.792    0.060    0.690   24.464    6.332
     46.740  416.731    1.285    0.067    0.815    0.094    0.826   24.502    6.547
     46.750  414.956    1.168    0.033    0.669    0.134    0.906   24.866    6.406
     46.760  414.746    1.343    0.067    0.666    0.094    0.751   24.124    6.462
     46.770  415.506    1.088    0.067    0.645    0.100    0.758   24.738    7.239
     46.780  416.021    1.221    0.100    0.645    0.067    0.785   24.873    6.477
     46.790  420.105    1.346    0.067    0.875    0.160    0.728   25.041    6.143
     46.800  415.565    1.115    0.060    0.888    0.120    0.671   24.293    7.096
     46.810  417.822    1.195    0.033    0.814    0.067    0.649   24.679    6.860
     46.820  414.154    1.141    0.067    0.882    0.033    0.872   23.544    6.754
     46.830  419.075    1.176    0.100    0.804    0.120    0.834   25.167    6.338
     46.840  417.148    1.168    0.060    0.909    0.067    0.865   24.213    6.262
     46.850  419.210    1.267    0.100    0.729    0.134    0.971   24.921    6.586
     46.860  413.876    1.259    0.033    0.792    0.033    0.830   24.705    6.312
     46.870  417.544    1.346    0.100    0.736    0.033    0.785   25.950    6.283
     46.880  414.203    1.327    0.100    0.758    0.128    0.754   24.887    6.417
     46.890  419.318    1.380    0.067    0.947    0.067    0.758   25.134    6.366
     46.900  417.057    1.285    0.033    0.762    0.071    0.849   24.741    6.372
     46.910  417.381    1.327    0.067    0.797    0.127    0.974   25.112    6.805
     46.920  416.649    1.206    0.100    0.744    0.187    0.656   25.374    6.743
     46.930  419.826    1.376    0.138    0.825    0.100    0.758   25.678    6.769
     46.940  416.206    1.062    0.127    0.801    0.100    0.781   24.081    7.182
     46.950  417.123    1.365    0.067    0.962    0.094    0.610   25.279    6.466
     46.960  415.059    1.471    0.100    0.885    0.127    0.812   24.066    6.070
     46.970  417.151    1.248    0.094    1.029    0.160    0.656   24.231    6.399
     46.980  418.602    1.357    0.167    0.751    0.135    0.682   24.926    6.748
     46.990  421.031    1.248    0.100    0.996    0.134    0.694   25.100    6.319
     47.000  419.147    1.343    0.100    0.803    0.154    0.607   24.920    6.347
     47.010  414.828    1.335    0.000    0.891    0.127    0.565   24.778    6.111
     47.020  417.989    1.301    0.067    0.665    0.134    0.546   25.435    6.967
     47.030  417.216    1.388    0.067    0.789    0.067    0.610   24.900    6.995
     47.040  414.089    1.213    0.067    0.838    0.067    0.789   23.830    6.572
     47.050  410.615    1.221    0.067    0.732    0.161    0.777   24.276    6.290
     47.060  420.482    1.308    0.067    0.687    0.067    0.698   24.707    6.301
     47.070  418.011    1.206    0.134    0.666    0.127    0.406   24.235    6.000
     47.080  417.421    1.168    0.067    0.815    0.100    0.659   24.574    6.150
     47.090  420.981    1.285    0.100    0.987    0.033    0.732   25.852    7.005
     47.100  420.235    1.282    0.067    0.758    0.100    0.660   25.178    6.565
     47.110  417.186    1.221    0.100    1.018    0.160    0.690   24.877    6.907
     47.120  415.601    1.195    0.100    0.799    0.127    0.838   24.869    7.005
     47.130  420.217    1.179    0.127    0.758    0.160    0.637   26.481    7.169
     47.140  418.361    1.248    0.067    1.018    0.100    0.626   24.188    6.409
     47.150  419.097    1.168    0.067    0.917    0.168    0.584   24.873    6.513
     47.160  420.010    1.487    0.100    0.869    0.154    0.645   25.421    6.477
     47.170  415.924    1.232    0.067    1.040    0.134    0.682   26.193    6.647
     47.180  419.063    1.149    0.100    0.780    0.100    0.793   25.599    6.545
     47.190  419.013    1.441    0.067    0.845    0.168    0.789   25.586    6.561
     47.200  422.214    1.248    0.100    0.909    0.127    0.603   25.605    6.660
     47.210  420.143    1.206    0.067    0.792    0.067    0.732   25.544    6.443
     47.220  420.645    1.221    0.067    0.885    0.067    0.724   26.051    6.928
     47.230  419.736    1.255    0.067    0.856    0.206    0.823   26.103    7.149
     47.240  421.804    1.232    0.067    0.905    0.067    0.732   25.959    6.612
     47.250  419.408    1.407    0.067    0.875    0.134    0.731   26.039    6.172
     47.260  421.359    1.062    0.067    0.973    0.100    0.838   26.129    6.121
     47.270  419.942    1.388    0.033    0.605    0.067    0.846   26.635    6.646
     47.280  422.012    1.282    0.134    0.761    0.160    0.827   26.192    6.670
     47.290  417.395    1.229    0.094    0.909    0.167    0.740   26.007    6.740
     47.300  418.908    1.179    0.134    0.691    0.100    0.645   25.932    6.535
     47.310  412.956    1.415    0.100    0.760    0.138    0.849   24.718    6.714
     47.320  419.361    1.229    0.033    0.742    0.101    0.879   25.476    6.666
     47.330  421.395    1.062    0.134    0.842    0.033    0.827   26.049    6.765
     47.340  421.806    1.354    0.067    0.753    0.134    0.592   26.326    6.915
     47.350  418.295    1.373    0.033    0.980    0.067    1.016   25.269    6.400
     47.360  422.720    1.221    0.067    0.863    0.067    0.785   26.134    6.537
     47.370  417.031    1.415    0.100    0.936    0.165    0.766   26.065    6.338
     47.380  420.300    1.361    0.094    0.787    0.134    0.846   27.083    6.564
     47.390  417.479    1.293    0.138    0.962    0.094    0.664   26.573    6.232
     47.400  415.571    1.221    0.134    0.799    0.033    0.823   25.142    7.078
     47.410  420.376    1.320    0.067    1.069    0.165    0.584   26.159    6.623
     47.420  418.353    1.293    0.094    1.025    0.172    0.739   26.634    6.435
     47.430  420.321    1.399    0.160    0.849    0.258    0.747   25.859    6.067
     47.440  415.688    1.255    0.067    1.007    0.165    0.687   25.392    6.272
     47.450  418.763    1.096    0.067    0.990    0.067    0.743   25.738    6.575
     47.460  417.803    1.168    0.094    0.909    0.227    0.740   25.969    7.020
     47.470  415.972    1.141    0.100    0.825    0.127    0.777   25.234    6.674
     47.480  421.648    1.301    0.067    0.841    0.194    0.770   26.585    6.869
     47.490  418.478    1.195    0.067    0.772    0.067    0.713   25.548    6.445
[truncated: 8,085,085 more chars]
