# Supplementary material for: Comparative structural insights and functional analysis for the distinct unbound states of Human AGO proteins
Source: Sci Rep. 2025 Mar 19;15:9432. doi: 10.1038/s41598-025-91849-5 (PMC11923369; doi:10.1038/s41598-025-91849-5)
Supplement: Supplementary file 4 — Supplementary Information 4. [file 41598_2025_91849_MOESM4_ESM.zip › specific_areas/AGO1/r2/specific_areas.xvg]

# This file was created Wed Dec 27 10:11:50 2023
# Created by:
#                        :-) GROMACS - gmx sasa, 2021 (-:
# 
# Executable:   /home/panos/programs/bin/gmx
# Data prefix:  /home/panos/programs
# Working dir:  /media/panos/206c1b5a-e5c5-4016-9bdd-177d61394396/sim/AGO1/production
# Command line:
#   gmx sasa -f prod_center.xtc -s prod.tpr -n specific_sites.ndx -o specific_areas.xvg -tu ns -surface 1 -output 10 11 12 13 14 15 16
# gmx sasa is part of G R O M A C S:
#
# Great Red Owns Many ACres of Sand 
#
@    title "Solvent Accessible Surface"
@    xaxis  label "Time (ns)"
@    yaxis  label "Area (nm\S2\N)"
@TYPE xy
@ view 0.15, 0.15, 0.75, 0.85
@ legend on
@ legend box on
@ legend loctype view
@ legend 0.78, 0.8
@ legend length 2
@ s0 legend "Total"
@ s1 legend "r_474"
@ s2 legend "r_578"
@ s3 legend "r_618"
@ s4 legend "r_650"
@ s5 legend "r_788"
@ s6 legend "r_303-346"
@ s7 legend "r_571_r_601_r_632_r_634_r_635_r_638_r_640_r_641_r_675_r_676_r_679"
      0.000  418.513    1.126    0.000    0.421    0.033    0.955   21.021    6.341
      0.010  421.259    1.062    0.134    0.201    0.000    0.955   21.694    6.323
      0.020  419.935    1.267    0.000    0.301    0.100    0.978   22.158    6.248
      0.030  422.780    1.202    0.000    0.321    0.067    0.985   21.564    6.062
      0.040  423.479    1.035    0.000    0.281    0.033    1.043   22.110    6.541
      0.050  421.347    1.035    0.033    0.314    0.000    1.108   22.059    6.712
      0.060  418.848    1.221    0.000    0.234    0.033    0.981   22.019    6.082
      0.070  421.265    1.255    0.000    0.268    0.067    0.978   22.224    6.150
      0.080  419.978    1.229    0.000    0.414    0.033    0.963   22.659    6.324
      0.090  419.437    1.176    0.067    0.441    0.000    0.971   21.423    5.890
      0.100  421.304    1.331    0.000    0.354    0.033    1.179   22.446    6.333
      0.110  419.254    1.354    0.000    0.354    0.033    0.883   21.779    6.357
      0.120  422.284    1.115    0.033    0.461    0.100    0.929   21.084    6.569
      0.130  423.657    1.255    0.033    0.395    0.100    1.088   21.670    6.587
      0.140  424.620    1.176    0.000    0.388    0.100    1.057   22.196    6.319
      0.150  421.765    1.312    0.000    0.398    0.033    0.917   22.153    6.713
      0.160  420.151    1.069    0.000    0.474    0.033    1.163   22.137    6.161
      0.170  418.390    1.195    0.067    0.388    0.033    1.038   22.456    6.322
      0.180  421.147    1.141    0.000    0.301    0.100    1.111   22.091    6.740
      0.190  422.126    1.392    0.000    0.301    0.033    0.910   22.328    6.736
      0.200  419.781    1.354    0.067    0.348    0.000    0.955   22.306    6.359
      0.210  420.344    1.141    0.033    0.401    0.033    0.974   22.886    6.784
      0.220  416.553    1.380    0.033    0.354    0.000    1.004   22.312    6.468
      0.230  419.014    1.115    0.100    0.421    0.100    1.096   22.180    6.655
      0.240  419.299    1.388    0.033    0.448    0.033    1.153   21.745    6.134
      0.250  420.944    1.365    0.000    0.321    0.100    1.050   22.281    6.202
      0.260  420.302    1.175    0.033    0.426    0.033    1.031   22.309    6.294
      0.270  422.171    1.202    0.033    0.254    0.067    1.076   22.298    6.811
      0.280  420.079    1.221    0.000    0.371    0.033    1.012   23.011    6.867
      0.290  421.728    1.123    0.033    0.454    0.067    1.008   23.344    6.163
      0.300  417.024    1.168    0.067    0.388    0.094    1.187   23.021    6.476
      0.310  419.630    1.179    0.000    0.287    0.067    1.209   23.304    6.743
      0.320  420.679    1.206    0.033    0.374    0.033    1.122   22.656    7.036
      0.330  418.275    1.115    0.000    0.359    0.060    1.012   22.914    6.831
      0.340  422.129    1.088    0.100    0.388    0.033    1.251   23.311    6.725
      0.350  422.434    1.149    0.033    0.434    0.067    1.057   22.976    6.802
      0.360  420.210    1.441    0.033    0.414    0.100    1.250   23.032    6.723
      0.370  422.370    1.259    0.000    0.359    0.067    1.042   23.389    6.565
      0.380  420.928    0.929    0.000    0.521    0.033    1.057   22.825    7.093
      0.390  421.409    1.123    0.000    0.508    0.033    1.145   22.824    6.710
      0.400  418.291    1.115    0.000    0.448    0.033    1.119   22.800    6.373
      0.410  415.658    1.429    0.000    0.388    0.033    1.085   22.352    6.358
      0.420  418.919    1.528    0.000    0.414    0.067    1.099   22.407    6.973
      0.430  420.895    1.206    0.000    0.388    0.000    1.066   22.176    6.586
      0.440  419.777    1.248    0.100    0.307    0.033    1.031   22.634    6.046
      0.450  422.144    1.301    0.000    0.468    0.067    0.985   22.807    6.592
      0.460  420.550    1.229    0.000    0.461    0.033    1.236   22.520    6.684
      0.470  420.709    1.115    0.033    0.515    0.000    1.092   22.600    6.442
      0.480  422.881    1.115    0.033    0.367    0.067    1.016   22.845    6.479
      0.490  420.191    1.179    0.067    0.401    0.000    1.190   21.153    6.497
      0.500  416.735    1.179    0.100    0.395    0.033    1.130   22.085    6.456
      0.510  424.100    1.141    0.000    0.414    0.033    0.894   22.284    6.307
      0.520  420.204    1.206    0.000    0.321    0.100    0.981   22.882    6.492
      0.530  423.028    1.115    0.000    0.414    0.100    1.115   22.560    6.537
      0.540  421.007    1.301    0.033    0.515    0.067    0.906   22.603    6.120
      0.550  421.414    1.229    0.000    0.441    0.033    1.023   22.530    5.933
      0.560  420.750    1.229    0.033    0.348    0.067    1.057   22.582    6.385
      0.570  421.302    1.100    0.000    0.508    0.033    0.830   23.226    6.801
      0.580  422.307    1.062    0.000    0.434    0.000    1.129   22.405    6.785
      0.590  419.747    1.149    0.033    0.307    0.000    0.909   22.425    6.173
      0.600  421.451    1.274    0.000    0.361    0.067    1.050   22.088    6.352
      0.610  418.602    1.282    0.000    0.388    0.033    0.837   21.925    5.753
      0.620  420.893    1.248    0.000    0.455    0.000    1.004   22.438    5.573
      0.630  422.741    1.062    0.000    0.448    0.067    0.879   22.980    6.504
      0.640  422.010    1.232    0.000    0.234    0.067    1.013   22.835    6.212
      0.650  421.641    1.365    0.000    0.254    0.033    1.016   21.913    6.252
      0.660  421.904    1.301    0.000    0.201    0.000    0.981   22.172    6.704
      0.670  420.935    1.285    0.000    0.354    0.033    1.050   22.728    6.288
      0.680  422.286    1.168    0.000    0.294    0.033    1.058   22.392    6.578
      0.690  420.880    1.179    0.000    0.414    0.033    0.951   22.662    6.215
      0.700  423.930    1.115    0.033    0.421    0.067    0.990   22.484    6.605
      0.710  422.129    1.248    0.000    0.321    0.067    0.993   22.132    6.432
      0.720  421.897    1.126    0.000    0.421    0.033    0.971   22.528    6.200
      0.730  423.561    1.153    0.000    0.361    0.100    1.085   22.211    6.471
      0.740  422.614    1.100    0.033    0.452    0.000    1.186   22.835    6.831
      0.750  425.105    1.229    0.033    0.387    0.100    0.918   22.563    6.764
      0.760  421.041    1.100    0.067    0.427    0.067    1.038   21.675    6.390
      0.770  419.304    1.206    0.100    0.352    0.033    1.031   21.905    6.483
      0.780  420.650    1.115    0.100    0.360    0.067    1.137   21.620    6.474
      0.790  418.793    1.221    0.033    0.381    0.033    1.209   22.210    6.803
      0.800  419.927    1.168    0.033    0.414    0.067    1.198   21.774    6.923
      0.810  420.283    1.179    0.033    0.468    0.067    1.281   22.529    6.838
      0.820  422.682    1.240    0.033    0.455    0.000    1.023   22.049    7.212
      0.830  420.279    1.213    0.033    0.474    0.100    1.126   22.067    6.664
      0.840  420.636    1.301    0.100    0.394    0.033    0.883   22.277    6.215
      0.850  419.330    1.445    0.033    0.374    0.033    1.259   21.356    6.407
      0.860  414.055    1.213    0.033    0.408    0.033    1.126   21.413    6.627
      0.870  416.597    1.176    0.000    0.414    0.000    1.008   21.626    7.007
      0.880  416.953    1.153    0.033    0.541    0.033    1.141   21.846    6.937
      0.890  415.807    1.115    0.000    0.447    0.033    1.050   20.812    6.480
      0.900  413.650    1.047    0.033    0.414    0.033    1.084   21.452    6.802
      0.910  415.059    0.967    0.033    0.455    0.033    1.057   21.579    6.541
      0.920  418.346    1.206    0.067    0.395    0.033    1.133   22.255    5.844
      0.930  414.657    1.123    0.000    0.421    0.000    1.205   22.324    5.902
      0.940  417.307    1.251    0.000    0.367    0.067    1.141   21.429    6.147
      0.950  419.955    1.365    0.033    0.441    0.000    1.141   21.974    6.590
      0.960  418.382    1.195    0.033    0.388    0.000    1.182   22.311    6.799
      0.970  417.466    1.259    0.033    0.292    0.067    1.034   22.393    6.257
      0.980  417.303    1.350    0.000    0.294    0.033    1.073   21.717    6.309
      0.990  422.973    1.153    0.033    0.294    0.000    1.110   21.955    6.757
      1.000  419.054    1.153    0.000    0.268    0.000    1.027   21.723    6.627
      1.010  421.188    1.255    0.033    0.321    0.000    1.057   21.758    6.680
      1.020  421.653    1.035    0.033    0.221    0.100    1.115   22.338    7.031
      1.030  418.362    1.202    0.067    0.254    0.060    1.096   21.413    6.383
      1.040  421.731    1.392    0.000    0.321    0.067    1.198   22.108    6.442
      1.050  419.742    1.343    0.033    0.420    0.067    1.152   22.090    5.971
      1.060  424.498    1.126    0.033    0.528    0.067    1.149   22.388    6.471
      1.070  418.340    1.471    0.033    0.504    0.033    0.978   21.470    5.977
      1.080  417.630    1.248    0.000    0.441    0.100    1.119   22.140    6.278
      1.090  422.088    1.115    0.000    0.438    0.033    1.084   21.837    6.297
      1.100  424.683    1.297    0.033    0.573    0.094    1.091   22.075    6.346
      1.110  421.790    1.020    0.067    0.427    0.033    0.977   22.068    6.246
      1.120  423.670    1.289    0.033    0.494    0.100    1.186   21.202    6.611
      1.130  422.030    1.190    0.100    0.348    0.067    1.209   22.672    6.462
      1.140  421.815    0.956    0.000    0.541    0.067    1.114   21.677    6.812
      1.150  424.730    1.176    0.100    0.408    0.033    1.001   22.343    6.511
      1.160  420.710    1.149    0.000    0.494    0.033    1.076   22.297    6.475
      1.170  418.753    1.134    0.000    0.421    0.033    0.936   22.689    6.413
      1.180  417.310    1.255    0.000    0.515    0.033    1.034   21.787    6.130
      1.190  423.028    1.297    0.033    0.314    0.067    1.039   22.795    5.990
      1.200  426.420    1.153    0.000    0.408    0.033    1.079   23.246    6.783
      1.210  421.670    1.153    0.000    0.448    0.067    1.251   21.553    7.051
      1.220  420.867    1.399    0.000    0.508    0.033    1.221   22.098    6.582
      1.230  417.238    1.016    0.033    0.655    0.033    0.963   21.590    6.549
      1.240  421.728    0.967    0.000    0.655    0.067    1.259   22.595    6.693
      1.250  422.712    0.990    0.033    0.441    0.033    0.985   21.923    6.981
      1.260  417.945    1.388    0.067    0.374    0.033    1.103   22.609    6.672
      1.270  418.977    1.168    0.100    0.553    0.067    1.024   23.148    6.979
      1.280  418.825    1.126    0.000    0.568    0.033    1.122   21.770    6.216
      1.290  418.063    1.153    0.033    0.572    0.000    0.910   22.501    6.970
      1.300  417.950    1.206    0.033    0.314    0.033    1.050   21.367    7.025
      1.310  418.698    1.206    0.000    0.359    0.000    1.068   22.145    6.600
      1.320  417.402    1.202    0.033    0.321    0.067    1.114   22.114    6.215
      1.330  421.292    1.062    0.000    0.481    0.000    1.018   21.991    6.457
      1.340  413.178    1.126    0.000    0.321    0.033    1.042   21.119    6.457
      1.350  415.423    1.096    0.067    0.508    0.067    1.304   22.048    6.173
      1.360  416.572    1.187    0.067    0.401    0.067    1.152   22.115    6.465
      1.370  416.917    1.096    0.067    0.348    0.033    1.129   20.895    6.631
      1.380  417.238    1.426    0.067    0.348    0.060    1.004   21.723    6.256
      1.390  417.602    1.418    0.033    0.458    0.000    0.978   21.755    6.952
      1.400  418.562    1.285    0.000    0.341    0.067    1.057   22.511    6.643
      1.410  417.223    1.141    0.067    0.448    0.000    1.043   22.650    6.585
      1.420  418.651    1.229    0.033    0.247    0.033    1.132   21.987    6.036
      1.430  420.962    1.202    0.033    0.314    0.033    1.189   22.368    6.491
      1.440  419.782    1.285    0.067    0.448    0.033    1.242   22.366    6.192
      1.450  420.752    1.282    0.000    0.227    0.000    1.122   22.762    6.472
      1.460  421.729    1.115    0.067    0.354    0.033    1.201   22.755    7.062
      1.470  421.919    1.195    0.000    0.515    0.033    1.122   23.266    6.756
      1.480  423.212    1.380    0.100    0.374    0.100    1.005   22.553    6.854
      1.490  420.217    1.248    0.033    0.334    0.000    1.180   21.938    6.343
      1.500  422.990    1.195    0.067    0.507    0.000    1.167   22.446    6.778
      1.510  421.333    1.100    0.000    0.445    0.134    1.104   22.158    6.512
      1.520  419.522    1.141    0.033    0.616    0.100    1.191   22.438    6.102
      1.530  418.942    1.176    0.000    0.507    0.134    1.247   22.660    6.685
      1.540  422.561    1.357    0.000    0.413    0.067    1.189   22.331    6.791
      1.550  419.505    1.126    0.033    0.582    0.067    0.978   22.288    6.166
      1.560  418.749    1.195    0.000    0.447    0.033    1.323   22.104    7.127
      1.570  422.355    1.073    0.033    0.518    0.100    1.134   23.822    6.419
      1.580  419.449    1.202    0.000    0.618    0.100    1.209   22.702    6.309
      1.590  421.916    1.160    0.067    0.514    0.067    0.982   22.670    6.257
      1.600  416.187    1.195    0.000    0.518    0.167    1.144   22.658    6.766
      1.610  418.610    1.115    0.000    0.420    0.067    1.087   23.310    6.207
      1.620  417.036    1.195    0.033    0.427    0.067    1.046   22.939    6.563
      1.630  421.205    1.244    0.000    0.501    0.067    1.232   23.118    6.585
      1.640  420.943    1.547    0.033    0.318    0.033    1.107   23.302    6.754
      1.650  422.268    1.327    0.000    0.487    0.100    1.119   23.393    6.428
      1.660  419.412    1.195    0.000    0.521    0.067    1.141   22.834    6.698
      1.670  418.394    1.168    0.067    0.287    0.067    1.140   23.012    6.425
      1.680  418.445    1.301    0.033    0.321    0.067    1.212   22.631    6.463
      1.690  413.683    1.471    0.000    0.354    0.100    1.259   22.695    6.489
      1.700  414.835    1.464    0.000    0.261    0.000    1.277   22.871    7.125
      1.710  415.786    1.346    0.033    0.167    0.033    1.110   22.413    6.759
      1.720  418.387    1.274    0.134    0.328    0.067    1.141   23.300    6.673
      1.730  418.548    1.312    0.000    0.254    0.067    1.227   22.499    6.993
      1.740  416.895    1.407    0.033    0.328    0.033    1.227   22.800    6.798
      1.750  419.152    1.308    0.033    0.268    0.067    1.149   22.987    7.149
      1.760  418.828    1.308    0.067    0.227    0.134    1.326   23.028    6.829
      1.770  422.247    1.088    0.067    0.281    0.067    1.315   23.092    6.737
      1.780  416.588    1.100    0.033    0.361    0.067    1.122   23.007    7.105
      1.790  416.437    1.176    0.100    0.321    0.033    1.038   23.272    6.750
      1.800  419.395    1.190    0.000    0.348    0.033    1.198   23.367    6.911
      1.810  423.814    1.153    0.000    0.321    0.067    1.209   23.779    7.103
      1.820  420.083    1.009    0.033    0.321    0.127    1.024   23.942    7.040
      1.830  418.043    1.232    0.033    0.408    0.067    1.133   22.810    6.663
      1.840  415.069    1.187    0.033    0.420    0.033    1.025   22.451    7.080
      1.850  422.257    1.176    0.033    0.374    0.167    1.205   23.023    6.767
      1.860  421.523    1.282    0.000    0.361    0.033    1.141   23.131    6.459
      1.870  419.420    1.168    0.000    0.414    0.067    1.168   22.255    6.715
      1.880  417.740    1.195    0.033    0.395    0.067    1.243   22.561    6.986
      1.890  419.542    1.081    0.000    0.394    0.067    1.062   22.701    7.111
      1.900  414.918    1.232    0.033    0.341    0.067    1.289   21.731    6.581
      1.910  416.151    1.088    0.033    0.454    0.000    1.255   21.904    7.165
      1.920  416.257    1.206    0.000    0.307    0.167    1.270   21.622    6.902
      1.930  414.361    1.415    0.067    0.281    0.100    1.323   21.201    6.556
      1.940  415.232    1.100    0.067    0.392    0.000    1.258   22.191    6.057
      1.950  412.684    1.248    0.000    0.254    0.134    1.194   22.375    6.174
      1.960  414.355    1.259    0.033    0.414    0.033    1.255   22.421    6.256
      1.970  416.692    1.088    0.033    0.388    0.033    1.280   21.779    6.571
      1.980  414.684    1.088    0.067    0.388    0.000    1.244   22.581    6.055
      1.990  415.681    1.293    0.067    0.348    0.033    0.974   22.346    6.886
      2.000  418.921    1.096    0.067    0.287    0.000    1.220   22.099    7.068
      2.010  418.490    1.248    0.000    0.486    0.067    1.061   21.964    5.901
      2.020  415.698    1.361    0.000    0.438    0.067    1.129   22.447    6.413
      2.030  421.542    1.141    0.000    0.281    0.134    1.167   22.006    6.740
      2.040  418.568    1.255    0.000    0.227    0.100    0.956   22.699    6.333
      2.050  415.827    1.088    0.000    0.254    0.134    1.095   21.668    6.228
      2.060  414.835    1.115    0.000    0.261    0.033    1.038   21.748    5.989
      2.070  416.943    1.115    0.000    0.388    0.000    1.133   22.383    6.792
      2.080  415.756    1.134    0.033    0.348    0.067    1.115   23.026    6.434
      2.090  415.988    1.221    0.033    0.354    0.100    1.219   23.330    6.165
      2.100  415.802    1.164    0.033    0.414    0.100    1.076   23.371    6.290
      2.110  415.710    1.190    0.000    0.321    0.033    1.377   21.838    5.570
      2.120  414.062    1.096    0.000    0.321    0.127    1.114   22.771    6.748
      2.130  411.357    1.202    0.067    0.392    0.033    1.305   23.257    6.454
      2.140  416.587    1.073    0.000    0.268    0.067    1.122   21.832    6.498
      2.150  413.564    1.285    0.000    0.395    0.000    1.141   22.474    6.113
      2.160  413.587    1.069    0.000    0.287    0.100    0.951   22.348    6.598
      2.170  412.212    1.270    0.033    0.328    0.033    1.403   22.112    5.664
      2.180  416.412    1.229    0.033    0.341    0.134    1.224   22.551    6.550
      2.190  414.744    1.229    0.067    0.419    0.033    1.281   22.941    6.663
      2.200  416.456    1.115    0.000    0.287    0.067    1.198   22.939    6.169
      2.210  412.112    1.195    0.100    0.254    0.060    1.206   23.302    6.192
      2.220  413.250    1.221    0.067    0.381    0.033    1.380   22.587    6.209
      2.230  413.678    1.327    0.033    0.281    0.000    1.240   22.641    6.490
      2.240  409.120    1.320    0.033    0.374    0.100    1.145   23.130    6.322
      2.250  414.062    1.232    0.033    0.505    0.067    1.243   23.173    6.357
      2.260  413.701    1.255    0.067    0.374    0.000    1.216   22.862    5.961
      2.270  417.228    1.248    0.033    0.494    0.100    1.337   22.771    5.956
      2.280  418.057    1.221    0.067    0.487    0.033    1.166   23.832    6.272
      2.290  413.124    1.206    0.000    0.408    0.094    1.406   22.589    5.882
      2.300  412.570    1.262    0.000    0.434    0.067    1.265   23.097    6.132
      2.310  411.803    1.331    0.067    0.307    0.033    1.115   22.003    6.258
      2.320  414.684    1.418    0.033    0.434    0.067    1.119   22.834    6.502
      2.330  418.898    1.100    0.033    0.394    0.000    1.274   23.456    6.293
      2.340  415.993    1.195    0.033    0.354    0.033    1.057   22.822    6.485
      2.350  420.021    1.153    0.000    0.374    0.033    1.088   23.336    6.066
      2.360  420.783    1.115    0.033    0.540    0.033    1.213   23.312    6.811
      2.370  417.244    1.126    0.033    0.521    0.100    1.126   23.066    5.801
      2.380  413.552    1.047    0.033    0.494    0.100    1.080   22.633    6.967
      2.390  417.641    1.267    0.033    0.472    0.033    1.303   24.139    6.562
      2.400  417.644    1.153    0.000    0.427    0.100    1.274   23.850    6.202
      2.410  419.626    1.376    0.000    0.468    0.100    1.247   23.304    6.724
      2.420  415.848    1.285    0.000    0.487    0.134    1.349   23.491    6.261
      2.430  414.778    1.388    0.000    0.427    0.100    1.069   23.859    6.676
      2.440  415.777    1.282    0.000    0.447    0.067    1.126   23.306    6.945
      2.450  414.070    1.221    0.033    0.447    0.100    1.198   22.217    6.303
      2.460  415.612    1.206    0.033    0.487    0.134    1.273   22.810    7.105
      2.470  413.076    1.255    0.000    0.454    0.100    1.247   22.951    6.288
      2.480  409.404    1.354    0.000    0.473    0.000    1.107   23.400    5.892
      2.490  413.010    1.380    0.000    0.434    0.134    1.190   22.658    5.967
      2.500  412.642    1.331    0.000    0.394    0.134    1.136   22.845    5.854
      2.510  413.681    1.009    0.000    0.480    0.134    1.022   22.205    5.660
      2.520  418.462    1.100    0.033    0.274    0.000    1.110   23.130    5.657
      2.530  414.284    1.123    0.000    0.367    0.033    1.251   23.310    5.844
      2.540  414.339    1.248    0.067    0.434    0.067    1.212   22.490    5.628
      2.550  410.314    1.274    0.067    0.360    0.000    1.304   22.852    5.837
      2.560  414.521    1.301    0.100    0.321    0.000    1.140   22.428    5.679
      2.570  415.814    1.248    0.067    0.341    0.000    1.103   22.681    5.739
      2.580  414.933    1.274    0.033    0.401    0.000    1.143   23.022    6.087
      2.590  415.503    1.308    0.100    0.401    0.000    1.219   22.594    6.411
      2.600  412.286    1.308    0.000    0.401    0.033    0.997   23.045    6.212
      2.610  416.390    1.248    0.000    0.334    0.033    1.043   22.850    6.061
      2.620  418.220    1.248    0.033    0.334    0.000    1.148   23.500    6.233
      2.630  412.713    1.418    0.033    0.287    0.000    1.187   22.532    6.273
      2.640  415.241    1.308    0.067    0.247    0.033    1.198   22.706    6.845
      2.650  413.985    1.168    0.100    0.341    0.067    1.285   23.162    6.174
      2.660  414.713    1.392    0.000    0.254    0.033    1.284   22.622    7.095
      2.670  417.081    1.320    0.100    0.194    0.067    1.391   23.159    6.614
      2.680  420.116    1.422    0.033    0.341    0.060    1.157   23.154    7.060
      2.690  415.779    1.073    0.000    0.360    0.067    1.096   23.084    6.693
      2.700  414.453    1.335    0.067    0.367    0.033    1.255   22.834    6.130
      2.710  413.538    1.339    0.033    0.348    0.067    1.099   23.385    6.308
      2.720  411.639    1.202    0.067    0.341    0.033    1.050   22.283    6.680
      2.730  420.115    1.062    0.033    0.314    0.100    1.163   23.768    6.941
      2.740  417.959    1.141    0.100    0.287    0.033    1.005   23.382    6.688
      2.750  410.439    1.168    0.100    0.254    0.134    1.138   22.724    5.974
      2.760  416.377    0.993    0.067    0.494    0.067    1.031   23.166    6.668
      2.770  418.798    1.088    0.067    0.367    0.000    1.259   24.002    6.616
      2.780  415.328    1.274    0.033    0.387    0.100    1.133   22.685    6.089
      2.790  415.268    1.202    0.000    0.300    0.033    0.990   22.835    6.687
      2.800  417.257    1.195    0.033    0.427    0.100    1.089   22.981    6.131
      2.810  417.191    1.221    0.067    0.454    0.033    0.994   23.223    5.684
      2.820  414.447    1.195    0.033    0.307    0.033    1.197   22.515    6.270
      2.830  417.478    1.380    0.000    0.514    0.100    1.198   22.718    6.663
      2.840  416.889    1.335    0.000    0.487    0.000    1.114   23.155    7.013
      2.850  416.700    1.350    0.033    0.394    0.033    0.898   23.365    6.982
      2.860  413.617    1.107    0.033    0.547    0.067    1.092   22.669    6.096
      2.870  415.584    1.195    0.033    0.367    0.033    1.364   22.636    6.311
      2.880  417.400    1.308    0.033    0.454    0.067    1.228   22.781    6.165
      2.890  415.788    1.248    0.033    0.434    0.000    0.978   23.249    6.343
      2.900  418.616    1.221    0.067    0.454    0.000    1.163   24.555    6.530
      2.910  413.364    1.232    0.100    0.408    0.000    1.164   23.081    5.463
      2.920  414.342    1.460    0.033    0.401    0.000    1.144   23.253    5.968
      2.930  416.218    1.168    0.067    0.367    0.000    1.304   22.851    6.467
      2.940  415.218    1.467    0.033    0.420    0.000    1.069   22.911    5.963
      2.950  415.415    1.418    0.033    0.427    0.000    0.989   22.348    6.085
      2.960  414.474    1.517    0.033    0.514    0.067    1.137   21.557    6.012
      2.970  413.764    1.445    0.000    0.427    0.067    1.202   23.024    6.111
      2.980  416.768    1.445    0.000    0.568    0.067    1.129   23.230    6.439
      2.990  418.699    1.232    0.033    0.420    0.100    1.326   23.271    6.342
      3.000  415.716    1.123    0.000    0.480    0.033    1.004   22.365    6.261
      3.010  419.165    1.115    0.033    0.480    0.000    0.985   24.197    6.361
      3.020  414.837    0.929    0.000    0.307    0.033    1.107   23.012    6.012
      3.030  416.756    1.176    0.000    0.540    0.000    1.167   22.660    5.921
      3.040  418.453    1.149    0.100    0.454    0.038    1.050   23.606    5.770
      3.050  415.631    1.213    0.033    0.600    0.000    1.171   22.037    6.281
      3.060  417.532    1.062    0.000    0.521    0.067    1.179   22.692    6.177
      3.070  414.240    1.168    0.033    0.367    0.033    1.001   22.434    5.969
      3.080  417.602    1.043    0.000    0.487    0.000    0.955   22.764    6.613
      3.090  420.597    1.081    0.033    0.507    0.067    1.107   22.696    6.234
      3.100  416.560    1.168    0.033    0.447    0.000    1.080   22.646    5.787
      3.110  413.112    1.308    0.000    0.586    0.000    1.341   22.745    5.883
      3.120  419.060    1.206    0.000    0.454    0.000    1.157   22.727    6.274
      3.130  416.242    1.115    0.033    0.454    0.000    1.027   22.261    5.826
      3.140  414.267    1.232    0.067    0.461    0.100    1.023   22.841    5.799
      3.150  414.142    1.229    0.067    0.461    0.000    1.235   22.200    6.097
      3.160  415.779    1.304    0.033    0.334    0.000    0.902   22.778    6.185
      3.170  416.090    1.316    0.000    0.360    0.000    1.041   22.657    6.683
      3.180  417.726    1.229    0.000    0.374    0.000    1.106   22.110    6.798
      3.190  415.996    1.285    0.033    0.401    0.000    1.319   21.540    6.249
      3.200  415.735    1.126    0.000    0.452    0.033    1.296   22.186    6.342
      3.210  417.702    1.255    0.033    0.354    0.033    1.217   22.840    6.143
      3.220  416.636    1.365    0.000    0.434    0.000    1.016   23.147    6.019
      3.230  418.484    1.339    0.033    0.454    0.033    1.118   22.916    5.918
      3.240  418.128    1.176    0.067    0.468    0.033    1.395   22.547    5.960
      3.250  417.135    1.195    0.033    0.367    0.060    1.259   23.440    6.451
      3.260  414.928    1.016    0.000    0.374    0.033    1.133   22.197    6.326
      3.270  415.582    1.115    0.033    0.461    0.033    1.170   22.444    6.424
      3.280  414.954    0.956    0.000    0.314    0.134    1.345   22.439    6.787
      3.290  413.904    1.168    0.067    0.367    0.033    1.129   22.891    5.975
      3.300  417.778    1.270    0.000    0.388    0.100    1.145   22.861    7.000
      3.310  417.067    1.335    0.000    0.599    0.067    1.335   22.133    6.318
      3.320  414.663    1.304    0.033    0.508    0.067    1.080   22.486    6.510
      3.330  413.441    1.126    0.000    0.468    0.033    1.244   22.237    6.184
      3.340  415.273    1.312    0.134    0.401    0.067    1.042   22.480    6.349
      3.350  415.336    1.365    0.033    0.381    0.067    1.152   22.014    5.779
      3.360  416.994    1.376    0.067    0.214    0.000    1.050   22.126    6.346
      3.370  417.278    1.350    0.033    0.381    0.033    1.168   22.048    5.986
      3.380  415.082    1.559    0.033    0.388    0.067    1.202   21.679    5.825
      3.390  415.258    1.195    0.067    0.408    0.000    1.418   21.307    6.146
      3.400  415.260    1.415    0.067    0.441    0.100    1.303   21.415    6.038
      3.410  415.145    1.312    0.067    0.532    0.033    1.244   22.760    6.140
      3.420  415.483    1.126    0.067    0.474    0.134    1.417   22.881    6.231
      3.430  413.840    1.320    0.033    0.468    0.067    1.152   22.540    6.066
      3.440  416.339    1.354    0.033    0.468    0.100    1.085   22.413    6.480
      3.450  416.465    1.418    0.000    0.287    0.000    1.335   22.479    6.121
      3.460  418.094    1.357    0.033    0.294    0.067    1.376   23.394    6.274
      3.470  415.204    1.153    0.067    0.287    0.033    1.157   22.712    6.220
      3.480  414.685    1.327    0.000    0.414    0.000    1.213   23.640    5.580
      3.490  413.950    1.202    0.033    0.438    0.033    1.357   23.176    6.195
      3.500  414.875    1.380    0.033    0.348    0.205    1.312   22.965    5.605
      3.510  418.511    1.293    0.033    0.388    0.000    1.133   22.360    5.585
      3.520  418.230    1.520    0.067    0.321    0.033    1.085   22.958    5.316
      3.530  419.523    1.346    0.100    0.254    0.033    1.149   23.066    5.369
      3.540  418.092    1.274    0.033    0.561    0.033    1.202   23.520    5.626
      3.550  419.259    1.176    0.067    0.441    0.134    1.159   23.186    5.852
      3.560  420.848    1.267    0.067    0.281    0.100    1.312   22.721    5.615
      3.570  420.717    1.115    0.033    0.401    0.000    1.065   23.109    5.478
      3.580  422.091    1.285    0.100    0.281    0.033    1.035   23.229    5.897
      3.590  422.020    1.418    0.033    0.381    0.033    1.330   22.966    5.677
      3.600  422.805    1.300    0.100    0.501    0.033    1.315   23.032    5.584
      3.610  426.306    1.137    0.033    0.374    0.067    1.126   24.176    5.673
      3.620  422.735    1.088    0.033    0.348    0.033    1.448   22.801    5.657
      3.630  422.310    1.282    0.067    0.354    0.100    1.349   23.033    5.466
      3.640  420.211    1.232    0.067    0.421    0.134    1.183   22.437    5.776
      3.650  419.910    1.285    0.067    0.481    0.033    1.168   22.692    5.654
      3.660  419.677    1.376    0.033    0.414    0.100    1.004   22.889    6.499
      3.670  418.636    1.384    0.067    0.455    0.100    1.179   23.707    5.692
      3.680  422.177    1.335    0.067    0.505    0.033    1.308   22.925    6.183
      3.690  419.376    1.301    0.000    0.348    0.033    1.121   22.291    5.924
      3.700  421.620    1.445    0.100    0.348    0.100    1.134   23.302    6.465
      3.710  413.875    1.267    0.067    0.381    0.067    1.137   22.722    6.040
      3.720  421.589    1.335    0.067    0.348    0.033    1.133   22.628    5.807
      3.730  419.935    1.289    0.067    0.314    0.033    1.239   22.863    6.100
      3.740  420.442    1.327    0.033    0.307    0.033    1.297   22.558    6.126
      3.750  416.499    1.452    0.033    0.401    0.067    1.164   21.726    5.602
      3.760  417.421    1.229    0.000    0.314    0.000    1.163   22.975    6.166
      3.770  420.297    1.195    0.067    0.367    0.134    1.240   22.406    5.599
      3.780  417.601    1.153    0.000    0.281    0.067    1.191   22.162    6.308
      3.790  417.135    1.179    0.000    0.367    0.134    1.076   22.608    5.600
      3.800  419.573    1.434    0.000    0.307    0.067    1.235   22.311    5.862
      3.810  415.832    1.153    0.000    0.461    0.067    1.270   22.488    5.908
      3.820  416.115    1.293    0.000    0.341    0.060    1.023   23.051    5.805
      3.830  420.481    1.387    0.033    0.528    0.100    1.172   22.544    6.126
      3.840  420.039    1.221    0.033    0.401    0.067    1.310   22.621    5.928
      3.850  414.497    1.062    0.033    0.341    0.000    1.110   22.621    6.185
      3.860  418.143    1.255    0.033    0.427    0.033    1.232   23.217    6.073
      3.870  417.959    1.160    0.000    0.254    0.033    1.104   22.784    6.114
      3.880  420.683    1.365    0.000    0.287    0.000    1.054   22.563    5.688
      3.890  416.722    1.282    0.000    0.314    0.033    1.296   22.412    5.938
      3.900  418.413    1.168    0.000    0.480    0.000    1.050   23.302    6.389
      3.910  417.750    1.248    0.033    0.408    0.033    1.164   23.463    5.733
      3.920  420.017    1.361    0.000    0.491    0.033    1.272   23.227    6.265
      3.930  422.134    1.248    0.000    0.478    0.067    1.103   23.499    5.959
      3.940  421.156    1.115    0.000    0.360    0.000    1.152   23.711    5.708
      3.950  419.557    1.195    0.000    0.187    0.067    1.057   24.101    6.055
      3.960  412.867    1.259    0.000    0.327    0.100    1.122   22.389    5.825
      3.970  417.139    1.244    0.000    0.514    0.033    1.065   22.815    5.751
      3.980  417.762    1.365    0.000    0.494    0.033    1.225   22.802    5.429
      3.990  418.623    1.267    0.067    0.434    0.033    1.284   23.666    5.779
      4.000  416.893    1.312    0.000    0.341    0.067    1.202   22.908    6.478
      4.010  419.946    1.289    0.000    0.408    0.067    1.190   22.860    5.897
      4.020  416.509    1.179    0.000    0.412    0.067    1.159   23.038    6.327
      4.030  420.679    1.202    0.000    0.486    0.067    1.107   23.430    6.950
      4.040  419.997    1.259    0.000    0.314    0.067    1.183   22.804    6.275
      4.050  417.647    1.335    0.134    0.441    0.033    0.956   22.533    6.589
      4.060  417.176    1.179    0.000    0.441    0.067    0.944   22.919    6.311
      4.070  415.573    1.160    0.000    0.431    0.000    1.133   23.043    6.234
      4.080  414.924    1.259    0.100    0.515    0.000    1.141   22.776    6.074
      4.090  414.389    1.327    0.000    0.547    0.000    1.229   23.945    6.357
      4.100  418.226    1.206    0.100    0.287    0.033    1.187   23.234    6.093
      4.110  420.032    1.176    0.067    0.536    0.100    1.193   23.142    6.210
      4.120  416.625    1.384    0.067    0.558    0.127    1.297   23.063    6.537
      4.130  413.970    1.278    0.000    0.487    0.067    0.990   23.299    5.760
      4.140  420.866    1.153    0.000    0.518    0.067    1.315   24.650    6.100
      4.150  419.168    1.373    0.000    0.507    0.094    1.244   23.198    6.027
      4.160  422.785    1.221    0.000    0.447    0.000    1.289   24.768    6.436
      4.170  419.509    1.232    0.000    0.582    0.067    1.277   23.906    6.211
      4.180  420.875    1.308    0.033    0.374    0.134    1.126   24.427    6.062
      4.190  421.087    1.062    0.067    0.200    0.100    1.186   24.566    5.979
      4.200  418.518    1.168    0.033    0.307    0.067    1.293   23.825    6.198
      4.210  416.213    1.141    0.033    0.147    0.067    1.217   23.870    6.372
      4.220  421.105    1.285    0.033    0.251    0.067    1.255   25.021    6.344
      4.230  420.452    1.168    0.033    0.401    0.134    1.307   24.304    6.498
      4.240  420.343    1.115    0.000    0.187    0.033    1.335   24.471    6.719
      4.250  421.820    1.088    0.000    0.367    0.067    1.282   24.885    6.518
      4.260  420.453    1.062    0.033    0.261    0.067    1.320   24.153    5.841
      4.270  417.114    1.054    0.000    0.281    0.100    1.053   23.537    6.118
      4.280  421.753    1.149    0.000    0.394    0.067    1.073   23.522    6.740
      4.290  415.951    1.016    0.067    0.454    0.000    1.318   23.570    5.686
      4.300  412.962    1.194    0.067    0.420    0.134    1.311   23.263    5.863
      4.310  414.374    1.035    0.100    0.341    0.100    1.304   23.292    6.224
      4.320  414.263    1.168    0.033    0.307    0.100    1.187   23.769    6.090
      4.330  417.018    1.195    0.067    0.274    0.100    1.016   23.956    5.918
      4.340  420.603    1.168    0.033    0.427    0.100    1.327   23.014    6.092
      4.350  418.807    0.967    0.067    0.334    0.100    1.202   24.509    6.047
      4.360  417.903    1.153    0.067    0.254    0.000    1.092   24.482    6.434
      4.370  420.992    1.047    0.067    0.348    0.100    1.326   23.813    6.034
      4.380  416.760    1.073    0.033    0.281    0.100    1.115   22.941    5.855
      4.390  420.081    0.929    0.033    0.494    0.067    1.239   23.571    6.037
      4.400  421.300    1.267    0.000    0.254    0.134    1.043   23.589    6.179
      4.410  415.782    1.168    0.000    0.367    0.100    1.141   23.033    6.037
      4.420  417.042    1.115    0.000    0.420    0.067    1.041   22.726    6.006
      4.430  414.361    1.115    0.000    0.401    0.033    1.140   24.511    6.570
      4.440  413.902    1.195    0.000    0.360    0.100    1.144   22.855    6.310
      4.450  417.450    1.221    0.033    0.408    0.060    1.164   23.470    6.612
      4.460  413.734    1.005    0.033    0.434    0.033    1.069   23.467    5.911
      4.470  419.859    1.229    0.033    0.427    0.067    1.202   23.508    5.762
      4.480  412.369    1.069    0.033    0.498    0.000    1.092   22.912    5.688
      4.490  415.850    1.221    0.033    0.480    0.134    1.316   22.636    5.843
      4.500  416.717    1.202    0.033    0.374    0.067    1.156   22.558    6.483
      4.510  416.335    1.259    0.067    0.274    0.067    1.159   23.030    6.406
      4.520  413.870    1.248    0.000    0.405    0.000    1.303   23.828    5.774
      4.530  413.864    1.301    0.000    0.307    0.067    1.297   22.926    5.882
      4.540  414.960    1.206    0.033    0.420    0.100    1.202   23.351    6.016
      4.550  417.323    1.221    0.067    0.431    0.100    1.058   23.844    6.008
      4.560  414.956    1.168    0.000    0.401    0.167    1.270   23.416    5.526
      4.570  418.878    1.335    0.000    0.461    0.100    1.122   22.974    6.430
      4.580  416.475    1.392    0.033    0.287    0.134    1.311   23.302    6.074
      4.590  415.410    1.255    0.000    0.348    0.067    1.118   23.256    5.952
      4.600  415.592    1.187    0.000    0.420    0.033    1.144   23.258    6.174
      4.610  415.326    1.312    0.067    0.381    0.100    0.997   23.318    5.507
      4.620  414.684    1.388    0.000    0.494    0.067    1.326   23.767    5.885
      4.630  415.086    1.168    0.033    0.360    0.134    1.353   23.475    5.981
      4.640  415.752    1.179    0.033    0.321    0.100    1.175   23.833    6.287
      4.650  417.904    1.176    0.100    0.374    0.067    0.967   23.491    6.114
      4.660  419.537    1.084    0.033    0.287    0.033    1.144   23.276    6.215
      4.670  418.864    1.202    0.000    0.367    0.134    1.145   23.797    6.237
      4.680  421.379    1.141    0.033    0.307    0.100    1.156   23.515    5.620
      4.690  420.082    1.217    0.067    0.507    0.094    1.005   23.528    6.311
      4.700  423.963    1.020    0.033    0.367    0.067    1.055   24.924    5.382
      4.710  416.376    0.956    0.100    0.187    0.067    1.275   23.523    5.636
      4.720  421.070    1.126    0.033    0.274    0.134    1.289   22.984    5.779
      4.730  418.250    1.149    0.000    0.240    0.194    1.133   23.277    5.893
      4.740  418.396    1.187    0.033    0.420    0.067    1.191   22.884    5.749
      4.750  416.261    1.065    0.067    0.394    0.067    1.110   23.429    6.013
      4.760  418.167    1.137    0.067    0.478    0.000    1.031   23.512    6.105
      4.770  418.720    1.111    0.067    0.394    0.134    1.186   23.468    5.964
      4.780  422.616    1.232    0.067    0.412    0.033    1.198   23.618    6.399
      4.790  419.854    1.369    0.033    0.427    0.067    1.058   23.288    5.664
      4.800  421.778    1.111    0.000    0.394    0.067    1.380   23.544    5.994
      4.810  418.031    1.103    0.000    0.401    0.033    1.042   22.467    6.134
      4.820  425.293    0.940    0.033    0.614    0.134    1.214   23.224    6.712
      4.830  424.216    1.232    0.067    0.367    0.100    1.137   24.172    6.614
      4.840  418.402    1.160    0.033    0.487    0.134    1.270   23.775    6.133
      4.850  418.465    1.107    0.033    0.491    0.100    1.258   22.271    6.069
      4.860  420.045    1.244    0.000    0.461    0.100    1.012   22.564    6.484
      4.870  418.119    1.115    0.033    0.394    0.127    1.190   22.058    6.402
      4.880  419.827    1.206    0.000    0.401    0.067    1.277   23.241    6.365
      4.890  420.169    1.020    0.000    0.427    0.160    1.232   23.006    5.849
      4.900  419.804    1.221    0.033    0.374    0.100    1.228   23.423    5.922
      4.910  419.082    1.232    0.033    0.486    0.033    0.959   22.646    5.984
      4.920  417.082    1.095    0.000    0.434    0.134    1.335   22.161    6.257
      4.930  417.420    1.232    0.000    0.328    0.100    1.095   22.064    6.389
      4.940  417.453    1.217    0.067    0.341    0.033    1.069   23.146    6.159
      4.950  417.524    1.100    0.033    0.314    0.067    1.057   22.561    6.445
      4.960  418.840    1.285    0.000    0.374    0.033    1.296   22.788    5.811
      4.970  417.454    0.956    0.033    0.556    0.033    1.062   22.297    6.381
      4.980  430.114    1.020    0.033    0.413    0.067    0.940   23.730    6.071
      4.990  424.140    1.137    0.000    0.447    0.067    1.114   22.416    6.133
      5.000  422.366    1.255    0.000    0.533    0.067    1.171   22.161    5.801
      5.010  420.959    1.009    0.000    0.506    0.033    1.023   22.609    6.306
      5.020  421.336    0.956    0.067    0.327    0.060    1.106   22.817    6.142
      5.030  422.611    1.035    0.067    0.371    0.000    0.990   23.468    6.359
      5.040  421.840    1.285    0.033    0.549    0.100    1.137   23.324    5.913
      5.050  422.118    1.111    0.000    0.367    0.100    1.069   22.908    5.686
      5.060  420.889    1.009    0.033    0.334    0.033    0.724   22.298    5.881
      5.070  421.143    0.876    0.000    0.281    0.067    0.906   23.212    5.950
      5.080  420.094    1.160    0.000    0.341    0.033    1.020   23.416    5.944
      5.090  417.493    0.967    0.033    0.261    0.033    0.789   23.733    5.752
      5.100  419.674    1.062    0.000    0.367    0.033    0.770   24.126    5.750
      5.110  419.064    1.020    0.000    0.287    0.067    1.129   22.804    5.970
      5.120  419.122    1.009    0.033    0.287    0.000    0.815   23.070    5.973
      5.130  421.874    1.016    0.000    0.434    0.060    1.038   23.051    6.352
      5.140  416.351    1.195    0.033    0.401    0.033    1.001   23.598    6.410
      5.150  419.375    1.187    0.000    0.374    0.100    0.865   23.034    6.335
      5.160  418.326    1.153    0.000    0.511    0.033    0.990   22.962    6.423
      5.170  419.926    1.240    0.000    0.401    0.067    0.932   22.838    6.154
      5.180  417.613    1.160    0.000    0.300    0.033    0.826   22.964    5.598
      5.190  423.075    1.043    0.033    0.367    0.067    1.297   23.733    6.020
      5.200  416.562    1.035    0.000    0.267    0.033    0.849   22.653    5.854
      5.210  421.675    1.206    0.000    0.420    0.067    0.944   23.923    6.611
      5.220  422.356    1.198    0.033    0.281    0.100    0.781   23.418    6.023
      5.230  423.215    1.123    0.033    0.405    0.100    0.902   22.576    6.142
      5.240  420.284    1.020    0.000    0.307    0.100    0.857   24.136    5.934
      5.250  417.011    1.308    0.000    0.420    0.033    1.053   22.856    5.779
      5.260  416.416    1.346    0.067    0.387    0.127    1.178   23.611    6.187
      5.270  419.584    1.081    0.000    0.401    0.033    1.266   23.201    6.250
      5.280  418.457    1.195    0.067    0.367    0.000    0.793   23.104    6.253
      5.290  418.113    1.255    0.100    0.360    0.000    0.971   22.477    6.748
      5.300  414.564    0.876    0.033    0.367    0.067    0.902   21.836    6.340
      5.310  420.307    1.115    0.067    0.214    0.033    1.005   21.894    6.309
      5.320  420.214    1.221    0.033    0.247    0.033    0.951   22.035    6.555
      5.330  421.899    1.088    0.033    0.307    0.067    0.891   22.583    6.459
      5.340  420.437    1.141    0.033    0.254    0.000    0.929   23.640    6.663
      5.350  419.051    1.232    0.100    0.314    0.067    0.872   23.061    6.771
      5.360  419.947    1.282    0.067    0.167    0.000    1.066   22.242    6.889
      5.370  419.218    1.301    0.033    0.281    0.000    1.160   22.514    6.147
      5.380  420.232    1.062    0.067    0.360    0.067    0.952   23.580    6.420
      5.390  414.542    1.312    0.033    0.281    0.067    0.857   23.091    6.702
      5.400  415.594    1.357    0.067    0.293    0.000    1.005   22.600    5.900
      5.410  418.110    1.229    0.067    0.348    0.067    0.997   22.510    6.287
      5.420  418.191    1.263    0.067    0.287    0.067    0.971   22.989    5.895
      5.430  423.054    1.399    0.134    0.194    0.033    0.986   23.270    5.822
      5.440  420.590    1.335    0.033    0.261    0.000    0.849   23.068    5.938
      5.450  421.458    1.062    0.067    0.227    0.067    0.853   22.864    5.965
      5.460  417.134    1.221    0.067    0.287    0.094    0.819   23.312    6.206
      5.470  417.398    1.339    0.000    0.281    0.100    0.967   23.060    6.104
      5.480  417.079    1.187    0.067    0.394    0.033    0.971   22.382    6.159
      5.490  414.277    1.285    0.000    0.287    0.033    0.914   22.034    6.535
      5.500  417.535    1.267    0.033    0.287    0.100    0.865   21.963    6.322
      5.510  420.235    1.062    0.067    0.387    0.067    1.001   22.342    5.717
      5.520  414.393    1.350    0.000    0.367    0.134    0.952   21.794    5.740
      5.530  415.425    1.240    0.000    0.214    0.000    0.849   22.110    5.982
      5.540  415.803    1.206    0.000    0.221    0.100    0.933   21.791    6.603
      5.550  419.521    1.096    0.000    0.267    0.067    0.925   22.858    6.668
      5.560  415.458    0.884    0.000    0.307    0.100    0.762   22.115    5.929
      5.570  418.275    0.982    0.000    0.307    0.067    0.880   22.890    6.834
      5.580  415.919    0.997    0.000    0.254    0.000    0.804   22.068    6.492
      5.590  421.824    1.126    0.000    0.341    0.067    0.902   21.545    6.710
      5.600  421.047    1.016    0.000    0.214    0.033    0.762   22.194    6.645
      5.610  420.437    1.289    0.000    0.167    0.033    1.058   23.147    6.710
      5.620  417.816    1.259    0.033    0.307    0.067    0.830   22.329    5.753
      5.630  418.133    1.153    0.033    0.281    0.033    1.050   22.782    6.288
      5.640  417.353    1.168    0.100    0.314    0.033    0.906   22.304    5.787
      5.650  419.013    1.168    0.000    0.274    0.033    1.233   23.103    6.499
      5.660  422.346    1.149    0.033    0.353    0.067    0.827   23.379    6.878
      5.670  416.497    1.115    0.000    0.341    0.060    0.952   22.354    6.548
      5.680  416.929    1.115    0.000    0.300    0.067    0.917   23.441    6.234
      5.690  417.050    0.956    0.000    0.293    0.000    1.005   22.872    6.534
      5.700  419.046    0.963    0.000    0.360    0.033    0.993   22.513    6.416
      5.710  418.187    0.956    0.000    0.307    0.100    1.137   22.815    6.664
      5.720  416.070    1.285    0.067    0.341    0.000    0.914   22.618    6.512
      5.730  421.734    1.282    0.033    0.420    0.134    1.035   22.155    6.394
      5.740  417.086    0.903    0.000    0.408    0.160    1.066   21.377    6.713
      5.750  419.908    1.179    0.033    0.334    0.033    1.062   22.786    6.659
      5.760  415.694    1.153    0.000    0.374    0.100    0.899   22.975    6.078
      5.770  415.067    0.990    0.033    0.341    0.067    0.997   23.231    5.824
      5.780  418.403    1.232    0.100    0.247    0.033    1.131   22.512    6.300
      5.790  414.576    1.213    0.033    0.254    0.000    0.880   22.255    6.501
      5.800  414.673    1.073    0.067    0.247    0.033    0.907   22.984    6.754
      5.810  420.133    1.160    0.033    0.247    0.067    0.846   22.004    6.670
      5.820  419.517    1.126    0.033    0.401    0.100    0.865   22.166    6.930
      5.830  415.035    1.126    0.033    0.287    0.033    0.758   22.325    6.230
      5.840  415.843    1.088    0.000    0.294    0.033    0.891   22.364    6.597
      5.850  419.814    1.293    0.033    0.307    0.100    1.069   22.617    6.463
      5.860  416.349    1.062    0.067    0.405    0.033    1.096   22.488    6.164
      5.870  421.134    1.088    0.033    0.454    0.067    1.126   23.003    6.340
      5.880  421.536    0.956    0.067    0.287    0.127    1.080   23.007    6.153
      5.890  422.896    1.202    0.067    0.314    0.100    0.937   22.369    6.490
      5.900  420.826    1.009    0.033    0.427    0.067    1.012   22.826    6.277
      5.910  423.716    1.088    0.000    0.314    0.067    1.180   24.418    6.756
      5.920  420.838    1.069    0.033    0.367    0.000    0.751   22.804    6.115
      5.930  420.285    0.956    0.033    0.314    0.127    0.994   23.114    6.615
      5.940  417.990    1.009    0.033    0.307    0.067    0.952   22.808    6.163
      5.950  420.465    0.876    0.033    0.341    0.067    0.865   23.765    6.003
      5.960  414.217    0.940    0.000    0.314    0.033    0.895   21.583    6.587
      5.970  417.577    1.035    0.033    0.394    0.033    0.994   22.893    6.084
      5.980  414.695    0.929    0.067    0.300    0.033    0.975   22.047    6.967
      5.990  422.007    1.096    0.000    0.247    0.033    1.108   22.026    6.497
      6.000  417.109    1.176    0.033    0.127    0.094    0.948   22.155    6.506
      6.010  416.608    1.240    0.000    0.334    0.067    0.827   22.731    6.093
      6.020  418.655    1.346    0.033    0.221    0.033    1.069   22.194    5.681
      6.030  421.645    0.993    0.033    0.328    0.000    0.838   22.759    5.874
      6.040  421.029    1.312    0.033    0.287    0.067    1.096   22.680    5.900
      6.050  417.821    1.251    0.067    0.328    0.067    0.990   23.006    6.745
      6.060  420.420    1.221    0.000    0.294    0.033    0.758   23.703    6.132
      6.070  421.105    1.221    0.000    0.261    0.100    0.876   22.573    5.974
      6.080  420.222    1.357    0.000    0.321    0.100    0.990   22.890    6.585
      6.090  419.463    1.153    0.000    0.374    0.067    0.895   22.621    5.827
      6.100  416.537    1.187    0.000    0.261    0.033    0.664   22.234    6.233
      6.110  417.759    1.195    0.033    0.261    0.033    0.865   22.319    5.928
      6.120  423.025    1.232    0.067    0.321    0.000    0.906   23.182    6.494
      6.130  419.207    1.221    0.033    0.341    0.067    0.918   23.082    6.273
      6.140  421.244    1.285    0.033    0.334    0.033    0.914   22.699    7.006
      6.150  417.444    1.323    0.033    0.307    0.033    0.762   21.957    6.815
      6.160  421.761    1.232    0.033    0.254    0.060    0.997   22.612    6.626
      6.170  420.632    1.088    0.000    0.528    0.033    0.683   23.235    6.837
      6.180  422.086    0.849    0.000    0.281    0.067    0.940   21.965    6.741
      6.190  420.786    1.213    0.033    0.348    0.067    1.104   22.101    6.803
      6.200  420.612    1.414    0.000    0.221    0.033    1.047   22.468    7.060
      6.210  418.896    1.293    0.000    0.287    0.067    1.108   22.961    7.160
      6.220  423.731    1.232    0.000    0.381    0.033    1.145   22.794    7.177
      6.230  419.760    1.035    0.033    0.468    0.033    0.952   22.307    6.589
      6.240  418.903    1.123    0.000    0.441    0.100    1.138   22.853    6.564
      6.250  420.763    1.168    0.000    0.328    0.100    0.948   22.333    6.378
      6.260  418.368    1.096    0.000    0.334    0.067    0.948   23.298    6.611
      6.270  422.709    1.221    0.067    0.307    0.100    1.168   21.936    6.518
      6.280  423.396    1.043    0.000    0.341    0.067    0.849   22.444    6.547
      6.290  422.473    1.210    0.000    0.374    0.033    1.243   22.827    6.477
      6.300  421.065    1.115    0.033    0.441    0.033    0.918   22.791    6.449
      6.310  416.604    1.285    0.033    0.367    0.033    0.971   21.724    5.871
      6.320  417.397    0.982    0.067    0.394    0.067    0.967   21.825    6.304
      6.330  421.649    1.229    0.033    0.374    0.067    1.115   22.058    6.416
      6.340  422.150    1.028    0.000    0.401    0.067    0.986   22.769    6.221
      6.350  418.848    1.107    0.000    0.427    0.067    1.043   21.980    6.752
      6.360  420.385    1.016    0.000    0.539    0.067    0.883   22.904    6.657
      6.370  417.408    0.937    0.000    0.374    0.033    1.073   20.849    6.888
      6.380  419.681    1.088    0.000    0.334    0.033    0.963   22.182    6.437
      6.390  421.134    1.134    0.000    0.461    0.033    0.917   22.145    5.820
      6.400  419.066    0.956    0.000    0.487    0.100    1.043   22.701    6.442
      6.410  417.847    1.160    0.000    0.401    0.033    0.937   21.271    6.186
      6.420  418.572    0.876    0.000    0.401    0.067    0.948   22.525    6.426
      6.430  416.346    0.876    0.000    0.281    0.033    0.940   21.660    6.114
      6.440  420.364    1.285    0.000    0.401    0.033    1.111   22.320    6.002
      6.450  417.652    0.940    0.000    0.374    0.067    1.001   22.003    6.534
      6.460  418.487    0.876    0.000    0.408    0.033    1.183   21.660    6.764
      6.470  417.894    1.043    0.000    0.454    0.033    0.971   21.905    6.633
      6.480  417.959    0.956    0.000    0.348    0.033    0.830   21.994    6.600
      6.490  419.317    1.175    0.033    0.447    0.000    0.997   22.009    6.244
      6.500  417.094    1.115    0.000    0.434    0.033    0.902   22.194    6.555
      6.510  413.889    1.028    0.000    0.501    0.067    1.057   21.695    5.739
      6.520  415.939    1.115    0.000    0.287    0.067    0.929   22.022    6.229
      6.530  414.076    1.160    0.033    0.314    0.071    0.937   22.411    5.521
      6.540  415.003    0.990    0.033    0.427    0.033    0.740   21.819    6.161
      6.550  416.946    0.937    0.033    0.420    0.033    0.857   22.184    5.858
      6.560  414.991    1.069    0.033    0.581    0.067    0.758   22.043    5.726
      6.570  418.240    0.982    0.033    0.420    0.000    0.876   22.518    5.965
      6.580  418.029    1.058    0.000    0.367    0.033    0.917   22.564    6.238
      6.590  417.663    1.141    0.000    0.420    0.033    0.898   22.803    6.381
      6.600  412.923    1.149    0.000    0.528    0.033    1.114   22.589    6.670
      6.610  415.333    0.990    0.000    0.334    0.067    0.994   22.413    6.692
      6.620  414.731    1.293    0.033    0.334    0.067    0.962   21.616    6.723
      6.630  416.466    1.361    0.000    0.487    0.033    0.959   22.402    6.255
      6.640  416.927    1.365    0.000    0.472    0.033    0.990   22.521    5.725
      6.650  419.797    1.115    0.000    0.398    0.100    1.144   22.715    6.677
      6.660  419.044    1.168    0.033    0.473    0.033    0.989   22.676    6.151
      6.670  419.388    1.088    0.000    0.401    0.067    0.758   22.580    6.220
      6.680  419.466    1.016    0.000    0.367    0.067    1.141   23.198    6.390
      6.690  418.371    1.009    0.000    0.334    0.033    1.001   22.595    7.064
      6.700  417.849    1.130    0.000    0.394    0.033    1.024   22.390    6.446
      6.710  419.941    1.255    0.000    0.307    0.134    1.023   23.436    6.488
      6.720  420.584    1.062    0.000    0.287    0.134    1.209   23.154    6.584
      6.730  416.254    1.016    0.000    0.367    0.067    1.107   23.417    6.593
      6.740  420.363    1.141    0.000    0.307    0.100    1.092   22.290    6.579
      6.750  417.214    1.069    0.000    0.401    0.067    1.058   21.879    6.107
      6.760  417.545    1.081    0.000    0.374    0.067    1.069   22.392    6.091
      6.770  418.642    1.081    0.000    0.353    0.033    1.240   22.675    6.399
      6.780  419.393    1.149    0.000    0.341    0.033    1.217   21.964    5.949
      6.790  415.583    0.956    0.000    0.427    0.033    1.187   22.909    6.256
      6.800  420.832    0.937    0.000    0.434    0.067    1.180   22.070    6.409
      6.810  422.604    1.141    0.067    0.472    0.100    1.129   22.493    6.758
      6.820  416.809    1.149    0.000    0.494    0.067    1.118   22.280    6.176
      6.830  417.474    1.168    0.033    0.401    0.067    1.171   22.780    5.995
      6.840  416.267    1.195    0.033    0.454    0.033    1.061   22.911    6.223
      6.850  415.905    1.141    0.000    0.494    0.033    0.978   21.798    6.461
      6.860  416.760    1.187    0.000    0.434    0.067    0.940   23.656    5.744
      6.870  422.030    1.115    0.000    0.454    0.067    1.171   23.129    6.569
      6.880  418.891    1.115    0.033    0.401    0.067    1.141   23.708    6.105
      6.890  415.028    1.312    0.000    0.427    0.067    1.069   22.393    6.019
      6.900  420.564    1.388    0.033    0.427    0.067    1.248   21.869    6.661
      6.910  416.859    1.141    0.000    0.394    0.067    0.978   22.148    6.239
      6.920  422.780    1.141    0.067    0.394    0.067    1.217   22.699    6.565
      6.930  423.882    1.372    0.000    0.434    0.100    1.118   22.110    6.059
      6.940  419.950    1.229    0.067    0.427    0.100    1.190   22.807    6.246
      6.950  419.421    1.320    0.067    0.528    0.033    0.947   22.507    6.565
      6.960  421.059    1.304    0.000    0.434    0.100    1.099   23.057    6.493
      6.970  418.263    1.354    0.000    0.484    0.033    1.073   23.113    6.015
      6.980  416.917    1.229    0.000    0.461    0.067    1.111   23.186    6.250
      6.990  416.120    0.982    0.000    0.501    0.160    0.925   22.800    6.266
      7.000  421.060    1.073    0.000    0.427    0.033    0.966   22.250    6.765
      7.010  418.943    1.100    0.000    0.360    0.138    1.053   22.019    6.258
      7.020  420.776    1.107    0.000    0.427    0.067    1.031   21.368    6.786
      7.030  418.040    1.035    0.000    0.461    0.067    0.857   22.132    6.314
      7.040  419.861    1.206    0.000    0.427    0.067    1.023   22.228    6.610
      7.050  414.913    0.982    0.000    0.387    0.067    0.865   21.439    6.073
      7.060  417.959    1.369    0.000    0.401    0.067    0.864   21.630    6.108
      7.070  413.012    1.399    0.000    0.401    0.067    0.823   20.801    5.935
      7.080  413.690    1.088    0.000    0.408    0.067    1.103   22.549    5.812
      7.090  411.911    1.179    0.033    0.454    0.067    0.959   21.564    6.638
      7.100  410.648    1.115    0.033    0.307    0.067    0.978   21.944    6.353
      7.110  415.066    0.982    0.000    0.334    0.033    0.932   22.017    6.546
      7.120  417.110    1.062    0.067    0.487    0.100    1.065   22.103    6.199
      7.130  412.665    1.081    0.067    0.401    0.033    0.917   21.644    6.396
      7.140  414.751    1.339    0.000    0.360    0.094    0.838   21.521    6.871
      7.150  417.058    1.187    0.067    0.367    0.067    0.853   22.092    6.260
      7.160  414.836    1.384    0.033    0.632    0.033    1.073   21.479    6.198
      7.170  412.047    1.202    0.000    0.468    0.067    1.020   21.538    6.145
      7.180  414.343    1.236    0.000    0.398    0.134    0.981   22.041    6.018
      7.190  412.264    1.346    0.000    0.521    0.100    1.020   21.956    5.959
      7.200  411.254    1.301    0.033    0.388    0.033    0.940   23.064    6.321
      7.210  414.715    1.373    0.000    0.254    0.100    0.944   22.832    6.608
      7.220  412.090    1.168    0.000    0.348    0.033    0.899   22.345    6.337
      7.230  413.092    1.179    0.067    0.427    0.067    0.880   22.801    6.484
      7.240  416.060    1.229    0.000    0.348    0.033    1.076   20.784    7.084
      7.250  415.926    1.195    0.000    0.394    0.100    0.985   21.706    6.471
      7.260  413.190    0.956    0.000    0.427    0.067    1.126   21.791    6.699
      7.270  413.475    1.149    0.000    0.367    0.067    1.046   21.875    6.474
      7.280  414.396    1.123    0.033    0.394    0.067    1.235   22.735    5.979
      7.290  417.917    1.168    0.033    0.420    0.033    1.061   23.346    6.297
      7.300  416.096    1.179    0.033    0.367    0.134    1.172   22.259    5.909
      7.310  417.825    1.153    0.000    0.374    0.067    1.015   22.286    6.016
      7.320  414.742    1.190    0.033    0.401    0.067    0.966   22.219    5.812
      7.330  417.767    1.043    0.000    0.300    0.100    0.857   22.614    6.639
      7.340  414.964    1.096    0.033    0.427    0.100    1.015   22.418    6.044
      7.350  415.451    1.346    0.033    0.394    0.000    1.027   22.690    6.088
      7.360  417.290    1.176    0.000    0.360    0.033    1.008   22.596    6.385
      7.370  413.511    1.179    0.033    0.420    0.100    0.982   21.915    6.579
      7.380  413.637    0.982    0.000    0.380    0.100    1.057   22.043    6.168
      7.390  417.242    0.993    0.000    0.408    0.067    1.001   22.846    6.476
      7.400  414.583    0.993    0.000    0.334    0.067    0.966   21.751    6.787
      7.410  413.883    1.312    0.033    0.307    0.033    0.925   21.660    6.511
      7.420  412.591    1.179    0.067    0.454    0.033    0.883   22.050    6.075
      7.430  413.665    1.206    0.000    0.307    0.100    1.065   22.530    5.767
      7.440  414.057    1.232    0.000    0.394    0.033    1.013   22.336    6.509
      7.450  416.687    1.016    0.000    0.374    0.033    1.152   22.809    6.597
      7.460  411.274    1.100    0.000    0.420    0.067    0.913   22.236    6.777
      7.470  416.921    1.179    0.033    0.511    0.100    0.916   22.378    6.520
      7.480  413.524    1.248    0.000    0.427    0.067    1.137   21.914    6.471
      7.490  413.921    1.179    0.000    0.413    0.033    0.944   22.718    6.673
      7.500  419.014    1.035    0.067    0.394    0.067    1.016   22.684    6.354
      7.510  416.066    1.035    0.000    0.307    0.033    1.081   21.807    6.833
      7.520  413.992    1.123    0.000    0.334    0.033    1.054   22.063    6.539
      7.530  412.358    1.088    0.000    0.341    0.067    0.962   21.219    6.981
      7.540  410.651    1.190    0.000    0.360    0.067    1.050   22.603    6.576
      7.550  412.763    1.240    0.000    0.334    0.067    0.985   21.890    5.995
      7.560  414.039    1.301    0.033    0.307    0.033    0.788   22.073    6.269
      7.570  411.923    1.168    0.000    0.300    0.067    0.827   22.253    6.319
      7.580  416.502    1.043    0.000    0.314    0.134    1.046   22.710    6.216
      7.590  410.823    1.149    0.033    0.327    0.000    0.735   22.625    5.872
      7.600  412.762    1.248    0.000    0.327    0.067    0.962   21.704    6.290
      7.610  414.829    1.062    0.000    0.334    0.033    0.947   21.693    5.886
      7.620  410.965    1.232    0.000    0.374    0.067    0.941   22.012    5.816
      7.630  408.289    1.096    0.000    0.408    0.033    0.981   21.591    5.812
      7.640  413.000    1.149    0.000    0.287    0.067    0.941   21.938    6.101
      7.650  414.383    1.282    0.000    0.395    0.067    0.815   20.584    6.404
      7.660  413.373    1.088    0.000    0.294    0.067    0.845   21.534    6.619
      7.670  414.075    1.043    0.000    0.287    0.033    0.994   22.108    6.984
      7.680  410.947    1.179    0.033    0.374    0.067    1.133   21.843    6.261
      7.690  414.867    1.285    0.000    0.408    0.067    1.163   21.882    6.121
      7.700  413.057    1.160    0.067    0.501    0.033    1.062   21.556    6.707
      7.710  417.303    1.107    0.033    0.508    0.100    0.997   20.967    6.237
      7.720  416.980    1.407    0.000    0.547    0.067    1.024   21.854    6.305
      7.730  416.864    1.069    0.033    0.454    0.067    1.095   21.982    6.322
      7.740  414.176    1.115    0.000    0.394    0.067    0.982   22.007    6.474
      7.750  413.168    1.179    0.000    0.327    0.134    1.205   21.695    5.861
      7.760  418.303    1.054    0.000    0.487    0.067    1.250   21.463    6.474
      7.770  414.174    1.198    0.000    0.360    0.033    1.092   21.448    6.442
      7.780  415.155    1.221    0.033    0.420    0.067    1.092   21.858    6.167
      7.790  413.679    1.081    0.000    0.300    0.067    1.208   21.769    6.751
      7.800  413.063    1.179    0.033    0.307    0.067    0.986   21.469    7.089
      7.810  414.530    1.350    0.000    0.327    0.033    1.076   22.098    6.902
      7.820  412.348    1.410    0.100    0.374    0.067    1.087   22.013    6.374
      7.830  417.845    1.262    0.000    0.433    0.033    1.137   22.599    6.635
      7.840  413.459    1.126    0.033    0.427    0.033    1.057   22.994    5.783
      7.850  412.680    1.232    0.000    0.461    0.100    0.990   21.690    6.354
      7.860  413.748    1.096    0.000    0.327    0.033    0.910   21.757    6.812
      7.870  411.132    0.990    0.000    0.380    0.033    1.209   21.744    7.018
      7.880  412.126    1.176    0.000    0.420    0.067    1.198   21.760    6.422
      7.890  413.451    1.020    0.033    0.247    0.100    1.152   22.305    6.248
      7.900  409.794    1.267    0.000    0.214    0.033    1.152   22.200    6.221
      7.910  411.127    1.255    0.000    0.300    0.067    0.971   22.859    7.037
      7.920  412.092    1.096    0.000    0.360    0.100    1.341   21.527    6.495
      7.930  412.408    1.210    0.000    0.307    0.033    1.247   21.458    6.146
      7.940  407.001    1.062    0.000    0.300    0.067    0.967   21.330    6.174
      7.950  411.606    1.115    0.000    0.274    0.100    1.069   21.847    6.036
      7.960  410.569    0.929    0.100    0.254    0.067    1.081   22.471    6.344
      7.970  416.854    0.849    0.000    0.214    0.100    1.266   21.416    6.804
      7.980  412.677    1.073    0.000    0.214    0.067    0.966   22.048    6.423
      7.990  414.029    1.062    0.033    0.327    0.033    1.103   21.288    6.575
      8.000  414.225    1.043    0.033    0.327    0.100    0.985   21.847    6.208
      8.010  417.559    1.255    0.000    0.300    0.033    1.020   22.270    5.778
      8.020  416.090    1.187    0.000    0.300    0.033    0.910   22.867    6.725
      8.030  416.711    1.426    0.033    0.314    0.033    1.224   22.529    6.551
      8.040  412.262    1.464    0.000    0.334    0.033    0.990   21.995    5.952
      8.050  415.570    1.357    0.000    0.394    0.067    1.032   22.508    6.256
      8.060  415.553    1.403    0.000    0.274    0.127    1.168   22.186    6.044
      8.070  417.003    1.368    0.033    0.214    0.067    1.122   21.599    6.821
      8.080  417.083    1.285    0.000    0.320    0.067    0.951   21.918    6.105
      8.090  415.208    1.232    0.000    0.374    0.067    0.961   21.626    6.680
      8.100  414.733    1.202    0.000    0.387    0.100    1.134   22.318    6.014
      8.110  415.388    1.471    0.000    0.327    0.033    0.902   22.316    6.181
      8.120  417.630    1.346    0.000    0.374    0.033    1.134   22.168    5.777
      8.130  415.069    1.339    0.067    0.221    0.033    1.092   21.470    6.850
      8.140  414.267    1.331    0.033    0.327    0.033    1.083   22.113    6.723
      8.150  414.522    1.168    0.033    0.360    0.067    1.088   21.688    6.391
      8.160  413.927    1.115    0.000    0.367    0.033    0.902   22.292    6.496
      8.170  413.930    1.126    0.000    0.300    0.067    0.811   21.871    6.740
      8.180  416.112    1.195    0.000    0.360    0.100    1.247   21.911    6.170
      8.190  414.438    1.141    0.000    0.327    0.067    0.732   21.100    6.289
      8.200  414.096    1.388    0.100    0.334    0.033    0.929   22.055    6.197
      8.210  417.681    1.327    0.000    0.367    0.067    0.906   21.705    6.055
      8.220  417.012    1.153    0.000    0.387    0.067    1.161   20.987    5.547
      8.230  416.747    1.320    0.000    0.461    0.134    1.038   21.320    6.138
      8.240  416.209    1.274    0.000    0.247    0.067    1.043   22.739    6.402
      8.250  420.175    1.274    0.000    0.360    0.067    0.917   22.554    6.175
      8.260  415.670    1.331    0.067    0.401    0.067    1.061   21.668    6.154
      8.270  420.173    1.195    0.033    0.274    0.067    0.985   21.294    6.181
      8.280  416.301    1.141    0.000    0.387    0.033    1.114   21.505    5.771
      8.290  418.392    1.141    0.000    0.300    0.033    0.773   21.839    5.701
      8.300  417.755    1.274    0.033    0.454    0.000    1.050   21.856    5.846
      8.310  420.764    1.123    0.000    0.307    0.067    1.069   21.571    5.552
      8.320  416.587    1.062    0.033    0.300    0.033    0.974   21.825    6.031
      8.330  416.941    1.217    0.000    0.394    0.067    1.095   21.889    6.499
      8.340  415.974    1.134    0.000    0.281    0.067    1.069   21.802    5.953
      8.350  414.950    1.497    0.000    0.394    0.067    1.046   21.624    5.795
      8.360  413.329    1.323    0.000    0.367    0.033    0.921   21.362    5.612
      8.370  416.562    1.274    0.033    0.387    0.033    1.050   21.341    5.976
      8.380  417.124    1.168    0.067    0.341    0.067    1.076   22.570    5.694
      8.390  419.683    1.301    0.000    0.387    0.067    1.042   22.039    6.016
      8.400  422.168    1.319    0.000    0.480    0.067    0.940   21.837    6.145
      8.410  421.585    1.368    0.033    0.507    0.033    1.012   21.610    6.079
      8.420  418.902    1.415    0.000    0.413    0.067    0.883   21.500    5.848
      8.430  420.901    1.445    0.000    0.420    0.033    1.027   22.370    6.016
      8.440  423.219    1.407    0.000    0.514    0.000    1.407   22.621    6.266
      8.450  423.542    1.236    0.000    0.593    0.033    1.137   21.768    6.139
      8.460  420.537    1.176    0.000    0.500    0.033    1.152   22.272    6.411
      8.470  417.995    1.176    0.000    0.646    0.100    1.013   22.025    7.063
      8.480  418.271    1.255    0.000    0.473    0.033    1.122   22.221    6.382
      8.490  420.250    1.255    0.000    0.427    0.067    1.157   21.551    5.985
      8.500  420.635    1.168    0.000    0.454    0.100    1.009   21.821    6.077
      8.510  421.580    1.293    0.000    0.540    0.067    1.024   22.273    5.846
      8.520  423.679    1.115    0.000    0.454    0.067    1.031   22.189    6.296
      8.530  422.507    1.392    0.000    0.518    0.033    1.251   21.921    6.165
      8.540  419.789    1.334    0.067    0.600    0.067    1.103   22.486    6.377
      8.550  420.346    1.190    0.033    0.540    0.033    1.019   22.529    6.234
      8.560  419.661    1.000    0.000    0.564    0.067    1.000   22.297    6.588
      8.570  421.778    1.009    0.000    0.586    0.033    0.785   21.784    6.173
      8.580  423.464    1.103    0.000    0.387    0.067    1.001   22.562    6.704
      8.590  424.429    1.076    0.000    0.420    0.033    0.962   21.329    6.895
      8.600  421.061    1.107    0.000    0.514    0.067    1.107   21.363    6.498
      8.610  421.778    1.042    0.000    0.387    0.067    1.077   21.669    6.097
      8.620  421.349    0.917    0.000    0.401    0.067    1.103   21.956    5.921
      8.630  422.922    1.281    0.000    0.487    0.067    1.164   21.227    6.480
      8.640  425.248    1.320    0.033    0.413    0.060    1.008   21.482    6.839
      8.650  423.451    1.153    0.000    0.466    0.067    1.103   21.549    6.370
      8.660  424.626    1.035    0.000    0.473    0.067    1.057   22.163    5.463
      8.670  422.827    1.172    0.000    0.514    0.033    1.073   20.764    6.154
      8.680  419.544    1.171    0.033    0.545    0.033    1.050   21.095    5.804
      8.690  421.184    1.195    0.000    0.473    0.067    1.084   21.451    5.804
      8.700  420.708    1.248    0.033    0.480    0.067    1.114   20.667    6.206
      8.710  419.926    1.353    0.000    0.600    0.067    1.186   21.065    6.755
      8.720  422.800    1.069    0.000    0.413    0.033    1.016   22.226    6.188
      8.730  422.459    1.266    0.067    0.367    0.100    1.133   21.844    5.946
      8.740  422.584    1.263    0.000    0.440    0.033    1.084   20.649    6.299
      8.750  423.543    1.153    0.000    0.461    0.067    1.084   21.605    5.963
      8.760  417.639    0.952    0.033    0.413    0.033    1.020   20.674    6.432
      8.770  419.588    1.020    0.000    0.473    0.100    0.974   21.989    6.952
      8.780  428.765    1.255    0.000    0.538    0.100    1.095   21.781    6.429
      8.790  423.270    1.213    0.033    0.579    0.100    1.162   21.566    6.124
      8.800  421.370    1.160    0.000    0.519    0.067    1.205   21.206    6.604
      8.810  417.323    1.081    0.000    0.560    0.067    0.978   20.545    6.177
      8.820  417.963    1.240    0.000    0.526    0.100    1.172   20.673    6.622
      8.830  421.997    1.194    0.033    0.598    0.033    1.103   21.539    6.423
      8.840  422.619    1.000    0.033    0.540    0.067    1.020   21.352    6.073
      8.850  420.665    1.080    0.033    0.533    0.105    1.039   21.464    6.118
      8.860  422.248    1.240    0.033    0.440    0.100    1.110   22.095    6.234
      8.870  424.805    1.126    0.033    0.593    0.100    1.011   21.787    6.277
      8.880  421.757    1.107    0.000    0.440    0.067    1.073   21.037    6.072
      8.890  421.402    1.133    0.067    0.514    0.033    0.803   21.536    5.955
      8.900  424.443    1.183    0.067    0.387    0.067    0.943   21.794    6.186
      8.910  422.389    1.380    0.134    0.560    0.067    1.023   21.048    6.659
      8.920  424.509    1.293    0.067    0.427    0.067    0.944   21.373    6.281
      8.930  422.283    1.255    0.100    0.511    0.067    0.936   21.556    6.319
      8.940  425.243    1.187    0.067    0.600    0.033    0.925   21.679    6.208
      8.950  426.544    1.372    0.067    0.626    0.067    0.966   21.597    5.461
      8.960  427.111    1.623    0.067    0.579    0.100    0.932   21.455    5.696
      8.970  421.852    1.255    0.067    0.518    0.067    0.761   21.677    5.616
      8.980  424.800    1.474    0.067    0.593    0.067    0.845   21.358    5.667
      8.990  420.582    1.178    0.067    0.507    0.094    0.830   22.116    5.887
      9.000  423.218    1.248    0.067    0.700    0.100    0.743   21.620    5.853
      9.010  421.847    1.373    0.033    0.640    0.100    0.876   21.744    5.333
      9.020  421.773    1.346    0.100    0.723    0.100    0.784   21.820    6.132
      9.030  420.361    1.292    0.100    0.658    0.100    0.876   21.110    6.087
      9.040  420.504    1.365    0.100    0.574    0.100    0.773   21.627    6.090
      9.050  421.336    1.410    0.100    0.651    0.100    0.865   21.307    5.451
      9.060  423.339    1.433    0.067    0.493    0.060    0.796   21.553    5.389
      9.070  416.305    1.425    0.100    0.513    0.067    0.814   21.506    5.396
      9.080  417.378    1.081    0.100    0.579    0.100    0.750   21.936    5.935
      9.090  418.451    1.053    0.134    0.718    0.067    0.856   22.313    5.885
      9.100  419.043    1.266    0.100    0.610    0.067    0.841   21.585    5.470
      9.110  418.325    1.334    0.067    0.687    0.033    0.724   21.544    5.056
      9.120  419.084    1.179    0.067    0.653    0.067    0.678   21.557    5.856
      9.130  422.554    1.221    0.067    0.605    0.033    0.997   21.345    6.090
      9.140  414.798    1.273    0.067    0.513    0.033    0.837   21.488    5.883
      9.150  418.052    1.304    0.100    0.694    0.100    0.978   20.987    5.739
      9.160  417.636    1.267    0.067    0.593    0.067    0.906   21.379    5.931
      9.170  414.460    1.505    0.000    0.473    0.067    0.777   20.774    5.358
      9.180  419.671    1.339    0.033    0.533    0.067    0.671   21.402    5.053
      9.190  416.534    1.320    0.067    0.447    0.160    0.731   21.302    5.552
      9.200  420.475    1.301    0.067    0.553    0.067    0.951   22.085    5.537
      9.210  418.331    1.213    0.067    0.560    0.067    0.842   21.724    5.691
      9.220  416.567    1.342    0.067    0.571    0.067    1.110   21.230    5.785
      9.230  419.318    1.308    0.067    0.533    0.067    0.845   21.060    5.880
      9.240  416.992    1.266    0.067    0.627    0.067    0.769   21.225    5.524
      9.250  416.950    1.292    0.100    0.564    0.067    0.849   21.432    5.344
      9.260  420.444    1.327    0.100    0.613    0.067    1.012   21.669    5.799
      9.270  417.980    1.441    0.067    0.473    0.067    0.769   21.582    6.102
      9.280  417.144    1.387    0.067    0.514    0.100    1.099   21.598    5.011
      9.290  414.369    1.156    0.033    0.593    0.067    0.890   21.770    5.140
      9.300  412.388    1.346    0.100    0.613    0.134    0.997   21.194    5.104
      9.310  414.548    1.384    0.067    0.586    0.167    0.925   22.264    5.370
      9.320  414.044    1.361    0.067    0.466    0.165    0.879   20.738    4.803
      9.330  415.568    1.281    0.067    0.406    0.067    0.951   21.466    5.179
      9.340  416.088    1.323    0.033    0.567    0.067    0.955   21.990    5.234
      9.350  422.100    1.368    0.100    0.638    0.100    0.898   21.513    5.448
      9.360  417.455    1.436    0.067    0.571    0.167    0.985   21.969    5.583
      9.370  420.423    0.982    0.033    0.440    0.100    0.834   21.959    5.742
      9.380  421.604    1.088    0.033    0.413    0.067    0.856   22.517    5.843
      9.390  416.828    1.176    0.067    0.606    0.067    0.868   21.840    5.381
      9.400  414.782    1.388    0.033    0.519    0.127    0.890   21.632    5.338
      9.410  419.649    1.267    0.067    0.533    0.134    0.928   21.790    5.676
      9.420  418.984    1.202    0.067    0.606    0.100    0.750   22.060    5.488
      9.430  417.343    1.373    0.067    0.519    0.100    0.701   22.062    5.549
      9.440  415.948    1.293    0.067    0.553    0.100    1.008   21.423    5.970
      9.450  415.497    1.134    0.067    0.500    0.134    0.959   22.531    5.559
      9.460  417.073    1.061    0.033    0.606    0.067    0.765   21.032    6.076
      9.470  409.553    1.213    0.067    0.579    0.067    0.719   21.427    5.746
      9.480  417.088    1.365    0.033    0.579    0.067    0.822   21.134    6.410
      9.490  417.771    1.342    0.067    0.406    0.100    0.724   21.233    6.650
      9.500  418.658    1.521    0.067    0.640    0.100    0.708   22.010    6.775
      9.510  416.062    1.414    0.067    0.504    0.067    0.845   21.813    6.192
      9.520  412.539    1.368    0.067    0.553    0.067    0.860   21.253    6.235
      9.530  415.008    1.274    0.100    0.519    0.067    0.864   21.779    5.960
      9.540  415.962    1.259    0.033    0.606    0.067    0.785   21.724    5.537
      9.550  415.288    1.293    0.067    0.500    0.067    0.663   20.745    5.743
      9.560  416.828    1.383    0.067    0.644    0.067    0.777   21.329    6.077
      9.570  414.607    1.262    0.067    0.645    0.167    0.830   21.692    5.856
      9.580  416.438    1.262    0.033    0.513    0.167    0.952   20.865    6.400
      9.590  417.947    1.380    0.067    0.633    0.067    0.739   22.253    6.047
      9.600  415.163    1.289    0.067    0.546    0.134    0.770   22.011    5.904
      9.610  416.921    1.053    0.067    0.579    0.100    0.804   20.941    5.914
      9.620  415.208    1.137    0.067    0.595    0.134    0.587   21.723    5.986
      9.630  409.777    1.232    0.033    0.553    0.067    0.599   20.506    5.834
      9.640  412.771    1.301    0.067    0.690    0.100    0.641   20.786    5.913
      9.650  414.733    1.285    0.033    0.722    0.100    0.705   21.278    5.661
      9.660  410.679    1.232    0.067    0.560    0.067    0.550   21.590    5.689
      9.670  412.393    1.361    0.033    0.606    0.033    0.573   21.916    5.618
      9.680  411.930    0.982    0.067    0.406    0.134    0.705   21.569    5.927
      9.690  414.970    1.312    0.067    0.493    0.134    0.599   21.802    5.737
      9.700  415.101    1.221    0.100    0.459    0.134    0.690   21.665    5.784
      9.710  417.689    1.153    0.033    0.613    0.167    0.610   21.511    5.486
      9.720  419.158    1.221    0.067    0.459    0.134    0.599   21.733    5.648
      9.730  416.530    1.088    0.067    0.466    0.134    0.645   20.709    5.921
      9.740  414.171    1.221    0.067    0.564    0.134    0.512   21.637    5.340
      9.750  414.470    1.365    0.033    0.560    0.134    0.580   21.302    5.820
      9.760  414.034    1.202    0.033    0.620    0.167    0.591   21.420    5.703
      9.770  414.835    1.308    0.067    0.533    0.134    0.573   22.111    6.232
      9.780  412.950    1.335    0.067    0.526    0.134    0.637   21.254    6.037
      9.790  413.490    1.282    0.134    0.666    0.134    0.697   21.909    5.625
      9.800  417.032    1.308    0.033    0.640    0.067    0.652   22.111    5.788
      9.810  416.111    1.016    0.100    0.613    0.100    0.766   21.810    6.090
      9.820  412.873    1.126    0.033    0.670    0.167    0.606   21.733    5.654
      9.830  415.494    1.088    0.067    0.670    0.134    0.573   21.373    5.539
      9.840  415.380    1.096    0.100    0.619    0.067    0.701   22.565    5.579
      9.850  413.723    1.418    0.033    0.553    0.000    0.717   21.081    5.629
      9.860  417.526    1.195    0.067    0.519    0.100    0.770   20.551    5.902
      9.870  414.283    1.335    0.067    0.606    0.100    0.675   21.831    6.417
      9.880  411.223    1.088    0.067    0.539    0.067    0.856   21.295    6.016
      9.890  417.798    1.160    0.067    0.493    0.067    0.746   22.149    5.630
      9.900  417.870    1.251    0.033    0.620    0.067    0.815   22.427    5.425
      9.910  415.876    1.497    0.067    0.606    0.067    0.557   21.431    6.221
      9.920  418.217    1.418    0.067    0.579    0.067    0.812   22.197    6.123
      9.930  417.392    1.259    0.067    0.624    0.033    0.837   21.972    6.316
      9.940  415.204    1.429    0.067    0.546    0.033    0.857   22.119    6.639
      9.950  417.800    1.312    0.067    0.573    0.094    0.889   21.558    6.336
      9.960  417.269    1.062    0.067    0.646    0.067    0.670   21.408    5.899
      9.970  419.663    1.107    0.067    0.706    0.067    0.788   20.847    6.704
      9.980  416.647    1.088    0.100    0.533    0.100    0.937   21.394    6.029
      9.990  417.474    1.148    0.100    0.666    0.167    0.777   21.270    6.219
     10.000  418.189    1.259    0.067    0.579    0.167    0.826   21.137    6.539
     10.010  410.970    1.365    0.067    0.633    0.100    0.830   21.286    5.989
     10.020  414.164    1.164    0.067    0.599    0.167    1.043   20.661    6.269
     10.030  416.702    1.202    0.134    0.540    0.067    0.959   22.330    6.377
     10.040  413.575    1.149    0.067    0.701    0.067    0.970   21.563    5.842
     10.050  417.526    1.267    0.067    0.584    0.094    0.970   21.421    5.703
     10.060  412.620    1.115    0.067    0.553    0.067    0.784   21.151    5.689
     10.070  415.432    1.266    0.067    0.440    0.067    0.829   21.609    5.848
     10.080  415.432    1.133    0.033    0.557    0.100    0.853   22.154    5.471
     10.090  414.851    1.168    0.067    0.567    0.033    0.895   21.422    6.049
     10.100  418.260    1.088    0.100    0.406    0.067    0.879   22.443    6.200
     10.110  415.827    1.153    0.067    0.620    0.067    0.804   21.032    6.252
     10.120  417.063    1.107    0.100    0.466    0.067    0.884   21.522    6.174
     10.130  414.919    1.179    0.067    0.546    0.067    0.736   21.401    6.078
     10.140  413.350    1.123    0.067    0.640    0.100    0.861   20.854    6.367
     10.150  417.885    1.092    0.067    0.640    0.067    0.789   21.277    6.114
     10.160  415.348    1.202    0.067    0.545    0.127    0.694   20.877    6.880
     10.170  411.735    1.081    0.067    0.547    0.131    0.736   20.911    6.300
     10.180  417.722    1.308    0.067    0.551    0.033    0.807   21.823    5.916
     10.190  414.077    1.073    0.067    0.560    0.094    0.685   21.951    5.130
     10.200  419.608    1.168    0.067    0.560    0.067    0.929   22.170    6.308
     10.210  412.166    1.248    0.067    0.593    0.067    0.814   21.601    5.811
     10.220  414.362    1.153    0.067    0.595    0.067    0.758   22.392    5.889
     10.230  416.875    1.069    0.067    0.553    0.067    0.777   21.996    5.878
     10.240  414.394    1.088    0.067    0.586    0.033    0.659   20.260    6.367
     10.250  414.350    0.903    0.067    0.513    0.100    0.643   21.562    5.896
     10.260  410.491    0.967    0.067    0.454    0.067    0.895   20.908    6.460
     10.270  414.169    1.016    0.067    0.473    0.067    0.879   21.827    5.995
     10.280  414.720    1.122    0.067    0.560    0.067    0.792   21.385    5.868
     10.290  416.466    1.172    0.033    0.500    0.100    0.697   22.512    6.572
     10.300  414.454    1.195    0.067    0.546    0.067    0.791   21.443    6.672
     10.310  416.243    1.195    0.033    0.550    0.100    0.917   22.495    6.142
     10.320  420.981    1.088    0.100    0.591    0.033    0.770   22.263    6.273
     10.330  421.279    1.096    0.033    0.602    0.067    0.731   23.055    6.438
     10.340  419.648    1.282    0.067    0.519    0.094    0.758   22.527    6.385
     10.350  417.102    1.244    0.067    0.677    0.067    0.890   22.188    6.291
     10.360  421.319    1.301    0.033    0.624    0.067    0.784   22.861    6.209
     10.370  419.509    1.262    0.067    0.519    0.033    0.842   21.804    6.121
     10.380  413.811    1.240    0.067    0.586    0.033    0.837   21.488    6.378
     10.390  415.806    1.365    0.100    0.603    0.067    0.784   21.982    6.526
     10.400  419.347    1.213    0.067    0.602    0.067    0.735   22.837    7.259
     10.410  417.375    1.179    0.100    0.500    0.067    0.856   21.887    6.480
     10.420  417.771    1.339    0.067    0.500    0.067    0.849   21.444    6.768
     10.430  418.258    1.213    0.067    0.556    0.067    0.617   21.813    6.720
     10.440  417.037    1.399    0.067    0.673    0.033    0.724   21.790    6.596
     10.450  413.792    1.225    0.033    0.726    0.094    0.811   21.083    6.072
     10.460  418.509    1.255    0.067    0.617    0.067    0.743   21.481    6.472
     10.470  418.354    1.168    0.067    0.665    0.067    0.811   21.632    6.149
     10.480  419.909    1.168    0.067    0.638    0.033    0.769   22.034    6.684
     10.490  419.874    1.168    0.067    0.406    0.067    0.584   21.867    5.826
     10.500  418.572    1.221    0.067    0.593    0.067    1.008   22.285    6.010
     10.510  416.767    1.248    0.067    0.586    0.094    0.849   21.829    5.944
     10.520  426.059    1.308    0.033    0.620    0.067    1.096   23.050    6.629
     10.530  415.821    1.088    0.067    0.560    0.033    0.880   22.293    6.269
     10.540  421.442    1.464    0.067    0.447    0.100    0.750   22.362    6.622
     10.550  417.776    1.376    0.067    0.680    0.067    0.886   22.457    6.613
     10.560  412.345    1.376    0.067    0.579    0.094    0.814   22.637    6.349
     10.570  417.238    1.251    0.067    0.573    0.067    0.777   21.617    5.966
     10.580  418.635    1.267    0.067    0.640    0.067    0.823   22.388    6.475
     10.590  417.072    1.176    0.067    0.606    0.094    1.016   21.265    6.219
     10.600  420.183    1.285    0.067    0.420    0.067    0.749   21.450    6.752
     10.610  414.622    1.255    0.067    0.573    0.067    0.902   21.645    5.968
     10.620  413.699    1.285    0.100    0.459    0.067    0.708   21.412    6.244
     10.630  416.587    1.285    0.100    0.513    0.067    0.906   22.390    6.439
     10.640  417.716    1.248    0.067    0.775    0.067    0.853   21.260    6.218
     10.650  420.961    1.392    0.067    0.526    0.067    0.918   21.753    6.308
     10.660  417.057    1.509    0.033    0.531    0.067    0.950   22.087    6.158
     10.670  413.615    1.301    0.067    0.640    0.067    0.849   21.344    6.590
     10.680  416.935    1.346    0.033    0.813    0.067    0.871   21.835    5.994
     10.690  414.994    1.490    0.067    0.606    0.067    0.784   22.445    6.111
     10.700  416.951    1.387    0.033    0.613    0.067    0.815   22.041    5.910
     10.710  413.932    1.407    0.100    0.613    0.067    0.716   21.492    5.833
     10.720  416.184    1.141    0.033    0.553    0.100    1.032   22.231    5.460
     10.730  418.722    1.202    0.033    0.606    0.067    0.830   21.297    5.960
     10.740  421.305    1.229    0.067    0.620    0.033    0.875   21.633    5.943
     10.750  417.974    1.482    0.100    0.697    0.067    0.928   22.116    6.843
     10.760  416.969    1.319    0.033    0.579    0.067    0.865   21.872    6.283
     10.770  413.647    1.339    0.067    0.570    0.100    0.943   21.724    6.231
     10.780  416.856    1.418    0.000    0.473    0.033    0.918   22.260    6.625
     10.790  416.800    1.346    0.033    0.586    0.067    0.762   21.907    6.544
     10.800  415.811    1.339    0.033    0.553    0.067    0.879   22.376    6.128
     10.810  415.990    1.448    0.067    0.579    0.067    0.840   22.339    6.516
     10.820  417.672    1.304    0.067    0.673    0.134    0.796   22.282    6.848
     10.830  419.940    1.316    0.067    0.579    0.100    0.864   22.627    7.064
     10.840  416.868    1.505    0.033    0.613    0.100    0.902   22.361    6.574
     10.850  415.584    1.312    0.033    0.526    0.067    0.841   22.434    6.567
     10.860  416.590    1.434    0.033    0.519    0.134    0.861   22.336    6.761
     10.870  417.346    1.354    0.067    0.519    0.067    0.936   22.414    6.837
     10.880  416.767    1.558    0.067    0.586    0.094    0.720   22.407    6.533
     10.890  414.832    1.434    0.033    0.519    0.067    0.871   22.375    7.156
     10.900  414.207    1.312    0.033    0.658    0.067    0.861   21.958    6.373
     10.910  415.838    1.251    0.033    0.531    0.067    0.894   21.900    6.957
     10.920  413.024    1.274    0.033    0.553    0.067    0.803   21.722    5.792
     10.930  413.093    1.096    0.033    0.493    0.100    0.709   21.552    5.801
     10.940  419.755    1.418    0.067    0.493    0.067    0.902   22.154    6.552
     10.950  418.254    1.168    0.033    0.579    0.033    0.862   22.596    5.820
     10.960  416.100    1.429    0.033    0.459    0.067    0.904   23.139    5.858
     10.970  420.326    1.301    0.033    0.526    0.134    0.939   22.270    5.945
     10.980  422.776    1.452    0.033    0.466    0.067    0.951   21.420    6.312
     10.990  416.549    1.240    0.067    0.519    0.000    0.849   22.219    6.144
     11.000  417.795    1.274    0.033    0.599    0.067    0.803   22.593    6.221
     11.010  420.751    1.346    0.067    0.519    0.067    0.936   23.099    6.048
     11.020  417.296    1.403    0.067    0.486    0.033    0.894   21.268    6.543
     11.030  418.424    1.088    0.067    0.579    0.067    0.822   22.549    6.449
     11.040  417.802    1.042    0.067    0.584    0.067    0.830   22.470    5.840
     11.050  416.026    1.388    0.067    0.553    0.067    0.603   21.408    5.777
     11.060  418.155    1.323    0.067    0.387    0.100    0.963   23.110    6.061
     11.070  417.954    1.399    0.033    0.648    0.033    0.890   21.762    5.967
     11.080  416.995    1.388    0.100    0.493    0.033    0.818   21.467    6.185
     11.090  415.708    1.255    0.033    0.693    0.067    0.864   22.020    6.038
     11.100  416.668    1.073    0.067    0.646    0.033    0.750   22.052    6.006
     11.110  419.314    1.123    0.033    0.500    0.067    0.814   22.677    5.908
     11.120  415.560    1.301    0.033    0.519    0.127    0.833   21.910    6.356
     11.130  417.511    1.452    0.060    0.560    0.067    0.747   21.996    5.995
     11.140  414.188    1.415    0.067    0.533    0.067    0.804   21.229    6.334
     11.150  420.238    1.433    0.033    0.613    0.033    0.933   21.502    6.318
     11.160  418.629    1.380    0.033    0.493    0.067    0.963   22.513    6.017
     11.170  421.045    1.248    0.033    0.373    0.067    0.761   22.678    5.910
     11.180  422.022    1.335    0.000    0.546    0.067    0.833   22.464    6.172
     11.190  419.555    1.392    0.067    0.553    0.067    0.810   23.563    6.468
     11.200  418.718    1.354    0.033    0.500    0.033    1.050   21.948    6.609
     11.210  420.441    1.141    0.033    0.593    0.033    1.270   22.851    6.199
     11.220  422.342    1.255    0.067    0.540    0.033    0.952   22.625    6.188
     11.230  418.180    1.285    0.033    0.447    0.067    1.050   22.651    5.635
     11.240  415.597    1.320    0.067    0.387    0.033    0.849   21.609    5.924
     11.250  420.758    1.422    0.100    0.447    0.033    0.741   22.210    5.823
     11.260  420.026    1.505    0.100    0.466    0.067    0.815   21.499    5.737
     11.270  416.643    1.365    0.067    0.526    0.160    0.849   21.613    6.304
     11.280  413.558    1.282    0.033    0.653    0.000    1.034   21.333    5.734
     11.290  416.297    1.517    0.033    0.473    0.067    0.937   22.010    6.026
     11.300  419.097    1.259    0.067    0.567    0.067    0.749   21.389    6.204
     11.310  415.885    1.426    0.067    0.553    0.067    0.825   20.968    5.529
     11.320  414.629    1.289    0.033    0.634    0.067    0.735   22.223    5.688
     11.330  414.542    1.479    0.033    0.526    0.100    0.698   20.929    5.748
     11.340  417.776    1.373    0.067    0.574    0.067    0.784   21.737    5.941
     11.350  416.485    1.479    0.033    0.533    0.067    0.766   22.835    5.762
     11.360  420.026    1.441    0.033    0.549    0.033    0.951   22.005    5.612
     11.370  418.841    1.434    0.033    0.700    0.067    0.784   21.454    5.733
     11.380  422.893    1.376    0.067    0.665    0.067    0.875   21.614    5.596
     11.390  422.008    1.415    0.033    0.466    0.067    0.743   21.518    5.861
     11.400  413.552    1.574    0.033    0.634    0.067    0.851   20.594    5.813
     11.410  416.878    1.388    0.067    0.466    0.067    0.868   21.425    6.141
     11.420  415.412    1.415    0.067    0.466    0.067    0.864   21.002    5.808
     11.430  420.506    1.456    0.033    0.473    0.067    0.887   22.309    5.682
     11.440  417.976    1.415    0.067    0.466    0.067    0.871   21.591    6.019
     11.450  420.783    1.240    0.067    0.526    0.134    0.777   21.484    6.118
     11.460  421.024    1.282    0.067    0.500    0.067    0.963   20.782    6.162
     11.470  420.077    1.346    0.033    0.567    0.100    0.803   21.652    6.103
     11.480  422.316    1.213    0.033    0.507    0.067    0.822   21.014    6.016
     11.490  418.281    1.308    0.100    0.507    0.067    0.883   21.365    5.978
     11.500  417.893    1.494    0.127    0.624    0.269    0.682   21.292    5.615
     11.510  418.819    1.195    0.100    0.519    0.100    0.640   21.917    5.673
     11.520  421.109    1.331    0.067    0.493    0.100    0.724   21.883    6.057
     11.530  420.687    1.274    0.033    0.500    0.067    1.038   21.748    6.065
     11.540  420.290    1.282    0.067    0.504    0.205    1.062   21.368    5.924
     11.550  416.654    1.255    0.033    0.387    0.194    0.758   21.735    5.981
     11.560  415.263    1.195    0.067    0.466    0.067    0.944   20.749    6.003
     11.570  416.133    1.069    0.033    0.573    0.067    0.861   22.412    6.295
     11.580  418.322    1.551    0.067    0.553    0.067    0.875   22.052    5.762
     11.590  414.346    1.244    0.033    0.473    0.067    0.716   22.159    5.684
     11.600  418.370    1.346    0.033    0.500    0.067    0.902   21.822    5.122
     11.610  419.624    1.365    0.067    0.524    0.033    0.944   21.930    6.046
     11.620  416.911    1.426    0.067    0.620    0.033    0.875   21.841    5.555
     11.630  418.161    1.149    0.067    0.547    0.067    0.918   21.095    5.839
     11.640  421.041    1.202    0.067    0.387    0.067    0.887   22.548    5.678
     11.650  421.726    1.221    0.033    0.533    0.067    0.789   21.654    6.160
     11.660  419.137    1.270    0.067    0.627    0.033    0.898   21.848    5.991
     11.670  417.516    1.418    0.033    0.660    0.100    0.664   22.466    5.945
     11.680  419.513    1.339    0.067    0.620    0.067    0.731   22.112    6.226
     11.690  417.156    1.270    0.033    0.653    0.067    0.781   21.810    6.257
     11.700  417.870    1.035    0.067    0.651    0.094    0.837   22.196    5.996
     11.710  420.093    1.327    0.033    0.533    0.067    0.656   22.614    6.163
     11.720  422.261    1.304    0.033    0.700    0.067    0.701   22.107    5.573
     11.730  421.191    1.115    0.033    0.653    0.033    0.728   22.705    6.102
     11.740  416.745    1.232    0.067    0.593    0.067    0.860   22.793    5.886
     11.750  416.326    1.213    0.067    0.613    0.067    0.902   22.198    5.866
     11.760  417.584    1.115    0.033    0.560    0.067    0.807   22.421    6.153
     11.770  417.318    1.141    0.134    0.711    0.067    0.874   22.455    6.419
     11.780  416.471    1.035    0.033    0.514    0.067    0.890   22.193    6.449
     11.790  416.795    1.229    0.100    0.586    0.067    0.800   22.343    6.438
     11.800  422.351    1.259    0.100    0.640    0.067    0.849   23.354    5.999
     11.810  416.319    1.418    0.033    0.627    0.100    0.837   22.645    5.837
     11.820  414.343    1.187    0.067    0.526    0.033    0.664   21.644    5.655
     11.830  420.515    1.289    0.033    0.593    0.134    0.837   21.834    5.771
     11.840  416.077    1.062    0.100    0.447    0.000    0.868   22.085    6.071
     11.850  420.420    1.229    0.100    0.578    0.033    0.838   21.743    6.261
     11.860  417.448    1.301    0.134    0.526    0.067    0.796   21.115    6.346
     11.870  419.568    1.210    0.067    0.493    0.067    0.738   22.266    6.382
     11.880  417.228    0.929    0.033    0.514    0.033    0.905   22.552    6.078
     11.890  418.420    1.062    0.067    0.473    0.033    0.899   22.436    6.016
     11.900  420.079    1.062    0.033    0.466    0.033    0.925   23.240    6.386
     11.910  417.747    1.195    0.033    0.571    0.067    0.727   21.945    6.852
     11.920  416.954    0.929    0.067    0.500    0.067    0.830   23.300    6.770
     11.930  418.212    0.982    0.067    0.493    0.067    0.743   22.135    7.091
     11.940  418.641    1.016    0.000    0.579    0.033    1.009   22.946    6.252
     11.950  418.038    1.149    0.067    0.480    0.067    1.009   22.874    6.037
     11.960  425.180    1.221    0.100    0.480    0.033    0.857   23.242    6.079
     11.970  417.225    1.187    0.067    0.519    0.033    1.013   22.710    6.039
     11.980  416.697    1.213    0.067    0.553    0.033    1.038   22.180    5.881
     11.990  416.043    1.096    0.033    0.711    0.067    1.217   22.192    6.149
     12.000  419.310    1.062    0.033    0.700    0.033    0.989   21.799    6.058
     12.010  418.946    1.202    0.033    0.586    0.033    1.085   22.234    6.212
     12.020  415.272    1.221    0.033    0.706    0.100    1.149   21.090    6.070
     12.030  417.153    1.160    0.033    0.613    0.033    1.004   21.387    6.416
     12.040  415.644    1.320    0.033    0.586    0.067    1.189   21.939    6.058
     12.050  416.821    1.301    0.033    0.500    0.060    1.198   21.837    6.704
     12.060  420.858    1.202    0.000    0.560    0.033    1.152   22.033    6.219
     12.070  418.559    1.149    0.000    0.540    0.033    1.058   22.417    6.282
     12.080  420.267    1.009    0.033    0.473    0.067    1.286   21.819    5.946
     12.090  414.035    1.149    0.000    0.593    0.033    1.182   22.099    6.365
     12.100  418.148    1.126    0.033    0.519    0.033    1.240   21.378    5.695
     12.110  416.528    1.213    0.033    0.620    0.033    1.057   21.911    6.460
     12.120  413.003    1.149    0.033    0.566    0.033    1.035   21.279    6.359
     12.130  414.218    1.399    0.033    0.673    0.033    1.111   21.938    6.015
     12.140  418.269    1.229    0.067    0.660    0.067    1.311   21.806    6.342
     12.150  415.891    1.149    0.000    0.613    0.033    1.186   21.633    6.364
     12.160  418.368    1.248    0.033    0.507    0.033    1.266   21.319    6.284
     12.170  415.863    1.221    0.000    0.586    0.067    1.194   20.969    6.395
     12.180  414.562    1.160    0.033    0.533    0.033    1.274   21.616    6.267
     12.190  413.973    1.149    0.000    0.447    0.067    1.119   21.254    6.488
     12.200  418.354    1.081    0.000    0.600    0.000    1.027   21.677    6.624
     12.210  416.228    1.202    0.000    0.653    0.033    1.133   21.450    5.966
     12.220  416.324    1.149    0.000    0.500    0.033    1.186   22.094    6.448
     12.230  415.297    1.009    0.000    0.519    0.000    0.978   21.516    5.832
     12.240  416.649    1.141    0.000    0.606    0.033    1.035   21.661    5.703
     12.250  412.215    1.160    0.000    0.660    0.094    1.194   21.187    6.043
     12.260  418.421    1.009    0.033    0.598    0.033    1.110   21.500    6.325
     12.270  417.724    1.149    0.033    0.526    0.033    1.088   21.193    5.494
     12.280  417.698    1.096    0.000    0.440    0.067    1.217   21.287    6.552
     12.290  419.596    1.126    0.033    0.540    0.060    1.145   22.249    6.715
     12.300  418.585    1.415    0.000    0.607    0.094    1.050   22.074    6.562
     12.310  416.251    1.274    0.033    0.440    0.033    1.115   21.231    6.471
     12.320  416.200    1.274    0.033    0.586    0.033    1.062   20.919    6.522
     12.330  413.505    1.035    0.033    0.560    0.000    1.035   21.429    6.867
     12.340  414.000    1.229    0.000    0.420    0.067    1.103   21.738    6.303
     12.350  417.374    1.320    0.033    0.454    0.067    1.148   21.851    5.412
     12.360  414.815    1.365    0.033    0.507    0.060    1.099   20.566    6.142
     12.370  416.591    1.274    0.033    0.613    0.033    1.145   21.444    5.697
     12.380  415.408    1.339    0.000    0.646    0.027    1.118   21.336    6.203
     12.390  415.688    1.195    0.033    0.493    0.033    1.141   21.904    5.750
     12.400  420.027    1.327    0.000    0.646    0.033    1.180   21.433    6.389
     12.410  420.806    1.388    0.033    0.514    0.033    1.001   21.220    6.028
     12.420  418.790    1.168    0.000    0.473    0.033    0.861   22.418    6.224
     12.430  420.177    1.267    0.033    0.593    0.067    1.058   22.828    5.907
     12.440  417.678    1.141    0.000    0.493    0.033    0.997   23.161    5.709
     12.450  414.948    1.259    0.033    0.553    0.033    1.050   22.022    5.767
     12.460  420.865    1.217    0.033    0.447    0.033    0.971   22.180    5.988
     12.470  417.483    1.206    0.000    0.413    0.067    1.069   22.011    5.563
     12.480  421.708    1.274    0.033    0.480    0.033    1.092   22.806    5.998
     12.490  426.709    1.301    0.000    0.447    0.033    0.997   22.345    6.399
     12.500  419.193    1.415    0.000    0.687    0.067    1.085   21.897    5.784
     12.510  420.172    1.206    0.027    0.553    0.067    1.125   21.398    6.020
     12.520  421.841    1.365    0.033    0.519    0.033    1.172   21.318    5.871
     12.530  418.697    1.274    0.067    0.546    0.131    1.166   21.791    6.818
     12.540  418.303    1.399    0.033    0.546    0.060    1.065   22.047    6.224
     12.550  419.495    1.195    0.000    0.571    0.127    1.107   21.428    6.216
     12.560  416.514    1.323    0.033    0.706    0.067    1.050   21.481    6.372
     12.570  416.666    1.020    0.033    0.493    0.033    1.160   21.095    5.965
     12.580  417.624    1.274    0.067    0.526    0.067    1.296   21.223    5.731
     12.590  417.861    1.505    0.033    0.593    0.033    1.137   20.623    6.310
     12.600  416.378    1.346    0.000    0.620    0.033    1.103   21.100    6.093
     12.610  415.913    1.270    0.027    0.440    0.100    1.308   21.395    5.914
     12.620  417.640    1.327    0.000    0.500    0.067    1.307   21.811    6.048
     12.630  419.054    1.475    0.100    0.500    0.067    1.159   22.025    6.183
     12.640  420.076    1.520    0.000    0.646    0.067    1.194   21.264    6.522
     12.650  420.933    1.259    0.033    0.560    0.033    1.100   21.670    6.396
     12.660  415.679    1.221    0.000    0.567    0.033    1.163   20.989    5.682
     12.670  419.231    1.206    0.000    0.500    0.033    1.066   21.663    6.191
     12.680  420.464    1.365    0.033    0.533    0.033    1.050   21.514    6.378
     12.690  418.136    1.392    0.000    0.593    0.033    1.149   21.863    6.026
     12.700  418.931    1.244    0.000    0.567    0.067    0.917   22.013    6.654
     12.710  417.841    1.403    0.033    0.547    0.094    1.217   22.145    6.949
     12.720  417.030    1.088    0.067    0.560    0.033    1.179   22.107    5.992
     12.730  420.669    1.096    0.000    0.620    0.067    1.270   22.074    6.318
     12.740  422.633    1.195    0.033    0.560    0.033    1.083   22.234    6.385
     12.750  421.499    1.115    0.000    0.667    0.033    1.092   22.266    6.072
     12.760  418.836    1.062    0.000    0.673    0.067    1.058   21.624    5.992
     12.770  422.485    1.365    0.000    0.574    0.033    1.320   21.342    6.332
     12.780  420.235    1.274    0.000    0.584    0.000    1.104   22.425    6.368
     12.790  420.717    1.248    0.000    0.531    0.000    1.011   21.904    6.371
     12.800  422.760    1.115    0.000    0.473    0.060    1.152   22.198    6.316
     12.810  419.060    1.195    0.000    0.653    0.033    1.096   21.721    6.006
     12.820  414.318    1.126    0.000    0.571    0.071    1.023   22.099    6.396
     12.830  420.634    1.035    0.033    0.540    0.067    1.186   21.483    6.191
     12.840  417.958    1.141    0.033    0.539    0.033    1.080   22.036    6.995
     12.850  418.457    1.062    0.033    0.560    0.000    0.993   22.119    6.695
     12.860  421.086    1.043    0.033    0.591    0.094    1.180   22.388    6.368
     12.870  419.556    1.221    0.067    0.546    0.000    1.236   22.671    6.557
     12.880  417.707    1.088    0.033    0.553    0.000    1.114   22.982    6.993
     12.890  416.476    1.149    0.100    0.591    0.033    1.088   22.085    6.244
     12.900  419.777    1.195    0.000    0.673    0.033    1.130   22.462    6.408
     12.910  419.297    1.009    0.067    0.526    0.067    0.981   22.271    5.897
     12.920  418.706    1.115    0.033    0.593    0.033    1.043   22.610    6.332
     12.930  418.939    1.335    0.000    0.586    0.033    1.050   22.628    6.204
     12.940  418.227    1.111    0.067    0.560    0.060    1.069   22.286    6.405
     12.950  423.768    1.255    0.033    0.526    0.033    1.152   21.930    5.916
     12.960  421.690    1.187    0.067    0.560    0.000    1.126   22.442    6.230
     12.970  426.608    1.202    0.033    0.586    0.033    1.149   22.883    7.064
     12.980  424.298    1.069    0.000    0.606    0.033    1.137   21.912    6.574
     12.990  420.688    1.009    0.033    0.487    0.033    0.955   22.730    5.685
     13.000  419.931    1.259    0.000    0.560    0.067    1.110   22.276    5.913
     13.010  422.251    1.282    0.033    0.598    0.033    1.221   22.219    6.265
     13.020  425.536    1.115    0.033    0.560    0.000    0.985   23.937    5.783
     13.030  419.425    1.308    0.000    0.586    0.033    0.955   22.378    6.307
     13.040  419.946    1.141    0.000    0.593    0.067    0.868   22.133    5.845
     13.050  416.647    1.202    0.033    0.680    0.067    1.194   22.839    6.309
     13.060  422.942    1.289    0.067    0.653    0.033    1.197   22.616    6.286
     13.070  425.186    1.202    0.000    0.553    0.033    1.201   22.784    5.674
     13.080  418.677    1.069    0.033    0.593    0.033    1.080   21.968    6.269
     13.090  420.861    1.221    0.033    0.567    0.000    0.921   22.349    6.680
     13.100  420.601    1.195    0.000    0.473    0.100    1.133   22.963    6.488
     13.110  426.983    1.282    0.060    0.560    0.134    1.137   22.000    6.865
     13.120  417.074    1.043    0.000    0.473    0.067    1.152   21.734    6.039
     13.130  417.016    1.206    0.000    0.560    0.033    1.205   21.409    6.769
     13.140  419.263    1.282    0.067    0.507    0.067    1.187   22.356    6.346
     13.150  420.860    1.388    0.033    0.593    0.100    1.039   21.188    5.913
     13.160  418.992    1.392    0.033    0.533    0.033    1.052   21.237    6.171
     13.170  422.238    1.468    0.000    0.627    0.067    1.182   21.763    6.481
     13.180  422.092    1.396    0.067    0.593    0.100    1.114   21.746    6.438
     13.190  418.207    1.195    0.100    0.487    0.033    0.978   21.707    6.023
     13.200  420.204    1.229    0.033    0.473    0.033    1.046   22.019    6.630
     13.210  420.734    1.361    0.067    0.413    0.094    1.166   22.127    6.279
     13.220  421.651    1.339    0.033    0.413    0.033    1.213   22.151    6.360
     13.230  417.061    1.418    0.033    0.473    0.033    1.198   22.217    6.228
     13.240  418.551    1.327    0.033    0.526    0.100    1.107   22.718    6.647
     13.250  415.561    1.259    0.033    0.500    0.033    1.016   23.334    6.889
     13.260  415.815    1.221    0.033    0.551    0.033    1.156   23.405    6.154
     13.270  417.330    1.016    0.000    0.567    0.067    1.080   23.519    6.087
     13.280  413.483    1.248    0.033    0.504    0.100    1.110   22.194    6.137
     13.290  416.728    1.229    0.033    0.526    0.033    1.073   22.579    6.080
     13.300  414.539    1.009    0.000    0.466    0.134    1.138   22.540    6.328
     13.310  418.867    1.043    0.000    0.553    0.071    1.027   22.450    6.705
     13.320  418.478    1.168    0.033    0.507    0.067    1.134   22.446    6.193
     13.330  417.620    1.187    0.000    0.533    0.033    1.000   22.822    6.438
     13.340  418.699    1.213    0.033    0.586    0.100    1.262   23.425    6.865
     13.350  417.265    1.266    0.033    0.646    0.033    0.952   23.766    6.554
     13.360  416.912    1.259    0.000    0.653    0.067    1.149   22.718    5.990
     13.370  414.953    1.153    0.033    0.573    0.033    0.857   22.895    5.600
     13.380  413.410    1.149    0.067    0.526    0.000    1.050   22.685    5.953
     13.390  414.146    1.445    0.033    0.533    0.033    1.125   22.191    5.237
     13.400  417.372    1.168    0.033    0.560    0.033    1.235   22.261    5.452
     13.410  418.158    1.221    0.000    0.519    0.100    1.259   22.728    5.686
     13.420  418.334    1.426    0.094    0.480    0.033    1.103   22.134    6.188
     13.430  417.843    1.229    0.000    0.514    0.033    1.232   22.212    6.404
     13.440  422.027    1.179    0.000    0.480    0.033    1.009   22.277    6.344
     13.450  422.605    1.384    0.033    0.526    0.033    0.944   22.011    6.227
     13.460  417.977    1.168    0.000    0.593    0.067    1.133   22.006    6.192
     13.470  417.976    1.346    0.000    0.533    0.105    1.092   21.843    6.279
     13.480  418.063    1.206    0.000    0.533    0.033    1.117   22.071    6.124
     13.490  418.204    1.248    0.033    0.645    0.000    1.004   21.907    6.441
     13.500  422.427    1.346    0.033    0.540    0.033    1.092   21.519    6.469
     13.510  415.584    1.126    0.000    0.600    0.067    0.955   21.901    5.747
     13.520  418.756    1.335    0.000    0.586    0.067    0.891   21.210    6.093
     13.530  418.335    1.392    0.000    0.627    0.033    1.077   21.699    6.311
     13.540  418.909    1.373    0.000    0.673    0.067    0.937   22.198    5.862
     13.550  425.499    1.285    0.033    0.564    0.000    1.166   23.020    6.104
     13.560  417.329    1.304    0.000    0.673    0.000    1.114   21.547    6.392
     13.570  417.005    1.229    0.000    0.586    0.033    0.985   22.594    6.047
     13.580  420.117    1.179    0.000    0.600    0.067    1.080   21.216    6.111
     13.590  418.381    1.259    0.033    0.627    0.033    1.050   21.043    5.268
     13.600  419.035    1.176    0.033    0.560    0.033    1.221   21.346    6.003
     13.610  413.689    1.259    0.033    0.653    0.033    1.148   21.559    6.200
     13.620  415.631    1.141    0.000    0.526    0.060    1.167   21.723    6.142
     13.630  414.125    1.240    0.033    0.511    0.067    1.113   21.368    5.580
     13.640  413.086    1.168    0.000    0.500    0.067    1.167   20.707    5.863
     13.650  416.172    1.168    0.033    0.447    0.060    1.004   21.767    6.034
     13.660  415.193    1.167    0.000    0.624    0.027    0.963   22.641    6.333
     13.670  409.076    1.267    0.033    0.673    0.067    1.023   21.006    6.454
     13.680  417.800    1.320    0.000    0.631    0.067    0.861   21.329    6.067
     13.690  413.085    1.282    0.067    0.466    0.033    0.933   21.726    5.448
     13.700  413.568    1.229    0.000    0.533    0.033    1.027   20.921    6.005
     13.710  417.421    1.387    0.000    0.571    0.033    0.989   21.029    6.118
     13.720  416.865    1.301    0.000    0.500    0.033    0.989   21.710    6.259
     13.730  414.496    1.255    0.000    0.440    0.033    1.061   21.011    5.853
     13.740  419.762    1.123    0.000    0.753    0.033    1.159   21.464    5.779
     13.750  417.174    1.221    0.000    0.514    0.033    1.159   21.547    5.961
     13.760  416.944    1.335    0.000    0.613    0.067    1.130   21.526    6.008
     13.770  416.201    1.232    0.000    0.578    0.033    1.138   21.085    5.680
     13.780  417.671    1.229    0.067    0.507    0.033    1.159   21.732    5.945
     13.790  418.960    1.335    0.033    0.571    0.067    1.138   21.921    6.287
     13.800  416.863    1.357    0.067    0.507    0.033    1.136   22.820    5.703
     13.810  419.129    1.282    0.033    0.642    0.000    1.031   22.944    6.021
     13.820  420.256    1.445    0.000    0.586    0.033    1.115   23.145    5.739
     13.830  422.506    1.327    0.000    0.553    0.100    0.990   22.455    5.941
     13.840  415.513    1.293    0.000    0.413    0.033    0.971   21.692    5.686
     13.850  415.852    1.327    0.000    0.526    0.000    0.997   21.951    6.295
     13.860  417.022    1.248    0.000    0.493    0.033    1.201   22.585    6.017
     13.870  417.677    1.115    0.000    0.518    0.060    1.167   22.166    6.203
     13.880  415.500    1.035    0.000    0.500    0.033    1.136   23.182    5.934
     13.890  418.857    1.179    0.033    0.533    0.033    1.043   23.186    5.646
     13.900  423.231    1.376    0.033    0.586    0.033    0.940   22.448    5.779
     13.910  418.651    1.297    0.033    0.620    0.033    1.062   21.265    5.904
     13.920  419.227    1.176    0.000    0.480    0.100    1.232   22.314    5.747
     13.930  418.199    1.308    0.000    0.478    0.067    0.944   21.806    5.647
     13.940  417.181    1.255    0.000    0.367    0.067    0.857   22.329    5.516
     13.950  416.428    1.388    0.000    0.480    0.033    0.872   21.966    5.558
     13.960  416.237    1.164    0.033    0.480    0.067    1.065   22.485    5.332
     13.970  416.829    1.202    0.000    0.642    0.033    0.830   22.406    5.389
     13.980  417.640    1.213    0.000    0.480    0.100    0.952   21.879    5.383
     13.990  417.377    1.285    0.000    0.480    0.033    0.971   22.002    5.357
     14.000  415.021    1.331    0.000    0.560    0.000    1.024   21.704    5.339
     14.010  418.255    1.312    0.000    0.500    0.000    1.069   22.152    5.563
     14.020  417.645    1.301    0.000    0.666    0.067    1.046   22.524    5.982
     14.030  416.395    1.187    0.033    0.447    0.033    1.163   22.804    5.592
     14.040  417.166    1.088    0.000    0.579    0.000    0.944   22.229    4.984
     14.050  417.567    1.285    0.033    0.545    0.033    0.951   22.460    5.092
     14.060  415.379    1.354    0.033    0.646    0.000    1.265   21.924    5.593
     14.070  415.319    1.248    0.033    0.473    0.033    1.065   22.553    5.577
     14.080  413.001    1.195    0.000    0.665    0.000    1.193   21.921    5.746
     14.090  411.845    1.490    0.033    0.447    0.067    1.117   21.245    5.681
     14.100  412.947    1.418    0.033    0.440    0.100    0.852   21.609    5.516
     14.110  413.387    1.096    0.033    0.433    0.067    1.088   22.145    6.061
     14.120  418.071    1.262    0.033    0.533    0.067    1.099   21.484    5.631
     14.130  416.460    1.312    0.000    0.466    0.067    1.212   21.886    5.679
     14.140  417.962    1.304    0.033    0.459    0.033    1.054   22.041    5.923
     14.150  419.619    1.373    0.000    0.500    0.033    1.027   22.219    5.866
     14.160  418.175    1.069    0.000    0.519    0.067    1.043   22.664    5.192
     14.170  418.906    1.088    0.067    0.473    0.033    1.126   21.993    5.534
     14.180  416.170    1.195    0.033    0.567    0.100    1.159   22.292    5.929
     14.190  417.839    1.301    0.067    0.478    0.000    1.109   22.084    5.883
     14.200  422.362    1.312    0.067    0.560    0.033    1.110   21.995    6.381
     14.210  418.275    1.149    0.000    0.579    0.000    0.902   21.838    5.855
     14.220  421.212    1.373    0.000    0.473    0.060    1.119   22.074    6.094
     14.230  418.293    1.176    0.033    0.526    0.000    1.072   22.042    5.479
     14.240  420.946    1.164    0.000    0.545    0.067    1.209   23.040    6.393
     14.250  418.607    1.179    0.033    0.447    0.033    1.004   21.922    6.125
     14.260  422.184    1.274    0.033    0.500    0.067    1.045   22.251    6.038
     14.270  416.120    1.221    0.033    0.613    0.033    1.099   21.689    5.610
     14.280  418.001    1.282    0.033    0.551    0.033    1.227   20.814    5.324
     14.290  418.274    1.278    0.000    0.540    0.033    0.989   22.399    6.259
     14.300  412.306    1.270    0.000    0.560    0.033    1.145   21.597    6.228
     14.310  413.882    1.392    0.067    0.507    0.100    1.004   22.143    6.270
     14.320  416.319    1.244    0.000    0.533    0.067    1.201   21.057    5.980
     14.330  414.700    1.259    0.000    0.507    0.033    0.868   22.138    6.040
     14.340  414.390    1.190    0.033    0.547    0.000    1.041   21.746    6.565
     14.350  416.753    1.274    0.000    0.553    0.033    1.087   22.136    6.079
     14.360  417.998    1.221    0.067    0.607    0.033    1.190   21.591    5.858
     14.370  414.588    1.187    0.000    0.480    0.033    1.129   21.071    6.164
     14.380  417.843    1.301    0.033    0.560    0.033    1.243   21.551    6.059
     14.390  415.578    1.346    0.000    0.684    0.033    1.148   21.637    5.720
     14.400  419.023    1.274    0.000    0.526    0.033    1.050   20.842    6.157
     14.410  414.432    1.202    0.033    0.533    0.000    1.106   20.773    6.106
     14.420  419.572    1.259    0.033    0.579    0.033    1.186   21.780    6.105
     14.430  417.877    1.195    0.033    0.579    0.033    1.231   21.847    6.023
     14.440  417.023    1.274    0.067    0.533    0.033    1.106   21.430    5.567
     14.450  413.474    1.248    0.033    0.613    0.100    1.346   20.946    5.907
     14.460  414.887    1.206    0.067    0.507    0.033    0.955   21.228    5.846
     14.470  413.130    1.270    0.033    0.586    0.067    1.069   20.732    6.090
     14.480  418.531    1.380    0.000    0.560    0.000    1.145   21.485    5.894
     14.490  410.918    1.088    0.033    0.553    0.033    1.043   21.037    5.847
     14.500  419.499    1.160    0.067    0.640    0.033    1.076   21.782    6.006
     14.510  415.178    1.248    0.067    0.586    0.033    1.069   21.641    6.130
     14.520  421.284    1.179    0.067    0.659    0.033    0.940   21.430    5.874
     14.530  415.381    0.967    0.033    0.526    0.033    1.083   21.544    5.106
     14.540  418.558    1.335    0.033    0.640    0.100    1.149   21.575    5.597
     14.550  413.824    1.149    0.000    0.624    0.067    1.194   21.595    5.372
     14.560  418.063    1.259    0.033    0.680    0.033    1.001   23.099    5.908
     14.570  417.269    1.096    0.000    0.549    0.033    0.997   22.207    6.052
     14.580  422.423    1.221    0.067    0.658    0.094    0.875   22.327    5.629
     14.590  416.886    1.073    0.000    0.574    0.033    0.819   21.438    5.932
     14.600  412.098    1.051    0.000    0.553    0.000    0.826   21.306    6.027
     14.610  413.909    1.274    0.000    0.594    0.067    1.141   21.678    5.857
     14.620  415.318    1.062    0.033    0.480    0.033    1.178   22.017    5.967
     14.630  414.213    1.149    0.033    0.598    0.067    0.698   21.134    6.269
     14.640  413.292    1.270    0.033    0.598    0.067    0.963   21.871    6.415
     14.650  417.045    1.009    0.033    0.646    0.100    0.910   21.827    6.449
     14.660  413.288    1.206    0.067    0.473    0.127    0.985   21.530    6.223
     14.670  414.817    1.399    0.060    0.613    0.033    0.947   21.470    5.717
     14.680  413.782    1.221    0.067    0.606    0.071    0.970   21.827    5.613
     14.690  414.225    1.274    0.033    0.586    0.033    1.057   21.345    6.510
     14.700  410.738    1.126    0.033    0.507    0.033    0.993   21.465    6.051
     14.710  410.124    1.118    0.033    0.533    0.000    0.732   21.612    6.294
     14.720  409.046    1.107    0.067    0.579    0.033    0.985   21.680    5.845
     14.730  411.826    1.278    0.033    0.507    0.071    0.992   22.684    5.306
     14.740  412.178    1.126    0.000    0.591    0.067    1.032   22.739    5.989
     14.750  407.286    1.323    0.067    0.620    0.033    1.038   21.553    6.010
     14.760  414.637    1.259    0.033    0.533    0.100    1.046   22.093    5.506
     14.770  409.853    1.255    0.000    0.586    0.033    1.137   21.265    5.827
     14.780  413.392    1.282    0.000    0.677    0.100    1.057   21.840    5.958
     14.790  413.641    1.232    0.033    0.526    0.100    1.031   22.488    6.345
     14.800  417.632    1.149    0.000    0.560    0.067    1.341   23.062    6.125
     14.810  409.623    1.009    0.033    0.640    0.033    1.186   22.394    5.715
     14.820  412.689    1.153    0.033    0.640    0.033    0.971   22.863    6.295
     14.830  412.790    1.073    0.067    0.624    0.067    1.079   22.158    6.442
     14.840  412.303    0.990    0.033    0.546    0.033    1.121   21.536    6.034
     14.850  409.959    1.221    0.067    0.704    0.033    1.186   21.050    5.710
     14.860  411.714    1.088    0.067    0.560    0.067    0.925   22.556    5.600
     14.870  410.646    1.096    0.067    0.571    0.067    0.943   22.218    5.809
     14.880  414.181    1.293    0.000    0.627    0.033    1.080   21.687    6.014
     14.890  410.093    1.183    0.000    0.540    0.067    1.080   21.801    5.404
     14.900  410.365    1.346    0.033    0.586    0.033    0.895   22.067    6.297
     14.910  412.366    1.331    0.000    0.567    0.067    1.034   22.014    5.766
     14.920  414.797    1.073    0.033    0.640    0.000    1.031   22.761    6.100
     14.930  412.305    1.088    0.067    0.620    0.033    1.050   21.643    6.298
     14.940  411.771    1.187    0.033    0.507    0.033    1.080   21.934    5.635
     14.950  413.335    1.096    0.033    0.533    0.033    1.216   22.025    6.208
     14.960  413.898    1.248    0.033    0.586    0.033    1.068   21.199    6.322
     14.970  408.862    0.956    0.033    0.586    0.067    1.062   21.555    6.132
     14.980  407.469    1.062    0.033    0.628    0.067    1.153   22.722    6.519
     14.990  408.070    1.244    0.067    0.493    0.033    1.246   21.649    6.161
     15.000  412.136    1.126    0.000    0.497    0.033    1.235   21.210    5.837
     15.010  407.354    1.176    0.033    0.598    0.033    1.103   21.671    6.548
     15.020  413.256    1.115    0.067    0.545    0.033    1.168   22.420    6.363
     15.030  412.045    1.168    0.033    0.533    0.000    1.163   23.423    6.215
     15.040  410.420    1.323    0.033    0.560    0.033    1.424   22.792    6.118
     15.050  415.558    1.190    0.033    0.533    0.000    1.208   22.214    6.357
     15.060  414.098    1.376    0.033    0.725    0.033    1.182   21.365    5.986
     15.070  410.284    1.267    0.067    0.640    0.033    1.043   21.382    6.097
     15.080  410.908    1.069    0.033    0.526    0.033    0.909   21.127    5.757
     15.090  411.478    1.274    0.033    0.564    0.067    0.928   22.212    6.878
     15.100  410.913    1.255    0.033    0.600    0.067    1.069   21.466    5.943
     15.110  411.768    1.206    0.000    0.473    0.000    1.194   22.377    6.926
     15.120  409.619    1.073    0.033    0.540    0.033    1.092   22.165    6.277
     15.130  409.883    1.168    0.033    0.480    0.033    1.163   21.475    6.852
     15.140  413.059    1.195    0.067    0.662    0.033    1.110   21.512    6.870
     15.150  410.747    1.009    0.033    0.560    0.033    1.136   21.452    6.020
     15.160  413.084    1.134    0.000    0.533    0.033    1.153   22.103    6.293
     15.170  412.990    1.115    0.000    0.560    0.067    0.800   22.244    6.191
     15.180  414.658    1.350    0.067    0.586    0.033    0.988   22.124    6.537
     15.190  415.017    1.365    0.000    0.540    0.000    1.085   22.081    6.458
     15.200  419.740    1.289    0.033    0.533    0.033    0.822   22.480    6.614
     15.210  413.980    1.179    0.033    0.480    0.067    0.936   22.565    6.203
     15.220  416.432    1.320    0.067    0.567    0.033    0.853   22.727    6.515
     15.230  416.341    1.115    0.067    0.747    0.033    0.917   23.268    6.107
     15.240  413.203    1.187    0.033    0.526    0.060    1.009   22.663    6.450
     15.250  410.143    1.107    0.033    0.567    0.060    1.011   21.929    6.326
     15.260  413.831    1.350    0.033    0.567    0.000    0.948   22.594    5.894
     15.270  416.795    1.278    0.067    0.547    0.033    1.110   22.954    6.557
     15.280  412.488    1.179    0.033    0.473    0.033    0.899   22.429    6.349
     15.290  414.469    1.176    0.000    0.621    0.033    0.694   20.966    6.353
     15.300  415.449    1.115    0.033    0.593    0.100    1.210   21.973    6.179
     15.310  413.960    1.141    0.033    0.620    0.033    0.956   22.232    6.047
     15.320  413.147    1.145    0.000    0.560    0.033    1.099   21.711    5.864
     15.330  416.017    1.202    0.033    0.567    0.033    1.001   22.323    5.638
     15.340  414.839    1.179    0.127    0.593    0.067    1.081   21.594    5.681
     15.350  418.621    1.229    0.033    0.519    0.033    1.004   22.538    6.492
     15.360  417.585    1.297    0.033    0.519    0.094    1.088   22.372    5.690
     15.370  416.289    1.062    0.000    0.669    0.033    0.872   22.856    6.393
     15.380  412.785    1.221    0.033    0.507    0.033    1.043   22.134    6.348
     15.390  412.940    1.399    0.033    0.579    0.067    1.187   22.177    6.044
     15.400  413.675    1.088    0.000    0.598    0.033    1.153   21.768    6.225
     15.410  411.472    1.073    0.000    0.480    0.033    1.092   21.901    6.615
     15.420  412.342    1.062    0.000    0.546    0.033    1.118   22.122    7.047
     15.430  413.547    1.263    0.033    0.473    0.033    1.046   22.065    6.274
     15.440  408.720    1.149    0.000    0.533    0.033    0.988   22.467    6.135
     15.450  409.493    1.016    0.033    0.447    0.100    0.970   22.085    5.941
     15.460  411.976    0.993    0.067    0.500    0.067    1.043   22.241    6.225
     15.470  412.047    1.062    0.067    0.540    0.060    1.110   22.514    6.212
     15.480  412.776    1.123    0.067    0.567    0.033    0.955   23.504    5.560
     15.490  409.138    1.187    0.067    0.753    0.000    1.030   23.233    7.376
     15.500  406.581    1.028    0.033    0.564    0.033    0.872   22.657    5.993
     15.510  409.856    1.035    0.067    0.533    0.033    0.895   22.929    5.744
     15.520  409.789    1.274    0.033    0.567    0.033    0.996   23.041    6.540
     15.530  409.708    1.062    0.067    0.447    0.033    1.004   23.002    6.302
     15.540  409.001    1.153    0.033    0.533    0.067    0.856   21.829    6.108
     15.550  410.113    1.176    0.033    0.486    0.033    0.830   22.707    6.987
     15.560  409.674    1.183    0.033    0.526    0.033    0.996   22.260    6.369
     15.570  413.424    1.149    0.067    0.600    0.033    1.076   22.655    6.409
     15.580  414.990    1.160    0.033    0.526    0.033    1.039   21.913    6.162
     15.590  410.392    1.088    0.033    0.567    0.033    1.110   22.342    5.976
     15.600  413.230    1.141    0.000    0.716    0.033    0.978   22.234    6.319
     15.610  413.356    1.179    0.067    0.702    0.067    1.038   22.522    5.873
     15.620  415.485    1.126    0.000    0.681    0.033    1.072   22.950    6.670
     15.630  414.414    1.255    0.033    0.801    0.067    1.098   21.471    6.219
     15.640  410.331    1.213    0.067    0.705    0.000    1.038   22.336    6.015
     15.650  418.148    0.990    0.067    0.607    0.100    0.834   22.917    6.597
     15.660  412.265    0.982    0.067    0.674    0.067    0.846   21.814    6.212
     15.670  412.390    1.153    0.033    0.607    0.033    0.818   22.351    6.075
     15.680  414.795    1.248    0.033    0.745    0.033    1.175   21.914    6.650
     15.690  413.054    1.297    0.067    0.805    0.033    0.939   24.730    5.844
     15.700  413.672    1.141    0.100    0.854    0.033    1.049   22.047    5.639
     15.710  415.540    1.293    0.067    0.932    0.033    1.175   22.749    5.408
     15.720  416.919    1.221    0.100    0.892    0.033    0.978   22.996    5.615
     15.730  410.513    1.081    0.067    0.727    0.000    1.065   22.555    5.709
     15.740  416.077    1.141    0.100    0.801    0.033    1.168   23.024    5.326
     15.750  415.741    1.073    0.033    0.958    0.067    1.166   22.866    5.489
     15.760  417.223    1.123    0.067    0.761    0.067    1.080   23.507    5.755
     15.770  415.648    0.823    0.067    0.833    0.060    0.971   22.518    5.981
     15.780  418.564    1.069    0.067    0.761    0.033    0.962   22.806    6.358
     15.790  422.497    0.993    0.067    0.783    0.033    1.194   22.682    5.263
     15.800  415.787    1.141    0.033    0.674    0.033    1.072   21.515    5.309
     15.810  418.111    1.088    0.067    0.792    0.033    0.955   21.631    5.482
     15.820  415.161    0.940    0.000    0.681    0.067    1.009   21.407    5.569
     15.830  413.246    1.202    0.033    0.585    0.033    1.122   21.536    5.733
     15.840  412.104    1.035    0.033    0.672    0.100    0.985   21.355    5.889
     15.850  416.107    1.009    0.067    0.646    0.033    0.966   22.426    5.744
     15.860  416.897    1.153    0.033    0.533    0.067    1.031   21.694    6.221
     15.870  414.792    1.240    0.033    0.586    0.000    1.024   21.744    5.654
     15.880  417.025    0.971    0.033    0.598    0.033    0.914   22.105    5.946
     15.890  421.142    1.126    0.094    0.560    0.033    1.095   21.938    6.251
     15.900  415.130    1.123    0.000    0.567    0.033    0.997   21.919    6.187
     15.910  415.715    1.088    0.000    0.507    0.033    0.932   22.221    6.182
     15.920  414.279    1.054    0.033    0.586    0.000    0.918   22.076    5.908
     15.930  416.886    1.232    0.067    0.586    0.033    1.005   21.894    6.555
     15.940  418.480    1.195    0.067    0.634    0.067    1.065   22.436    6.630
     15.950  418.265    1.399    0.000    0.684    0.067    1.023   22.694    6.319
     15.960  413.143    1.267    0.000    0.500    0.033    1.205   21.820    6.436
     15.970  412.469    1.168    0.033    0.564    0.033    0.857   21.361    6.523
     15.980  414.092    0.929    0.000    0.560    0.033    1.041   21.937    6.210
     15.990  417.889    1.315    0.067    0.507    0.033    1.008   22.520    6.653
     16.000  415.595    1.240    0.067    0.454    0.033    0.944   22.134    6.514
     16.010  412.598    1.221    0.094    0.473    0.067    0.937   22.274    6.157
     16.020  412.344    0.993    0.033    0.533    0.033    0.982   21.669    6.337
     16.030  415.095    1.179    0.067    0.553    0.033    0.978   21.982    6.313
     16.040  412.692    1.195    0.067    0.526    0.033    0.921   21.408    6.175
     16.050  415.420    1.202    0.067    0.473    0.033    1.125   22.202    5.901
     16.060  411.054    1.123    0.033    0.540    0.033    0.940   22.209    5.811
     16.070  414.373    1.141    0.000    0.658    0.027    1.149   21.975    5.916
     16.080  414.009    1.088    0.000    0.514    0.033    0.800   22.001    5.772
     16.090  411.546    1.195    0.033    0.585    0.067    0.929   22.053    5.576
     16.100  411.267    1.088    0.067    0.500    0.033    1.005   22.171    5.895
     16.110  412.949    1.176    0.033    0.638    0.033    0.891   22.848    5.756
     16.120  418.000    1.190    0.067    0.607    0.060    1.037   22.448    5.905
     16.130  413.640    1.213    0.000    0.454    0.033    0.887   22.169    5.750
     16.140  413.796    1.441    0.033    0.533    0.027    0.883   22.372    5.942
     16.150  415.242    1.168    0.033    0.646    0.033    1.043   22.679    5.827
     16.160  411.225    1.221    0.033    0.564    0.033    0.971   21.469    5.552
     16.170  413.788    1.141    0.067    0.676    0.033    0.894   22.177    6.280
     16.180  417.787    1.221    0.067    0.638    0.033    0.864   21.785    6.654
     16.190  420.422    1.335    0.033    0.533    0.033    1.054   21.481    5.863
     16.200  410.109    1.213    0.033    0.507    0.033    0.974   21.805    6.049
     16.210  411.862    1.301    0.067    0.560    0.033    0.985   22.089    5.468
     16.220  415.723    1.274    0.000    0.586    0.033    0.879   23.049    5.517
     16.230  416.490    1.282    0.000    0.584    0.033    1.019   23.560    5.730
     16.240  416.183    1.141    0.033    0.646    0.033    1.096   22.603    5.789
     16.250  418.614    1.195    0.000    0.533    0.000    0.997   22.961    5.876
     16.260  412.185    1.285    0.033    0.532    0.000    0.997   22.246    6.023
     16.270  412.622    1.088    0.033    0.487    0.033    0.804   22.586    6.411
     16.280  415.273    1.282    0.033    0.560    0.033    1.058   22.023    6.090
     16.290  411.478    1.153    0.033    0.540    0.033    1.020   21.821    6.543
     16.300  416.642    1.255    0.033    0.578    0.033    1.057   22.649    5.767
     16.310  411.606    1.009    0.094    0.586    0.067    0.890   22.293    5.994
     16.320  417.148    1.137    0.000    0.586    0.033    1.073   22.835    5.991
     16.330  415.337    1.100    0.033    0.593    0.067    1.235   22.298    5.562
     16.340  413.571    1.323    0.033    0.546    0.000    0.838   22.772    6.053
     16.350  412.985    0.876    0.033    0.466    0.000    0.989   21.676    6.649
     16.360  413.557    1.107    0.067    0.558    0.067    0.936   22.853    6.135
     16.370  413.794    0.940    0.067    0.593    0.067    0.830   22.920    6.115
     16.380  414.966    0.993    0.067    0.514    0.067    0.895   22.403    5.577
     16.390  415.747    1.020    0.067    0.624    0.067    1.011   22.888    6.012
     16.400  415.458    1.069    0.067    0.646    0.000    0.924   23.069    6.421
     16.410  415.363    1.206    0.067    0.627    0.033    0.757   22.494    5.853
     16.420  416.144    1.270    0.000    0.563    0.000    0.785   22.181    5.796
     16.430  413.670    1.206    0.033    0.564    0.000    0.796   22.444    5.591
     16.440  415.134    1.456    0.033    0.466    0.033    0.777   22.484    5.810
     16.450  411.350    1.153    0.000    0.586    0.033    1.019   22.379    5.971
     16.460  411.421    1.062    0.067    0.593    0.038    1.148   22.394    5.867
     16.470  415.049    1.251    0.000    0.447    0.000    1.058   22.627    6.318
     16.480  412.371    0.982    0.033    0.526    0.067    1.152   22.683    6.806
     16.490  414.745    1.009    0.033    0.624    0.033    1.145   22.517    6.492
     16.500  416.790    1.267    0.033    0.491    0.033    1.032   21.843    6.266
     16.510  415.121    1.009    0.033    0.586    0.033    1.228   22.173    6.339
     16.520  413.404    1.206    0.033    0.507    0.067    1.107   22.990    6.053
     16.530  413.123    1.126    0.033    0.585    0.060    0.925   23.056    6.257
     16.540  417.189    1.293    0.067    0.655    0.033    1.065   22.747    6.406
     16.550  413.015    1.248    0.067    0.672    0.067    1.341   21.835    6.451
     16.560  412.310    1.376    0.033    0.598    0.033    1.023   22.557    5.918
     16.570  416.034    1.415    0.067    0.682    0.033    1.110   22.192    5.720
     16.580  415.782    1.176    0.033    0.658    0.000    1.092   21.730    6.427
     16.590  412.340    1.312    0.067    0.533    0.105    0.963   21.509    5.987
     16.600  415.857    0.887    0.033    0.722    0.033    1.069   22.210    6.051
     16.610  417.609    1.126    0.067    0.551    0.134    1.182   22.590    6.126
     16.620  414.678    1.255    0.067    0.511    0.067    0.971   22.185    6.244
     16.630  413.163    1.232    0.067    0.514    0.000    1.057   22.821    6.214
     16.640  412.862    1.460    0.067    0.646    0.033    0.985   21.807    6.470
     16.650  415.863    1.346    0.000    0.553    0.100    1.062   22.564    6.427
     16.660  418.560    0.982    0.067    0.605    0.033    1.130   22.682    6.212
     16.670  418.094    1.274    0.067    0.691    0.067    1.020   22.492    6.290
     16.680  416.902    1.248    0.033    0.624    0.033    1.118   22.202    6.357
     16.690  415.122    1.035    0.067    0.605    0.033    1.206   22.225    6.451
     16.700  418.079    1.335    0.000    0.631    0.100    0.823   23.168    6.364
     16.710  414.652    0.956    0.033    0.676    0.067    1.038   22.546    6.457
     16.720  419.118    1.259    0.033    0.605    0.033    1.191   23.029    6.441
     16.730  415.656    1.282    0.000    0.611    0.100    1.039   23.277    6.189
     16.740  418.833    1.274    0.033    0.507    0.000    0.861   22.545    6.492
     16.750  416.785    1.168    0.000    0.683    0.033    1.043   22.248    6.293
     16.760  412.445    1.168    0.067    0.660    0.000    0.865   22.237    6.383
     16.770  415.569    0.956    0.000    0.533    0.033    1.137   22.225    5.974
     16.780  419.528    1.126    0.000    0.669    0.033    1.064   22.272    6.223
     16.790  420.579    1.149    0.100    0.560    0.033    1.069   22.691    6.697
     16.800  416.721    1.179    0.067    0.578    0.033    1.013   22.811    6.541
     16.810  418.327    1.229    0.067    0.507    0.100    1.043   22.477    6.938
     16.820  420.036    1.035    0.067    0.473    0.067    1.186   22.842    6.569
     16.830  417.332    1.248    0.067    0.518    0.033    1.015   21.728    6.955
     16.840  421.762    1.141    0.067    0.620    0.033    1.213   21.608    6.704
     16.850  419.731    1.020    0.033    0.484    0.033    1.039   21.466    6.614
     16.860  416.942    1.168    0.067    0.500    0.033    1.013   22.319    6.817
     16.870  415.713    1.062    0.033    0.567    0.033    0.910   22.060    7.139
     16.880  415.885    1.179    0.067    0.560    0.033    1.009   22.869    7.135
     16.890  413.090    1.168    0.033    0.605    0.067    1.240   22.118    6.748
     16.900  415.085    1.183    0.067    0.653    0.000    1.066   22.013    6.114
     16.910  414.284    1.202    0.067    0.669    0.033    0.986   21.805    6.729
     16.920  414.504    1.354    0.067    0.582    0.000    1.122   22.162    5.950
     16.930  416.371    1.312    0.000    0.507    0.067    0.993   22.185    6.628
     16.940  419.052    1.460    0.067    0.394    0.067    1.065   22.148    6.436
     16.950  417.882    1.176    0.067    0.620    0.067    1.180   22.379    6.374
     16.960  419.063    1.354    0.067    0.494    0.033    0.773   23.056    6.426
     16.970  417.713    1.259    0.067    0.651    0.067    1.138   22.362    6.805
     16.980  420.246    1.141    0.000    0.526    0.134    1.240   22.425    6.434
     16.990  418.840    1.339    0.000    0.567    0.067    0.944   21.275    6.586
     17.000  415.542    1.320    0.100    0.546    0.067    0.879   21.910    6.607
     17.010  420.222    1.149    0.067    0.624    0.000    0.906   22.617    6.864
     17.020  423.782    1.164    0.033    0.613    0.067    1.027   22.853    6.501
     17.030  422.461    1.270    0.033    0.638    0.033    0.977   22.623    6.904
     17.040  417.961    1.149    0.033    0.500    0.033    0.970   22.068    6.406
     17.050  417.785    1.160    0.000    0.586    0.067    1.240   22.494    6.227
     17.060  420.998    1.149    0.033    0.560    0.033    1.057   23.204    6.431
     17.070  415.259    1.206    0.033    0.413    0.033    1.054   22.379    6.113
     17.080  417.866    1.202    0.067    0.564    0.067    1.012   22.314    6.111
     17.090  418.036    1.426    0.000    0.519    0.033    1.084   22.626    6.399
     17.100  414.993    1.195    0.033    0.387    0.000    1.050   22.620    6.883
     17.110  414.028    1.339    0.033    0.564    0.033    1.028   22.538    5.982
     17.120  414.723    1.248    0.067    0.658    0.033    0.875   20.685    5.887
     17.130  416.976    1.073    0.033    0.698    0.067    1.092   22.384    6.153
     17.140  415.227    1.179    0.067    0.540    0.033    1.081   22.462    6.143
     17.150  409.346    1.217    0.067    0.540    0.033    0.906   22.210    6.230
     17.160  414.146    1.206    0.067    0.531    0.033    0.917   22.180    6.414
     17.170  415.663    1.304    0.033    0.571    0.033    1.016   22.257    6.368
     17.180  416.721    1.244    0.033    0.605    0.033    1.076   21.661    6.548
     17.190  419.837    1.168    0.033    0.578    0.033    1.024   22.790    6.604
     17.200  413.154    1.168    0.067    0.540    0.000    1.069   22.584    6.178
     17.210  413.538    1.149    0.000    0.521    0.033    1.034   21.943    6.402
     17.220  415.016    0.990    0.067    0.578    0.033    0.924   22.136    6.597
     17.230  415.376    1.126    0.033    0.480    0.033    0.856   22.278    6.295
     17.240  412.425    1.160    0.033    0.526    0.067    1.152   22.503    6.246
     17.250  412.903    1.054    0.000    0.803    0.000    0.966   21.716    6.337
     17.260  415.421    1.195    0.067    0.533    0.033    1.038   21.501    6.265
     17.270  414.420    1.176    0.033    0.487    0.033    1.046   21.014    6.046
     17.280  417.118    1.312    0.033    0.553    0.067    1.137   21.782    6.323
     17.290  414.068    1.195    0.067    0.526    0.033    1.114   21.599    6.611
     17.300  415.257    1.232    0.033    0.640    0.033    1.099   21.463    6.195
     17.310  416.389    1.229    0.033    0.526    0.033    1.240   21.014    6.224
     17.320  414.759    1.221    0.033    0.553    0.000    1.031   21.527    5.983
     17.330  414.224    1.255    0.067    0.466    0.033    0.925   22.471    6.068
     17.340  414.100    1.221    0.067    0.718    0.033    1.145   21.485    6.601
     17.350  414.069    1.327    0.033    0.571    0.033    1.004   21.523    5.581
     17.360  414.071    1.168    0.000    0.553    0.000    0.978   22.206    6.210
     17.370  414.938    1.088    0.000    0.586    0.100    1.330   22.336    6.496
     17.380  414.648    1.248    0.000    0.560    0.033    1.145   22.205    6.555
     17.390  414.266    1.228    0.033    0.553    0.067    1.104   21.869    5.984
     17.400  415.428    1.248    0.000    0.614    0.033    0.997   21.729    6.557
     17.410  416.342    1.206    0.033    0.533    0.067    1.050   22.006    7.290
     17.420  418.697    1.339    0.067    0.644    0.033    1.073   22.047    6.606
     17.430  419.730    1.376    0.067    0.646    0.067    0.960   22.121    6.358
     17.440  421.025    1.035    0.033    0.693    0.100    1.038   22.187    6.576
     17.450  418.649    1.153    0.000    0.726    0.000    1.027   22.192    6.670
     17.460  417.349    1.088    0.067    0.640    0.033    0.864   21.809    6.994
     17.470  413.090    1.141    0.033    0.606    0.067    0.738   21.622    5.979
     17.480  416.298    1.274    0.000    0.598    0.067    0.981   21.996    6.251
     17.490  412.519    1.073    0.067    0.624    0.033    1.096   21.957    6.365
     17.500  417.382    1.361    0.067    0.605    0.000    0.940   21.785    6.427
     17.510  417.129    1.327    0.033    0.454    0.033    0.846   22.035    6.640
     17.520  417.402    1.126    0.100    0.560    0.033    1.080   21.314    6.105
     17.530  415.563    1.195    0.033    0.613    0.033    0.978   21.516    5.854
     17.540  415.331    1.115    0.067    0.634    0.100    0.853   21.540    6.427
     17.550  413.839    1.088    0.067    0.586    0.033    0.802   21.650    5.998
     17.560  414.560    1.206    0.067    0.620    0.134    0.765   21.642    6.675
     17.570  413.696    1.365    0.033    0.586    0.067    0.807   21.951    5.528
     17.580  416.271    1.285    0.067    0.620    0.000    1.000   21.859    6.375
     17.590  412.851    1.380    0.067    0.693    0.033    0.969   22.370    6.022
     17.600  415.863    1.195    0.033    0.606    0.033    0.860   21.981    6.196
     17.610  415.688    1.168    0.067    0.540    0.033    1.057   22.288    6.496
     17.620  415.349    1.153    0.067    0.651    0.033    0.974   22.535    6.252
     17.630  418.399    1.168    0.033    0.514    0.033    0.837   22.949    6.424
     17.640  417.397    1.418    0.000    0.514    0.060    1.065   23.329    6.277
     17.650  414.366    1.232    0.033    0.533    0.033    1.013   21.751    5.942
     17.660  419.327    1.482    0.000    0.560    0.033    1.016   22.297    6.360
     17.670  420.681    1.248    0.067    0.560    0.033    0.936   23.370    5.846
     17.680  418.475    1.126    0.067    0.673    0.033    0.738   22.547    6.083
     17.690  413.875    1.301    0.033    0.540    0.033    0.698   21.979    6.379
     17.700  417.651    1.259    0.033    0.560    0.033    1.205   23.373    6.261
     17.710  416.150    1.073    0.033    0.560    0.033    1.107   22.379    6.307
     17.720  418.264    1.164    0.033    0.546    0.033    0.944   23.494    6.095
     17.730  412.843    1.206    0.067    0.642    0.033    0.932   22.997    6.153
     17.740  412.140    1.229    0.033    0.560    0.067    1.134   22.263    6.797
     17.750  417.287    1.213    0.067    0.560    0.067    0.978   23.032    6.401
     17.760  416.316    1.088    0.067    0.598    0.033    1.157   22.565    6.673
     17.770  414.939    1.213    0.067    0.665    0.067    1.023   22.061    6.435
     17.780  418.104    1.096    0.033    0.500    0.033    1.065   23.642    6.225
     17.790  413.489    1.293    0.067    0.500    0.033    1.216   23.918    6.078
     17.800  417.750    1.176    0.067    0.511    0.033    1.194   23.614    6.506
     17.810  418.407    1.195    0.000    0.578    0.033    1.201   23.202    5.942
     17.820  416.467    1.153    0.067    0.557    0.067    1.164   21.845    6.432
     17.830  419.555    1.229    0.067    0.627    0.067    0.970   22.853    5.977
     17.840  417.828    1.304    0.033    0.653    0.033    1.148   22.357    6.087
     17.850  416.213    1.285    0.067    0.553    0.033    0.955   22.517    6.459
     17.860  415.325    1.195    0.067    0.547    0.067    1.099   22.622    6.256
     17.870  417.092    1.342    0.033    0.660    0.033    1.012   22.697    5.861
     17.880  415.136    1.088    0.033    0.607    0.033    1.204   22.498    6.029
     17.890  413.405    1.202    0.067    0.433    0.033    0.984   21.743    5.881
     17.900  413.234    1.043    0.067    0.451    0.067    1.149   21.703    6.186
     17.910  411.960    1.016    0.067    0.586    0.033    1.111   22.014    6.498
     17.920  411.809    1.164    0.033    0.593    0.067    1.117   22.010    5.964
     17.930  414.490    1.035    0.033    0.547    0.067    1.137   22.611    6.716
     17.940  411.131    1.187    0.067    0.471    0.027    0.955   21.704    6.347
     17.950  413.497    0.993    0.067    0.598    0.067    1.039   22.624    6.322
     17.960  414.070    0.929    0.067    0.627    0.033    0.849   22.210    6.636
     17.970  415.474    1.035    0.067    0.592    0.033    1.039   22.165    6.098
     17.980  409.241    1.115    0.067    0.579    0.000    1.035   22.553    6.377
     17.990  413.249    1.088    0.033    0.518    0.033    1.050   22.399    6.477
     18.000  413.265    1.137    0.033    0.575    0.033    1.220   21.695    6.449
     18.010  412.266    1.088    0.033    0.500    0.060    1.066   22.544    6.951
     18.020  415.071    1.195    0.067    0.478    0.033    0.865   23.298    6.083
     18.030  414.083    1.115    0.033    0.507    0.033    1.066   22.270    6.534
     18.040  411.710    1.062    0.067    0.551    0.033    1.034   21.586    5.828
     18.050  410.143    1.028    0.000    0.640    0.033    1.178   22.390    5.727
     18.060  412.883    1.229    0.067    0.718    0.000    1.039   21.278    5.713
     18.070  413.070    1.168    0.067    0.653    0.033    1.141   21.821    5.913
     18.080  411.415    1.229    0.000    0.600    0.033    1.083   22.622    6.313
     18.090  415.747    1.304    0.033    0.591    0.033    1.081   21.925    6.019
     18.100  417.613    1.187    0.067    0.602    0.033    1.057   21.603    6.122
     18.110  415.610    1.160    0.067    0.586    0.033    1.261   22.133    6.490
     18.120  410.235    1.251    0.067    0.478    0.033    1.126   21.984    6.652
     18.130  411.308    1.282    0.033    0.624    0.033    1.149   21.523    6.345
     18.140  413.303    1.198    0.067    0.613    0.000    1.031   21.635    6.474
     18.150  413.432    1.126    0.067    0.466    0.033    1.034   21.658    6.466
     18.160  416.209    1.399    0.067    0.504    0.033    1.023   21.711    5.735
     18.170  413.321    1.198    0.067    0.718    0.033    1.011   22.484    5.956
     18.180  419.042    1.312    0.060    0.586    0.033    1.096   22.340    6.573
     18.190  419.878    1.221    0.067    0.730    0.000    1.117   22.023    6.703
     18.200  415.847    1.259    0.067    0.624    0.000    1.004   21.854    5.774
     18.210  415.650    1.149    0.033    0.447    0.033    1.008   21.806    6.762
     18.220  413.572    1.195    0.033    0.518    0.000    1.031   21.725    6.094
     18.230  414.090    1.141    0.000    0.666    0.000    1.024   22.743    6.121
     18.240  412.030    1.115    0.067    0.665    0.038    1.050   21.993    5.710
     18.250  418.460    1.100    0.033    0.591    0.000    1.133   22.396    6.325
     18.260  414.281    1.168    0.033    0.447    0.000    0.876   22.104    6.100
     18.270  418.231    1.141    0.000    0.524    0.033    1.084   22.468    6.840
     18.280  414.940    1.176    0.033    0.598    0.033    1.110   22.112    6.445
     18.290  411.482    1.047    0.033    0.553    0.000    0.997   22.140    6.202
     18.300  412.928    1.062    0.000    0.560    0.033    1.198   21.971    6.286
     18.310  415.047    1.248    0.067    0.551    0.000    1.152   22.106    6.693
     18.320  412.683    1.100    0.033    0.574    0.033    1.042   21.677    6.264
     18.330  410.875    1.376    0.000    0.466    0.067    1.114   21.331    6.045
     18.340  413.968    1.315    0.000    0.579    0.060    1.171   22.368    5.836
     18.350  414.037    1.429    0.033    0.454    0.033    1.171   21.656    5.682
     18.360  416.194    1.297    0.000    0.480    0.033    1.106   21.837    5.682
     18.370  415.413    1.441    0.000    0.420    0.067    1.088   21.660    6.127
     18.380  416.009    1.009    0.000    0.454    0.067    1.179   21.466    6.100
     18.390  414.522    1.259    0.000    0.473    0.071    1.076   21.948    6.698
     18.400  419.215    1.176    0.000    0.367    0.033    1.148   21.425    6.530
     18.410  415.119    1.315    0.000    0.447    0.033    1.119   21.810    6.495
     18.420  414.932    1.168    0.000    0.518    0.067    1.065   21.540    5.942
     18.430  418.694    1.274    0.067    0.440    0.067    1.117   21.634    5.735
     18.440  417.785    1.141    0.000    0.413    0.033    1.141   22.606    6.410
     18.450  416.809    1.016    0.033    0.427    0.033    0.846   22.456    5.869
     18.460  419.241    1.035    0.033    0.413    0.100    1.042   23.058    5.520
     18.470  416.742    0.990    0.000    0.420    0.100    0.781   21.573    5.615
     18.480  417.771    1.073    0.000    0.473    0.033    1.073   22.007    6.182
     18.490  417.389    1.176    0.033    0.620    0.000    1.008   21.471    6.019
     18.500  415.537    1.232    0.000    0.665    0.033    0.804   21.625    6.026
     18.510  420.651    1.225    0.033    0.500    0.067    0.982   22.228    6.693
     18.520  421.693    1.073    0.000    0.613    0.033    1.205   21.919    6.395
     18.530  414.514    1.168    0.000    0.538    0.033    0.970   22.480    6.442
     18.540  419.704    1.285    0.033    0.531    0.033    1.020   21.681    6.617
     18.550  417.800    1.195    0.000    0.706    0.033    1.038   22.898    6.444
     18.560  421.803    1.160    0.000    0.646    0.033    0.811   22.968    6.177
     18.570  420.666    1.141    0.000    0.670    0.033    0.978   22.329    6.252
     18.580  417.274    1.141    0.067    0.560    0.067    0.947   22.411    5.899
     18.590  418.185    1.206    0.067    0.459    0.033    0.890   21.850    6.171
     18.600  420.107    1.267    0.033    0.564    0.033    0.849   21.973    5.914
     18.610  416.716    1.035    0.033    0.519    0.067    0.849   21.999    5.824
     18.620  419.795    1.285    0.000    0.519    0.067    0.958   22.129    6.060
     18.630  412.433    1.081    0.067    0.444    0.067    1.038   21.615    5.410
     18.640  416.239    1.327    0.067    0.413    0.100    1.004   22.265    5.910
     18.650  414.818    1.141    0.100    0.507    0.067    1.023   22.276    6.021
     18.660  411.807    1.115    0.033    0.560    0.000    1.004   22.251    5.597
     18.670  412.869    0.967    0.033    0.546    0.033    1.099   22.379    5.882
     18.680  411.969    1.088    0.033    0.486    0.067    0.887   22.180    5.558
     18.690  407.932    1.111    0.067    0.426    0.033    0.981   21.838    5.228
     18.700  414.628    1.297    0.067    0.600    0.067    1.045   21.613    5.429
     18.710  413.411    1.206    0.000    0.473    0.033    0.951   21.386    5.614
     18.720  412.982    1.399    0.033    0.466    0.033    1.099   21.798    5.242
     18.730  414.567    1.088    0.067    0.718    0.067    1.061   22.219    5.025
     18.740  411.667    1.141    0.033    0.651    0.067    0.773   21.437    5.595
     18.750  412.829    1.221    0.033    0.500    0.033    0.834   22.366    5.299
     18.760  415.713    1.259    0.100    0.480    0.067    0.974   22.598    5.420
     18.770  417.879    1.240    0.067    0.579    0.067    0.757   21.348    5.382
     18.780  412.652    0.903    0.033    0.718    0.067    1.181   22.177    5.298
     18.790  413.388    1.141    0.067    0.540    0.033    0.936   21.230    4.765
     18.800  418.119    1.047    0.067    0.564    0.033    0.996   21.862    5.498
     18.810  413.806    1.088    0.033    0.642    0.033    1.099   21.429    5.598
     18.820  414.540    1.190    0.100    0.533    0.067    0.879   21.260    5.326
     18.830  414.336    1.028    0.033    0.598    0.067    1.110   21.504    5.449
     18.840  415.044    1.176    0.033    0.620    0.067    0.932   20.653    5.394
     18.850  414.408    1.009    0.067    0.540    0.067    1.140   20.997    5.739
     18.860  411.470    1.020    0.033    0.473    0.067    0.997   21.567    5.406
     18.870  413.116    1.259    0.067    0.593    0.100    1.034   21.062    4.728
     18.880  415.024    1.195    0.100    0.564    0.071    0.951   21.619    6.095
     18.890  413.006    1.047    0.033    0.600    0.033    1.011   22.038    5.516
     18.900  412.898    1.285    0.000    0.631    0.000    0.966   21.987    5.108
     18.910  414.404    1.221    0.000    0.634    0.033    0.992   22.037    5.558
     18.920  415.443    1.179    0.033    0.553    0.033    0.935   21.783    4.797
     18.930  410.732    1.380    0.000    0.691    0.033    0.818   21.815    5.102
     18.940  411.277    1.168    0.033    0.560    0.033    0.799   20.967    5.126
     18.950  410.885    1.088    0.033    0.593    0.033    1.061   21.815    5.319
     18.960  411.864    1.141    0.067    0.687    0.033    1.034   21.990    5.613
     18.970  415.151    1.487    0.000    0.684    0.067    1.110   21.683    5.533
     18.980  411.886    1.248    0.033    0.461    0.067    1.062   21.347    5.635
     18.990  413.361    1.168    0.033    0.574    0.033    1.117   22.017    5.829
     19.000  408.421    1.195    0.067    0.620    0.033    0.890   21.422    6.074
     19.010  413.220    1.426    0.033    0.606    0.033    0.747   22.394    5.593
     19.020  410.421    1.282    0.033    0.613    0.000    1.034   20.758    5.511
     19.030  413.259    1.380    0.067    0.593    0.000    0.981   21.684    5.736
     19.040  414.193    1.293    0.067    0.524    0.067    1.042   20.515    5.420
     19.050  414.094    1.213    0.033    0.702    0.033    0.917   21.028    5.453
     19.060  416.975    1.274    0.033    0.718    0.033    1.095   20.985    5.031
     19.070  416.948    1.285    0.067    0.638    0.000    1.027   20.145    5.815
     19.080  416.641    1.248    0.000    0.585    0.033    0.948   22.259    5.763
     19.090  414.996    1.350    0.033    0.547    0.033    0.959   20.933    5.627
     19.100  417.152    1.429    0.033    0.684    0.067    0.924   21.645    6.244
     19.110  415.394    1.354    0.033    0.538    0.033    0.985   20.820    5.395
     19.120  412.330    1.437    0.000    0.473    0.033    0.739   21.298    5.711
     19.130  408.826    1.248    0.060    0.533    0.033    0.795   21.644    5.520
     19.140  414.727    1.206    0.000    0.600    0.033    0.853   21.361    5.574
     19.150  415.716    1.308    0.000    0.672    0.067    1.068   21.802    6.013
     19.160  416.842    1.035    0.000    0.553    0.067    1.069   21.893    5.409
     19.170  416.056    1.221    0.000    0.620    0.033    0.867   21.696    5.615
     19.180  416.905    1.248    0.000    0.586    0.067    0.955   21.550    5.909
     19.190  410.642    1.088    0.000    0.646    0.000    0.946   20.970    4.928
     19.200  414.630    1.009    0.033    0.617    0.033    0.807   21.905    5.779
     19.210  416.227    1.062    0.033    0.500    0.067    0.833   22.190    4.963
     19.220  413.302    1.361    0.033    0.571    0.067    0.982   21.933    5.380
     19.230  415.322    1.141    0.000    0.533    0.033    0.966   22.459    5.591
     19.240  415.118    1.100    0.033    0.575    0.067    1.004   21.661    5.333
     19.250  417.528    1.202    0.033    0.560    0.060    1.061   21.991    5.451
     19.260  415.647    1.327    0.033    0.658    0.067    0.826   21.746    5.740
     19.270  414.602    1.221    0.033    0.507    0.138    1.008   22.094    5.312
     19.280  414.714    1.168    0.100    0.633    0.067    0.754   21.388    5.616
     19.290  415.677    1.206    0.067    0.526    0.105    0.906   22.317    5.365
     19.300  416.173    1.312    0.033    0.546    0.033    0.739   22.031    4.759
     19.310  415.966    1.440    0.033    0.666    0.033    1.242   21.909    5.370
     19.320  417.318    1.301    0.033    0.718    0.033    0.909   21.810    5.348
     19.330  420.296    1.380    0.033    0.486    0.067    0.985   22.084    4.902
     19.340  419.363    1.335    0.000    0.680    0.067    1.005   21.792    5.131
     19.350  415.575    1.285    0.033    0.564    0.067    0.837   21.420    5.250
     19.360  412.381    1.312    0.067    0.642    0.067    1.145   21.584    5.571
     19.370  418.738    1.373    0.033    0.571    0.100    1.106   22.128    5.637
     19.380  419.423    1.088    0.067    0.466    0.033    0.947   21.537    5.733
     19.390  417.464    1.206    0.067    0.620    0.033    0.943   22.063    5.915
     19.400  422.573    1.339    0.067    0.567    0.067    0.943   23.022    6.199
     19.410  416.909    1.301    0.000    0.473    0.033    1.009   21.330    6.414
     19.420  415.886    1.281    0.067    0.458    0.033    0.902   21.488    6.336
     19.430  418.214    1.206    0.067    0.507    0.100    0.739   22.148    6.135
     19.440  414.602    1.365    0.033    0.540    0.100    1.115   21.565    6.606
     19.450  420.419    1.175    0.067    0.593    0.033    1.084   22.060    6.043
     19.460  420.089    1.190    0.067    0.673    0.033    1.024   22.288    6.275
     19.470  417.754    1.445    0.067    0.677    0.000    1.278   22.062    6.147
     19.480  416.958    1.244    0.033    0.586    0.100    1.020   21.703    6.098
     19.490  419.607    1.452    0.067    0.568    0.033    1.126   21.848    6.747
     19.500  415.710    1.195    0.033    0.553    0.033    0.996   22.688    6.472
     19.510  414.994    1.482    0.067    0.500    0.067    0.712   21.760    5.665
     19.520  417.679    1.259    0.067    0.567    0.067    0.879   21.878    6.074
     19.530  417.654    1.308    0.033    0.599    0.067    0.970   22.519    6.236
     19.540  415.262    1.361    0.067    0.609    0.067    1.129   22.242    5.779
     19.550  414.845    1.323    0.100    0.557    0.033    0.819   21.721    5.995
     19.560  416.000    1.217    0.033    0.553    0.100    0.905   21.201    6.061
     19.570  415.494    1.339    0.033    0.613    0.033    1.171   22.048    6.096
     19.580  417.043    1.339    0.067    0.486    0.100    0.929   21.320    6.184
     19.590  418.391    1.035    0.000    0.718    0.067    0.891   22.279    5.920
     19.600  412.847    1.149    0.033    0.586    0.067    0.830   22.444    5.978
     19.610  412.628    1.418    0.033    0.758    0.067    1.121   21.990    5.805
     19.620  418.442    1.365    0.100    0.653    0.067    0.982   21.327    5.795
     19.630  416.601    1.293    0.033    0.546    0.033    0.943   22.692    5.863
     19.640  414.639    1.346    0.067    0.620    0.033    0.686   21.674    5.514
     19.650  416.857    1.365    0.033    0.447    0.033    0.830   21.782    6.055
     19.660  418.947    1.285    0.000    0.620    0.067    0.712   22.714    6.145
     19.670  419.951    1.225    0.067    0.598    0.067    0.925   22.326    6.145
     19.680  420.813    1.301    0.000    0.605    0.100    0.867   22.326    5.930
     19.690  418.276    1.274    0.000    0.526    0.033    0.754   22.804    5.731
     19.700  417.731    1.384    0.067    0.600    0.033    0.860   21.690    5.438
     19.710  415.281    1.346    0.067    0.545    0.067    0.977   22.457    5.594
     19.720  415.739    1.255    0.067    0.687    0.000    0.837   22.614    5.602
     19.730  417.776    1.195    0.033    0.540    0.100    1.034   22.373    5.991
     19.740  420.407    1.452    0.033    0.611    0.100    0.982   21.492    5.748
     19.750  413.937    1.149    0.100    0.638    0.067    0.966   21.508    6.108
     19.760  417.313    1.392    0.067    0.627    0.067    1.166   21.918    5.466
     19.770  418.221    1.229    0.033    0.571    0.067    0.990   22.253    5.460
     19.780  416.934    1.221    0.067    0.519    0.067    0.937   21.928    5.991
     19.790  414.561    1.248    0.000    0.600    0.067    1.224   21.634    5.735
     19.800  417.332    1.415    0.067    0.531    0.033    0.963   22.190    6.114
     19.810  421.757    1.293    0.100    0.491    0.067    1.000   22.881    6.300
     19.820  414.566    1.229    0.067    0.579    0.033    0.978   22.011    5.998
     19.830  420.174    1.471    0.067    0.500    0.067    0.883   22.754    5.839
     19.840  415.090    1.312    0.033    0.447    0.067    1.077   22.406    6.396
     19.850  417.602    1.540    0.067    0.511    0.033    1.118   21.650    6.456
     19.860  418.450    1.335    0.033    0.620    0.067    1.053   21.880    6.322
     19.870  419.115    1.498    0.000    0.540    0.033    1.103   23.282    6.254
     19.880  418.087    1.543    0.033    0.473    0.033    1.167   22.152    6.432
     19.890  415.000    1.464    0.033    0.564    0.100    1.111   21.155    6.076
     19.900  416.082    1.361    0.000    0.560    0.033    1.024   22.308    6.001
     19.910  418.309    1.418    0.067    0.725    0.067    1.057   22.227    5.900
     19.920  415.992    1.490    0.000    0.620    0.067    0.906   22.826    5.780
     19.930  417.556    1.396    0.067    0.567    0.033    1.013   22.315    5.468
     19.940  416.970    1.517    0.067    0.551    0.033    0.899   22.944    5.949
     19.950  419.222    1.153    0.033    0.653    0.033    0.891   21.864    6.047
     19.960  419.138    1.195    0.100    0.653    0.000    1.022   22.358    6.186
     19.970  416.392    1.350    0.100    0.507    0.067    1.057   22.044    6.282
     19.980  417.889    1.308    0.000    0.593    0.067    1.099   21.987    6.177
     19.990  419.484    1.176    0.000    0.611    0.033    1.163   21.323    6.175
     20.000  417.973    1.096    0.000    0.740    0.033    0.830   21.323    6.009
     20.010  416.182    1.270    0.067    0.593    0.100    0.796   21.598    5.646
     20.020  419.296    1.335    0.033    0.586    0.033    1.254   20.615    6.182
     20.030  417.242    1.403    0.033    0.560    0.033    0.959   21.588    5.797
     20.040  417.575    1.248    0.067    0.567    0.000    1.046   21.943    6.057
     20.050  416.386    1.195    0.033    0.553    0.033    0.918   21.261    6.359
     20.060  417.753    1.505    0.000    0.514    0.100    1.114   21.716    6.617
     20.070  421.865    1.274    0.033    0.567    0.094    1.054   23.233    6.031
     20.080  416.088    1.468    0.067    0.593    0.033    1.065   22.172    5.622
     20.090  417.031    1.096    0.000    0.533    0.033    0.928   22.184    5.908
     20.100  422.389    1.410    0.067    0.605    0.100    0.935   22.120    5.838
     20.110  417.251    1.339    0.033    0.567    0.134    1.047   22.256    5.818
     20.120  419.906    1.456    0.000    0.574    0.067    1.095   22.770    5.524
     20.130  415.528    1.384    0.033    0.593    0.033    1.041   21.949    5.695
     20.140  421.158    1.301    0.067    0.620    0.033    1.057   21.654    6.512
     20.150  422.484    1.301    0.033    0.526    0.100    1.069   22.125    6.577
     20.160  421.886    1.035    0.067    0.466    0.067    1.030   22.429    6.739
     20.170  424.304    1.388    0.067    0.526    0.027    1.011   22.404    6.289
     20.180  421.939    1.490    0.033    0.646    0.033    1.186   22.376    6.232
     20.190  419.836    1.285    0.067    0.567    0.033    1.190   21.442    6.226
     20.200  425.905    1.301    0.067    0.707    0.033    1.236   22.557    6.164
     20.210  419.307    1.327    0.067    0.620    0.000    1.091   23.518    5.280
     20.220  421.387    1.285    0.067    0.677    0.000    0.906   22.649    6.583
     20.230  420.579    1.410    0.067    0.634    0.033    1.156   22.856    6.126
     20.240  418.156    1.585    0.100    0.627    0.100    1.209   22.591    5.919
     20.250  419.920    1.301    0.033    0.624    0.067    1.126   22.461    6.227
     20.260  419.985    1.206    0.067    0.720    0.100    1.038   22.753    5.972
     20.270  424.317    1.339    0.067    0.607    0.067    1.311   22.742    6.298
     20.280  418.902    1.168    0.033    0.514    0.067    1.045   22.567    6.247
     20.290  416.608    1.141    0.067    0.533    0.033    0.925   22.120    6.314
     20.300  419.900    1.392    0.100    0.620    0.033    1.107   21.713    6.214
     20.310  423.220    1.297    0.100    0.514    0.033    0.807   21.884    6.301
     20.320  420.748    1.350    0.100    0.567    0.067    1.261   23.054    6.936
     20.330  420.173    1.274    0.100    0.611    0.033    0.966   22.502    6.714
     20.340  420.814    1.354    0.067    0.631    0.067    0.830   23.050    6.689
     20.350  421.754    1.293    0.067    0.567    0.033    1.194   22.704    6.829
     20.360  421.402    1.285    0.033    0.593    0.100    1.205   21.772    6.957
     20.370  419.963    1.407    0.033    0.591    0.033    0.997   22.212    6.863
     20.380  423.889    1.202    0.067    0.658    0.033    0.793   21.856    7.008
     20.390  418.324    1.426    0.033    0.567    0.027    1.073   21.988    6.602
     20.400  421.194    1.179    0.067    0.631    0.033    0.966   22.184    7.191
     20.410  420.721    1.069    0.100    0.466    0.067    0.879   21.822    6.912
     20.420  417.446    1.407    0.067    0.560    0.067    0.997   21.784    6.558
     20.430  412.858    1.308    0.067    0.673    0.033    0.925   22.069    6.300
     20.440  420.375    1.365    0.000    0.673    0.067    1.016   21.838    7.046
     20.450  417.082    1.365    0.067    0.624    0.067    0.913   22.918    6.547
     20.460  418.226    1.308    0.033    0.744    0.067    0.989   21.742    6.038
     20.470  418.224    1.248    0.067    0.578    0.060    0.864   21.882    6.768
     20.480  420.595    1.149    0.067    0.593    0.067    0.966   22.206    6.893
     20.490  420.783    1.399    0.067    0.507    0.067    0.731   21.703    6.416
     20.500  419.693    1.274    0.033    0.613    0.033    0.970   22.405    6.202
     20.510  416.447    1.168    0.033    0.538    0.100    0.841   21.989    6.380
     20.520  415.819    1.301    0.033    0.539    0.134    0.871   22.839    6.379
     20.530  416.341    1.301    0.033    0.574    0.105    1.069   22.452    6.122
     20.540  416.916    1.255    0.067    0.484    0.067    0.777   22.734    6.135
     20.550  416.635    1.202    0.067    0.447    0.033    1.069   21.822    6.162
     20.560  423.217    1.331    0.067    0.540    0.067    1.046   23.091    5.951
     20.570  423.681    1.498    0.033    0.560    0.100    1.043   23.326    6.005
     20.580  419.363    1.221    0.100    0.560    0.067    0.906   23.251    6.453
     20.590  421.633    1.365    0.067    0.480    0.033    0.818   23.198    6.448
     20.600  418.698    1.047    0.033    0.767    0.067    0.765   23.204    6.277
     20.610  421.785    1.320    0.067    0.646    0.033    0.989   23.161    6.290
     20.620  421.914    1.301    0.033    0.579    0.067    1.117   22.628    6.288
     20.630  421.072    1.354    0.033    0.751    0.100    1.057   22.626    6.421
     20.640  423.526    1.426    0.067    0.487    0.033    0.962   23.039    6.140
     20.650  421.918    1.365    0.067    0.658    0.067    0.932   23.351    6.812
     20.660  420.708    1.335    0.033    0.586    0.067    0.697   22.450    6.094
     20.670  419.134    1.274    0.100    0.598    0.067    0.861   22.658    6.213
     20.680  417.407    1.206    0.000    0.633    0.100    0.940   23.006    6.078
     20.690  419.911    1.267    0.000    0.606    0.067    1.004   22.776    6.426
     20.700  418.687    1.308    0.100    0.560    0.033    0.617   23.216    6.387
     20.710  418.881    1.248    0.033    0.611    0.134    0.640   22.663    6.313
     20.720  423.314    1.202    0.094    0.600    0.033    0.978   22.759    6.661
     20.730  423.185    1.361    0.033    0.646    0.067    1.133   22.857    6.885
     20.740  423.295    1.312    0.067    0.613    0.100    1.076   22.470    6.564
     20.750  421.904    1.202    0.067    0.591    0.033    1.126   22.794    6.301
     20.760  420.216    1.282    0.033    0.560    0.000    0.944   23.422    6.517
     20.770  418.765    1.213    0.033    0.646    0.100    1.012   23.354    6.213
     20.780  420.973    1.354    0.100    0.627    0.033    1.073   23.502    6.066
     20.790  422.363    1.468    0.000    0.478    0.067    0.978   23.600    6.695
     20.800  422.864    1.062    0.067    0.507    0.033    0.963   22.923    6.518
     20.810  420.453    1.232    0.100    0.579    0.067    1.095   23.434    6.308
     20.820  422.090    1.206    0.100    0.761    0.067    1.182   22.972    6.968
     20.830  418.587    1.255    0.100    0.832    0.000    1.194   22.361    6.606
     20.840  421.222    1.255    0.000    0.526    0.100    0.994   23.137    6.856
     20.850  418.854    1.334    0.033    0.680    0.000    0.913   22.785    6.991
     20.860  418.854    1.346    0.100    0.571    0.033    1.065   22.077    7.234
     20.870  419.712    1.248    0.067    0.646    0.067    1.133   22.909    6.589
     20.880  418.521    1.361    0.067    0.500    0.067    1.012   23.730    6.305
     20.890  418.853    1.308    0.033    0.564    0.038    0.793   23.564    6.599
     20.900  420.337    1.126    0.100    0.779    0.067    0.994   23.238    5.788
     20.910  417.599    1.304    0.100    0.603    0.033    0.872   23.428    6.598
     20.920  414.853    1.335    0.033    0.640    0.067    1.126   23.501    5.990
     20.930  416.478    1.043    0.067    0.653    0.033    0.879   22.919    6.312
     20.940  417.163    1.270    0.033    0.684    0.033    0.940   22.724    6.208
     20.950  415.003    1.301    0.000    0.744    0.033    0.841   22.701    6.082
     20.960  417.826    1.274    0.033    0.698    0.067    0.940   23.965    6.111
     20.970  421.726    1.452    0.100    0.665    0.033    0.978   22.998    6.092
     20.980  419.986    1.251    0.067    0.526    0.067    0.997   23.589    6.757
     20.990  425.456    1.331    0.100    0.586    0.067    0.827   23.239    6.593
     21.000  418.673    1.187    0.067    0.733    0.067    1.119   23.755    6.193
     21.010  418.645    1.270    0.000    0.613    0.067    0.902   22.684    6.096
     21.020  420.782    1.240    0.033    0.600    0.067    0.933   23.199    6.312
     21.030  418.047    1.195    0.067    0.440    0.033    0.955   22.984    6.232
     21.040  419.772    1.168    0.033    0.451    0.033    0.853   22.929    6.247
     21.050  420.465    1.202    0.000    0.567    0.033    1.046   23.266    6.359
     21.060  419.586    1.088    0.000    0.533    0.100    1.194   23.688    5.949
     21.070  420.886    1.380    0.067    0.586    0.033    0.865   22.770    5.692
     21.080  422.243    1.380    0.067    0.631    0.067    0.902   24.010    6.510
     21.090  418.066    1.096    0.067    0.574    0.033    1.155   23.571    6.466
     21.100  424.300    1.137    0.067    0.586    0.033    1.247   23.477    6.616
     21.110  417.080    0.997    0.067    0.785    0.067    1.110   22.552    6.347
     21.120  417.375    1.270    0.067    0.751    0.100    1.175   24.069    6.432
     21.130  416.682    0.849    0.033    0.646    0.100    0.891   23.534    6.037
     21.140  420.917    1.088    0.100    0.646    0.067    0.902   23.160    6.195
     21.150  415.208    1.126    0.067    0.605    0.067    1.175   24.674    6.561
     21.160  420.196    1.088    0.033    0.519    0.033    1.043   24.294    6.108
     21.170  416.341    1.201    0.067    0.533    0.033    1.100   23.329    5.663
     21.180  417.419    1.229    0.067    0.553    0.067    1.335   24.097    6.020
     21.190  420.162    1.016    0.067    0.624    0.067    1.338   23.290    6.276
     21.200  418.847    1.418    0.033    0.471    0.067    1.240   22.718    6.300
     21.210  414.753    0.982    0.067    0.665    0.067    1.001   23.132    6.009
     21.220  417.180    1.361    0.067    0.538    0.100    1.046   23.891    5.783
     21.230  415.733    1.100    0.067    0.564    0.067    1.043   23.485    6.052
     21.240  415.908    1.062    0.067    0.465    0.100    1.349   23.275    5.911
     21.250  415.465    1.195    0.033    0.574    0.067    1.247   22.430    6.244
     21.260  418.863    1.123    0.067    0.533    0.067    1.012   22.982    6.301
     21.270  420.407    1.308    0.100    0.745    0.033    1.019   22.943    6.016
     21.280  418.429    1.240    0.067    0.480    0.033    1.076   22.429    6.351
     21.290  420.303    1.168    0.067    0.458    0.067    1.110   23.396    6.699
     21.300  420.953    1.285    0.067    0.413    0.033    1.001   22.778    5.859
     21.310  417.828    1.221    0.067    0.466    0.100    1.254   22.618    6.203
     21.320  421.821    1.339    0.067    0.459    0.067    1.038   23.611    6.305
     21.330  421.564    1.278    0.033    0.466    0.067    1.099   23.092    7.043
     21.340  419.074    1.312    0.033    0.631    0.000    0.761   22.787    6.598
     21.350  419.149    1.327    0.100    0.433    0.134    0.974   22.622    6.937
     21.360  423.719    1.115    0.033    0.593    0.033    0.989   23.425    6.458
     21.370  422.132    1.168    0.067    0.765    0.033    1.115   23.279    6.831
     21.380  424.039    1.293    0.067    0.627    0.067    0.997   23.832    6.516
     21.390  420.792    1.293    0.067    0.579    0.067    1.042   23.078    6.812
     21.400  422.398    1.081    0.067    0.680    0.067    1.206   24.097    6.349
     21.410  423.654    0.823    0.067    0.665    0.000    1.311   23.950    6.503
     21.420  419.724    1.088    0.067    0.511    0.067    1.167   22.828    6.099
     21.430  421.781    1.043    0.033    0.480    0.067    1.076   24.100    6.702
     21.440  422.541    1.096    0.100    0.631    0.033    1.073   23.305    6.244
     21.450  423.259    1.069    0.033    0.514    0.033    1.187   23.687    6.270
     21.460  418.322    1.043    0.033    0.586    0.067    1.092   24.272    6.594
     21.470  422.041    1.016    0.033    0.606    0.067    1.046   23.502    6.040
     21.480  419.317    1.081    0.033    0.586    0.000    1.137   22.506    6.228
     21.490  419.810    1.062    0.100    0.560    0.067    1.205   22.981    5.746
     21.500  418.283    1.088    0.067    0.473    0.100    1.201   23.124    5.800
     21.510  417.500    1.126    0.033    0.507    0.067    1.175   23.480    5.641
     21.520  417.038    0.876    0.000    0.677    0.100    0.918   24.033    6.699
     21.530  418.972    1.009    0.033    0.613    0.067    0.963   23.618    5.661
     21.540  419.166    1.001    0.067    0.571    0.100    1.057   23.314    5.821
     21.550  420.537    1.176    0.094    0.560    0.060    0.944   23.821    5.543
     21.560  421.190    1.452    0.000    0.605    0.033    1.232   23.787    6.420
     21.570  422.036    1.229    0.000    0.524    0.000    0.997   24.168    6.314
     21.580  423.407    1.062    0.033    0.633    0.067    1.186   23.735    6.676
     21.590  420.919    1.096    0.067    0.480    0.067    1.118   23.230    6.529
     21.600  419.664    0.956    0.033    0.658    0.067    1.361   23.531    5.888
     21.610  420.425    1.195    0.033    0.586    0.033    1.095   23.656    6.514
     21.620  418.583    1.426    0.000    0.613    0.100    1.164   23.897    6.293
     21.630  417.860    1.153    0.033    0.440    0.067    1.064   23.225    6.598
     21.640  425.751    1.369    0.067    0.651    0.033    1.084   23.432    6.346
     21.650  425.029    1.267    0.067    0.567    0.060    1.152   23.856    6.185
     21.660  419.979    1.016    0.033    0.478    0.067    1.016   23.245    6.118
     21.670  418.682    1.069    0.033    0.533    0.033    1.213   23.891    6.542
     21.680  418.434    1.229    0.000    0.493    0.067    1.137   23.941    5.550
     21.690  414.206    1.073    0.000    0.486    0.033    0.944   22.483    5.786
     21.700  420.950    0.823    0.033    0.531    0.033    1.111   22.978    6.316
     21.710  421.148    0.993    0.000    0.526    0.067    1.152   23.670    6.036
     21.720  419.020    1.373    0.033    0.564    0.033    1.208   23.819    5.980
     21.730  419.864    1.179    0.000    0.545    0.134    1.031   23.351    5.854
     21.740  417.020    1.141    0.000    0.500    0.033    1.239   23.764    5.808
     21.750  416.770    1.009    0.000    0.598    0.000    1.194   23.599    6.301
     21.760  419.904    1.202    0.000    0.473    0.067    1.001   23.956    5.980
     21.770  421.534    1.206    0.000    0.507    0.067    1.073   23.855    6.500
     21.780  416.069    1.149    0.000    0.620    0.033    1.198   23.857    6.184
     21.790  417.361    1.335    0.033    0.473    0.000    1.186   23.165    6.321
     21.800  418.748    1.270    0.033    0.605    0.033    1.103   23.413    6.238
     21.810  418.760    1.035    0.067    0.500    0.100    1.069   24.443    5.709
     21.820  414.883    1.195    0.033    0.514    0.033    1.099   23.712    6.693
     21.830  414.371    1.009    0.000    0.678    0.067    1.050   24.545    6.016
     21.840  415.812    1.107    0.000    0.586    0.100    1.085   22.898    6.418
     21.850  417.237    1.153    0.033    0.693    0.033    1.152   23.441    6.317
     21.860  414.797    1.232    0.000    0.546    0.033    1.013   22.589    6.623
     21.870  415.588    1.176    0.033    0.586    0.100    1.085   22.845    6.352
     21.880  415.030    0.903    0.000    0.433    0.100    0.962   22.049    6.318
     21.890  414.437    1.088    0.000    0.613    0.067    0.967   23.454    6.438
     21.900  415.193    1.285    0.067    0.685    0.033    0.967   22.755    6.259
     21.910  416.528    1.365    0.000    0.670    0.033    1.012   22.361    6.302
     21.920  418.236    1.206    0.000    0.831    0.000    1.057   23.435    5.793
     21.930  418.707    1.418    0.033    0.593    0.100    1.073   23.867    6.274
     21.940  417.069    1.285    0.100    0.607    0.100    1.182   22.934    5.707
     21.950  417.085    1.141    0.033    0.380    0.033    1.118   22.889    5.930
     21.960  417.332    1.202    0.033    0.567    0.100    1.084   23.385    6.388
     21.970  415.233    1.047    0.033    0.560    0.000    1.050   23.804    6.385
     21.980  417.016    1.179    0.033    0.433    0.067    1.053   23.712    5.965
     21.990  416.708    1.153    0.033    0.700    0.067    0.935   22.838    6.381
     22.000  415.412    1.073    0.000    0.613    0.100    1.163   23.023    5.862
     22.010  416.558    1.267    0.000    0.785    0.067    1.085   23.738    6.402
     22.020  414.681    1.179    0.100    0.500    0.033    1.020   23.572    6.016
     22.030  416.268    1.373    0.067    0.809    0.033    1.073   23.951    6.902
     22.040  414.621    1.168    0.067    0.571    0.033    1.254   23.845    6.513
     22.050  414.724    1.088    0.067    0.507    0.100    1.057   23.373    6.646
     22.060  414.453    1.088    0.067    0.540    0.000    1.349   23.050    6.597
     22.070  416.205    1.016    0.033    0.539    0.033    1.148   23.273    6.790
     22.080  416.877    0.993    0.067    0.466    0.067    1.073   23.416    5.917
     22.090  419.075    0.956    0.000    0.507    0.033    1.084   23.073    6.364
     22.100  421.117    0.956    0.033    0.560    0.000    1.159   23.746    5.951
     22.110  421.067    1.047    0.100    0.553    0.033    1.239   22.398    5.989
     22.120  420.534    1.081    0.033    0.620    0.067    1.005   22.727    6.680
     22.130  417.987    1.069    0.033    0.602    0.000    1.032   23.997    6.212
     22.140  418.557    1.232    0.067    0.704    0.100    1.137   23.349    6.086
     22.150  419.496    1.081    0.100    0.720    0.067    1.148   22.769    6.456
     22.160  418.430    1.232    0.067    0.586    0.067    1.205   23.581    6.203
     22.170  416.040    1.047    0.100    0.579    0.100    1.095   22.879    6.224
     22.180  418.059    1.100    0.067    0.553    0.033    1.092   22.505    5.968
     22.190  418.989    1.141    0.067    0.586    0.100    1.395   23.759    5.896
     22.200  418.164    1.141    0.067    0.514    0.067    1.099   23.434    5.886
     22.210  421.890    1.179    0.067    0.466    0.033    1.141   24.482    6.183
     22.220  421.077    1.073    0.033    0.521    0.033    1.126   23.410    5.927
     22.230  420.771    1.206    0.067    0.560    0.033    0.960   23.830    6.321
     22.240  417.967    1.209    0.033    0.571    0.033    1.062   23.578    6.104
     22.250  418.607    1.009    0.100    0.586    0.033    1.224   23.160    6.089
     22.260  418.281    1.190    0.033    0.526    0.033    1.186   23.431    6.026
     22.270  418.715    1.137    0.000    0.660    0.100    1.157   23.623    6.443
     22.280  419.028    1.126    0.000    0.653    0.100    1.171   23.733    6.156
     22.290  420.002    1.126    0.100    0.560    0.033    0.985   24.231    5.951
     22.300  418.127    1.149    0.067    0.680    0.033    1.016   23.387    5.862
     22.310  419.148    1.202    0.067    0.480    0.033    1.198   23.141    6.422
     22.320  415.042    1.009    0.067    0.560    0.033    1.050   23.434    5.593
     22.330  416.122    1.134    0.067    0.514    0.067    1.138   23.396    6.390
     22.340  415.222    1.217    0.067    0.600    0.033    1.258   22.986    5.999
     22.350  418.247    0.940    0.033    0.560    0.000    1.152   24.185    6.469
     22.360  421.106    0.903    0.000    0.514    0.100    1.224   24.190    6.023
     22.370  420.975    0.910    0.067    0.466    0.067    1.217   23.033    6.217
     22.380  418.744    0.849    0.000    0.433    0.033    1.076   23.647    6.277
     22.390  419.590    1.115    0.033    0.440    0.100    0.936   24.597    6.168
     22.400  419.072    0.963    0.067    0.473    0.033    1.038   24.567    6.487
     22.410  420.617    1.297    0.100    0.620    0.067    1.137   24.086    5.960
     22.420  421.053    1.153    0.067    0.620    0.067    1.023   24.049    6.064
     22.430  415.727    1.100    0.000    0.687    0.067    1.178   24.892    6.176
     22.440  416.344    1.206    0.100    0.736    0.100    1.217   23.138    6.117
     22.450  417.856    1.221    0.067    0.598    0.100    1.221   23.824    6.030
     22.460  416.559    1.123    0.033    0.486    0.067    1.095   23.848    6.266
     22.470  415.409    1.123    0.067    0.600    0.134    1.038   23.293    5.967
     22.480  418.020    1.285    0.100    0.786    0.067    1.141   24.180    6.168
     22.490  418.679    1.016    0.033    0.579    0.100    1.126   24.057    6.469
     22.500  421.084    1.141    0.033    0.613    0.033    1.073   23.720    5.815
     22.510  419.361    1.195    0.000    0.729    0.067    1.300   23.240    6.239
     22.520  419.389    1.240    0.033    0.620    0.100    1.327   23.651    5.397
     22.530  414.501    1.160    0.067    0.613    0.067    1.247   22.862    6.197
     22.540  417.888    1.020    0.067    0.591    0.033    1.322   22.747    5.919
     22.550  418.552    1.088    0.067    0.571    0.067    1.270   23.834    6.588
     22.560  415.047    1.126    0.033    0.680    0.033    1.103   22.257    5.907
     22.570  418.790    1.213    0.067    0.726    0.067    1.277   22.945    6.776
     22.580  413.902    1.141    0.067    0.658    0.100    1.289   22.709    6.215
     22.590  420.309    0.831    0.033    0.507    0.100    0.985   22.523    5.974
     22.600  423.093    0.929    0.067    0.567    0.067    1.156   21.962    6.020
     22.610  418.865    1.088    0.067    0.546    0.033    1.190   22.712    6.041
     22.620  412.793    1.179    0.067    0.670    0.067    1.080   21.367    6.098
     22.630  416.622    1.047    0.067    0.646    0.100    1.274   22.798    5.941
     22.640  418.923    1.009    0.067    0.540    0.067    1.133   22.571    6.608
     22.650  417.054    0.967    0.067    0.680    0.100    1.175   22.272    5.845
     22.660  417.928    1.130    0.100    0.609    0.100    1.216   22.319    6.359
     22.670  420.648    1.168    0.067    0.553    0.033    1.038   23.077    6.253
     22.680  417.227    1.179    0.033    0.540    0.067    0.940   22.706    6.017
     22.690  420.869    1.183    0.000    0.613    0.033    1.004   23.576    5.801
     22.700  421.112    1.274    0.033    0.706    0.000    1.106   23.416    5.980
     22.710  418.721    1.301    0.000    0.613    0.067    0.951   22.626    6.343
     22.720  419.380    1.088    0.033    0.599    0.067    1.330   22.604    6.454
     22.730  412.017    1.445    0.067    0.533    0.067    1.065   22.716    5.984
     22.740  414.732    1.532    0.000    0.574    0.033    1.099   21.291    5.950
     22.750  420.081    1.168    0.033    0.646    0.060    1.231   21.500    6.749
     22.760  418.209    1.073    0.033    0.531    0.000    0.970   21.719    6.720
     22.770  415.260    1.054    0.000    0.618    0.067    0.970   22.184    6.404
     22.780  416.184    0.963    0.000    0.526    0.000    1.031   22.669    6.533
     22.790  412.337    1.009    0.033    0.560    0.067    1.156   22.164    6.420
     22.800  414.646    1.126    0.000    0.533    0.033    0.948   22.146    6.303
     22.810  416.937    1.202    0.000    0.611    0.033    0.910   22.423    6.208
     22.820  413.208    1.153    0.033    0.620    0.060    0.921   21.910    6.503
     22.830  416.214    1.028    0.067    0.484    0.033    1.058   22.804    6.649
     22.840  409.044    0.929    0.033    0.640    0.100    1.077   23.153    6.347
     22.850  410.762    0.993    0.100    0.653    0.134    0.921   21.535    6.255
     22.860  409.996    1.009    0.134    0.646    0.033    0.941   21.579    6.286
     22.870  410.462    1.141    0.033    0.480    0.033    1.001   21.758    6.242
     22.880  409.347    0.956    0.033    0.586    0.000    1.004   22.061    6.172
     22.890  412.047    1.123    0.033    0.514    0.060    0.997   22.992    6.735
     22.900  413.024    1.123    0.067    0.667    0.033    1.110   21.882    5.718
     22.910  417.546    0.796    0.000    0.579    0.067    1.217   22.194    6.420
     22.920  414.524    1.221    0.127    0.658    0.000    1.096   21.041    6.810
     22.930  414.862    1.168    0.067    0.500    0.027    1.005   21.228    6.474
     22.940  412.502    1.176    0.067    0.645    0.067    1.062   22.113    6.259
     22.950  409.525    1.009    0.033    0.560    0.000    0.944   22.349    6.286
     22.960  409.190    1.149    0.000    0.531    0.033    1.092   22.226    6.391
     22.970  408.269    1.009    0.000    0.698    0.000    0.951   21.935    6.511
     22.980  410.542    1.020    0.100    0.672    0.033    1.103   21.106    6.278
     22.990  414.037    1.399    0.067    0.353    0.033    1.050   22.329    6.068
     23.000  412.307    1.270    0.067    0.484    0.033    0.925   21.961    6.430
     23.010  414.682    1.426    0.100    0.447    0.000    0.955   22.624    5.896
     23.020  413.637    1.259    0.033    0.623    0.067    1.039   21.625    5.987
     23.030  412.902    1.206    0.100    0.605    0.000    0.989   21.648    6.041
     23.040  413.675    1.267    0.000    0.491    0.000    1.024   21.973    6.453
     23.050  412.954    1.206    0.067    0.514    0.033    0.948   21.492    6.490
     23.060  415.119    1.096    0.067    0.500    0.000    1.043   22.821    6.047
     23.070  416.192    1.149    0.100    0.480    0.000    1.134   22.660    6.993
     23.080  412.807    1.069    0.067    0.551    0.033    1.099   22.268    6.583
     23.090  415.063    0.929    0.000    0.606    0.000    1.110   22.039    5.909
     23.100  415.880    1.149    0.033    0.493    0.000    1.066   22.683    6.121
     23.110  414.741    1.168    0.100    0.526    0.033    1.103   22.709    5.861
     23.120  412.547    1.069    0.067    0.646    0.000    0.963   22.648    5.756
     23.130  412.240    1.123    0.067    0.493    0.000    1.027   22.372    5.946
     23.140  416.085    1.062    0.100    0.519    0.033    1.004   22.338    6.409
     23.150  415.245    1.282    0.033    0.593    0.067    1.073   22.292    6.387
     23.160  414.994    1.153    0.000    0.586    0.033    1.170   21.936    6.055
     23.170  415.473    1.380    0.033    0.620    0.067    1.254   22.577    6.216
     23.180  418.260    1.285    0.033    0.493    0.100    1.270   22.492    6.531
     23.190  413.595    1.308    0.067    0.420    0.000    1.050   21.535    6.530
     23.200  416.259    1.524    0.033    0.607    0.067    1.129   21.811    6.279
     23.210  414.388    1.312    0.000    0.433    0.067    1.178   21.762    6.587
     23.220  418.493    1.195    0.000    0.593    0.060    0.963   22.009    6.140
     23.230  413.774    1.354    0.033    0.593    0.033    1.171   21.945    6.736
     23.240  416.505    1.195    0.000    0.600    0.000    1.069   22.188    6.498
     23.250  417.304    1.232    0.033    0.665    0.000    0.982   22.370    6.706
     23.260  418.584    1.062    0.033    0.547    0.033    0.978   23.207    6.052
     23.270  413.764    1.047    0.033    0.473    0.067    1.069   22.937    5.986
     23.280  415.254    1.009    0.033    0.493    0.033    1.221   22.169    6.518
     23.290  416.430    1.301    0.000    0.507    0.033    1.281   23.701    6.621
     23.300  421.224    1.179    0.000    0.586    0.033    1.228   23.005    6.042
     23.310  416.433    1.183    0.033    0.493    0.000    0.932   23.201    6.311
     23.320  415.841    0.982    0.000    0.631    0.067    0.838   23.089    6.074
     23.330  416.062    1.187    0.000    0.533    0.000    1.103   22.483    6.128
     23.340  413.674    1.176    0.000    0.533    0.033    1.028   21.999    6.424
     23.350  415.904    1.073    0.033    0.593    0.033    1.092   21.421    6.182
     23.360  413.195    1.187    0.000    0.586    0.067    1.095   22.497    6.206
     23.370  415.697    1.043    0.000    0.598    0.067    1.145   22.509    6.700
     23.380  413.716    1.259    0.033    0.653    0.067    1.038   20.717    6.731
     23.390  414.217    1.339    0.033    0.605    0.100    1.092   22.213    6.681
     23.400  413.744    1.179    0.000    0.600    0.033    1.190   22.060    6.252
     23.410  408.875    1.153    0.033    0.593    0.100    1.182   21.650    6.162
     23.420  414.672    1.168    0.033    0.600    0.067    1.243   22.346    6.401
     23.430  409.057    1.255    0.000    0.704    0.033    1.157   21.253    6.129
     23.440  413.653    1.062    0.000    0.466    0.033    0.974   22.774    6.646
     23.450  414.730    1.365    0.000    0.646    0.067    1.054   23.173    5.825
     23.460  413.929    1.312    0.000    0.620    0.067    1.201   22.409    6.634
     23.470  415.546    1.096    0.033    0.680    0.000    1.167   23.141    6.131
     23.480  414.987    1.123    0.000    0.680    0.067    1.499   22.498    5.933
     23.490  415.112    0.982    0.033    0.500    0.067    1.027   23.113    5.838
     23.500  411.759    0.956    0.067    0.586    0.000    1.058   22.650    6.244
     23.510  413.575    1.062    0.033    0.533    0.033    1.167   22.199    6.300
     23.520  414.498    1.149    0.033    0.600    0.033    0.928   22.606    6.311
     23.530  415.844    1.213    0.067    0.447    0.033    0.966   22.006    6.902
     23.540  414.531    1.202    0.033    0.634    0.027    1.073   22.306    6.153
     23.550  414.793    1.009    0.000    0.646    0.067    1.066   23.639    5.615
     23.560  411.224    1.407    0.067    0.526    0.033    1.227   22.061    6.106
     23.570  410.875    1.016    0.000    0.627    0.033    1.149   22.418    6.056
     23.580  414.262    1.115    0.000    0.713    0.100    1.062   23.297    5.987
     23.590  413.213    1.100    0.033    0.574    0.033    1.111   23.135    5.836
     23.600  414.396    1.043    0.000    0.606    0.033    1.235   22.640    5.691
     23.610  419.774    1.043    0.033    0.660    0.067    1.096   23.108    6.266
     23.620  411.271    1.062    0.067    0.473    0.033    1.315   23.240    5.491
     23.630  413.612    1.153    0.100    0.613    0.067    1.322   22.394    5.279
     23.640  412.900    1.176    0.000    0.567    0.027    1.172   21.832    5.772
     23.650  414.084    1.141    0.033    0.540    0.094    1.182   21.850    5.817
     23.660  412.836    1.248    0.033    0.646    0.094    1.345   21.894    6.026
     23.670  415.576    1.229    0.033    0.600    0.094    1.133   22.271    5.937
     23.680  415.030    1.176    0.000    0.440    0.067    0.989   22.280    5.599
     23.690  416.454    1.221    0.000    0.593    0.067    1.080   22.805    6.497
     23.700  412.007    1.365    0.067    0.380    0.033    1.152   21.962    6.397
     23.710  415.999    1.126    0.067    0.353    0.067    0.948   22.137    5.853
     23.720  416.351    1.084    0.000    0.646    0.033    0.777   21.521    5.979
     23.730  415.497    1.195    0.000    0.413    0.094    1.149   21.531    5.704
     23.740  415.492    1.221    0.033    0.574    0.033    1.163   22.091    5.932
     23.750  413.084    1.062    0.067    0.507    0.033    1.099   21.899    5.689
     23.760  414.192    1.020    0.033    0.593    0.033    0.876   22.019    6.167
     23.770  414.459    1.134    0.033    0.620    0.067    0.959   21.881    6.417
     23.780  419.744    1.293    0.000    0.533    0.000    0.819   22.669    6.546
     23.790  417.356    1.141    0.094    0.533    0.027    0.846   22.301    6.044
     23.800  415.946    1.176    0.134    0.493    0.000    0.758   21.886    6.097
     23.810  415.531    1.100    0.067    0.627    0.000    0.925   22.366    5.846
     23.820  414.546    1.176    0.067    0.666    0.033    0.796   22.891    5.699
     23.830  418.018    1.088    0.033    0.691    0.033    0.883   22.766    6.219
     23.840  418.192    1.244    0.100    0.560    0.067    0.812   22.405    5.884
     23.850  414.238    1.100    0.134    0.691    0.000    1.028   22.412    6.076
     23.860  422.556    1.259    0.067    0.613    0.000    0.909   23.246    5.750
     23.870  420.285    1.350    0.067    0.700    0.033    0.955   22.086    5.908
     23.880  419.946    1.202    0.067    0.553    0.033    0.856   22.678    6.232
     23.890  418.188    1.202    0.067    0.620    0.033    0.909   22.332    5.731
     23.900  417.090    1.062    0.100    0.553    0.100    0.804   22.924    6.290
     23.910  419.302    1.123    0.067    0.711    0.067    0.925   23.240    6.501
     23.920  419.191    1.009    0.033    0.613    0.067    0.807   22.752    5.541
     23.930  418.388    1.009    0.134    0.673    0.000    1.069   23.183    6.220
     23.940  421.302    1.176    0.033    0.533    0.067    0.827   22.710    6.086
     23.950  419.840    1.206    0.000    0.500    0.060    1.012   22.473    6.339
     23.960  419.902    1.168    0.067    0.533    0.033    1.019   23.389    6.243
     23.970  419.596    1.346    0.067    0.753    0.033    0.879   23.023    6.495
     23.980  419.452    1.164    0.067    0.620    0.067    1.065   23.387    6.766
     23.990  416.338    1.047    0.000    0.797    0.033    0.804   22.221    6.185
     24.000  419.265    1.229    0.067    0.613    0.067    0.925   22.627    6.121
     24.010  421.268    1.073    0.067    0.540    0.067    0.808   22.645    5.798
     24.020  418.140    1.069    0.067    0.567    0.033    0.815   22.544    6.522
     24.030  422.824    0.982    0.067    0.660    0.033    0.804   22.596    6.684
     24.040  418.586    1.221    0.000    0.680    0.033    0.918   22.354    6.013
     24.050  419.855    1.221    0.000    0.560    0.094    0.899   22.702    6.127
     24.060  420.323    1.088    0.067    0.620    0.033    1.117   22.798    6.627
     24.070  418.913    1.115    0.033    0.733    0.033    1.001   22.760    6.101
     24.080  414.239    1.141    0.100    0.631    0.000    0.960   22.460    6.613
     24.090  417.567    1.126    0.000    0.533    0.067    0.960   21.963    6.371
     24.100  418.149    1.373    0.033    0.546    0.000    0.876   21.586    6.154
     24.110  418.762    1.267    0.067    0.466    0.067    1.126   22.670    6.164
     24.120  413.828    1.346    0.033    0.540    0.094    1.028   22.139    5.921
     24.130  413.724    1.255    0.000    0.480    0.033    1.092   21.963    6.301
     24.140  418.499    1.323    0.033    0.593    0.033    0.952   22.343    5.977
     24.150  415.737    1.285    0.000    0.611    0.033    1.046   21.840    6.631
     24.160  417.319    1.229    0.033    0.533    0.033    0.944   21.904    5.900
     24.170  413.194    1.270    0.033    0.440    0.067    1.031   22.720    6.399
     24.180  416.810    1.339    0.033    0.420    0.000    1.039   21.914    6.529
     24.190  418.003    1.434    0.067    0.493    0.033    0.879   22.353    6.608
     24.200  417.604    1.285    0.033    0.394    0.033    1.054   20.471    6.477
     24.210  417.420    1.301    0.033    0.514    0.033    0.997   22.323    6.883
     24.220  418.504    1.100    0.000    0.634    0.067    0.917   22.271    6.898
     24.230  418.103    1.346    0.067    0.691    0.100    1.050   21.723    6.786
     24.240  417.754    1.346    0.067    0.574    0.027    0.865   22.592    6.387
     24.250  419.678    1.164    0.033    0.454    0.033    0.857   22.605    6.530
     24.260  419.501    1.073    0.033    0.526    0.033    1.032   22.180    6.526
     24.270  419.162    1.217    0.067    0.454    0.033    0.895   22.550    6.653
     24.280  421.216    1.016    0.100    0.641    0.000    1.085   21.511    6.655
     24.290  422.164    1.123    0.033    0.507    0.033    1.069   21.524    6.622
     24.300  418.350    1.016    0.033    0.540    0.033    1.137   22.582    6.364
     24.310  418.163    1.035    0.060    0.585    0.100    1.189   22.607    6.790
     24.320  423.456    1.069    0.067    0.553    0.033    1.077   22.066    7.236
     24.330  422.326    1.047    0.067    0.480    0.067    1.141   23.188    7.105
     24.340  421.368    1.365    0.067    0.445    0.033    1.159   22.960    7.216
     24.350  424.091    1.392    0.033    0.567    0.033    1.004   22.569    6.423
     24.360  413.162    1.373    0.033    0.387    0.000    1.031   22.447    6.028
     24.370  413.409    1.388    0.000    0.447    0.033    1.088   22.081    5.860
     24.380  417.462    1.327    0.033    0.540    0.033    1.119   21.957    6.219
     24.390  414.525    1.475    0.067    0.500    0.000    1.128   21.789    6.108
     24.400  418.364    1.301    0.000    0.660    0.060    1.157   21.633    5.614
     24.410  415.630    1.248    0.000    0.734    0.033    1.138   22.757    6.001
     24.420  417.254    1.054    0.000    0.459    0.033    1.024   22.291    5.909
     24.430  417.632    1.248    0.000    0.560    0.067    1.255   22.787    6.389
     24.440  415.836    1.141    0.000    0.518    0.033    1.137   22.249    6.357
     24.450  418.040    1.126    0.033    0.598    0.033    1.058   22.286    6.286
     24.460  419.018    1.062    0.067    0.560    0.067    1.270   22.103    6.213
     24.470  418.141    1.047    0.033    0.600    0.067    1.111   22.029    6.354
     24.480  417.059    1.153    0.033    0.533    0.033    1.062   21.628    6.418
     24.490  415.429    1.195    0.033    0.579    0.067    1.138   22.620    5.920
     24.500  420.538    1.062    0.067    0.413    0.033    1.050   22.135    6.170
     24.510  420.151    1.229    0.067    0.694    0.000    1.145   22.369    6.279
     24.520  419.904    1.255    0.067    0.560    0.067    1.111   22.303    6.079
     24.530  418.946    1.365    0.033    0.627    0.060    1.263   22.096    5.956
     24.540  419.362    1.183    0.000    0.579    0.000    0.982   21.857    6.208
     24.550  419.356    1.505    0.000    0.718    0.100    1.031   22.315    5.789
     24.560  413.960    1.589    0.067    0.533    0.033    1.081   21.520    5.986
     24.570  418.157    1.380    0.100    0.611    0.000    1.183   21.884    5.603
     24.580  419.284    1.115    0.067    0.600    0.000    1.085   21.955    6.090
     24.590  419.905    1.339    0.000    0.560    0.000    1.043   21.981    6.233
     24.600  413.389    1.267    0.000    0.526    0.000    1.032   23.527    6.114
     24.610  416.295    1.445    0.000    0.514    0.067    1.058   23.026    5.565
     24.620  415.608    1.285    0.067    0.620    0.033    1.032   22.081    6.001
     24.630  412.060    1.308    0.033    0.498    0.033    1.157   22.487    5.730
     24.640  415.606    1.357    0.060    0.507    0.060    0.997   22.380    5.899
     24.650  418.670    1.331    0.033    0.613    0.033    1.115   22.612    5.940
     24.660  416.266    1.190    0.033    0.533    0.033    1.088   22.031    6.113
     24.670  419.857    1.339    0.033    0.514    0.000    1.201   23.074    5.875
     24.680  413.720    1.062    0.000    0.507    0.100    1.024   22.615    5.392
     24.690  415.960    1.115    0.000    0.547    0.067    1.138   21.453    5.439
     24.700  416.709    1.285    0.033    0.507    0.033    1.119   22.326    5.494
     24.710  417.571    1.323    0.067    0.627    0.033    1.038   22.814    6.064
     24.720  417.516    1.418    0.000    0.613    0.127    1.107   22.583    5.811
     24.730  420.729    1.301    0.000    0.567    0.134    1.338   23.017    5.976
     24.740  419.335    1.392    0.000    0.613    0.100    1.157   23.641    5.676
     24.750  419.136    1.270    0.000    0.581    0.033    1.058   23.175    6.279
     24.760  417.202    1.274    0.000    0.593    0.134    1.225   23.367    5.287
     24.770  415.954    1.403    0.067    0.533    0.067    0.985   23.085    5.245
     24.780  413.389    1.365    0.033    0.591    0.033    1.217   22.187    4.894
     24.790  419.737    1.339    0.000    0.706    0.067    1.247   22.836    5.068
     24.800  418.903    1.399    0.000    0.507    0.033    1.153   22.855    5.589
     24.810  419.363    1.263    0.000    0.574    0.100    1.050   22.248    5.759
     24.820  416.099    1.327    0.000    0.591    0.100    1.054   22.267    6.217
     24.830  415.586    1.365    0.000    0.567    0.033    1.118   23.079    6.209
     24.840  420.632    1.312    0.000    0.480    0.100    0.997   22.495    6.604
     24.850  416.745    1.187    0.100    0.666    0.100    1.085   22.116    5.603
     24.860  416.947    1.323    0.033    0.613    0.033    1.110   22.617    6.591
     24.870  413.421    1.206    0.067    0.665    0.033    1.118   21.646    6.149
     24.880  414.518    1.153    0.067    0.593    0.033    1.156   22.983    5.987
     24.890  415.974    1.285    0.100    0.573    0.067    1.319   22.381    6.174
     24.900  414.526    1.282    0.067    0.593    0.033    1.096   21.136    6.001
     24.910  414.949    1.141    0.067    0.560    0.000    1.103   21.873    6.120
     24.920  416.122    1.206    0.100    0.646    0.033    1.307   22.673    5.780
     24.930  421.228    1.380    0.100    0.579    0.033    1.240   22.439    5.861
     24.940  419.135    1.088    0.033    0.518    0.067    1.050   22.131    5.624
     24.950  420.993    1.115    0.033    0.531    0.067    1.251   22.473    5.747
     24.960  419.552    1.327    0.033    0.718    0.067    1.141   22.834    5.928
     24.970  418.931    1.073    0.067    0.464    0.067    1.209   22.229    6.001
     24.980  412.888    1.217    0.000    0.514    0.067    1.213   21.556    6.214
     24.990  416.329    1.282    0.000    0.651    0.067    1.171   22.416    6.029
     25.000  413.395    1.270    0.000    0.646    0.033    1.224   22.076    6.017
     25.010  418.912    1.153    0.033    0.480    0.067    1.198   23.196    5.884
     25.020  416.868    1.195    0.033    0.633    0.033    1.088   22.836    6.423
     25.030  417.984    1.221    0.000    0.620    0.134    1.149   22.880    6.203
     25.040  419.312    1.327    0.067    0.567    0.033    1.156   21.714    5.698
     25.050  416.731    1.248    0.094    0.447    0.060    1.179   22.637    6.385
     25.060  421.015    1.373    0.033    0.613    0.033    1.221   22.235    6.057
     25.070  415.968    1.308    0.067    0.581    0.067    1.216   22.312    6.577
     25.080  419.430    1.354    0.067    0.560    0.033    1.152   23.547    6.106
     25.090  420.212    1.035    0.033    0.652    0.100    1.062   23.282    5.988
     25.100  415.860    1.229    0.033    0.564    0.067    0.937   22.488    6.038
     25.110  421.667    1.179    0.033    0.560    0.100    0.960   23.487    6.222
     25.120  415.830    1.164    0.033    0.613    0.000    0.994   22.821    5.940
     25.130  413.761    1.285    0.067    0.567    0.033    1.020   22.350    6.489
     25.140  415.983    1.221    0.033    0.518    0.033    1.164   22.326    5.925
     25.150  411.551    1.115    0.067    0.646    0.067    1.111   22.739    6.126
     25.160  416.313    1.126    0.100    0.571    0.067    1.157   22.672    6.276
     25.170  418.954    1.088    0.033    0.617    0.067    1.119   23.045    6.429
     25.180  411.138    1.179    0.100    0.567    0.067    0.940   22.722    6.533
     25.190  414.783    1.346    0.000    0.514    0.067    1.191   22.848    6.184
     25.200  414.630    1.335    0.067    0.473    0.000    1.092   22.958    5.980
     25.210  412.724    1.308    0.000    0.613    0.033    1.081   21.914    6.072
     25.220  417.528    1.221    0.033    0.691    0.067    1.240   23.177    6.375
     25.230  417.735    1.153    0.033    0.627    0.000    1.296   23.905    6.234
     25.240  419.641    1.308    0.033    0.764    0.067    1.065   23.842    6.483
     25.250  414.488    1.270    0.033    0.553    0.060    1.273   22.609    6.403
     25.260  412.913    1.123    0.033    0.627    0.067    1.005   22.892    6.115
     25.270  416.018    1.479    0.067    0.725    0.033    1.217   23.793    5.923
     25.280  412.791    1.126    0.033    0.593    0.033    1.122   23.514    5.410
     25.290  408.562    1.035    0.033    0.720    0.067    1.061   23.644    5.498
     25.300  409.577    1.115    0.033    0.547    0.033    1.198   23.247    5.525
     25.310  414.067    1.221    0.033    0.447    0.067    1.225   23.705    6.442
     25.320  417.745    1.195    0.067    0.694    0.033    1.148   23.039    6.199
     25.330  414.735    1.392    0.000    0.579    0.100    1.072   24.046    5.902
     25.340  412.419    1.195    0.000    0.447    0.033    0.971   23.703    6.114
     25.350  420.065    1.221    0.000    0.611    0.033    1.076   23.248    6.004
     25.360  415.885    1.297    0.067    0.551    0.033    1.129   22.630    5.867
     25.370  420.495    1.176    0.033    0.398    0.033    1.103   22.838    6.110
     25.380  414.540    1.221    0.067    0.607    0.067    1.122   22.941    5.420
     25.390  419.014    1.168    0.067    0.718    0.033    1.190   23.157    6.156
     25.400  416.568    1.460    0.067    0.466    0.120    1.225   23.446    5.720
     25.410  416.902    1.153    0.033    0.607    0.033    0.990   23.529    5.734
     25.420  415.118    1.168    0.067    0.574    0.067    1.141   22.884    5.924
     25.430  415.089    1.270    0.033    0.663    0.033    1.175   23.380    5.740
     25.440  417.978    1.339    0.000    0.553    0.000    1.020   23.646    6.215
     25.450  414.814    1.270    0.100    0.673    0.033    0.918   23.129    6.210
     25.460  414.153    1.267    0.033    0.526    0.033    1.180   23.476    6.082
     25.470  416.408    1.236    0.033    0.584    0.094    0.918   23.167    6.403
     25.480  415.231    1.168    0.067    0.613    0.067    0.948   23.631    5.994
     25.490  418.298    1.365    0.033    0.620    0.033    0.925   23.793    6.364
     25.500  415.009    1.232    0.100    0.560    0.067    1.058   22.679    5.397
     25.510  419.255    1.282    0.100    0.691    0.067    1.145   23.446    6.046
     25.520  418.191    1.335    0.100    0.687    0.100    1.168   23.314    6.260
     25.530  416.817    1.259    0.033    0.673    0.000    1.134   23.600    5.996
     25.540  417.442    1.513    0.000    0.606    0.033    1.164   23.767    6.279
     25.550  415.654    1.521    0.000    0.459    0.100    1.168   23.609    6.496
     25.560  418.595    1.293    0.067    0.687    0.067    1.224   22.889    5.982
     25.570  419.163    1.285    0.067    0.533    0.033    1.172   22.916    6.106
     25.580  419.634    0.937    0.067    0.646    0.067    1.145   24.557    5.745
     25.590  417.434    1.229    0.100    0.545    0.100    1.254   24.122    5.983
     25.600  419.998    1.229    0.100    0.627    0.000    1.050   23.578    5.573
     25.610  419.155    1.213    0.033    0.593    0.067    1.187   23.141    5.669
     25.620  419.829    1.221    0.067    0.778    0.094    1.190   22.681    5.730
     25.630  419.007    1.357    0.067    0.579    0.067    1.013   22.801    5.276
     25.640  417.014    1.195    0.100    0.700    0.000    1.111   23.326    5.479
     25.650  414.227    0.929    0.033    0.627    0.033    1.168   22.615    5.494
     25.660  416.263    1.134    0.000    0.533    0.000    1.050   23.365    5.616
     25.670  417.304    1.168    0.067    0.640    0.060    1.027   22.805    5.515
     25.680  416.729    1.282    0.033    0.620    0.000    1.125   22.803    6.125
     25.690  419.595    1.236    0.000    0.713    0.100    1.244   22.786    5.336
     25.700  418.903    1.141    0.033    0.380    0.000    1.240   24.272    5.753
     25.710  419.873    1.244    0.067    0.706    0.033    1.289   24.062    5.305
     25.720  416.377    1.206    0.067    0.631    0.033    1.255   23.239    5.646
     25.730  423.219    1.141    0.033    0.680    0.067    1.289   23.367    5.444
     25.740  420.950    1.244    0.033    0.611    0.067    1.179   22.784    5.413
     25.750  418.156    0.990    0.033    0.586    0.033    1.024   22.725    5.663
     25.760  423.181    1.009    0.000    0.593    0.033    1.164   23.584    6.034
     25.770  421.946    1.043    0.033    0.680    0.067    1.148   23.608    5.374
     25.780  421.401    1.141    0.033    0.606    0.033    1.262   23.573    5.328
     25.790  423.733    1.248    0.033    0.646    0.033    1.224   23.840    5.334
     25.800  418.158    1.035    0.067    0.627    0.067    0.974   22.677    5.303
     25.810  418.687    1.134    0.100    0.519    0.067    1.236   22.477    5.600
     25.820  418.253    1.195    0.067    0.627    0.033    1.145   23.031    5.421
     25.830  418.273    1.248    0.100    0.546    0.067    0.974   22.765    4.890
     25.840  420.213    1.418    0.067    0.646    0.067    1.157   23.105    5.305
     25.850  417.691    1.479    0.100    0.500    0.033    1.205   23.099    5.459
     25.860  418.462    1.259    0.067    0.586    0.033    1.001   21.977    5.728
     25.870  414.454    1.396    0.000    0.706    0.000    1.225   22.025    5.522
     25.880  422.256    1.255    0.067    0.473    0.067    1.175   22.580    5.652
     25.890  415.620    1.392    0.100    0.633    0.033    1.032   22.222    5.583
     25.900  418.896    1.339    0.033    0.613    0.060    1.055   23.017    5.505
     25.910  419.313    1.301    0.067    0.706    0.067    1.198   22.946    5.868
     25.920  421.625    1.429    0.033    0.653    0.067    1.118   22.735    5.660
     25.930  420.232    1.339    0.033    0.653    0.033    1.209   22.521    5.836
     25.940  417.680    1.270    0.067    0.627    0.060    1.043   22.263    5.885
     25.950  421.447    1.429    0.033    0.586    0.033    0.981   22.352    5.603
     25.960  424.213    1.434    0.033    0.540    0.033    1.032   21.763    5.380
     25.970  422.607    1.179    0.067    0.627    0.067    1.092   22.415    5.727
     25.980  422.470    1.282    0.067    0.593    0.067    0.971   22.663    5.837
     25.990  421.577    1.141    0.033    0.526    0.000    0.883   21.898    5.781
     26.000  420.248    1.100    0.000    0.646    0.000    1.138   22.232    5.899
     26.010  420.902    1.282    0.000    0.593    0.000    1.164   21.967    5.734
     26.020  423.290    1.270    0.000    0.627    0.067    0.956   22.213    5.923
     26.030  426.325    1.213    0.000    0.586    0.100    1.178   22.578    5.744
     26.040  423.590    1.153    0.067    0.634    0.094    1.077   22.984    5.954
     26.050  419.627    1.281    0.067    0.638    0.000    1.016   21.528    5.567
     26.060  420.606    1.179    0.000    0.433    0.100    1.057   22.058    6.117
     26.070  416.383    1.312    0.033    0.725    0.033    0.997   22.828    5.585
     26.080  418.816    1.141    0.033    0.593    0.060    1.050   22.109    5.164
     26.090  417.063    1.285    0.033    0.667    0.000    1.054   22.659    5.645
     26.100  417.149    1.164    0.000    0.473    0.033    1.083   22.552    5.856
     26.110  416.951    1.327    0.033    0.440    0.033    0.977   22.125    5.743
     26.120  418.332    1.365    0.033    0.574    0.033    1.062   22.612    5.799
     26.130  420.076    1.206    0.000    0.560    0.094    1.012   21.849    6.329
     26.140  418.733    1.232    0.033    0.444    0.033    1.205   22.337    5.653
     26.150  416.369    1.380    0.033    0.653    0.033    1.080   22.334    5.345
     26.160  419.724    1.361    0.033    0.627    0.033    1.126   22.466    6.194
     26.170  417.904    1.536    0.033    0.540    0.067    1.180   23.257    5.895
     26.180  413.377    1.282    0.033    0.487    0.000    0.956   21.255    6.083
     26.190  413.996    1.229    0.000    0.600    0.067    0.997   22.113    6.307
     26.200  419.550    1.365    0.000    0.772    0.027    1.149   21.841    6.370
     26.210  415.449    1.346    0.000    0.480    0.067    1.058   21.808    5.395
     26.220  414.432    1.187    0.067    0.493    0.033    1.001   21.734    6.181
     26.230  419.322    1.134    0.000    0.487    0.067    0.989   22.903    5.704
     26.240  418.634    1.176    0.067    0.480    0.000    1.039   23.035    5.706
     26.250  418.050    1.206    0.067    0.586    0.067    1.111   22.975    5.880
     26.260  420.852    1.168    0.033    0.586    0.067    1.247   22.974    5.649
     26.270  422.318    1.232    0.033    0.459    0.000    1.115   22.410    6.818
     26.280  417.552    1.187    0.033    0.658    0.000    1.088   22.475    6.287
     26.290  418.590    1.009    0.067    0.507    0.033    1.005   22.856    6.177
     26.300  419.380    1.278    0.000    0.511    0.067    1.058   23.127    6.790
     26.310  417.416    1.141    0.033    0.653    0.033    1.092   22.786    6.530
     26.320  418.223    1.035    0.000    0.698    0.033    1.213   22.659    6.291
     26.330  417.427    1.232    0.033    0.538    0.033    1.066   22.729    7.008
     26.340  419.714    1.361    0.067    0.646    0.033    1.130   23.134    6.956
     26.350  416.192    1.369    0.067    0.553    0.000    1.148   21.896    7.086
     26.360  416.630    1.009    0.033    0.560    0.033    1.027   22.838    6.969
     26.370  417.481    1.149    0.067    0.533    0.033    1.232   21.741    6.744
     26.380  414.596    1.176    0.033    0.560    0.033    1.081   22.355    6.532
     26.390  418.960    1.403    0.033    0.574    0.000    1.217   22.171    5.728
     26.400  414.797    1.123    0.000    0.514    0.000    1.115   22.641    6.108
     26.410  417.271    1.149    0.000    0.640    0.067    1.096   23.334    6.551
     26.420  417.773    1.100    0.000    0.627    0.060    1.187   22.694    6.050
     26.430  419.889    1.285    0.033    0.598    0.033    1.050   23.345    6.319
     26.440  418.327    1.376    0.033    0.600    0.033    1.346   23.228    6.098
     26.450  414.468    1.403    0.067    0.620    0.033    1.247   22.437    5.884
     26.460  418.420    1.285    0.033    0.620    0.067    1.278   22.409    6.359
     26.470  417.019    1.073    0.067    0.605    0.000    1.182   22.770    6.704
     26.480  415.903    0.956    0.033    0.673    0.033    1.276   23.214    6.314
     26.490  413.612    1.062    0.033    0.706    0.094    1.383   22.175    6.603
     26.500  418.041    1.195    0.033    0.723    0.033    1.119   22.978    6.252
     26.510  417.409    1.339    0.100    0.553    0.033    1.119   23.652    6.789
     26.520  419.211    1.301    0.033    0.706    0.033    1.164   23.174    6.989
     26.530  419.888    1.274    0.067    0.653    0.067    1.119   22.826    6.670
     26.540  418.043    1.335    0.033    0.673    0.033    1.160   22.225    6.252
     26.550  418.605    1.468    0.033    0.507    0.000    0.997   22.627    6.023
     26.560  419.345    1.285    0.100    0.680    0.067    1.095   22.087    6.342
     26.570  415.289    1.248    0.033    0.700    0.100    1.182   21.888    6.426
     26.580  415.209    1.232    0.033    0.733    0.100    1.096   23.374    5.864
     26.590  412.838    1.168    0.067    0.673    0.060    1.172   22.344    6.040
     26.600  417.195    1.259    0.067    0.666    0.067    1.050   22.563    5.961
     26.610  418.346    1.471    0.033    0.651    0.100    1.157   22.145    6.196
     26.620  416.286    1.259    0.067    0.560    0.067    0.971   22.455    6.127
     26.630  418.391    1.168    0.067    0.718    0.033    1.240   22.485    6.203
     26.640  417.468    1.141    0.067    0.786    0.067    1.161   23.154    6.224
     26.650  413.572    1.312    0.067    0.553    0.033    1.145   22.384    5.907
     26.660  418.398    1.176    0.067    0.586    0.067    1.229   23.057    5.965
     26.670  422.488    1.350    0.033    0.651    0.067    1.069   23.821    5.595
     26.680  414.786    1.301    0.067    0.440    0.033    1.233   22.159    5.620
     26.690  417.280    1.441    0.033    0.500    0.033    1.092   23.389    6.092
     26.700  419.983    1.521    0.033    0.713    0.033    1.316   23.129    5.677
     26.710  418.831    1.312    0.000    0.447    0.067    1.194   22.035    5.865
     26.720  419.266    1.384    0.000    0.593    0.067    1.164   21.458    5.911
     26.730  418.281    1.415    0.033    0.673    0.033    1.115   23.091    6.076
     26.740  415.777    1.240    0.033    0.627    0.033    1.263   22.285    5.458
     26.750  415.028    1.323    0.033    0.466    0.067    1.175   23.547    6.557
     26.760  417.824    1.141    0.067    0.627    0.033    1.304   22.411    5.664
     26.770  420.627    1.331    0.000    0.500    0.027    1.191   23.601    6.161
     26.780  418.448    1.202    0.067    0.533    0.033    1.293   22.623    5.857
     26.790  414.188    1.308    0.033    0.493    0.033    1.084   22.163    5.439
     26.800  422.166    1.229    0.067    0.640    0.100    1.020   23.856    6.448
     26.810  417.245    1.244    0.067    0.560    0.100    0.770   22.801    5.917
     26.820  418.470    1.270    0.033    0.627    0.100    0.937   22.801    7.004
     26.830  419.417    1.229    0.000    0.567    0.094    0.880   22.459    6.840
     26.840  414.888    1.221    0.067    0.500    0.134    0.717   23.099    6.135
     26.850  418.229    1.035    0.067    0.514    0.033    0.762   22.238    6.207
     26.860  412.955    1.270    0.067    0.560    0.000    0.777   22.796    6.404
     26.870  418.694    1.100    0.100    0.613    0.100    0.698   22.269    6.326
     26.880  418.883    1.137    0.067    0.613    0.067    0.879   22.996    6.290
     26.890  419.472    1.031    0.100    0.586    0.033    0.785   23.158    6.708
     26.900  419.457    1.240    0.033    0.631    0.067    0.754   22.912    6.325
     26.910  421.999    0.940    0.067    0.653    0.067    0.766   23.437    6.659
     26.920  421.682    1.335    0.067    0.586    0.033    0.880   22.536    6.592
     26.930  416.766    1.069    0.033    0.706    0.000    0.884   22.179    6.242
     26.940  421.653    1.232    0.067    0.620    0.067    0.944   22.230    6.589
     26.950  421.029    1.436    0.100    0.578    0.000    0.984   22.535    6.596
     26.960  423.043    1.320    0.100    0.533    0.100    0.698   23.371    6.413
     26.970  424.831    1.115    0.100    0.680    0.033    0.993   23.483    6.575
     26.980  422.628    0.990    0.100    0.621    0.033    0.898   23.463    6.776
     26.990  421.769    1.020    0.100    0.786    0.033    0.902   22.349    6.604
     27.000  420.823    1.229    0.100    0.673    0.033    1.020   22.267    5.739
     27.010  420.941    1.035    0.100    0.653    0.067    0.781   22.877    6.508
     27.020  422.044    1.100    0.100    0.533    0.033    0.890   22.654    6.703
     27.030  420.970    1.088    0.033    0.507    0.100    0.830   23.314    5.763
     27.040  419.466    1.172    0.067    0.513    0.127    0.849   23.189    6.731
     27.050  423.201    1.115    0.067    0.579    0.033    0.891   23.285    6.353
     27.060  424.554    1.115    0.067    0.687    0.100    0.819   23.055    6.583
     27.070  421.377    1.248    0.067    0.473    0.033    0.743   23.707    7.322
     27.080  421.653    1.263    0.100    0.631    0.100    0.849   22.782    7.160
     27.090  422.136    1.240    0.134    0.705    0.067    0.800   23.611    6.849
     27.100  421.445    1.282    0.134    0.653    0.100    0.895   23.072    5.976
     27.110  419.547    1.274    0.100    0.533    0.033    0.815   23.623    6.111
     27.120  417.724    1.081    0.100    0.646    0.033    0.819   22.794    6.875
     27.130  419.070    1.301    0.067    0.613    0.033    0.812   23.114    6.509
     27.140  419.377    1.380    0.067    0.473    0.067    0.724   23.348    6.665
     27.150  418.687    1.452    0.134    0.593    0.000    0.698   22.744    6.322
     27.160  416.444    1.179    0.167    0.507    0.033    0.838   22.688    6.640
     27.170  420.205    1.320    0.067    0.706    0.033    0.743   22.269    6.107
     27.180  416.361    1.255    0.134    0.577    0.100    0.830   23.170    5.947
     27.190  415.340    1.293    0.067    0.743    0.000    0.830   23.049    6.346
     27.200  419.756    1.141    0.067    0.533    0.000    0.784   23.480    6.319
     27.210  420.788    1.293    0.033    0.646    0.067    0.925   23.968    6.300
     27.220  419.394    1.403    0.033    0.713    0.033    0.770   22.827    6.115
     27.230  417.400    1.513    0.100    0.821    0.033    0.857   22.210    6.170
     27.240  415.417    1.221    0.100    0.553    0.000    0.812   23.179    6.631
     27.250  418.613    1.521    0.067    0.631    0.067    0.743   23.595    6.488
     27.260  418.411    1.301    0.067    0.540    0.033    0.709   23.403    6.839
     27.270  421.045    1.365    0.067    0.533    0.000    0.698   23.747    6.772
     27.280  418.623    1.426    0.033    0.613    0.033    0.899   22.792    6.960
     27.290  416.360    1.285    0.067    0.545    0.067    0.762   22.716    7.395
     27.300  412.944    1.153    0.100    0.680    0.067    0.902   22.792    6.460
     27.310  414.000    1.320    0.100    0.634    0.000    0.812   22.759    6.118
     27.320  414.861    1.574    0.100    0.646    0.033    0.838   23.229    5.995
     27.330  418.516    1.213    0.134    0.760    0.000    0.819   24.010    6.227
     27.340  412.478    1.285    0.067    0.646    0.033    0.898   23.224    5.973
     27.350  414.170    1.399    0.100    0.824    0.100    0.830   22.935    5.815
     27.360  419.926    1.399    0.100    0.613    0.127    0.815   22.670    6.024
     27.370  414.704    1.195    0.067    0.560    0.201    0.785   22.903    5.882
     27.380  413.622    1.123    0.134    0.466    0.067    0.785   22.108    6.283
     27.390  416.173    1.255    0.100    0.747    0.100    0.735   22.188    5.974
     27.400  415.756    1.062    0.033    0.540    0.100    0.842   22.221    6.275
     27.410  415.892    1.016    0.067    0.574    0.060    0.732   23.541    6.907
     27.420  413.731    1.195    0.033    0.700    0.160    0.781   22.728    6.168
     27.430  418.652    1.229    0.100    0.659    0.194    0.766   22.795    6.624
     27.440  418.259    1.035    0.100    0.593    0.134    0.603   23.274    5.896
     27.450  416.317    1.221    0.067    0.653    0.167    0.789   22.273    6.905
     27.460  419.986    1.160    0.033    0.567    0.134    0.751   22.361    6.752
     27.470  420.912    1.441    0.033    0.521    0.134    0.777   22.197    6.551
     27.480  415.337    1.415    0.100    0.574    0.167    0.705   23.320    6.748
     27.490  419.031    1.327    0.067    0.454    0.167    0.827   23.135    6.535
     27.500  416.086    1.267    0.067    0.680    0.134    0.713   22.968    6.206
     27.510  420.161    1.274    0.067    0.567    0.067    0.705   23.075    6.392
     27.520  417.260    1.141    0.134    0.666    0.100    0.732   22.491    6.524
     27.530  420.426    1.195    0.100    0.593    0.134    0.781   23.337    6.681
     27.540  419.248    1.282    0.067    0.706    0.067    0.629   22.597    6.499
     27.550  420.752    1.339    0.033    0.680    0.060    0.686   21.894    6.337
     27.560  417.525    1.168    0.067    0.620    0.067    0.732   22.681    6.089
     27.570  416.782    1.179    0.033    0.606    0.094    0.637   23.032    5.768
     27.580  418.819    1.221    0.033    0.553    0.033    0.645   23.196    6.437
     27.590  418.845    1.513    0.033    0.620    0.100    0.576   22.690    6.413
     27.600  418.342    1.399    0.033    0.574    0.067    0.671   22.681    6.566
     27.610  421.011    1.255    0.033    0.526    0.100    0.671   22.196    6.627
     27.620  419.421    1.248    0.067    0.571    0.100    0.584   23.174    6.128
     27.630  418.287    1.468    0.033    0.581    0.067    0.660   23.296    6.165
     27.640  417.646    1.487    0.000    0.684    0.067    0.584   23.445    6.632
     27.650  416.242    1.543    0.033    0.560    0.033    0.497   22.402    6.698
     27.660  417.057    1.327    0.033    0.593    0.100    0.531   23.358    6.349
     27.670  416.347    1.248    0.067    0.511    0.067    0.512   22.874    6.168
     27.680  417.051    1.327    0.100    0.514    0.134    0.668   22.865    6.467
     27.690  416.300    1.407    0.100    0.540    0.134    0.508   22.921    5.937
     27.700  413.854    1.380    0.067    0.620    0.127    0.580   23.132    6.027
     27.710  417.290    1.190    0.100    0.526    0.201    0.755   23.340    6.005
     27.720  420.545    1.426    0.033    0.427    0.100    0.599   23.155    6.482
     27.730  414.717    1.551    0.100    0.454    0.100    0.713   22.672    6.282
     27.740  416.100    1.487    0.067    0.640    0.127    0.652   22.590    7.106
     27.750  411.866    1.248    0.033    0.553    0.134    0.679   22.593    5.973
     27.760  415.299    1.285    0.033    0.620    0.100    0.955   22.716    5.927
     27.770  415.316    1.187    0.033    0.538    0.134    0.705   23.297    6.258
     27.780  416.287    1.350    0.067    0.586    0.134    0.766   23.827    6.382
     27.790  411.795    1.274    0.000    0.662    0.100    0.663   22.677    5.860
     27.800  416.762    1.346    0.033    0.507    0.100    0.686   22.111    5.898
     27.810  414.429    1.267    0.067    0.578    0.261    0.804   22.940    6.414
     27.820  414.932    1.202    0.067    0.480    0.100    0.645   22.120    6.022
     27.830  413.272    1.380    0.033    0.560    0.067    0.947   22.585    5.984
     27.840  412.901    1.141    0.033    0.567    0.067    0.819   22.657    6.367
     27.850  413.135    1.301    0.033    0.553    0.100    0.705   22.854    6.280
     27.860  417.278    1.407    0.000    0.551    0.033    0.944   22.725    5.411
     27.870  415.606    1.274    0.033    0.553    0.067    0.671   23.142    6.083
     27.880  416.177    1.088    0.033    0.560    0.067    0.679   22.215    6.724
     27.890  416.700    0.982    0.067    0.553    0.138    0.846   23.439    6.663
     27.900  416.668    1.153    0.067    0.538    0.167    0.785   21.748    6.582
     27.910  419.346    1.285    0.067    0.538    0.067    0.891   22.256    6.387
     27.920  416.749    1.232    0.067    0.519    0.167    0.807   22.793    6.487
     27.930  415.126    1.274    0.033    0.627    0.094    0.774   22.205    6.113
     27.940  413.794    1.195    0.033    0.606    0.167    0.842   22.597    5.931
     27.950  417.885    1.248    0.033    0.593    0.227    0.682   22.774    6.070
     27.960  422.378    1.373    0.033    0.473    0.134    0.565   22.779    6.249
     27.970  421.494    1.285    0.033    0.440    0.127    0.538   23.359    6.617
     27.980  417.717    1.452    0.100    0.598    0.067    0.804   22.402    6.108
     27.990  416.811    1.248    0.033    0.613    0.100    0.796   22.806    5.997
     28.000  419.270    1.354    0.067    0.540    0.067    0.595   22.912    6.608
     28.010  420.267    1.168    0.067    0.504    0.221    0.618   21.990    7.193
     28.020  417.581    1.293    0.100    0.360    0.033    0.576   22.926    6.051
     28.030  417.766    1.213    0.067    0.586    0.100    0.675   23.679    5.966
     28.040  416.758    1.335    0.067    0.538    0.094    0.538   22.357    5.928
     28.050  414.725    1.047    0.100    0.473    0.067    0.531   22.615    6.479
     28.060  416.076    1.350    0.033    0.511    0.067    0.667   22.544    6.437
     28.070  412.543    1.312    0.067    0.533    0.067    0.587   22.086    6.030
     28.080  416.111    1.259    0.033    0.617    0.033    0.751   23.289    6.290
     28.090  414.300    1.217    0.033    0.493    0.000    0.690   22.756    6.270
     28.100  418.387    1.195    0.067    0.447    0.067    0.629   22.651    6.301
     28.110  414.854    1.217    0.067    0.613    0.067    0.751   22.708    6.822
     28.120  414.615    1.434    0.033    0.538    0.067    0.664   22.807    6.532
     28.130  416.462    1.403    0.033    0.586    0.067    0.626   23.031    6.592
     28.140  414.803    1.267    0.033    0.500    0.033    0.565   22.382    6.610
     28.150  420.352    1.365    0.033    0.533    0.067    0.599   22.781    6.458
     28.160  422.012    1.297    0.100    0.586    0.067    0.633   22.463    6.466
     28.170  418.770    1.392    0.033    0.553    0.067    0.599   23.202    6.725
     28.180  416.037    1.335    0.067    0.518    0.033    0.637   22.683    6.709
     28.190  417.980    1.335    0.033    0.606    0.067    0.648   22.959    6.351
     28.200  418.208    1.202    0.067    0.500    0.100    0.557   22.823    6.463
     28.210  418.046    1.278    0.067    0.564    0.033    0.550   22.963    6.177
     28.220  417.320    1.456    0.033    0.620    0.067    0.603   22.961    5.507
     28.230  411.853    1.354    0.033    0.586    0.067    0.470   23.091    5.870
     28.240  415.636    1.301    0.033    0.613    0.067    0.645   23.273    6.025
     28.250  416.934    1.429    0.033    0.560    0.000    0.671   22.478    6.080
     28.260  411.619    1.434    0.067    0.538    0.067    0.497   22.453    5.831
     28.270  414.466    1.115    0.033    0.567    0.067    0.705   22.325    5.958
     28.280  414.640    1.115    0.033    0.579    0.033    0.845   22.370    5.813
     28.290  416.472    1.009    0.067    0.500    0.067    0.565   22.599    6.257
     28.300  413.624    1.202    0.033    0.586    0.134    0.538   22.843    5.814
     28.310  415.172    1.100    0.067    0.579    0.067    0.481   22.614    6.089
     28.320  415.280    1.088    0.033    0.498    0.067    0.781   22.652    5.904
     28.330  417.748    1.312    0.033    0.593    0.067    0.523   23.054    6.241
     28.340  421.397    1.388    0.067    0.461    0.067    0.648   23.009    6.034
     28.350  419.263    1.494    0.067    0.675    0.033    0.645   23.046    5.517
     28.360  415.119    1.354    0.033    0.560    0.067    0.576   22.612    6.298
     28.370  413.466    1.331    0.067    0.420    0.033    0.561   22.629    6.398
     28.380  420.444    1.168    0.100    0.459    0.100    0.713   22.447    6.496
     28.390  411.471    1.547    0.033    0.466    0.100    0.618   22.102    6.161
     28.400  415.739    1.380    0.067    0.540    0.067    0.497   22.655    6.238
     28.410  413.519    1.274    0.100    0.487    0.033    0.652   21.809    6.539
     28.420  416.057    1.088    0.067    0.613    0.067    0.542   23.081    6.075
     28.430  414.459    1.297    0.033    0.500    0.067    0.592   22.476    6.106
     28.440  415.070    1.293    0.067    0.600    0.067    0.531   22.488    6.174
     28.450  418.033    1.365    0.100    0.600    0.067    0.504   22.702    6.392
     28.460  419.726    1.339    0.067    0.670    0.067    0.459   22.811    6.778
     28.470  415.550    1.285    0.067    0.624    0.067    0.523   22.747    6.077
     28.480  414.583    1.213    0.067    0.700    0.100    0.531   22.979    6.031
     28.490  414.251    1.327    0.067    0.447    0.067    0.413   22.708    6.065
     28.500  414.543    1.221    0.033    0.595    0.033    0.520   22.640    6.120
     28.510  414.972    1.312    0.100    0.459    0.067    0.557   23.369    6.409
     28.520  418.144    1.274    0.067    0.493    0.067    0.485   23.963    6.251
     28.530  416.354    1.403    0.100    0.579    0.067    0.372   22.812    6.205
     28.540  416.404    1.229    0.100    0.440    0.033    0.497   22.937    6.111
     28.550  414.687    1.176    0.033    0.575    0.000    0.659   22.213    6.045
     28.560  416.802    1.327    0.100    0.507    0.067    0.686   23.724    5.788
     28.570  416.323    1.168    0.100    0.560    0.033    0.550   24.698    6.195
     28.580  411.840    1.195    0.067    0.598    0.033    0.531   23.567    6.371
     28.590  410.054    1.062    0.067    0.542    0.000    0.535   23.345    6.019
     28.600  412.397    1.229    0.033    0.493    0.100    0.497   23.196    6.211
     28.610  412.063    1.062    0.033    0.531    0.100    0.409   23.814    6.485
     28.620  414.228    1.221    0.033    0.613    0.067    0.478   23.429    6.129
     28.630  415.287    1.270    0.067    0.553    0.100    0.444   23.132    6.215
     28.640  415.550    1.115    0.067    0.560    0.067    0.398   22.568    6.514
     28.650  411.334    1.255    0.067    0.553    0.067    0.515   22.383    6.495
     28.660  413.225    1.176    0.033    0.617    0.033    0.546   22.987    6.693
     28.670  413.358    1.195    0.033    0.677    0.033    0.660   22.004    6.587
     28.680  414.856    1.346    0.067    0.613    0.067    0.485   23.573    6.205
     28.690  415.351    1.388    0.100    0.526    0.033    0.610   22.705    6.409
     28.700  417.848    1.206    0.067    0.473    0.033    0.512   23.045    6.527
     28.710  414.576    1.274    0.033    0.533    0.000    0.451   22.642    6.164
     28.720  414.124    1.312    0.033    0.633    0.033    0.633   23.386    6.491
     28.730  412.543    1.096    0.067    0.633    0.033    0.516   23.005    6.259
     28.740  411.057    1.088    0.067    0.531    0.033    0.827   22.708    5.890
     28.750  413.296    1.312    0.033    0.420    0.067    0.516   22.706    6.329
     28.760  414.451    1.380    0.033    0.564    0.033    0.467   23.001    6.141
     28.770  412.108    1.141    0.067    0.500    0.067    0.607   23.027    5.757
     28.780  419.409    1.320    0.067    0.533    0.067    0.576   23.816    6.118
     28.790  413.897    1.195    0.067    0.473    0.033    0.573   23.485    6.316
     28.800  417.159    1.460    0.067    0.507    0.067    0.417   22.964    6.355
     28.810  416.455    1.604    0.067    0.533    0.067    0.467   22.762    6.220
     28.820  416.813    1.475    0.100    0.613    0.067    0.504   23.622    5.911
     28.830  419.340    1.304    0.067    0.653    0.067    0.444   23.277    6.615
     28.840  415.261    1.176    0.033    0.593    0.033    0.520   23.296    5.922
     28.850  417.491    1.088    0.033    0.493    0.033    0.610   22.963    5.950
     28.860  413.691    1.168    0.000    0.500    0.033    0.565   23.346    6.422
     28.870  414.746    1.392    0.033    0.586    0.100    0.584   22.268    6.718
     28.880  416.187    1.123    0.067    0.533    0.067    0.497   22.396    6.401
     28.890  419.671    1.323    0.033    0.526    0.067    0.523   22.302    6.146
     28.900  416.232    1.308    0.067    0.466    0.067    0.504   22.049    6.462
     28.910  414.165    1.206    0.067    0.500    0.067    0.633   22.941    5.790
     28.920  414.262    1.301    0.067    0.567    0.067    0.497   23.201    6.292
     28.930  412.130    1.221    0.067    0.586    0.127    0.594   22.240    5.896
     28.940  410.804    1.331    0.067    0.493    0.000    0.402   22.405    6.182
     28.950  412.852    1.308    0.067    0.480    0.067    0.539   22.181    5.969
     28.960  408.002    1.327    0.033    0.413    0.033    0.466   21.512    6.157
     28.970  412.365    1.373    0.067    0.586    0.033    0.390   22.155    6.078
     28.980  411.032    1.289    0.067    0.624    0.067    0.728   22.074    5.299
     28.990  412.829    1.308    0.134    0.646    0.100    0.599   21.638    6.354
     29.000  412.151    1.357    0.067    0.693    0.067    0.478   21.623    6.233
     29.010  414.595    1.229    0.067    0.613    0.100    0.417   21.908    6.181
     29.020  410.855    1.274    0.067    0.651    0.134    0.618   22.477    5.809
     29.030  414.375    1.293    0.033    0.519    0.100    0.648   22.517    6.144
     29.040  412.736    1.365    0.100    0.507    0.100    0.594   21.127    6.255
     29.050  411.296    1.376    0.100    0.526    0.067    0.652   21.207    6.039
     29.060  411.114    1.346    0.100    0.694    0.100    0.750   21.132    5.934
     29.070  407.927    1.346    0.134    0.526    0.067    0.531   21.534    6.666
     29.080  409.012    1.392    0.100    0.473    0.067    0.576   22.654    6.410
     29.090  411.017    1.551    0.067    0.413    0.067    0.523   21.846    6.079
     29.100  411.725    1.369    0.067    0.367    0.100    0.592   22.107    5.865
     29.110  413.131    1.308    0.067    0.504    0.067    0.512   22.209    5.807
     29.120  413.388    1.388    0.033    0.413    0.100    0.740   21.421    6.559
     29.130  414.142    1.320    0.033    0.348    0.105    0.569   21.894    6.382
     29.140  410.142    1.228    0.067    0.294    0.033    0.668   22.155    6.200
     29.150  408.302    1.259    0.067    0.392    0.067    0.531   21.579    5.642
     29.160  409.805    1.331    0.067    0.287    0.105    0.679   21.527    5.301
     29.170  410.677    1.187    0.100    0.420    0.138    0.770   21.417    6.068
     29.180  412.163    1.285    0.067    0.606    0.134    0.557   21.469    6.355
     29.190  413.255    1.187    0.033    0.560    0.172    0.633   21.688    5.906
     29.200  413.729    1.301    0.134    0.560    0.067    0.701   20.875    6.129
     29.210  413.118    1.399    0.033    0.627    0.067    0.629   21.908    6.096
     29.220  410.698    1.153    0.067    0.553    0.067    0.425   21.841    6.534
     29.230  413.327    1.179    0.100    0.591    0.100    0.557   21.891    6.420
     29.240  415.050    1.206    0.067    0.584    0.067    0.451   22.163    6.248
     29.250  416.436    1.301    0.067    0.579    0.067    0.481   22.102    6.231
     29.260  418.155    1.399    0.033    0.706    0.033    0.531   22.392    6.001
     29.270  413.873    1.141    0.067    0.579    0.100    0.497   21.632    6.316
     29.280  415.537    1.354    0.134    0.507    0.000    0.592   23.123    6.386
     29.290  416.195    1.312    0.067    0.624    0.100    0.731   22.471    5.919
     29.300  415.549    1.081    0.067    0.660    0.067    0.592   21.894    5.699
     29.310  411.683    1.365    0.033    0.500    0.033    0.493   21.424    6.294
     29.320  412.948    1.365    0.033    0.500    0.067    0.584   21.902    6.208
     29.330  414.978    1.267    0.067    0.514    0.033    0.777   22.511    6.061
     29.340  414.577    1.270    0.067    0.560    0.067    0.478   21.841    5.996
     29.350  410.461    1.206    0.067    0.551    0.067    0.470   21.268    6.092
     29.360  413.324    1.335    0.067    0.646    0.067    0.626   21.936    6.512
     29.370  413.628    1.126    0.033    0.567    0.120    0.663   22.079    6.974
     29.380  412.718    1.346    0.100    0.514    0.067    0.364   22.407    5.430
     29.390  412.722    1.232    0.067    0.640    0.067    0.425   21.685    5.770
     29.400  420.389    1.259    0.067    0.573    0.067    0.538   21.906    6.336
     29.410  416.821    1.244    0.100    0.680    0.067    0.493   22.092    6.176
     29.420  413.415    1.354    0.033    0.567    0.000    0.467   21.720    5.712
     29.430  411.744    1.206    0.067    0.567    0.033    0.406   22.061    5.615
     29.440  411.994    1.047    0.067    0.514    0.033    0.550   22.483    5.624
     29.450  409.905    1.301    0.033    0.473    0.067    0.603   23.096    5.859
     29.460  411.624    1.206    0.033    0.637    0.033    0.664   22.734    5.911
     29.470  410.088    1.255    0.033    0.620    0.033    0.504   22.407    5.677
     29.480  412.431    1.088    0.067    0.687    0.067    0.618   22.593    6.097
     29.490  413.791    1.335    0.033    0.660    0.000    0.497   22.544    5.729
     29.500  411.983    1.115    0.033    0.606    0.033    0.671   22.558    5.587
     29.510  410.034    1.399    0.067    0.627    0.033    0.610   22.657    5.571
     29.520  411.754    1.274    0.033    0.598    0.067    0.497   23.259    5.678
     29.530  411.442    1.339    0.033    0.631    0.067    0.584   22.135    6.255
     29.540  414.204    1.392    0.033    0.718    0.033    0.531   22.370    5.737
     29.550  414.886    1.365    0.067    0.613    0.067    0.470   21.903    5.846
     29.560  414.260    1.570    0.033    0.487    0.067    0.758   22.233    6.077
     29.570  413.140    1.441    0.033    0.553    0.033    0.781   22.513    6.491
     29.580  414.008    1.259    0.033    0.599    0.067    0.584   22.129    7.227
     29.590  415.154    1.206    0.033    0.586    0.100    0.504   22.207    5.411
     29.600  412.396    1.380    0.100    0.533    0.067    0.618   23.245    6.104
     29.610  417.533    1.228    0.033    0.631    0.067    0.520   22.972    6.515
     29.620  411.489    1.240    0.033    0.586    0.134    0.584   22.605    5.685
     29.630  412.790    1.418    0.067    0.538    0.067    0.580   22.546    6.471
     29.640  411.376    1.100    0.067    0.507    0.067    0.527   22.062    6.760
     29.650  408.965    1.221    0.067    0.609    0.033    0.470   22.260    6.236
     29.660  409.787    1.274    0.100    0.473    0.033    0.550   22.679    6.948
     29.670  410.332    1.316    0.100    0.526    0.067    0.550   22.012    6.521
     29.680  412.748    1.285    0.033    0.473    0.033    0.481   21.415    6.756
     29.690  410.555    1.392    0.033    0.560    0.067    0.512   21.866    6.528
     29.700  413.261    1.195    0.033    0.666    0.000    0.546   21.702    6.709
     29.710  408.667    1.350    0.067    0.613    0.067    0.629   21.464    6.941
     29.720  412.491    1.176    0.033    0.658    0.067    0.485   21.971    6.579
     29.730  415.231    1.096    0.067    0.620    0.067    0.470   22.179    6.508
     29.740  413.615    1.471    0.100    0.611    0.067    0.557   21.755    6.192
     29.750  412.342    1.221    0.067    0.533    0.067    0.690   21.660    6.010
     29.760  416.829    1.285    0.067    0.666    0.067    0.531   21.224    6.389
     29.770  415.589    1.301    0.033    0.579    0.067    0.565   22.192    5.575
     29.780  414.342    1.248    0.033    0.600    0.067    0.459   21.551    5.868
     29.790  408.157    1.149    0.033    0.567    0.100    0.584   21.425    6.356
     29.800  413.295    1.494    0.033    0.560    0.067    0.546   22.477    6.831
     29.810  410.318    1.422    0.000    0.613    0.033    0.512   21.414    6.271
     29.820  415.573    1.221    0.067    0.593    0.067    0.731   22.167    6.490
     29.830  410.653    1.335    0.067    0.677    0.000    0.666   22.473    6.319
     29.840  407.517    1.282    0.067    0.586    0.000    0.736   21.140    6.500
     29.850  411.396    1.240    0.067    0.473    0.033    0.564   21.104    6.286
     29.860  405.576    1.354    0.033    0.493    0.067    0.451   21.365    6.678
     29.870  414.028    1.468    0.033    0.574    0.033    0.668   22.894    6.608
     29.880  415.914    1.365    0.033    0.507    0.033    0.812   22.618    6.810
     29.890  414.186    1.346    0.033    0.561    0.033    0.485   21.916    6.563
     29.900  412.731    1.392    0.033    0.473    0.000    0.538   22.111    6.094
     29.910  412.699    1.267    0.067    0.420    0.000    0.645   21.219    6.607
     29.920  409.090    1.285    0.033    0.507    0.033    0.531   22.500    6.017
     29.930  416.005    1.248    0.067    0.473    0.033    0.538   21.635    6.621
     29.940  414.023    1.354    0.033    0.466    0.000    0.618   22.812    6.333
     29.950  413.611    1.195    0.067    0.493    0.067    0.576   21.868    6.086
     29.960  413.896    1.380    0.067    0.427    0.067    0.645   22.664    6.379
     29.970  414.173    1.282    0.033    0.473    0.033    0.584   22.016    6.977
     29.980  412.450    1.456    0.033    0.514    0.033    0.671   21.820    6.137
     29.990  406.907    1.532    0.067    0.586    0.033    0.644   22.013    6.173
     30.000  410.463    1.282    0.100    0.640    0.067    0.451   21.256    6.798
     30.010  411.831    1.285    0.033    0.560    0.067    0.645   21.915    6.648
     30.020  412.258    1.202    0.033    0.546    0.033    0.701   21.420    6.849
     30.030  410.462    1.009    0.033    0.567    0.067    0.557   21.104    5.966
     30.040  410.494    1.115    0.033    0.466    0.067    0.587   21.151    6.603
     30.050  410.618    1.035    0.067    0.480    0.067    0.606   20.639    6.279
     30.060  414.745    1.232    0.033    0.688    0.067    0.523   21.290    6.967
     30.070  413.734    1.141    0.033    0.507    0.067    0.584   22.633    6.580
     30.080  412.784    1.323    0.033    0.737    0.067    0.781   21.012    6.326
     30.090  408.543    1.373    0.033    0.733    0.033    0.807   20.746    6.328
     30.100  411.756    1.346    0.067    0.613    0.033    0.671   21.954    6.233
     30.110  412.897    1.259    0.033    0.666    0.033    0.823   21.658    6.621
     30.120  408.836    1.069    0.033    0.500    0.033    0.705   21.475    6.458
     30.130  412.462    1.168    0.033    0.726    0.000    0.788   21.771    6.301
     30.140  410.736    1.327    0.033    0.682    0.000    0.815   21.183    6.423
     30.150  412.648    1.229    0.033    0.640    0.067    0.698   21.301    6.921
     30.160  409.813    1.376    0.100    0.440    0.033    0.592   21.832    6.328
     30.170  411.693    1.221    0.100    0.518    0.067    0.564   21.747    6.524
     30.180  412.227    1.274    0.033    0.599    0.033    0.846   22.135    6.715
     30.190  413.185    1.202    0.000    0.620    0.000    0.781   21.826    6.362
     30.200  414.632    1.274    0.033    0.518    0.000    0.879   21.613    6.016
     30.210  411.402    1.471    0.067    0.593    0.067    0.709   21.862    6.279
     30.220  415.374    1.361    0.067    0.473    0.000    0.837   21.752    6.090
     30.230  415.942    1.365    0.067    0.613    0.067    0.766   21.406    6.491
     30.240  413.958    1.221    0.067    0.538    0.067    0.679   22.632    6.587
     30.250  413.707    1.418    0.067    0.729    0.000    0.724   21.545    6.361
     30.260  416.177    1.274    0.067    0.500    0.067    0.715   21.061    6.557
     30.270  414.364    1.373    0.067    0.533    0.067    0.671   21.913    6.452
     30.280  414.527    1.403    0.067    0.473    0.033    0.751   22.438    6.283
     30.290  410.745    1.392    0.067    0.514    0.000    0.687   21.602    6.881
     30.300  412.021    1.248    0.067    0.600    0.033    0.770   21.890    6.920
     30.310  412.052    1.195    0.067    0.593    0.067    0.735   21.841    6.374
     30.320  409.522    1.270    0.067    0.660    0.033    0.712   21.404    6.369
     30.330  409.699    1.445    0.067    0.620    0.033    0.800   21.773    6.719
     30.340  410.055    1.521    0.067    0.616    0.067    0.830   22.595    6.473
     30.350  410.219    1.285    0.067    0.651    0.033    0.690   21.158    6.818
     30.360  411.225    1.407    0.033    0.571    0.067    0.664   21.948    6.835
     30.370  410.434    1.346    0.100    0.440    0.067    0.584   22.333    6.250
     30.380  414.656    1.445    0.067    0.500    0.067    0.910   21.662    6.870
     30.390  408.168    1.434    0.067    0.353    0.033    0.792   21.707    6.344
     30.400  412.535    1.285    0.067    0.574    0.067    0.689   21.370    6.400
     30.410  410.498    1.141    0.067    0.579    0.067    0.845   22.498    5.967
     30.420  411.281    1.346    0.033    0.578    0.033    0.917   22.159    5.700
     30.430  410.473    1.202    0.033    0.420    0.033    0.747   21.690    5.887
     30.440  412.984    1.255    0.067    0.519    0.067    0.735   22.507    6.021
     30.450  410.001    1.195    0.033    0.606    0.033    0.690   22.765    5.523
     30.460  407.936    1.331    0.100    0.500    0.067    0.886   22.448    6.219
     30.470  414.439    1.123    0.067    0.571    0.067    0.671   22.954    6.090
     30.480  415.775    1.498    0.033    0.666    0.033    0.645   22.234    6.236
     30.490  413.937    1.388    0.033    0.751    0.033    0.592   22.423    5.769
     30.500  418.578    1.377    0.033    0.599    0.033    0.717   22.650    5.791
     30.510  414.776    1.259    0.033    0.620    0.033    0.785   21.802    6.525
     30.520  410.799    1.248    0.067    0.507    0.033    0.791   21.770    6.138
     30.530  415.049    1.410    0.067    0.589    0.067    0.781   22.810    6.492
     30.540  415.300    1.373    0.067    0.725    0.033    0.936   21.788    6.323
     30.550  415.102    1.407    0.067    0.620    0.033    0.717   22.823    5.957
     30.560  415.668    1.232    0.067    0.526    0.067    0.856   22.380    5.801
     30.570  411.058    1.498    0.067    0.577    0.067    0.735   22.783    5.788
     30.580  412.456    1.365    0.033    0.593    0.067    0.838   22.567    5.753
     30.590  417.711    1.141    0.033    0.677    0.067    0.777   22.780    6.419
     30.600  412.246    1.126    0.033    0.560    0.033    0.732   22.564    5.770
     30.610  416.970    1.248    0.067    0.526    0.067    0.697   22.262    6.143
     30.620  416.990    1.361    0.067    0.426    0.033    0.705   22.380    5.628
     30.630  416.694    1.195    0.033    0.640    0.067    0.838   22.678    5.296
     30.640  414.591    1.115    0.067    0.546    0.067    0.766   22.160    6.147
     30.650  415.088    1.403    0.067    0.440    0.067    0.796   21.872    5.375
     30.660  416.414    1.282    0.067    0.526    0.033    0.704   22.340    6.157
     30.670  416.623    1.392    0.067    0.493    0.033    0.777   21.307    6.065
     30.680  415.615    1.248    0.067    0.560    0.067    0.629   22.298    6.515
     30.690  413.559    1.141    0.067    0.579    0.033    0.840   22.211    6.445
     30.700  414.284    1.255    0.067    0.567    0.067    0.796   22.090    5.690
     30.710  415.602    1.335    0.067    0.579    0.067    0.664   22.491    6.018
     30.720  412.473    1.221    0.067    0.593    0.067    0.754   22.667    5.801
     30.730  413.370    1.392    0.067    0.586    0.067    0.865   22.491    6.013
     30.740  415.084    1.229    0.033    0.646    0.033    0.740   23.197    5.726
     30.750  415.194    1.221    0.067    0.748    0.134    0.664   23.411    6.462
     30.760  413.006    1.293    0.033    0.533    0.067    0.690   22.676    6.017
     30.770  413.267    1.350    0.100    0.586    0.067    0.825   23.694    5.705
     30.780  414.117    1.168    0.067    0.600    0.033    0.735   23.110    6.092
     30.790  414.346    1.168    0.067    0.653    0.033    0.804   22.787    6.115
     30.800  414.304    1.267    0.067    0.493    0.033    0.682   22.872    6.532
     30.810  412.200    1.202    0.033    0.627    0.067    0.531   21.854    6.219
     30.820  413.740    1.126    0.033    0.500    0.067    0.751   23.453    5.904
     30.830  414.451    1.316    0.000    0.553    0.067    0.610   23.082    5.867
     30.840  410.696    1.267    0.067    0.478    0.100    0.868   22.049    6.529
     30.850  413.438    1.354    0.067    0.593    0.067    0.587   22.157    6.547
     30.860  412.929    1.202    0.067    0.567    0.033    0.724   23.364    5.736
     30.870  413.056    1.172    0.067    0.546    0.067    0.754   23.970    5.818
     30.880  414.071    1.153    0.067    0.553    0.067    0.644   23.887    6.168
     30.890  411.970    1.123    0.033    0.591    0.033    0.731   22.848    6.110
     30.900  412.959    1.153    0.033    0.627    0.033    0.759   22.242    6.255
     30.910  407.816    1.088    0.067    0.553    0.033    0.610   22.782    6.645
     30.920  413.022    1.293    0.067    0.593    0.067    0.603   23.187    6.489
     30.930  410.677    1.312    0.033    0.420    0.067    0.717   22.811    6.171
     30.940  410.996    1.115    0.067    0.526    0.033    0.891   23.351    6.482
     30.950  408.417    1.380    0.067    0.620    0.033    0.705   23.808    6.424
     30.960  406.917    1.221    0.067    0.593    0.033    0.864   22.859    6.101
     30.970  409.393    1.570    0.100    0.466    0.033    0.731   23.491    6.218
     30.980  410.449    1.323    0.033    0.613    0.067    0.789   23.191    5.955
     30.990  410.159    1.346    0.033    0.519    0.033    0.724   22.746    6.593
     31.000  411.303    1.221    0.067    0.613    0.067    0.876   23.487    6.603
     31.010  409.797    1.195    0.067    0.600    0.067    0.610   22.687    6.246
     31.020  411.189    1.384    0.134    0.553    0.033    0.664   23.202    6.257
     31.030  414.625    1.460    0.033    0.627    0.100    0.914   23.076    6.667
     31.040  408.737    1.088    0.067    0.557    0.067    0.799   22.547    6.237
     31.050  414.021    1.149    0.067    0.440    0.067    0.781   22.408    6.230
     31.060  413.050    1.395    0.100    0.533    0.033    0.769   23.119    6.193
     31.070  409.276    1.028    0.067    0.533    0.067    0.732   22.490    5.965
     31.080  409.083    1.267    0.067    0.593    0.067    0.693   22.897    6.207
     31.090  410.838    1.297    0.067    0.533    0.033    0.804   23.219    5.978
     31.100  409.217    1.073    0.100    0.540    0.033    0.737   23.143    5.883
     31.110  412.701    1.168    0.033    0.514    0.067    0.834   23.029    6.360
     31.120  406.893    1.069    0.033    0.434    0.033    0.697   23.564    6.848
     31.130  413.175    1.229    0.067    0.480    0.067    0.757   22.632    6.267
     31.140  410.145    1.149    0.033    0.434    0.033    0.664   22.980    6.182
     31.150  413.431    1.179    0.033    0.487    0.067    0.803   23.022    6.578
     31.160  411.852    1.141    0.033    0.401    0.033    0.978   22.911    6.392
     31.170  413.631    1.301    0.033    0.420    0.033    0.765   23.228    6.557
     31.180  411.981    1.096    0.033    0.401    0.033    0.974   22.845    5.933
     31.190  410.841    1.354    0.067    0.367    0.067    0.743   22.914    5.950
     31.200  412.130    1.301    0.100    0.427    0.033    0.682   23.478    6.519
     31.210  413.181    1.524    0.033    0.494    0.033    0.777   22.900    6.603
     31.220  412.319    1.426    0.100    0.413    0.067    0.810   22.906    7.058
     31.230  409.021    1.365    0.033    0.307    0.067    0.891   22.944    6.688
     31.240  412.224    1.301    0.033    0.381    0.033    0.865   23.279    5.934
     31.250  412.124    1.164    0.033    0.293    0.033    0.806   23.332    6.685
     31.260  408.904    1.505    0.033    0.233    0.033    0.830   23.000    6.335
     31.270  409.856    1.285    0.067    0.454    0.033    1.004   23.478    6.674
     31.280  410.897    1.301    0.033    0.341    0.033    0.622   23.664    6.611
     31.290  406.566    1.190    0.033    0.427    0.033    0.985   23.321    6.396
     31.300  409.422    1.312    0.067    0.431    0.067    0.717   23.436    6.411
     31.310  407.399    1.259    0.033    0.348    0.033    0.891   24.216    5.854
     31.320  410.695    1.168    0.067    0.281    0.033    1.073   24.373    6.106
     31.330  412.440    1.248    0.067    0.254    0.067    0.895   22.374    5.566
     31.340  409.438    1.069    0.033    0.348    0.067    0.796   22.782    5.896
     31.350  408.951    1.096    0.033    0.300    0.033    0.944   22.526    5.846
     31.360  413.193    1.259    0.067    0.401    0.033    0.774   22.600    6.481
     31.370  410.633    1.365    0.000    0.334    0.067    0.875   23.152    6.327
     31.380  417.269    1.361    0.033    0.507    0.033    0.924   23.599    6.445
     31.390  414.680    1.176    0.033    0.420    0.067    0.890   23.952    6.286
     31.400  411.827    1.365    0.033    0.394    0.033    0.838   23.234    6.207
     31.410  415.761    1.635    0.033    0.394    0.067    0.822   23.220    5.777
     31.420  412.339    1.487    0.033    0.401    0.000    0.943   23.145    6.097
     31.430  414.278    1.487    0.067    0.394    0.033    0.925   23.526    6.009
     31.440  417.949    1.248    0.033    0.300    0.067    0.838   23.783    6.367
     31.450  411.484    1.232    0.000    0.468    0.033    0.990   23.381    5.965
     31.460  410.178    1.179    0.033    0.341    0.033    0.671   22.604    5.691
     31.470  406.633    1.100    0.033    0.307    0.100    0.785   22.831    5.665
     31.480  417.823    1.361    0.033    0.287    0.033    0.803   23.775    6.291
     31.490  418.220    1.195    0.067    0.300    0.067    0.701   22.796    5.930
     31.500  412.752    1.035    0.100    0.341    0.067    0.750   22.803    6.448
     31.510  410.867    1.176    0.033    0.187    0.067    0.884   22.248    6.329
     31.520  408.720    1.190    0.033    0.261    0.067    0.751   22.633    5.672
     31.530  414.980    1.115    0.033    0.394    0.067    0.910   23.174    5.396
     31.540  410.974    1.134    0.067    0.307    0.033    0.857   23.289    5.677
     31.550  410.217    1.274    0.033    0.327    0.033    0.887   23.886    6.040
     31.560  413.158    1.346    0.033    0.487    0.033    0.629   24.255    5.665
     31.570  411.785    1.376    0.033    0.367    0.033    0.811   22.458    5.244
     31.580  414.690    1.532    0.000    0.466    0.033    0.963   23.940    6.082
     31.590  413.802    1.361    0.067    0.381    0.033    1.022   23.826    5.686
     31.600  415.340    1.380    0.067    0.480    0.033    0.978   23.837    5.644
     31.610  417.515    1.361    0.000    0.420    0.100    0.929   24.265    5.803
     31.620  412.895    1.418    0.033    0.501    0.205    0.796   24.281    5.597
     31.630  414.873    1.312    0.000    0.367    0.067    1.076   24.868    5.897
     31.640  415.240    1.354    0.000    0.394    0.033    0.819   25.010    6.179
     31.650  417.719    1.354    0.033    0.454    0.000    0.830   23.765    6.259
     31.660  419.370    1.418    0.067    0.374    0.033    0.724   24.211    5.959
     31.670  411.113    1.285    0.067    0.414    0.033    0.891   24.619    5.836
     31.680  415.455    1.365    0.000    0.341    0.033    0.979   23.756    5.971
     31.690  415.084    1.308    0.000    0.300    0.060    0.940   25.002    6.216
     31.700  415.280    1.289    0.033    0.420    0.094    0.884   25.366    6.416
     31.710  414.569    1.346    0.033    0.307    0.033    0.962   24.806    6.356
     31.720  416.098    1.213    0.067    0.401    0.100    0.796   24.613    6.073
     31.730  417.166    1.141    0.033    0.334    0.067    0.698   24.491    5.945
     31.740  414.891    1.274    0.033    0.274    0.033    0.743   24.166    5.741
     31.750  415.918    1.232    0.067    0.334    0.067    0.751   23.289    6.062
     31.760  413.265    1.274    0.033    0.420    0.033    0.724   24.023    5.815
     31.770  411.758    1.248    0.000    0.307    0.000    0.865   24.061    5.987
     31.780  413.486    1.088    0.033    0.307    0.000    0.947   24.416    6.519
     31.790  419.119    1.206    0.067    0.454    0.067    0.770   24.935    6.464
     31.800  417.233    1.274    0.033    0.454    0.033    0.880   24.916    6.183
     31.810  414.036    1.365    0.067    0.401    0.134    0.868   25.243    5.594
     31.820  410.742    1.399    0.033    0.348    0.067    0.750   24.853    5.865
     31.830  413.189    1.255    0.067    0.341    0.000    0.724   24.509    5.836
     31.840  412.076    1.479    0.033    0.307    0.067    0.754   25.249    6.129
     31.850  414.358    1.259    0.000    0.247    0.067    0.823   25.613    6.250
     31.860  419.079    1.248    0.167    0.293    0.100    0.788   25.660    6.659
     31.870  416.374    1.270    0.100    0.394    0.100    0.717   24.916    5.926
     31.880  417.239    1.301    0.100    0.327    0.067    0.724   24.222    6.131
     31.890  414.484    1.285    0.033    0.320    0.000    0.724   24.410    5.943
     31.900  420.701    1.418    0.033    0.334    0.067    0.796   23.753    6.034
     31.910  416.255    1.281    0.134    0.401    0.000    0.884   23.739    6.136
     31.920  415.994    1.248    0.067    0.401    0.067    0.812   24.001    5.829
     31.930  417.642    1.293    0.100    0.287    0.067    0.890   24.671    6.048
     31.940  417.200    1.168    0.067    0.341    0.067    0.705   24.996    6.051
     31.950  417.520    1.240    0.067    0.314    0.100    0.865   24.371    5.988
     31.960  417.593    0.993    0.100    0.387    0.100    1.016   24.675    6.301
     31.970  414.767    1.229    0.033    0.487    0.067    0.876   24.504    6.352
     31.980  418.059    1.153    0.033    0.401    0.033    0.796   24.940    6.231
     31.990  417.347    1.437    0.100    0.427    0.033    0.951   25.453    6.470
     32.000  413.394    1.339    0.134    0.341    0.033    0.875   24.684    5.851
     32.010  412.677    1.339    0.067    0.394    0.033    0.749   24.438    6.310
     32.020  412.483    1.339    0.033    0.461    0.060    0.872   24.392    5.918
     32.030  410.825    1.096    0.067    0.214    0.067    0.777   23.124    6.021
     32.040  416.872    1.009    0.067    0.247    0.033    0.865   24.391    5.359
     32.050  412.938    1.088    0.134    0.240    0.067    0.791   23.654    5.608
     32.060  411.583    1.047    0.033    0.307    0.033    0.823   24.004    6.112
     32.070  414.797    1.176    0.033    0.327    0.100    0.743   24.396    6.189
     32.080  419.768    1.088    0.033    0.367    0.033    0.712   25.417    5.942
     32.090  418.519    0.967    0.067    0.201    0.033    0.909   23.737    5.491
     32.100  412.530    1.118    0.067    0.334    0.067    0.784   24.336    5.487
     32.110  413.490    1.020    0.100    0.324    0.067    0.870   23.342    5.834
     32.120  420.958    1.149    0.033    0.360    0.033    0.823   23.197    5.781
     32.130  418.533    1.255    0.033    0.307    0.033    0.917   24.093    5.745
     32.140  416.946    0.963    0.000    0.473    0.033    0.936   23.766    5.413
     32.150  411.012    1.069    0.067    0.374    0.067    0.871   23.182    6.029
     32.160  414.085    0.993    0.033    0.314    0.033    0.936   23.542    6.022
     32.170  415.997    1.282    0.033    0.261    0.033    0.804   24.331    6.159
     32.180  413.805    1.206    0.067    0.314    0.033    0.777   23.554    5.867
     32.190  411.022    1.202    0.033    0.281    0.033    0.792   22.896    5.844
     32.200  412.020    1.047    0.033    0.334    0.033    0.887   23.425    5.634
     32.210  411.960    0.956    0.033    0.327    0.033    0.837   22.920    6.001
     32.220  412.535    1.054    0.067    0.341    0.033    0.731   23.370    6.016
     32.230  414.361    1.206    0.100    0.274    0.033    0.925   22.739    5.739
     32.240  415.851    1.149    0.067    0.274    0.033    1.035   23.059    5.712
     32.250  410.125    1.096    0.067    0.254    0.033    0.759   22.971    6.126
     32.260  414.213    1.202    0.000    0.434    0.033    0.876   23.008    5.749
     32.270  415.579    1.282    0.033    0.348    0.033    0.880   22.790    5.279
     32.280  414.670    1.130    0.000    0.307    0.000    0.732   23.436    5.879
     32.290  414.336    1.293    0.033    0.334    0.067    0.812   22.818    5.534
     32.300  411.420    1.160    0.000    0.374    0.033    0.724   23.194    6.029
     32.310  409.712    1.248    0.000    0.341    0.000    0.884   22.184    5.367
     32.320  411.692    1.217    0.067    0.314    0.033    0.944   22.908    5.675
     32.330  412.736    0.876    0.033    0.367    0.033    0.682   22.940    6.054
     32.340  410.047    1.221    0.033    0.401    0.033    0.819   22.425    6.042
     32.350  409.459    1.141    0.033    0.321    0.100    0.724   22.611    5.930
     32.360  413.915    1.195    0.033    0.341    0.067    0.766   23.362    5.283
     32.370  411.425    1.270    0.033    0.367    0.033    0.705   23.519    5.428
     32.380  408.987    1.062    0.033    0.267    0.100    0.682   22.813    5.581
     32.390  410.368    1.141    0.100    0.307    0.100    0.868   22.671    5.339
     32.400  411.356    1.115    0.033    0.394    0.067    0.865   23.027    5.535
     32.410  405.498    1.323    0.067    0.360    0.067    0.925   22.437    5.586
     32.420  413.366    1.126    0.000    0.360    0.100    0.872   22.996    5.371
     32.430  409.877    1.274    0.000    0.348    0.033    1.027   22.549    5.783
     32.440  413.992    1.312    0.000    0.267    0.033    0.910   23.342    5.953
     32.450  410.571    1.035    0.000    0.287    0.033    0.876   22.567    5.527
     32.460  409.327    1.141    0.033    0.448    0.100    0.800   21.856    5.844
     32.470  411.780    1.062    0.033    0.381    0.067    0.584   22.381    5.713
     32.480  411.920    1.058    0.033    0.427    0.033    0.777   22.506    5.842
     32.490  411.634    1.035    0.000    0.334    0.033    0.766   21.926    5.860
     32.500  414.188    1.047    0.033    0.381    0.033    0.576   23.586    6.346
     32.510  414.831    1.088    0.000    0.461    0.033    0.576   23.464    6.183
     32.520  414.568    1.107    0.000    0.588    0.033    0.656   22.870    6.202
     32.530  413.590    1.111    0.033    0.381    0.033    0.679   22.815    5.707
     32.540  415.814    0.929    0.033    0.221    0.033    0.622   23.061    5.977
     32.550  410.100    0.982    0.100    0.334    0.000    0.592   23.317    5.980
     32.560  413.521    1.111    0.000    0.487    0.033    0.705   23.089    5.697
     32.570  413.150    0.982    0.033    0.341    0.033    0.645   23.198    5.736
     32.580  410.279    0.887    0.067    0.434    0.000    0.531   22.470    5.837
     32.590  409.842    1.009    0.033    0.374    0.033    0.610   21.968    5.588
     32.600  410.263    1.164    0.033    0.281    0.033    0.557   23.197    5.421
     32.610  415.071    1.118    0.067    0.427    0.067    0.565   22.996    6.249
     32.620  408.652    1.047    0.000    0.341    0.033    0.629   22.479    5.517
     32.630  410.136    1.190    0.000    0.461    0.033    0.724   22.589    5.569
     32.640  413.168    0.982    0.000    0.394    0.033    0.637   22.321    5.641
     32.650  416.958    1.035    0.067    0.408    0.033    0.724   22.756    5.571
     32.660  411.865    1.137    0.033    0.401    0.100    0.538   22.113    5.616
     32.670  410.223    1.009    0.033    0.374    0.060    0.671   22.137    5.353
     32.680  411.813    1.259    0.067    0.412    0.067    0.531   22.790    6.005
     32.690  413.489    1.028    0.033    0.345    0.067    0.546   23.222    6.114
     32.700  414.412    1.126    0.100    0.194    0.033    0.584   22.147    5.629
     32.710  416.870    0.982    0.033    0.314    0.033    0.626   23.038    6.063
     32.720  417.022    1.274    0.100    0.307    0.033    0.542   23.645    5.406
     32.730  419.692    1.392    0.000    0.300    0.033    0.626   24.014    5.627
     32.740  413.029    1.179    0.033    0.360    0.100    0.660   23.210    5.593
     32.750  418.486    1.009    0.033    0.341    0.067    0.617   23.175    5.395
     32.760  417.723    1.141    0.067    0.214    0.000    0.610   23.487    5.617
     32.770  417.682    1.137    0.067    0.247    0.033    0.781   23.450    5.456
     32.780  417.775    1.248    0.000    0.300    0.033    0.770   23.621    5.579
     32.790  415.077    1.240    0.000    0.408    0.033    0.751   23.058    5.561
     32.800  414.661    1.221    0.134    0.341    0.033    0.595   22.508    5.113
     32.810  415.927    1.073    0.000    0.334    0.000    0.629   23.333    5.457
     32.820  416.385    1.168    0.033    0.374    0.067    0.451   23.244    5.621
     32.830  410.781    1.062    0.033    0.247    0.067    0.618   22.824    5.611
     32.840  418.131    1.399    0.033    0.367    0.000    0.470   22.671    5.998
     32.850  418.951    1.339    0.000    0.314    0.000    0.615   24.664    5.757
     32.860  418.881    1.153    0.033    0.341    0.033    0.599   23.537    5.363
     32.870  418.759    1.320    0.000    0.468    0.067    0.671   23.599    5.324
     32.880  416.415    1.339    0.000    0.474    0.067    0.610   23.653    5.945
     32.890  412.814    1.259    0.033    0.401    0.067    0.637   22.140    5.571
     32.900  415.484    1.153    0.033    0.314    0.000    0.705   23.113    5.293
     32.910  418.582    1.123    0.000    0.374    0.067    0.918   24.150    5.462
     32.920  411.746    1.088    0.033    0.307    0.033    0.770   23.324    4.801
     32.930  417.177    1.229    0.033    0.427    0.033    0.592   24.074    5.119
     32.940  413.889    1.240    0.033    0.401    0.033    0.717   23.592    5.629
     32.950  414.156    1.373    0.033    0.434    0.033    0.592   23.232    4.908
     32.960  411.288    1.274    0.000    0.655    0.067    0.557   23.497    5.197
     32.970  415.382    1.297    0.000    0.354    0.033    0.724   23.833    5.121
     32.980  414.488    1.361    0.067    0.394    0.067    0.504   23.583    5.279
     32.990  415.435    1.312    0.033    0.394    0.067    0.678   23.623    5.320
     33.000  413.983    1.115    0.000    0.307    0.067    0.451   23.275    5.339
     33.010  416.954    1.168    0.033    0.334    0.033    0.785   24.103    5.376
     33.020  414.057    1.255    0.100    0.307    0.067    0.618   22.989    5.392
     33.030  414.517    1.035    0.033    0.281    0.033    0.732   22.889    5.217
     33.040  416.638    1.126    0.134    0.281    0.067    0.584   23.807    5.840
     33.050  411.929    1.160    0.033    0.408    0.067    0.576   23.875    4.985
     33.060  415.743    1.073    0.033    0.420    0.033    0.538   23.835    5.624
     33.070  415.081    1.149    0.033    0.401    0.067    0.565   23.889    5.393
     33.080  412.470    0.982    0.033    0.321    0.067    0.539   23.195    5.575
     33.090  415.248    1.047    0.100    0.360    0.033    0.538   22.980    5.383
     33.100  411.896    0.993    0.033    0.254    0.067    0.761   23.390    5.505
     33.110  411.692    1.190    0.000    0.484    0.000    0.584   23.621    6.001
     33.120  410.704    1.088    0.067    0.381    0.033    0.592   22.426    5.451
     33.130  412.706    1.069    0.000    0.261    0.000    0.538   23.480    5.210
     33.140  414.981    0.956    0.033    0.374    0.100    0.462   23.974    5.648
     33.150  413.823    0.929    0.033    0.395    0.067    0.641   23.101    5.790
     33.160  411.855    1.217    0.067    0.468    0.033    0.599   22.977    6.131
     33.170  415.652    1.081    0.033    0.427    0.067    0.648   24.496    5.195
     33.180  411.396    0.929    0.067    0.341    0.100    0.592   24.333    5.440
     33.190  411.916    1.190    0.033    0.434    0.071    0.542   23.351    5.558
     33.200  415.201    1.153    0.067    0.352    0.100    0.523   23.017    5.106
     33.210  408.928    1.020    0.033    0.414    0.100    0.690   23.939    5.633
     33.220  409.575    1.160    0.033    0.401    0.100    0.648   23.372    5.742
     33.230  412.140    0.963    0.033    0.448    0.094    0.592   22.072    5.700
     33.240  408.140    0.884    0.033    0.374    0.067    0.690   23.413    5.752
     33.250  413.181    1.065    0.000    0.401    0.100    0.592   23.014    5.701
     33.260  411.763    1.111    0.000    0.314    0.000    0.576   23.400    5.575
     33.270  413.386    0.956    0.100    0.334    0.033    0.758   23.578    5.300
     33.280  412.037    0.857    0.033    0.321    0.067    0.576   24.186    5.425
     33.290  412.530    1.228    0.067    0.434    0.033    0.617   24.432    5.808
     33.300  412.083    1.206    0.067    0.341    0.100    0.709   24.537    5.795
     33.310  410.376    0.861    0.067    0.267    0.000    0.671   24.474    5.773
     33.320  411.022    1.149    0.067    0.314    0.067    0.610   24.804    5.222
     33.330  413.792    0.993    0.033    0.274    0.033    0.531   24.291    5.480
     33.340  411.696    1.164    0.033    0.281    0.067    0.645   23.513    5.279
     33.350  410.815    0.914    0.100    0.348    0.100    0.800   23.608    5.289
     33.360  415.786    1.190    0.067    0.227    0.000    0.595   23.501    5.677
     33.370  406.481    0.903    0.033    0.348    0.067    0.682   22.937    5.750
     33.380  409.622    1.047    0.100    0.348    0.033    0.785   23.075    5.544
     33.390  409.715    1.187    0.100    0.341    0.033    0.918   23.876    5.173
     33.400  411.715    1.153    0.067    0.468    0.067    0.807   23.195    5.761
     33.410  414.541    1.073    0.033    0.494    0.033    0.849   23.010    5.472
     33.420  411.529    1.035    0.033    0.441    0.033    0.761   22.762    5.554
     33.430  413.529    1.009    0.067    0.314    0.033    0.724   22.856    5.885
     33.440  413.777    0.982    0.067    0.532    0.100    0.671   23.407    5.478
     33.450  411.621    1.047    0.134    0.287    0.100    0.773   23.304    5.800
     33.460  411.439    0.940    0.100    0.367    0.100    0.671   23.339    5.807
     33.470  412.358    1.035    0.134    0.427    0.067    0.687   23.507    5.381
     33.480  412.062    0.876    0.100    0.572    0.100    0.709   22.708    5.411
     33.490  411.779    1.115    0.067    0.405    0.100    0.664   23.025    5.914
     33.500  412.271    1.035    0.067    0.394    0.067    0.705   23.021    5.607
     33.510  413.715    1.028    0.067    0.287    0.100    0.754   23.029    5.638
     33.520  414.319    0.903    0.100    0.401    0.033    0.770   23.212    5.727
     33.530  412.832    1.009    0.067    0.321    0.000    0.705   22.150    5.663
     33.540  412.109    0.929    0.100    0.468    0.100    0.777   23.387    5.457
     33.550  415.117    1.042    0.134    0.348    0.067    0.735   23.326    5.482
     33.560  413.861    1.073    0.033    0.528    0.033    0.603   23.801    5.749
     33.570  419.680    0.861    0.167    0.328    0.100    0.842   23.643    5.403
     33.580  419.646    1.126    0.100    0.352    0.033    0.777   23.612    5.469
     33.590  416.596    1.020    0.067    0.348    0.033    0.747   23.529    5.639
     33.600  412.699    0.929    0.134    0.374    0.033    0.868   23.963    5.906
     33.610  412.920    1.100    0.100    0.468    0.172    0.914   23.370    5.471
     33.620  412.919    0.903    0.067    0.414    0.033    0.834   23.716    5.182
     33.630  410.546    1.137    0.100    0.374    0.033    0.838   23.528    6.230
     33.640  414.764    1.100    0.100    0.274    0.100    0.921   23.467    5.351
     33.650  411.617    1.153    0.134    0.381    0.100    0.712   23.898    5.019
     33.660  414.403    1.035    0.067    0.334    0.105    0.884   23.846    5.244
     33.670  412.908    0.940    0.134    0.374    0.067    0.713   23.197    5.702
     33.680  414.696    0.948    0.100    0.354    0.105    0.664   22.691    5.442
     33.690  411.403    1.073    0.134    0.539    0.067    0.978   22.806    5.451
     33.700  412.577    1.100    0.100    0.421    0.100    0.808   22.436    6.176
     33.710  412.737    1.088    0.067    0.474    0.033    0.770   22.683    5.337
     33.720  413.539    0.929    0.167    0.512    0.067    1.009   23.231    5.054
     33.730  411.749    1.009    0.067    0.481    0.067    0.971   23.226    5.586
     33.740  410.358    0.956    0.100    0.508    0.033    0.918   23.437    5.410
     33.750  411.539    0.956    0.067    0.479    0.033    1.058   23.185    5.279
     33.760  411.575    0.929    0.067    0.468    0.067    1.050   22.872    5.895
     33.770  415.078    1.081    0.100    0.481    0.067    0.952   23.784    5.949
     33.780  412.135    1.088    0.100    0.367    0.033    0.671   22.359    5.642
     33.790  412.311    0.929    0.100    0.274    0.067    0.857   23.147    5.861
     33.800  410.368    0.956    0.067    0.240    0.067    0.982   22.570    5.751
     33.810  413.577    0.929    0.100    0.240    0.134    0.838   22.405    5.617
     33.820  410.599    1.123    0.067    0.274    0.100    0.918   24.037    6.119
     33.830  412.262    0.982    0.067    0.293    0.067    0.830   22.879    5.377
     33.840  412.481    1.176    0.100    0.274    0.033    0.758   23.039    5.652
     33.850  415.804    1.221    0.134    0.321    0.033    0.717   23.261    5.047
     33.860  414.491    1.115    0.067    0.281    0.100    0.713   24.008    5.941
     33.870  413.160    1.244    0.033    0.221    0.033    0.967   24.282    6.140
     33.880  415.612    1.130    0.100    0.348    0.100    0.838   23.246    5.723
     33.890  417.602    1.229    0.067    0.221    0.134    0.800   23.667    5.953
     33.900  410.846    0.990    0.167    0.361    0.100    0.751   23.843    5.861
     33.910  412.047    1.115    0.134    0.307    0.033    0.762   23.827    5.513
     33.920  416.955    1.005    0.167    0.240    0.100    0.910   23.526    6.064
     33.930  418.594    0.929    0.100    0.341    0.000    1.099   23.827    5.729
     33.940  412.726    1.126    0.134    0.360    0.067    1.081   23.197    5.714
     33.950  413.455    0.982    0.134    0.311    0.033    1.126   23.001    6.198
     33.960  414.660    1.028    0.100    0.353    0.000    1.032   23.699    5.949
     33.970  413.036    1.009    0.134    0.398    0.033    0.743   23.637    5.580
     33.980  414.952    1.073    0.134    0.360    0.038    0.698   23.198    5.621
     33.990  413.538    1.115    0.100    0.345    0.033    0.804   23.438    5.423
     34.000  415.002    0.903    0.167    0.240    0.067    0.485   23.665    5.754
     34.010  414.274    1.195    0.167    0.227    0.100    0.607   23.538    5.780
     34.020  414.632    0.982    0.167    0.214    0.067    0.675   23.096    5.849
     34.030  413.111    0.967    0.100    0.261    0.067    0.652   24.933    5.583
     34.040  415.721    1.115    0.067    0.293    0.033    0.690   24.815    5.347
     34.050  415.688    1.126    0.134    0.274    0.100    0.660   24.029    5.695
     34.060  415.628    1.221    0.201    0.281    0.134    0.637   23.765    5.084
     34.070  413.227    1.164    0.134    0.521    0.067    0.777   24.644    6.104
     34.080  418.203    1.160    0.100    0.334    0.067    0.705   23.454    5.666
     34.090  415.433    1.267    0.134    0.420    0.100    0.846   23.027    5.717
     34.100  412.957    1.190    0.067    0.461    0.094    0.705   23.268    5.445
     34.110  414.695    1.160    0.067    0.434    0.100    0.690   24.288    5.194
     34.120  412.215    1.100    0.100    0.281    0.033    0.618   23.604    5.382
     34.130  417.183    1.126    0.134    0.221    0.067    0.538   24.303    5.364
     34.140  413.489    1.229    0.134    0.287    0.067    0.557   23.625    5.333
     34.150  410.535    0.990    0.100    0.367    0.100    0.682   23.082    5.505
     34.160  414.182    1.062    0.201    0.454    0.127    0.599   22.864    5.614
     34.170  413.160    1.035    0.134    0.307    0.067    0.569   22.626    5.579
     34.180  411.749    1.062    0.134    0.287    0.033    0.467   23.152    5.473
     34.190  413.109    1.065    0.100    0.401    0.100    0.515   24.039    5.850
     34.200  408.666    1.175    0.134    0.314    0.033    0.383   22.858    5.526
     34.210  410.119    1.403    0.134    0.274    0.100    0.485   22.949    5.477
     34.220  412.342    1.277    0.167    0.374    0.100    0.550   23.686    5.332
     34.230  411.119    1.195    0.167    0.187    0.100    0.656   23.276    5.263
     34.240  411.986    1.232    0.167    0.401    0.094    0.739   23.598    5.285
     34.250  411.493    1.195    0.134    0.307    0.100    0.542   23.469    5.294
     34.260  411.683    1.153    0.134    0.348    0.067    0.599   23.223    5.939
     34.270  408.840    1.069    0.100    0.321    0.033    0.565   23.460    5.872
     34.280  410.969    1.293    0.100    0.474    0.000    0.656   23.798    6.121
     34.290  408.480    1.153    0.100    0.348    0.033    0.538   23.477    5.515
     34.300  412.324    1.035    0.167    0.294    0.033    0.793   23.170    5.830
     34.310  409.843    1.062    0.067    0.321    0.067    0.569   23.594    5.438
     34.320  408.424    0.993    0.100    0.441    0.067    0.622   23.015    5.663
     34.330  412.776    1.278    0.134    0.321    0.033    0.645   23.723    5.565
     34.340  415.431    1.320    0.067    0.348    0.033    0.633   23.322    6.206
     34.350  414.925    1.206    0.100    0.367    0.100    0.626   23.189    5.749
     34.360  416.124    1.009    0.167    0.334    0.033    0.531   24.275    6.068
     34.370  413.176    0.990    0.100    0.254    0.033    0.712   23.590    5.850
     34.380  415.781    1.153    0.100    0.465    0.100    0.610   23.356    5.943
     34.390  415.841    1.115    0.134    0.334    0.067    0.565   24.216    5.716
     34.400  412.328    1.047    0.134    0.307    0.033    0.664   23.653    5.872
     34.410  407.218    1.141    0.067    0.394    0.033    0.656   22.645    5.634
     34.420  412.178    1.195    0.134    0.387    0.067    0.705   23.209    5.941
     34.430  405.096    1.270    0.134    0.374    0.067    0.564   23.459    5.366
     34.440  411.575    1.335    0.067    0.281    0.067    0.818   23.279    5.655
     34.450  412.425    1.141    0.134    0.367    0.100    0.732   23.160    5.901
     34.460  411.706    1.009    0.100    0.434    0.127    0.542   22.657    5.879
     34.470  410.059    1.179    0.100    0.394    0.067    0.610   22.826    5.262
     34.480  409.637    1.339    0.100    0.374    0.100    0.629   23.157    5.497
     34.490  412.404    1.399    0.201    0.414    0.134    0.538   22.496    5.746
     34.500  409.847    1.346    0.067    0.381    0.067    0.489   22.559    5.576
     34.510  408.899    1.301    0.134    0.408    0.067    0.421   23.863    5.168
     34.520  412.327    1.088    0.134    0.461    0.067    0.709   23.022    6.008
     34.530  412.016    1.176    0.167    0.441    0.100    0.432   22.661    5.588
     34.540  415.567    1.259    0.134    0.274    0.067    0.663   22.961    5.494
     34.550  412.507    1.141    0.100    0.473    0.100    0.565   23.200    5.820
     34.560  412.825    1.213    0.100    0.374    0.067    0.512   23.566    5.430
     34.570  410.501    1.195    0.134    0.659    0.100    0.690   23.102    5.808
     34.580  411.566    1.126    0.167    0.461    0.100    0.697   22.925    5.580
     34.590  413.109    1.195    0.134    0.247    0.033    0.667   23.880    5.807
     34.600  408.452    1.285    0.134    0.214    0.033    0.671   22.650    5.410
     34.610  407.806    1.084    0.100    0.307    0.100    0.576   23.457    5.497
     34.620  410.183    1.141    0.100    0.401    0.067    0.626   23.242    5.316
     34.630  410.941    1.088    0.100    0.281    0.067    0.660   22.446    5.829
     34.640  413.516    0.717    0.134    0.387    0.100    0.584   22.757    5.923
     34.650  412.208    1.160    0.167    0.240    0.067    0.750   23.986    5.863
     34.660  412.528    1.176    0.167    0.214    0.067    0.622   22.211    5.605
     34.670  412.232    1.195    0.134    0.454    0.138    0.705   23.391    5.789
     34.680  412.080    1.123    0.100    0.274    0.100    0.531   22.966    5.450
     34.690  408.935    1.153    0.100    0.424    0.033    0.629   22.916    5.118
     34.700  414.582    1.297    0.067    0.334    0.000    0.595   23.378    5.520
     34.710  412.914    1.160    0.201    0.367    0.100    0.538   22.811    5.438
     34.720  411.164    1.153    0.067    0.487    0.067    0.633   22.050    5.329
     34.730  414.855    1.141    0.100    0.367    0.100    0.538   22.602    5.670
     34.740  412.258    1.149    0.134    0.408    0.100    0.626   23.266    5.803
     34.750  410.746    1.194    0.167    0.348    0.067    0.607   22.459    5.787
     34.760  411.922    1.267    0.067    0.501    0.100    0.740   24.012    5.865
     34.770  412.481    1.115    0.067    0.401    0.100    0.709   23.585    5.927
     34.780  409.065    1.301    0.201    0.374    0.100    0.626   23.314    5.139
     34.790  413.761    1.327    0.100    0.341    0.033    0.698   22.815    5.566
     34.800  413.064    1.293    0.067    0.221    0.100    0.610   22.900    5.268
     34.810  413.371    1.312    0.100    0.214    0.033    0.758   22.756    5.369
     34.820  415.680    1.206    0.067    0.354    0.067    0.618   22.300    5.280
     34.830  413.373    1.020    0.134    0.447    0.100    0.689   23.143    5.418
     34.840  411.667    1.195    0.134    0.412    0.067    0.777   22.802    5.162
     34.850  415.091    1.259    0.100    0.401    0.100    0.796   23.219    5.875
     34.860  416.618    1.259    0.100    0.487    0.033    0.618   23.785    5.843
     34.870  411.852    1.255    0.134    0.334    0.127    0.595   23.523    5.907
     34.880  417.641    0.982    0.134    0.334    0.100    0.671   24.294    6.184
     34.890  417.107    1.168    0.100    0.354    0.067    0.523   24.023    5.786
     34.900  411.224    1.301    0.067    0.307    0.100    0.478   23.904    5.942
     34.910  411.303    1.043    0.167    0.307    0.100    0.622   23.879    5.517
     34.920  415.088    1.168    0.134    0.281    0.067    0.698   24.715    6.021
     34.930  412.514    0.914    0.100    0.452    0.033    0.705   23.122    6.089
     34.940  415.115    1.081    0.167    0.287    0.172    0.770   23.352    5.589
     34.950  418.376    1.213    0.067    0.408    0.000    0.573   23.828    6.082
     34.960  412.845    1.077    0.100    0.341    0.067    0.740   23.740    5.397
     34.970  415.239    1.123    0.167    0.254    0.134    0.637   23.382    5.636
     34.980  416.139    1.073    0.033    0.454    0.067    0.963   24.417    5.641
     34.990  416.929    1.009    0.167    0.461    0.138    0.777   24.281    5.364
     35.000  415.297    1.073    0.134    0.367    0.100    0.687   23.881    6.152
     35.010  418.948    1.115    0.067    0.381    0.067    0.747   23.849    5.937
     35.020  416.100    1.255    0.100    0.367    0.100    0.796   23.866    6.429
     35.030  414.730    1.016    0.167    0.221    0.067    0.762   24.037    6.087
     35.040  416.368    1.035    0.100    0.254    0.160    0.523   24.564    6.159
     35.050  419.221    1.100    0.100    0.341    0.201    0.713   24.047    5.323
     35.060  420.834    1.088    0.067    0.254    0.205    0.637   23.841    5.343
     35.070  418.047    1.149    0.033    0.247    0.134    0.857   24.364    6.006
     35.080  411.908    1.100    0.100    0.274    0.100    0.781   23.367    5.718
     35.090  415.437    1.115    0.100    0.194    0.167    0.785   24.082    5.343
     35.100  416.699    1.320    0.100    0.274    0.201    0.626   25.208    5.454
     35.110  413.690    1.195    0.134    0.187    0.167    0.796   24.663    5.501
     35.120  418.857    1.217    0.100    0.281    0.172    0.724   24.796    5.706
     35.130  416.926    1.213    0.100    0.300    0.134    0.793   24.305    5.888
     35.140  410.720    1.327    0.100    0.341    0.100    0.812   23.934    5.485
     35.150  413.731    1.168    0.167    0.374    0.172    0.671   24.234    5.826
     35.160  414.885    1.176    0.167    0.381    0.067    0.682   23.719    5.536
     35.170  414.696    1.195    0.134    0.348    0.100    0.750   23.576    5.793
     35.180  415.170    1.088    0.100    0.401    0.067    0.679   23.692    5.896
     35.190  413.565    1.221    0.100    0.374    0.067    0.629   24.646    5.220
     35.200  417.658    1.115    0.100    0.281    0.033    0.523   24.478    5.427
     35.210  418.535    1.312    0.167    0.254    0.100    0.670   24.752    5.623
     35.220  415.168    1.179    0.167    0.221    0.067    0.743   23.564    5.663
     35.230  416.723    0.929    0.100    0.254    0.067    0.542   24.308    5.715
     35.240  417.071    1.126    0.100    0.374    0.033    0.698   24.055    5.574
     35.250  415.998    1.073    0.167    0.314    0.067    0.652   24.248    5.806
     35.260  418.797    1.323    0.134    0.227    0.067    0.743   24.145    5.596
     35.270  417.298    1.081    0.167    0.194    0.067    0.583   24.802    4.959
     35.280  417.831    1.126    0.067    0.261    0.033    0.637   24.548    5.526
     35.290  414.042    1.054    0.100    0.261    0.033    0.584   24.243    6.092
     35.300  413.953    0.937    0.100    0.328    0.033    0.622   23.995    5.242
     35.310  412.614    1.164    0.100    0.381    0.060    0.671   24.269    5.171
     35.320  413.293    1.195    0.100    0.167    0.060    0.584   23.801    5.199
     35.330  412.393    1.141    0.167    0.341    0.033    0.652   24.716    5.403
     35.340  412.906    0.849    0.067    0.341    0.033    0.618   24.130    5.299
     35.350  411.785    0.963    0.100    0.401    0.033    0.531   23.577    5.237
     35.360  414.982    1.001    0.100    0.227    0.067    0.546   23.847    5.798
     35.370  411.712    1.081    0.100    0.307    0.033    0.531   23.044    5.436
     35.380  410.143    1.213    0.134    0.227    0.067    0.633   23.970    5.505
     35.390  414.019    1.016    0.134    0.401    0.067    0.732   23.480    6.040
     35.400  410.498    1.320    0.033    0.468    0.033    0.679   24.100    5.474
     35.410  418.030    1.141    0.100    0.434    0.033    0.580   23.893    5.925
     35.420  414.755    1.282    0.167    0.434    0.100    0.656   23.798    5.435
     35.430  415.737    1.293    0.067    0.434    0.100    0.656   24.183    5.962
     35.440  416.683    1.221    0.100    0.508    0.067    0.698   23.383    5.965
     35.450  416.778    1.176    0.167    0.348    0.067    0.603   24.390    6.263
     35.460  416.851    1.259    0.301    0.474    0.067    0.527   24.833    5.871
     35.470  417.567    1.115    0.134    0.561    0.067    0.629   24.109    5.893
     35.480  412.897    1.312    0.134    0.474    0.033    0.671   23.256    6.071
     35.490  413.102    1.248    0.134    0.528    0.067    0.671   23.649    5.935
     35.500  417.517    0.982    0.134    0.641    0.134    0.717   24.126    5.651
     35.510  418.307    1.365    0.067    0.528    0.067    0.641   24.956    5.652
     35.520  418.932    1.301    0.167    0.825    0.060    0.652   24.106    5.580
     35.530  422.072    1.282    0.100    0.441    0.100    0.671   24.005    5.636
     35.540  418.289    1.179    0.134    0.472    0.100    0.774   23.121    5.378
     35.550  420.234    1.195    0.100    0.441    0.033    0.762   22.642    5.742
     35.560  416.515    1.179    0.067    0.441    0.100    0.918   23.369    5.485
     35.570  422.119    1.248    0.067    0.412    0.067    0.698   22.786    6.201
     35.580  421.969    1.195    0.167    0.448    0.033    0.754   23.504    5.550
     35.590  415.070    0.982    0.134    0.374    0.067    0.592   22.251    5.635
     35.600  413.047    1.153    0.201    0.354    0.067    0.800   23.149    5.769
     35.610  415.086    1.020    0.134    0.354    0.067    0.656   23.032    5.675
     35.620  415.518    1.240    0.067    0.327    0.033    0.762   22.773    5.319
     35.630  413.149    1.255    0.100    0.458    0.067    0.610   23.292    6.163
     35.640  411.341    1.373    0.167    0.533    0.033    0.724   24.242    5.878
     35.650  416.688    1.088    0.201    0.540    0.100    0.664   24.105    5.760
     35.660  414.951    1.126    0.100    0.334    0.033    0.557   22.936    5.780
     35.670  413.060    0.929    0.033    0.487    0.067    0.531   23.357    6.375
     35.680  414.743    1.373    0.100    0.624    0.067    0.584   23.746    6.282
     35.690  415.489    1.168    0.134    0.581    0.033    0.705   24.007    6.081
     35.700  415.879    1.035    0.134    0.540    0.033    0.652   23.643    5.772
     35.710  418.336    1.153    0.100    0.627    0.067    0.546   24.184    5.949
     35.720  417.358    1.248    0.167    0.593    0.067    0.565   24.895    5.498
     35.730  417.315    1.312    0.100    0.611    0.033    0.728   23.289    5.508
     35.740  420.731    1.346    0.100    0.514    0.067    0.557   24.704    6.195
     35.750  420.521    1.274    0.167    0.434    0.067    0.504   23.978    5.881
     35.760  417.486    1.168    0.100    0.367    0.033    0.462   24.350    6.232
     35.770  414.994    1.160    0.067    0.441    0.067    0.629   23.910    5.891
     35.780  416.129    1.270    0.100    0.334    0.067    0.713   23.956    6.661
     35.790  421.008    1.054    0.167    0.525    0.067    0.735   23.349    6.247
     35.800  414.535    1.062    0.134    0.287    0.033    0.713   23.493    5.758
     35.810  418.848    1.357    0.100    0.360    0.067    0.682   24.164    5.538
     35.820  415.950    1.505    0.100    0.484    0.100    0.705   24.156    5.665
     35.830  415.875    1.339    0.134    0.480    0.100    0.592   23.838    6.298
     35.840  414.352    1.320    0.134    0.394    0.060    0.599   23.471    6.003
     35.850  414.680    0.963    0.100    0.394    0.100    0.751   23.587    5.899
     35.860  419.691    1.244    0.167    0.408    0.033    0.751   23.940    5.378
     35.870  420.643    1.373    0.134    0.398    0.067    0.679   24.108    6.321
     35.880  412.449    1.403    0.167    0.487    0.033    0.713   23.710    5.342
     35.890  418.653    1.248    0.167    0.491    0.067    0.865   24.694    5.465
     35.900  419.600    1.327    0.134    0.427    0.067    0.751   24.158    5.486
     35.910  416.085    1.354    0.067    0.567    0.033    0.656   23.686    5.498
     35.920  417.849    1.320    0.067    0.387    0.067    0.884   22.517    5.808
     35.930  416.198    1.301    0.134    0.341    0.100    0.876   23.944    5.674
     35.940  417.717    1.195    0.201    0.334    0.067    0.872   23.226    5.308
     35.950  413.626    1.285    0.134    0.454    0.033    0.667   23.819    5.699
     35.960  414.336    1.456    0.033    0.427    0.067    0.789   22.985    5.674
     35.970  415.031    1.361    0.067    0.554    0.100    0.918   22.669    6.233
     35.980  419.010    1.255    0.100    0.440    0.033    0.891   23.702    6.226
     35.990  420.912    1.221    0.100    0.394    0.100    0.751   24.265    5.674
     36.000  418.587    1.278    0.134    0.480    0.000    0.789   24.828    5.847
     36.010  417.660    1.267    0.100    0.401    0.067    0.652   24.552    5.779
     36.020  414.490    1.221    0.134    0.465    0.094    0.664   23.267    5.515
     36.030  412.168    1.456    0.134    0.458    0.033    0.899   23.262    5.664
     36.040  415.519    1.202    0.134    0.500    0.067    0.751   23.694    6.358
     36.050  416.085    1.206    0.167    0.413    0.100    0.865   24.387    6.292
     36.060  413.216    1.274    0.134    0.367    0.100    0.698   24.057    5.819
     36.070  415.219    1.274    0.167    0.447    0.067    0.732   24.310    5.819
     36.080  417.417    1.376    0.134    0.254    0.100    0.872   23.939    6.188
     36.090  415.918    1.123    0.134    0.381    0.067    0.735   23.925    5.381
     36.100  417.892    1.255    0.033    0.360    0.067    0.698   23.980    6.024
     36.110  414.855    1.176    0.134    0.401    0.100    0.815   23.843    5.632
     36.120  414.849    1.206    0.067    0.427    0.100    0.838   23.269    5.685
     36.130  416.352    1.202    0.067    0.427    0.067    0.785   25.142    5.675
     36.140  418.441    1.327    0.134    0.387    0.067    0.781   24.892    5.703
     36.150  417.133    1.418    0.067    0.454    0.033    0.766   24.793    6.016
     36.160  420.245    1.297    0.100    0.405    0.067    0.751   24.948    5.847
     36.170  418.457    1.195    0.134    0.454    0.033    0.705   24.873    5.963
     36.180  418.249    1.115    0.100    0.334    0.067    0.698   24.550    5.995
     36.190  417.597    1.312    0.134    0.360    0.100    0.743   24.918    5.955
     36.200  417.668    1.217    0.134    0.473    0.033    0.770   24.034    6.065
     36.210  414.894    1.115    0.067    0.454    0.100    0.717   24.450    6.298
     36.220  415.866    1.195    0.033    0.394    0.033    0.770   23.875    6.380
     36.230  414.887    1.149    0.033    0.465    0.100    0.837   23.944    5.994
     36.240  414.702    1.168    0.100    0.494    0.067    0.777   24.341    5.706
     36.250  417.426    1.179    0.067    0.540    0.067    0.910   23.836    6.064
     36.260  417.025    1.312    0.100    0.440    0.067    0.743   24.119    6.202
     36.270  417.596    1.354    0.033    0.465    0.100    0.785   24.115    6.570
     36.280  415.939    1.354    0.033    0.440    0.033    0.891   23.903    5.967
     36.290  415.448    1.202    0.100    0.434    0.000    0.770   24.197    6.157
     36.300  419.686    1.293    0.000    0.427    0.067    0.724   24.561    5.957
     36.310  419.173    1.141    0.134    0.354    0.067    0.777   23.732    6.521
     36.320  418.831    1.035    0.033    0.518    0.033    0.750   24.124    5.944
     36.330  420.127    1.176    0.033    0.408    0.067    0.812   23.875    6.368
     36.340  415.676    1.088    0.134    0.334    0.100    0.724   24.556    5.892
     36.350  414.234    1.088    0.100    0.494    0.100    0.807   24.674    6.149
     36.360  416.481    1.285    0.067    0.487    0.067    0.712   24.291    5.773
     36.370  415.345    1.141    0.033    0.473    0.067    0.573   24.675    5.975
     36.380  417.579    1.293    0.033    0.360    0.067    0.875   25.370    6.042
     36.390  415.164    1.035    0.067    0.413    0.067    0.770   24.090    5.432
     36.400  416.928    1.308    0.033    0.468    0.100    0.750   24.693    5.378
     36.410  414.603    1.176    0.033    0.578    0.067    0.732   23.676    5.477
     36.420  417.242    1.141    0.000    0.501    0.033    0.793   24.294    5.649
     36.430  416.310    1.255    0.000    0.387    0.100    0.899   24.208    6.010
     36.440  414.179    1.126    0.033    0.494    0.100    0.735   24.434    5.822
     36.450  418.579    1.107    0.000    0.480    0.067    0.777   22.694    5.815
     36.460  419.504    1.399    0.033    0.518    0.033    0.834   23.110    6.018
     36.470  417.264    1.270    0.100    0.314    0.134    0.845   23.067    5.817
     36.480  419.549    1.168    0.000    0.434    0.100    0.842   24.038    5.493
     36.490  413.741    1.312    0.134    0.314    0.067    0.743   22.547    6.042
     36.500  419.028    1.418    0.000    0.427    0.100    0.754   22.624    5.523
     36.510  418.130    1.195    0.000    0.514    0.094    0.705   22.407    6.583
     36.520  417.239    1.073    0.000    0.507    0.100    0.770   22.952    5.813
     36.530  421.198    1.354    0.033    0.334    0.033    0.857   22.807    6.064
     36.540  419.223    0.956    0.067    0.438    0.100    0.750   22.483    6.072
     36.550  417.337    1.316    0.033    0.394    0.100    0.796   23.198    6.710
     36.560  417.549    1.278    0.134    0.454    0.127    0.799   22.452    6.052
     36.570  421.591    1.267    0.000    0.371    0.100    0.845   22.603    6.311
     36.580  416.713    1.206    0.067    0.334    0.134    0.800   23.042    5.638
     36.590  419.899    1.202    0.134    0.478    0.160    0.823   22.112    5.750
     36.600  419.461    1.361    0.100    0.334    0.160    0.910   22.587    5.388
     36.610  418.048    1.213    0.033    0.420    0.067    1.039   22.646    5.682
     36.620  419.509    1.232    0.033    0.451    0.094    0.986   23.179    6.140
     36.630  419.335    1.312    0.067    0.367    0.000    0.823   23.439    6.432
     36.640  417.812    1.062    0.100    0.360    0.033    0.837   24.087    6.078
     36.650  415.006    1.225    0.000    0.394    0.100    0.971   23.018    5.818
     36.660  417.136    1.115    0.033    0.367    0.067    0.940   22.690    5.726
     36.670  417.975    1.244    0.033    0.420    0.067    0.743   22.618    5.958
     36.680  414.059    1.236    0.067    0.427    0.000    0.997   22.189    6.206
     36.690  415.044    1.172    0.033    0.466    0.033    1.050   22.522    6.192
     36.700  416.475    1.069    0.067    0.327    0.033    0.986   21.837    5.689
     36.710  414.900    1.297    0.033    0.532    0.127    0.959   22.207    5.769
     36.720  420.521    1.153    0.100    0.614    0.033    0.910   23.162    5.927
     36.730  412.069    0.849    0.100    0.528    0.100    0.766   22.424    6.062
     36.740  414.117    1.179    0.033    0.546    0.033    0.970   21.003    5.928
     36.750  417.462    1.209    0.067    0.480    0.000    0.970   22.189    5.683
     36.760  416.807    1.350    0.167    0.593    0.033    0.823   23.095    5.494
     36.770  414.930    1.267    0.100    0.500    0.067    1.009   21.893    5.991
     36.780  418.061    1.221    0.067    0.480    0.033    1.024   22.576    5.799
     36.790  414.015    0.910    0.033    0.600    0.100    1.005   22.622    6.064
     36.800  419.647    0.978    0.033    0.491    0.067    0.803   22.527    5.861
     36.810  412.903    1.028    0.134    0.451    0.067    0.902   21.597    5.507
     36.820  417.531    0.887    0.033    0.387    0.067    0.827   22.669    5.453
     36.830  416.511    1.020    0.067    0.387    0.033    1.016   21.974    6.318
     36.840  413.635    0.993    0.067    0.413    0.134    0.888   21.885    6.074
     36.850  418.022    1.172    0.033    0.367    0.033    1.016   23.245    6.431
     36.860  414.398    1.028    0.000    0.473    0.100    1.058   22.435    6.595
     36.870  414.940    1.084    0.033    0.487    0.000    1.202   22.460    6.247
     36.880  412.514    1.270    0.100    0.424    0.100    0.679   23.216    5.642
     36.890  417.183    1.323    0.000    0.413    0.033    1.157   23.302    5.917
     36.900  414.351    0.903    0.000    0.420    0.033    1.175   23.081    6.392
     36.910  415.989    1.206    0.033    0.483    0.134    0.982   23.550    6.353
     36.920  416.487    1.016    0.067    0.427    0.067    1.152   23.130    6.494
     36.930  411.349    1.137    0.033    0.521    0.067    1.099   22.910    6.254
     36.940  411.541    1.073    0.000    0.434    0.033    1.013   22.953    6.326
     36.950  413.168    1.160    0.033    0.341    0.100    1.058   22.898    6.063
     36.960  416.845    1.107    0.000    0.427    0.033    0.902   23.327    6.688
     36.970  413.667    1.240    0.067    0.414    0.067    0.978   22.561    6.488
     36.980  413.832    1.001    0.033    0.491    0.094    1.145   22.526    6.207
     36.990  412.155    1.096    0.067    0.374    0.067    1.009   23.381    6.164
     37.000  411.205    0.948    0.100    0.427    0.100    0.975   22.613    5.780
     37.010  413.715    1.160    0.100    0.427    0.033    1.005   22.905    6.287
     37.020  413.460    1.053    0.100    0.451    0.067    0.932   23.259    6.018
     37.030  410.943    1.054    0.100    0.454    0.067    1.077   22.983    5.623
     37.040  415.862    1.062    0.033    0.440    0.067    1.168   23.002    6.211
     37.050  413.696    0.903    0.000    0.533    0.067    1.213   22.435    6.059
     37.060  414.799    1.100    0.033    0.334    0.100    0.929   23.791    6.480
     37.070  415.802    0.956    0.033    0.655    0.067    1.065   22.885    6.164
     37.080  415.153    1.073    0.000    0.254    0.067    1.198   23.000    6.176
     37.090  417.879    0.955    0.000    0.387    0.067    1.314   23.099    6.522
     37.100  414.704    1.047    0.033    0.484    0.067    1.137   23.175    6.072
     37.110  419.756    1.301    0.067    0.454    0.127    1.171   23.092    5.746
     37.120  418.103    1.301    0.033    0.484    0.033    1.289   22.965    6.273
     37.130  417.401    1.047    0.100    0.387    0.033    1.013   22.587    5.824
     37.140  414.097    1.213    0.067    0.484    0.067    1.069   22.329    5.921
     37.150  417.418    1.339    0.033    0.420    0.067    1.228   22.405    6.112
     37.160  414.588    1.278    0.033    0.545    0.067    1.085   22.891    6.129
     37.170  416.857    1.293    0.100    0.498    0.033    1.069   22.792    5.453
     37.180  413.259    1.285    0.033    0.413    0.067    1.145   21.877    5.838
     37.190  414.025    1.187    0.067    0.440    0.033    1.099   23.100    5.256
     37.200  417.250    1.217    0.067    0.401    0.067    1.266   21.583    5.599
     37.210  413.264    1.202    0.000    0.504    0.000    1.141   22.762    4.985
     37.220  418.447    1.190    0.000    0.420    0.000    1.189   22.887    5.327
     37.230  417.606    1.123    0.033    0.447    0.000    1.227   22.075    5.150
     37.240  419.410    1.153    0.100    0.545    0.033    1.108   21.993    5.103
     37.250  416.466    1.149    0.067    0.447    0.033    1.242   22.464    5.509
     37.260  414.270    1.084    0.033    0.420    0.100    1.111   21.909    5.182
     37.270  416.692    1.278    0.033    0.526    0.033    1.084   22.677    4.937
     37.280  418.445    1.323    0.033    0.526    0.165    1.157   22.898    5.062
     37.290  416.297    1.164    0.067    0.360    0.033    1.064   22.508    5.188
     37.300  414.170    1.278    0.033    0.504    0.138    1.138   21.647    5.324
     37.310  421.313    1.100    0.033    0.473    0.194    1.013   23.108    5.518
     37.320  418.389    0.967    0.033    0.314    0.100    1.134   22.769    5.295
     37.330  415.309    1.179    0.033    0.413    0.067    1.342   22.989    5.392
     37.340  415.970    1.179    0.033    0.514    0.100    1.081   22.344    5.494
     37.350  417.620    1.357    0.000    0.447    0.033    1.236   23.172    5.575
     37.360  416.491    1.259    0.033    0.524    0.067    1.221   22.488    5.841
     37.370  416.221    1.164    0.033    0.413    0.100    1.224   22.261    5.569
     37.380  420.333    1.232    0.033    0.458    0.033    0.986   22.478    5.735
     37.390  417.159    1.187    0.000    0.341    0.067    1.210   22.708    4.935
     37.400  416.851    1.277    0.000    0.388    0.100    1.145   23.264    5.083
     37.410  421.256    1.232    0.033    0.434    0.100    0.986   22.795    5.924
     37.420  417.881    1.183    0.100    0.458    0.134    0.918   22.697    5.189
     37.430  415.370    1.248    0.067    0.480    0.100    1.005   22.594    5.214
     37.440  419.652    1.259    0.067    0.545    0.100    1.066   22.468    5.712
     37.450  418.848    1.373    0.000    0.493    0.100    1.137   21.958    5.613
     37.460  413.704    1.320    0.000    0.447    0.067    1.016   22.263    5.601
     37.470  414.161    1.248    0.000    0.447    0.033    1.289   21.788    5.424
     37.480  414.571    1.270    0.100    0.360    0.067    1.050   23.143    5.540
     37.490  411.759    1.149    0.033    0.307    0.033    0.997   22.822    5.193
     37.500  417.896    1.240    0.067    0.314    0.067    1.224   22.762    5.355
     37.510  417.835    1.452    0.033    0.314    0.100    1.259   21.755    5.087
     37.520  418.714    1.126    0.033    0.374    0.067    1.050   22.332    5.325
     37.530  416.369    1.312    0.033    0.307    0.033    1.182   21.930    5.391
     37.540  410.417    1.270    0.033    0.281    0.067    1.115   22.347    5.069
     37.550  413.654    1.213    0.100    0.466    0.138    1.050   22.082    5.322
     37.560  418.467    1.168    0.033    0.401    0.033    1.122   22.613    5.137
     37.570  418.611    1.168    0.033    0.538    0.100    0.910   22.342    5.685
     37.580  418.790    1.312    0.033    0.394    0.067    1.024   22.671    6.054
     37.590  417.899    1.335    0.033    0.540    0.067    1.126   23.724    5.568
     37.600  419.437    1.259    0.033    0.440    0.100    1.024   22.611    6.007
     37.610  417.136    1.213    0.067    0.448    0.033    1.076   21.999    5.601
     37.620  417.260    1.259    0.067    0.424    0.198    1.058   22.308    6.121
     37.630  420.456    1.141    0.000    0.473    0.194    1.198   22.900    5.545
     37.640  416.260    1.225    0.067    0.521    0.033    1.122   22.084    5.775
     37.650  418.029    1.115    0.033    0.440    0.000    1.160   22.129    5.501
     37.660  416.504    0.956    0.000    0.387    0.067    1.076   22.226    5.731
     37.670  415.746    1.047    0.033    0.387    0.033    1.091   22.680    5.531
     37.680  415.249    1.035    0.033    0.473    0.067    1.198   22.481    5.649
     37.690  414.804    1.168    0.000    0.281    0.067    1.221   21.648    5.540
     37.700  417.384    1.168    0.033    0.420    0.100    1.031   22.841    5.751
     37.710  417.136    1.088    0.000    0.398    0.067    1.217   22.691    5.062
     37.720  418.693    0.982    0.067    0.214    0.067    1.118   22.675    5.984
     37.730  417.455    1.069    0.033    0.418    0.134    1.163   23.135    6.015
     37.740  414.727    1.096    0.100    0.334    0.067    1.103   23.896    5.961
     37.750  417.571    1.213    0.000    0.314    0.100    1.281   23.057    5.758
     37.760  416.614    1.069    0.033    0.345    0.033    1.179   23.496    6.150
     37.770  416.272    1.096    0.100    0.360    0.067    1.024   23.121    5.376
     37.780  413.688    1.225    0.067    0.307    0.100    1.005   22.548    5.417
     37.790  411.469    1.062    0.033    0.334    0.100    1.163   23.176    5.504
     37.800  413.063    0.956    0.100    0.341    0.067    1.122   23.169    5.717
     37.810  413.639    1.141    0.100    0.427    0.100    1.126   22.605    5.905
     37.820  414.820    1.130    0.033    0.334    0.167    1.125   23.859    5.492
     37.830  416.101    1.035    0.067    0.420    0.134    1.129   23.091    5.443
     37.840  411.719    0.982    0.000    0.394    0.100    1.232   23.607    5.747
     37.850  411.401    1.164    0.000    0.487    0.100    1.163   23.294    5.825
     37.860  412.166    1.115    0.033    0.427    0.067    1.289   23.106    6.254
     37.870  412.324    1.206    0.033    0.413    0.134    1.138   23.303    5.730
     37.880  413.587    1.308    0.067    0.511    0.134    1.038   23.425    5.958
     37.890  414.894    1.088    0.134    0.367    0.100    1.046   24.063    6.101
     37.900  411.595    1.232    0.033    0.408    0.000    1.145   23.925    6.027
     37.910  416.194    1.126    0.100    0.434    0.067    1.092   24.069    6.191
     37.920  413.465    1.339    0.000    0.387    0.033    0.944   23.803    5.823
     37.930  409.329    1.062    0.100    0.586    0.067    1.186   23.006    6.114
     37.940  413.598    1.255    0.067    0.540    0.067    1.073   23.848    6.224
     37.950  416.297    1.062    0.067    0.451    0.033    0.853   23.447    6.072
     37.960  418.690    1.179    0.033    0.413    0.067    1.004   23.016    6.394
     37.970  413.150    1.126    0.067    0.387    0.033    1.220   23.653    5.834
     37.980  414.087    1.016    0.033    0.401    0.067    0.986   23.252    6.071
     37.990  417.069    1.285    0.000    0.394    0.100    1.144   24.412    6.312
     38.000  412.214    1.248    0.000    0.454    0.033    1.122   23.753    6.142
     38.010  414.372    1.088    0.000    0.413    0.100    1.005   23.388    5.799
     38.020  416.620    1.206    0.000    0.341    0.067    1.242   23.715    6.042
     38.030  414.956    1.339    0.033    0.487    0.033    1.300   23.706    5.868
     38.040  414.301    1.372    0.067    0.281    0.067    1.057   23.922    6.414
     38.050  414.340    1.293    0.033    0.507    0.134    0.971   24.472    5.456
     38.060  414.327    1.232    0.033    0.387    0.067    1.001   23.880    5.406
     38.070  415.621    1.372    0.033    0.491    0.067    1.119   23.729    5.268
     38.080  413.668    1.232    0.033    0.440    0.067    1.164   23.578    5.923
     38.090  413.938    1.248    0.000    0.394    0.067    0.845   23.596    6.041
     38.100  413.008    1.285    0.000    0.593    0.100    0.812   22.833    6.208
     38.110  413.655    1.168    0.000    0.420    0.033    0.637   23.883    5.584
     38.120  413.438    1.384    0.033    0.507    0.033    0.925   23.684    5.677
     38.130  416.078    1.320    0.033    0.451    0.033    0.826   24.069    5.708
     38.140  414.304    1.282    0.000    0.406    0.033    0.732   23.639    5.777
     38.150  417.545    1.285    0.000    0.381    0.033    0.997   23.511    5.854
     38.160  415.758    1.429    0.000    0.374    0.033    0.985   23.985    6.224
     38.170  414.679    1.331    0.033    0.307    0.033    0.853   24.237    5.548
     38.180  417.892    1.229    0.033    0.521    0.134    1.153   23.663    5.859
     38.190  412.444    1.312    0.033    0.360    0.033    1.016   24.173    5.662
     38.200  417.837    1.312    0.000    0.327    0.033    0.907   24.144    5.790
     38.210  414.430    1.149    0.000    0.300    0.033    1.032   23.773    6.011
     38.220  415.655    1.149    0.000    0.327    0.033    1.081   22.647    5.931
     38.230  414.135    1.217    0.033    0.307    0.033    1.221   22.460    5.844
     38.240  416.077    1.153    0.067    0.364    0.067    1.145   22.634    5.760
     38.250  415.669    1.240    0.067    0.387    0.100    0.880   23.681    5.490
     38.260  413.356    1.285    0.000    0.434    0.134    0.997   23.693    6.023
     38.270  416.266    1.365    0.000    0.420    0.033    1.130   23.307    5.909
     38.280  417.494    1.134    0.067    0.466    0.094    1.191   23.594    6.066
     38.290  415.779    1.035    0.000    0.557    0.100    1.225   23.574    5.836
     38.300  415.573    1.301    0.000    0.394    0.100    1.100   23.388    5.964
     38.310  413.703    1.274    0.067    0.511    0.033    1.069   22.690    5.999
     38.320  412.622    1.062    0.067    0.281    0.000    0.880   22.913    6.188
     38.330  410.972    1.240    0.000    0.334    0.067    0.948   24.136    6.348
     38.340  410.888    1.357    0.100    0.427    0.100    0.891   22.600    5.928
     38.350  409.605    1.259    0.100    0.334    0.033    0.932   23.177    5.502
     38.360  408.214    1.088    0.000    0.348    0.134    0.860   23.414    5.158
     38.370  412.528    1.153    0.000    0.387    0.033    1.007   22.908    5.976
     38.380  411.397    1.062    0.000    0.353    0.100    1.126   23.642    5.826
     38.390  414.697    1.062    0.067    0.300    0.067    0.997   23.479    5.558
     38.400  411.796    1.062    0.067    0.387    0.067    0.918   23.054    6.331
     38.410  415.841    1.304    0.067    0.334    0.067    0.819   23.732    5.686
     38.420  413.554    1.115    0.067    0.427    0.067    0.978   24.012    5.733
     38.430  414.494    1.081    0.067    0.427    0.067    0.986   23.244    5.996
     38.440  414.434    1.244    0.067    0.334    0.067    0.967   24.430    6.106
     38.450  416.923    1.255    0.067    0.274    0.033    1.111   23.944    5.949
     38.460  417.725    1.035    0.067    0.334    0.067    0.907   24.603    5.640
     38.470  413.306    1.251    0.067    0.348    0.067    0.986   24.049    5.776
     38.480  413.750    1.126    0.000    0.394    0.100    1.039   24.269    5.742
     38.490  414.798    1.206    0.033    0.360    0.067    0.872   24.124    5.852
     38.500  417.996    0.982    0.067    0.413    0.033    0.918   23.408    5.437
     38.510  412.637    1.035    0.100    0.420    0.100    0.872   24.752    5.772
     38.520  413.113    0.990    0.033    0.281    0.033    0.891   24.018    5.812
     38.530  419.255    1.301    0.067    0.401    0.100    1.104   22.627    5.767
     38.540  412.762    1.160    0.067    0.307    0.100    0.952   24.384    5.695
     38.550  420.012    1.179    0.000    0.420    0.067    1.042   24.253    5.299
     38.560  419.432    1.240    0.100    0.454    0.067    0.936   24.675    5.509
     38.570  418.695    1.088    0.100    0.465    0.033    0.740   23.228    5.512
     38.580  417.230    1.213    0.067    0.531    0.067    0.876   23.743    5.161
     38.590  421.296    1.429    0.000    0.571    0.067    0.857   22.690    5.453
     38.600  420.363    0.993    0.033    0.468    0.071    0.929   24.172    6.030
     38.610  417.386    1.134    0.000    0.614    0.100    0.918   22.681    5.831
     38.620  421.475    1.248    0.033    0.480    0.138    1.263   23.975    5.519
     38.630  420.014    1.339    0.033    0.434    0.067    1.152   24.186    6.222
     38.640  415.882    1.100    0.100    0.521    0.100    1.012   23.829    5.378
     38.650  419.613    1.134    0.067    0.321    0.067    0.952   23.885    5.966
     38.660  419.983    1.365    0.067    0.408    0.067    0.951   23.648    5.875
     38.670  420.387    1.195    0.033    0.545    0.067    0.967   24.894    5.792
     38.680  419.681    1.380    0.100    0.447    0.033    0.907   23.794    6.105
     38.690  418.129    1.297    0.067    0.533    0.067    0.857   23.403    5.805
     38.700  415.023    1.395    0.033    0.431    0.067    0.956   23.406    5.737
     38.710  414.757    0.956    0.033    0.274    0.100    0.918   22.899    5.779
     38.720  419.632    1.088    0.033    0.307    0.100    1.088   23.246    5.689
     38.730  413.834    1.073    0.033    0.408    0.033    0.974   23.014    5.505
     38.740  416.099    1.115    0.000    0.514    0.100    1.050   22.967    5.886
     38.750  413.654    1.308    0.033    0.413    0.067    0.965   22.255    5.471
     38.760  413.427    1.172    0.067    0.466    0.067    1.004   23.282    5.712
     38.770  418.519    1.141    0.100    0.334    0.100    0.925   22.909    5.912
     38.780  415.402    0.967    0.000    0.484    0.134    1.012   22.651    5.787
     38.790  410.443    0.940    0.000    0.480    0.067    0.842   22.874    5.330
     38.800  410.642    1.297    0.067    0.414    0.033    0.917   22.535    5.871
     38.810  414.014    1.248    0.033    0.504    0.033    0.928   21.626    5.415
     38.820  412.310    1.206    0.000    0.413    0.033    0.784   22.373    5.468
     38.830  414.504    1.213    0.033    0.341    0.033    0.845   22.977    6.290
     38.840  413.808    1.217    0.067    0.409    0.033    1.046   22.291    5.741
     38.850  417.476    1.206    0.067    0.595    0.033    1.008   22.975    5.717
     38.860  418.443    1.141    0.000    0.307    0.000    1.047   22.872    5.700
     38.870  416.971    1.339    0.033    0.334    0.033    0.936   22.726    5.735
     38.880  418.554    1.392    0.134    0.518    0.067    0.997   22.806    5.680
     38.890  419.874    1.509    0.033    0.591    0.100    1.137   23.088    6.117
     38.900  414.951    1.312    0.033    0.447    0.100    1.042   22.301    5.319
     38.910  414.744    1.301    0.033    0.531    0.067    0.902   23.186    5.775
     38.920  413.731    1.195    0.067    0.465    0.033    0.951   22.746    5.548
     38.930  414.955    1.179    0.067    0.427    0.033    1.130   23.322    6.205
     38.940  418.745    1.369    0.100    0.381    0.100    0.963   22.466    6.152
     38.950  417.803    1.388    0.033    0.451    0.067    0.899   23.861    6.060
     38.960  421.499    1.380    0.033    0.480    0.067    0.925   23.342    5.820
     38.970  419.419    1.206    0.033    0.420    0.033    0.865   23.125    6.470
     38.980  411.983    1.084    0.067    0.398    0.033    0.785   22.685    5.971
     38.990  417.430    1.281    0.033    0.387    0.100    0.876   23.033    6.650
     39.000  415.817    1.228    0.067    0.307    0.033    1.013   23.180    6.104
     39.010  414.094    1.308    0.067    0.314    0.033    0.970   22.666    5.786
     39.020  416.177    1.350    0.033    0.360    0.033    1.012   23.013    6.177
     39.030  414.443    1.232    0.067    0.360    0.033    1.100   22.882    5.644
     39.040  415.574    1.168    0.067    0.334    0.067    0.804   22.621    6.122
     39.050  414.712    1.179    0.067    0.367    0.067    0.967   23.119    6.175
     39.060  413.954    1.047    0.067    0.367    0.100    1.005   22.690    5.531
     39.070  411.644    1.217    0.067    0.307    0.067    0.918   23.172    5.346
     39.080  411.953    1.312    0.033    0.434    0.100    0.884   22.255    5.079
     39.090  415.490    1.248    0.067    0.394    0.033    0.986   23.246    5.505
     39.100  411.741    1.244    0.067    0.500    0.033    0.906   22.094    5.638
     39.110  409.324    1.153    0.067    0.431    0.000    1.005   22.120    5.992
     39.120  412.337    1.281    0.000    0.431    0.000    0.899   22.434    5.676
     39.130  415.492    1.047    0.000    0.394    0.067    1.058   23.860    5.400
     39.140  413.411    1.164    0.033    0.394    0.100    0.887   22.180    5.802
     39.150  411.602    1.168    0.000    0.281    0.100    0.979   22.696    5.889
     39.160  415.078    1.259    0.000    0.465    0.100    1.190   23.514    5.248
     39.170  412.599    1.107    0.033    0.480    0.033    0.963   23.179    5.613
     39.180  412.926    0.967    0.067    0.582    0.033    1.091   21.877    5.932
     39.190  417.369    0.618    0.033    0.538    0.067    0.992   21.909    5.629
     39.200  416.203    0.868    0.067    0.558    0.100    0.952   22.694    5.654
     39.210  417.252    0.929    0.000    0.472    0.134    1.094   22.564    6.117
     39.220  419.040    1.217    0.067    0.408    0.033    1.114   23.747    5.308
     39.230  418.619    1.259    0.033    0.360    0.033    1.118   23.745    5.838
     39.240  417.753    1.141    0.000    0.440    0.094    1.096   22.515    5.353
     39.250  414.647    1.141    0.033    0.484    0.100    0.967   22.920    5.569
     39.260  414.966    1.471    0.000    0.458    0.067    1.073   22.724    5.707
     39.270  415.015    1.456    0.033    0.360    0.134    1.000   21.950    4.859
     39.280  419.685    1.323    0.033    0.454    0.100    0.963   23.734    5.875
     39.290  412.678    1.415    0.000    0.478    0.033    1.008   23.012    5.145
     39.300  414.274    1.437    0.100    0.380    0.100    1.020   23.840    5.734
     39.310  414.675    1.414    0.100    0.431    0.100    0.974   22.799    6.250
     39.320  418.469    1.441    0.100    0.538    0.134    0.932   22.220    5.481
     39.330  415.769    1.312    0.033    0.451    0.067    1.053   22.735    5.810
     39.340  417.037    1.320    0.033    0.496    0.033    1.052   22.858    5.844
     39.350  413.732    1.410    0.067    0.427    0.033    0.872   23.413    5.581
     39.360  412.975    1.320    0.067    0.451    0.067    0.925   22.800    5.181
     39.370  412.783    1.354    0.033    0.367    0.100    0.906   23.168    5.184
     39.380  412.580    1.335    0.033    0.480    0.100    0.826   22.903    5.217
     39.390  416.264    1.490    0.000    0.307    0.033    0.959   23.064    5.513
     39.400  415.911    1.494    0.100    0.360    0.100    0.678   23.335    5.963
     39.410  413.339    1.418    0.033    0.427    0.100    0.933   22.730    5.639
     39.420  413.803    1.452    0.100    0.487    0.067    1.046   23.127    5.681
     39.430  408.691    1.384    0.067    0.532    0.100    0.819   23.079    5.170
     39.440  410.147    1.213    0.134    0.487    0.067    0.879   22.449    5.922
     39.450  407.028    1.505    0.033    0.387    0.033    0.907   22.321    5.577
     39.460  413.123    1.248    0.000    0.433    0.100    1.092   22.672    5.559
     39.470  411.472    1.429    0.000    0.554    0.067    1.043   23.159    5.971
     39.480  409.004    1.339    0.134    0.498    0.100    0.992   22.638    6.043
     39.490  413.360    1.267    0.000    0.500    0.033    0.952   23.262    5.501
     39.500  410.781    1.441    0.000    0.440    0.067    0.937   23.574    5.706
     39.510  411.889    1.505    0.100    0.480    0.100    0.884   21.512    5.486
     39.520  414.296    1.494    0.033    0.522    0.067    1.004   22.424    5.584
     39.530  413.196    1.255    0.033    0.465    0.033    1.005   23.382    5.953
     39.540  410.178    1.403    0.033    0.334    0.067    1.001   22.556    6.005
     39.550  406.331    1.195    0.000    0.466    0.071    0.944   21.813    6.064
     39.560  412.203    1.407    0.033    0.496    0.033    1.065   22.096    6.058
     39.570  413.109    1.513    0.100    0.496    0.033    0.879   23.220    5.924
     39.580  412.887    1.407    0.067    0.307    0.033    0.989   22.829    5.630
     39.590  415.934    1.464    0.033    0.334    0.033    1.031   23.567    6.102
     39.600  413.495    1.293    0.033    0.348    0.033    0.898   23.054    5.637
     39.610  413.186    1.339    0.033    0.387    0.033    1.047   22.680    5.734
     39.620  415.333    1.248    0.000    0.447    0.067    1.020   23.097    6.002
     39.630  414.889    1.255    0.033    0.360    0.067    0.941   22.342    5.697
     39.640  415.990    1.426    0.067    0.307    0.067    0.993   22.991    5.263
     39.650  414.822    1.380    0.134    0.341    0.067    0.940   22.272    5.506
     39.660  413.727    1.248    0.100    0.504    0.100    0.952   22.384    5.621
     39.670  413.251    1.494    0.201    0.531    0.033    0.978   22.077    5.843
     39.680  414.861    1.388    0.000    0.360    0.033    1.118   22.787    5.645
     39.690  411.734    1.176    0.100    0.489    0.067    1.012   21.715    5.236
     39.700  414.234    1.429    0.067    0.486    0.134    1.073   22.881    5.635
     39.710  413.004    1.513    0.067    0.360    0.033    0.933   23.447    5.760
     39.720  414.884    1.521    0.100    0.318    0.067    1.107   23.430    5.818
     39.730  413.930    1.392    0.067    0.414    0.100    1.012   22.872    5.259
     39.740  423.295    1.505    0.100    0.420    0.067    0.959   22.815    6.216
     39.750  414.563    1.559    0.033    0.341    0.067    0.940   22.601    5.460
     39.760  418.074    1.422    0.067    0.281    0.100    1.027   22.597    5.541
     39.770  413.858    1.373    0.067    0.381    0.033    1.160   23.031    5.500
     39.780  415.155    1.301    0.067    0.474    0.100    1.153   23.329    5.915
     39.790  414.018    1.267    0.100    0.413    0.033    1.164   22.531    5.485
     39.800  412.454    1.274    0.100    0.360    0.067    1.145   22.626    5.705
     39.810  415.997    1.479    0.100    0.374    0.033    0.994   22.593    5.133
     39.820  415.084    1.327    0.100    0.487    0.067    1.035   22.798    5.984
     39.830  419.208    1.282    0.100    0.385    0.067    0.993   24.614    5.908
     39.840  416.977    1.297    0.100    0.454    0.067    1.031   22.780    5.097
     39.850  413.912    1.373    0.134    0.408    0.067    0.917   24.196    5.809
     39.860  416.191    1.320    0.100    0.560    0.134    1.012   23.587    5.487
     39.870  413.350    1.339    0.033    0.420    0.033    0.966   23.492    6.357
     39.880  413.044    1.285    0.033    0.487    0.134    1.125   23.496    5.897
     39.890  413.796    1.062    0.100    0.582    0.120    1.104   22.687    5.840
     39.900  416.986    1.445    0.033    0.504    0.134    0.951   22.408    5.795
     39.910  413.325    1.195    0.033    0.595    0.067    1.004   23.316    5.713
     39.920  413.158    1.327    0.000    0.582    0.067    1.001   22.970    5.880
     39.930  409.527    1.259    0.033    0.598    0.094    1.012   22.628    5.811
     39.940  410.295    1.248    0.000    0.521    0.000    0.967   22.760    5.723
     39.950  412.164    1.195    0.033    0.620    0.033    0.967   23.159    5.924
     39.960  411.079    1.471    0.033    0.773    0.067    1.039   22.397    5.476
     39.970  412.014    1.456    0.033    0.514    0.067    1.012   22.199    5.465
     39.980  413.856    1.339    0.067    0.718    0.100    1.099   23.491    6.017
     39.990  415.375    1.282    0.067    0.702    0.067    0.918   22.598    6.017
     40.000  416.722    1.270    0.033    0.585    0.100    1.012   23.729    5.769
     40.010  414.871    1.392    0.000    0.631    0.033    1.076   23.106    6.310
     40.020  412.504    1.452    0.033    0.567    0.067    0.932   22.858    5.931
     40.030  416.739    1.399    0.033    0.360    0.033    1.004   22.414    5.467
     40.040  416.727    1.202    0.000    0.533    0.100    1.133   23.976    6.188
     40.050  414.092    1.479    0.000    0.484    0.100    1.073   23.383    6.107
     40.060  410.143    1.308    0.033    0.593    0.033    0.978   23.375    6.210
     40.070  413.256    1.559    0.000    0.624    0.067    0.989   23.362    5.931
     40.080  412.089    1.282    0.033    0.655    0.033    0.879   23.165    5.913
     40.090  409.700    1.498    0.000    0.513    0.033    1.054   23.220    6.159
     40.100  411.230    1.445    0.033    0.549    0.100    1.141   23.049    5.583
     40.110  410.748    1.282    0.033    0.531    0.067    1.137   22.910    6.460
     40.120  412.430    1.240    0.033    0.300    0.033    1.050   22.569    6.157
     40.130  414.899    1.339    0.033    0.504    0.134    1.027   22.350    5.998
     40.140  414.927    1.195    0.033    0.573    0.067    0.993   22.697    6.040
     40.150  412.967    1.248    0.033    0.405    0.067    0.970   23.174    6.352
     40.160  410.919    1.334    0.067    0.525    0.100    0.925   22.471    5.996
     40.170  414.262    1.282    0.100    0.571    0.067    0.978   23.408    5.890
     40.180  412.569    1.339    0.100    0.533    0.067    1.103   23.206    5.592
     40.190  416.636    1.361    0.033    0.538    0.134    0.978   22.437    5.453
     40.200  414.928    1.509    0.134    0.504    0.033    0.978   22.768    5.160
     40.210  411.980    1.426    0.134    0.514    0.067    0.736   22.325    5.774
     40.220  413.158    1.320    0.134    0.480    0.100    0.932   23.170    5.955
     40.230  415.756    1.232    0.100    0.556    0.067    0.906   23.572    5.854
     40.240  414.349    1.448    0.134    0.458    0.033    0.853   24.167    6.206
     40.250  414.707    1.342    0.100    0.500    0.100    1.057   23.526    6.335
     40.260  415.054    1.297    0.067    0.638    0.100    0.853   24.139    5.615
     40.270  413.823    1.293    0.100    0.582    0.100    0.724   23.271    5.752
     40.280  412.694    1.354    0.067    0.515    0.067    0.796   24.054    5.800
     40.290  417.128    1.559    0.100    0.617    0.033    0.750   23.082    6.325
     40.300  417.326    1.354    0.134    0.605    0.100    0.765   23.618    6.388
     40.310  415.262    1.373    0.100    0.515    0.033    0.705   23.662    6.024
     40.320  419.081    1.179    0.067    0.451    0.067    0.822   23.350    6.070
     40.330  417.052    1.081    0.100    0.624    0.067    0.777   23.683    5.897
     40.340  418.080    1.392    0.100    0.427    0.067    0.777   23.775    5.996
     40.350  421.189    1.232    0.100    0.440    0.033    0.940   23.342    5.960
     40.360  421.096    1.206    0.100    0.605    0.033    0.932   24.671    6.485
     40.370  419.514    1.498    0.100    0.620    0.033    0.758   24.475    6.275
     40.380  421.797    1.434    0.033    0.538    0.033    0.932   22.767    6.470
     40.390  421.784    1.327    0.134    0.433    0.000    0.811   24.631    6.205
     40.400  421.059    1.468    0.100    0.545    0.067    0.837   25.061    6.005
     40.410  421.512    1.392    0.100    0.484    0.100    0.890   24.266    6.277
     40.420  420.920    1.536    0.067    0.433    0.067    0.894   24.939    6.292
     40.430  423.280    1.516    0.100    0.451    0.067    0.830   25.185    6.761
     40.440  422.695    1.448    0.100    0.669    0.067    0.845   24.655    6.043
     40.450  422.930    1.479    0.067    0.511    0.033    0.841   25.001    6.157
     40.460  424.167    1.346    0.134    0.480    0.067    0.743   24.988    5.878
     40.470  420.016    1.297    0.134    0.367    0.033    0.845   24.749    6.041
     40.480  419.058    1.520    0.100    0.491    0.067    0.936   23.703    6.198
     40.490  418.933    1.285    0.100    0.595    0.033    0.921   23.902    6.093
     40.500  418.166    1.456    0.100    0.466    0.033    0.897   23.395    6.497
     40.510  420.371    1.471    0.100    0.524    0.033    0.814   24.265    6.003
     40.520  416.331    1.403    0.100    0.494    0.033    1.004   23.841    5.658
     40.530  417.102    1.396    0.100    0.680    0.067    0.784   22.817    6.490
     40.540  416.041    1.452    0.100    0.624    0.033    0.864   23.924    6.087
     40.550  419.490    1.308    0.100    0.631    0.067    0.773   23.779    6.482
     40.560  416.800    1.429    0.100    0.624    0.100    0.872   24.272    6.041
     40.570  414.826    1.232    0.067    0.579    0.067    0.784   23.637    5.924
     40.580  417.683    1.559    0.033    0.560    0.067    0.978   23.368    6.186
     40.590  414.931    1.612    0.134    0.433    0.033    0.815   23.650    6.645
     40.600  416.562    1.293    0.100    0.621    0.067    0.883   23.363    6.504
     40.610  417.397    1.297    0.067    0.680    0.067    0.909   23.533    6.083
     40.620  417.910    1.195    0.033    0.533    0.067    0.925   23.609    6.393
     40.630  417.118    1.168    0.067    0.564    0.067    1.000   24.070    6.077
     40.640  416.746    1.410    0.033    0.451    0.100    0.966   22.733    6.359
     40.650  413.675    1.384    0.067    0.658    0.067    0.955   23.569    5.971
     40.660  418.829    1.509    0.000    0.564    0.100    0.985   22.770    6.258
     40.670  415.714    1.320    0.067    0.638    0.100    0.875   22.751    5.867
     40.680  418.182    1.285    0.033    0.627    0.067    0.818   22.934    5.957
     40.690  416.465    1.482    0.033    0.447    0.100    0.708   22.843    5.871
     40.700  415.705    1.335    0.100    0.578    0.100    0.829   23.920    5.730
     40.710  415.196    1.320    0.100    0.489    0.067    0.875   23.338    6.073
     40.720  415.409    1.376    0.067    0.547    0.100    0.796   23.185    6.109
     40.730  417.771    1.126    0.067    0.551    0.067    0.906   23.265    6.015
     40.740  414.614    1.327    0.067    0.487    0.100    0.875   23.724    6.048
     40.750  414.493    1.418    0.067    0.491    0.033    0.936   23.504    5.854
     40.760  415.354    1.285    0.033    0.480    0.033    0.826   24.194    6.245
     40.770  419.491    1.115    0.067    0.586    0.033    0.970   24.029    6.400
     40.780  418.701    1.346    0.067    0.478    0.033    0.781   24.038    5.928
     40.790  419.914    1.285    0.067    0.533    0.067    0.765   24.741    6.223
     40.800  414.910    1.225    0.033    0.536    0.033    0.834   23.502    5.844
     40.810  415.024    1.392    0.067    0.514    0.000    0.849   23.467    5.474
     40.820  415.134    1.285    0.033    0.487    0.060    0.750   22.834    6.189
     40.830  414.872    1.206    0.000    0.600    0.067    0.833   24.128    5.729
     40.840  417.565    1.339    0.067    0.665    0.027    0.724   24.081    6.369
     40.850  413.828    1.365    0.067    0.634    0.033    0.652   22.794    6.379
     40.860  420.182    1.350    0.100    0.785    0.033    0.750   24.313    6.124
     40.870  413.334    1.153    0.134    0.514    0.000    0.746   22.588    6.348
     40.880  413.545    1.248    0.100    0.420    0.033    0.932   22.349    5.681
     40.890  417.666    1.547    0.167    0.711    0.033    0.750   22.686    5.988
     40.900  418.366    1.373    0.134    0.531    0.067    0.747   22.578    6.114
     40.910  415.900    1.487    0.134    0.500    0.067    0.679   22.532    6.573
     40.920  418.633    1.505    0.100    0.611    0.067    0.751   23.723    6.385
     40.930  419.588    1.308    0.100    0.447    0.100    0.906   22.801    6.333
     40.940  416.064    1.365    0.134    0.620    0.033    0.478   22.945    6.221
     40.950  414.597    1.369    0.100    0.571    0.033    0.417   23.020    5.978
     40.960  418.258    1.365    0.067    0.593    0.134    0.592   23.520    6.265
     40.970  417.037    1.415    0.134    0.611    0.033    0.504   23.011    6.163
     40.980  416.866    1.494    0.134    0.624    0.000    0.686   23.269    6.425
     40.990  419.582    1.259    0.100    0.486    0.033    0.557   23.701    6.291
     41.000  415.617    1.327    0.100    0.466    0.067    0.793   23.759    5.918
     41.010  416.044    1.312    0.100    0.458    0.067    0.573   23.752    6.213
     41.020  419.169    1.346    0.100    0.564    0.067    0.663   23.378    6.152
     41.030  419.717    1.248    0.100    0.504    0.033    0.557   22.978    6.518
     41.040  417.318    1.281    0.067    0.507    0.033    0.834   23.243    6.009
     41.050  417.715    1.392    0.067    0.367    0.100    0.800   23.892    6.537
     41.060  415.138    1.346    0.100    0.494    0.033    0.626   23.907    5.468
     41.070  413.899    1.240    0.100    0.558    0.067    0.671   22.945    5.740
     41.080  415.339    1.206    0.033    0.440    0.067    0.721   24.001    6.031
     41.090  414.426    1.195    0.100    0.444    0.100    0.694   23.208    5.433
     41.100  413.233    1.240    0.134    0.624    0.000    0.785   22.450    5.169
     41.110  416.308    1.399    0.134    0.466    0.033    0.664   23.276    5.687
     41.120  418.759    1.297    0.100    0.551    0.033    0.698   23.253    5.580
     41.130  417.863    1.380    0.134    0.514    0.067    0.777   23.963    5.703
     41.140  417.461    1.365    0.100    0.556    0.033    0.530   23.333    5.889
     41.150  416.803    1.285    0.134    0.598    0.033    0.617   23.909    6.073
     41.160  417.910    1.482    0.100    0.581    0.033    0.800   23.585    5.572
     41.170  414.088    1.278    0.100    0.567    0.067    0.671   23.008    5.990
     41.180  416.517    1.468    0.100    0.471    0.000    0.785   23.364    5.976
     41.190  421.637    1.195    0.167    0.493    0.067    0.656   23.576    6.066
     41.200  409.521    1.301    0.100    0.478    0.067    0.637   23.636    6.199
     41.210  414.808    1.403    0.100    0.620    0.100    0.557   23.511    5.860
     41.220  410.371    1.259    0.100    0.560    0.033    0.936   22.586    5.411
     41.230  412.383    1.141    0.100    0.567    0.134    0.724   23.570    5.815
     41.240  413.972    1.168    0.134    0.529    0.033    0.774   22.837    5.734
     41.250  415.067    1.195    0.067    0.574    0.033    0.694   23.325    6.503
     41.260  418.034    1.195    0.100    0.394    0.033    0.629   24.272    5.705
     41.270  413.303    1.221    0.067    0.672    0.033    0.705   23.290    5.918
     41.280  413.227    1.229    0.100    0.529    0.067    0.652   22.937    5.685
     41.290  414.910    1.335    0.100    0.538    0.000    0.645   23.672    5.626
     41.300  413.471    1.384    0.067    0.567    0.033    0.678   23.078    6.346
     41.310  411.600    1.206    0.134    0.413    0.067    0.645   23.316    5.482
     41.320  412.668    1.339    0.100    0.391    0.000    0.504   22.157    5.565
     41.330  416.133    1.441    0.100    0.651    0.067    0.520   22.625    6.017
     41.340  412.636    1.133    0.134    0.458    0.033    0.626   22.790    6.390
     41.350  416.456    1.145    0.100    0.514    0.100    0.713   22.074    6.022
     41.360  415.368    1.384    0.067    0.653    0.000    0.614   23.291    6.234
     41.370  414.701    1.168    0.067    0.420    0.000    0.531   22.743    6.315
     41.380  418.286    1.229    0.100    0.631    0.100    0.569   22.778    6.204
     41.390  415.311    1.248    0.100    0.533    0.033    0.470   21.961    5.731
     41.400  412.522    1.259    0.100    0.466    0.033    0.557   22.495    5.777
     41.410  414.786    1.418    0.100    0.353    0.067    0.436   23.263    5.740
     41.420  413.029    1.388    0.134    0.394    0.067    0.633   24.023    5.910
     41.430  413.942    1.259    0.100    0.571    0.033    0.527   23.272    5.591
     41.440  414.273    1.255    0.067    0.638    0.000    0.459   23.020    6.231
     41.450  410.739    1.195    0.067    0.545    0.000    0.398   22.843    5.932
     41.460  412.343    1.195    0.167    0.540    0.033    0.565   22.436    6.130
     41.470  409.365    1.434    0.100    0.605    0.067    0.470   21.914    5.707
     41.480  415.650    1.559    0.100    0.578    0.000    0.546   23.176    5.712
     41.490  417.231    1.354    0.134    0.533    0.067    0.686   22.480    6.312
     41.500  415.891    1.380    0.167    0.586    0.067    0.592   22.251    6.493
     41.510  416.385    1.407    0.167    0.405    0.033    0.644   22.896    6.347
     41.520  414.704    1.339    0.100    0.571    0.033    0.720   22.009    5.661
     41.530  411.684    1.361    0.134    0.578    0.067    0.678   21.706    5.781
     41.540  411.894    1.054    0.100    0.493    0.067    0.618   21.742    5.950
     41.550  413.936    1.339    0.100    0.560    0.000    0.504   22.000    6.023
     41.560  413.567    1.445    0.134    0.627    0.067    0.538   22.732    5.941
     41.570  418.193    1.339    0.100    0.551    0.033    0.742   22.120    6.192
     41.580  414.815    1.524    0.134    0.533    0.067    0.644   22.255    6.016
     41.590  415.195    1.248    0.100    0.473    0.033    0.686   22.404    6.202
     41.600  414.941    1.441    0.100    0.563    0.033    0.816   22.418    6.128
     41.610  415.471    1.282    0.138    0.574    0.000    0.462   22.202    6.322
     41.620  413.168    1.380    0.100    0.493    0.167    0.610   22.715    6.128
     41.630  413.905    1.407    0.167    0.684    0.033    0.576   22.690    5.811
     41.640  412.375    1.415    0.134    0.533    0.033    0.652   22.626    6.418
     41.650  412.464    1.248    0.100    0.665    0.067    0.633   22.126    6.692
     41.660  414.679    1.407    0.134    0.609    0.033    0.645   22.229    6.588
     41.670  416.120    1.339    0.100    0.631    0.067    0.652   22.064    6.399
     41.680  410.691    1.380    0.100    0.482    0.000    0.421   21.913    6.093
     41.690  411.948    1.232    0.134    0.575    0.033    0.618   21.498    6.177
     41.700  410.732    1.407    0.134    0.571    0.000    0.618   22.337    6.213
     41.710  412.347    1.141    0.100    0.526    0.000    0.660   22.416    6.033
     41.720  410.618    1.482    0.067    0.593    0.033    0.531   21.853    5.751
     41.730  412.429    1.365    0.067    0.447    0.033    0.538   22.335    6.042
     41.740  411.479    1.551    0.100    0.434    0.033    0.572   22.135    5.590
     41.750  413.632    1.141    0.134    0.551    0.067    0.686   21.719    6.215
     41.760  412.704    1.301    0.134    0.658    0.033    0.747   21.821    6.060
     41.770  413.530    1.452    0.134    0.571    0.067    0.739   22.126    6.202
     41.780  412.706    1.607    0.100    0.454    0.100    0.592   22.632    6.050
     41.790  415.374    1.456    0.067    0.458    0.000    0.750   22.264    6.326
     41.800  414.426    1.285    0.067    0.605    0.067    0.592   22.447    6.284
     41.810  418.663    1.255    0.067    0.633    0.067    0.652   22.681    6.303
     41.820  416.009    1.380    0.100    0.646    0.067    0.664   22.682    5.932
     41.830  417.776    1.482    0.100    0.591    0.100    0.520   22.563    5.879
     41.840  420.779    1.445    0.067    0.545    0.134    0.626   22.664    6.032
     41.850  415.836    1.505    0.100    0.631    0.067    0.599   21.660    6.174
     41.860  415.084    1.426    0.100    0.560    0.067    0.766   22.280    5.759
     41.870  411.758    1.240    0.134    0.553    0.067    0.792   21.625    5.850
     41.880  412.749    1.327    0.067    0.545    0.067    0.827   22.212    5.543
     41.890  411.265    1.346    0.100    0.586    0.033    0.637   22.365    5.751
     41.900  413.167    1.452    0.033    0.633    0.033    0.664   22.084    6.119
     41.910  415.154    1.342    0.100    0.605    0.033    0.550   22.509    6.438
     41.920  412.124    1.410    0.100    0.585    0.000    0.592   22.203    5.917
     41.930  413.804    1.339    0.100    0.500    0.000    0.504   21.578    5.494
     41.940  412.498    1.240    0.100    0.620    0.000    0.648   21.565    5.396
     41.950  413.892    1.406    0.067    0.553    0.033    0.564   21.945    5.785
     41.960  417.202    1.179    0.067    0.673    0.000    0.538   21.722    5.671
     41.970  414.764    1.187    0.100    0.420    0.033    0.591   21.686    6.069
     41.980  413.565    1.445    0.100    0.564    0.067    0.670   21.442    6.182
     41.990  414.147    1.376    0.100    0.598    0.033    0.637   22.831    5.544
     42.000  414.278    1.259    0.100    0.473    0.000    0.564   21.606    5.581
     42.010  415.374    1.542    0.067    0.564    0.033    0.501   21.973    5.763
     42.020  417.794    1.346    0.067    0.504    0.067    0.652   22.119    5.821
     42.030  415.317    1.468    0.067    0.413    0.033    0.906   21.674    5.466
     42.040  417.324    1.334    0.100    0.631    0.000    0.739   22.073    5.975
     42.050  411.781    1.308    0.067    0.484    0.000    0.694   22.320    6.059
     42.060  416.339    1.479    0.100    0.658    0.067    0.812   22.404    6.256
     42.070  413.264    1.365    0.100    0.564    0.000    0.610   22.676    6.216
     42.080  414.825    1.301    0.067    0.638    0.033    0.675   22.215    6.378
     42.090  415.111    1.297    0.100    0.547    0.033    0.679   22.324    6.446
     42.100  418.355    1.452    0.100    0.616    0.000    0.538   23.051    5.938
     42.110  416.145    1.415    0.067    0.533    0.033    0.660   23.074    6.077
     42.120  412.620    1.365    0.100    0.511    0.033    0.557   23.181    6.223
     42.130  415.214    1.259    0.100    0.394    0.033    0.679   22.517    6.397
     42.140  415.304    1.179    0.067    0.454    0.000    0.592   22.596    6.458
     42.150  418.555    1.460    0.100    0.600    0.033    0.618   22.651    6.497
     42.160  413.636    1.373    0.067    0.451    0.067    0.610   22.060    6.066
     42.170  417.291    1.494    0.100    0.593    0.033    0.693   21.936    6.121
     42.180  416.474    1.532    0.100    0.567    0.060    0.531   21.935    6.048
     42.190  414.767    1.301    0.100    0.684    0.067    0.660   21.899    5.548
     42.200  414.055    1.464    0.100    0.627    0.033    0.576   21.329    5.848
     42.210  412.038    1.312    0.100    0.546    0.033    0.512   21.412    6.631
     42.220  416.271    1.301    0.100    0.658    0.167    0.645   21.856    6.194
     42.230  414.595    1.259    0.067    0.631    0.000    0.614   21.264    6.349
     42.240  414.927    1.392    0.033    0.665    0.033    0.538   20.939    6.370
     42.250  415.635    1.285    0.100    0.513    0.033    0.645   21.314    6.592
     42.260  413.588    1.327    0.067    0.635    0.033    0.670   20.926    6.201
     42.270  416.817    1.327    0.100    0.553    0.000    0.599   21.011    6.190
     42.280  418.364    1.221    0.100    0.613    0.100    0.591   21.116    6.402
     42.290  416.984    1.327    0.067    0.673    0.067    0.660   21.651    5.865
     42.300  415.354    1.449    0.033    0.533    0.033    0.565   21.478    6.424
     42.310  420.766    1.388    0.100    0.588    0.033    0.668   22.920    6.141
     42.320  413.936    1.498    0.033    0.564    0.067    0.660   21.761    5.899
     42.330  416.101    1.361    0.067    0.433    0.067    0.853   22.034    6.202
     42.340  416.955    1.365    0.067    0.733    0.067    0.713   22.077    5.843
     42.350  417.004    1.244    0.134    0.620    0.033    0.523   21.894    5.511
     42.360  414.368    1.410    0.134    0.586    0.033    0.724   22.705    5.707
     42.370  415.830    1.320    0.100    0.658    0.067    0.584   21.925    5.527
     42.380  412.522    1.380    0.100    0.549    0.000    0.504   21.641    5.621
     42.390  411.912    1.543    0.067    0.804    0.100    0.470   21.623    5.818
     42.400  416.082    1.293    0.067    0.346    0.033    0.485   22.364    6.064
     42.410  416.386    1.346    0.067    0.665    0.067    0.705   21.753    5.856
     42.420  414.964    1.600    0.067    0.579    0.033    0.659   22.243    5.963
     42.430  416.569    1.482    0.134    0.454    0.033    0.511   22.340    5.765
     42.440  413.421    1.505    0.100    0.473    0.033    0.557   22.414    5.384
     42.450  413.686    1.297    0.167    0.598    0.033    0.774   22.665    6.033
     42.460  415.477    1.399    0.067    0.500    0.033    0.637   22.223    6.097
     42.470  412.324    1.354    0.067    0.567    0.033    0.698   22.093    5.952
     42.480  418.325    1.388    0.033    0.538    0.067    0.618   22.680    6.314
     42.490  416.546    1.301    0.067    0.411    0.033    0.724   22.438    6.105
     42.500  418.561    1.369    0.067    0.535    0.033    0.610   21.150    5.904
     42.510  417.067    1.543    0.000    0.665    0.000    0.664   21.402    6.699
     42.520  413.859    1.232    0.033    0.585    0.033    0.698   21.580    6.688
     42.530  417.864    1.259    0.000    0.380    0.033    0.743   22.139    6.578
     42.540  421.145    1.528    0.033    0.500    0.067    0.626   22.004    5.948
     42.550  413.952    1.346    0.000    0.418    0.000    0.648   21.569    5.744
     42.560  419.210    1.414    0.033    0.605    0.067    0.489   21.858    5.468
     42.570  417.898    1.259    0.000    0.504    0.033    0.626   21.779    5.643
     42.580  416.995    1.267    0.067    0.373    0.067    0.592   21.485    6.393
     42.590  414.392    1.176    0.067    0.489    0.033    0.444   22.159    6.092
     42.600  416.520    1.380    0.067    0.564    0.033    0.565   21.677    5.993
     42.610  417.262    1.350    0.033    0.646    0.033    0.603   23.171    5.436
     42.620  416.060    1.365    0.033    0.540    0.000    0.618   22.407    5.857
     42.630  416.043    1.426    0.033    0.545    0.067    0.625   21.764    6.231
     42.640  416.386    1.308    0.033    0.526    0.033    0.557   22.062    6.211
     42.650  420.471    1.415    0.067    0.718    0.033    0.603   21.820    5.860
     42.660  415.692    1.225    0.067    0.524    0.033    0.592   22.150    6.539
     42.670  415.203    1.339    0.033    0.411    0.033    0.587   21.901    6.036
     42.680  417.019    1.274    0.067    0.504    0.033    0.671   22.384    5.266
     42.690  417.108    1.320    0.033    0.399    0.033    0.697   22.211    6.407
     42.700  415.950    1.464    0.033    0.466    0.067    0.603   22.089    6.698
     42.710  419.935    1.373    0.067    0.567    0.134    0.664   22.892    6.279
     42.720  417.899    1.225    0.067    0.451    0.033    0.645   22.473    6.165
     42.730  416.218    1.278    0.033    0.360    0.000    0.751   22.314    5.682
     42.740  419.355    1.357    0.000    0.538    0.033    0.698   22.512    5.627
     42.750  418.498    1.312    0.033    0.602    0.033    0.701   21.733    6.117
     42.760  418.798    1.399    0.067    0.658    0.067    0.717   22.343    5.509
     42.770  418.568    1.277    0.033    0.598    0.033    0.751   21.598    5.922
     42.780  417.308    1.248    0.033    0.546    0.033    0.633   22.456    5.980
     42.790  416.605    1.521    0.000    0.431    0.100    0.766   21.982    5.401
     42.800  413.440    1.221    0.000    0.658    0.067    0.694   21.825    5.514
     42.810  412.545    1.308    0.000    0.473    0.033    0.459   21.559    5.974
     42.820  417.495    1.308    0.033    0.451    0.067    0.466   21.631    6.294
     42.830  414.223    1.062    0.000    0.478    0.033    0.349   22.044    5.820
     42.840  415.983    1.434    0.033    0.560    0.033    0.554   21.824    5.485
     42.850  415.092    1.267    0.000    0.451    0.033    0.478   21.500    6.115
     42.860  417.218    1.282    0.000    0.444    0.033    0.645   21.092    5.965
     42.870  416.613    1.187    0.000    0.522    0.033    0.504   21.834    5.987
     42.880  415.663    1.149    0.033    0.564    0.033    0.686   21.243    6.162
     42.890  417.159    1.221    0.000    0.531    0.033    0.698   21.929    6.620
     42.900  416.026    1.490    0.033    0.553    0.100    0.671   21.253    5.726
     42.910  415.271    1.229    0.000    0.545    0.067    0.402   21.868    5.564
     42.920  415.754    1.168    0.067    0.406    0.033    0.747   21.490    5.333
     42.930  418.941    1.380    0.033    0.591    0.000    0.599   22.154    5.650
     42.940  414.330    1.415    0.000    0.564    0.067    0.626   21.168    5.878
     42.950  416.254    1.373    0.033    0.620    0.033    0.660   22.618    5.767
     42.960  418.427    1.376    0.000    0.487    0.000    0.584   22.597    5.907
     42.970  411.802    1.202    0.000    0.609    0.000    0.546   21.917    5.642
     42.980  414.474    1.335    0.000    0.507    0.000    0.724   22.296    6.021
     42.990  416.048    1.240    0.033    0.678    0.033    0.557   21.968    6.115
     43.000  418.910    1.267    0.067    0.605    0.000    0.626   22.134    5.631
     43.010  420.023    1.403    0.067    0.593    0.033    0.641   21.701    5.871
     43.020  415.756    1.410    0.100    0.600    0.067    0.520   21.759    5.652
     43.030  416.011    1.240    0.100    0.480    0.067    0.645   21.466    5.913
     43.040  414.195    1.327    0.067    0.471    0.000    0.554   22.542    5.928
     43.050  415.706    1.410    0.033    0.447    0.033    0.466   22.005    5.527
     43.060  414.099    1.441    0.000    0.420    0.067    0.671   22.320    5.509
     43.070  413.712    1.168    0.033    0.514    0.000    0.432   22.064    5.808
     43.080  413.893    1.392    0.000    0.574    0.100    0.444   21.565    6.077
     43.090  413.251    1.141    0.000    0.611    0.033    0.668   21.804    5.506
     43.100  414.985    1.335    0.067    0.732    0.067    0.572   22.790    5.902
     43.110  411.882    1.342    0.000    0.574    0.033    0.679   22.298    5.322
     43.120  415.393    1.308    0.067    0.727    0.100    0.364   22.517    6.029
     43.130  410.822    1.285    0.100    0.507    0.067    0.546   22.476    5.635
     43.140  415.486    1.198    0.067    0.578    0.033    0.538   22.335    5.270
     43.150  413.317    1.195    0.033    0.585    0.100    0.523   22.336    5.151
     43.160  414.951    1.088    0.067    0.522    0.033    0.746   22.514    6.260
     43.170  414.024    1.149    0.067    0.593    0.067    0.470   22.240    5.446
     43.180  421.713    1.141    0.067    0.447    0.033    0.610   23.234    5.877
     43.190  416.859    1.285    0.067    0.334    0.033    0.678   22.738    5.259
     43.200  412.190    1.168    0.100    0.487    0.000    0.670   22.293    5.727
     43.210  413.873    1.168    0.100    0.514    0.033    0.504   22.249    5.351
     43.220  413.904    1.195    0.067    0.665    0.067    0.557   22.697    5.764
     43.230  411.141    1.088    0.100    0.556    0.033    0.569   21.978    6.015
     43.240  408.904    1.244    0.100    0.549    0.000    0.398   21.834    5.568
     43.250  410.310    1.168    0.100    0.533    0.033    0.565   23.114    6.149
     43.260  411.238    1.168    0.100    0.598    0.033    0.523   22.652    5.536
     43.270  409.282    1.069    0.067    0.484    0.033    0.724   22.566    5.764
     43.280  408.242    1.141    0.167    0.743    0.067    0.550   22.238    6.190
     43.290  409.316    1.096    0.100    0.564    0.067    0.678   22.109    5.847
     43.300  408.779    1.054    0.134    0.533    0.000    0.645   22.386    5.748
     43.310  412.809    1.153    0.134    0.496    0.000    0.592   22.281    5.815
     43.320  409.527    1.240    0.067    0.547    0.067    0.626   22.334    5.835
     43.330  413.427    1.365    0.134    0.514    0.033    0.520   23.505    6.170
     43.340  416.973    1.448    0.100    0.526    0.033    0.686   23.372    6.530
     43.350  413.494    1.373    0.067    0.518    0.000    0.541   22.974    6.108
     43.360  417.175    0.956    0.067    0.586    0.033    0.592   22.235    6.463
     43.370  409.348    1.217    0.100    0.533    0.000    0.599   22.662    6.166
     43.380  411.383    1.009    0.134    0.560    0.000    0.592   23.041    6.396
     43.390  418.648    1.126    0.134    0.486    0.067    0.633   22.583    5.788
     43.400  413.647    1.206    0.134    0.447    0.033    0.451   23.195    6.048
     43.410  416.286    1.047    0.134    0.514    0.033    0.774   22.759    6.453
     43.420  416.081    1.149    0.134    0.600    0.067    0.686   22.152    5.891
     43.430  418.356    1.160    0.134    0.514    0.033    0.557   22.297    6.282
     43.440  413.909    1.160    0.067    0.507    0.033    0.803   22.855    5.984
     43.450  419.014    1.069    0.134    0.538    0.033    0.690   22.577    6.247
     43.460  414.589    1.088    0.067    0.551    0.000    0.523   23.019    6.424
     43.470  412.186    1.047    0.067    0.511    0.033    0.561   22.437    5.819
     43.480  408.831    1.244    0.100    0.567    0.033    0.592   22.193    6.174
     43.490  412.820    1.221    0.100    0.538    0.033    0.573   22.387    5.952
     43.500  412.581    1.115    0.067    0.533    0.033    0.625   22.567    5.887
     43.510  414.059    1.346    0.100    0.665    0.134    0.573   22.212    6.191
     43.520  415.920    1.335    0.134    0.598    0.033    0.652   22.602    6.108
     43.530  416.366    1.168    0.134    0.725    0.100    0.751   22.306    5.720
     43.540  410.869    1.100    0.100    0.454    0.033    0.573   22.306    5.825
     43.550  409.390    1.206    0.100    0.634    0.000    0.485   22.435    6.088
     43.560  411.455    1.160    0.100    0.653    0.033    0.610   22.190    5.986
     43.570  415.305    1.293    0.033    0.473    0.000    0.618   23.405    5.877
     43.580  412.601    1.179    0.100    0.701    0.067    0.481   22.307    5.811
     43.590  418.268    1.221    0.134    0.406    0.033    0.712   22.783    5.657
     43.600  417.490    1.251    0.100    0.645    0.033    0.731   22.615    6.175
     43.610  414.006    1.081    0.067    0.478    0.033    0.633   23.365    6.219
     43.620  409.874    1.100    0.100    0.591    0.000    0.564   22.981    6.068
     43.630  413.833    1.293    0.100    0.413    0.000    0.652   23.797    5.779
     43.640  416.572    1.312    0.067    0.624    0.067    0.512   23.257    6.012
     43.650  419.721    1.282    0.100    0.514    0.033    0.746   23.893    6.260
     43.660  417.227    1.426    0.100    0.564    0.033    0.425   22.273    6.022
     43.670  413.782    1.179    0.033    0.560    0.000    0.732   23.029    5.805
     43.680  416.248    1.456    0.134    0.540    0.100    0.572   22.194    5.431
     43.690  411.216    1.248    0.100    0.578    0.067    0.444   22.624    6.263
     43.700  415.298    1.293    0.033    0.560    0.067    0.573   22.418    5.587
     43.710  414.747    1.073    0.100    0.538    0.033    0.478   22.065    6.322
     43.720  414.537    1.206    0.067    0.557    0.033    0.617   22.062    6.089
     43.730  414.915    1.274    0.134    0.478    0.000    0.659   22.576    6.441
     43.740  415.244    1.301    0.100    0.538    0.033    0.504   21.986    6.097
     43.750  413.894    1.312    0.100    0.574    0.000    0.721   22.839    6.327
     43.760  418.650    1.285    0.100    0.567    0.033    0.679   22.148    6.310
     43.770  411.596    1.373    0.100    0.533    0.033    0.599   23.128    5.815
     43.780  418.301    1.354    0.033    0.557    0.033    0.390   22.781    6.789
     43.790  415.118    1.304    0.067    0.571    0.033    0.573   22.993    5.678
     43.800  415.096    1.293    0.067    0.507    0.134    0.538   24.006    5.431
     43.810  416.835    1.414    0.067    0.531    0.033    0.527   23.324    5.329
     43.820  418.378    1.270    0.100    0.571    0.033    0.573   23.194    5.811
     43.830  417.920    1.346    0.067    0.418    0.000    0.746   22.390    5.872
     43.840  419.225    1.031    0.134    0.486    0.000    0.618   22.610    6.136
     43.850  414.663    1.111    0.067    0.573    0.033    0.580   22.638    6.564
     43.860  413.869    1.403    0.100    0.605    0.033    0.538   23.038    6.443
     43.870  415.333    1.323    0.134    0.440    0.033    0.565   22.716    6.212
     43.880  419.754    1.195    0.100    0.373    0.033    0.599   23.091    6.248
     43.890  414.310    1.232    0.067    0.497    0.067    0.618   22.864    6.248
     43.900  417.347    1.206    0.067    0.567    0.000    0.592   23.295    6.382
     43.910  414.370    1.270    0.067    0.493    0.067    0.531   23.152    6.255
     43.920  413.849    1.221    0.067    0.480    0.033    0.538   22.847    6.266
     43.930  415.999    1.270    0.067    0.613    0.060    0.497   23.352    6.113
     43.940  415.825    1.410    0.033    0.339    0.033    0.603   24.668    5.808
     43.950  419.043    1.141    0.067    0.564    0.033    0.637   23.860    6.094
     43.960  416.568    1.100    0.067    0.571    0.067    0.712   24.118    6.513
     43.970  418.818    1.062    0.100    0.433    0.033    0.860   23.233    6.511
     43.980  418.450    1.221    0.100    0.508    0.033    0.845   22.889    6.437
     43.990  415.234    1.137    0.134    0.451    0.033    0.689   23.308    6.388
     44.000  414.361    1.107    0.100    0.444    0.067    0.758   21.789    6.629
     44.010  419.850    1.168    0.134    0.504    0.000    0.746   23.055    5.967
     44.020  416.813    1.141    0.067    0.518    0.000    0.750   22.951    6.288
     44.030  421.657    1.088    0.067    0.677    0.000    0.758   23.313    5.521
     44.040  416.265    1.282    0.100    0.511    0.033    0.724   23.667    5.904
     44.050  416.144    1.259    0.100    0.440    0.033    0.781   22.643    6.751
     44.060  419.480    1.195    0.033    0.691    0.033    0.897   22.018    6.173
     44.070  421.176    1.141    0.033    0.593    0.033    0.777   22.915    6.030
     44.080  419.205    1.206    0.167    0.491    0.067    0.819   22.402    6.563
     44.090  417.361    1.323    0.100    0.593    0.201    0.818   22.882    6.405
     44.100  418.591    1.339    0.100    0.704    0.033    0.705   22.614    6.123
     44.110  418.171    1.255    0.100    0.695    0.100    0.834   22.941    6.442
     44.120  420.695    1.248    0.100    0.605    0.000    0.636   22.401    6.338
     44.130  412.661    1.426    0.100    0.564    0.067    0.796   22.676    6.884
     44.140  418.099    1.319    0.100    0.617    0.067    0.890   21.982    6.506
     44.150  416.141    1.240    0.100    0.479    0.067    0.944   23.268    6.434
     44.160  413.165    1.232    0.100    0.433    0.033    0.898   22.871    6.207
     44.170  412.900    1.285    0.134    0.585    0.033    0.746   22.480    6.394
     44.180  416.281    1.331    0.067    0.605    0.033    0.705   23.949    6.912
     44.190  414.667    1.141    0.100    0.507    0.033    0.856   23.295    6.634
     44.200  409.461    1.168    0.100    0.440    0.033    0.845   22.465    6.340
     44.210  415.363    1.232    0.067    0.815    0.067    0.898   22.569    5.991
     44.220  419.254    1.168    0.033    0.653    0.033    0.898   23.173    6.252
     44.230  415.918    1.365    0.100    0.660    0.067    0.765   22.097    6.046
     44.240  415.901    1.399    0.067    0.680    0.100    0.864   22.619    6.464
     44.250  419.629    1.430    0.033    0.684    0.100    0.814   23.366    6.307
     44.260  411.877    1.403    0.134    0.540    0.100    0.879   22.112    6.578
     44.270  414.195    1.365    0.067    0.500    0.033    0.940   22.334    5.768
     44.280  415.746    1.206    0.067    0.716    0.100    0.785   22.685    5.948
     44.290  417.154    1.392    0.067    0.624    0.067    0.758   22.280    6.082
     44.300  415.473    1.399    0.067    0.607    0.000    0.735   22.619    6.280
     44.310  418.264    1.195    0.033    0.480    0.033    0.803   22.356    5.965
     44.320  419.096    1.327    0.067    0.620    0.094    1.076   22.451    6.666
     44.330  416.109    1.407    0.134    0.605    0.033    0.902   22.662    6.050
     44.340  412.506    1.334    0.067    0.507    0.033    0.894   22.384    6.810
     44.350  417.201    1.274    0.067    0.586    0.033    0.837   21.874    6.383
     44.360  415.186    1.380    0.067    0.627    0.033    0.802   22.690    6.229
     44.370  413.344    1.380    0.100    0.500    0.134    0.743   22.473    5.933
     44.380  413.898    1.248    0.067    0.598    0.067    0.784   22.179    5.941
     44.390  410.713    1.244    0.067    0.540    0.033    0.917   21.931    5.562
     44.400  415.170    1.335    0.033    0.740    0.033    0.777   21.980    6.513
     44.410  417.141    1.168    0.033    0.533    0.033    0.925   21.322    6.306
     44.420  416.472    1.373    0.067    0.454    0.100    0.864   21.891    6.269
     44.430  419.323    1.392    0.067    0.600    0.000    0.886   22.233    6.124
     44.440  416.264    1.357    0.067    0.620    0.067    0.823   21.881    6.074
     44.450  414.416    1.248    0.033    0.471    0.033    0.825   21.554    5.920
     44.460  417.520    1.190    0.067    0.507    0.033    0.890   21.891    5.699
     44.470  413.231    1.373    0.167    0.586    0.033    0.795   21.812    5.765
     44.480  414.262    1.274    0.100    0.525    0.067    0.799   22.063    6.147
     44.490  414.011    1.255    0.067    0.491    0.033    0.811   21.847    5.935
     44.500  413.801    1.096    0.100    0.605    0.033    0.811   22.121    6.156
     44.510  414.366    1.361    0.067    0.539    0.033    0.769   22.421    5.901
     44.520  415.219    1.248    0.100    0.605    0.067    0.800   22.909    5.909
     44.530  415.174    1.285    0.100    0.480    0.033    0.625   23.530    5.990
     44.540  415.112    1.482    0.100    0.687    0.134    0.852   22.669    5.947
     44.550  416.190    1.410    0.100    0.581    0.100    0.845   23.347    5.962
     44.560  421.603    1.418    0.100    0.540    0.033    0.750   23.766    5.593
     44.570  416.048    1.498    0.067    0.618    0.033    0.905   23.496    5.883
     44.580  415.934    1.308    0.100    0.454    0.067    0.837   23.176    5.747
     44.590  415.361    1.323    0.067    0.473    0.000    0.773   23.260    5.923
     44.600  414.425    1.456    0.100    0.434    0.067    0.943   22.640    5.782
     44.610  414.652    1.350    0.100    0.627    0.033    0.749   22.587    5.613
     44.620  415.012    0.940    0.033    0.540    0.033    0.678   22.518    5.684
     44.630  412.900    1.213    0.134    0.521    0.067    0.730   22.383    5.926
     44.640  416.175    1.339    0.033    0.507    0.033    0.977   23.400    5.954
     44.650  417.105    1.445    0.100    0.540    0.067    0.944   23.069    6.247
     44.660  415.273    1.373    0.067    0.387    0.067    0.796   21.898    5.423
     44.670  419.364    1.259    0.067    0.638    0.033    0.818   22.884    5.927
     44.680  414.651    1.380    0.134    0.447    0.100    0.686   22.954    6.117
     44.690  416.030    1.354    0.100    0.466    0.033    0.670   22.801    5.674
     44.700  417.374    1.308    0.134    0.514    0.067    0.825   22.564    5.952
     44.710  414.111    1.278    0.100    0.420    0.100    0.822   23.192    6.136
     44.720  417.152    1.126    0.100    0.427    0.000    0.811   23.206    5.688
     44.730  414.010    1.206    0.100    0.462    0.167    0.925   23.464    5.768
     44.740  416.379    1.190    0.134    0.465    0.134    0.887   23.444    6.348
     44.750  412.553    1.153    0.100    0.586    0.067    0.951   23.302    5.468
     44.760  412.970    1.062    0.134    0.600    0.134    0.906   23.149    5.579
     44.770  416.586    1.320    0.067    0.600    0.100    0.610   22.846    5.812
     44.780  414.967    1.259    0.134    0.586    0.067    0.716   23.035    5.903
     44.790  416.091    1.115    0.100    0.480    0.100    0.799   22.890    5.525
     44.800  414.079    1.043    0.100    0.521    0.033    0.825   22.987    6.127
     44.810  411.773    1.168    0.134    0.634    0.033    0.777   22.962    5.669
     44.820  410.583    1.141    0.067    0.521    0.033    0.818   22.228    5.711
     44.830  411.106    1.229    0.167    0.578    0.067    0.996   22.344    5.836
     44.840  411.626    1.149    0.167    0.394    0.100    0.868   21.766    5.849
     44.850  410.612    1.176    0.067    0.487    0.067    0.709   22.467    5.786
     44.860  418.195    1.179    0.134    0.447    0.000    0.629   22.807    6.134
     44.870  413.620    1.285    0.100    0.507    0.100    0.883   22.663    5.280
     44.880  414.386    1.361    0.134    0.553    0.033    0.769   22.441    6.130
     44.890  412.963    1.210    0.100    0.547    0.067    0.777   22.791    5.953
     44.900  416.248    1.043    0.067    0.553    0.067    0.698   23.122    6.267
     44.910  417.462    1.202    0.100    0.473    0.100    0.822   23.046    5.955
     44.920  413.001    1.202    0.067    0.564    0.033    0.977   22.540    5.782
     44.930  413.639    1.195    0.100    0.514    0.033    0.719   23.213    5.231
     44.940  413.471    1.320    0.100    0.507    0.033    0.783   23.283    5.640
     44.950  417.230    1.392    0.100    0.360    0.100    0.798   22.912    5.924
     44.960  415.874    1.259    0.033    0.500    0.067    0.765   23.413    5.418
     44.970  415.667    1.213    0.134    0.564    0.100    0.837   23.394    5.954
     44.980  414.918    1.062    0.067    0.593    0.134    1.023   23.547    5.744
     44.990  414.219    1.259    0.134    0.540    0.033    0.872   22.638    5.528
     45.000  410.902    1.168    0.100    0.540    0.100    0.864   22.190    5.190
     45.010  414.086    1.221    0.134    0.420    0.100    0.830   22.638    5.536
     45.020  410.757    1.361    0.067    0.493    0.100    0.765   22.607    5.390
     45.030  413.601    1.274    0.134    0.638    0.067    0.849   23.260    5.562
     45.040  409.164    1.357    0.067    0.574    0.067    0.738   23.245    5.719
     45.050  410.936    1.195    0.067    0.560    0.033    0.951   22.711    5.596
     45.060  413.953    1.354    0.067    0.645    0.067    0.837   23.232    6.296
     45.070  411.559    1.559    0.067    0.469    0.000    1.016   23.072    6.110
     45.080  406.307    1.267    0.033    0.514    0.033    0.890   22.837    5.493
     45.090  412.033    1.339    0.067    0.620    0.067    0.761   23.994    5.648
     45.100  410.074    1.392    0.100    0.611    0.067    0.962   23.573    5.395
     45.110  409.263    1.285    0.033    0.533    0.067    1.042   23.279    5.634
     45.120  409.384    1.301    0.100    0.623    0.067    0.717   22.581    5.664
     45.130  408.581    1.410    0.067    0.504    0.067    0.840   22.087    5.360
     45.140  409.795    1.179    0.067    0.533    0.033    0.856   22.612    5.638
     45.150  409.091    1.232    0.134    0.454    0.033    0.617   22.512    5.830
     45.160  406.240    1.339    0.134    0.500    0.067    0.826   22.128    5.651
     45.170  412.413    1.718    0.067    0.547    0.000    0.897   22.948    5.540
     45.180  410.864    1.259    0.100    0.503    0.033    0.822   22.514    5.931
     45.190  410.031    1.248    0.134    0.579    0.033    0.890   22.589    5.806
     45.200  411.959    1.301    0.167    0.526    0.067    0.724   23.237    5.769
     45.210  410.116    1.206    0.167    0.480    0.000    0.901   23.291    6.126
     45.220  408.626    1.229    0.067    0.665    0.067    0.830   22.320    6.030
     45.230  408.362    1.327    0.100    0.560    0.100    0.749   22.754    5.744
     45.240  409.713    1.361    0.067    0.454    0.060    0.719   22.664    5.928
     45.250  411.891    1.361    0.100    0.600    0.033    0.823   23.356    5.671
     45.260  409.150    1.426    0.100    0.420    0.033    0.762   22.926    5.642
     45.270  416.482    1.380    0.067    0.571    0.100    0.743   23.863    6.160
     45.280  414.483    1.115    0.067    0.659    0.067    0.829   23.549    5.657
     45.290  417.566    1.376    0.100    0.620    0.000    0.656   22.812    6.231
     45.300  415.722    1.407    0.100    0.571    0.100    0.716   23.723    5.582
     45.310  416.377    1.259    0.100    0.553    0.033    0.546   22.939    6.291
     45.320  415.392    1.399    0.100    0.533    0.067    0.936   22.878    6.191
     45.330  415.656    1.179    0.100    0.473    0.033    0.875   22.809    5.475
     45.340  416.664    1.376    0.100    0.713    0.033    0.826   22.739    5.913
     45.350  415.539    1.308    0.100    0.511    0.000    0.804   21.472    6.521
     45.360  417.030    1.285    0.100    0.627    0.067    0.800   22.138    5.725
     45.370  413.633    1.195    0.134    0.620    0.033    0.830   22.660    5.695
     45.380  416.325    1.308    0.100    0.514    0.067    0.871   22.111    5.719
     45.390  414.679    1.115    0.134    0.525    0.067    0.923   22.436    6.490
     45.400  418.356    1.293    0.134    0.571    0.100    0.845   22.962    6.069
     45.410  420.025    1.149    0.100    0.540    0.100    0.886   22.774    6.293
     45.420  418.351    1.153    0.134    0.540    0.033    0.784   23.121    5.951
     45.430  419.044    1.141    0.033    0.533    0.033    0.738   22.928    5.449
     45.440  417.485    0.956    0.067    0.387    0.100    0.685   23.235    5.687
     45.450  420.474    1.259    0.067    0.540    0.067    0.916   24.117    5.860
     45.460  421.386    1.308    0.100    0.695    0.000    0.845   23.096    5.953
     45.470  420.307    0.982    0.134    0.480    0.033    0.735   24.292    6.149
     45.480  420.195    1.270    0.033    0.578    0.000    0.981   23.595    6.019
     45.490  417.358    1.088    0.067    0.547    0.033    0.815   23.214    6.166
     45.500  419.628    1.088    0.067    0.533    0.000    0.783   24.535    5.827
     45.510  416.504    1.410    0.033    0.649    0.067    0.848   23.393    6.055
     45.520  417.490    1.176    0.100    0.660    0.067    0.883   22.492    6.350
     45.530  417.330    1.145    0.100    0.427    0.033    0.837   23.501    6.291
     45.540  418.332    1.229    0.033    0.538    0.067    0.758   22.836    6.308
     45.550  415.538    1.176    0.067    0.500    0.134    0.864   22.266    5.547
     45.560  414.332    1.229    0.100    0.440    0.000    0.879   22.610    6.462
     45.570  414.974    1.179    0.033    0.533    0.067    0.905   22.459    5.589
     45.580  416.568    1.312    0.167    0.511    0.033    0.883   22.575    6.064
     45.590  417.111    1.126    0.067    0.392    0.033    0.872   23.160    6.846
     45.600  416.804    1.445    0.167    0.514    0.067    0.995   23.040    6.337
     45.610  413.230    1.100    0.134    0.504    0.000    0.950   23.398    6.413
     45.620  415.656    1.320    0.100    0.571    0.000    0.925   23.115    6.599
     45.630  414.256    1.115    0.134    0.507    0.033    0.677   23.288    6.374
     45.640  415.807    0.929    0.134    0.525    0.033    0.884   23.647    6.430
     45.650  412.451    0.982    0.100    0.578    0.033    0.717   22.959    6.424
     45.660  415.017    1.141    0.134    0.478    0.033    0.856   22.582    6.592
     45.670  417.785    1.259    0.100    0.405    0.033    0.810   22.699    6.201
     45.680  413.356    1.179    0.100    0.413    0.134    0.921   22.756    6.134
     45.690  414.931    1.123    0.100    0.441    0.000    0.750   23.079    6.340
     45.700  416.278    1.179    0.067    0.314    0.033    0.834   23.100    6.354
     45.710  412.113    1.126    0.067    0.401    0.067    1.012   22.053    5.833
     45.720  417.560    1.134    0.100    0.348    0.027    0.929   22.605    5.917
     45.730  417.709    1.179    0.100    0.401    0.000    0.838   23.715    5.955
     45.740  418.925    1.270    0.067    0.381    0.000    0.902   23.487    6.108
     45.750  415.064    1.062    0.033    0.401    0.067    0.830   23.213    5.809
     45.760  415.499    1.035    0.067    0.348    0.000    0.948   22.785    5.838
     45.770  416.533    1.062    0.100    0.374    0.000    0.705   22.896    6.252
     45.780  415.375    1.308    0.100    0.314    0.067    0.682   22.609    5.795
     45.790  418.835    1.244    0.067    0.401    0.033    0.837   23.256    5.526
     45.800  416.786    1.361    0.067    0.374    0.033    0.951   22.921    5.580
     45.810  414.934    1.293    0.033    0.294    0.067    0.709   22.536    5.593
     45.820  414.420    1.232    0.067    0.381    0.000    0.804   22.661    6.068
     45.830  416.839    1.365    0.067    0.321    0.060    0.883   23.421    5.650
     45.840  416.966    1.399    0.033    0.281    0.000    0.793   24.364    5.252
     45.850  412.724    1.069    0.067    0.348    0.067    0.837   23.348    5.650
     45.860  415.916    1.100    0.067    0.167    0.000    0.955   23.195    5.847
     45.870  417.210    1.267    0.033    0.348    0.033    0.837   22.500    5.703
     45.880  414.592    1.179    0.000    0.301    0.000    0.910   23.290    6.051
     45.890  418.580    1.221    0.094    0.294    0.067    0.789   22.782    5.818
     45.900  417.800    1.217    0.100    0.268    0.000    0.762   23.003    6.093
     45.910  413.515    1.213    0.067    0.348    0.000    0.856   22.505    5.885
     45.920  415.671    1.126    0.134    0.341    0.067    0.770   24.019    5.947
     45.930  412.410    1.126    0.033    0.247    0.000    0.743   22.820    6.513
     45.940  415.426    1.206    0.067    0.254    0.000    1.038   23.518    6.106
     45.950  411.627    1.096    0.033    0.314    0.033    1.019   23.925    6.133
     45.960  412.642    1.179    0.033    0.254    0.000    0.882   23.429    6.070
     45.970  410.572    1.179    0.000    0.348    0.000    0.743   23.126    6.076
     45.980  416.539    1.141    0.100    0.314    0.067    0.789   23.937    6.410
     45.990  415.128    1.100    0.033    0.348    0.033    0.777   23.133    5.922
     46.000  415.113    0.929    0.033    0.281    0.000    0.800   23.767    5.999
     46.010  412.034    1.168    0.033    0.434    0.067    0.815   23.172    6.036
     46.020  412.879    1.176    0.100    0.374    0.033    0.708   22.018    6.074
     46.030  413.956    1.164    0.067    0.374    0.033    0.830   23.227    5.908
     46.040  412.296    1.274    0.134    0.274    0.033    0.698   22.535    5.989
     46.050  418.424    1.198    0.134    0.348    0.033    0.629   23.496    6.559
     46.060  413.364    1.123    0.167    0.300    0.033    0.709   22.818    6.419
     46.070  411.758    1.365    0.067    0.420    0.033    0.652   23.202    5.823
     46.080  415.047    1.210    0.100    0.348    0.000    0.569   23.553    6.171
     46.090  413.272    1.206    0.167    0.354    0.000    0.617   22.979    5.874
     46.100  410.184    1.141    0.100    0.505    0.000    0.644   22.700    6.092
     46.110  413.773    1.229    0.067    0.401    0.000    0.584   23.036    6.236
     46.120  413.541    0.956    0.100    0.540    0.067    0.656   22.979    6.185
     46.130  415.844    1.195    0.067    0.438    0.033    0.557   22.086    6.245
     46.140  418.236    1.285    0.067    0.408    0.033    0.644   23.323    6.645
     46.150  420.037    1.221    0.201    0.438    0.000    0.538   23.147    6.164
     46.160  418.031    1.149    0.134    0.427    0.000    0.698   23.459    6.663
     46.170  415.349    1.339    0.033    0.598    0.000    0.641   23.126    6.392
     46.180  413.922    1.190    0.067    0.673    0.000    0.724   22.474    6.511
     46.190  415.459    1.312    0.067    0.447    0.000    0.716   22.622    6.093
     46.200  415.521    1.240    0.067    0.558    0.000    0.478   22.811    6.509
     46.210  416.926    1.460    0.067    0.454    0.033    0.594   22.571    6.517
     46.220  415.671    1.331    0.134    0.560    0.067    0.618   23.504    6.095
     46.230  414.449    1.346    0.067    0.461    0.033    0.565   22.196    6.025
     46.240  415.393    1.312    0.167    0.532    0.067    0.557   23.717    5.947
     46.250  419.076    1.240    0.134    0.468    0.033    0.576   22.592    6.308
     46.260  413.881    1.153    0.134    0.454    0.033    0.804   22.274    6.350
     46.270  413.970    1.301    0.100    0.254    0.000    0.626   22.000    6.473
     46.280  413.679    1.073    0.134    0.254    0.033    0.583   22.681    5.730
     46.290  413.382    1.179    0.067    0.261    0.000    0.538   22.508    6.010
     46.300  414.803    1.100    0.134    0.367    0.033    0.455   22.584    6.169
     46.310  410.933    1.217    0.100    0.240    0.033    0.512   22.434    5.587
     46.320  417.274    1.153    0.067    0.281    0.067    0.542   22.493    5.663
     46.330  409.466    0.884    0.067    0.401    0.000    0.686   22.462    6.019
     46.340  412.986    1.168    0.067    0.367    0.000    0.478   22.954    5.932
     46.350  413.550    0.990    0.100    0.427    0.033    0.530   22.236    6.008
     46.360  412.633    1.141    0.067    0.261    0.000    0.598   22.773    6.228
     46.370  415.810    0.940    0.067    0.227    0.033    0.652   21.843    6.202
     46.380  415.808    1.195    0.067    0.341    0.000    0.713   21.634    6.424
     46.390  414.728    1.069    0.167    0.328    0.033    0.645   22.290    6.117
     46.400  414.490    0.982    0.067    0.307    0.000    0.557   22.430    5.812
     46.410  412.081    1.229    0.033    0.274    0.033    0.610   21.507    5.662
     46.420  413.398    1.035    0.033    0.321    0.067    0.663   22.436    6.052
     46.430  410.644    1.168    0.134    0.394    0.067    0.531   22.161    5.903
     46.440  410.101    1.195    0.067    0.348    0.067    0.512   21.961    5.807
     46.450  410.963    0.967    0.067    0.287    0.000    0.626   21.823    6.090
     46.460  411.335    1.149    0.067    0.408    0.033    0.618   22.660    6.020
     46.470  414.632    1.153    0.134    0.394    0.067    0.686   21.238    6.248
     46.480  414.216    1.096    0.100    0.360    0.033    0.690   21.981    5.627
     46.490  412.103    1.282    0.167    0.314    0.067    0.618   22.155    5.796
     46.500  411.212    1.248    0.134    0.321    0.067    0.633   21.320    5.679
     46.510  413.296    1.255    0.100    0.367    0.100    0.659   22.692    6.151
     46.520  410.858    1.240    0.167    0.374    0.067    0.538   22.527    5.690
     46.530  412.017    1.225    0.201    0.461    0.100    0.538   21.800    6.056
     46.540  411.142    1.221    0.201    0.434    0.000    0.512   22.116    5.583
     46.550  410.127    1.267    0.134    0.461    0.000    0.451   21.450    6.410
     46.560  411.554    1.100    0.067    0.354    0.000    0.762   21.792    6.409
     46.570  409.355    1.088    0.134    0.281    0.067    0.618   21.950    6.245
     46.580  410.322    1.141    0.100    0.334    0.000    0.572   21.658    6.290
     46.590  414.429    1.282    0.134    0.454    0.033    0.504   21.653    6.251
     46.600  414.152    1.202    0.033    0.401    0.033    0.610   22.855    5.829
     46.610  410.659    1.498    0.134    0.441    0.033    0.546   22.791    6.099
     46.620  407.527    1.354    0.100    0.314    0.033    0.493   22.318    6.349
     46.630  411.687    1.293    0.067    0.381    0.033    0.602   20.959    5.668
     46.640  412.366    1.168    0.067    0.328    0.033    0.652   22.037    6.163
     46.650  408.287    1.115    0.134    0.261    0.000    0.723   22.264    5.688
     46.660  411.823    1.100    0.100    0.201    0.000    0.444   22.094    5.919
     46.670  411.414    1.187    0.067    0.294    0.033    0.390   22.181    6.050
     46.680  410.585    1.081    0.134    0.287    0.067    0.546   21.474    6.436
     46.690  406.968    1.312    0.201    0.287    0.000    0.466   21.908    5.938
     46.700  411.148    1.160    0.201    0.321    0.033    0.417   21.990    6.454
     46.710  408.521    1.149    0.100    0.285    0.000    0.406   21.840    6.144
     46.720  411.476    1.195    0.134    0.388    0.000    0.565   22.354    6.386
     46.730  409.261    1.035    0.167    0.388    0.000    0.497   21.679    6.108
     46.740  410.267    1.415    0.234    0.287    0.000    0.462   22.184    6.300
     46.750  412.577    1.009    0.134    0.427    0.000    0.478   22.595    5.740
     46.760  411.117    1.179    0.100    0.374    0.027    0.485   21.827    6.395
     46.770  410.225    1.213    0.167    0.367    0.067    0.478   21.547    6.641
     46.780  414.179    1.335    0.167    0.287    0.000    0.425   22.545    6.525
     46.790  413.307    1.248    0.167    0.381    0.033    0.432   21.878    6.293
     46.800  413.569    1.354    0.201    0.354    0.000    0.478   21.429    6.293
     46.810  415.494    1.396    0.067    0.287    0.027    0.705   21.669    6.277
     46.820  412.322    1.088    0.167    0.287    0.033    0.659   21.494    6.442
     46.830  411.971    1.213    0.100    0.434    0.000    0.678   22.431    6.182
     46.840  412.224    1.376    0.067    0.385    0.000    0.705   22.526    6.321
     46.850  406.753    1.149    0.201    0.314    0.033    0.584   21.850    6.641
     46.860  407.070    1.206    0.134    0.314    0.067    0.629   21.986    6.051
     46.870  412.908    0.993    0.100    0.187    0.067    0.470   22.247    6.695
     46.880  410.969    1.069    0.134    0.281    0.000    0.573   21.265    6.258
     46.890  412.936    1.126    0.067    0.348    0.100    0.531   21.811    6.272
     46.900  417.268    1.195    0.167    0.307    0.000    0.584   21.844    6.177
     46.910  416.859    1.096    0.067    0.254    0.033    0.648   22.181    6.353
     46.920  414.991    1.058    0.100    0.401    0.000    0.595   21.919    6.147
     46.930  413.091    0.967    0.134    0.474    0.000    0.592   22.005    6.311
     46.940  415.876    0.982    0.167    0.294    0.000    0.670   22.580    6.529
     46.950  414.924    1.115    0.134    0.354    0.000    0.618   22.543    6.409
     46.960  410.836    1.088    0.134    0.254    0.000    0.584   22.037    6.487
     46.970  414.706    1.285    0.201    0.247    0.000    0.713   21.961    6.253
     46.980  412.484    0.956    0.033    0.354    0.033    0.417   22.965    6.228
     46.990  413.713    1.327    0.100    0.348    0.000    0.531   22.066    6.494
     47.000  410.662    1.195    0.033    0.494    0.033    0.512   22.686    6.198
     47.010  415.609    1.369    0.067    0.341    0.067    0.550   22.079    7.235
     47.020  411.833    1.312    0.134    0.401    0.033    0.485   21.227    6.469
     47.030  410.345    1.123    0.067    0.214    0.067    0.538   22.095    6.255
     47.040  410.027    1.088    0.167    0.408    0.033    0.732   22.516    6.453
     47.050  408.824    1.115    0.033    0.461    0.033    0.584   21.772    6.796
     47.060  412.975    1.096    0.067    0.287    0.160    0.754   22.296    6.769
     47.070  413.323    1.149    0.100    0.341    0.100    0.503   22.496    6.481
     47.080  410.997    1.415    0.100    0.481    0.094    0.743   22.632    6.597
     47.090  410.527    1.255    0.067    0.401    0.060    0.584   22.203    6.758
     47.100  409.014    1.141    0.134    0.281    0.067    0.565   21.411    6.698
     47.110  412.423    1.221    0.134    0.388    0.000    0.550   21.882    6.709
     47.120  412.738    1.149    0.134    0.287    0.000    0.656   21.782    6.275
     47.130  410.622    1.403    0.134    0.401    0.000    0.678   21.999    6.505
     47.140  413.483    1.293    0.100    0.434    0.060    0.557   21.457    6.088
     47.150  412.104    1.100    0.167    0.434    0.000    0.617   21.505    6.195
     47.160  412.813    1.149    0.100    0.501    0.033    0.504   21.105    6.588
     47.170  414.781    1.141    0.134    0.334    0.027    0.550   21.359    6.071
     47.180  413.542    1.312    0.134    0.321    0.033    0.633   22.220    6.467
     47.190  414.070    1.301    0.100    0.321    0.000    0.664   21.014    5.589
     47.200  415.836    1.392    0.167    0.287    0.000    0.625   22.375    6.146
     47.210  413.575    1.248    0.134    0.227    0.000    0.534   22.913    6.507
     47.220  415.409    0.982    0.167    0.314    0.000    0.584   21.676    5.714
     47.230  412.407    1.373    0.067    0.261    0.000    0.671   21.325    6.483
     47.240  413.465    1.274    0.134    0.367    0.000    0.823   20.762    7.046
     47.250  411.366    1.376    0.134    0.401    0.000    0.690   21.064    7.114
     47.260  409.892    1.259    0.167    0.374    0.000    0.565   22.153    6.596
     47.270  412.741    1.179    0.167    0.427    0.000    0.610   21.379    6.785
     47.280  412.844    1.141    0.100    0.354    0.100    0.724   21.635    6.419
     47.290  411.574    1.016    0.201    0.254    0.000    0.591   22.212    6.173
     47.300  409.822    1.035    0.067    0.408    0.033    0.724   21.611    6.887
     47.310  413.367    1.035    0.134    0.287    0.000    0.830   21.721    6.249
     47.320  406.793    1.115    0.167    0.307    0.033    0.640   21.228    6.122
     47.330  408.423    1.062    0.134    0.348    0.067    0.618   21.079    6.667
     47.340  414.747    1.062    0.167    0.281    0.134    0.557   21.935    6.239
     47.350  408.034    1.035    0.134    0.314    0.000    0.538   21.145    6.830
     47.360  413.878    1.115    0.134    0.401    0.033    0.724   22.417    6.464
     47.370  406.662    1.035    0.134    0.413    0.067    0.804   20.621    6.634
     47.380  411.994    1.255    0.134    0.348    0.000    0.819   21.829    6.131
     47.390  415.154    1.096    0.234    0.494    0.033    0.856   22.299    7.012
     47.400  411.492    0.993    0.134    0.268    0.127    0.645   21.531    6.551
     47.410  412.553    1.206    0.134    0.441    0.100    0.830   21.373    6.670
     47.420  412.844    1.297    0.100    0.287    0.000    0.864   21.286    6.132
     47.430  412.615    1.115    0.067    0.307    0.000    0.674   21.046    6.522
     47.440  409.169    1.073    0.100    0.474    0.000    0.687   20.723    6.667
     47.450  403.815    1.335    0.100    0.307    0.000    0.603   20.754    6.324
     47.460  405.513    1.141    0.067    0.361    0.100    0.478   20.800    6.046
     47.470  406.386    1.229    0.067    0.314    0.067    0.754   21.764    6.289
     47.480  407.197    1.122    0.067    0.381    0.000    0.629   21.538    6.390
     47.490  405.912    1.096    0.067    0.167    0.000    0.584   21.360    6.257
[truncated: 8,169,085 more chars]
