# Supplementary material for: Comparative structural insights and functional analysis for the distinct unbound states of Human AGO proteins
Source: Sci Rep. 2025 Mar 19;15:9432. doi: 10.1038/s41598-025-91849-5 (PMC11923369; doi:10.1038/s41598-025-91849-5)
Supplement: Supplementary file 4 — Supplementary Information 4. [file 41598_2025_91849_MOESM4_ESM.zip › specific_areas/AGO1/r3/specific_areas.xvg]

# This file was created Sun Jul 14 15:48:25 2024
# Created by:
#                       :-) GROMACS - gmx sasa, 2024.1 (-:
# 
# Executable:   /home/panos/gromacs2024_1/bin/gmx
# Data prefix:  /home/panos/gromacs2024_1
# Working dir:  /media/panos/206c1b5a-e5c5-4016-9bdd-177d61394396/ago_sim3/AGO1/production
# Command line:
#   gmx sasa -f prod_center.xtc -s prod.tpr -n specific_areas.ndx -o specific_areas.xvg -tu ns -surface 1 -output 10 11 12 13 14 15 16
# gmx sasa is part of G R O M A C S:
#
# Gromacs Runs One Microsecond At Cannonball Speeds
#
@    title "Solvent Accessible Surface"
@    xaxis  label "Time (ns)"
@    yaxis  label "Area (nm\S2\N)"
@TYPE xy
@ view 0.15, 0.15, 0.75, 0.85
@ legend on
@ legend box on
@ legend loctype view
@ legend 0.78, 0.8
@ legend length 2
@ s0 legend "Total"
@ s1 legend "r_474"
@ s2 legend "r_578"
@ s3 legend "r_618"
@ s4 legend "r_650"
@ s5 legend "r_788"
@ s6 legend "r_303-346"
@ s7 legend "r_571_r_601_r_632_r_634_r_635_r_638_r_640_r_641_r_675_r_676_r_679"
      0.000  414.092    1.179    0.187    0.395    0.167    1.009   22.178    5.600
      0.010  407.550    1.232    0.100    0.335    0.134    0.902   22.650    5.627
      0.020  415.999    1.126    0.134    0.201    0.227    1.099   22.908    6.550
      0.030  413.283    1.153    0.205    0.328    0.127    1.145   23.158    6.047
      0.040  413.940    1.123    0.172    0.301    0.201    1.069   22.333    6.074
      0.050  415.922    0.929    0.167    0.328    0.134    0.963   23.345    5.831
      0.060  416.179    1.115    0.165    0.194    0.160    1.179   23.328    6.029
      0.070  411.625    1.141    0.154    0.265    0.154    0.967   23.606    6.039
      0.080  412.355    1.217    0.160    0.194    0.067    0.807   22.553    5.995
      0.090  419.470    1.285    0.172    0.134    0.134    0.982   24.015    6.305
      0.100  413.944    1.134    0.194    0.194    0.127    0.966   22.462    6.048
      0.110  413.799    1.096    0.167    0.167    0.134    0.853   22.665    6.146
      0.120  416.048    1.126    0.198    0.134    0.094    1.042   22.334    6.456
      0.130  417.092    0.990    0.131    0.134    0.100    1.046   22.652    6.097
      0.140  415.146    1.187    0.205    0.261    0.261    1.088   23.616    6.494
      0.150  413.255    1.126    0.160    0.194    0.160    1.054   23.315    5.992
      0.160  416.274    1.339    0.100    0.227    0.221    0.803   23.030    6.306
      0.170  413.645    1.490    0.138    0.227    0.234    1.027   23.680    6.142
      0.180  416.092    1.009    0.127    0.234    0.127    0.865   23.566    5.872
      0.190  415.238    1.088    0.160    0.227    0.254    1.027   23.768    5.982
      0.200  416.376    1.248    0.100    0.227    0.105    0.971   23.401    5.922
      0.210  418.485    1.267    0.172    0.167    0.067    1.043   23.508    5.783
      0.220  416.020    1.153    0.100    0.294    0.201    0.940   23.068    6.546
      0.230  413.355    1.274    0.167    0.254    0.100    0.940   22.765    6.000
      0.240  416.185    1.248    0.160    0.294    0.100    1.069   23.460    6.586
      0.250  415.092    1.418    0.165    0.201    0.167    1.198   22.937    6.558
      0.260  417.730    1.274    0.094    0.167    0.194    0.963   23.226    6.691
      0.270  417.252    1.168    0.067    0.160    0.127    1.194   24.060    6.411
      0.280  418.608    1.100    0.201    0.194    0.165    1.057   23.034    7.050
      0.290  416.349    1.047    0.134    0.094    0.198    0.857   22.689    6.483
      0.300  417.010    1.149    0.201    0.232    0.100    0.937   23.346    6.810
      0.310  418.874    1.365    0.234    0.194    0.127    0.918   23.047    6.325
      0.320  420.317    1.392    0.194    0.154    0.124    1.057   22.899    6.557
      0.330  416.913    1.088    0.172    0.127    0.127    0.918   22.767    6.558
      0.340  416.422    1.195    0.194    0.292    0.138    0.944   24.227    6.541
      0.350  417.556    1.376    0.167    0.134    0.033    1.156   23.480    7.051
      0.360  419.124    1.335    0.134    0.268    0.165    0.884   23.467    6.757
      0.370  416.875    1.229    0.172    0.167    0.094    1.043   23.561    6.416
      0.380  414.623    1.088    0.205    0.194    0.127    0.955   23.746    6.311
      0.390  417.851    1.403    0.167    0.167    0.067    0.944   23.812    6.290
      0.400  414.332    1.312    0.167    0.268    0.100    1.122   23.566    6.463
      0.410  419.458    1.285    0.172    0.201    0.100    1.138   23.628    6.596
      0.420  418.615    1.320    0.167    0.201    0.127    1.176   23.864    6.983
      0.430  422.747    1.267    0.134    0.261    0.060    0.971   23.947    6.746
      0.440  421.650    1.168    0.067    0.160    0.127    0.913   23.902    6.766
      0.450  417.641    1.369    0.100    0.287    0.127    1.028   22.646    6.811
      0.460  418.757    1.274    0.167    0.261    0.067    0.921   22.965    6.011
      0.470  419.392    1.259    0.100    0.287    0.127    1.009   23.836    6.381
      0.480  415.694    1.274    0.134    0.332    0.261    0.838   24.288    5.632
      0.490  415.425    1.229    0.067    0.287    0.067    1.130   22.808    6.542
      0.500  422.684    1.415    0.100    0.227    0.060    1.085   23.665    6.875
      0.510  413.546    1.206    0.160    0.167    0.154    0.952   24.323    6.300
      0.520  415.610    1.195    0.067    0.167    0.067    0.899   23.741    6.283
      0.530  418.426    1.354    0.100    0.201    0.160    1.183   23.778    5.616
      0.540  416.785    1.248    0.134    0.167    0.160    1.163   24.679    6.078
      0.550  416.241    1.418    0.167    0.261    0.154    1.020   24.023    6.353
      0.560  415.942    1.213    0.134    0.254    0.187    1.104   23.560    6.424
      0.570  418.072    1.282    0.134    0.201    0.187    1.092   24.074    6.244
      0.580  420.434    1.141    0.100    0.221    0.094    0.890   24.434    6.852
      0.590  420.382    1.206    0.201    0.265    0.160    0.944   23.527    7.162
      0.600  425.613    1.259    0.100    0.127    0.160    0.982   24.125    6.420
      0.610  423.748    1.312    0.134    0.227    0.127    0.944   24.849    6.365
      0.620  423.154    1.327    0.160    0.227    0.094    0.971   24.724    6.532
      0.630  414.942    1.471    0.167    0.127    0.160    1.130   23.588    5.855
      0.640  419.763    1.540    0.194    0.201    0.127    1.320   23.680    6.739
      0.650  420.914    1.255    0.167    0.227    0.127    1.175   24.334    6.238
      0.660  422.004    1.297    0.134    0.261    0.154    1.149   24.378    6.050
      0.670  420.517    1.350    0.167    0.100    0.067    1.293   23.542    6.325
      0.680  418.976    1.384    0.201    0.094    0.067    1.380   23.458    6.205
      0.690  421.334    1.399    0.134    0.254    0.127    1.175   24.172    6.505
      0.700  417.406    1.221    0.134    0.194    0.094    0.868   24.147    6.088
      0.710  414.080    1.123    0.160    0.160    0.154    1.035   23.263    6.427
      0.720  416.182    1.141    0.127    0.160    0.067    0.982   23.547    6.202
      0.730  415.525    1.213    0.234    0.227    0.158    1.084   23.817    7.005
      0.740  418.294    1.221    0.134    0.227    0.172    1.160   23.267    6.826
      0.750  413.496    1.361    0.134    0.328    0.060    1.081   23.537    6.844
      0.760  415.358    1.195    0.067    0.261    0.067    0.956   23.635    6.394
      0.770  415.891    1.410    0.100    0.294    0.060    1.138   23.771    6.859
      0.780  419.058    1.471    0.067    0.167    0.087    1.020   22.885    6.465
      0.790  417.348    1.354    0.033    0.221    0.198    1.141   23.609    6.167
      0.800  416.246    1.361    0.100    0.254    0.127    1.145   22.888    6.692
      0.810  415.238    1.232    0.172    0.261    0.094    0.997   22.948    6.023
      0.820  415.985    1.354    0.167    0.201    0.100    1.282   22.911    6.635
      0.830  415.119    1.232    0.067    0.265    0.101    1.236   23.093    6.852
      0.840  416.243    1.312    0.198    0.261    0.138    1.088   23.533    6.028
      0.850  413.824    1.088    0.172    0.292    0.027    1.232   22.889    5.454
      0.860  416.126    1.248    0.134    0.254    0.105    1.206   23.106    6.256
      0.870  415.400    1.100    0.100    0.227    0.100    1.149   22.321    6.415
      0.880  419.678    1.179    0.067    0.201    0.100    1.206   23.743    6.494
      0.890  417.500    1.301    0.232    0.254    0.160    1.301   23.736    6.201
      0.900  413.545    1.187    0.134    0.194    0.160    1.122   23.145    5.829
      0.910  417.420    1.168    0.134    0.247    0.033    1.198   23.903    6.601
      0.920  413.040    1.195    0.100    0.194    0.033    0.993   23.201    6.217
      0.930  416.824    0.956    0.100    0.194    0.060    1.066   23.461    6.618
      0.940  415.071    1.274    0.167    0.254    0.120    1.008   23.358    6.768
      0.950  415.373    1.471    0.134    0.167    0.158    0.910   22.628    6.381
      0.960  418.599    1.297    0.134    0.194    0.100    0.952   23.729    6.529
      0.970  417.456    1.301    0.201    0.261    0.194    1.058   23.810    6.254
      0.980  419.375    1.418    0.167    0.194    0.138    1.016   23.612    6.322
      0.990  422.350    1.365    0.134    0.201    0.154    1.168   23.584    5.779
      1.000  418.257    1.399    0.292    0.201    0.194    1.031   23.262    6.038
      1.010  421.089    1.248    0.234    0.194    0.067    1.027   22.602    6.144
      1.020  416.946    1.407    0.167    0.268    0.105    1.050   23.058    5.928
      1.030  416.792    1.312    0.167    0.194    0.160    1.058   22.844    6.093
      1.040  420.006    1.479    0.167    0.167    0.165    0.944   24.173    5.827
      1.050  417.865    1.327    0.160    0.321    0.100    1.175   23.691    5.947
      1.060  417.607    1.267    0.127    0.227    0.187    1.077   23.599    5.925
      1.070  411.257    1.468    0.100    0.325    0.124    1.023   22.496    6.179
      1.080  417.338    1.308    0.105    0.194    0.128    0.993   22.979    6.114
      1.090  415.747    1.176    0.134    0.348    0.033    0.971   23.053    6.481
      1.100  414.234    1.308    0.201    0.167    0.094    0.981   22.763    6.306
      1.110  412.615    1.320    0.100    0.201    0.160    1.350   23.105    5.915
      1.120  415.911    1.335    0.138    0.221    0.067    0.990   23.305    5.942
      1.130  412.314    1.195    0.100    0.272    0.094    1.035   22.653    6.002
      1.140  413.085    1.221    0.100    0.325    0.127    1.149   23.341    6.054
      1.150  416.418    1.373    0.167    0.294    0.105    1.103   22.679    5.814
      1.160  415.695    1.312    0.134    0.292    0.131    1.217   22.684    5.779
      1.170  418.583    1.043    0.100    0.287    0.100    1.180   22.880    6.466
      1.180  412.142    1.274    0.239    0.194    0.160    1.240   23.596    5.959
      1.190  417.047    1.365    0.067    0.314    0.198    1.194   23.042    6.347
      1.200  416.084    1.407    0.167    0.232    0.134    0.944   23.450    5.792
      1.210  416.593    1.114    0.167    0.194    0.160    1.149   22.607    5.997
      1.220  417.747    1.422    0.167    0.227    0.094    1.206   23.179    5.911
      1.230  421.081    1.308    0.160    0.221    0.160    1.263   22.245    6.053
      1.240  420.498    1.248    0.201    0.292    0.160    1.176   23.316    5.875
      1.250  418.639    1.392    0.201    0.272    0.064    1.159   22.955    5.966
      1.260  419.986    1.327    0.272    0.265    0.060    1.069   23.564    6.385
      1.270  420.052    1.308    0.134    0.294    0.033    1.198   24.206    6.155
      1.280  417.446    1.248    0.201    0.328    0.167    1.077   23.865    6.555
      1.290  419.349    1.285    0.167    0.325    0.105    1.214   23.141    6.244
      1.300  412.754    1.255    0.134    0.214    0.067    1.057   23.339    6.124
      1.310  419.119    1.312    0.201    0.254    0.140    1.122   23.528    6.435
      1.320  414.989    1.115    0.167    0.299    0.134    1.027   24.048    6.701
      1.330  419.502    1.312    0.201    0.321    0.214    1.054   24.007    5.898
      1.340  420.880    1.376    0.227    0.234    0.232    1.035   24.037    6.433
      1.350  419.030    1.339    0.234    0.194    0.258    1.187   23.323    6.068
      1.360  418.286    1.274    0.167    0.325    0.165    1.217   24.179    5.410
      1.370  414.324    1.312    0.100    0.221    0.227    1.035   23.634    6.170
      1.380  421.095    1.410    0.160    0.194    0.232    1.243   23.786    5.470
      1.390  419.340    1.217    0.134    0.254    0.218    1.278   23.730    5.802
      1.400  419.169    1.069    0.194    0.287    0.247    1.035   24.186    5.525
      1.410  416.469    1.221    0.138    0.265    0.127    1.081   23.338    6.330
      1.420  422.478    1.414    0.100    0.227    0.232    1.183   23.055    5.445
      1.430  422.636    0.956    0.127    0.239    0.127    1.187   23.878    6.210
      1.440  422.217    1.388    0.167    0.221    0.167    0.963   24.563    5.924
      1.450  420.878    1.392    0.167    0.265    0.202    1.096   25.037    6.059
      1.460  417.517    1.270    0.194    0.303    0.214    1.229   23.853    6.679
      1.470  416.738    1.418    0.100    0.385    0.127    1.247   23.876    6.590
      1.480  417.908    1.327    0.234    0.294    0.254    1.130   24.136    6.291
      1.490  414.174    1.267    0.205    0.247    0.134    1.119   23.339    5.856
      1.500  419.959    0.956    0.100    0.287    0.318    1.149   24.139    6.293
      1.510  416.007    1.327    0.160    0.287    0.318    1.183   24.377    5.947
      1.520  418.296    1.342    0.234    0.234    0.311    1.289   24.246    6.283
      1.530  417.374    1.248    0.167    0.285    0.205    1.206   23.988    5.745
      1.540  417.085    1.153    0.100    0.201    0.168    1.077   24.851    5.866
      1.550  413.552    1.297    0.201    0.261    0.100    1.180   22.789    6.342
      1.560  416.596    1.392    0.201    0.359    0.120    1.354   24.075    6.101
      1.570  414.378    1.407    0.167    0.221    0.067    1.236   23.419    5.383
      1.580  417.799    1.346    0.194    0.201    0.198    1.217   23.970    5.885
      1.590  414.972    1.399    0.167    0.287    0.100    1.194   23.393    6.128
      1.600  413.262    1.248    0.201    0.232    0.094    1.274   24.011    5.466
      1.610  415.827    1.115    0.172    0.239    0.180    1.077   24.237    5.681
      1.620  413.194    1.274    0.134    0.247    0.187    1.176   24.095    5.821
      1.630  414.697    1.259    0.239    0.227    0.135    1.164   23.531    6.160
      1.640  419.670    1.259    0.134    0.254    0.227    1.114   23.836    5.049
      1.650  416.358    1.164    0.167    0.167    0.134    1.191   25.057    5.414
      1.660  418.255    1.285    0.172    0.292    0.187    1.210   23.870    5.949
      1.670  419.786    1.248    0.167    0.254    0.033    1.050   24.614    5.570
      1.680  415.926    1.327    0.100    0.281    0.228    1.134   25.085    5.223
      1.690  417.227    1.312    0.167    0.221    0.205    1.324   23.913    5.790
      1.700  416.580    1.267    0.167    0.194    0.033    1.122   24.239    5.893
      1.710  417.581    1.403    0.134    0.272    0.100    1.115   25.423    6.107
      1.720  418.084    1.221    0.201    0.254    0.094    1.160   25.045    5.779
      1.730  421.322    1.168    0.201    0.194    0.120    1.122   25.041    5.830
      1.740  418.576    1.259    0.100    0.381    0.160    1.081   25.071    5.515
      1.750  417.436    1.259    0.134    0.194    0.038    1.062   24.624    6.405
      1.760  416.210    1.088    0.134    0.227    0.100    1.301   24.775    6.377
      1.770  419.236    1.304    0.167    0.325    0.198    1.175   24.722    5.998
      1.780  415.260    1.301    0.100    0.227    0.138    1.085   26.044    6.101
      1.790  417.672    1.312    0.134    0.221    0.100    0.990   25.492    5.733
      1.800  422.365    1.403    0.167    0.294    0.067    1.020   25.745    6.345
      1.810  419.683    1.285    0.134    0.254    0.154    1.115   25.487    6.237
      1.820  417.232    1.517    0.172    0.232    0.127    1.183   25.326    5.882
      1.830  419.086    1.308    0.067    0.254    0.131    1.073   24.560    6.173
      1.840  418.110    1.206    0.067    0.354    0.127    0.974   25.024    5.925
      1.850  418.404    1.468    0.033    0.328    0.134    1.289   24.477    5.437
      1.860  417.980    1.221    0.067    0.254    0.098    1.077   24.404    5.573
      1.870  418.286    1.168    0.201    0.287    0.120    1.149   24.452    5.804
      1.880  422.588    1.221    0.134    0.227    0.094    1.217   24.456    5.895
      1.890  415.142    1.282    0.067    0.359    0.071    0.948   24.247    5.922
      1.900  417.633    1.418    0.160    0.299    0.027    1.043   24.117    5.738
      1.910  419.387    1.373    0.100    0.359    0.060    1.043   25.159    5.541
      1.920  418.489    1.388    0.100    0.287    0.087    1.024   24.211    6.012
      1.930  418.392    1.195    0.100    0.227    0.221    1.202   24.992    6.222
      1.940  417.624    1.259    0.100    0.301    0.160    1.159   24.933    5.635
      1.950  416.888    1.482    0.167    0.294    0.067    1.221   25.453    5.865
      1.960  419.429    1.282    0.134    0.294    0.094    1.293   24.085    6.317
      1.970  417.328    1.426    0.100    0.268    0.120    1.323   24.500    6.189
      1.980  420.979    1.524    0.127    0.301    0.094    1.414   24.435    6.559
      1.990  420.331    1.452    0.167    0.294    0.160    1.202   24.665    5.941
      2.000  420.059    1.445    0.167    0.368    0.087    1.229   24.394    6.248
      2.010  416.196    1.285    0.134    0.395    0.127    1.300   23.941    5.263
      2.020  418.151    1.168    0.100    0.328    0.154    1.255   23.938    5.837
      2.030  420.506    1.141    0.100    0.388    0.128    1.171   24.005    5.809
      2.040  421.646    1.062    0.100    0.268    0.000    1.338   24.730    5.352
      2.050  420.104    1.179    0.205    0.361    0.194    1.562   24.815    5.357
      2.060  415.715    1.354    0.105    0.469    0.187    1.013   23.938    5.457
      2.070  421.060    1.392    0.134    0.261    0.198    1.164   23.573    5.432
      2.080  418.209    1.354    0.167    0.268    0.138    0.921   24.890    5.732
      2.090  421.856    1.373    0.134    0.287    0.187    1.027   24.908    5.950
      2.100  418.242    1.373    0.100    0.227    0.067    1.111   24.796    6.126
      2.110  420.024    1.195    0.167    0.261    0.214    1.358   24.763    5.807
      2.120  422.734    1.259    0.134    0.294    0.258    1.172   23.958    5.892
      2.130  418.289    1.232    0.094    0.265    0.165    1.149   24.875    6.127
      2.140  416.667    1.195    0.167    0.299    0.154    1.115   24.666    5.368
      2.150  413.157    1.153    0.100    0.134    0.127    1.225   23.433    5.803
      2.160  415.004    1.202    0.100    0.261    0.194    1.202   23.308    6.473
      2.170  414.157    1.589    0.167    0.261    0.187    1.217   23.494    6.124
      2.180  413.895    1.285    0.100    0.234    0.221    1.088   24.442    5.644
      2.190  419.792    1.445    0.134    0.234    0.194    1.081   24.521    5.793
      2.200  416.768    1.308    0.134    0.167    0.134    1.263   24.825    5.714
      2.210  418.997    1.452    0.100    0.287    0.191    1.152   24.298    6.454
      2.220  414.187    1.259    0.134    0.294    0.154    1.104   24.640    6.495
      2.230  415.511    1.667    0.138    0.261    0.287    1.180   24.831    6.209
      2.240  419.720    1.414    0.100    0.234    0.227    1.210   24.468    5.885
      2.250  418.465    1.213    0.167    0.227    0.165    1.137   23.542    6.706
      2.260  417.292    1.107    0.100    0.167    0.285    0.997   23.527    6.373
      2.270  409.039    1.168    0.100    0.268    0.198    1.180   23.113    5.943
      2.280  416.903    1.468    0.100    0.234    0.198    1.141   23.441    6.408
      2.290  417.191    1.308    0.100    0.261    0.160    1.145   23.842    6.045
      2.300  415.375    1.221    0.134    0.314    0.127    1.201   23.400    6.170
      2.310  415.477    1.229    0.067    0.254    0.227    1.110   24.078    6.305
      2.320  416.902    1.285    0.100    0.232    0.254    1.160   24.048    6.103
      2.330  415.636    1.434    0.134    0.227    0.281    1.058   24.454    5.766
      2.340  415.575    1.292    0.100    0.227    0.187    1.164   23.812    6.151
      2.350  415.900    1.532    0.067    0.194    0.100    1.149   23.744    6.653
      2.360  413.179    1.399    0.127    0.294    0.160    1.183   23.617    5.959
      2.370  413.204    1.312    0.198    0.294    0.258    1.062   23.896    6.121
      2.380  414.018    1.312    0.100    0.160    0.285    1.039   23.220    6.046
      2.390  417.308    1.327    0.100    0.232    0.187    1.103   24.029    6.034
      2.400  416.625    1.339    0.100    0.268    0.191    1.016   24.653    6.462
      2.410  414.599    1.471    0.134    0.287    0.127    1.069   23.421    6.233
      2.420  415.398    1.361    0.134    0.294    0.247    0.906   23.864    6.287
      2.430  415.183    1.373    0.205    0.261    0.138    0.959   24.093    5.904
      2.440  413.200    1.232    0.167    0.227    0.165    1.118   23.937    5.825
      2.450  417.983    1.346    0.134    0.234    0.033    1.066   24.884    6.414
      2.460  416.208    1.100    0.160    0.254    0.225    1.172   23.829    6.401
      2.470  409.925    1.035    0.134    0.194    0.160    1.058   22.995    5.937
      2.480  415.722    1.320    0.033    0.395    0.127    0.929   24.115    5.696
      2.490  416.978    1.308    0.134    0.201    0.127    1.217   23.591    6.251
      2.500  417.470    1.160    0.201    0.201    0.299    1.164   23.199    6.069
      2.510  413.365    1.274    0.134    0.321    0.105    1.020   24.174    6.520
      2.520  416.094    1.009    0.134    0.306    0.187    1.178   24.527    5.876
      2.530  416.294    1.239    0.100    0.134    0.134    1.031   24.371    5.455
      2.540  417.414    1.308    0.134    0.254    0.101    0.785   24.522    5.790
      2.550  412.545    1.354    0.100    0.234    0.067    1.107   23.590    6.282
      2.560  412.940    1.282    0.134    0.167    0.165    1.171   23.561    6.329
      2.570  413.804    1.327    0.138    0.201    0.094    0.925   22.964    5.863
      2.580  416.911    1.221    0.105    0.221    0.060    1.020   23.598    5.710
      2.590  412.646    1.020    0.067    0.160    0.127    1.191   23.007    6.108
      2.600  414.113    1.195    0.067    0.154    0.094    0.971   23.766    5.984
      2.610  415.187    1.426    0.134    0.254    0.094    0.822   23.194    6.247
      2.620  412.728    1.179    0.033    0.265    0.060    0.807   23.169    6.368
      2.630  416.529    1.236    0.134    0.221    0.127    1.020   22.791    6.121
      2.640  412.175    1.319    0.100    0.194    0.127    0.997   22.886    6.018
      2.650  414.411    1.339    0.067    0.227    0.067    0.853   23.094    6.258
      2.660  416.462    1.361    0.100    0.261    0.060    0.812   23.265    6.198
      2.670  412.735    1.581    0.100    0.234    0.225    0.815   22.454    5.874
      2.680  414.056    1.202    0.105    0.167    0.127    0.860   23.546    6.096
      2.690  411.018    1.107    0.100    0.261    0.067    0.732   23.911    6.349
      2.700  409.433    1.339    0.067    0.239    0.094    0.777   24.179    5.849
      2.710  412.882    1.149    0.067    0.234    0.158    0.781   23.546    5.552
      2.720  409.910    1.441    0.100    0.201    0.127    0.910   23.377    6.149
      2.730  409.179    1.312    0.134    0.201    0.094    0.770   23.509    5.310
      2.740  411.792    1.392    0.100    0.194    0.094    0.963   23.344    5.575
      2.750  410.410    1.202    0.201    0.234    0.134    0.937   23.513    6.235
      2.760  411.267    1.274    0.100    0.261    0.068    0.967   22.757    5.854
      2.770  415.552    1.206    0.100    0.167    0.263    0.971   23.384    6.194
      2.780  416.572    1.206    0.138    0.201    0.285    0.952   23.992    5.660
      2.790  414.905    1.217    0.167    0.134    0.237    0.777   23.315    5.289
      2.800  413.508    1.388    0.100    0.201    0.127    0.804   23.147    5.836
      2.810  413.273    1.373    0.067    0.167    0.160    0.978   23.941    5.554
      2.820  410.061    1.282    0.100    0.194    0.127    0.937   23.677    5.251
      2.830  410.555    1.354    0.100    0.232    0.128    0.754   23.560    5.329
      2.840  413.573    1.335    0.100    0.201    0.303    1.009   24.296    5.431
      2.850  414.771    1.289    0.201    0.167    0.067    1.149   22.951    5.414
      2.860  411.136    1.255    0.201    0.201    0.094    1.175   23.869    5.344
      2.870  411.227    1.088    0.205    0.134    0.165    1.119   24.666    5.622
      2.880  412.060    1.301    0.205    0.187    0.205    1.066   24.390    5.189
      2.890  412.563    1.346    0.100    0.194    0.187    1.258   23.878    5.730
      2.900  410.992    1.202    0.134    0.167    0.067    1.233   25.175    5.136
      2.910  408.045    1.585    0.134    0.160    0.160    1.043   22.852    5.852
      2.920  409.899    1.248    0.160    0.227    0.067    1.157   24.993    5.129
      2.930  415.064    1.285    0.201    0.254    0.134    1.361   24.238    5.677
      2.940  410.317    1.316    0.100    0.321    0.172    1.130   23.600    5.905
      2.950  412.227    1.312    0.100    0.134    0.201    1.020   23.578    5.976
      2.960  413.455    1.415    0.167    0.201    0.232    1.210   22.770    5.748
      2.970  410.159    1.123    0.067    0.134    0.105    1.027   24.227    5.708
      2.980  414.009    1.043    0.134    0.234    0.221    1.126   23.873    5.580
      2.990  414.912    1.115    0.167    0.100    0.228    1.107   24.201    6.120
      3.000  412.509    0.903    0.172    0.160    0.168    1.085   23.816    5.898
      3.010  415.417    1.009    0.167    0.167    0.221    1.106   24.884    5.453
      3.020  417.013    1.232    0.100    0.100    0.134    1.100   24.533    5.051
      3.030  412.734    1.123    0.239    0.160    0.160    1.085   24.059    5.325
      3.040  417.146    1.468    0.194    0.160    0.296    1.138   24.211    6.008
      3.050  415.259    1.339    0.172    0.187    0.194    1.069   24.982    5.915
      3.060  418.202    1.551    0.067    0.227    0.232    0.750   24.293    5.848
      3.070  416.020    1.559    0.167    0.234    0.160    0.951   23.900    5.411
      3.080  414.868    1.229    0.100    0.194    0.323    0.902   24.124    5.705
      3.090  410.534    1.217    0.138    0.100    0.067    0.735   23.360    5.468
      3.100  412.650    1.195    0.167    0.402    0.237    0.909   23.985    5.358
      3.110  412.945    1.354    0.067    0.373    0.221    0.777   22.414    6.461
      3.120  412.821    1.308    0.067    0.272    0.100    0.921   22.539    5.907
      3.130  412.212    1.153    0.100    0.201    0.127    0.918   22.140    5.856
      3.140  411.784    1.221    0.239    0.328    0.254    0.917   23.732    5.466
      3.150  412.921    1.361    0.160    0.234    0.167    0.925   23.301    5.495
      3.160  413.321    1.141    0.167    0.201    0.100    0.868   23.267    5.657
      3.170  411.488    1.259    0.100    0.359    0.134    0.846   23.679    5.726
      3.180  410.452    1.123    0.033    0.227    0.134    0.796   23.734    5.644
      3.190  408.871    1.107    0.105    0.234    0.127    0.970   23.445    5.386
      3.200  413.426    1.084    0.138    0.221    0.167    0.857   22.863    5.469
      3.210  408.328    1.221    0.134    0.201    0.160    0.895   23.093    6.023
      3.220  408.438    1.388    0.033    0.221    0.161    1.118   23.225    5.955
      3.230  412.534    1.293    0.100    0.194    0.134    1.077   23.197    6.230
      3.240  415.270    1.327    0.134    0.167    0.194    0.743   23.442    5.276
      3.250  417.898    1.232    0.167    0.294    0.227    1.122   22.566    5.828
      3.260  414.420    1.426    0.067    0.314    0.154    1.054   22.594    5.947
      3.270  413.010    1.282    0.067    0.234    0.100    1.171   23.284    6.102
      3.280  414.473    1.229    0.067    0.335    0.221    0.963   22.437    5.921
      3.290  412.468    1.274    0.067    0.395    0.127    0.876   23.015    5.827
      3.300  412.826    1.035    0.100    0.268    0.167    1.182   23.022    5.902
      3.310  410.689    1.016    0.138    0.234    0.160    1.043   21.693    5.270
      3.320  411.766    1.073    0.100    0.261    0.067    1.182   22.449    5.460
      3.330  408.211    1.115    0.100    0.301    0.138    1.050   22.562    5.791
      3.340  408.309    0.929    0.033    0.299    0.100    1.039   22.257    5.689
      3.350  411.295    1.009    0.134    0.134    0.127    1.263   22.131    6.094
      3.360  409.863    1.346    0.033    0.294    0.160    1.069   22.873    6.027
      3.370  406.273    1.301    0.033    0.167    0.067    0.823   21.722    6.533
      3.380  408.920    1.331    0.205    0.287    0.101    1.233   22.604    6.101
      3.390  407.295    1.339    0.138    0.294    0.194    0.978   22.885    6.009
      3.400  407.889    1.232    0.033    0.194    0.120    0.918   21.971    5.533
      3.410  409.527    1.202    0.100    0.328    0.100    1.138   22.722    6.353
      3.420  407.617    1.509    0.100    0.227    0.180    1.076   22.941    6.166
      3.430  410.162    1.259    0.134    0.321    0.198    1.111   22.106    6.185
      3.440  412.118    1.343    0.167    0.201    0.194    1.160   23.649    5.753
      3.450  409.425    1.339    0.067    0.232    0.160    1.195   23.752    5.998
      3.460  411.747    1.392    0.234    0.368    0.134    1.126   23.896    5.880
      3.470  409.227    1.149    0.167    0.272    0.100    0.925   22.357    5.978
      3.480  408.453    1.312    0.172    0.201    0.255    1.190   22.590    6.123
      3.490  404.210    1.195    0.134    0.194    0.160    1.217   23.018    5.948
      3.500  407.040    1.195    0.167    0.167    0.227    1.157   23.208    5.915
      3.510  404.796    1.479    0.138    0.254    0.160    1.233   23.325    5.933
      3.520  408.111    1.248    0.100    0.254    0.201    1.058   23.125    5.821
      3.530  408.407    1.137    0.138    0.201    0.326    1.217   23.044    5.775
      3.540  407.328    1.289    0.172    0.254    0.033    1.199   22.853    5.808
      3.550  407.872    1.229    0.227    0.234    0.194    1.119   23.105    5.548
      3.560  406.879    1.062    0.100    0.201    0.202    1.152   23.343    5.705
      3.570  407.435    1.327    0.067    0.261    0.134    1.134   23.379    5.619
      3.580  406.130    1.251    0.105    0.234    0.094    1.057   23.714    6.036
      3.590  407.314    1.350    0.176    0.221    0.067    1.148   22.905    5.581
      3.600  409.480    1.202    0.134    0.201    0.225    1.281   23.068    6.241
      3.610  407.090    1.312    0.134    0.234    0.187    1.032   22.706    6.112
      3.620  406.033    1.468    0.209    0.234    0.232    1.095   22.729    5.826
      3.630  410.976    1.532    0.176    0.134    0.187    0.886   23.078    6.245
      3.640  410.007    1.373    0.243    0.227    0.194    1.055   22.734    5.760
      3.650  407.496    1.543    0.134    0.301    0.154    0.974   22.892    5.906
      3.660  404.303    1.437    0.100    0.294    0.194    1.084   22.095    5.906
      3.670  408.615    1.399    0.167    0.234    0.287    1.129   22.580    5.877
      3.680  409.713    1.232    0.205    0.261    0.160    1.171   22.698    6.015
      3.690  410.271    1.361    0.134    0.335    0.187    1.229   21.921    6.405
      3.700  410.497    1.202    0.167    0.294    0.151    1.198   22.504    6.046
      3.710  408.406    1.221    0.205    0.160    0.225    0.989   22.337    5.707
      3.720  406.956    1.320    0.172    0.232    0.239    1.100   22.728    5.663
      3.730  407.814    1.160    0.100    0.194    0.352    0.918   22.027    5.928
      3.740  405.209    1.301    0.239    0.194    0.265    1.039   22.402    5.944
      3.750  405.223    1.229    0.134    0.227    0.167    1.259   22.073    5.965
      3.760  408.599    1.100    0.167    0.134    0.266    1.180   22.131    6.274
      3.770  403.160    1.202    0.201    0.201    0.292    1.013   22.283    5.660
      3.780  410.594    1.195    0.100    0.234    0.247    1.342   22.520    5.807
      3.790  410.341    1.346    0.138    0.301    0.227    1.050   22.920    5.933
      3.800  408.302    1.339    0.134    0.268    0.321    1.225   21.429    6.018
      3.810  410.629    1.346    0.100    0.221    0.187    1.160   22.963    6.009
      3.820  411.423    1.213    0.067    0.268    0.333    1.421   21.467    5.826
      3.830  405.255    1.308    0.239    0.272    0.287    1.210   22.904    5.249
      3.840  410.367    1.123    0.134    0.287    0.430    1.213   23.211    5.693
      3.850  411.421    1.297    0.172    0.154    0.329    1.134   21.506    5.773
      3.860  408.750    1.149    0.134    0.234    0.285    1.210   21.813    5.935
      3.870  409.181    1.115    0.134    0.201    0.385    1.210   23.176    6.362
      3.880  408.099    1.248    0.167    0.227    0.333    1.201   21.903    5.825
      3.890  409.134    1.327    0.067    0.335    0.399    1.213   22.330    6.866
      3.900  410.111    1.426    0.134    0.205    0.281    1.175   22.017    5.955
      3.910  412.482    1.388    0.201    0.167    0.426    1.350   22.131    5.766
      3.920  414.656    1.312    0.134    0.234    0.359    1.228   23.592    6.347
      3.930  404.962    1.221    0.067    0.227    0.412    1.099   22.459    5.447
      3.940  410.645    1.248    0.134    0.268    0.419    1.103   22.601    5.931
      3.950  411.378    1.312    0.134    0.261    0.348    1.066   22.389    6.029
      3.960  412.212    1.426    0.138    0.261    0.449    1.032   22.967    5.958
      3.970  414.205    1.248    0.094    0.201    0.328    1.138   22.875    5.848
      3.980  411.314    1.475    0.067    0.268    0.419    1.130   21.736    5.774
      3.990  408.835    1.153    0.100    0.234    0.393    1.138   22.480    5.802
      4.000  409.400    1.259    0.201    0.167    0.299    1.130   22.978    5.982
      4.010  411.208    1.339    0.067    0.268    0.329    1.414   22.566    5.830
      4.020  411.995    1.149    0.060    0.325    0.452    1.149   22.384    5.744
      4.030  411.081    1.149    0.160    0.373    0.348    1.210   22.868    5.456
      4.040  411.767    1.123    0.100    0.325    0.354    1.157   22.372    5.965
      4.050  408.756    1.285    0.033    0.426    0.321    1.263   22.087    6.195
      4.060  408.250    1.123    0.100    0.403    0.321    1.156   21.824    5.989
      4.070  410.626    1.168    0.127    0.201    0.355    0.971   22.403    5.650
      4.080  413.422    0.929    0.100    0.239    0.294    1.168   22.173    5.614
      4.090  409.274    1.232    0.067    0.234    0.414    1.088   21.731    5.374
      4.100  410.830    1.035    0.067    0.261    0.385    1.145   21.992    5.601
      4.110  409.295    1.149    0.205    0.134    0.227    1.335   22.168    6.091
      4.120  411.934    1.202    0.067    0.134    0.344    1.119   22.789    5.705
      4.130  410.389    1.251    0.167    0.227    0.254    1.259   21.015    5.668
      4.140  411.919    1.168    0.067    0.221    0.352    0.997   21.865    5.926
      4.150  409.945    1.088    0.167    0.272    0.285    1.115   22.158    6.040
      4.160  406.873    1.126    0.205    0.134    0.167    1.058   20.849    6.574
      4.170  409.394    0.982    0.172    0.254    0.393    1.122   21.732    6.036
      4.180  413.058    1.096    0.134    0.354    0.195    1.180   22.301    5.963
      4.190  408.320    1.202    0.172    0.287    0.266    1.058   21.980    6.325
      4.200  414.717    1.115    0.134    0.366    0.234    1.285   22.080    6.088
      4.210  409.431    1.126    0.134    0.234    0.265    1.225   22.276    5.533
      4.220  410.650    1.149    0.100    0.361    0.287    1.084   22.089    5.582
      4.230  413.538    1.229    0.134    0.194    0.258    1.133   22.334    5.420
      4.240  408.927    1.168    0.160    0.301    0.265    1.145   22.252    5.707
      4.250  411.287    1.263    0.134    0.194    0.296    1.111   22.594    5.737
      4.260  411.720    1.259    0.067    0.321    0.311    1.065   22.099    6.226
      4.270  408.981    1.415    0.134    0.287    0.332    1.149   22.852    5.893
      4.280  404.559    1.376    0.127    0.421    0.254    1.092   22.051    5.740
      4.290  409.095    1.126    0.071    0.201    0.268    0.978   23.015    6.430
      4.300  408.021    0.929    0.105    0.368    0.259    0.989   22.609    5.939
      4.310  414.894    1.062    0.167    0.328    0.221    1.407   22.572    6.071
      4.320  412.080    1.062    0.172    0.361    0.386    1.134   23.166    6.051
      4.330  409.698    1.088    0.100    0.167    0.261    1.016   22.872    5.902
      4.340  410.341    1.084    0.198    0.227    0.261    1.145   22.687    6.405
      4.350  406.811    1.320    0.131    0.227    0.254    1.172   22.349    5.873
      4.360  407.647    1.153    0.239    0.234    0.234    1.141   22.233    5.353
      4.370  408.852    1.232    0.100    0.361    0.265    1.210   22.261    5.486
      4.380  407.836    1.088    0.172    0.234    0.266    1.130   22.395    5.777
      4.390  414.621    1.016    0.067    0.201    0.359    1.016   23.118    6.351
      4.400  416.155    1.126    0.138    0.167    0.463    0.865   22.871    5.982
      4.410  413.182    0.956    0.094    0.234    0.274    1.065   22.747    5.718
      4.420  415.047    1.016    0.067    0.301    0.268    0.937   23.093    5.314
      4.430  411.885    1.100    0.100    0.287    0.396    1.104   22.445    5.702
      4.440  417.572    1.164    0.167    0.306    0.292    1.160   23.681    5.666
      4.450  412.536    1.073    0.172    0.247    0.424    1.157   22.670    5.709
      4.460  412.501    1.312    0.127    0.234    0.306    1.114   22.472    5.710
      4.470  415.562    1.259    0.100    0.281    0.364    1.145   22.958    5.901
      4.480  415.246    1.190    0.100    0.201    0.294    1.210   22.735    6.342
      4.490  411.900    1.270    0.134    0.221    0.352    1.085   22.936    6.093
      4.500  414.505    1.141    0.100    0.127    0.292    1.141   23.085    6.342
      4.510  415.516    1.206    0.134    0.127    0.194    1.202   22.388    5.976
      4.520  409.691    1.141    0.201    0.227    0.434    1.263   22.531    5.858
      4.530  411.689    1.202    0.172    0.294    0.198    1.055   21.613    5.966
      4.540  410.681    1.081    0.160    0.426    0.352    1.149   22.655    5.895
      4.550  414.551    0.929    0.167    0.194    0.352    1.209   23.069    5.405
      4.560  412.220    1.009    0.134    0.328    0.359    1.254   23.016    6.050
      4.570  411.173    0.770    0.100    0.160    0.381    1.326   22.215    5.664
      4.580  413.026    1.096    0.134    0.167    0.318    1.224   22.490    5.564
      4.590  410.474    1.047    0.100    0.167    0.412    1.281   22.253    5.492
      4.600  417.111    1.062    0.134    0.328    0.385    1.148   23.233    5.596
      4.610  417.347    1.259    0.067    0.214    0.281    1.262   24.161    6.094
      4.620  415.797    1.153    0.100    0.366    0.306    1.210   22.463    6.675
      4.630  413.020    1.115    0.067    0.359    0.352    1.247   22.475    6.545
      4.640  412.519    1.176    0.100    0.234    0.265    1.176   22.748    5.809
      4.650  413.654    1.274    0.160    0.268    0.235    1.220   22.561    6.184
      4.660  410.579    1.005    0.105    0.254    0.201    1.402   22.361    6.562
      4.670  413.941    1.308    0.094    0.227    0.445    1.141   22.048    5.802
      4.680  411.901    1.198    0.160    0.227    0.363    1.157   23.656    5.684
      4.690  411.381    1.445    0.167    0.232    0.294    1.130   23.477    5.721
      4.700  413.701    1.274    0.134    0.321    0.392    1.157   23.161    6.178
      4.710  408.748    1.244    0.100    0.462    0.325    1.217   23.278    5.648
      4.720  411.696    1.357    0.067    0.433    0.389    1.076   22.208    5.369
      4.730  416.321    1.190    0.100    0.361    0.361    1.182   23.633    5.890
      4.740  411.254    1.115    0.100    0.247    0.396    1.103   23.181    5.921
      4.750  413.827    1.100    0.100    0.254    0.445    1.050   23.311    5.413
      4.760  413.511    1.361    0.134    0.194    0.348    1.107   23.320    5.713
      4.770  414.710    1.285    0.094    0.227    0.247    1.171   22.928    5.719
      4.780  414.242    1.323    0.232    0.227    0.348    1.111   23.588    5.726
      4.790  413.092    1.096    0.100    0.201    0.187    1.190   24.102    5.647
      4.800  412.079    1.179    0.033    0.287    0.378    0.974   23.562    5.184
      4.810  408.834    1.403    0.067    0.354    0.352    1.050   22.850    4.984
      4.820  412.151    1.232    0.067    0.272    0.285    1.175   23.543    5.276
      4.830  409.521    1.339    0.134    0.167    0.346    1.141   23.020    5.516
      4.840  411.852    1.426    0.172    0.167    0.285    1.104   23.254    5.680
      4.850  410.121    1.221    0.138    0.419    0.378    1.202   24.232    6.241
      4.860  413.181    1.195    0.100    0.385    0.258    1.179   23.315    5.923
      4.870  408.250    1.248    0.067    0.234    0.326    1.164   23.433    6.061
      4.880  411.901    1.202    0.172    0.127    0.318    1.145   23.178    5.640
      4.890  408.995    1.255    0.134    0.227    0.227    1.263   22.896    5.731
      4.900  415.091    1.141    0.067    0.201    0.334    1.361   22.972    5.938
      4.910  414.166    1.285    0.138    0.234    0.287    1.381   22.873    6.506
      4.920  412.684    1.335    0.205    0.167    0.352    1.191   23.545    5.888
      4.930  411.853    1.153    0.134    0.201    0.340    1.187   24.027    5.994
      4.940  409.984    1.274    0.134    0.198    0.239    1.138   23.446    6.451
      4.950  407.975    1.176    0.194    0.294    0.455    1.330   22.684    5.677
      4.960  412.467    1.392    0.239    0.328    0.385    1.058   22.876    5.789
      4.970  412.594    1.229    0.160    0.180    0.366    1.191   22.985    6.215
      4.980  411.733    1.232    0.138    0.187    0.381    1.145   23.638    6.069
      4.990  411.481    1.282    0.134    0.120    0.314    1.255   23.007    5.862
      5.000  416.971    1.479    0.067    0.127    0.299    1.233   23.127    5.888
      5.010  415.446    1.100    0.167    0.227    0.299    1.255   23.875    5.909
      5.020  414.830    1.195    0.100    0.134    0.415    1.251   23.035    5.828
      5.030  413.560    1.179    0.127    0.191    0.287    1.224   23.288    5.752
      5.040  418.206    1.062    0.134    0.094    0.541    1.243   24.105    5.976
      5.050  410.600    1.267    0.134    0.201    0.433    1.254   23.052    6.289
      5.060  412.008    1.195    0.172    0.261    0.539    1.156   23.235    6.193
      5.070  414.605    1.259    0.127    0.314    0.448    1.171   23.443    5.980
      5.080  412.612    1.157    0.167    0.294    0.441    1.031   22.457    5.819
      5.090  409.570    1.217    0.134    0.287    0.392    1.062   21.316    5.779
      5.100  411.976    1.434    0.167    0.167    0.486    1.209   22.152    6.294
      5.110  415.477    1.373    0.232    0.221    0.392    1.190   22.110    6.141
      5.120  414.728    1.229    0.205    0.334    0.414    0.967   23.460    6.018
      5.130  413.743    1.365    0.105    0.221    0.414    0.856   23.290    6.079
      5.140  415.577    1.141    0.232    0.227    0.452    1.152   22.597    6.507
      5.150  414.337    1.308    0.100    0.187    0.401    1.062   22.078    6.329
      5.160  415.903    1.399    0.134    0.214    0.328    1.107   24.272    6.320
      5.170  416.981    1.543    0.234    0.127    0.234    0.993   24.071    6.136
      5.180  413.766    1.380    0.172    0.160    0.361    1.258   23.277    5.828
      5.190  417.597    1.354    0.134    0.201    0.373    1.213   22.591    6.065
      5.200  415.038    1.270    0.100    0.154    0.374    1.133   23.002    6.286
      5.210  417.894    1.206    0.167    0.187    0.392    1.221   22.413    5.912
      5.220  416.695    1.320    0.127    0.261    0.354    1.217   22.640    6.038
      5.230  417.686    1.168    0.134    0.187    0.388    1.110   22.876    5.754
      5.240  418.275    1.088    0.094    0.194    0.254    1.137   22.682    5.054
      5.250  417.468    1.373    0.160    0.134    0.381    1.145   23.166    5.781
      5.260  417.501    1.069    0.167    0.127    0.408    1.163   22.849    5.791
      5.270  413.697    1.335    0.201    0.287    0.328    0.952   23.050    5.907
      5.280  415.519    1.141    0.100    0.234    0.359    0.997   23.376    6.028
      5.290  416.893    1.365    0.172    0.261    0.318    1.338   22.723    6.110
      5.300  412.658    1.100    0.067    0.272    0.445    1.312   22.529    5.762
      5.310  420.021    1.195    0.236    0.272    0.378    1.168   22.992    5.525
      5.320  420.911    1.418    0.205    0.167    0.359    1.129   22.321    5.888
      5.330  413.252    1.206    0.131    0.127    0.325    1.167   23.221    5.860
      5.340  416.080    1.202    0.172    0.261    0.381    1.350   23.343    5.955
      5.350  415.807    1.350    0.172    0.294    0.321    1.353   22.862    5.100
      5.360  415.243    1.376    0.165    0.321    0.254    1.008   23.020    5.850
      5.370  418.422    1.141    0.105    0.261    0.258    1.137   23.012    5.646
      5.380  419.231    1.267    0.138    0.227    0.427    1.133   23.186    5.850
      5.390  418.565    1.267    0.269    0.201    0.396    1.141   22.649    6.181
      5.400  419.312    1.176    0.269    0.361    0.287    1.106   23.249    6.005
      5.410  418.802    1.274    0.138    0.303    0.348    1.205   22.379    5.665
      5.420  414.434    1.373    0.198    0.294    0.254    1.243   22.757    5.821
      5.430  412.919    1.434    0.209    0.261    0.160    1.277   22.084    6.128
      5.440  416.936    1.195    0.176    0.294    0.254    1.141   22.455    5.961
      5.450  414.417    1.221    0.239    0.214    0.201    1.349   22.171    6.249
      5.460  414.449    1.259    0.198    0.287    0.228    1.550   22.342    5.681
      5.470  416.338    1.282    0.167    0.261    0.094    1.490   23.218    5.954
      5.480  415.395    1.335    0.067    0.251    0.195    1.278   23.112    5.779
      5.490  414.224    1.229    0.138    0.294    0.199    1.236   22.862    5.473
      5.500  416.161    1.153    0.172    0.318    0.194    1.209   22.710    5.202
      5.510  413.112    1.259    0.142    0.198    0.227    1.186   23.014    6.173
      5.520  411.401    1.301    0.100    0.225    0.195    1.289   23.997    6.151
      5.530  418.220    1.232    0.187    0.154    0.187    1.270   22.831    6.021
      5.540  414.899    1.164    0.172    0.134    0.333    1.243   22.521    5.677
      5.550  417.234    1.259    0.172    0.167    0.261    1.138   22.358    5.220
      5.560  413.753    1.285    0.172    0.232    0.160    1.327   22.311    5.112
      5.570  417.045    1.308    0.205    0.160    0.191    1.418   22.467    6.044
      5.580  412.654    1.312    0.134    0.261    0.195    1.263   22.531    6.265
      5.590  413.825    1.221    0.127    0.167    0.233    1.224   22.512    5.853
      5.600  413.185    1.206    0.100    0.321    0.214    1.164   23.326    5.883
      5.610  412.991    1.123    0.276    0.194    0.184    1.141   22.760    6.635
      5.620  413.208    1.312    0.167    0.160    0.214    1.205   22.687    6.115
      5.630  412.361    1.126    0.134    0.299    0.121    1.243   22.621    6.013
      5.640  411.282    1.206    0.172    0.227    0.225    1.016   23.259    5.746
      5.650  413.481    1.259    0.100    0.328    0.187    1.163   22.047    5.618
      5.660  410.580    1.301    0.100    0.261    0.188    1.091   22.419    5.551
      5.670  411.622    1.380    0.138    0.328    0.187    0.997   21.476    5.752
      5.680  412.261    1.327    0.138    0.227    0.127    0.970   21.887    5.472
      5.690  413.990    1.179    0.100    0.314    0.227    1.106   22.863    5.564
      5.700  412.638    1.187    0.172    0.234    0.187    1.001   22.609    6.003
      5.710  410.407    1.312    0.172    0.268    0.227    1.191   22.891    5.650
      5.720  410.182    1.335    0.167    0.265    0.172    1.035   22.221    5.769
      5.730  416.021    1.168    0.105    0.160    0.281    1.057   22.859    6.090
      5.740  415.016    1.282    0.172    0.399    0.225    0.884   22.694    5.622
      5.750  411.388    1.141    0.100    0.392    0.228    1.126   23.027    6.346
      5.760  410.163    1.195    0.198    0.352    0.296    1.171   23.414    6.005
      5.770  413.107    1.221    0.067    0.294    0.194    1.339   22.310    6.077
      5.780  415.752    1.202    0.172    0.325    0.187    1.236   22.859    5.409
      5.790  410.087    1.335    0.100    0.261    0.194    1.244   22.591    5.690
      5.800  409.181    1.460    0.100    0.261    0.194    1.229   21.597    5.783
      5.810  412.982    1.373    0.067    0.321    0.288    1.126   22.804    6.520
      5.820  414.295    1.365    0.221    0.354    0.232    1.175   23.035    5.968
      5.830  413.566    1.426    0.134    0.294    0.169    0.918   23.618    6.146
      5.840  417.149    1.255    0.100    0.254    0.262    1.157   23.570    6.564
      5.850  417.886    1.335    0.105    0.265    0.285    1.118   23.692    5.840
      5.860  413.536    1.153    0.160    0.294    0.281    1.323   23.668    6.528
      5.870  414.441    1.168    0.167    0.254    0.272    1.138   23.420    5.809
      5.880  415.714    1.251    0.134    0.214    0.167    1.335   24.237    5.821
      5.890  418.728    1.248    0.105    0.194    0.281    1.225   23.410    5.164
      5.900  415.123    1.293    0.160    0.321    0.247    1.316   24.250    6.126
      5.910  413.503    1.141    0.138    0.194    0.322    1.175   23.738    6.245
      5.920  415.486    1.346    0.100    0.281    0.295    1.395   23.432    6.357
      5.930  415.642    1.248    0.134    0.187    0.261    1.255   23.932    6.713
      5.940  416.265    1.392    0.142    0.335    0.378    1.293   23.383    5.723
      5.950  415.871    1.335    0.105    0.194    0.265    1.365   23.350    5.984
      5.960  413.483    1.380    0.100    0.194    0.318    1.262   23.783    6.149
      5.970  415.396    1.160    0.201    0.261    0.352    1.365   22.429    6.016
      5.980  414.516    1.293    0.167    0.227    0.227    1.365   23.519    5.945
      5.990  418.240    1.312    0.209    0.221    0.221    1.285   23.160    6.338
      6.000  418.674    1.221    0.100    0.261    0.274    1.229   23.947    6.410
      6.010  414.394    1.422    0.198    0.388    0.254    1.209   23.502    5.695
      6.020  416.130    1.240    0.100    0.361    0.229    1.395   24.037    6.405
      6.030  413.348    1.346    0.198    0.321    0.227    1.043   23.777    5.964
      6.040  413.059    1.407    0.167    0.194    0.167    0.963   22.862    5.756
      6.050  417.074    1.403    0.268    0.194    0.341    1.065   23.081    5.895
      6.060  416.302    1.387    0.138    0.254    0.339    1.210   23.179    6.238
      6.070  415.598    1.221    0.067    0.160    0.134    1.217   24.373    5.536
      6.080  417.264    1.217    0.254    0.292    0.314    1.180   22.626    5.873
      6.090  410.195    1.153    0.243    0.160    0.258    1.137   22.982    6.133
      6.100  412.567    1.331    0.100    0.339    0.352    1.168   23.463    5.733
      6.110  412.909    1.206    0.165    0.368    0.345    1.050   23.747    6.048
      6.120  414.963    1.248    0.287    0.201    0.227    1.122   23.574    6.053
      6.130  420.752    1.361    0.154    0.261    0.154    0.997   24.133    6.250
      6.140  416.243    1.392    0.234    0.194    0.067    1.092   22.663    6.332
      6.150  417.578    1.426    0.138    0.272    0.120    1.236   23.786    6.167
      6.160  416.171    1.281    0.205    0.339    0.191    1.035   22.957    6.194
      6.170  412.160    1.206    0.167    0.272    0.311    1.133   22.399    5.753
      6.180  412.704    1.134    0.160    0.201    0.158    0.990   22.548    5.795
      6.190  415.550    1.206    0.138    0.328    0.114    1.103   22.592    6.104
      6.200  414.414    1.323    0.232    0.160    0.180    1.138   22.611    6.621
      6.210  412.857    1.153    0.172    0.167    0.254    0.994   21.696    5.769
      6.220  410.480    1.179    0.105    0.234    0.094    1.024   22.973    5.961
      6.230  414.617    1.149    0.100    0.234    0.113    1.175   23.431    6.367
      6.240  414.217    1.153    0.138    0.321    0.173    1.096   23.377    6.657
      6.250  415.365    1.232    0.243    0.234    0.094    1.198   23.068    6.656
      6.260  411.826    1.229    0.142    0.201    0.087    1.107   23.064    6.984
      6.270  415.826    1.354    0.134    0.301    0.091    1.092   22.656    6.164
      6.280  415.514    1.350    0.134    0.167    0.127    1.057   22.596    6.479
      6.290  414.965    1.415    0.243    0.234    0.187    1.244   22.803    5.651
      6.300  413.835    1.149    0.138    0.194    0.113    1.233   22.890    5.945
      6.310  415.640    1.445    0.172    0.254    0.060    1.187   22.463    6.041
      6.320  413.953    1.153    0.160    0.261    0.191    1.149   22.719    6.239
      6.330  414.272    1.206    0.205    0.239    0.087    1.164   23.013    6.447
      6.340  414.552    1.202    0.033    0.306    0.131    1.183   22.514    6.666
      6.350  415.391    1.232    0.209    0.310    0.087    1.149   22.662    6.748
      6.360  414.552    1.221    0.232    0.392    0.160    1.327   23.180    6.409
      6.370  415.733    1.282    0.209    0.232    0.134    0.971   23.626    5.875
      6.380  416.162    1.206    0.138    0.247    0.094    1.289   22.574    6.406
      6.390  414.952    1.267    0.172    0.343    0.252    0.982   22.498    5.757
      6.400  418.341    1.259    0.138    0.292    0.100    1.126   22.958    6.312
      6.410  413.100    1.384    0.172    0.321    0.094    1.297   23.088    6.428
      6.420  417.048    1.213    0.236    0.154    0.120    1.077   22.702    6.079
      6.430  415.892    1.153    0.165    0.134    0.033    1.038   23.050    6.226
      6.440  417.048    1.339    0.272    0.194    0.105    1.254   23.559    5.934
      6.450  417.127    1.452    0.134    0.392    0.067    1.217   23.101    6.252
      6.460  418.421    1.308    0.167    0.234    0.273    1.118   23.892    6.417
      6.470  418.524    1.434    0.100    0.194    0.232    1.172   23.862    6.487
      6.480  418.932    1.282    0.239    0.227    0.160    1.398   23.622    6.107
      6.490  420.789    1.255    0.176    0.261    0.192    1.157   23.365    6.501
      6.500  421.653    1.354    0.201    0.194    0.165    1.210   23.045    6.344
      6.510  423.088    1.248    0.105    0.325    0.263    1.251   24.242    6.223
      6.520  415.921    1.380    0.067    0.201    0.321    1.145   23.159    5.913
      6.530  418.712    1.259    0.209    0.221    0.318    1.247   23.904    5.983
      6.540  417.730    1.100    0.172    0.294    0.167    1.104   23.338    6.074
      6.550  417.218    1.240    0.209    0.265    0.258    0.917   23.299    6.619
      6.560  418.031    1.339    0.234    0.261    0.386    1.062   23.587    6.186
      6.570  417.755    1.213    0.201    0.227    0.094    1.198   24.376    5.970
      6.580  416.601    1.399    0.209    0.318    0.255    1.020   23.726    6.106
      6.590  412.332    1.297    0.176    0.254    0.068    1.005   22.853    5.300
      6.600  414.807    1.380    0.176    0.265    0.168    1.315   22.920    5.483
      6.610  416.513    1.248    0.138    0.261    0.160    1.016   22.395    6.114
      6.620  416.499    1.388    0.269    0.299    0.194    0.985   23.185    5.533
      6.630  415.423    1.240    0.167    0.433    0.168    1.107   22.457    5.385
      6.640  417.352    1.255    0.105    0.194    0.128    1.323   22.880    5.276
      6.650  417.489    1.115    0.100    0.294    0.134    1.240   22.391    5.706
      6.660  418.063    1.304    0.160    0.239    0.214    1.410   23.000    5.789
      6.670  420.588    1.350    0.172    0.254    0.100    1.175   22.901    6.132
      6.680  415.173    1.248    0.067    0.328    0.127    1.023   22.219    5.792
      6.690  414.598    1.323    0.100    0.359    0.127    1.308   22.327    6.222
      6.700  419.657    1.361    0.138    0.306    0.100    1.122   22.871    6.499
      6.710  417.926    1.339    0.105    0.194    0.067    1.229   23.156    6.321
      6.720  417.895    1.418    0.100    0.261    0.135    1.179   21.716    5.825
      6.730  416.258    1.479    0.033    0.227    0.033    1.213   23.390    5.949
      6.740  419.276    1.361    0.071    0.201    0.067    1.327   23.767    5.943
      6.750  418.865    1.429    0.100    0.261    0.160    1.312   23.425    5.661
      6.760  422.771    1.399    0.100    0.201    0.094    1.012   22.782    5.510
      6.770  426.785    1.282    0.109    0.234    0.127    1.213   23.766    5.673
      6.780  424.698    1.221    0.138    0.265    0.094    0.997   23.402    5.931
      6.790  416.372    1.373    0.209    0.299    0.127    1.365   23.703    5.719
      6.800  417.051    1.456    0.142    0.268    0.127    1.088   23.209    5.332
      6.810  417.710    1.255    0.165    0.234    0.127    1.209   22.877    6.192
      6.820  419.465    1.464    0.172    0.227    0.194    1.191   23.725    6.163
      6.830  417.490    1.206    0.105    0.339    0.195    1.209   23.462    6.560
      6.840  418.314    1.232    0.172    0.287    0.161    1.201   22.856    6.077
      6.850  419.624    1.217    0.100    0.292    0.160    1.122   22.851    6.000
      6.860  420.901    1.123    0.167    0.325    0.100    1.190   22.888    5.922
      6.870  421.068    1.301    0.033    0.399    0.033    1.418   23.340    5.963
      6.880  420.216    1.346    0.100    0.265    0.094    1.305   22.295    6.099
      6.890  417.453    1.285    0.033    0.265    0.060    1.251   22.029    6.179
      6.900  420.596    1.270    0.105    0.392    0.101    1.202   22.274    5.874
      6.910  418.577    1.221    0.142    0.234    0.120    1.350   22.519    5.896
      6.920  420.536    1.160    0.067    0.234    0.033    1.308   23.216    6.368
      6.930  421.762    1.373    0.067    0.301    0.100    1.210   22.607    5.825
      6.940  421.036    1.274    0.067    0.234    0.033    1.402   23.259    6.252
      6.950  414.969    1.179    0.138    0.261    0.194    1.296   22.634    5.695
      6.960  419.799    0.956    0.067    0.294    0.187    1.243   22.887    5.971
      6.970  418.873    1.107    0.138    0.167    0.167    1.209   22.541    6.271
      6.980  418.130    1.176    0.105    0.339    0.134    1.088   22.472    6.164
      6.990  418.470    1.195    0.142    0.332    0.100    1.346   23.027    6.488
      7.000  417.077    1.259    0.131    0.194    0.067    0.993   22.475    5.980
      7.010  421.248    1.202    0.198    0.287    0.262    1.273   22.364    6.349
      7.020  418.155    1.498    0.067    0.359    0.214    1.061   22.336    5.849
      7.030  418.596    1.285    0.105    0.254    0.127    1.293   22.169    5.629
      7.040  418.180    1.123    0.067    0.194    0.121    1.297   23.564    5.495
      7.050  420.036    1.221    0.205    0.265    0.187    1.365   21.398    6.235
      7.060  414.129    1.001    0.198    0.325    0.221    1.236   21.992    5.963
      7.070  417.961    1.221    0.100    0.261    0.194    1.221   21.958    5.723
      7.080  418.369    1.141    0.100    0.194    0.135    1.334   22.138    5.777
      7.090  419.799    0.887    0.100    0.227    0.100    1.190   21.611    5.993
      7.100  414.149    1.073    0.138    0.310    0.127    1.252   22.864    5.709
      7.110  418.037    1.456    0.176    0.254    0.154    1.103   23.506    5.807
      7.120  418.808    1.604    0.134    0.227    0.134    1.179   24.454    5.833
      7.130  419.793    1.452    0.100    0.329    0.180    1.342   23.002    6.092
      7.140  423.462    1.153    0.131    0.403    0.127    1.179   23.334    6.261
      7.150  419.778    1.115    0.033    0.247    0.060    1.118   22.696    5.974
      7.160  416.531    1.267    0.172    0.261    0.128    1.137   23.250    6.199
      7.170  417.750    1.141    0.205    0.292    0.100    1.266   23.995    5.818
      7.180  420.876    1.206    0.127    0.332    0.227    1.361   23.390    5.779
      7.190  418.334    1.339    0.172    0.335    0.127    1.167   23.649    5.779
      7.200  419.978    1.289    0.100    0.399    0.033    1.316   23.106    5.796
      7.210  418.384    1.312    0.134    0.328    0.060    1.076   23.987    5.895
      7.220  417.420    1.259    0.138    0.348    0.127    1.167   22.923    5.322
      7.230  418.366    1.267    0.232    0.301    0.033    1.035   23.929    6.215
      7.240  416.961    1.248    0.176    0.234    0.094    1.129   23.464    6.125
      7.250  416.710    1.323    0.134    0.268    0.120    1.258   24.068    6.254
      7.260  416.102    1.448    0.067    0.335    0.060    1.349   24.285    5.871
      7.270  412.276    1.331    0.033    0.301    0.067    1.187   23.157    5.722
      7.280  417.489    1.285    0.067    0.268    0.067    1.168   24.317    5.656
      7.290  418.959    1.248    0.142    0.339    0.033    1.175   23.967    6.164
      7.300  419.487    1.229    0.105    0.294    0.060    1.190   23.961    5.799
      7.310  413.097    1.118    0.105    0.395    0.060    1.182   22.761    6.365
      7.320  420.041    1.157    0.105    0.261    0.100    1.217   24.572    5.880
      7.330  419.357    1.251    0.138    0.120    0.033    1.483   24.057    5.747
      7.340  417.265    1.035    0.138    0.227    0.127    1.349   24.706    6.050
      7.350  417.798    1.100    0.205    0.265    0.160    1.388   22.919    5.671
      7.360  418.100    1.115    0.138    0.201    0.094    1.342   23.831    5.899
      7.370  419.117    1.043    0.105    0.167    0.100    1.252   23.063    6.406
      7.380  416.464    1.081    0.209    0.328    0.128    1.289   23.796    5.777
      7.390  416.605    1.335    0.100    0.328    0.195    1.263   23.485    5.892
      7.400  421.835    1.418    0.138    0.201    0.100    1.426   23.115    5.891
      7.410  417.882    1.232    0.176    0.227    0.094    1.475   23.589    5.756
      7.420  418.650    1.532    0.243    0.294    0.134    1.300   23.528    5.885
      7.430  418.913    1.176    0.205    0.361    0.160    1.532   23.185    5.896
      7.440  417.384    1.248    0.100    0.321    0.154    1.354   24.349    6.250
      7.450  419.445    1.073    0.160    0.354    0.214    1.236   24.251    5.649
      7.460  422.071    1.141    0.176    0.268    0.120    1.411   23.394    6.403
      7.470  418.434    1.187    0.172    0.328    0.195    1.464   23.238    6.139
      7.480  421.894    1.176    0.263    0.261    0.127    1.490   23.944    6.115
      7.490  419.882    1.123    0.100    0.287    0.221    1.403   24.193    5.758
      7.500  418.721    1.202    0.205    0.232    0.201    1.369   23.540    5.969
      7.510  420.460    1.357    0.138    0.332    0.247    1.331   23.046    6.107
      7.520  422.652    1.009    0.276    0.359    0.160    1.324   24.541    5.851
      7.530  416.748    1.195    0.138    0.258    0.160    1.437   24.306    5.399
      7.540  420.407    1.380    0.205    0.274    0.060    1.339   23.016    6.050
      7.550  418.052    1.346    0.138    0.265    0.094    1.024   21.662    5.780
      7.560  417.353    1.187    0.176    0.254    0.202    1.243   22.674    5.750
      7.570  414.307    1.232    0.236    0.321    0.127    1.342   23.424    5.993
      7.580  416.369    1.248    0.239    0.281    0.251    1.157   22.954    5.365
      7.590  419.200    1.195    0.209    0.281    0.234    1.308   22.763    5.902
      7.600  419.774    1.334    0.176    0.194    0.160    1.330   22.701    5.538
      7.610  421.888    1.274    0.172    0.311    0.221    1.225   24.040    5.524
      7.620  415.823    1.388    0.172    0.214    0.131    1.141   22.522    5.678
      7.630  413.745    1.323    0.105    0.187    0.221    1.073   22.287    5.325
      7.640  414.258    1.195    0.209    0.214    0.187    1.376   22.417    5.360
      7.650  415.849    1.308    0.138    0.247    0.194    1.244   22.460    5.505
      7.660  420.247    1.490    0.172    0.225    0.127    1.282   22.126    5.727
      7.670  415.202    1.505    0.134    0.287    0.160    1.225   22.566    5.994
      7.680  413.866    1.202    0.272    0.201    0.251    0.872   22.304    6.181
      7.690  416.468    1.195    0.201    0.221    0.311    1.129   22.679    6.064
      7.700  414.734    1.441    0.127    0.160    0.198    1.141   23.205    6.071
      7.710  412.994    1.365    0.127    0.221    0.221    1.262   22.004    6.090
      7.720  417.828    1.282    0.094    0.352    0.225    1.224   22.643    5.344
      7.730  418.312    1.206    0.127    0.287    0.247    1.145   22.505    5.608
      7.740  417.165    1.232    0.067    0.261    0.292    1.066   23.444    5.664
      7.750  417.002    1.361    0.194    0.227    0.254    1.308   23.209    5.682
      7.760  416.590    1.229    0.194    0.378    0.341    1.182   23.249    6.375
      7.770  420.805    1.176    0.134    0.160    0.191    1.062   22.725    5.703
      7.780  420.434    0.993    0.100    0.227    0.318    1.191   23.117    6.178
      7.790  415.897    1.141    0.160    0.254    0.251    1.194   23.300    5.986
      7.800  417.878    1.312    0.201    0.359    0.287    1.349   23.127    5.977
      7.810  417.028    1.259    0.127    0.366    0.292    1.262   22.059    5.550
      7.820  418.737    1.179    0.258    0.352    0.221    1.255   23.003    5.842
      7.830  412.982    1.179    0.127    0.359    0.261    1.198   21.361    5.241
      7.840  416.376    1.373    0.120    0.354    0.201    1.213   21.236    6.246
      7.850  417.520    1.551    0.160    0.247    0.287    1.358   22.356    5.572
      7.860  418.587    1.232    0.067    0.292    0.221    1.414   22.950    5.856
      7.870  417.348    1.357    0.160    0.232    0.187    1.387   21.819    5.483
      7.880  417.008    1.141    0.094    0.299    0.194    1.426   21.954    5.719
      7.890  418.408    1.176    0.176    0.328    0.214    1.233   22.948    6.348
      7.900  416.905    1.176    0.167    0.392    0.254    1.115   22.913    5.843
      7.910  419.544    1.327    0.127    0.194    0.234    1.381   22.425    5.740
      7.920  414.078    1.373    0.124    0.268    0.274    1.551   22.580    5.408
      7.930  416.078    1.487    0.205    0.194    0.254    1.228   23.100    5.796
      7.940  415.975    1.388    0.265    0.254    0.254    1.418   23.096    5.903
      7.950  415.769    1.176    0.100    0.234    0.194    1.315   22.259    6.382
      7.960  419.979    1.285    0.094    0.227    0.307    1.263   21.622    6.252
      7.970  416.629    1.248    0.067    0.194    0.214    1.262   23.542    6.469
      7.980  412.387    1.312    0.100    0.328    0.258    1.092   22.311    6.078
      7.990  414.613    1.153    0.134    0.321    0.194    1.057   22.297    6.319
      8.000  414.515    1.115    0.160    0.343    0.287    1.324   22.039    5.991
      8.010  414.705    1.217    0.160    0.254    0.247    1.228   21.737    5.984
      8.020  418.182    1.407    0.067    0.194    0.254    1.221   22.936    6.354
      8.030  417.903    1.301    0.127    0.328    0.285    1.149   22.368    6.219
      8.040  416.423    1.346    0.127    0.221    0.221    1.236   23.171    5.841
      8.050  416.124    1.320    0.100    0.299    0.274    1.190   23.404    5.613
      8.060  417.079    1.221    0.160    0.287    0.160    1.354   23.817    6.029
      8.070  419.668    1.202    0.067    0.227    0.214    1.365   23.170    5.906
      8.080  414.112    1.464    0.127    0.194    0.134    1.191   22.478    6.366
      8.090  415.251    1.335    0.165    0.294    0.254    1.437   22.788    6.590
      8.100  415.621    1.354    0.094    0.314    0.173    1.057   22.592    6.036
      8.110  415.147    1.153    0.172    0.272    0.198    1.038   23.095    6.435
      8.120  417.334    1.339    0.232    0.294    0.187    1.167   23.648    5.812
      8.130  418.106    1.232    0.160    0.328    0.187    1.251   23.452    5.942
      8.140  417.693    1.172    0.187    0.332    0.314    1.096   22.880    5.866
      8.150  418.188    1.179    0.134    0.281    0.258    1.309   23.511    5.547
      8.160  412.655    1.274    0.154    0.265    0.254    1.152   23.338    5.613
      8.170  414.465    1.232    0.225    0.329    0.160    1.157   22.917    5.548
      8.180  415.936    1.354    0.221    0.356    0.221    1.077   22.480    5.694
      8.190  415.384    1.259    0.172    0.332    0.251    0.944   22.799    5.494
      8.200  413.813    1.232    0.239    0.296    0.251    1.210   22.719    4.466
      8.210  414.455    1.403    0.229    0.329    0.180    1.062   22.671    5.473
      8.220  412.937    1.244    0.243    0.254    0.127    1.115   21.877    5.205
      8.230  416.623    1.320    0.254    0.321    0.225    1.252   22.786    5.223
      8.240  414.845    1.100    0.205    0.227    0.194    1.320   22.262    5.555
      8.250  418.560    1.229    0.172    0.254    0.154    1.225   22.545    5.397
      8.260  414.964    1.285    0.165    0.370    0.274    1.153   23.086    5.536
      8.270  414.755    1.240    0.067    0.325    0.187    1.145   22.992    5.080
      8.280  413.293    1.240    0.060    0.261    0.154    1.157   22.749    6.159
      8.290  419.531    1.285    0.202    0.214    0.127    0.989   22.914    5.150
      8.300  416.118    1.100    0.198    0.328    0.154    0.963   23.512    5.386
      8.310  417.402    1.081    0.272    0.325    0.221    1.289   22.889    5.277
      8.320  418.806    1.096    0.071    0.165    0.218    1.320   22.512    5.436
      8.330  419.366    1.232    0.172    0.299    0.191    1.266   23.285    5.696
      8.340  414.266    1.153    0.131    0.247    0.232    1.175   23.640    5.917
      8.350  417.684    1.308    0.160    0.361    0.134    1.175   23.603    5.642
      8.360  416.439    1.248    0.134    0.366    0.221    0.929   24.640    5.720
      8.370  416.347    1.255    0.154    0.294    0.232    1.183   23.461    5.043
      8.380  413.036    1.308    0.239    0.287    0.214    1.225   23.227    4.923
      8.390  415.741    1.445    0.214    0.294    0.254    1.297   23.083    4.955
      8.400  415.979    1.229    0.147    0.287    0.100    1.198   23.448    4.853
      8.410  417.444    1.331    0.127    0.254    0.134    1.138   23.585    4.981
      8.420  416.448    1.267    0.239    0.328    0.187    1.316   23.950    5.062
      8.430  409.704    1.179    0.134    0.328    0.198    1.092   22.752    5.064
      8.440  413.468    1.221    0.194    0.294    0.134    1.376   22.936    5.209
      8.450  410.705    1.195    0.194    0.268    0.285    1.342   22.849    5.170
      8.460  413.842    1.357    0.221    0.268    0.261    1.517   23.152    5.327
      8.470  410.611    1.354    0.127    0.294    0.187    1.289   23.693    4.910
      8.480  412.472    1.312    0.160    0.261    0.247    1.369   23.508    4.818
      8.490  412.272    1.320    0.127    0.314    0.254    1.122   23.809    5.114
      8.500  419.896    1.380    0.172    0.294    0.225    1.187   23.523    5.038
      8.510  413.919    1.339    0.134    0.428    0.265    1.104   23.676    4.741
      8.520  416.365    1.232    0.167    0.194    0.158    1.217   23.521    5.332
      8.530  419.141    1.335    0.167    0.352    0.187    1.323   23.117    5.010
      8.540  415.916    1.248    0.167    0.359    0.285    1.122   23.437    4.874
      8.550  414.404    1.418    0.258    0.321    0.127    1.058   22.657    5.073
      8.560  415.512    1.418    0.225    0.234    0.060    1.085   23.786    5.200
      8.570  415.570    1.293    0.243    0.254    0.064    1.024   23.367    5.386
      8.580  416.726    1.088    0.269    0.221    0.187    1.157   22.931    5.318
      8.590  418.322    1.433    0.269    0.261    0.134    1.191   24.261    4.930
      8.600  413.599    1.195    0.239    0.325    0.165    1.270   23.841    5.021
      8.610  418.127    1.301    0.176    0.167    0.160    1.282   23.733    5.372
      8.620  413.793    1.301    0.138    0.459    0.067    0.963   23.915    5.227
      8.630  420.939    1.543    0.100    0.367    0.158    1.111   24.248    5.062
      8.640  419.206    1.452    0.176    0.265    0.127    1.247   24.556    5.463
      8.650  419.471    1.380    0.142    0.345    0.094    1.149   24.674    5.159
      8.660  417.616    1.505    0.209    0.366    0.160    1.247   24.223    5.240
      8.670  413.852    1.335    0.138    0.396    0.127    0.910   23.755    5.055
      8.680  415.134    1.559    0.232    0.261    0.160    0.955   23.882    5.256
      8.690  416.843    1.335    0.243    0.354    0.127    1.005   24.015    5.240
      8.700  418.650    1.354    0.209    0.261    0.067    0.838   23.588    5.192
      8.710  416.561    1.357    0.176    0.448    0.160    1.058   23.437    5.034
      8.720  416.730    1.426    0.214    0.254    0.100    0.884   23.812    5.046
      8.730  413.303    1.274    0.172    0.265    0.180    0.804   23.421    4.758
      8.740  414.668    1.259    0.209    0.314    0.127    1.180   23.898    4.960
      8.750  420.549    1.346    0.138    0.281    0.165    1.089   23.474    5.559
      8.760  422.413    1.274    0.142    0.265    0.127    0.997   24.115    5.213
      8.770  417.742    1.285    0.172    0.261    0.127    0.872   23.483    4.810
      8.780  416.975    1.115    0.176    0.287    0.165    0.872   23.786    5.037
      8.790  415.645    1.248    0.269    0.323    0.127    1.073   24.102    4.551
      8.800  413.291    1.168    0.100    0.187    0.131    0.823   23.723    5.344
      8.810  419.729    1.111    0.071    0.318    0.105    0.849   24.165    5.401
      8.820  418.968    1.308    0.142    0.325    0.067    0.857   24.201    5.101
      8.830  417.236    1.259    0.067    0.227    0.067    0.796   23.325    5.035
      8.840  418.491    1.418    0.138    0.392    0.127    0.804   23.846    5.521
      8.850  422.331    1.168    0.243    0.354    0.218    0.849   24.008    5.576
      8.860  414.300    1.047    0.134    0.287    0.180    0.888   23.719    5.154
      8.870  413.853    1.270    0.100    0.437    0.138    0.876   23.667    4.979
      8.880  411.796    1.168    0.127    0.354    0.127    0.732   23.383    5.355
      8.890  415.305    1.221    0.105    0.321    0.060    0.963   24.554    5.139
      8.900  416.527    1.267    0.138    0.396    0.225    0.971   23.939    4.933
      8.910  417.395    1.282    0.138    0.281    0.180    0.838   24.134    5.132
      8.920  418.241    1.141    0.134    0.265    0.172    0.759   23.902    4.894
      8.930  414.919    0.982    0.094    0.359    0.134    0.937   24.345    4.901
      8.940  413.346    1.179    0.202    0.434    0.207    0.910   24.010    5.065
      8.950  409.411    1.069    0.033    0.321    0.120    0.963   23.906    5.456
      8.960  412.640    1.100    0.100    0.299    0.154    0.994   23.628    5.449
      8.970  412.550    0.910    0.198    0.321    0.218    0.857   23.991    5.325
      8.980  415.586    1.115    0.067    0.321    0.232    0.963   23.233    5.503
      8.990  415.310    1.134    0.172    0.160    0.154    0.796   23.347    5.507
      9.000  410.814    1.043    0.127    0.221    0.127    0.796   22.945    5.609
      9.010  413.347    1.232    0.194    0.154    0.158    0.868   24.063    5.802
      9.020  418.231    1.043    0.100    0.251    0.191    1.085   24.301    5.913
      9.030  410.023    1.115    0.094    0.325    0.131    0.918   23.727    5.728
      9.040  409.618    1.141    0.131    0.120    0.191    0.944   23.800    5.838
      9.050  414.112    1.387    0.142    0.281    0.124    0.838   24.456    5.612
      9.060  416.026    1.088    0.105    0.247    0.120    0.997   23.017    5.616
      9.070  416.275    1.081    0.067    0.294    0.120    0.971   23.000    5.647
      9.080  415.182    1.221    0.138    0.194    0.127    0.838   22.913    5.517
      9.090  416.286    1.195    0.100    0.261    0.218    0.971   22.802    5.163
      9.100  416.406    1.206    0.134    0.227    0.127    1.032   23.066    5.174
      9.110  412.811    1.206    0.269    0.254    0.124    0.861   22.760    5.472
      9.120  414.436    1.164    0.201    0.227    0.094    1.001   23.553    5.294
      9.130  409.727    1.115    0.094    0.261    0.120    0.671   23.394    5.290
      9.140  415.146    1.111    0.138    0.348    0.060    1.062   22.965    5.172
      9.150  410.727    1.232    0.105    0.392    0.094    0.759   21.575    5.248
      9.160  412.850    1.415    0.100    0.294    0.131    0.823   22.602    5.903
      9.170  415.734    1.206    0.094    0.268    0.060    0.857   23.501    5.751
      9.180  414.935    1.088    0.176    0.294    0.067    0.853   22.994    5.973
      9.190  413.699    1.149    0.172    0.328    0.124    0.838   22.873    5.797
      9.200  412.609    1.088    0.105    0.328    0.053    0.857   22.727    5.731
      9.210  412.917    1.176    0.209    0.361    0.189    0.812   23.297    5.333
      9.220  415.341    1.248    0.205    0.328    0.027    0.815   22.418    5.002
      9.230  413.814    1.115    0.138    0.388    0.064    1.043   23.733    5.308
      9.240  416.980    1.148    0.100    0.354    0.064    0.971   23.494    4.989
      9.250  413.251    1.285    0.131    0.414    0.131    1.016   22.967    5.201
      9.260  413.843    1.232    0.187    0.366    0.027    1.066   22.126    5.355
      9.270  415.026    1.267    0.067    0.388    0.120    0.902   23.081    5.069
      9.280  415.700    1.149    0.265    0.294    0.131    1.039   21.462    4.799
      9.290  415.047    1.285    0.033    0.261    0.067    0.960   22.718    4.762
      9.300  415.002    1.365    0.100    0.261    0.094    0.793   22.613    4.603
      9.310  415.865    1.361    0.134    0.381    0.091    0.902   22.077    5.203
      9.320  413.393    1.392    0.134    0.227    0.000    0.732   21.681    5.191
      9.330  415.281    1.437    0.194    0.201    0.053    0.861   21.612    5.072
      9.340  412.506    1.460    0.105    0.234    0.091    0.857   22.413    4.769
      9.350  410.979    1.248    0.134    0.359    0.098    1.092   22.184    4.602
      9.360  413.042    1.490    0.138    0.414    0.064    0.918   21.397    5.189
      9.370  413.340    1.221    0.105    0.388    0.091    0.937   22.438    5.545
      9.380  414.894    1.339    0.100    0.234    0.000    0.766   23.436    5.258
      9.390  409.188    1.361    0.134    0.294    0.027    0.884   21.774    5.009
      9.400  413.348    1.323    0.194    0.268    0.147    0.808   22.705    5.098
      9.410  409.190    1.274    0.100    0.234    0.000    0.774   22.572    5.224
      9.420  411.033    1.206    0.127    0.301    0.060    0.876   22.466    4.633
      9.430  409.581    1.149    0.134    0.194    0.131    0.853   22.063    5.321
      9.440  413.078    1.141    0.160    0.268    0.053    0.937   21.710    5.221
      9.450  411.060    1.267    0.127    0.321    0.027    0.899   22.800    4.714
      9.460  411.571    1.255    0.067    0.201    0.091    1.221   22.072    4.690
      9.470  410.582    1.285    0.134    0.321    0.098    0.982   21.697    4.837
      9.480  411.257    1.175    0.167    0.448    0.064    0.812   21.770    5.092
      9.490  410.438    1.255    0.100    0.388    0.094    0.789   21.657    4.714
      9.500  412.695    1.028    0.234    0.414    0.117    0.751   22.444    5.094
      9.510  411.917    1.009    0.172    0.234    0.219    0.918   22.864    5.063
      9.520  411.346    1.301    0.214    0.395    0.027    0.918   23.220    4.971
      9.530  411.921    1.179    0.131    0.287    0.098    1.104   21.881    5.175
      9.540  410.375    1.115    0.127    0.261    0.033    0.986   22.482    5.113
      9.550  410.710    1.221    0.105    0.381    0.094    0.937   22.478    5.141
      9.560  414.960    1.088    0.172    0.354    0.027    1.043   22.551    5.327
      9.570  412.706    1.441    0.232    0.268    0.199    0.997   22.697    5.105
      9.580  413.653    1.195    0.198    0.381    0.060    0.941   22.836    5.642
      9.590  411.530    1.365    0.100    0.301    0.154    0.842   22.798    4.809
      9.600  415.878    1.195    0.160    0.388    0.094    0.918   23.485    4.993
      9.610  410.427    1.141    0.100    0.328    0.027    0.831   23.553    5.292
      9.620  414.487    1.418    0.160    0.388    0.027    0.971   22.803    5.172
      9.630  417.635    1.471    0.127    0.361    0.027    0.777   22.914    5.147
      9.640  415.948    1.282    0.225    0.428    0.124    0.937   22.714    4.857
      9.650  413.078    1.426    0.167    0.399    0.131    0.929   21.944    5.347
      9.660  411.662    1.221    0.131    0.328    0.060    0.857   22.492    5.452
      9.670  415.878    1.123    0.169    0.287    0.060    0.907   23.059    5.098
      9.680  413.661    0.982    0.172    0.268    0.064    0.937   22.193    5.585
      9.690  416.428    1.195    0.067    0.335    0.053    1.024   23.595    4.852
      9.700  412.919    1.009    0.134    0.261    0.169    1.073   23.133    4.699
      9.710  416.801    1.267    0.160    0.301    0.098    0.914   23.637    4.903
      9.720  418.551    1.282    0.138    0.301    0.060    0.819   23.347    4.771
      9.730  413.837    1.123    0.292    0.354    0.027    1.013   22.160    4.726
      9.740  413.601    1.088    0.142    0.301    0.131    0.842   22.322    4.872
      9.750  413.482    1.160    0.169    0.261    0.131    0.865   21.782    4.838
      9.760  415.397    1.327    0.134    0.335    0.158    0.895   22.045    5.092
      9.770  416.249    1.123    0.100    0.268    0.165    0.944   21.620    4.875
      9.780  414.170    1.168    0.194    0.321    0.158    0.812   22.207    4.676
      9.790  418.919    1.187    0.209    0.395    0.165    0.933   22.122    5.248
      9.800  413.403    1.009    0.134    0.428    0.138    0.907   21.711    5.784
      9.810  416.626    1.020    0.198    0.328    0.158    0.891   22.357    5.166
      9.820  416.624    1.267    0.138    0.261    0.105    0.838   22.206    5.018
      9.830  412.931    1.009    0.127    0.268    0.105    1.016   21.512    5.000
      9.840  409.075    1.062    0.167    0.301    0.060    0.853   21.934    5.025
      9.850  415.025    1.096    0.060    0.201    0.158    0.963   23.180    4.897
      9.860  411.698    1.141    0.167    0.294    0.100    0.907   22.157    5.280
      9.870  410.021    1.141    0.167    0.368    0.098    0.979   21.339    5.005
      9.880  411.081    1.176    0.194    0.261    0.098    0.899   21.449    4.974
      9.890  410.933    1.267    0.067    0.301    0.131    1.134   22.664    4.632
      9.900  410.093    1.482    0.134    0.395    0.154    0.804   23.024    5.392
      9.910  409.705    1.206    0.134    0.301    0.120    1.191   21.844    5.256
      9.920  409.286    1.141    0.127    0.428    0.154    0.872   22.658    5.677
      9.930  410.225    1.202    0.258    0.421    0.131    0.732   22.404    5.430
      9.940  416.186    1.168    0.138    0.261    0.060    0.724   22.825    5.681
      9.950  411.533    1.559    0.100    0.268    0.198    0.785   23.529    5.620
      9.960  414.109    1.308    0.160    0.328    0.094    0.937   22.416    5.875
      9.970  411.247    1.220    0.227    0.268    0.127    1.043   23.237    5.676
      9.980  411.563    1.248    0.127    0.294    0.158    1.073   20.914    5.553
      9.990  410.431    1.229    0.172    0.388    0.060    1.092   21.843    6.190
     10.000  414.617    1.354    0.094    0.361    0.134    1.240   22.940    5.929
     10.010  414.434    1.187    0.100    0.294    0.120    0.986   22.381    6.032
     10.020  410.891    1.240    0.127    0.421    0.080    1.005   22.881    5.426
     10.030  408.336    1.168    0.165    0.395    0.053    0.933   21.827    5.303
     10.040  407.433    0.982    0.134    0.395    0.060    0.891   21.535    5.406
     10.050  410.280    1.229    0.100    0.354    0.053    0.979   22.597    5.397
     10.060  410.234    1.210    0.100    0.261    0.124    0.907   21.862    5.783
     10.070  411.478    1.221    0.205    0.328    0.064    0.963   22.388    5.671
     10.080  415.523    1.202    0.160    0.261    0.151    1.032   23.110    5.677
     10.090  412.353    1.202    0.100    0.201    0.087    1.047   22.204    5.271
     10.100  410.144    1.202    0.198    0.167    0.124    0.925   22.283    5.113
     10.110  406.060    1.229    0.060    0.261    0.064    0.891   22.319    5.447
     10.120  408.322    1.376    0.138    0.318    0.169    0.960   21.450    6.082
     10.130  407.079    1.285    0.134    0.221    0.027    0.997   22.258    5.908
     10.140  404.584    1.115    0.138    0.227    0.120    0.838   21.851    5.876
     10.150  407.470    1.240    0.127    0.160    0.120    0.971   22.556    5.997
     10.160  405.546    1.195    0.127    0.221    0.053    0.865   22.640    5.264
     10.170  408.894    1.376    0.201    0.187    0.033    0.971   23.852    6.016
     10.180  410.664    1.202    0.167    0.201    0.053    0.899   23.294    5.744
     10.190  408.314    1.221    0.067    0.160    0.053    1.039   22.142    5.615
     10.200  407.293    1.149    0.033    0.167    0.094    0.907   22.525    5.623
     10.210  405.778    1.361    0.033    0.254    0.154    1.013   22.752    5.774
     10.220  403.323    1.494    0.060    0.221    0.027    0.899   22.002    5.706
     10.230  406.787    1.361    0.160    0.167    0.160    0.990   21.391    6.269
     10.240  406.200    1.395    0.067    0.452    0.121    0.785   21.131    6.306
     10.250  405.799    1.376    0.094    0.234    0.160    0.857   21.603    6.077
     10.260  407.741    1.339    0.134    0.261    0.098    0.812   21.666    6.112
     10.270  407.504    1.418    0.134    0.301    0.160    0.967   21.966    5.576
     10.280  407.870    1.221    0.105    0.234    0.158    0.963   21.449    5.486
     10.290  405.611    1.600    0.127    0.227    0.094    0.979   22.606    5.567
     10.300  405.932    1.392    0.127    0.201    0.094    0.994   21.523    5.440
     10.310  412.016    1.232    0.127    0.328    0.160    0.831   21.594    5.385
     10.320  406.929    1.168    0.127    0.261    0.134    0.785   21.846    5.969
     10.330  403.128    1.361    0.094    0.314    0.173    0.979   21.602    5.425
     10.340  405.120    1.365    0.100    0.234    0.094    0.944   22.066    5.630
     10.350  407.310    1.236    0.134    0.268    0.188    1.100   21.405    5.505
     10.360  404.332    1.179    0.127    0.328    0.187    0.963   21.926    5.640
     10.370  406.469    1.259    0.160    0.321    0.094    0.812   22.302    5.598
     10.380  403.694    1.361    0.067    0.301    0.000    0.979   21.745    6.079
     10.390  407.533    1.168    0.060    0.301    0.033    0.944   21.994    5.548
     10.400  407.488    1.221    0.100    0.301    0.087    0.789   21.636    5.988
     10.410  406.708    1.043    0.154    0.395    0.094    0.804   22.230    5.257
     10.420  409.133    1.327    0.100    0.335    0.064    0.997   22.524    5.574
     10.430  407.595    1.426    0.100    0.294    0.100    0.909   22.733    5.664
     10.440  407.442    1.346    0.100    0.234    0.053    0.846   22.558    5.557
     10.450  407.514    1.429    0.127    0.261    0.033    0.918   22.606    6.211
     10.460  412.966    1.217    0.131    0.287    0.124    0.717   23.139    5.458
     10.470  412.109    1.282    0.134    0.234    0.067    0.831   22.848    5.977
     10.480  406.298    1.062    0.100    0.261    0.060    0.777   22.553    5.760
     10.490  409.558    1.123    0.154    0.201    0.061    0.933   22.358    5.632
     10.500  408.456    1.240    0.131    0.328    0.067    0.777   22.890    5.292
     10.510  409.596    1.267    0.138    0.314    0.094    0.985   22.558    5.487
     10.520  408.151    1.403    0.067    0.368    0.131    0.838   22.671    5.760
     10.530  407.178    1.141    0.100    0.368    0.067    0.804   23.032    5.474
     10.540  409.099    1.282    0.100    0.294    0.060    0.876   22.827    5.657
     10.550  406.330    1.342    0.067    0.201    0.060    0.902   22.711    5.281
     10.560  408.559    1.259    0.176    0.335    0.087    0.971   23.817    5.685
     10.570  405.900    1.248    0.138    0.354    0.120    0.823   23.625    5.628
     10.580  407.197    1.285    0.100    0.328    0.027    0.804   22.731    5.631
     10.590  408.337    1.225    0.105    0.321    0.053    0.918   23.781    5.950
     10.600  404.978    1.274    0.071    0.354    0.060    0.796   22.372    5.690
     10.610  407.469    1.311    0.172    0.261    0.098    0.990   21.938    5.650
     10.620  405.913    1.164    0.100    0.294    0.127    0.736   22.742    5.339
     10.630  411.495    1.073    0.176    0.328    0.195    0.929   22.584    6.279
     10.640  412.777    1.312    0.094    0.234    0.060    1.062   22.940    6.132
     10.650  409.773    1.312    0.165    0.167    0.165    0.937   22.243    5.902
     10.660  413.151    1.365    0.071    0.194    0.094    0.804   23.006    6.015
     10.670  412.023    1.308    0.105    0.258    0.094    0.759   22.430    5.386
     10.680  413.288    1.267    0.127    0.265    0.100    0.857   23.437    5.663
     10.690  412.922    1.240    0.167    0.261    0.067    0.956   24.012    6.070
     10.700  410.956    1.062    0.098    0.359    0.087    0.993   22.899    6.130
     10.710  409.721    0.982    0.172    0.268    0.165    0.952   23.511    5.674
     10.720  408.181    1.096    0.172    0.328    0.060    1.092   21.982    5.534
     10.730  408.130    1.195    0.100    0.301    0.160    1.077   22.622    6.248
     10.740  410.933    1.293    0.160    0.234    0.120    0.887   22.976    5.695
     10.750  408.892    1.274    0.100    0.325    0.060    0.910   22.986    5.330
     10.760  407.668    1.179    0.127    0.268    0.120    0.831   23.162    5.314
     10.770  411.559    1.270    0.198    0.303    0.120    0.971   23.733    5.662
     10.780  408.116    1.187    0.138    0.332    0.105    1.009   22.911    5.754
     10.790  409.827    1.482    0.194    0.361    0.094    1.039   22.491    5.188
     10.800  408.961    1.123    0.100    0.272    0.128    1.005   22.493    5.920
     10.810  408.712    1.176    0.060    0.421    0.087    0.952   22.745    5.683
     10.820  411.811    1.418    0.209    0.221    0.000    0.986   23.689    5.802
     10.830  414.961    1.096    0.198    0.292    0.033    1.088   24.268    5.794
     10.840  409.891    1.274    0.167    0.187    0.067    0.990   23.574    5.973
     10.850  409.136    1.141    0.198    0.201    0.068    0.819   23.299    5.444
     10.860  409.220    0.989    0.232    0.287    0.087    0.842   24.188    5.797
     10.870  410.295    1.479    0.033    0.227    0.060    1.039   23.174    5.682
     10.880  411.274    1.259    0.194    0.281    0.105    0.849   24.154    6.007
     10.890  411.374    1.434    0.239    0.314    0.134    0.664   22.957    5.706
     10.900  410.255    1.285    0.240    0.321    0.053    0.857   23.841    5.494
     10.910  409.862    1.221    0.131    0.287    0.094    0.759   23.688    6.396
     10.920  412.097    1.202    0.205    0.392    0.232    0.827   22.835    5.907
     10.930  411.060    1.361    0.160    0.154    0.061    0.963   22.908    6.406
     10.940  405.232    1.126    0.165    0.247    0.154    1.047   22.475    5.955
     10.950  409.309    1.153    0.202    0.354    0.033    0.842   23.988    6.185
     10.960  413.069    1.282    0.232    0.368    0.127    0.899   23.704    5.972
     10.970  411.382    1.160    0.160    0.261    0.165    0.853   24.008    5.960
     10.980  409.287    1.232    0.165    0.232    0.131    0.804   22.834    5.886
     10.990  409.886    1.365    0.269    0.194    0.134    0.910   23.743    5.574
     11.000  413.100    1.062    0.138    0.268    0.094    0.937   23.517    5.891
     11.010  408.261    1.126    0.165    0.294    0.165    0.899   23.002    5.129
     11.020  409.699    1.505    0.094    0.261    0.131    0.891   23.023    5.534
     11.030  412.862    1.282    0.138    0.247    0.187    0.910   23.560    5.196
     11.040  409.010    1.373    0.232    0.281    0.127    0.812   23.505    5.522
     11.050  410.712    1.195    0.138    0.167    0.266    0.849   24.059    5.276
     11.060  414.393    1.009    0.138    0.287    0.127    0.918   24.587    5.110
     11.070  412.466    1.248    0.209    0.318    0.154    0.952   23.240    5.221
     11.080  411.379    1.206    0.100    0.325    0.094    0.997   24.473    5.662
     11.090  407.930    1.327    0.127    0.221    0.160    1.073   22.936    5.989
     11.100  411.540    1.392    0.160    0.261    0.128    0.963   22.600    5.642
     11.110  413.115    1.255    0.094    0.160    0.094    1.047   24.258    5.571
     11.120  409.578    1.312    0.142    0.167    0.100    0.986   24.010    5.816
     11.130  406.464    0.956    0.100    0.325    0.160    0.902   22.594    5.792
     11.140  412.574    1.482    0.194    0.325    0.201    1.050   22.908    5.650
     11.150  410.186    1.115    0.134    0.303    0.067    1.149   22.756    5.720
     11.160  409.948    1.255    0.033    0.254    0.127    1.055   22.974    5.506
     11.170  412.592    1.255    0.100    0.385    0.225    0.979   23.207    5.449
     11.180  409.138    1.339    0.160    0.240    0.134    0.997   22.639    5.779
     11.190  413.668    1.365    0.165    0.412    0.187    1.111   24.595    5.820
     11.200  409.591    1.312    0.100    0.318    0.194    1.058   22.973    5.189
     11.210  413.181    1.327    0.134    0.314    0.120    0.986   23.321    5.599
     11.220  409.298    1.240    0.134    0.299    0.134    0.944   23.302    5.633
     11.230  413.771    1.229    0.105    0.318    0.161    0.910   23.566    5.375
     11.240  410.228    1.195    0.105    0.221    0.120    0.993   23.341    5.090
     11.250  412.111    1.259    0.127    0.321    0.154    1.005   23.686    5.427
     11.260  413.243    1.213    0.127    0.299    0.187    0.997   24.060    5.656
     11.270  414.601    1.274    0.239    0.254    0.225    1.153   22.571    6.052
     11.280  412.947    1.346    0.127    0.187    0.127    0.910   22.871    5.350
     11.290  410.357    1.195    0.209    0.201    0.195    1.119   23.084    5.570
     11.300  415.434    1.312    0.187    0.388    0.100    0.865   23.224    5.486
     11.310  411.859    1.244    0.194    0.301    0.067    0.960   23.723    5.474
     11.320  415.224    1.206    0.236    0.294    0.100    0.997   23.744    5.409
     11.330  415.709    1.100    0.127    0.388    0.067    0.997   24.170    5.657
     11.340  414.232    1.221    0.134    0.265    0.135    1.157   23.933    5.478
     11.350  411.369    1.073    0.198    0.287    0.135    1.050   23.015    5.663
     11.360  418.351    1.107    0.187    0.359    0.100    0.895   23.792    5.760
     11.370  414.203    1.153    0.160    0.194    0.195    1.111   23.415    5.751
     11.380  415.771    0.982    0.198    0.194    0.232    1.073   23.394    5.058
     11.390  414.614    1.168    0.232    0.419    0.198    1.043   23.610    5.702
     11.400  417.444    1.195    0.160    0.385    0.160    0.974   23.767    5.439
     11.410  415.299    1.195    0.158    0.359    0.221    1.130   23.749    5.224
     11.420  411.831    1.293    0.205    0.261    0.194    0.971   22.781    5.130
     11.430  416.655    1.149    0.165    0.254    0.227    1.183   23.245    5.878
     11.440  416.712    1.403    0.160    0.261    0.221    0.960   23.190    5.644
     11.450  414.430    1.293    0.165    0.261    0.232    1.081   23.148    5.279
     11.460  413.129    1.009    0.127    0.328    0.232    0.944   22.813    5.400
     11.470  413.712    1.285    0.131    0.227    0.154    0.960   22.621    5.642
     11.480  414.738    1.240    0.100    0.261    0.225    1.092   22.986    5.359
     11.490  408.770    1.282    0.067    0.396    0.165    0.902   22.267    5.254
     11.500  412.017    1.168    0.131    0.167    0.100    0.838   21.940    5.553
     11.510  412.755    1.388    0.105    0.234    0.127    1.141   22.088    5.222
     11.520  413.885    1.339    0.131    0.201    0.160    1.005   22.528    5.394
     11.530  411.663    1.221    0.127    0.134    0.202    1.054   22.979    5.598
     11.540  409.749    1.126    0.154    0.268    0.281    0.899   22.712    5.001
     11.550  415.984    1.020    0.094    0.287    0.194    1.058   22.761    5.701
     11.560  416.901    1.248    0.160    0.167    0.191    1.050   23.653    5.506
     11.570  416.599    1.202    0.094    0.227    0.198    0.925   22.621    5.209
     11.580  412.350    1.232    0.176    0.325    0.311    1.145   22.352    5.316
     11.590  414.053    1.232    0.165    0.227    0.236    0.884   22.973    5.529
     11.600  410.468    1.213    0.127    0.332    0.165    0.979   22.764    5.650
     11.610  408.939    1.187    0.160    0.261    0.134    0.865   22.786    5.675
     11.620  411.519    1.365    0.094    0.201    0.240    0.910   23.177    5.397
     11.630  412.924    1.168    0.131    0.234    0.165    0.937   23.115    5.579
     11.640  417.323    1.354    0.138    0.261    0.258    0.865   23.474    5.556
     11.650  419.033    1.179    0.105    0.361    0.165    1.024   23.916    5.762
     11.660  417.475    1.206    0.098    0.321    0.318    0.891   23.538    5.795
     11.670  415.854    1.179    0.105    0.294    0.100    0.910   22.348    5.698
     11.680  416.659    1.259    0.167    0.361    0.198    0.952   23.319    5.692
     11.690  421.540    1.168    0.221    0.234    0.221    1.016   22.624    6.419
     11.700  416.142    1.422    0.187    0.301    0.232    0.831   22.804    5.442
     11.710  413.573    1.373    0.094    0.268    0.187    1.035   22.227    5.642
     11.720  416.500    1.434    0.124    0.388    0.100    0.898   23.058    5.988
     11.730  415.416    0.982    0.191    0.294    0.134    0.925   22.326    6.187
     11.740  414.444    1.206    0.098    0.268    0.221    0.955   22.162    5.665
     11.750  411.707    1.255    0.131    0.354    0.131    1.085   22.171    5.685
     11.760  415.237    1.274    0.138    0.335    0.160    0.952   22.314    5.858
     11.770  412.300    1.517    0.184    0.321    0.187    0.978   22.240    6.614
     11.780  416.440    1.255    0.098    0.301    0.225    0.713   22.893    5.997
     11.790  418.157    1.301    0.131    0.261    0.191    0.979   23.746    6.002
     11.800  415.851    1.331    0.202    0.306    0.198    0.812   22.472    5.769
     11.810  416.113    1.392    0.209    0.361    0.172    0.880   22.885    5.989
     11.820  413.527    1.392    0.169    0.201    0.154    0.937   22.794    5.832
     11.830  412.583    1.308    0.131    0.227    0.154    0.812   22.931    5.560
     11.840  414.791    1.179    0.100    0.328    0.127    0.804   23.280    6.009
     11.850  410.467    1.126    0.100    0.328    0.127    0.891   22.183    6.237
     11.860  416.326    1.206    0.094    0.348    0.201    0.960   21.736    6.128
     11.870  417.155    1.278    0.258    0.361    0.094    0.796   22.701    6.361
     11.880  411.759    1.301    0.136    0.254    0.154    0.732   22.996    5.804
     11.890  419.591    1.301    0.105    0.227    0.134    0.777   23.350    5.760
     11.900  412.752    1.206    0.105    0.421    0.147    0.830   22.642    5.567
     11.910  412.959    1.285    0.198    0.234    0.232    0.891   23.450    5.643
     11.920  409.818    1.221    0.131    0.354    0.120    0.997   22.812    5.347
     11.930  409.377    1.123    0.060    0.328    0.165    0.785   22.451    5.306
     11.940  413.995    1.206    0.154    0.325    0.127    0.963   23.295    5.720
     11.950  410.273    1.323    0.136    0.329    0.254    0.921   22.178    6.184
     11.960  412.821    1.361    0.202    0.307    0.187    0.918   22.246    5.291
     11.970  411.570    1.221    0.134    0.201    0.187    0.979   22.250    5.197
     11.980  416.873    1.213    0.127    0.234    0.258    0.910   23.195    5.663
     11.990  413.159    1.168    0.165    0.294    0.127    0.865   22.781    5.376
     12.000  412.954    1.248    0.160    0.335    0.160    0.856   22.022    5.466
     12.010  414.754    1.323    0.067    0.201    0.154    0.830   22.432    5.491
     12.020  414.606    1.248    0.138    0.187    0.154    0.743   22.510    5.621
     12.030  411.111    1.274    0.067    0.301    0.165    0.777   22.524    5.694
     12.040  413.070    1.380    0.172    0.268    0.120    0.724   22.696    5.802
     12.050  409.510    1.141    0.138    0.268    0.127    0.872   22.754    5.715
     12.060  416.494    1.380    0.067    0.395    0.094    0.846   23.538    5.518
     12.070  414.471    1.259    0.127    0.381    0.194    0.793   23.594    5.685
     12.080  413.943    1.365    0.094    0.287    0.167    0.626   23.091    5.340
     12.090  414.201    1.225    0.142    0.167    0.172    0.728   23.219    5.215
     12.100  412.538    1.346    0.134    0.301    0.134    0.539   23.714    5.249
     12.110  414.513    1.141    0.134    0.335    0.258    0.652   22.374    5.582
     12.120  414.660    1.176    0.127    0.388    0.201    0.849   22.454    5.476
     12.130  410.920    1.452    0.167    0.254    0.254    0.652   22.013    5.435
     12.140  415.588    1.251    0.160    0.268    0.269    0.884   22.289    5.735
     12.150  415.746    1.187    0.160    0.287    0.194    0.713   22.396    5.658
     12.160  414.392    1.153    0.151    0.328    0.227    0.759   21.902    5.549
     12.170  414.624    1.206    0.160    0.287    0.227    0.713   21.549    5.204
     12.180  412.709    1.221    0.134    0.388    0.225    0.717   22.811    5.622
     12.190  416.782    1.100    0.160    0.321    0.225    0.838   22.994    5.252
     12.200  413.207    1.415    0.154    0.294    0.266    0.884   22.296    5.221
     12.210  416.791    1.206    0.131    0.361    0.187    0.785   22.754    5.305
     12.220  420.153    1.062    0.094    0.395    0.232    0.971   23.350    5.599
     12.230  413.895    1.407    0.067    0.395    0.205    0.812   22.803    5.429
     12.240  413.889    1.187    0.124    0.201    0.274    0.664   22.807    5.195
     12.250  413.348    1.206    0.100    0.268    0.160    0.982   21.847    5.167
     12.260  417.559    1.126    0.033    0.227    0.160    0.800   22.837    5.935
     12.270  415.622    1.148    0.067    0.261    0.154    0.785   23.572    5.143
     12.280  411.879    1.118    0.094    0.201    0.154    0.963   23.172    5.308
     12.290  412.496    0.982    0.127    0.201    0.194    1.024   22.379    4.914
     12.300  415.202    1.115    0.198    0.194    0.258    0.884   22.769    5.220
     12.310  413.734    1.123    0.127    0.265    0.221    1.032   22.954    5.487
     12.320  412.349    1.213    0.160    0.268    0.201    0.812   22.954    5.466
     12.330  415.017    1.248    0.127    0.261    0.232    0.952   22.216    5.403
     12.340  411.856    1.285    0.067    0.261    0.131    0.937   22.404    4.955
     12.350  417.676    1.206    0.127    0.254    0.191    0.751   22.545    4.824
     12.360  416.691    1.179    0.094    0.268    0.232    0.918   22.549    4.978
     12.370  412.295    1.320    0.100    0.234    0.261    1.005   23.402    5.525
     12.380  416.670    1.232    0.100    0.268    0.295    1.005   23.594    4.770
     12.390  416.104    1.160    0.067    0.234    0.127    0.963   22.796    4.954
     12.400  415.079    1.270    0.033    0.328    0.127    0.766   23.674    5.407
     12.410  412.535    1.206    0.067    0.234    0.172    0.933   23.218    4.895
     12.420  415.942    1.035    0.105    0.336    0.265    0.944   22.734    5.141
     12.430  413.714    1.126    0.100    0.165    0.251    1.104   22.887    5.359
     12.440  416.347    1.221    0.165    0.348    0.205    0.975   23.128    6.168
     12.450  414.130    1.195    0.134    0.348    0.261    0.846   23.755    5.197
     12.460  417.144    1.168    0.127    0.328    0.239    1.013   22.909    5.291
     12.470  419.995    1.312    0.142    0.388    0.134    0.846   23.208    4.955
     12.480  418.082    1.232    0.134    0.381    0.198    0.785   23.584    5.705
     12.490  413.060    1.445    0.094    0.388    0.167    0.759   22.933    5.568
     12.500  415.984    0.993    0.094    0.328    0.160    0.823   23.432    5.022
     12.510  412.009    1.229    0.127    0.354    0.127    0.891   22.792    5.894
     12.520  419.900    1.123    0.194    0.395    0.261    0.724   24.051    5.134
     12.530  418.442    1.168    0.100    0.234    0.221    0.944   23.334    5.229
     12.540  417.379    1.149    0.194    0.421    0.306    1.085   23.796    5.812
     12.550  413.965    1.195    0.194    0.321    0.160    0.777   23.070    5.506
     12.560  417.563    1.380    0.160    0.321    0.201    0.918   23.032    5.791
     12.570  414.656    1.187    0.225    0.261    0.328    0.819   23.348    5.050
     12.580  418.687    1.320    0.167    0.201    0.227    0.982   23.123    5.738
     12.590  420.427    1.168    0.094    0.287    0.160    1.013   23.714    5.546
     12.600  414.794    1.179    0.131    0.414    0.094    0.956   23.615    5.158
     12.610  413.841    1.096    0.138    0.354    0.187    1.013   22.947    5.461
     12.620  413.440    1.141    0.067    0.127    0.187    0.979   23.879    5.037
     12.630  417.580    1.240    0.172    0.388    0.201    1.104   23.438    5.410
     12.640  417.220    1.126    0.033    0.348    0.187    1.088   23.009    5.745
     12.650  416.163    1.229    0.127    0.187    0.187    1.043   23.709    5.770
     12.660  418.189    1.346    0.134    0.254    0.225    0.918   23.692    5.445
     12.670  418.319    1.308    0.100    0.294    0.261    1.134   23.241    5.721
     12.680  412.944    1.195    0.142    0.201    0.225    0.914   23.895    5.652
     12.690  415.624    1.160    0.067    0.160    0.273    0.918   23.656    5.962
     12.700  412.493    1.225    0.243    0.448    0.160    0.979   22.850    5.590
     12.710  414.081    1.213    0.067    0.388    0.195    1.244   23.223    5.270
     12.720  412.670    1.289    0.100    0.261    0.100    0.982   23.042    5.665
     12.730  412.513    1.232    0.160    0.201    0.225    0.937   23.393    5.696
     12.740  416.376    1.339    0.100    0.268    0.158    0.899   23.134    5.366
     12.750  416.223    1.195    0.167    0.321    0.158    0.895   23.402    4.892
     12.760  416.988    1.403    0.127    0.433    0.218    1.138   22.565    5.533
     12.770  416.292    1.282    0.134    0.459    0.232    1.119   23.711    5.316
     12.780  412.468    1.301    0.071    0.221    0.067    0.963   23.491    5.335
     12.790  413.109    1.285    0.134    0.227    0.120    0.952   23.343    5.484
     12.800  415.248    1.346    0.160    0.294    0.131    0.952   24.012    4.908
     12.810  414.133    1.274    0.194    0.261    0.198    0.982   22.165    5.413
     12.820  416.585    1.365    0.094    0.227    0.255    1.191   22.819    5.846
     12.830  416.902    1.259    0.127    0.194    0.209    0.872   23.167    5.844
     12.840  414.827    1.195    0.134    0.261    0.154    1.005   22.756    5.500
     12.850  414.676    1.168    0.100    0.354    0.258    0.933   23.035    5.575
     12.860  412.398    1.179    0.067    0.234    0.098    0.997   22.802    4.864
     12.870  414.112    1.274    0.060    0.234    0.169    1.175   21.764    5.529
     12.880  413.518    1.342    0.236    0.261    0.120    0.982   22.734    5.670
     12.890  415.468    1.339    0.067    0.194    0.198    0.997   22.428    5.485
     12.900  414.061    1.232    0.033    0.321    0.127    1.164   22.205    5.453
     12.910  414.492    1.277    0.127    0.287    0.205    0.918   22.088    5.835
     12.920  413.976    1.259    0.134    0.321    0.160    0.979   22.086    5.762
     12.930  414.869    1.259    0.194    0.261    0.120    0.857   22.504    5.436
     12.940  411.919    1.240    0.127    0.287    0.094    0.857   22.971    5.172
     12.950  411.852    1.020    0.232    0.294    0.038    0.781   22.525    5.181
     12.960  413.224    1.267    0.127    0.287    0.132    0.960   22.664    5.640
     12.970  412.219    1.339    0.100    0.134    0.060    0.800   23.712    5.891
     12.980  411.910    1.312    0.134    0.254    0.127    0.910   22.991    5.335
     12.990  412.115    1.153    0.198    0.221    0.098    0.921   22.845    5.871
     13.000  411.964    1.293    0.120    0.254    0.094    0.944   22.880    5.249
     13.010  410.944    1.100    0.060    0.261    0.198    0.796   22.525    5.672
     13.020  412.847    1.357    0.067    0.254    0.187    0.963   22.739    4.962
     13.030  414.996    1.426    0.094    0.094    0.165    1.058   22.879    5.272
     13.040  413.826    1.354    0.134    0.221    0.138    0.918   23.371    5.477
     13.050  413.020    1.335    0.071    0.194    0.094    1.024   22.955    5.295
     13.060  413.333    1.202    0.094    0.261    0.194    0.849   23.852    5.344
     13.070  410.067    1.339    0.151    0.127    0.138    0.845   22.997    5.323
     13.080  415.855    1.206    0.094    0.194    0.127    0.679   23.236    5.553
     13.090  411.312    1.240    0.127    0.354    0.165    0.865   22.326    5.308
     13.100  411.949    1.195    0.134    0.194    0.000    0.857   22.928    5.142
     13.110  408.190    1.062    0.134    0.227    0.113    1.085   22.369    5.228
     13.120  407.209    1.020    0.067    0.247    0.134    1.092   20.920    5.506
     13.130  416.030    1.335    0.134    0.254    0.067    1.012   22.219    5.769
     13.140  411.332    1.441    0.191    0.247    0.000    1.066   21.920    5.805
     13.150  412.167    1.282    0.131    0.201    0.094    1.028   22.004    6.561
     13.160  411.134    1.206    0.194    0.367    0.094    1.058   21.988    6.189
     13.170  409.095    1.062    0.167    0.428    0.120    1.100   21.319    5.614
     13.180  410.320    1.240    0.131    0.221    0.187    0.857   21.902    5.066
     13.190  412.484    1.160    0.067    0.287    0.127    1.039   22.165    6.035
     13.200  414.162    1.293    0.160    0.287    0.227    0.925   22.141    5.372
     13.210  415.049    1.123    0.094    0.314    0.205    0.899   23.176    5.417
     13.220  411.681    1.088    0.160    0.328    0.138    0.853   21.690    5.526
     13.230  412.929    1.016    0.127    0.173    0.138    0.979   21.308    5.546
     13.240  412.933    0.967    0.094    0.287    0.094    0.891   22.597    5.513
     13.250  409.538    1.035    0.067    0.254    0.160    0.812   21.905    5.867
     13.260  411.055    0.914    0.127    0.227    0.105    0.812   21.898    5.677
     13.270  409.403    1.016    0.198    0.227    0.201    0.979   21.612    5.516
     13.280  410.323    1.160    0.100    0.227    0.131    0.997   21.907    5.654
     13.290  411.454    1.062    0.194    0.227    0.033    0.876   22.143    5.274
     13.300  412.951    1.168    0.127    0.328    0.172    1.267   22.205    5.518
     13.310  413.033    1.301    0.160    0.227    0.239    1.013   21.585    5.609
     13.320  413.798    1.274    0.100    0.354    0.172    1.221   22.172    6.103
     13.330  412.478    1.248    0.165    0.361    0.134    1.046   22.334    6.050
     13.340  411.328    1.274    0.165    0.321    0.205    0.785   21.712    5.594
     13.350  412.865    1.418    0.127    0.254    0.067    0.891   21.610    5.754
     13.360  414.467    1.202    0.160    0.254    0.100    0.888   21.214    5.918
     13.370  416.772    1.373    0.060    0.134    0.160    1.084   22.151    6.039
     13.380  414.110    1.293    0.094    0.268    0.221    0.865   21.983    5.956
     13.390  416.645    1.331    0.120    0.201    0.131    1.001   21.942    6.116
     13.400  414.017    1.559    0.060    0.227    0.172    0.952   21.945    6.110
     13.410  412.736    1.248    0.100    0.287    0.198    0.751   21.344    6.266
     13.420  411.396    1.123    0.033    0.187    0.261    0.846   21.310    5.837
     13.430  415.245    1.176    0.127    0.287    0.232    0.777   22.544    5.723
     13.440  413.791    1.062    0.120    0.294    0.127    1.032   22.077    5.796
     13.450  410.680    1.096    0.094    0.301    0.067    0.865   21.588    5.819
     13.460  413.994    0.982    0.154    0.261    0.172    0.979   21.925    5.664
     13.470  413.969    1.210    0.094    0.414    0.127    0.838   22.199    5.401
     13.480  411.839    1.168    0.067    0.268    0.138    0.937   21.818    5.703
     13.490  412.497    1.301    0.060    0.294    0.131    0.838   22.244    5.478
     13.500  409.402    1.308    0.094    0.508    0.165    0.846   22.180    5.503
     13.510  413.879    1.069    0.127    0.361    0.172    1.050   21.952    5.733
     13.520  412.176    1.285    0.127    0.301    0.127    0.952   21.540    5.237
     13.530  416.040    0.929    0.094    0.335    0.094    1.111   21.503    5.407
     13.540  416.453    1.009    0.094    0.227    0.120    0.944   22.251    5.468
     13.550  414.165    1.198    0.160    0.287    0.100    0.899   21.574    5.794
     13.560  413.540    1.062    0.154    0.261    0.067    0.853   22.273    5.635
     13.570  413.718    1.115    0.160    0.268    0.000    0.853   22.076    5.654
     13.580  418.666    1.202    0.067    0.254    0.131    0.944   21.734    5.423
     13.590  413.859    1.179    0.094    0.328    0.060    0.937   22.059    6.110
     13.600  415.501    1.202    0.194    0.268    0.060    0.796   21.995    5.532
     13.610  412.611    1.229    0.033    0.361    0.033    0.846   22.094    5.620
     13.620  409.594    1.232    0.127    0.301    0.158    0.960   21.230    5.571
     13.630  411.826    1.267    0.131    0.268    0.134    0.830   21.556    5.216
     13.640  415.224    1.179    0.105    0.268    0.060    1.020   21.734    5.568
     13.650  409.944    1.176    0.100    0.361    0.067    0.963   21.721    5.257
     13.660  419.995    1.149    0.067    0.455    0.176    0.849   20.956    5.241
     13.670  416.509    1.123    0.131    0.388    0.105    0.899   22.467    5.885
     13.680  417.161    1.168    0.127    0.261    0.134    0.880   22.842    5.931
     13.690  416.085    1.096    0.172    0.261    0.060    1.073   23.152    5.528
     13.700  408.522    1.248    0.094    0.301    0.147    0.925   22.167    5.759
     13.710  412.289    1.236    0.105    0.300    0.105    1.009   22.712    5.707
     13.720  414.642    1.062    0.172    0.261    0.067    1.032   22.820    5.578
     13.730  413.409    1.168    0.067    0.194    0.060    1.100   22.937    5.607
     13.740  414.714    1.168    0.160    0.335    0.094    1.058   22.549    5.508
     13.750  414.096    1.490    0.124    0.268    0.158    1.088   22.664    5.612
     13.760  411.391    1.415    0.094    0.301    0.225    1.127   22.418    5.603
     13.770  408.995    1.327    0.000    0.395    0.134    0.902   22.116    5.612
     13.780  415.989    1.126    0.131    0.227    0.134    0.804   22.442    5.874
     13.790  413.549    1.115    0.127    0.361    0.228    0.899   21.917    5.879
     13.800  409.841    1.096    0.196    0.354    0.167    0.785   21.543    5.652
     13.810  412.301    1.126    0.194    0.227    0.127    0.819   22.361    5.921
     13.820  417.449    1.206    0.100    0.294    0.167    0.823   22.280    5.841
     13.830  413.996    1.312    0.127    0.354    0.328    0.979   22.740    5.923
     13.840  413.568    1.062    0.100    0.194    0.160    1.058   21.713    6.107
     13.850  417.541    1.399    0.165    0.201    0.127    1.043   22.863    6.023
     13.860  412.758    1.088    0.098    0.328    0.094    0.891   22.561    6.011
     13.870  416.184    1.153    0.131    0.294    0.100    0.910   21.624    6.088
     13.880  415.513    1.096    0.154    0.301    0.191    1.051   21.551    6.219
     13.890  418.516    1.255    0.033    0.227    0.131    0.891   21.754    6.297
     13.900  414.165    1.149    0.060    0.201    0.067    0.868   21.855    6.131
     13.910  414.268    1.202    0.067    0.261    0.098    1.016   21.837    5.885
     13.920  414.487    1.069    0.033    0.227    0.127    0.891   21.881    5.816
     13.930  413.494    1.115    0.087    0.294    0.094    0.846   22.465    5.205
     13.940  414.088    1.179    0.131    0.268    0.100    0.819   21.899    5.366
     13.950  417.803    1.168    0.033    0.194    0.124    0.838   22.898    5.579
     13.960  415.255    1.043    0.191    0.134    0.067    0.910   22.418    5.800
     13.970  410.939    1.316    0.120    0.201    0.127    0.941   21.116    5.555
     13.980  414.623    1.232    0.087    0.201    0.188    0.759   22.372    5.549
     13.990  409.930    1.221    0.094    0.354    0.120    0.997   22.228    5.554
     14.000  411.731    1.301    0.060    0.361    0.067    0.830   22.200    5.027
     14.010  414.366    1.540    0.100    0.301    0.033    0.944   22.945    5.636
     14.020  415.389    1.282    0.098    0.287    0.060    0.838   21.594    5.460
     14.030  413.280    1.339    0.060    0.227    0.094    0.971   22.387    5.662
     14.040  414.372    1.415    0.067    0.194    0.165    0.891   22.231    5.300
     14.050  416.971    1.346    0.154    0.234    0.169    0.899   21.954    6.076
     14.060  413.469    1.426    0.033    0.205    0.100    0.759   21.745    5.702
     14.070  415.917    1.096    0.100    0.287    0.105    0.743   21.786    5.411
     14.080  417.269    1.407    0.100    0.201    0.160    0.857   22.177    5.513
     14.090  414.214    1.475    0.060    0.287    0.094    0.956   22.868    5.537
     14.100  418.668    1.335    0.167    0.272    0.158    0.835   21.620    5.445
     14.110  416.483    1.380    0.100    0.287    0.165    0.910   22.818    5.670
     14.120  413.559    1.426    0.094    0.201    0.244    0.899   22.520    5.695
     14.130  416.688    1.301    0.071    0.160    0.172    0.785   22.470    5.573
     14.140  414.994    1.282    0.033    0.261    0.131    0.865   22.507    5.763
     14.150  417.504    1.141    0.134    0.287    0.067    0.918   21.746    5.640
     14.160  414.586    1.141    0.127    0.361    0.094    0.910   21.487    5.849
     14.170  418.057    1.293    0.160    0.294    0.094    1.016   21.765    5.798
     14.180  417.564    1.176    0.131    0.354    0.067    0.907   21.913    5.600
     14.190  415.422    1.213    0.198    0.281    0.033    0.929   22.010    5.941
     14.200  415.496    1.255    0.094    0.314    0.127    0.986   22.208    5.994
     14.210  413.649    1.160    0.127    0.167    0.094    0.846   22.262    6.178
     14.220  414.045    1.115    0.067    0.227    0.138    0.925   21.820    5.874
     14.230  416.411    1.354    0.160    0.147    0.165    0.740   21.839    5.498
     14.240  414.156    1.282    0.127    0.194    0.100    0.838   21.988    6.000
     14.250  416.043    1.471    0.094    0.354    0.160    0.925   22.647    5.914
     14.260  414.382    1.221    0.060    0.201    0.094    0.925   22.974    5.597
     14.270  416.353    1.248    0.094    0.100    0.131    0.986   22.073    5.767
     14.280  417.785    1.179    0.191    0.160    0.127    0.785   21.965    6.073
     14.290  414.372    1.301    0.127    0.167    0.033    0.777   22.501    5.744
     14.300  419.839    1.126    0.067    0.234    0.094    1.138   22.318    6.020
     14.310  416.717    0.982    0.160    0.328    0.100    0.929   21.655    5.470
     14.320  415.748    1.115    0.160    0.452    0.100    0.838   21.710    5.571
     14.330  417.534    1.365    0.131    0.261    0.158    0.770   22.166    5.649
     14.340  420.908    1.365    0.167    0.227    0.194    1.024   22.026    5.610
     14.350  416.574    1.452    0.154    0.314    0.128    0.819   21.145    5.836
     14.360  416.728    1.206    0.138    0.335    0.194    1.058   21.909    5.417
     14.370  419.866    1.232    0.027    0.354    0.205    0.846   22.216    5.827
     14.380  414.673    1.206    0.033    0.359    0.194    0.849   21.395    5.930
     14.390  422.380    1.221    0.120    0.448    0.198    0.925   21.263    6.193
     14.400  422.198    1.354    0.127    0.254    0.172    1.153   21.244    5.483
     14.410  423.247    1.153    0.094    0.227    0.265    0.884   20.938    6.301
     14.420  416.454    1.190    0.127    0.367    0.272    1.024   21.591    5.288
     14.430  421.719    1.255    0.105    0.292    0.105    0.872   22.167    5.856
     14.440  423.986    1.115    0.134    0.530    0.198    1.043   22.787    5.913
     14.450  417.282    1.062    0.094    0.408    0.232    0.838   23.383    6.041
     14.460  414.865    1.168    0.232    0.440    0.094    0.888   22.239    6.131
     14.470  419.538    1.195    0.127    0.412    0.167    0.891   22.409    6.454
     14.480  419.540    1.240    0.165    0.359    0.094    0.884   22.575    5.951
     14.490  419.656    1.285    0.105    0.428    0.094    0.986   22.241    6.205
     14.500  416.549    1.126    0.067    0.408    0.165    0.876   22.291    5.626
     14.510  415.888    1.267    0.071    0.419    0.094    0.941   22.850    5.907
     14.520  418.251    1.035    0.169    0.381    0.120    0.978   22.946    5.527
     14.530  416.839    1.323    0.172    0.325    0.160    1.066   22.581    5.835
     14.540  420.595    1.100    0.127    0.268    0.134    0.751   22.432    5.878
     14.550  422.943    1.206    0.105    0.368    0.120    0.891   22.235    5.667
     14.560  418.621    1.141    0.172    0.421    0.147    0.929   22.225    5.981
     14.570  418.441    1.190    0.160    0.254    0.067    1.039   22.503    5.792
     14.580  419.171    1.301    0.165    0.493    0.067    0.990   21.918    5.919
     14.590  421.139    1.388    0.160    0.381    0.120    1.119   22.351    5.834
     14.600  418.175    1.244    0.205    0.301    0.067    0.944   22.891    5.731
     14.610  420.725    1.123    0.187    0.354    0.160    0.804   22.199    6.220
     14.620  417.169    1.107    0.232    0.254    0.194    1.164   22.222    5.998
     14.630  417.660    1.229    0.172    0.281    0.100    1.058   21.797    6.093
     14.640  418.130    1.009    0.169    0.381    0.127    0.899   21.751    5.656
     14.650  419.082    1.062    0.060    0.261    0.127    0.785   23.075    5.955
     14.660  419.288    1.255    0.127    0.191    0.094    0.827   22.300    5.639
     14.670  421.097    1.168    0.094    0.301    0.135    0.827   22.965    5.935
     14.680  419.642    1.149    0.138    0.361    0.100    0.785   22.371    5.597
     14.690  417.199    1.297    0.131    0.261    0.228    1.104   21.693    5.798
     14.700  420.546    1.267    0.100    0.361    0.287    1.119   22.418    6.082
     14.710  416.003    1.141    0.169    0.321    0.160    1.039   21.394    5.225
     14.720  420.736    1.259    0.127    0.194    0.100    0.925   21.980    5.349
     14.730  422.790    1.100    0.191    0.194    0.205    1.111   22.470    5.526
     14.740  424.855    1.088    0.176    0.268    0.194    1.172   22.575    5.503
     14.750  417.966    1.073    0.060    0.254    0.160    1.058   22.740    5.589
     14.760  417.594    1.179    0.165    0.287    0.187    0.933   22.637    5.127
     14.770  416.705    1.213    0.214    0.321    0.329    1.024   22.353    5.291
     14.780  419.628    0.993    0.131    0.261    0.127    0.944   22.455    5.150
     14.790  420.441    1.141    0.165    0.294    0.033    0.918   23.123    5.384
     14.800  424.038    1.062    0.131    0.261    0.194    0.857   22.246    5.732
     14.810  421.112    1.126    0.105    0.321    0.160    0.929   21.990    5.486
     14.820  419.076    1.195    0.094    0.227    0.199    0.997   22.645    5.768
     14.830  424.772    1.248    0.127    0.194    0.160    1.111   23.190    5.855
     14.840  423.363    1.043    0.138    0.287    0.227    0.865   22.199    5.692
     14.850  423.721    1.255    0.209    0.335    0.172    1.058   23.028    5.724
     14.860  420.683    1.126    0.094    0.325    0.295    1.016   22.958    5.427
     14.870  422.292    1.369    0.100    0.272    0.225    0.997   22.367    5.364
     14.880  421.054    1.255    0.060    0.339    0.194    0.891   22.900    5.748
     14.890  423.631    1.062    0.094    0.328    0.067    1.085   22.463    5.912
     14.900  421.764    1.153    0.067    0.261    0.127    1.058   23.026    5.671
     14.910  422.908    1.168    0.194    0.321    0.194    1.088   22.266    5.748
     14.920  426.843    0.876    0.060    0.268    0.131    0.990   22.553    5.844
     14.930  422.979    0.982    0.274    0.227    0.154    1.085   22.879    5.456
     14.940  424.933    1.062    0.131    0.281    0.165    1.104   23.132    5.453
     14.950  424.794    1.100    0.162    0.354    0.094    0.997   22.657    6.111
     14.960  426.173    1.141    0.067    0.328    0.134    1.191   23.347    5.523
     14.970  420.076    1.293    0.165    0.239    0.165    1.024   23.135    5.382
     14.980  422.426    1.206    0.127    0.234    0.160    0.960   23.363    6.055
     14.990  423.662    1.248    0.165    0.227    0.131    0.918   22.832    5.563
     15.000  426.976    1.301    0.127    0.254    0.067    0.921   23.795    5.593
     15.010  422.179    1.206    0.067    0.247    0.167    0.819   22.805    6.463
     15.020  423.244    1.221    0.191    0.268    0.134    0.979   22.970    6.141
     15.030  423.189    1.206    0.232    0.399    0.265    0.944   22.726    5.616
     15.040  425.855    1.221    0.100    0.294    0.100    0.925   22.689    5.664
     15.050  426.566    1.339    0.067    0.321    0.232    0.990   22.679    5.795
     15.060  421.431    1.274    0.127    0.227    0.202    1.001   22.769    5.872
     15.070  420.332    1.096    0.167    0.261    0.160    1.183   22.479    5.786
     15.080  419.949    1.179    0.134    0.221    0.265    1.024   22.379    5.783
     15.090  425.196    1.232    0.105    0.328    0.235    0.823   22.844    6.068
     15.100  422.359    1.267    0.165    0.234    0.198    0.990   22.747    5.728
     15.110  418.391    1.047    0.033    0.294    0.134    1.024   22.315    5.979
     15.120  420.949    1.020    0.194    0.227    0.232    0.944   23.899    6.194
     15.130  423.114    1.047    0.165    0.134    0.165    0.910   23.596    4.997
     15.140  422.655    0.967    0.127    0.134    0.134    0.937   22.777    5.763
     15.150  424.248    1.285    0.172    0.172    0.127    1.032   23.318    5.432
     15.160  418.646    1.134    0.033    0.134    0.194    0.979   22.646    5.828
     15.170  424.011    0.967    0.167    0.198    0.287    0.990   22.717    5.981
     15.180  419.874    1.335    0.198    0.232    0.160    0.876   22.036    6.351
     15.190  420.220    1.168    0.120    0.134    0.165    0.823   22.860    5.950
     15.200  422.480    1.179    0.232    0.258    0.160    0.823   22.643    5.603
     15.210  418.915    1.160    0.176    0.287    0.227    0.849   23.057    5.711
     15.220  419.493    1.153    0.127    0.154    0.235    0.751   23.044    5.966
     15.230  421.336    1.047    0.105    0.261    0.254    0.876   23.201    5.995
     15.240  420.786    0.990    0.127    0.254    0.154    0.884   23.293    5.834
     15.250  423.544    0.849    0.094    0.214    0.100    0.876   23.054    5.554
     15.260  420.276    0.956    0.191    0.254    0.100    0.777   22.578    6.230
     15.270  425.261    1.062    0.160    0.194    0.221    1.058   22.720    5.639
     15.280  424.941    1.195    0.160    0.293    0.201    0.910   23.345    6.162
     15.290  424.062    1.069    0.138    0.249    0.167    0.956   22.826    5.031
     15.300  423.713    1.009    0.127    0.254    0.194    0.944   22.529    5.577
     15.310  420.282    0.967    0.033    0.334    0.205    0.929   22.390    5.887
     15.320  421.869    1.335    0.198    0.348    0.261    0.785   22.922    5.917
     15.330  423.169    1.153    0.167    0.332    0.194    0.884   22.323    5.804
     15.340  421.343    1.141    0.060    0.459    0.134    0.937   22.734    6.046
     15.350  423.252    0.956    0.138    0.381    0.138    0.838   22.947    5.516
     15.360  420.486    0.956    0.176    0.321    0.160    0.876   22.864    5.182
     15.370  419.885    1.217    0.131    0.354    0.172    0.918   21.995    5.606
     15.380  423.862    0.982    0.127    0.419    0.332    0.997   23.238    5.623
     15.390  421.486    1.316    0.187    0.414    0.198    0.804   23.262    5.696
     15.400  427.425    1.301    0.127    0.348    0.172    0.982   22.903    5.988
     15.410  424.691    1.035    0.094    0.414    0.225    1.005   23.185    5.627
     15.420  426.443    1.123    0.094    0.395    0.134    0.990   23.515    5.792
     15.430  423.812    1.149    0.067    0.455    0.067    1.055   22.826    5.418
     15.440  427.458    1.047    0.033    0.294    0.225    1.085   23.286    5.301
     15.450  427.122    1.141    0.167    0.388    0.120    1.035   23.059    5.162
     15.460  425.662    1.263    0.134    0.466    0.227    0.971   23.128    5.244
     15.470  429.687    1.141    0.127    0.421    0.165    1.157   23.297    5.346
     15.480  424.475    1.126    0.160    0.448    0.232    1.088   22.549    4.977
     15.490  427.485    1.176    0.067    0.421    0.127    1.024   23.174    5.177
     15.500  422.790    1.346    0.160    0.414    0.100    0.777   23.593    5.431
     15.510  424.270    1.191    0.176    0.321    0.268    1.164   23.021    5.046
     15.520  422.648    1.035    0.205    0.268    0.227    1.077   22.835    5.612
     15.530  424.913    1.130    0.138    0.348    0.201    0.736   22.479    5.594
     15.540  423.573    0.887    0.134    0.321    0.194    0.698   22.280    5.580
     15.550  424.414    1.255    0.194    0.448    0.187    1.085   22.405    5.793
     15.560  426.995    1.248    0.127    0.354    0.160    0.960   22.270    5.395
     15.570  424.444    1.115    0.205    0.445    0.167    0.971   22.499    5.399
     15.580  424.828    1.123    0.094    0.434    0.198    1.259   22.686    5.989
     15.590  424.894    0.990    0.127    0.287    0.194    0.944   22.227    5.321
     15.600  417.291    1.100    0.120    0.395    0.225    0.804   22.517    5.547
     15.610  422.210    1.179    0.134    0.348    0.201    0.986   22.989    5.470
     15.620  421.599    1.126    0.176    0.328    0.134    0.830   22.526    5.203
     15.630  419.680    1.308    0.067    0.401    0.194    0.952   22.491    5.277
     15.640  420.785    1.009    0.160    0.374    0.134    0.804   23.038    5.847
     15.650  424.151    1.179    0.134    0.194    0.134    0.925   23.038    5.447
     15.660  421.864    1.123    0.198    0.227    0.187    0.902   23.301    5.796
     15.670  424.453    1.115    0.263    0.254    0.266    1.096   23.109    6.032
     15.680  424.332    1.096    0.165    0.341    0.188    0.910   23.385    5.600
     15.690  421.840    1.229    0.134    0.287    0.326    0.868   22.854    5.505
     15.700  418.747    1.229    0.098    0.160    0.194    0.777   22.743    5.830
     15.710  428.199    1.069    0.160    0.221    0.265    1.005   23.058    6.124
     15.720  421.810    1.123    0.127    0.187    0.221    0.986   23.180    5.596
     15.730  426.600    1.202    0.131    0.214    0.265    0.804   22.769    5.501
     15.740  422.191    0.982    0.160    0.187    0.188    0.849   23.535    5.020
     15.750  425.802    1.096    0.194    0.211    0.165    0.777   23.133    5.244
     15.760  426.020    1.168    0.167    0.247    0.299    0.804   23.774    5.291
     15.770  423.538    1.248    0.100    0.187    0.265    0.766   23.061    5.179
     15.780  426.213    1.035    0.261    0.194    0.261    0.671   23.284    5.281
     15.790  429.165    1.206    0.100    0.127    0.232    0.891   23.698    5.779
     15.800  423.396    1.350    0.131    0.287    0.225    1.062   23.441    5.494
     15.810  426.175    1.213    0.160    0.307    0.227    0.937   22.950    5.489
     15.820  425.983    1.452    0.127    0.468    0.261    1.176   23.890    5.891
     15.830  425.688    1.141    0.165    0.328    0.299    1.252   23.297    5.528
     15.840  426.617    1.399    0.165    0.294    0.332    0.937   23.052    5.867
     15.850  425.603    1.547    0.067    0.408    0.294    1.005   23.274    5.735
     15.860  425.587    1.441    0.094    0.227    0.265    1.111   23.423    5.202
     15.870  424.187    1.206    0.100    0.328    0.268    0.910   23.433    6.244
     15.880  423.540    1.339    0.067    0.408    0.160    0.944   23.722    5.421
     15.890  420.105    1.418    0.194    0.408    0.154    0.884   23.648    5.288
     15.900  419.432    1.240    0.138    0.254    0.160    0.918   23.105    5.315
     15.910  422.304    1.115    0.160    0.348    0.165    1.016   23.227    5.500
     15.920  424.321    1.399    0.094    0.187    0.138    0.902   22.538    5.765
     15.930  422.213    1.274    0.127    0.314    0.154    0.918   24.648    5.172
     15.940  426.580    1.426    0.100    0.448    0.277    0.997   24.122    5.568
     15.950  427.892    1.365    0.134    0.481    0.227    0.971   24.178    5.674
     15.960  423.406    1.327    0.060    0.287    0.326    0.902   23.187    5.438
     15.970  425.316    1.323    0.198    0.348    0.067    0.849   23.591    5.572
     15.980  428.903    1.339    0.299    0.408    0.187    1.199   23.270    6.283
     15.990  426.100    1.312    0.160    0.408    0.254    0.865   24.077    5.734
     16.000  422.331    1.248    0.198    0.501    0.160    0.971   23.835    5.449
     16.010  425.030    1.081    0.198    0.381    0.206    0.838   23.633    6.273
     16.020  425.401    1.255    0.165    0.414    0.167    1.016   23.813    5.980
     16.030  425.444    1.365    0.205    0.508    0.221    0.857   22.984    5.967
     16.040  425.781    1.392    0.160    0.481    0.332    1.206   23.419    6.311
     16.050  420.823    1.213    0.205    0.388    0.154    0.918   23.041    5.745
     16.060  420.506    1.452    0.134    0.381    0.167    0.952   23.688    6.026
     16.070  423.250    1.354    0.105    0.281    0.127    1.013   22.576    6.134
     16.080  425.433    1.240    0.131    0.434    0.167    0.918   23.740    6.136
     16.090  422.131    1.232    0.167    0.441    0.254    0.914   23.663    6.009
     16.100  423.078    1.293    0.172    0.267    0.134    0.952   23.292    6.245
     16.110  423.281    1.221    0.154    0.434    0.194    0.997   22.462    6.071
     16.120  418.718    1.248    0.205    0.474    0.160    0.933   23.254    6.192
     16.130  421.129    1.123    0.172    0.401    0.167    0.762   23.238    6.100
     16.140  420.271    1.255    0.067    0.508    0.198    0.830   23.652    6.085
     16.150  424.644    1.445    0.198    0.568    0.262    0.698   23.648    5.978
     16.160  420.888    1.232    0.172    0.441    0.172    0.838   23.555    5.899
     16.170  422.697    1.232    0.172    0.334    0.235    0.933   23.991    5.810
     16.180  420.265    1.176    0.127    0.568    0.194    0.838   23.314    6.032
     16.190  421.052    1.195    0.127    0.528    0.234    0.918   24.078    5.880
     16.200  421.230    1.285    0.198    0.474    0.194    0.751   24.449    5.882
     16.210  420.477    1.221    0.100    0.474    0.194    0.770   22.746    5.792
     16.220  422.738    1.346    0.194    0.408    0.194    0.884   22.644    6.018
     16.230  424.410    1.248    0.172    0.508    0.265    0.770   24.015    5.785
     16.240  422.617    1.168    0.172    0.401    0.187    0.724   22.947    5.627
     16.250  423.397    1.354    0.209    0.515    0.265    0.952   23.730    5.899
     16.260  422.314    1.255    0.265    0.408    0.134    0.880   24.759    5.953
     16.270  426.584    1.141    0.198    0.421    0.172    1.013   24.707    5.927
     16.280  422.461    1.248    0.202    0.452    0.167    0.963   23.761    5.844
     16.290  422.693    1.285    0.167    0.448    0.227    0.872   24.252    5.673
     16.300  422.488    1.350    0.138    0.474    0.194    0.861   24.598    6.339
     16.310  421.741    1.115    0.067    0.494    0.160    0.902   23.847    5.735
     16.320  419.248    1.195    0.105    0.388    0.100    0.804   23.627    5.724
     16.330  420.077    0.993    0.067    0.441    0.194    0.785   24.105    5.424
     16.340  422.674    1.123    0.105    0.420    0.194    0.921   24.328    6.219
     16.350  417.956    1.190    0.067    0.501    0.134    0.853   23.482    5.807
     16.360  419.626    0.884    0.060    0.479    0.167    0.846   23.054    6.117
     16.370  420.417    1.229    0.100    0.595    0.154    0.812   23.671    5.911
     16.380  421.260    1.361    0.100    0.508    0.168    0.804   23.343    5.874
     16.390  421.881    1.388    0.232    0.535    0.167    1.054   23.600    6.023
     16.400  418.113    1.016    0.138    0.615    0.235    0.960   23.576    5.778
     16.410  420.631    1.062    0.105    0.541    0.266    0.933   23.969    5.697
     16.420  420.149    1.062    0.160    0.548    0.100    0.960   24.299    5.940
     16.430  424.666    1.047    0.134    0.428    0.299    0.884   23.333    5.899
     16.440  420.499    1.206    0.160    0.474    0.201    1.066   23.291    5.739
     16.450  420.272    1.365    0.138    0.568    0.232    0.899   22.635    5.576
     16.460  418.278    0.956    0.134    0.535    0.265    0.944   22.917    5.716
     16.470  420.954    1.248    0.205    0.399    0.322    0.944   22.824    5.514
     16.480  416.591    1.293    0.232    0.414    0.266    0.990   23.194    6.120
     16.490  421.418    1.100    0.138    0.766    0.127    0.971   23.254    5.814
     16.500  420.121    1.323    0.167    0.535    0.127    0.876   23.241    5.891
     16.510  417.657    1.388    0.127    0.468    0.127    0.705   23.544    5.864
     16.520  423.831    1.088    0.134    0.528    0.198    0.899   23.326    6.432
     16.530  418.299    1.373    0.172    0.568    0.100    1.145   22.209    6.187
     16.540  416.072    1.407    0.167    0.635    0.194    0.717   23.218    5.889
     16.550  414.722    1.035    0.134    0.561    0.221    0.971   23.796    5.734
     16.560  420.107    1.274    0.167    0.494    0.194    0.979   23.400    5.367
     16.570  413.745    1.475    0.172    0.512    0.167    0.698   22.023    5.684
     16.580  415.417    1.365    0.100    0.515    0.167    0.759   23.897    5.667
     16.590  421.646    1.308    0.100    0.561    0.167    0.944   22.990    6.023
     16.600  419.079    1.202    0.194    0.755    0.094    0.865   23.349    5.220
     16.610  418.378    1.248    0.160    0.733    0.154    0.652   22.641    5.930
     16.620  417.961    1.213    0.131    0.535    0.261    0.907   22.281    5.589
     16.630  419.468    1.361    0.100    0.601    0.261    0.891   22.589    5.974
     16.640  413.481    1.301    0.127    0.601    0.160    1.005   22.616    5.547
     16.650  418.820    1.445    0.067    0.632    0.326    0.990   23.265    6.088
     16.660  416.036    1.267    0.165    0.608    0.328    0.724   23.250    6.036
     16.670  416.862    1.195    0.239    0.525    0.160    0.721   23.151    5.315
     16.680  419.600    1.141    0.176    0.481    0.325    0.804   23.178    5.723
     16.690  417.156    1.195    0.127    0.568    0.167    0.766   23.147    5.955
     16.700  416.502    1.376    0.201    0.668    0.265    0.721   22.142    6.042
     16.710  417.631    1.320    0.239    0.795    0.221    0.978   22.684    6.156
     16.720  423.723    1.407    0.167    0.395    0.227    0.713   22.855    6.114
     16.730  418.542    1.168    0.268    0.575    0.160    0.554   22.425    6.389
     16.740  415.306    1.248    0.134    0.649    0.321    0.660   22.455    6.090
     16.750  416.739    1.179    0.205    0.548    0.167    0.626   22.603    5.645
     16.760  416.938    1.293    0.201    0.388    0.321    0.830   22.672    5.880
     16.770  414.461    1.471    0.134    0.494    0.306    0.838   22.743    5.523
     16.780  412.993    1.221    0.067    0.548    0.160    0.812   22.708    5.583
     16.790  414.921    1.248    0.138    0.488    0.201    0.740   24.007    5.914
     16.800  419.236    1.392    0.100    0.541    0.287    0.717   23.833    5.909
     16.810  416.797    1.221    0.071    0.515    0.194    0.675   23.258    5.476
     16.820  417.377    1.392    0.167    0.639    0.201    0.796   23.665    5.879
     16.830  415.928    1.047    0.134    0.642    0.321    0.740   22.346    6.091
     16.840  419.932    1.380    0.201    0.601    0.272    0.812   22.784    5.851
     16.850  415.625    1.009    0.198    0.642    0.227    0.664   23.618    5.827
     16.860  416.983    1.274    0.205    0.628    0.202    0.785   22.909    5.770
     16.870  411.921    1.176    0.165    0.586    0.299    0.671   23.296    5.487
     16.880  415.955    1.100    0.160    0.601    0.259    0.777   23.532    5.839
     16.890  413.867    1.221    0.134    0.662    0.221    0.865   22.177    5.728
     16.900  410.701    1.232    0.167    0.461    0.199    0.979   21.708    5.413
     16.910  413.331    1.365    0.201    0.601    0.100    0.891   22.526    5.624
     16.920  416.281    1.012    0.232    0.668    0.194    0.925   22.298    5.837
     16.930  413.163    1.100    0.127    0.488    0.261    0.618   23.284    5.543
     16.940  416.844    1.149    0.134    0.541    0.265    0.724   23.805    5.571
     16.950  415.020    0.967    0.167    0.515    0.261    0.770   22.770    6.012
     16.960  414.371    1.190    0.134    0.561    0.221    0.891   23.302    5.605
     16.970  416.095    1.282    0.067    0.549    0.167    0.804   22.380    5.655
     16.980  411.370    1.259    0.134    0.668    0.234    0.925   22.167    5.908
     16.990  415.591    1.009    0.194    0.632    0.201    0.819   22.622    6.018
     17.000  416.771    1.035    0.198    0.582    0.322    0.759   23.463    5.526
     17.010  416.521    1.126    0.134    0.575    0.262    0.952   22.661    5.692
     17.020  416.102    1.096    0.067    0.408    0.254    0.944   21.711    5.710
     17.030  418.355    1.088    0.201    0.501    0.187    0.766   22.775    6.275
     17.040  414.834    1.240    0.127    0.448    0.167    0.831   23.407    5.923
     17.050  415.731    1.088    0.201    0.414    0.261    0.944   22.582    5.703
     17.060  415.189    1.267    0.167    0.579    0.228    0.944   23.816    5.779
     17.070  415.534    1.206    0.127    0.608    0.228    0.907   23.285    5.896
     17.080  415.894    1.179    0.138    0.468    0.228    0.952   23.549    5.866
     17.090  415.636    1.206    0.134    0.474    0.167    0.831   23.802    5.847
     17.100  418.505    1.301    0.105    0.408    0.228    0.732   23.128    5.476
     17.110  415.562    1.213    0.127    0.561    0.167    0.891   23.980    5.513
     17.120  415.200    1.153    0.094    0.381    0.194    0.857   24.061    5.705
     17.130  417.694    1.149    0.033    0.441    0.167    0.891   23.410    5.092
     17.140  414.782    1.179    0.172    0.421    0.202    0.937   23.267    4.885
     17.150  416.304    1.293    0.134    0.314    0.239    0.902   22.599    5.941
     17.160  411.115    1.206    0.127    0.528    0.221    0.933   23.404    5.435
     17.170  414.005    1.088    0.127    0.568    0.194    0.766   23.549    5.656
     17.180  415.019    1.339    0.194    0.519    0.227    0.645   23.276    5.371
     17.190  414.145    1.221    0.094    0.414    0.225    0.846   22.278    5.689
     17.200  420.798    1.255    0.134    0.381    0.239    0.884   23.547    5.818
     17.210  417.205    1.232    0.194    0.408    0.227    0.804   22.766    5.837
     17.220  419.147    1.088    0.138    0.307    0.167    0.918   22.270    5.795
     17.230  415.113    1.221    0.094    0.481    0.187    0.960   23.318    6.042
     17.240  415.252    1.418    0.067    0.546    0.227    0.872   23.848    5.974
     17.250  419.075    1.365    0.134    0.512    0.160    1.024   23.856    5.727
     17.260  414.914    1.232    0.134    0.388    0.187    0.884   23.657    5.903
     17.270  414.657    1.274    0.067    0.575    0.101    1.016   23.679    6.050
     17.280  409.444    1.365    0.094    0.642    0.154    0.937   22.497    5.569
     17.290  415.465    1.168    0.094    0.555    0.221    0.971   22.895    5.866
     17.300  411.935    0.982    0.160    0.675    0.134    1.001   22.740    5.655
     17.310  411.195    1.088    0.033    0.642    0.067    0.724   23.740    5.823
     17.320  412.023    1.069    0.067    0.586    0.100    0.937   23.410    5.441
     17.330  409.680    1.255    0.100    0.582    0.134    0.853   23.727    5.757
     17.340  415.220    1.229    0.100    0.481    0.134    0.956   23.900    5.551
     17.350  413.163    1.248    0.067    0.649    0.201    0.838   23.052    5.695
     17.360  416.995    1.464    0.127    0.593    0.221    0.698   23.390    5.799
     17.370  418.150    1.195    0.138    0.368    0.100    0.759   23.517    5.785
     17.380  408.508    1.248    0.105    0.555    0.033    0.914   22.975    5.738
     17.390  411.569    1.536    0.100    0.555    0.134    0.880   22.861    5.531
     17.400  414.397    1.365    0.100    0.436    0.221    0.963   23.724    5.843
     17.410  415.255    1.206    0.172    0.687    0.160    0.804   23.081    5.892
     17.420  414.017    1.141    0.100    0.608    0.127    0.933   23.058    5.490
     17.430  414.471    1.232    0.100    0.541    0.167    0.774   23.954    5.662
     17.440  415.234    1.073    0.033    0.455    0.266    0.952   24.072    5.247
     17.450  417.807    1.020    0.067    0.448    0.168    0.698   24.995    5.537
     17.460  417.241    1.115    0.100    0.548    0.033    0.641   24.978    5.183
     17.470  414.934    1.115    0.067    0.682    0.101    0.705   24.519    5.423
     17.480  411.915    1.285    0.033    0.388    0.160    0.759   24.175    5.741
     17.490  414.478    1.115    0.067    0.321    0.167    0.891   24.138    5.865
     17.500  410.997    1.168    0.100    0.314    0.167    0.910   24.333    5.473
     17.510  411.666    1.062    0.134    0.374    0.100    0.925   24.474    5.424
     17.520  412.850    1.073    0.100    0.348    0.228    0.895   23.706    6.175
     17.530  413.301    1.062    0.067    0.254    0.194    1.039   23.237    5.694
     17.540  408.711    1.035    0.134    0.381    0.167    0.793   23.797    5.839
     17.550  412.726    1.107    0.100    0.281    0.160    0.793   23.175    6.304
     17.560  410.582    1.153    0.127    0.287    0.194    0.880   23.535    5.796
     17.570  407.760    0.876    0.105    0.414    0.160    0.865   22.643    5.940
     17.580  407.775    0.903    0.100    0.374    0.261    0.997   23.649    5.932
     17.590  413.750    0.952    0.134    0.341    0.127    0.986   23.895    5.774
     17.600  413.662    1.009    0.134    0.535    0.172    1.149   24.346    5.605
     17.610  412.532    1.100    0.134    0.468    0.160    1.013   23.277    5.649
     17.620  415.458    0.921    0.067    0.441    0.167    0.812   23.587    5.545
     17.630  414.888    1.035    0.067    0.441    0.134    0.910   23.122    6.077
     17.640  414.894    0.849    0.067    0.501    0.100    0.857   23.442    5.783
     17.650  414.555    1.206    0.100    0.381    0.167    0.971   23.086    5.118
     17.660  414.049    1.062    0.033    0.515    0.101    0.812   23.523    5.871
     17.670  410.036    1.020    0.172    0.488    0.160    0.751   22.538    5.268
     17.680  411.981    1.020    0.100    0.515    0.326    1.047   23.121    5.544
     17.690  414.002    0.929    0.067    0.381    0.168    0.819   23.858    5.684
     17.700  415.044    0.849    0.100    0.421    0.134    0.717   23.503    5.220
     17.710  422.078    1.016    0.127    0.548    0.262    0.918   22.810    5.675
     17.720  416.872    1.009    0.033    0.541    0.201    0.891   23.272    6.215
     17.730  417.185    1.365    0.067    0.381    0.202    0.793   23.231    5.783
     17.740  417.482    1.285    0.067    0.448    0.134    0.849   22.836    5.462
     17.750  421.343    1.202    0.100    0.414    0.194    0.857   22.174    5.444
     17.760  419.598    1.168    0.067    0.381    0.134    0.933   22.327    5.445
     17.770  413.124    0.967    0.060    0.488    0.202    0.671   22.412    5.399
     17.780  416.110    1.069    0.138    0.620    0.160    0.679   22.728    5.482
     17.790  416.808    0.982    0.067    0.488    0.160    0.960   21.856    6.085
     17.800  414.733    1.168    0.033    0.321    0.167    0.925   22.281    5.542
     17.810  417.783    0.831    0.100    0.247    0.067    0.819   22.660    6.184
     17.820  418.415    1.035    0.100    0.414    0.100    1.050   23.154    6.090
     17.830  419.897    1.043    0.067    0.381    0.094    0.830   22.498    5.971
     17.840  420.420    0.842    0.033    0.414    0.100    0.933   23.105    5.712
     17.850  419.156    1.115    0.160    0.381    0.134    0.827   22.661    6.231
     17.860  415.383    1.107    0.100    0.541    0.100    0.918   23.066    6.005
     17.870  419.816    0.823    0.094    0.448    0.127    0.986   23.600    5.761
     17.880  416.081    1.123    0.105    0.481    0.194    0.899   23.796    5.579
     17.890  421.324    0.989    0.100    0.414    0.134    0.861   24.298    5.600
     17.900  419.919    0.770    0.100    0.448    0.167    0.793   24.190    5.799
     17.910  419.585    0.876    0.033    0.414    0.167    0.819   23.423    5.878
     17.920  419.482    0.849    0.100    0.441    0.134    0.925   23.950    5.072
     17.930  419.918    1.043    0.100    0.247    0.201    0.751   23.991    5.473
     17.940  419.265    1.153    0.167    0.575    0.134    0.944   24.372    5.769
     17.950  421.948    0.823    0.167    0.522    0.167    0.910   23.439    5.277
     17.960  420.704    1.035    0.100    0.448    0.100    0.838   24.849    5.565
     17.970  423.209    0.884    0.094    0.354    0.202    0.838   23.710    5.149
     17.980  422.102    1.160    0.100    0.448    0.134    0.732   23.707    5.199
     17.990  423.860    1.315    0.067    0.414    0.067    0.777   24.075    5.140
     18.000  420.007    1.009    0.067    0.354    0.160    0.884   22.843    5.198
     18.010  421.315    0.963    0.100    0.481    0.227    0.986   23.665    5.607
     18.020  422.393    1.016    0.138    0.414    0.234    0.743   24.292    5.249
     18.030  418.646    1.035    0.100    0.428    0.100    0.774   22.927    6.002
     18.040  416.993    1.320    0.100    0.488    0.134    0.766   22.857    5.251
     18.050  422.377    1.062    0.134    0.455    0.227    0.838   23.767    5.832
     18.060  421.729    1.009    0.134    0.448    0.134    0.777   24.901    5.628
     18.070  424.530    1.308    0.067    0.422    0.232    0.804   23.964    5.324
     18.080  422.976    1.149    0.134    0.414    0.355    0.793   24.220    5.331
     18.090  424.727    1.126    0.201    0.548    0.254    0.952   23.551    5.307
     18.100  424.212    1.221    0.100    0.615    0.255    0.944   24.200    5.677
     18.110  417.802    1.123    0.160    0.495    0.195    0.849   23.849    5.262
     18.120  417.084    1.232    0.100    0.433    0.234    0.838   23.545    5.610
     18.130  421.653    1.285    0.067    0.462    0.221    0.785   23.559    5.606
     18.140  420.376    1.206    0.194    0.325    0.134    0.891   24.469    5.502
     18.150  420.232    1.009    0.100    0.354    0.321    0.963   23.415    5.279
     18.160  420.564    1.323    0.172    0.515    0.168    0.853   24.563    5.110
     18.170  422.146    1.153    0.067    0.474    0.134    1.069   23.664    5.597
     18.180  420.342    1.267    0.100    0.541    0.227    0.899   23.304    5.774
     18.190  416.742    1.354    0.100    0.575    0.134    0.899   23.188    5.183
     18.200  424.190    1.281    0.067    0.488    0.134    1.032   23.824    5.170
     18.210  422.860    1.221    0.100    0.408    0.100    0.823   24.585    5.175
     18.220  422.957    1.274    0.100    0.448    0.134    0.759   24.298    5.699
     18.230  423.922    1.327    0.100    0.568    0.134    0.907   23.703    5.427
     18.240  424.382    1.115    0.100    0.381    0.201    1.058   24.407    5.681
     18.250  421.788    1.190    0.167    0.414    0.194    0.907   24.165    5.775
     18.260  420.073    1.137    0.067    0.325    0.134    0.971   24.554    5.447
     18.270  421.695    1.134    0.000    0.354    0.194    0.838   24.826    5.707
     18.280  421.794    1.248    0.000    0.321    0.167    0.759   25.042    5.921
     18.290  421.782    1.392    0.000    0.378    0.228    0.732   23.647    5.372
     18.300  421.674    1.339    0.067    0.483    0.134    0.910   24.181    5.297
     18.310  420.472    1.176    0.134    0.314    0.187    0.937   23.760    5.442
     18.320  422.051    1.009    0.134    0.448    0.167    0.891   24.813    5.478
     18.330  423.321    1.206    0.138    0.441    0.100    1.066   22.737    5.733
     18.340  421.006    1.285    0.100    0.385    0.100    0.785   23.323    5.801
     18.350  417.842    1.392    0.033    0.321    0.134    0.933   23.591    6.084
     18.360  415.624    1.221    0.134    0.421    0.227    0.846   23.887    5.807
     18.370  418.080    1.255    0.067    0.281    0.100    0.732   23.039    5.230
     18.380  420.184    1.149    0.172    0.287    0.067    0.899   22.521    5.852
     18.390  416.984    1.388    0.067    0.468    0.134    0.759   23.531    6.004
     18.400  421.297    1.388    0.134    0.254    0.195    1.092   23.521    5.691
     18.410  419.473    1.134    0.033    0.474    0.168    0.952   24.098    5.600
     18.420  418.969    1.100    0.100    0.348    0.227    0.933   22.799    5.900
     18.430  418.776    1.357    0.105    0.381    0.194    0.952   24.009    5.950
     18.440  419.019    1.160    0.100    0.348    0.134    0.812   24.313    6.233
     18.450  419.154    1.229    0.100    0.322    0.234    0.872   23.791    5.775
     18.460  416.816    1.096    0.105    0.385    0.100    0.902   24.057    5.565
     18.470  417.502    1.126    0.067    0.535    0.033    0.732   24.467    6.083
     18.480  418.641    1.274    0.067    0.441    0.228    0.918   23.570    6.166
     18.490  415.687    1.259    0.105    0.374    0.134    0.838   23.094    5.655
     18.500  416.331    1.160    0.134    0.281    0.228    0.785   23.692    5.320
     18.510  417.074    1.240    0.100    0.516    0.134    0.732   23.990    5.236
     18.520  417.510    1.270    0.033    0.388    0.134    0.872   23.816    5.147
     18.530  417.391    1.047    0.067    0.516    0.134    0.846   24.014    5.573
     18.540  418.991    1.035    0.138    0.421    0.168    0.812   24.579    5.427
     18.550  417.788    1.115    0.127    0.528    0.167    0.857   24.038    5.340
     18.560  414.576    1.202    0.067    0.285    0.067    0.721   23.849    5.289
     18.570  415.402    1.047    0.067    0.307    0.134    0.724   24.006    5.521
     18.580  415.238    0.940    0.033    0.501    0.033    0.751   23.875    5.323
     18.590  417.899    1.141    0.067    0.441    0.134    0.944   24.338    5.181
     18.600  415.671    1.195    0.100    0.468    0.134    0.777   23.551    5.448
     18.610  419.902    1.206    0.067    0.381    0.167    0.952   24.278    5.862
     18.620  421.321    1.339    0.033    0.494    0.134    0.804   23.833    5.606
     18.630  417.118    0.929    0.033    0.528    0.134    0.857   24.285    5.469
     18.640  416.177    1.168    0.094    0.632    0.127    0.884   23.376    5.447
     18.650  415.026    1.232    0.033    0.541    0.100    0.925   22.720    5.705
     18.660  417.921    1.513    0.033    0.560    0.067    1.013   23.868    5.760
     18.670  419.927    1.221    0.033    0.583    0.100    0.838   22.975    5.993
     18.680  418.437    1.255    0.067    0.515    0.100    0.804   23.332    5.339
     18.690  418.512    1.141    0.067    0.601    0.167    0.997   23.625    5.628
     18.700  421.347    1.248    0.100    0.555    0.134    1.024   22.407    5.643
     18.710  417.097    1.179    0.134    0.481    0.202    0.952   23.075    5.635
     18.720  417.871    1.323    0.100    0.515    0.167    0.645   23.207    5.762
     18.730  421.691    1.217    0.067    0.508    0.167    0.740   23.511    5.844
     18.740  420.073    0.990    0.100    0.575    0.167    0.759   23.362    5.114
     18.750  422.116    0.952    0.067    0.448    0.228    0.732   23.577    5.737
     18.760  417.356    1.153    0.100    0.608    0.227    0.774   23.455    5.715
     18.770  419.217    1.168    0.067    0.601    0.167    0.652   23.502    6.002
     18.780  415.097    1.096    0.134    0.508    0.201    0.747   23.303    5.898
     18.790  414.475    1.126    0.033    0.481    0.134    0.747   22.628    5.900
     18.800  412.553    0.883    0.100    0.568    0.201    0.713   23.495    5.597
     18.810  414.665    1.028    0.094    0.321    0.100    0.698   23.668    5.303
     18.820  413.856    1.084    0.134    0.608    0.167    0.618   24.080    5.583
     18.830  416.732    1.293    0.100    0.615    0.067    0.626   23.617    5.855
     18.840  420.852    1.047    0.067    0.481    0.033    0.819   23.902    5.789
     18.850  416.917    1.016    0.160    0.528    0.201    0.740   24.040    5.681
     18.860  417.378    1.016    0.134    0.548    0.067    0.914   23.705    5.547
     18.870  416.133    1.168    0.067    0.535    0.033    0.793   22.924    6.071
     18.880  417.068    1.267    0.033    0.461    0.033    0.755   22.608    5.592
     18.890  418.166    1.062    0.100    0.388    0.067    0.671   23.695    5.637
     18.900  417.803    1.331    0.100    0.456    0.194    0.937   22.933    5.452
     18.910  416.589    1.293    0.067    0.535    0.068    0.690   23.207    5.789
     18.920  420.228    1.149    0.033    0.635    0.033    0.732   23.578    5.389
     18.930  417.136    1.073    0.100    0.387    0.033    0.592   23.290    5.532
     18.940  416.060    1.320    0.067    0.441    0.033    0.846   23.030    5.322
     18.950  417.286    1.202    0.194    0.401    0.167    0.766   22.580    5.643
     18.960  417.780    1.126    0.100    0.487    0.134    0.835   22.855    5.423
     18.970  417.648    1.035    0.100    0.468    0.187    0.641   23.399    5.642
     18.980  416.380    1.179    0.134    0.508    0.188    0.766   23.261    6.008
     18.990  416.200    1.134    0.134    0.488    0.134    0.724   22.789    6.019
     19.000  415.786    1.168    0.120    0.522    0.100    0.740   22.884    5.541
     19.010  414.660    1.213    0.094    0.481    0.068    0.527   22.997    5.716
     19.020  415.415    1.206    0.067    0.468    0.221    0.557   23.740    5.317
     19.030  415.948    1.062    0.160    0.548    0.255    0.846   23.416    5.531
     19.040  417.720    1.312    0.067    0.500    0.202    0.925   23.851    5.270
     19.050  417.798    1.229    0.100    0.535    0.134    0.732   23.596    5.568
     19.060  421.665    1.301    0.134    0.488    0.194    0.785   23.237    5.182
     19.070  420.186    1.141    0.067    0.448    0.202    0.626   23.795    5.778
     19.080  420.338    0.956    0.067    0.529    0.167    0.759   23.148    5.555
     19.090  420.802    1.168    0.067    0.646    0.134    0.831   23.746    5.421
     19.100  420.179    1.088    0.160    0.474    0.221    0.838   23.687    6.026
     19.110  420.121    1.009    0.100    0.474    0.067    0.682   24.085    5.534
     19.120  416.547    1.145    0.067    0.589    0.299    0.804   23.643    5.680
     19.130  420.999    1.232    0.160    0.555    0.322    0.724   23.261    5.187
     19.140  416.244    1.335    0.067    0.529    0.194    0.831   23.435    5.405
     19.150  419.056    1.198    0.127    0.388    0.214    0.546   24.126    5.935
     19.160  417.616    1.053    0.067    0.622    0.135    0.827   23.331    6.254
     19.170  417.603    1.115    0.067    0.595    0.100    0.891   23.029    6.058
     19.180  417.212    1.073    0.033    0.575    0.135    0.812   23.232    5.779
     19.190  417.604    1.047    0.100    0.455    0.198    0.804   23.634    5.431
     19.200  418.977    1.088    0.094    0.548    0.168    0.963   23.421    6.225
     19.210  420.556    1.213    0.127    0.562    0.134    0.770   22.886    6.562
     19.220  420.943    1.149    0.067    0.441    0.094    0.812   23.099    6.052
     19.230  419.196    1.043    0.094    0.575    0.228    0.812   22.457    5.845
     19.240  419.369    1.069    0.060    0.455    0.094    1.039   23.301    6.004
     19.250  414.206    1.168    0.160    0.680    0.101    0.857   22.847    5.426
     19.260  414.135    1.339    0.100    0.702    0.033    0.721   22.193    5.330
     19.270  415.072    1.232    0.127    0.548    0.067    0.838   23.446    5.125
     19.280  417.193    0.876    0.100    0.702    0.100    0.925   22.726    5.818
     19.290  415.005    1.179    0.187    0.515    0.194    1.020   22.963    5.498
     19.300  417.298    1.195    0.134    0.608    0.134    0.740   22.732    5.891
     19.310  420.310    1.126    0.100    0.515    0.067    0.850   22.359    5.718
     19.320  421.755    1.248    0.100    0.548    0.167    0.918   23.560    6.036
     19.330  417.863    1.179    0.100    0.769    0.201    0.694   23.691    5.792
     19.340  418.405    1.267    0.100    0.535    0.194    0.800   23.290    5.408
     19.350  421.279    1.195    0.094    0.381    0.287    0.777   23.384    6.054
     19.360  417.569    1.123    0.094    0.455    0.134    0.679   22.230    5.578
     19.370  415.972    1.339    0.100    0.426    0.160    0.793   23.650    5.559
     19.380  417.951    1.202    0.067    0.530    0.134    0.759   22.622    5.784
     19.390  419.392    1.123    0.100    0.493    0.100    0.804   21.380    5.996
     19.400  416.278    1.221    0.100    0.481    0.067    0.812   22.317    5.816
     19.410  416.948    1.346    0.100    0.527    0.194    0.876   22.676    5.373
     19.420  419.062    1.047    0.100    0.421    0.033    0.713   23.316    5.662
     19.430  415.914    1.153    0.100    0.388    0.033    0.819   21.882    5.530
     19.440  421.291    1.354    0.127    0.445    0.255    0.979   22.892    6.095
     19.450  418.276    1.123    0.100    0.488    0.033    0.914   23.485    6.046
     19.460  415.573    1.126    0.131    0.582    0.255    0.918   23.145    5.809
     19.470  415.474    0.929    0.100    0.565    0.167    0.819   22.666    5.585
     19.480  418.684    1.035    0.033    0.388    0.194    0.759   22.889    6.234
     19.490  418.031    1.308    0.134    0.535    0.161    0.679   22.939    5.876
     19.500  415.588    1.062    0.100    0.488    0.167    0.709   23.009    5.561
     19.510  415.681    1.274    0.134    0.388    0.194    0.777   23.356    5.961
     19.520  413.013    1.081    0.033    0.642    0.288    0.626   22.727    5.972
     19.530  414.077    0.903    0.198    0.677    0.194    0.986   21.826    6.104
     19.540  413.244    1.123    0.067    0.561    0.202    0.713   22.341    5.219
     19.550  413.026    1.240    0.094    0.555    0.167    0.679   22.998    5.352
     19.560  412.323    0.963    0.100    0.655    0.188    0.747   23.116    5.999
     19.570  410.401    1.346    0.094    0.481    0.134    0.777   22.305    5.842
     19.580  418.902    1.232    0.127    0.515    0.202    0.539   22.486    5.627
     19.590  412.821    1.164    0.134    0.613    0.228    0.872   22.862    5.980
     19.600  414.544    1.240    0.105    0.512    0.248    0.690   23.593    5.428
     19.610  411.707    1.096    0.067    0.535    0.202    0.766   22.723    5.402
     19.620  415.586    1.297    0.134    0.568    0.188    0.580   23.152    5.442
     19.630  414.950    1.190    0.067    0.481    0.100    0.796   22.589    5.275
     19.640  419.226    1.339    0.134    0.541    0.134    0.944   24.521    5.410
     19.650  415.666    1.346    0.160    0.481    0.187    0.759   23.196    5.251
     19.660  418.274    1.350    0.127    0.575    0.160    0.819   23.486    5.698
     19.670  415.757    1.259    0.167    0.709    0.273    0.933   23.211    5.812
     19.680  415.618    1.244    0.167    0.555    0.232    0.876   22.912    5.740
     19.690  412.118    1.248    0.094    0.622    0.187    0.812   22.540    5.170
     19.700  414.511    1.513    0.127    0.481    0.194    0.751   23.447    5.727
     19.710  417.169    1.301    0.134    0.568    0.154    0.804   23.181    6.059
     19.720  412.234    1.327    0.094    0.421    0.187    0.907   23.709    5.115
     19.730  412.793    1.505    0.127    0.414    0.225    0.740   24.402    5.850
     19.740  410.214    1.498    0.134    0.481    0.194    0.838   23.079    5.909
     19.750  412.091    1.301    0.100    0.395    0.194    0.777   23.507    5.512
     19.760  414.841    1.509    0.067    0.388    0.187    0.865   22.925    5.645
     19.770  414.208    1.285    0.067    0.668    0.181    0.838   23.550    5.692
     19.780  410.009    1.399    0.067    0.468    0.094    0.793   22.750    5.346
     19.790  412.682    1.274    0.067    0.441    0.127    0.652   23.174    5.146
     19.800  413.372    1.373    0.067    0.601    0.138    0.781   24.143    5.261
     19.810  410.378    1.505    0.127    0.374    0.127    0.922   23.077    5.194
     19.820  415.522    1.274    0.067    0.441    0.067    0.819   23.968    5.262
     19.830  408.945    1.274    0.100    0.528    0.167    0.793   23.885    5.536
     19.840  417.151    1.452    0.100    0.512    0.154    1.077   24.074    5.514
     19.850  414.461    1.456    0.100    0.381    0.067    0.660   23.250    5.411
     19.860  411.709    1.479    0.033    0.508    0.127    0.907   23.797    5.634
     19.870  412.796    1.346    0.033    0.321    0.228    0.997   23.907    5.578
     19.880  411.826    1.168    0.160    0.414    0.167    0.819   23.981    5.126
     19.890  413.235    1.255    0.194    0.635    0.228    0.796   22.873    5.516
     19.900  415.588    1.354    0.134    0.441    0.255    0.804   23.835    5.251
     19.910  414.281    1.141    0.100    0.535    0.288    0.979   23.889    5.548
     19.920  418.945    1.297    0.094    0.722    0.247    0.872   22.653    5.621
     19.930  416.051    1.335    0.100    0.481    0.194    0.944   23.217    4.997
     19.940  415.895    1.441    0.160    0.434    0.195    0.918   23.653    5.538
     19.950  415.274    1.301    0.127    0.408    0.160    0.872   24.256    5.184
     19.960  415.807    1.361    0.033    0.588    0.135    0.679   24.594    5.006
     19.970  416.469    1.365    0.067    0.474    0.214    0.819   24.160    5.763
     19.980  413.067    1.149    0.127    0.421    0.254    0.812   23.643    5.251
     19.990  411.234    1.149    0.100    0.548    0.167    0.944   22.805    5.569
     20.000  414.169    1.009    0.067    0.568    0.134    0.944   23.659    5.430
     20.010  416.073    1.179    0.100    0.441    0.221    0.831   23.712    5.197
     20.020  419.785    1.047    0.165    0.441    0.254    0.937   23.683    5.248
     20.030  417.318    1.206    0.227    0.589    0.127    0.944   23.646    5.411
     20.040  418.273    1.221    0.160    0.608    0.100    1.024   23.846    5.524
     20.050  415.559    1.255    0.100    0.529    0.234    0.835   24.004    5.350
     20.060  413.197    1.259    0.134    0.675    0.294    0.944   23.364    5.656
     20.070  417.390    1.335    0.067    0.428    0.239    0.899   24.719    5.523
     20.080  417.118    1.206    0.067    0.628    0.101    0.997   23.988    5.008
     20.090  419.849    1.274    0.127    0.628    0.160    0.944   23.150    5.022
     20.100  414.319    1.434    0.100    0.508    0.127    0.971   24.031    5.479
     20.110  417.090    1.282    0.033    0.655    0.254    0.986   23.882    5.452
     20.120  417.320    1.331    0.094    0.348    0.127    0.899   24.363    5.308
     20.130  416.027    1.346    0.100    0.448    0.227    0.865   23.330    5.751
     20.140  416.476    1.244    0.067    0.354    0.100    0.812   23.775    5.532
     20.150  414.938    1.289    0.100    0.535    0.194    0.907   22.713    5.812
     20.160  418.194    1.365    0.100    0.481    0.134    0.944   23.021    5.453
     20.170  418.324    1.388    0.033    0.441    0.100    0.918   23.546    5.102
     20.180  420.804    1.255    0.027    0.575    0.214    0.812   23.229    5.785
     20.190  418.388    1.285    0.033    0.649    0.154    0.698   23.718    5.551
     20.200  417.391    1.365    0.127    0.635    0.134    0.812   22.329    5.662
     20.210  418.792    1.232    0.100    0.294    0.154    0.884   22.585    6.020
     20.220  414.419    1.176    0.033    0.541    0.227    0.868   22.517    5.928
     20.230  417.268    1.232    0.060    0.589    0.160    0.891   21.866    5.787
     20.240  415.586    1.229    0.100    0.695    0.187    0.929   21.948    6.333
     20.250  411.445    1.195    0.000    0.601    0.168    0.785   22.652    5.809
     20.260  413.472    1.335    0.100    0.515    0.348    0.785   22.707    5.483
     20.270  414.962    1.365    0.160    0.488    0.287    0.732   22.576    5.328
     20.280  415.573    1.274    0.100    0.512    0.134    0.732   22.502    5.998
     20.290  412.268    1.301    0.060    0.354    0.194    0.831   22.413    5.362
     20.300  415.297    1.028    0.167    0.414    0.194    0.944   22.562    6.071
     20.310  409.028    1.141    0.100    0.367    0.154    0.819   22.387    5.735
     20.320  414.943    1.195    0.127    0.481    0.194    0.849   22.357    5.610
     20.330  414.648    1.354    0.160    0.508    0.221    0.823   22.299    5.418
     20.340  418.879    1.365    0.134    0.568    0.194    0.891   22.708    5.739
     20.350  416.315    1.373    0.127    0.421    0.205    0.565   23.363    5.355
     20.360  415.928    1.198    0.205    0.441    0.194    0.671   23.587    5.634
     20.370  414.365    1.009    0.134    0.395    0.187    0.785   22.585    6.264
     20.380  411.311    1.365    0.160    0.348    0.127    0.664   21.757    6.185
     20.390  411.353    1.115    0.067    0.508    0.127    0.592   22.426    5.666
     20.400  416.090    1.259    0.134    0.508    0.154    0.618   22.732    5.371
     20.410  418.605    1.339    0.100    0.601    0.127    0.944   23.048    5.021
     20.420  417.262    1.232    0.205    0.408    0.127    0.891   22.145    5.318
     20.430  415.084    1.445    0.100    0.535    0.067    0.740   22.623    5.287
     20.440  417.990    1.195    0.094    0.542    0.228    0.831   22.652    5.156
     20.450  412.722    1.096    0.100    0.475    0.214    0.899   22.745    5.304
     20.460  414.616    1.282    0.127    0.448    0.094    0.671   22.360    5.800
     20.470  418.017    1.350    0.100    0.582    0.127    0.872   22.782    5.588
     20.480  420.220    1.399    0.100    0.568    0.127    0.660   22.767    5.844
     20.490  418.938    1.088    0.167    0.468    0.160    0.743   22.998    5.424
     20.500  414.194    1.123    0.094    0.441    0.187    0.979   23.484    5.569
     20.510  408.574    1.176    0.067    0.352    0.167    1.005   22.785    5.189
     20.520  410.903    0.956    0.127    0.392    0.127    0.925   23.007    5.570
     20.530  411.531    1.123    0.134    0.474    0.160    0.774   22.618    5.542
     20.540  417.022    1.282    0.033    0.427    0.180    0.610   22.922    5.615
     20.550  414.829    1.384    0.100    0.341    0.160    0.785   22.477    5.597
     20.560  413.699    1.213    0.172    0.582    0.120    0.819   23.002    5.338
     20.570  415.689    1.259    0.127    0.462    0.154    0.679   22.378    4.837
     20.580  415.884    1.320    0.094    0.395    0.160    0.641   22.293    5.512
     20.590  414.592    1.160    0.067    0.354    0.154    0.759   22.013    5.041
     20.600  412.226    1.126    0.067    0.455    0.160    0.751   23.438    5.015
     20.610  411.910    1.009    0.094    0.468    0.094    0.732   23.269    5.560
     20.620  415.477    1.312    0.067    0.287    0.167    0.732   22.880    5.540
     20.630  416.870    1.232    0.098    0.359    0.227    0.671   23.370    5.678
     20.640  414.020    1.176    0.094    0.582    0.067    0.705   23.649    5.255
     20.650  413.842    1.035    0.160    0.589    0.221    0.793   22.841    5.086
     20.660  416.382    1.312    0.094    0.695    0.194    0.759   23.883    5.111
     20.670  415.942    1.229    0.100    0.662    0.100    0.724   23.345    4.526
     20.680  412.553    1.187    0.094    0.481    0.160    0.899   23.173    5.208
     20.690  409.223    1.308    0.100    0.653    0.160    0.690   23.475    4.969
     20.700  409.797    1.274    0.105    0.533    0.187    0.679   22.660    4.920
     20.710  413.705    1.115    0.067    0.646    0.201    0.793   23.490    4.395
     20.720  415.659    1.365    0.094    0.555    0.227    0.933   24.237    4.551
     20.730  411.474    1.176    0.067    0.653    0.194    0.827   22.921    4.459
     20.740  412.192    1.350    0.067    0.555    0.201    0.751   23.018    4.205
     20.750  413.063    1.339    0.160    0.555    0.167    0.872   23.861    4.767
     20.760  413.269    1.320    0.167    0.589    0.160    0.777   23.773    4.818
     20.770  412.114    1.176    0.100    0.548    0.100    0.819   25.000    5.154
     20.780  410.848    1.126    0.067    0.548    0.247    0.857   23.184    4.871
     20.790  414.172    1.312    0.100    0.455    0.160    0.687   23.579    5.266
     20.800  413.239    1.179    0.067    0.687    0.187    0.679   24.463    5.203
     20.810  413.221    1.274    0.194    0.508    0.194    0.774   23.227    5.072
     20.820  410.545    1.248    0.100    0.553    0.120    0.861   22.831    4.800
     20.830  410.615    1.304    0.100    0.601    0.127    0.835   23.503    5.124
     20.840  414.934    1.335    0.127    0.575    0.127    0.599   24.411    4.972
     20.850  412.720    1.301    0.160    0.582    0.094    0.652   23.711    5.123
     20.860  415.467    1.259    0.094    0.522    0.138    0.546   23.277    5.392
     20.870  412.985    1.179    0.067    0.395    0.160    0.520   23.263    5.402
     20.880  413.791    1.149    0.100    0.515    0.227    0.565   23.644    5.671
     20.890  414.758    1.388    0.134    0.601    0.094    0.607   23.525    5.811
     20.900  414.134    1.232    0.100    0.609    0.100    0.467   23.459    5.972
     20.910  413.187    1.137    0.138    0.586    0.127    0.827   23.326    5.244
     20.920  416.478    1.346    0.134    0.642    0.254    0.671   22.917    5.342
     20.930  416.799    1.160    0.094    0.595    0.172    0.777   23.434    5.852
     20.940  416.814    1.301    0.100    0.668    0.127    0.994   23.635    5.798
     20.950  417.004    1.232    0.105    0.615    0.254    0.872   23.682    5.106
     20.960  415.456    1.062    0.033    0.689    0.201    0.717   22.218    5.970
     20.970  417.038    1.115    0.033    0.646    0.127    0.626   23.676    5.494
     20.980  418.118    1.293    0.094    0.408    0.187    0.652   23.576    5.070
     20.990  414.802    1.361    0.100    0.493    0.167    0.679   23.626    5.633
     21.000  414.838    1.301    0.067    0.548    0.227    0.652   22.993    5.565
     21.010  412.957    1.585    0.127    0.465    0.160    0.724   22.652    5.326
     21.020  415.595    1.327    0.100    0.332    0.172    0.979   23.508    5.403
     21.030  416.790    1.312    0.100    0.294    0.067    0.512   22.961    5.572
     21.040  414.899    1.104    0.100    0.352    0.167    0.652   22.767    5.145
     21.050  414.550    1.069    0.134    0.311    0.154    0.592   22.493    5.221
     21.060  410.582    1.035    0.094    0.421    0.165    0.732   22.547    5.132
     21.070  411.061    1.047    0.067    0.374    0.167    0.539   22.185    5.005
     21.080  414.284    1.069    0.067    0.548    0.187    0.652   23.719    5.459
     21.090  410.561    1.153    0.094    0.448    0.167    0.584   23.202    5.218
     21.100  412.494    1.259    0.060    0.522    0.167    0.671   22.425    5.093
     21.110  412.223    1.115    0.033    0.553    0.100    0.812   22.940    5.712
     21.120  409.015    1.259    0.127    0.434    0.201    0.592   22.277    5.328
     21.130  413.143    1.141    0.067    0.519    0.138    0.573   22.975    4.944
     21.140  413.571    1.202    0.105    0.481    0.067    0.660   23.237    4.891
     21.150  410.000    0.887    0.067    0.481    0.120    0.713   23.859    5.479
     21.160  409.247    1.073    0.134    0.468    0.094    0.740   22.468    4.740
     21.170  413.763    1.047    0.127    0.474    0.127    0.777   22.834    5.346
     21.180  411.413    1.176    0.033    0.508    0.134    0.565   23.047    5.158
     21.190  414.533    1.236    0.100    0.568    0.067    0.652   22.185    5.205
     21.200  415.877    1.176    0.067    0.519    0.094    0.592   23.046    4.920
     21.210  412.469    1.115    0.033    0.548    0.067    0.520   22.598    4.997
     21.220  412.820    1.176    0.033    0.515    0.221    0.705   22.245    4.956
     21.230  416.058    1.176    0.094    0.486    0.254    0.573   22.431    5.164
     21.240  416.535    1.232    0.000    0.493    0.100    0.432   23.488    4.987
     21.250  413.753    1.255    0.060    0.441    0.201    0.512   23.396    4.992
     21.260  415.264    1.213    0.127    0.548    0.187    0.645   22.468    4.851
     21.270  417.720    1.088    0.067    0.459    0.067    0.664   23.041    5.056
     21.280  415.607    1.232    0.094    0.373    0.227    0.671   22.993    5.479
     21.290  419.452    0.990    0.100    0.546    0.100    0.721   23.258    4.825
     21.300  417.193    1.335    0.127    0.448    0.201    0.687   23.395    4.988
     21.310  416.264    1.334    0.067    0.564    0.254    0.546   22.658    4.813
     21.320  418.065    1.073    0.134    0.488    0.261    0.580   23.200    4.239
     21.330  417.903    1.206    0.033    0.421    0.127    0.485   23.641    4.748
     21.340  420.066    1.195    0.033    0.541    0.134    0.550   22.543    4.710
     21.350  416.845    1.229    0.134    0.468    0.205    0.512   22.842    5.454
     21.360  423.674    1.494    0.000    0.579    0.134    0.755   24.567    4.701
     21.370  419.169    1.429    0.000    0.620    0.172    0.687   22.619    4.946
     21.380  422.170    1.365    0.094    0.624    0.160    0.754   22.982    4.806
     21.390  421.199    1.274    0.094    0.481    0.221    0.705   21.658    5.339
     21.400  421.352    1.267    0.060    0.650    0.100    0.687   21.840    4.747
     21.410  417.373    1.176    0.094    0.488    0.187    0.698   21.759    4.986
     21.420  418.102    1.282    0.027    0.608    0.134    0.617   23.207    5.314
     21.430  416.252    1.221    0.120    0.555    0.221    0.766   21.971    4.978
     21.440  413.472    1.236    0.067    0.495    0.127    0.645   21.855    5.056
     21.450  414.610    1.179    0.033    0.548    0.194    0.694   22.403    4.535
     21.460  417.605    1.054    0.127    0.414    0.201    0.520   23.166    4.999
     21.470  413.392    1.168    0.067    0.388    0.234    0.557   23.111    4.895
     21.480  409.268    1.141    0.067    0.354    0.094    0.679   22.967    4.787
     21.490  418.167    1.392    0.127    0.402    0.100    0.929   23.682    5.110
     21.500  418.027    1.285    0.094    0.294    0.127    0.872   23.773    5.307
     21.510  419.472    1.282    0.094    0.434    0.225    0.652   23.422    5.067
     21.520  415.477    1.217    0.027    0.360    0.127    0.827   21.998    4.762
     21.530  418.640    1.195    0.094    0.615    0.160    0.888   23.821    4.625
     21.540  419.911    1.240    0.000    0.548    0.067    0.971   23.594    4.872
     21.550  416.141    0.895    0.127    0.466    0.254    1.085   23.285    4.426
     21.560  416.980    1.035    0.027    0.348    0.127    0.747   23.518    4.603
     21.570  420.965    1.176    0.033    0.321    0.294    0.997   23.406    4.983
     21.580  419.720    1.229    0.120    0.508    0.201    1.073   22.993    5.131
     21.590  422.332    0.993    0.060    0.493    0.254    0.816   23.233    4.951
     21.600  419.941    0.770    0.100    0.354    0.227    0.857   23.473    4.610
     21.610  416.347    1.179    0.067    0.328    0.201    0.876   23.387    4.985
     21.620  417.304    1.153    0.067    0.529    0.167    0.759   22.967    5.377
     21.630  416.001    1.160    0.033    0.526    0.167    0.804   22.884    4.798
     21.640  415.846    1.062    0.033    0.428    0.167    0.914   23.035    4.791
     21.650  419.455    0.993    0.094    0.428    0.160    0.845   22.928    5.017
     21.660  417.932    1.195    0.094    0.388    0.154    0.944   24.042    5.055
     21.670  417.059    0.876    0.060    0.421    0.187    0.971   23.237    5.095
     21.680  418.762    1.126    0.060    0.448    0.160    0.880   23.447    4.902
     21.690  416.169    1.308    0.033    0.381    0.134    0.838   23.012    5.019
     21.700  413.609    1.255    0.033    0.381    0.127    0.865   23.116    5.231
     21.710  411.561    1.187    0.033    0.541    0.167    0.846   22.073    4.878
     21.720  413.047    1.206    0.033    0.613    0.167    0.785   23.652    5.081
     21.730  412.521    1.320    0.100    0.526    0.167    0.831   23.033    4.913
     21.740  414.117    1.202    0.094    0.488    0.201    0.717   22.415    4.612
     21.750  409.675    1.248    0.067    0.321    0.134    0.687   22.488    5.061
     21.760  413.564    1.115    0.067    0.354    0.167    0.785   22.170    4.550
     21.770  417.374    1.312    0.094    0.414    0.227    0.917   23.269    4.672
     21.780  419.168    1.327    0.094    0.452    0.067    0.459   23.854    4.811
     21.790  420.807    1.221    0.094    0.474    0.187    0.740   22.799    5.659
     21.800  422.547    1.179    0.033    0.515    0.160    0.611   23.888    5.398
     21.810  419.639    1.259    0.094    0.515    0.221    0.713   22.836    5.269
     21.820  418.571    1.259    0.067    0.653    0.227    0.732   23.251    4.902
     21.830  416.097    1.312    0.127    0.555    0.100    0.592   22.702    4.772
     21.840  418.251    1.505    0.027    0.522    0.087    0.652   22.994    5.115
     21.850  416.909    1.471    0.094    0.623    0.134    0.645   22.715    4.826
     21.860  419.560    1.441    0.094    0.488    0.201    0.687   22.559    5.086
     21.870  413.381    1.335    0.100    0.519    0.187    0.751   23.477    4.627
     21.880  421.225    1.388    0.033    0.448    0.194    0.687   23.156    5.178
     21.890  416.502    1.312    0.033    0.474    0.127    0.580   23.209    4.480
     21.900  416.696    1.505    0.000    0.500    0.120    0.664   22.921    4.491
     21.910  420.205    1.335    0.000    0.500    0.033    0.766   23.334    4.979
     21.920  419.296    1.407    0.000    0.354    0.160    0.633   23.578    4.989
     21.930  423.638    1.536    0.033    0.448    0.134    0.740   23.671    5.505
     21.940  421.003    1.380    0.033    0.508    0.127    0.831   23.987    4.646
     21.950  418.092    1.179    0.094    0.579    0.187    0.838   22.675    4.764
     21.960  421.979    1.505    0.067    0.515    0.067    0.902   24.297    4.938
     21.970  419.739    1.221    0.060    0.527    0.205    0.679   23.674    5.226
     21.980  425.062    1.312    0.067    0.593    0.127    0.732   23.856    4.704
     21.990  418.862    1.232    0.033    0.460    0.134    0.679   22.442    4.569
     22.000  418.656    1.244    0.000    0.512    0.261    0.611   23.234    4.685
     22.010  418.616    1.179    0.060    0.388    0.127    0.675   23.885    4.467
     22.020  417.787    1.445    0.094    0.488    0.094    0.512   23.698    4.992
     22.030  419.458    1.202    0.094    0.452    0.134    0.607   24.221    4.763
     22.040  418.662    1.297    0.094    0.359    0.167    0.831   23.551    5.088
     22.050  419.536    1.153    0.033    0.456    0.094    0.539   23.173    4.897
     22.060  418.987    1.270    0.060    0.354    0.221    0.645   23.431    4.850
     22.070  417.930    1.176    0.060    0.354    0.160    0.838   23.231    4.810
     22.080  420.592    1.285    0.060    0.421    0.194    0.557   22.409    5.005
     22.090  418.391    1.327    0.067    0.381    0.167    0.592   23.888    5.135
     22.100  418.537    1.221    0.060    0.649    0.094    0.759   23.420    4.899
     22.110  421.478    1.320    0.067    0.388    0.201    0.698   23.525    4.738
     22.120  420.182    1.168    0.033    0.294    0.067    0.531   23.608    4.812
     22.130  419.384    1.149    0.060    0.381    0.100    0.645   23.800    4.600
     22.140  419.240    1.069    0.027    0.428    0.100    0.626   24.210    4.988
     22.150  422.970    1.176    0.067    0.354    0.127    0.610   23.933    4.794
     22.160  419.465    1.282    0.160    0.474    0.321    0.705   23.156    4.916
     22.170  416.066    1.217    0.060    0.354    0.201    0.705   22.724    5.268
     22.180  420.801    1.062    0.067    0.495    0.167    0.645   23.935    5.822
     22.190  418.617    1.141    0.067    0.388    0.100    0.846   23.361    5.196
     22.200  415.897    1.035    0.127    0.448    0.167    0.732   23.469    4.897
     22.210  418.410    1.301    0.067    0.481    0.127    0.512   24.084    5.560
     22.220  419.022    1.282    0.127    0.361    0.100    0.546   23.310    5.391
     22.230  421.501    1.190    0.027    0.335    0.131    0.732   23.499    5.516
     22.240  420.332    1.198    0.094    0.328    0.154    0.626   23.406    5.077
     22.250  420.360    1.274    0.000    0.361    0.154    0.876   23.307    5.192
     22.260  423.506    1.482    0.127    0.421    0.254    0.652   23.756    5.012
     22.270  423.629    1.479    0.094    0.441    0.227    0.592   23.061    5.465
     22.280  424.086    1.335    0.127    0.474    0.127    0.751   24.187    4.955
     22.290  423.252    1.494    0.100    0.522    0.100    0.796   24.063    5.154
     22.300  420.433    1.407    0.033    0.421    0.194    0.766   23.513    4.601
     22.310  426.983    1.365    0.160    0.583    0.167    0.785   23.988    5.114
     22.320  422.452    1.206    0.094    0.421    0.134    0.759   22.480    4.690
     22.330  420.270    1.498    0.060    0.541    0.307    0.827   22.744    5.191
     22.340  420.150    1.460    0.060    0.414    0.194    0.838   22.812    5.295
     22.350  420.631    1.471    0.060    0.448    0.167    0.986   22.704    5.425
     22.360  422.792    1.285    0.067    0.414    0.254    0.724   23.542    4.934
     22.370  421.025    1.445    0.094    0.321    0.266    0.713   22.284    5.133
     22.380  420.684    1.426    0.120    0.515    0.265    0.721   22.768    5.590
     22.390  418.809    1.339    0.060    0.548    0.295    0.527   22.805    4.827
     22.400  421.467    1.229    0.027    0.468    0.167    0.785   23.939    5.235
     22.410  417.947    1.088    0.094    0.548    0.221    0.705   22.848    5.308
     22.420  422.081    1.327    0.127    0.414    0.221    0.751   24.750    5.328
     22.430  419.883    1.297    0.027    0.488    0.160    0.713   24.296    4.942
     22.440  424.941    1.282    0.060    0.414    0.194    0.592   24.791    5.603
     22.450  421.072    1.141    0.033    0.541    0.221    0.724   24.776    5.850
     22.460  417.605    1.183    0.060    0.508    0.194    0.709   23.990    5.465
     22.470  422.305    1.301    0.027    0.459    0.160    0.713   25.050    5.315
     22.480  423.820    1.202    0.033    0.452    0.167    0.687   23.425    4.865
     22.490  420.974    1.350    0.094    0.381    0.067    0.379   23.854    5.338
     22.500  420.463    1.339    0.127    0.381    0.134    0.459   23.263    4.992
     22.510  422.372    1.285    0.000    0.452    0.067    0.485   23.617    5.004
     22.520  421.403    1.505    0.067    0.401    0.167    0.459   23.943    4.812
     22.530  420.181    1.153    0.100    0.459    0.100    0.652   23.214    5.284
     22.540  421.009    1.248    0.060    0.462    0.067    0.853   22.970    5.708
     22.550  420.838    1.339    0.067    0.455    0.167    0.618   23.134    5.278
     22.560  422.824    1.327    0.094    0.426    0.167    0.660   23.608    4.896
     22.570  420.392    1.392    0.160    0.459    0.134    0.793   23.466    5.365
     22.580  419.748    1.141    0.094    0.519    0.138    0.721   24.204    4.871
     22.590  420.446    1.335    0.060    0.546    0.167    0.679   22.917    5.811
     22.600  424.020    1.365    0.033    0.546    0.160    0.819   23.253    5.399
     22.610  423.170    1.665    0.067    0.519    0.134    0.834   23.413    5.593
     22.620  424.484    1.327    0.094    0.515    0.167    0.740   23.785    5.306
     22.630  424.852    1.244    0.094    0.501    0.221    0.812   23.534    5.311
     22.640  423.968    1.248    0.000    0.500    0.194    0.831   23.292    5.027
     22.650  419.975    1.312    0.100    0.519    0.172    0.732   22.844    5.309
     22.660  422.525    1.248    0.067    0.539    0.100    0.827   23.188    5.305
     22.670  421.587    1.327    0.094    0.515    0.254    0.937   22.732    5.608
     22.680  420.294    1.339    0.094    0.553    0.134    0.819   23.100    5.522
     22.690  421.509    1.278    0.094    0.455    0.160    0.664   23.053    5.529
     22.700  422.065    1.312    0.060    0.479    0.214    0.865   22.991    5.332
     22.710  426.674    1.320    0.094    0.546    0.100    0.645   22.489    5.553
     22.720  417.160    1.141    0.067    0.493    0.201    0.846   22.212    5.845
     22.730  422.553    1.274    0.027    0.553    0.167    0.641   22.522    5.146
     22.740  419.670    1.320    0.087    0.488    0.194    0.895   24.081    5.346
     22.750  425.173    1.282    0.033    0.459    0.194    0.705   23.897    5.389
     22.760  423.429    1.195    0.033    0.433    0.154    0.861   23.828    4.779
     22.770  418.620    1.320    0.060    0.488    0.201    0.698   23.772    5.240
     22.780  423.866    1.240    0.033    0.653    0.134    0.838   23.838    5.455
     22.790  422.660    1.308    0.033    0.530    0.167    0.740   23.272    5.011
     22.800  422.180    1.187    0.094    0.610    0.172    0.709   23.781    5.157
     22.810  422.164    1.259    0.000    0.593    0.167    0.777   24.703    4.987
     22.820  421.835    1.149    0.033    0.522    0.194    0.538   24.685    4.700
     22.830  421.656    1.346    0.033    0.493    0.227    0.770   24.621    5.242
     22.840  416.834    1.468    0.067    0.548    0.100    0.603   24.537    4.955
     22.850  423.848    1.327    0.027    0.421    0.165    0.690   23.605    5.195
     22.860  420.950    1.475    0.027    0.493    0.134    0.879   23.618    5.284
     22.870  420.754    1.441    0.000    0.508    0.167    0.895   24.768    5.048
     22.880  419.122    1.274    0.094    0.579    0.198    1.016   23.848    5.484
     22.890  418.557    1.339    0.033    0.438    0.328    0.846   24.178    5.262
     22.900  415.090    1.179    0.033    0.426    0.180    0.732   23.450    5.111
     22.910  422.327    1.206    0.160    0.448    0.105    0.705   24.020    5.183
     22.920  418.296    1.312    0.087    0.486    0.134    0.660   23.354    5.047
     22.930  418.811    1.376    0.053    0.515    0.094    1.145   23.268    5.020
     22.940  420.904    1.365    0.033    0.455    0.100    1.081   23.328    5.336
     22.950  418.491    1.274    0.067    0.575    0.134    0.777   23.388    4.692
     22.960  420.814    1.274    0.033    0.455    0.194    0.679   23.213    5.354
     22.970  420.531    1.437    0.100    0.526    0.254    0.777   23.736    4.994
     22.980  414.272    1.195    0.100    0.388    0.194    0.750   23.848    5.079
     22.990  421.707    1.202    0.067    0.455    0.194    0.766   23.342    5.022
     23.000  416.783    1.274    0.160    0.500    0.067    0.800   24.313    5.222
     23.010  418.009    1.501    0.094    0.579    0.127    0.777   24.013    5.001
     23.020  422.446    1.274    0.033    0.493    0.067    0.818   23.300    5.217
     23.030  416.632    1.354    0.000    0.474    0.033    0.553   23.423    4.973
     23.040  419.340    1.494    0.087    0.505    0.154    0.705   22.865    4.976
     23.050  417.235    1.524    0.094    0.414    0.214    0.872   23.714    4.675
     23.060  421.016    1.403    0.094    0.489    0.067    0.751   24.439    4.783
     23.070  421.967    1.365    0.094    0.401    0.067    0.721   24.150    4.978
     23.080  423.730    1.388    0.060    0.474    0.120    0.679   23.941    5.004
     23.090  422.465    1.536    0.094    0.441    0.087    0.861   24.076    4.849
     23.100  422.817    1.494    0.000    0.593    0.180    0.671   23.802    5.749
     23.110  418.783    1.441    0.067    0.680    0.194    0.838   23.601    4.836
     23.120  418.352    1.524    0.027    0.575    0.160    0.781   23.535    5.024
     23.130  417.834    1.487    0.067    0.519    0.160    0.724   23.911    5.101
     23.140  423.831    1.062    0.060    0.512    0.160    0.641   23.250    5.268
     23.150  420.064    0.956    0.094    0.462    0.154    0.644   23.359    5.111
     23.160  414.391    1.259    0.000    0.568    0.100    0.652   23.449    5.103
     23.170  420.301    1.213    0.060    0.459    0.167    0.807   23.427    5.251
     23.180  417.268    1.410    0.060    0.481    0.127    0.705   24.482    5.096
     23.190  421.643    1.248    0.027    0.414    0.100    0.671   23.659    5.580
     23.200  421.834    1.153    0.033    0.515    0.194    0.554   23.564    5.156
     23.210  418.793    0.925    0.027    0.526    0.100    0.720   24.177    5.448
     23.220  422.372    1.020    0.060    0.481    0.120    0.705   24.836    5.301
     23.230  415.761    1.228    0.094    0.481    0.160    0.732   23.840    5.874
     23.240  422.248    1.100    0.033    0.388    0.033    0.709   24.867    5.596
     23.250  415.417    1.327    0.094    0.462    0.060    0.485   24.500    5.416
     23.260  417.940    1.414    0.067    0.486    0.307    0.592   24.393    5.420
     23.270  415.917    1.331    0.094    0.419    0.100    0.838   24.213    5.135
     23.280  417.747    1.270    0.094    0.455    0.194    0.800   24.625    4.875
     23.290  420.484    1.274    0.033    0.421    0.134    0.865   24.251    5.025
     23.300  415.395    1.141    0.060    0.575    0.261    0.751   24.662    4.942
     23.310  417.202    1.179    0.127    0.474    0.154    0.907   23.995    4.971
     23.320  417.044    1.346    0.094    0.555    0.227    0.698   23.700    5.422
     23.330  418.844    1.335    0.000    0.414    0.100    0.712   23.000    5.426
     23.340  415.033    1.304    0.060    0.481    0.154    0.732   23.315    4.965
     23.350  415.744    1.137    0.060    0.408    0.160    0.557   23.410    5.707
     23.360  417.572    1.259    0.094    0.445    0.134    0.679   23.170    5.332
     23.370  415.681    1.282    0.094    0.553    0.100    0.682   23.587    5.045
     23.380  419.208    1.244    0.033    0.519    0.120    0.758   23.494    5.221
     23.390  415.871    1.248    0.033    0.448    0.067    0.432   23.864    5.115
     23.400  418.848    1.285    0.033    0.526    0.100    0.292   22.684    5.490
     23.410  416.655    1.176    0.033    0.426    0.100    0.531   23.246    5.228
     23.420  415.316    1.043    0.094    0.488    0.067    0.732   24.077    6.043
     23.430  414.465    1.289    0.067    0.488    0.194    0.803   23.759    6.251
     23.440  417.070    1.168    0.100    0.568    0.232    0.883   23.174    6.029
     23.450  415.899    1.123    0.127    0.448    0.184    0.731   22.759    6.212
     23.460  417.730    1.134    0.094    0.481    0.221    1.012   22.825    5.861
     23.470  417.909    1.054    0.067    0.381    0.134    0.952   23.083    5.367
     23.480  416.668    1.232    0.160    0.414    0.254    0.932   23.771    5.205
     23.490  418.272    1.062    0.067    0.441    0.134    0.747   23.401    5.760
     23.500  416.096    0.967    0.033    0.553    0.033    0.747   22.436    5.617
     23.510  418.368    0.884    0.067    0.522    0.134    0.724   23.502    5.606
     23.520  422.381    0.967    0.067    0.501    0.167    0.554   22.995    5.934
     23.530  417.477    0.993    0.000    0.541    0.067    0.731   23.431    5.745
     23.540  419.669    1.153    0.000    0.421    0.100    0.773   23.538    6.054
     23.550  422.990    1.031    0.033    0.455    0.134    0.645   23.539    5.748
     23.560  416.617    0.993    0.087    0.555    0.134    0.580   22.994    5.269
     23.570  417.209    1.073    0.067    0.526    0.227    0.698   23.981    5.602
     23.580  417.494    0.884    0.033    0.620    0.167    0.966   23.621    5.905
     23.590  419.026    0.956    0.033    0.508    0.134    0.846   24.166    5.490
     23.600  420.332    1.035    0.094    0.399    0.134    0.830   23.453    6.128
     23.610  420.243    1.016    0.033    0.388    0.221    0.997   23.766    5.667
     23.620  417.656    1.073    0.033    0.395    0.167    0.679   24.476    6.110
     23.630  414.198    1.009    0.033    0.512    0.100    0.819   24.720    5.400
     23.640  413.854    0.993    0.033    0.328    0.134    0.697   23.679    5.591
     23.650  418.524    1.179    0.094    0.414    0.160    0.717   23.708    5.632
     23.660  425.239    1.115    0.033    0.428    0.134    0.785   24.515    5.889
     23.670  421.291    0.929    0.060    0.325    0.160    0.845   23.252    5.808
     23.680  419.180    1.327    0.060    0.361    0.134    0.618   23.294    5.227
     23.690  419.091    1.274    0.060    0.495    0.138    1.005   24.044    5.723
     23.700  420.791    1.361    0.000    0.512    0.160    0.739   23.965    6.106
     23.710  422.708    1.410    0.033    0.459    0.167    0.849   22.834    6.014
     23.720  419.352    1.312    0.033    0.428    0.067    0.898   23.307    5.464
     23.730  417.245    1.521    0.027    0.414    0.067    1.077   23.675    6.040
     23.740  421.130    1.221    0.033    0.395    0.127    0.937   23.974    5.319
     23.750  418.459    1.346    0.000    0.695    0.067    0.705   23.962    5.768
     23.760  419.615    1.100    0.027    0.666    0.100    0.732   23.374    6.056
     23.770  417.025    1.153    0.027    0.522    0.127    0.637   23.141    5.057
     23.780  414.779    1.153    0.127    0.586    0.094    0.770   23.522    5.351
     23.790  417.289    1.141    0.094    0.488    0.100    0.837   23.038    5.197
     23.800  415.068    1.195    0.127    0.474    0.127    0.573   24.362    5.010
     23.810  417.184    1.285    0.094    0.479    0.067    0.713   23.235    5.664
     23.820  416.655    1.100    0.033    0.474    0.254    0.731   23.467    5.791
     23.830  416.508    1.339    0.100    0.599    0.134    0.671   23.529    5.311
     23.840  413.360    1.361    0.100    0.541    0.154    0.837   23.959    5.331
     23.850  419.155    1.323    0.094    0.539    0.160    0.815   23.815    5.178
     23.860  416.778    1.035    0.094    0.553    0.127    0.910   23.256    5.436
     23.870  416.434    1.365    0.027    0.629    0.127    0.849   23.042    5.540
     23.880  415.998    1.195    0.094    0.595    0.100    0.785   23.794    5.780
     23.890  419.127    1.149    0.060    0.526    0.127    0.520   23.691    5.441
     23.900  417.480    1.330    0.027    0.615    0.127    0.785   23.284    5.546
     23.910  419.297    1.320    0.067    0.388    0.100    0.770   23.033    5.612
     23.920  417.487    1.202    0.060    0.501    0.100    0.777   23.232    5.546
     23.930  417.056    1.373    0.027    0.488    0.187    0.732   23.147    5.239
     23.940  415.984    1.123    0.060    0.414    0.120    0.740   23.330    5.337
     23.950  416.228    1.232    0.060    0.455    0.172    0.732   23.351    5.652
     23.960  416.125    1.429    0.094    0.579    0.100    0.698   23.377    5.372
     23.970  415.109    1.259    0.033    0.662    0.094    0.679   23.317    5.049
     23.980  417.646    1.229    0.033    0.481    0.194    0.599   23.701    5.413
     23.990  415.095    1.149    0.094    0.462    0.194    0.664   23.131    5.322
     24.000  415.737    1.361    0.000    0.468    0.227    0.933   22.856    5.197
     24.010  421.717    1.399    0.033    0.374    0.134    0.637   23.922    4.917
     24.020  415.108    1.285    0.000    0.382    0.127    0.759   23.062    5.175
     24.030  419.476    1.248    0.060    0.287    0.134    0.807   23.672    4.858
     24.040  418.786    1.346    0.033    0.408    0.138    0.759   23.389    5.275
     24.050  414.979    1.274    0.027    0.535    0.187    0.637   22.982    5.114
     24.060  414.140    1.259    0.094    0.388    0.194    0.777   23.699    5.054
     24.070  409.997    1.270    0.060    0.508    0.067    0.876   22.669    5.015
     24.080  415.355    1.206    0.127    0.354    0.134    1.005   23.725    5.385
     24.090  415.366    1.141    0.120    0.448    0.134    0.732   24.341    5.456
     24.100  413.299    1.323    0.033    0.374    0.067    0.812   23.385    5.754
     24.110  416.811    1.376    0.094    0.388    0.227    0.804   23.856    5.497
     24.120  415.437    1.195    0.094    0.287    0.160    0.694   23.407    5.955
     24.130  419.132    1.434    0.060    0.392    0.127    0.751   23.858    5.423
     24.140  418.932    1.369    0.027    0.395    0.221    1.013   22.457    5.642
     24.150  413.059    1.339    0.127    0.546    0.160    0.800   22.337    5.684
     24.160  414.725    1.452    0.087    0.455    0.187    0.759   22.730    5.986
     24.170  418.406    1.323    0.033    0.414    0.187    0.679   23.326    5.621
     24.180  415.546    1.456    0.138    0.414    0.100    0.610   22.594    5.740
     24.190  412.570    1.232    0.033    0.535    0.187    0.565   23.221    5.642
     24.200  415.512    1.297    0.000    0.482    0.127    0.732   22.996    5.997
     24.210  414.722    1.327    0.127    0.489    0.187    0.656   22.856    5.891
     24.220  417.034    1.274    0.060    0.381    0.127    0.759   21.827    6.214
     24.230  417.746    1.232    0.087    0.481    0.120    0.485   22.244    6.138
     24.240  418.144    1.221    0.033    0.414    0.167    0.584   22.912    5.922
     24.250  416.550    1.312    0.060    0.388    0.187    0.671   23.004    5.838
     24.260  417.203    1.410    0.127    0.582    0.187    0.618   23.818    6.319
     24.270  419.517    1.487    0.033    0.474    0.172    0.610   22.796    5.674
     24.280  419.959    1.195    0.000    0.455    0.094    0.626   22.911    6.003
     24.290  419.645    1.293    0.060    0.535    0.160    0.777   22.956    6.005
     24.300  416.054    1.088    0.033    0.601    0.100    0.827   22.939    5.786
     24.310  415.086    1.195    0.067    0.495    0.100    0.713   22.459    5.146
     24.320  422.027    1.232    0.094    0.455    0.172    0.838   23.814    6.036
     24.330  418.838    1.301    0.067    0.522    0.160    0.830   23.379    5.839
     24.340  420.080    1.195    0.094    0.515    0.138    0.671   23.009    6.180
     24.350  416.940    1.168    0.067    0.548    0.067    0.876   23.293    5.751
     24.360  418.538    1.221    0.060    0.568    0.221    0.758   23.232    5.504
     24.370  415.372    1.327    0.060    0.481    0.180    0.717   23.456    5.948
     24.380  420.425    1.160    0.033    0.428    0.221    0.800   22.837    5.413
     24.390  421.601    1.115    0.127    0.706    0.134    0.819   22.467    5.708
     24.400  422.495    1.088    0.067    0.434    0.160    0.838   24.059    5.511
     24.410  423.172    1.141    0.060    0.642    0.187    1.051   23.259    5.219
     24.420  422.242    1.195    0.094    0.539    0.160    0.831   23.034    5.840
     24.430  426.204    1.357    0.033    0.628    0.172    0.960   22.973    5.314
     24.440  423.570    1.179    0.094    0.414    0.187    0.819   22.681    5.399
     24.450  417.408    1.399    0.060    0.535    0.221    0.698   22.669    5.881
     24.460  418.234    1.274    0.060    0.486    0.134    0.656   22.647    5.323
     24.470  419.944    1.350    0.094    0.381    0.221    0.891   22.549    5.462
     24.480  417.401    1.232    0.067    0.522    0.194    0.793   22.194    5.512
     24.490  414.945    1.301    0.094    0.328    0.100    0.573   21.628    5.169
     24.500  418.910    1.293    0.027    0.321    0.160    0.573   22.153    5.666
     24.510  420.035    1.206    0.033    0.448    0.127    0.747   22.098    6.700
     24.520  420.726    1.259    0.027    0.474    0.094    0.739   22.525    5.800
     24.530  419.394    1.361    0.000    0.526    0.134    0.652   22.218    5.667
     24.540  414.262    1.141    0.094    0.459    0.100    0.565   21.772    5.705
     24.550  416.978    1.176    0.060    0.512    0.131    0.876   22.468    5.675
     24.560  419.414    1.259    0.094    0.508    0.094    0.857   21.879    5.850
     24.570  414.661    1.285    0.027    0.428    0.127    0.671   21.625    5.383
     24.580  415.653    1.176    0.160    0.568    0.100    0.785   22.529    6.288
     24.590  417.807    1.137    0.127    0.595    0.134    0.724   21.740    5.976
     24.600  417.996    1.035    0.033    0.575    0.100    0.849   22.358    5.909
     24.610  415.982    1.153    0.087    0.608    0.100    0.732   22.144    5.509
     24.620  414.451    1.115    0.100    0.486    0.167    0.948   23.259    5.325
     24.630  415.581    1.213    0.033    0.561    0.191    0.872   22.217    5.668
     24.640  416.554    1.217    0.094    0.525    0.160    0.849   22.066    5.616
     24.650  418.794    1.153    0.131    0.481    0.187    0.732   22.415    5.840
     24.660  417.764    1.228    0.127    0.381    0.160    0.751   22.853    5.453
     24.670  417.567    1.334    0.033    0.461    0.100    0.835   21.693    5.815
     24.680  414.572    1.195    0.033    0.381    0.127    0.759   22.073    5.498
     24.690  417.644    1.062    0.127    0.348    0.134    0.747   22.240    5.859
     24.700  415.077    1.456    0.033    0.481    0.067    0.724   21.804    5.450
     24.710  410.650    1.149    0.127    0.441    0.100    0.717   20.912    5.712
     24.720  414.806    1.350    0.094    0.414    0.100    0.902   21.389    5.747
     24.730  419.489    1.206    0.027    0.388    0.154    0.982   22.628    5.447
     24.740  416.006    1.035    0.134    0.488    0.187    0.759   21.907    6.317
     24.750  419.144    1.009    0.027    0.481    0.165    0.838   22.157    6.058
     24.760  420.407    1.179    0.033    0.408    0.154    0.997   22.013    6.182
     24.770  418.107    1.088    0.027    0.519    0.172    1.016   22.268    5.459
     24.780  417.490    1.202    0.160    0.515    0.100    0.815   22.230    5.623
     24.790  419.543    1.187    0.000    0.555    0.160    0.751   23.146    5.516
     24.800  417.925    1.221    0.067    0.448    0.201    0.884   22.068    5.695
     24.810  418.378    1.434    0.087    0.421    0.194    0.796   23.481    5.480
     24.820  417.225    1.331    0.094    0.515    0.254    1.005   22.326    5.409
     24.830  418.053    1.373    0.067    0.474    0.100    0.759   21.254    6.205
     24.840  415.906    1.020    0.033    0.599    0.221    1.119   21.815    5.837
     24.850  417.314    1.414    0.154    0.448    0.127    0.952   22.853    6.094
     24.860  421.899    1.384    0.127    0.567    0.127    1.051   22.951    6.137
     24.870  423.117    1.141    0.194    0.653    0.172    0.732   22.368    6.199
     24.880  419.879    1.274    0.067    0.522    0.221    0.952   22.850    5.604
     24.890  420.053    1.267    0.094    0.455    0.154    0.971   22.384    5.860
     24.900  418.468    1.168    0.094    0.595    0.094    1.152   21.858    5.297
     24.910  418.614    1.149    0.000    0.488    0.274    0.846   21.387    5.559
     24.920  419.344    1.301    0.067    0.762    0.160    0.804   22.226    5.422
     24.930  415.845    1.308    0.033    0.448    0.167    0.838   21.725    5.430
     24.940  416.359    1.415    0.067    0.568    0.201    0.884   21.806    5.591
     24.950  417.642    1.312    0.134    0.675    0.240    1.005   21.759    5.586
     24.960  420.835    1.202    0.134    0.575    0.227    0.979   22.173    5.798
     24.970  418.761    1.141    0.067    0.481    0.160    0.997   21.407    6.186
     24.980  419.497    1.392    0.000    0.381    0.227    1.013   21.206    5.401
     24.990  420.332    1.088    0.033    0.548    0.261    1.077   21.917    5.100
     25.000  418.129    1.267    0.098    0.568    0.187    0.857   21.600    5.436
     25.010  414.805    1.115    0.100    0.433    0.194    0.759   21.781    5.277
     25.020  415.676    0.982    0.134    0.395    0.254    1.016   21.570    5.887
     25.030  416.751    1.088    0.100    0.462    0.160    1.066   21.530    5.776
     25.040  417.837    1.088    0.027    0.495    0.287    0.986   21.937    5.579
     25.050  418.764    1.100    0.094    0.354    0.227    1.092   21.776    5.365
     25.060  418.706    1.062    0.094    0.515    0.194    1.085   21.924    5.699
     25.070  419.483    1.248    0.094    0.268    0.194    1.016   22.051    5.268
     25.080  418.309    1.335    0.067    0.421    0.299    1.043   22.205    4.799
     25.090  419.785    1.445    0.194    0.555    0.321    1.088   23.022    5.513
     25.100  414.708    1.365    0.127    0.481    0.301    0.937   22.371    5.854
     25.110  414.231    1.301    0.087    0.488    0.060    0.849   22.278    6.386
     25.120  413.274    1.259    0.160    0.414    0.187    0.759   22.250    6.188
     25.130  414.559    1.426    0.067    0.474    0.299    0.713   22.140    6.274
     25.140  416.602    1.312    0.134    0.381    0.268    0.732   22.167    5.594
     25.150  411.539    1.168    0.067    0.361    0.287    0.679   21.332    5.786
     25.160  414.670    1.407    0.094    0.508    0.258    0.800   22.188    5.448
     25.170  414.726    1.141    0.033    0.515    0.187    0.812   22.991    6.167
     25.180  408.852    1.323    0.100    0.481    0.227    0.917   22.062    6.040
     25.190  417.598    1.335    0.127    0.341    0.287    0.952   23.037    6.244
     25.200  418.574    1.141    0.100    0.234    0.134    0.857   22.622    5.798
     25.210  420.999    1.365    0.172    0.486    0.321    0.937   22.110    5.889
     25.220  416.178    1.312    0.127    0.408    0.198    0.902   21.759    5.843
     25.230  417.145    1.206    0.067    0.462    0.348    0.902   22.148    6.265
     25.240  418.889    1.232    0.094    0.368    0.234    1.145   22.831    6.349
     25.250  416.066    1.232    0.100    0.294    0.301    1.013   22.260    6.381
     25.260  414.991    1.035    0.134    0.421    0.261    1.016   22.097    5.944
     25.270  413.204    1.376    0.033    0.399    0.100    0.994   20.946    6.299
     25.280  414.553    1.297    0.094    0.488    0.232    0.937   21.200    6.360
     25.290  417.588    1.426    0.127    0.472    0.247    0.857   23.152    5.941
     25.300  417.419    1.221    0.067    0.433    0.221    0.777   22.409    6.149
     25.310  416.969    1.229    0.087    0.508    0.227    1.145   22.314    6.068
     25.320  416.644    1.308    0.134    0.328    0.221    0.891   21.660    5.787
     25.330  415.596    1.482    0.033    0.522    0.221    0.967   21.056    5.159
     25.340  413.757    1.100    0.094    0.541    0.154    0.951   21.667    5.705
     25.350  417.893    1.346    0.120    0.408    0.272    1.058   22.002    5.786
     25.360  418.868    1.380    0.094    0.575    0.254    1.009   21.171    5.861
     25.370  414.332    1.134    0.053    0.535    0.134    0.979   21.942    5.522
     25.380  412.531    1.248    0.100    0.419    0.261    1.164   22.016    5.944
     25.390  413.844    1.232    0.094    0.474    0.227    1.164   22.200    5.164
     25.400  415.474    1.168    0.194    0.468    0.292    1.085   22.060    5.515
     25.410  416.310    1.301    0.127    0.582    0.187    0.849   22.420    6.073
     25.420  413.716    1.285    0.134    0.435    0.255    1.119   21.709    5.733
     25.430  414.311    1.335    0.100    0.361    0.388    1.255   21.868    5.539
     25.440  413.965    1.274    0.067    0.508    0.354    1.077   22.204    5.732
     25.450  414.190    1.346    0.167    0.548    0.265    0.849   21.640    5.730
     25.460  411.985    1.259    0.134    0.568    0.254    0.963   21.561    5.821
     25.470  414.747    1.240    0.120    0.361    0.295    1.278   22.318    5.293
     25.480  413.784    1.274    0.127    0.388    0.227    1.032   21.554    5.116
     25.490  408.009    1.388    0.127    0.486    0.194    0.720   20.014    5.176
     25.500  416.181    1.047    0.165    0.493    0.314    1.126   23.051    5.693
     25.510  411.008    1.035    0.033    0.441    0.227    0.925   21.538    6.162
     25.520  415.690    1.426    0.100    0.428    0.254    1.141   21.798    5.936
     25.530  413.178    1.426    0.154    0.589    0.172    0.925   22.490    5.836
     25.540  418.957    1.255    0.154    0.535    0.154    0.944   22.582    5.388
     25.550  416.108    1.410    0.067    0.548    0.067    0.777   22.492    5.219
     25.560  415.255    1.339    0.060    0.535    0.187    0.743   21.996    5.762
     25.570  418.013    1.399    0.127    0.414    0.227    0.899   23.215    5.726
     25.580  413.026    1.240    0.060    0.395    0.261    0.793   22.744    5.737
     25.590  417.124    1.115    0.100    0.562    0.354    0.872   22.750    5.378
     25.600  419.051    1.259    0.127    0.335    0.201    0.880   22.673    5.900
     25.610  417.297    1.267    0.067    0.395    0.234    0.933   22.695    5.496
     25.620  414.409    1.304    0.100    0.466    0.261    0.796   22.820    5.693
     25.630  416.685    1.282    0.154    0.160    0.325    0.819   23.347    5.490
     25.640  412.098    1.217    0.033    0.339    0.261    0.584   22.589    5.687
     25.650  414.916    1.392    0.105    0.354    0.261    0.849   22.292    6.089
     25.660  417.302    1.361    0.100    0.348    0.194    0.645   22.174    5.423
     25.670  417.994    1.464    0.100    0.294    0.261    0.652   22.909    6.114
     25.680  419.521    1.392    0.094    0.328    0.201    0.876   22.914    6.127
     25.690  420.993    1.312    0.127    0.201    0.354    0.827   23.283    6.012
     25.700  419.496    1.543    0.120    0.361    0.294    0.846   22.174    6.464
     25.710  415.878    1.312    0.094    0.227    0.348    0.846   23.214    5.562
     25.720  418.916    1.346    0.060    0.201    0.314    0.951   23.253    6.504
     25.730  418.036    1.267    0.120    0.459    0.281    0.899   22.869    6.396
     25.740  417.302    1.168    0.087    0.314    0.354    0.830   23.537    5.250
     25.750  418.494    1.339    0.120    0.251    0.227    1.088   22.930    6.091
     25.760  421.547    1.308    0.134    0.318    0.221    0.838   23.051    5.608
     25.770  417.633    1.361    0.067    0.314    0.167    0.918   22.482    5.512
     25.780  417.787    1.293    0.053    0.240    0.105    0.948   22.457    5.793
     25.790  419.329    1.494    0.100    0.468    0.194    0.963   22.190    5.765
     25.800  418.906    1.301    0.094    0.180    0.314    0.849   22.281    5.547
     25.810  415.084    1.229    0.060    0.187    0.100    0.937   23.559    5.520
     25.820  417.757    1.282    0.067    0.207    0.094    0.906   23.031    6.172
     25.830  414.414    1.285    0.120    0.184    0.221    0.895   22.274    6.508
     25.840  418.130    1.274    0.000    0.300    0.194    0.846   22.756    5.825
     25.850  420.565    1.035    0.060    0.300    0.187    0.831   22.524    5.258
     25.860  418.398    1.141    0.060    0.307    0.160    0.793   23.505    6.013
     25.870  417.262    1.179    0.033    0.300    0.127    0.891   21.893    6.244
     25.880  418.627    1.123    0.060    0.173    0.120    0.985   22.231    6.466
     25.890  419.206    1.009    0.027    0.240    0.127    0.747   23.160    6.026
     25.900  417.122    0.982    0.027    0.321    0.194    0.978   22.919    5.753
     25.910  416.344    1.126    0.053    0.431    0.287    0.731   22.735    5.811
     25.920  419.020    1.213    0.060    0.596    0.134    0.857   23.636    5.345
     25.930  416.392    1.009    0.060    0.381    0.214    0.698   23.253    5.497
     25.940  417.799    1.168    0.060    0.374    0.321    0.777   23.597    5.387
     25.950  415.688    0.967    0.027    0.434    0.194    0.937   24.124    5.531
     25.960  417.263    1.190    0.201    0.421    0.227    0.705   23.459    5.211
     25.970  418.528    1.168    0.127    0.307    0.214    0.876   23.930    5.546
     25.980  416.310    1.115    0.160    0.315    0.221    0.907   24.812    5.561
     25.990  414.871    1.248    0.194    0.434    0.325    0.838   23.262    5.388
     26.000  419.533    1.240    0.127    0.388    0.287    0.872   24.184    6.212
     26.010  413.036    1.221    0.167    0.481    0.194    0.713   23.383    5.576
     26.020  412.339    1.248    0.134    0.468    0.160    0.774   22.749    5.340
     26.030  415.707    1.361    0.127    0.374    0.167    0.872   23.624    5.680
     26.040  417.965    1.312    0.100    0.274    0.214    0.838   23.524    5.812
     26.050  417.369    1.225    0.154    0.160    0.232    1.032   22.922    5.386
     26.060  415.463    1.229    0.094    0.187    0.134    0.751   23.078    5.882
     26.070  413.540    1.149    0.134    0.214    0.094    0.743   22.702    6.075
     26.080  418.164    1.240    0.100    0.214    0.247    0.705   23.337    5.493
     26.090  416.295    1.126    0.067    0.278    0.265    0.664   23.964    5.230
     26.100  413.349    1.327    0.127    0.378    0.131    0.823   23.621    4.969
     26.110  416.417    1.149    0.100    0.318    0.221    0.784   23.821    5.610
     26.120  417.546    1.392    0.100    0.474    0.201    0.830   22.825    5.285
     26.130  419.706    1.217    0.033    0.247    0.134    0.713   22.395    5.100
     26.140  412.916    1.187    0.067    0.221    0.294    0.793   22.274    5.453
     26.150  416.767    1.141    0.087    0.378    0.094    0.713   23.307    5.137
     26.160  417.135    1.149    0.100    0.247    0.227    0.766   23.506    5.365
     26.170  418.876    1.282    0.094    0.307    0.225    0.804   23.582    5.299
     26.180  414.615    0.929    0.033    0.426    0.214    0.819   22.988    5.513
     26.190  414.329    1.149    0.087    0.420    0.221    0.687   22.482    5.942
     26.200  419.987    1.221    0.027    0.328    0.274    0.865   23.392    5.474
     26.210  417.389    0.963    0.053    0.354    0.187    0.793   23.260    4.984
     26.220  414.826    1.176    0.060    0.421    0.187    0.838   22.594    5.310
     26.230  418.776    1.274    0.087    0.328    0.187    0.967   23.014    5.716
     26.240  417.401    1.168    0.127    0.328    0.173    0.910   22.483    5.708
     26.250  413.157    1.043    0.027    0.401    0.087    0.784   22.391    5.811
     26.260  414.428    1.327    0.053    0.450    0.160    0.789   22.046    5.438
     26.270  418.761    1.365    0.067    0.234    0.127    0.759   22.530    5.675
     26.280  420.494    1.441    0.060    0.395    0.094    0.759   22.767    5.283
     26.290  415.702    1.547    0.131    0.361    0.060    0.668   23.022    5.153
     26.300  411.464    1.445    0.000    0.361    0.160    0.732   21.540    5.622
     26.310  414.874    1.418    0.094    0.361    0.214    0.561   22.681    5.948
     26.320  415.808    1.088    0.160    0.361    0.127    0.766   22.870    5.439
     26.330  413.905    1.339    0.033    0.421    0.154    0.922   22.523    5.606
     26.340  419.589    1.380    0.100    0.438    0.268    0.948   22.136    5.593
     26.350  417.893    1.115    0.033    0.388    0.167    0.899   22.269    5.786
     26.360  417.186    1.221    0.053    0.505    0.027    0.910   22.747    5.505
     26.370  412.670    1.126    0.100    0.448    0.033    0.884   21.951    5.422
     26.380  419.404    1.168    0.067    0.448    0.094    0.740   22.728    5.067
     26.390  418.735    1.297    0.067    0.281    0.127    0.785   23.289    5.844
     26.400  418.788    1.293    0.160    0.341    0.094    0.956   22.668    5.781
     26.410  418.155    1.229    0.100    0.405    0.127    0.838   22.277    5.809
     26.420  418.285    1.088    0.127    0.247    0.060    0.918   22.667    5.838
     26.430  418.338    1.043    0.160    0.113    0.187    0.777   23.022    5.610
     26.440  413.619    1.096    0.127    0.267    0.131    0.759   22.832    5.297
     26.450  417.655    1.255    0.120    0.247    0.127    0.944   23.040    5.972
     26.460  414.434    1.179    0.127    0.221    0.314    0.952   23.020    6.022
     26.470  410.327    1.213    0.120    0.147    0.060    0.759   22.111    6.062
     26.480  415.740    1.073    0.105    0.311    0.094    0.907   23.003    6.275
     26.490  416.049    1.365    0.160    0.321    0.160    0.872   22.599    5.862
     26.500  416.075    1.164    0.060    0.187    0.060    1.024   23.494    6.138
     26.510  416.675    1.175    0.094    0.207    0.094    0.971   23.527    6.553
     26.520  413.549    1.259    0.094    0.271    0.120    0.956   23.156    6.519
     26.530  420.273    1.441    0.060    0.311    0.134    0.918   23.751    6.382
     26.540  419.749    1.164    0.100    0.468    0.094    0.971   22.412    6.294
     26.550  418.572    1.282    0.134    0.367    0.160    0.831   22.281    6.390
     26.560  417.579    1.088    0.100    0.281    0.134    0.831   23.188    6.387
     26.570  419.221    1.195    0.060    0.281    0.120    0.770   22.574    6.401
     26.580  417.252    1.088    0.067    0.247    0.131    0.857   22.235    6.092
     26.590  416.818    1.248    0.067    0.191    0.000    0.857   22.372    6.488
     26.600  420.363    1.195    0.134    0.338    0.067    0.952   22.448    6.258
     26.610  418.138    1.248    0.127    0.225    0.127    0.724   21.514    6.827
     26.620  416.339    1.062    0.127    0.173    0.067    0.952   21.907    6.675
     26.630  418.598    1.301    0.033    0.127    0.138    1.039   22.307    6.550
     26.640  418.868    1.229    0.100    0.479    0.067    0.732   21.423    6.529
     26.650  417.901    1.410    0.134    0.311    0.205    0.910   22.205    6.710
     26.660  419.098    1.225    0.100    0.225    0.227    0.990   22.340    6.646
     26.670  416.957    1.221    0.100    0.134    0.254    1.024   22.427    6.383
     26.680  418.785    1.297    0.100    0.361    0.234    0.884   22.494    6.372
     26.690  414.477    1.540    0.134    0.251    0.134    0.740   22.496    6.134
     26.700  416.878    1.141    0.100    0.281    0.201    0.759   21.989    6.411
     26.710  415.559    1.255    0.094    0.207    0.239    0.705   22.547    5.884
     26.720  420.904    1.350    0.033    0.445    0.194    1.024   22.385    6.501
     26.730  415.834    1.376    0.100    0.345    0.165    0.846   22.262    6.078
     26.740  414.006    1.255    0.100    0.352    0.165    0.759   23.112    6.112
     26.750  416.370    1.403    0.127    0.233    0.239    0.732   22.628    6.667
     26.760  420.537    1.107    0.100    0.311    0.272    0.842   22.272    6.503
     26.770  419.475    1.217    0.067    0.445    0.138    0.971   22.871    6.642
     26.780  418.498    1.206    0.134    0.187    0.094    0.891   21.799    5.844
     26.790  417.429    1.308    0.134    0.338    0.227    0.698   22.547    6.333
     26.800  415.419    1.195    0.100    0.398    0.194    0.705   23.045    5.913
     26.810  415.578    1.259    0.067    0.180    0.167    0.717   22.279    5.987
     26.820  413.607    1.297    0.067    0.334    0.134    0.698   23.137    6.020
     26.830  411.650    1.115    0.100    0.293    0.234    0.891   22.509    5.360
     26.840  416.962    1.190    0.033    0.363    0.205    0.705   23.196    5.468
     26.850  415.837    1.437    0.033    0.318    0.134    0.618   23.234    5.816
     26.860  415.298    1.285    0.100    0.300    0.160    0.766   23.048    6.369
     26.870  415.831    1.164    0.100    0.405    0.227    0.759   22.839    5.961
     26.880  415.519    1.320    0.067    0.300    0.172    0.724   22.752    6.143
     26.890  414.339    1.365    0.067    0.401    0.221    0.724   22.245    6.165
     26.900  414.808    1.141    0.165    0.441    0.172    0.758   22.211    6.146
     26.910  415.241    1.190    0.067    0.321    0.194    0.884   22.027    6.411
     26.920  414.371    1.297    0.067    0.419    0.194    0.755   21.330    6.048
     26.930  414.378    1.244    0.127    0.361    0.138    0.705   20.944    5.761
     26.940  412.150    1.395    0.033    0.590    0.100    1.005   21.685    6.051
     26.950  417.439    1.403    0.160    0.448    0.214    0.922   21.450    6.333
     26.960  415.940    1.221    0.060    0.548    0.205    0.660   21.264    6.114
     26.970  414.233    1.255    0.000    0.254    0.160    0.671   21.914    5.797
     26.980  418.974    1.267    0.100    0.414    0.232    0.735   22.662    5.901
     26.990  418.597    1.035    0.120    0.307    0.261    0.891   22.950    6.049
     27.000  410.262    1.285    0.100    0.501    0.227    0.800   21.838    5.734
     27.010  412.874    1.285    0.067    0.508    0.100    0.812   21.821    6.656
     27.020  412.798    1.361    0.067    0.474    0.194    0.952   21.607    6.560
     27.030  412.034    1.248    0.033    0.438    0.234    0.735   22.154    6.019
     27.040  412.852    1.255    0.067    0.434    0.160    0.747   21.302    6.249
     27.050  415.765    1.232    0.127    0.314    0.198    0.713   22.803    5.812
     27.060  414.502    1.168    0.094    0.274    0.227    0.819   21.750    6.124
     27.070  417.308    1.426    0.100    0.412    0.167    0.971   23.081    6.344
     27.080  416.186    1.312    0.100    0.488    0.227    0.846   22.315    5.979
     27.090  411.562    1.441    0.033    0.227    0.201    1.039   21.334    5.255
     27.100  421.234    1.456    0.100    0.381    0.167    1.092   22.840    5.783
     27.110  415.586    1.392    0.094    0.367    0.388    0.994   21.919    5.727
     27.120  417.434    1.445    0.100    0.508    0.227    0.759   22.023    5.529
     27.130  412.419    1.365    0.067    0.318    0.234    0.785   21.942    6.025
     27.140  414.071    1.221    0.067    0.535    0.160    0.573   22.022    5.632
     27.150  415.650    1.501    0.067    0.461    0.232    0.865   22.828    6.077
     27.160  414.764    1.320    0.100    0.456    0.194    0.777   22.224    5.829
     27.170  421.310    1.312    0.165    0.321    0.234    0.819   22.583    6.163
     27.180  418.137    1.376    0.127    0.434    0.265    0.936   21.696    6.197
     27.190  414.333    1.179    0.033    0.348    0.201    0.755   22.455    6.643
     27.200  414.886    1.285    0.100    0.479    0.332    0.660   20.830    6.192
     27.210  414.359    1.551    0.067    0.508    0.341    0.793   21.238    5.861
     27.220  414.384    1.282    0.033    0.474    0.294    0.732   22.172    6.032
     27.230  418.462    1.232    0.100    0.484    0.227    0.732   21.679    6.706
     27.240  416.497    1.270    0.127    0.535    0.328    0.891   21.726    6.209
     27.250  414.772    1.350    0.060    0.515    0.227    0.679   21.945    6.526
     27.260  419.357    1.350    0.094    0.461    0.261    0.664   21.939    6.324
     27.270  414.115    1.350    0.027    0.468    0.265    0.493   21.402    5.555
     27.280  417.727    1.407    0.127    0.374    0.268    0.713   22.023    6.016
     27.290  417.607    1.357    0.100    0.441    0.328    0.728   21.757    6.465
     27.300  413.645    1.255    0.067    0.374    0.261    0.546   21.987    5.631
     27.310  414.221    1.301    0.033    0.374    0.187    0.550   21.544    5.612
     27.320  414.250    1.509    0.067    0.468    0.201    0.485   20.855    5.417
     27.330  416.073    1.415    0.100    0.539    0.221    0.603   21.869    5.787
     27.340  413.257    1.285    0.067    0.560    0.254    0.652   21.886    5.210
     27.350  415.440    1.331    0.127    0.381    0.287    0.648   21.476    5.345
     27.360  416.212    1.376    0.134    0.546    0.268    0.523   21.770    5.617
     27.370  414.686    1.282    0.100    0.414    0.268    0.770   21.601    5.730
     27.380  410.726    1.160    0.087    0.501    0.194    0.610   21.952    6.059
     27.390  412.673    1.134    0.100    0.438    0.287    0.762   21.842    5.709
     27.400  412.663    1.179    0.067    0.268    0.294    0.645   21.894    5.361
     27.410  416.749    1.073    0.067    0.378    0.227    0.675   22.301    5.747
     27.420  410.346    1.267    0.100    0.431    0.167    0.759   20.993    5.504
     27.430  411.895    1.320    0.100    0.359    0.167    0.838   21.399    5.657
     27.440  413.081    1.365    0.100    0.307    0.205    0.865   20.960    4.958
     27.450  412.293    1.388    0.134    0.321    0.227    0.713   21.635    5.056
     27.460  409.796    1.088    0.100    0.388    0.160    0.671   21.448    5.210
     27.470  412.134    1.263    0.100    0.414    0.194    0.637   21.342    5.366
     27.480  411.119    1.293    0.100    0.254    0.167    0.705   21.714    5.883
     27.490  412.840    1.547    0.134    0.281    0.138    0.565   21.204    5.159
     27.500  415.231    1.498    0.067    0.211    0.322    0.838   21.781    5.621
     27.510  411.307    1.141    0.127    0.287    0.265    0.781   22.011    5.450
     27.520  413.727    1.376    0.100    0.388    0.134    0.565   21.762    5.166
     27.530  410.848    1.388    0.094    0.508    0.134    0.607   22.058    5.075
     27.540  414.968    1.081    0.127    0.354    0.160    0.520   21.277    5.024
     27.550  417.323    1.126    0.127    0.381    0.258    0.641   22.334    5.394
     27.560  415.022    1.236    0.205    0.381    0.287    0.686   22.004    5.724
     27.570  414.611    1.115    0.094    0.325    0.221    0.785   21.173    5.364
     27.580  414.345    1.346    0.094    0.254    0.198    0.641   21.590    5.748
     27.590  413.092    1.217    0.033    0.314    0.172    0.698   21.547    5.822
     27.600  416.241    1.312    0.100    0.318    0.265    0.751   22.131    6.082
     27.610  412.325    1.665    0.127    0.374    0.254    0.637   21.671    5.890
     27.620  416.446    1.524    0.067    0.321    0.160    0.671   21.911    6.078
     27.630  416.630    1.543    0.138    0.408    0.160    0.679   21.266    5.764
     27.640  411.766    1.293    0.071    0.592    0.160    0.626   21.880    5.953
     27.650  415.157    1.407    0.067    0.486    0.198    0.705   21.754    5.403
     27.660  412.196    1.392    0.033    0.254    0.194    0.770   21.856    5.933
     27.670  411.924    1.365    0.067    0.221    0.232    0.705   22.074    6.203
     27.680  412.746    1.445    0.067    0.247    0.127    0.588   20.812    6.364
     27.690  416.373    1.202    0.105    0.251    0.160    0.675   22.194    5.522
     27.700  415.255    1.460    0.000    0.332    0.127    0.615   22.354    5.817
     27.710  412.670    1.259    0.134    0.341    0.232    0.652   22.151    6.162
     27.720  413.610    1.346    0.165    0.388    0.194    0.599   21.954    5.956
     27.730  414.673    1.153    0.138    0.381    0.187    0.713   22.221    6.100
     27.740  413.196    1.073    0.100    0.341    0.205    0.793   21.670    6.034
     27.750  415.852    1.053    0.100    0.300    0.258    0.584   22.898    5.935
     27.760  414.749    1.388    0.100    0.441    0.194    0.629   22.071    5.969
     27.770  414.077    1.410    0.067    0.412    0.195    0.668   22.076    5.971
     27.780  413.773    1.240    0.100    0.431    0.160    0.890   22.671    5.721
     27.790  416.269    1.464    0.067    0.254    0.100    0.823   22.084    5.812
     27.800  417.767    1.160    0.033    0.348    0.221    0.671   21.837    5.634
     27.810  418.011    1.153    0.033    0.329    0.292    0.759   21.447    6.269
     27.820  415.448    1.195    0.033    0.341    0.201    0.774   21.599    5.019
     27.830  416.285    1.229    0.033    0.321    0.194    0.607   21.570    5.618
     27.840  418.085    1.285    0.067    0.311    0.254    0.804   22.837    6.021
     27.850  416.334    1.115    0.098    0.147    0.187    0.861   21.909    5.811
     27.860  415.010    1.452    0.067    0.247    0.294    0.615   21.991    5.765
     27.870  416.945    1.354    0.067    0.214    0.254    0.645   21.239    5.869
     27.880  419.261    1.221    0.060    0.191    0.292    0.523   23.350    6.052
     27.890  416.958    1.081    0.087    0.389    0.227    0.671   21.142    5.246
     27.900  419.711    1.213    0.033    0.314    0.261    0.759   21.353    5.491
     27.910  415.377    1.244    0.053    0.474    0.194    0.713   22.281    5.546
     27.920  419.202    1.373    0.033    0.348    0.232    0.565   22.487    5.895
     27.930  418.928    1.285    0.000    0.120    0.160    0.774   22.155    5.098
     27.940  416.297    1.179    0.127    0.154    0.221    0.637   21.581    6.138
     27.950  419.625    1.111    0.067    0.281    0.160    0.512   21.914    5.885
     27.960  415.761    1.354    0.067    0.254    0.134    0.527   20.665    5.782
     27.970  422.246    1.327    0.100    0.281    0.201    0.539   22.005    5.211
     27.980  419.783    1.176    0.154    0.240    0.221    0.557   21.276    5.795
     27.990  416.140    1.354    0.067    0.254    0.294    0.671   21.184    5.489
     28.000  419.254    1.195    0.033    0.287    0.261    0.637   21.904    5.165
     28.010  422.731    1.195    0.127    0.381    0.227    0.633   22.490    4.989
     28.020  419.280    1.100    0.067    0.334    0.227    0.804   21.793    5.243
     28.030  421.067    1.073    0.134    0.287    0.287    0.819   22.319    5.347
     28.040  418.776    1.251    0.033    0.354    0.261    0.603   21.795    4.878
     28.050  416.888    0.956    0.100    0.281    0.227    0.709   22.011    4.873
     28.060  414.729    1.267    0.100    0.281    0.234    0.899   21.379    4.950
     28.070  418.193    1.437    0.127    0.214    0.314    1.028   22.307    4.625
     28.080  420.799    1.267    0.000    0.281    0.227    1.032   22.026    4.715
     28.090  419.447    1.062    0.033    0.214    0.268    1.062   22.360    5.735
     28.100  418.803    1.350    0.060    0.281    0.254    0.872   21.260    5.904
     28.110  414.718    1.145    0.100    0.281    0.227    0.796   22.287    5.076
     28.120  418.032    1.301    0.067    0.147    0.194    1.058   22.609    5.243
     28.130  418.811    1.213    0.100    0.281    0.221    1.043   21.951    5.580
     28.140  422.119    1.206    0.067    0.247    0.205    1.191   21.515    5.455
     28.150  416.978    1.168    0.138    0.207    0.134    1.145   22.055    5.421
     28.160  421.236    1.232    0.100    0.214    0.261    0.888   22.569    5.669
     28.170  419.872    1.418    0.100    0.254    0.354    0.925   21.971    5.233
     28.180  416.914    1.490    0.033    0.307    0.366    0.952   21.843    5.567
     28.190  416.081    1.418    0.067    0.474    0.094    0.668   22.094    5.765
     28.200  418.206    1.339    0.067    0.361    0.287    0.910   22.268    5.797
     28.210  416.326    1.392    0.067    0.434    0.167    0.918   22.204    6.316
     28.220  415.943    1.536    0.094    0.354    0.187    0.717   22.122    6.805
     28.230  418.799    1.323    0.100    0.501    0.254    0.645   22.374    6.166
     28.240  415.199    1.232    0.067    0.374    0.134    0.679   21.839    6.283
     28.250  421.911    1.649    0.100    0.468    0.307    0.777   21.228    6.089
     28.260  414.664    1.407    0.094    0.405    0.134    0.660   22.045    6.020
     28.270  419.157    1.467    0.060    0.481    0.100    0.880   21.248    6.017
     28.280  421.222    1.365    0.127    0.434    0.254    1.145   22.249    6.199
     28.290  414.267    1.339    0.100    0.281    0.127    0.895   21.389    6.431
     28.300  419.212    1.179    0.033    0.226    0.187    0.607   21.422    6.566
     28.310  419.379    1.509    0.100    0.226    0.194    0.732   21.872    6.557
     28.320  418.942    1.634    0.027    0.247    0.127    0.652   22.260    6.093
     28.330  415.696    1.600    0.000    0.154    0.201    0.690   22.883    5.805
     28.340  420.147    1.399    0.000    0.247    0.134    0.846   22.443    5.787
     28.350  416.011    1.187    0.033    0.221    0.134    0.888   21.261    5.546
     28.360  416.248    1.259    0.067    0.258    0.134    0.884   22.356    5.756
     28.370  417.368    1.278    0.033    0.258    0.134    0.865   22.573    5.139
     28.380  416.031    1.168    0.067    0.147    0.221    0.819   22.688    5.862
     28.390  416.665    1.297    0.000    0.274    0.227    0.952   22.175    5.829
     28.400  417.223    1.259    0.033    0.218    0.127    0.800   22.495    5.585
     28.410  415.769    1.206    0.060    0.281    0.134    0.899   21.564    5.738
     28.420  418.959    1.350    0.027    0.247    0.134    0.751   22.010    5.838
     28.430  416.635    1.267    0.033    0.214    0.067    0.766   22.310    6.062
     28.440  419.574    1.274    0.027    0.214    0.094    0.812   22.790    5.631
     28.450  417.369    1.274    0.033    0.214    0.134    0.925   23.091    5.524
     28.460  419.592    1.323    0.000    0.247    0.134    0.770   22.747    5.059
     28.470  416.031    1.282    0.027    0.385    0.254    0.618   22.920    5.247
     28.480  419.429    1.407    0.000    0.225    0.167    0.539   22.798    5.799
     28.490  416.559    1.452    0.033    0.187    0.154    0.698   22.276    5.477
     28.500  416.383    1.380    0.000    0.359    0.247    0.637   21.920    5.625
     28.510  416.055    1.361    0.067    0.292    0.187    0.804   22.675    5.919
     28.520  417.404    1.452    0.067    0.258    0.278    0.705   22.467    5.823
     28.530  419.511    1.418    0.067    0.348    0.254    0.960   22.004    6.082
     28.540  420.904    1.395    0.033    0.187    0.134    0.724   21.815    5.880
     28.550  417.920    1.221    0.033    0.225    0.287    0.740   22.457    5.537
     28.560  418.844    1.195    0.094    0.258    0.160    0.743   22.921    6.061
     28.570  418.609    1.195    0.060    0.341    0.274    0.705   22.713    5.745
     28.580  416.003    1.244    0.053    0.445    0.187    0.766   22.231    5.964
     28.590  416.529    1.278    0.000    0.321    0.167    0.652   22.315    6.483
     28.600  422.803    1.244    0.000    0.254    0.234    0.784   23.048    6.734
     28.610  419.350    1.221    0.000    0.341    0.167    0.750   22.995    5.516
     28.620  419.830    1.498    0.067    0.292    0.254    0.944   22.511    6.280
     28.630  420.359    1.456    0.060    0.575    0.227    0.819   22.604    6.174
     28.640  418.503    1.376    0.033    0.535    0.167    0.592   23.114    6.453
     28.650  417.395    1.403    0.100    0.441    0.134    0.721   21.986    5.914
     28.660  417.989    1.202    0.033    0.408    0.134    0.690   22.600    6.322
     28.670  418.773    1.376    0.127    0.486    0.261    0.705   22.818    6.420
     28.680  415.444    1.209    0.127    0.461    0.134    0.519   22.239    6.301
     28.690  421.497    1.471    0.127    0.601    0.227    0.694   22.114    6.082
     28.700  416.069    1.373    0.100    0.414    0.201    0.819   22.521    5.952
     28.710  421.111    1.259    0.067    0.455    0.361    0.527   21.662    5.715
     28.720  422.780    1.392    0.194    0.474    0.361    0.652   23.129    6.248
     28.730  417.779    1.282    0.067    0.601    0.234    0.671   22.745    6.135
     28.740  417.077    1.232    0.067    0.486    0.254    0.652   22.134    5.665
     28.750  418.242    1.274    0.067    0.501    0.287    0.679   22.618    5.549
     28.760  420.772    1.327    0.067    0.525    0.227    0.573   23.591    6.107
     28.770  419.760    1.262    0.094    0.300    0.154    0.645   22.752    6.245
     28.780  422.401    1.221    0.060    0.367    0.294    0.611   23.603    5.587
     28.790  422.170    1.509    0.127    0.274    0.261    0.671   22.590    6.600
     28.800  421.528    1.035    0.100    0.498    0.321    0.682   22.951    5.588
     28.810  417.936    1.297    0.067    0.348    0.247    0.846   21.845    5.970
     28.820  416.377    1.452    0.094    0.348    0.167    0.607   22.530    6.589
     28.830  418.623    1.255    0.067    0.472    0.268    0.512   22.701    6.371
     28.840  419.561    1.232    0.187    0.300    0.221    0.592   23.409    6.873
     28.850  416.578    1.100    0.087    0.367    0.134    0.625   22.737    6.092
     28.860  421.091    1.217    0.067    0.401    0.194    0.694   23.384    6.477
     28.870  415.115    1.346    0.120    0.254    0.100    0.784   22.896    5.917
     28.880  420.600    1.248    0.033    0.434    0.311    0.592   23.239    6.120
     28.890  420.977    1.498    0.160    0.448    0.127    0.724   22.974    6.214
     28.900  415.686    1.445    0.000    0.221    0.094    0.607   23.245    6.069
     28.910  422.761    1.441    0.027    0.227    0.187    0.584   23.480    5.303
     28.920  417.573    1.232    0.094    0.441    0.154    0.671   21.883    5.485
     28.930  418.332    1.369    0.094    0.281    0.134    0.712   22.828    4.804
     28.940  422.583    1.448    0.100    0.294    0.127    0.750   23.168    5.466
     28.950  419.028    1.373    0.087    0.247    0.227    0.546   23.046    5.002
     28.960  417.535    1.456    0.060    0.274    0.167    0.697   22.226    5.729
     28.970  420.817    1.384    0.060    0.221    0.261    0.610   22.879    5.807
     28.980  419.230    1.115    0.134    0.160    0.408    0.777   22.581    5.563
     28.990  418.537    1.293    0.100    0.194    0.348    0.679   22.011    5.994
     29.000  423.279    1.607    0.227    0.287    0.328    0.774   23.053    5.462
     29.010  420.043    1.365    0.060    0.287    0.134    0.572   22.878    5.229
     29.020  425.292    1.232    0.060    0.338    0.254    0.599   22.674    6.005
     29.030  421.436    1.297    0.087    0.395    0.187    0.679   22.314    5.996
     29.040  424.974    1.270    0.033    0.314    0.167    0.546   23.049    5.447
     29.050  420.420    1.100    0.027    0.318    0.160    0.690   22.347    6.088
     29.060  421.238    1.297    0.033    0.272    0.254    0.652   22.933    5.437
     29.070  420.572    1.399    0.033    0.301    0.160    0.849   22.897    5.629
     29.080  422.937    1.293    0.134    0.356    0.352    0.717   22.618    5.844
     29.090  420.987    1.259    0.067    0.354    0.341    0.705   22.730    5.620
     29.100  421.072    0.834    0.221    0.314    0.201    0.819   22.540    5.203
     29.110  423.172    1.195    0.138    0.201    0.234    0.785   22.627    5.641
     29.120  417.248    1.376    0.100    0.307    0.167    0.687   21.996    5.656
     29.130  420.260    1.403    0.100    0.293    0.221    0.615   22.407    5.777
     29.140  420.834    1.293    0.033    0.521    0.160    0.645   22.713    5.499
     29.150  422.971    1.153    0.100    0.543    0.321    0.679   22.775    5.631
     29.160  422.396    1.482    0.067    0.474    0.134    0.793   22.071    5.551
     29.170  420.277    1.312    0.120    0.414    0.227    0.629   22.702    5.437
     29.180  412.305    1.221    0.033    0.621    0.194    0.599   22.217    4.808
     29.190  416.333    1.285    0.060    0.474    0.127    0.345   23.038    5.067
     29.200  419.009    1.100    0.060    0.374    0.227    0.538   22.427    5.101
     29.210  418.835    1.354    0.033    0.360    0.299    0.618   22.561    5.093
     29.220  417.453    1.429    0.067    0.408    0.194    0.626   22.087    5.406
     29.230  417.150    1.410    0.167    0.421    0.287    0.724   22.003    5.431
     29.240  417.734    1.270    0.067    0.462    0.154    0.610   21.242    5.887
     29.250  416.728    1.392    0.000    0.435    0.254    0.599   21.265    5.647
     29.260  423.790    1.274    0.027    0.635    0.281    0.732   22.623    5.212
     29.270  420.375    1.376    0.094    0.541    0.187    0.656   21.572    5.592
     29.280  426.053    1.445    0.127    0.421    0.160    0.865   22.546    5.632
     29.290  421.863    1.460    0.127    0.479    0.247    0.781   21.984    5.623
     29.300  421.957    1.558    0.060    0.287    0.100    0.857   22.558    5.698
     29.310  419.304    1.323    0.100    0.414    0.100    1.024   22.812    5.529
     29.320  419.113    1.418    0.033    0.314    0.254    0.857   21.203    6.174
     29.330  419.939    1.384    0.100    0.408    0.329    0.913   21.191    5.745
     29.340  417.991    1.232    0.167    0.401    0.167    0.815   21.424    5.326
     29.350  417.563    1.392    0.067    0.408    0.100    0.724   21.578    5.508
     29.360  422.863    1.532    0.100    0.588    0.221    0.838   21.993    5.762
     29.370  424.187    1.141    0.033    0.508    0.100    0.728   22.413    5.504
     29.380  418.043    1.361    0.000    0.314    0.134    0.618   22.349    5.888
     29.390  422.874    1.373    0.000    0.434    0.240    0.587   22.498    5.846
     29.400  419.024    1.020    0.000    0.267    0.303    0.353   22.417    5.507
     29.410  422.271    1.426    0.033    0.267    0.187    0.626   23.153    5.836
     29.420  420.587    1.350    0.060    0.287    0.187    0.751   22.789    6.171
     29.430  421.503    1.297    0.100    0.180    0.167    0.679   22.121    5.733
     29.440  423.070    1.009    0.000    0.240    0.187    0.592   23.168    5.804
     29.450  422.105    1.229    0.060    0.218    0.254    0.633   22.499    5.414
     29.460  417.809    1.141    0.033    0.244    0.094    0.557   22.175    5.472
     29.470  419.029    1.452    0.033    0.214    0.100    0.774   22.659    5.522
     29.480  422.548    1.426    0.067    0.322    0.160    0.796   22.755    5.583
     29.490  421.696    1.126    0.033    0.281    0.154    0.584   21.636    5.145
     29.500  419.119    1.304    0.160    0.374    0.251    0.758   21.271    5.735
     29.510  416.943    1.096    0.033    0.254    0.160    0.572   21.847    5.593
     29.520  420.248    1.270    0.100    0.314    0.258    0.523   21.596    6.106
     29.530  419.340    1.232    0.067    0.287    0.201    0.599   22.195    5.455
     29.540  415.143    1.482    0.060    0.274    0.167    0.512   22.295    6.079
     29.550  416.979    1.346    0.053    0.348    0.160    0.660   21.878    5.853
     29.560  416.262    1.403    0.100    0.320    0.094    0.580   22.909    6.217
     29.570  421.589    1.339    0.094    0.367    0.160    0.625   22.588    5.666
     29.580  419.153    1.437    0.067    0.327    0.120    0.539   21.673    6.557
     29.590  417.162    1.301    0.000    0.274    0.100    0.793   22.112    6.096
     29.600  419.521    1.339    0.094    0.307    0.221    0.812   22.130    6.298
     29.610  417.660    1.278    0.067    0.314    0.160    0.652   21.515    6.104
     29.620  420.532    1.445    0.094    0.254    0.194    0.569   22.160    6.479
     29.630  418.014    1.285    0.071    0.300    0.287    0.448   21.810    5.846
     29.640  418.669    1.327    0.138    0.367    0.232    0.504   21.849    6.261
     29.650  420.344    1.327    0.067    0.474    0.254    0.633   22.687    5.258
     29.660  423.444    1.407    0.038    0.441    0.254    0.599   23.317    5.777
     29.670  425.340    1.540    0.033    0.401    0.134    0.538   23.586    5.706
     29.680  420.498    1.445    0.060    0.494    0.067    0.557   22.290    5.793
     29.690  425.423    1.471    0.067    0.408    0.265    0.637   23.422    5.255
     29.700  425.638    1.255    0.100    0.512    0.251    0.675   23.666    5.740
     29.710  424.371    1.441    0.134    0.354    0.265    0.633   23.759    5.281
     29.720  419.479    1.505    0.100    0.412    0.160    0.804   22.672    5.597
     29.730  415.521    1.585    0.134    0.281    0.261    0.618   22.001    5.290
     29.740  419.487    1.434    0.033    0.494    0.294    0.618   23.232    5.368
     29.750  420.748    1.190    0.000    0.281    0.388    0.606   22.624    5.501
     29.760  418.697    1.346    0.060    0.434    0.287    0.512   22.405    5.420
     29.770  416.788    1.429    0.060    0.354    0.294    0.721   23.439    5.284
     29.780  416.297    1.247    0.067    0.354    0.232    0.705   21.913    5.276
     29.790  419.858    1.187    0.098    0.227    0.288    0.478   22.169    5.899
     29.800  419.434    1.035    0.100    0.221    0.221    0.740   21.824    5.307
     29.810  415.696    1.346    0.060    0.348    0.239    0.944   22.582    5.224
     29.820  415.422    1.107    0.033    0.187    0.227    0.788   21.459    5.386
     29.830  418.003    1.346    0.067    0.348    0.287    0.546   21.820    5.557
     29.840  423.291    1.376    0.033    0.354    0.165    0.668   22.140    5.238
     29.850  415.855    1.471    0.100    0.247    0.221    0.721   21.337    5.252
     29.860  420.215    1.373    0.033    0.448    0.154    0.872   23.120    5.587
     29.870  418.419    1.490    0.033    0.281    0.127    0.607   22.256    5.776
     29.880  420.226    1.437    0.100    0.341    0.198    0.687   21.531    5.727
     29.890  418.995    1.297    0.105    0.221    0.194    0.467   21.471    6.327
     29.900  415.609    1.160    0.033    0.354    0.261    0.539   22.557    5.741
     29.910  414.029    1.240    0.000    0.247    0.194    0.432   23.626    5.434
     29.920  417.714    1.232    0.071    0.414    0.194    0.671   22.057    6.092
     29.930  417.137    1.320    0.033    0.221    0.165    0.485   22.278    5.700
     29.940  417.030    1.297    0.165    0.348    0.321    0.740   22.780    6.000
     29.950  413.924    1.274    0.067    0.281    0.234    0.644   21.656    6.203
     29.960  413.313    1.361    0.134    0.412    0.261    0.588   22.073    5.787
     29.970  419.528    1.479    0.033    0.321    0.430    0.459   22.334    5.364
     29.980  416.060    1.339    0.067    0.412    0.396    0.580   21.993    5.424
     29.990  415.886    1.452    0.134    0.314    0.227    0.599   22.080    5.673
     30.000  413.961    1.410    0.067    0.247    0.187    0.607   22.241    5.901
     30.010  416.978    1.407    0.127    0.281    0.167    0.807   23.645    6.042
     30.020  412.648    1.426    0.094    0.314    0.306    0.713   22.207    6.412
     30.030  417.658    1.323    0.100    0.187    0.194    0.962   23.062    5.812
     30.040  420.347    1.153    0.094    0.247    0.363    0.531   22.889    6.143
     30.050  417.067    1.365    0.067    0.221    0.272    0.682   22.376    5.551
     30.060  416.930    1.452    0.134    0.254    0.167    0.637   23.016    5.736
     30.070  418.165    1.320    0.067    0.127    0.167    0.735   22.880    6.003
     30.080  418.559    1.141    0.127    0.334    0.294    0.746   23.003    6.018
     30.090  416.258    1.415    0.165    0.281    0.294    0.690   22.507    5.522
     30.100  415.724    1.187    0.127    0.221    0.254    0.565   22.633    5.563
     30.110  418.322    1.236    0.100    0.251    0.239    0.766   22.311    5.542
     30.120  418.609    1.149    0.134    0.281    0.366    0.504   23.512    5.645
     30.130  416.361    1.339    0.100    0.314    0.201    0.724   22.138    5.458
     30.140  412.732    1.502    0.165    0.248    0.160    0.679   21.707    5.182
     30.150  417.396    1.395    0.100    0.180    0.172    0.777   23.170    5.642
     30.160  415.392    1.399    0.033    0.167    0.160    0.751   22.156    5.484
     30.170  418.250    1.069    0.105    0.247    0.134    0.918   23.292    5.687
     30.180  412.104    0.929    0.033    0.187    0.167    0.796   22.877    5.539
     30.190  413.747    1.452    0.033    0.218    0.227    0.944   23.359    5.710
     30.200  416.762    1.096    0.067    0.187    0.232    1.077   23.329    5.616
     30.210  416.658    1.293    0.000    0.285    0.287    0.629   23.628    6.264
     30.220  415.941    1.073    0.094    0.281    0.265    0.838   22.834    5.956
     30.230  419.549    1.043    0.033    0.180    0.232    0.918   24.459    5.656
     30.240  413.776    1.232    0.067    0.214    0.227    0.918   22.803    5.705
     30.250  414.276    1.232    0.067    0.180    0.232    0.687   23.320    6.835
     30.260  414.855    1.297    0.033    0.247    0.165    0.967   23.332    6.160
     30.270  415.963    1.179    0.027    0.207    0.194    0.812   23.180    6.148
     30.280  416.569    1.190    0.033    0.214    0.261    0.774   23.320    6.120
     30.290  416.202    1.213    0.033    0.247    0.194    0.971   23.197    5.592
     30.300  416.650    1.285    0.134    0.401    0.160    0.796   23.199    5.805
     30.310  415.548    1.190    0.094    0.314    0.134    0.865   23.417    6.154
     30.320  414.240    1.339    0.100    0.254    0.227    0.721   22.691    5.965
     30.330  412.110    1.047    0.033    0.354    0.265    0.823   22.323    6.120
     30.340  411.682    1.339    0.067    0.448    0.167    0.884   23.121    5.971
     30.350  415.360    0.929    0.134    0.321    0.227    0.690   22.954    5.948
     30.360  418.823    1.073    0.067    0.287    0.194    0.713   23.757    5.717
     30.370  417.014    1.293    0.094    0.441    0.167    0.724   23.898    5.462
     30.380  416.433    1.403    0.094    0.314    0.167    0.986   23.734    5.920
     30.390  416.083    1.399    0.067    0.408    0.265    0.925   23.548    5.833
     30.400  415.614    1.206    0.033    0.508    0.205    0.728   23.216    6.143
     30.410  415.449    1.267    0.100    0.381    0.227    0.770   23.564    6.294
     30.420  413.986    1.123    0.100    0.381    0.198    0.705   24.413    6.313
     30.430  413.582    1.047    0.100    0.542    0.060    0.759   23.767    6.621
     30.440  416.846    1.069    0.127    0.381    0.232    0.899   24.279    6.619
     30.450  413.870    1.190    0.134    0.354    0.134    0.705   23.947    6.698
     30.460  413.310    0.982    0.100    0.488    0.167    0.978   24.278    5.409
     30.470  416.270    1.153    0.100    0.348    0.268    0.865   23.808    5.413
     30.480  414.973    1.209    0.100    0.381    0.281    0.872   22.986    6.092
     30.490  414.771    1.176    0.027    0.388    0.134    0.812   23.549    6.985
     30.500  416.027    1.100    0.100    0.381    0.067    0.717   23.573    6.720
     30.510  421.533    1.153    0.094    0.374    0.194    1.001   23.123    6.525
     30.520  415.132    1.429    0.067    0.441    0.227    0.721   23.251    6.236
     30.530  416.236    1.221    0.100    0.388    0.227    0.827   23.708    6.121
     30.540  413.235    1.202    0.100    0.441    0.172    0.777   24.023    6.705
     30.550  412.757    1.206    0.033    0.516    0.100    0.838   24.158    6.427
     30.560  419.267    1.331    0.067    0.448    0.227    0.819   24.288    6.180
     30.570  419.264    1.035    0.134    0.535    0.134    1.005   24.538    6.335
     30.580  418.902    1.005    0.060    0.474    0.227    0.668   23.796    6.273
     30.590  418.310    0.910    0.087    0.388    0.187    0.880   24.339    5.944
     30.600  421.378    0.861    0.067    0.287    0.060    0.925   24.202    5.788
     30.610  419.733    1.035    0.134    0.348    0.127    0.910   22.887    6.071
     30.620  416.282    0.956    0.100    0.408    0.131    0.944   22.173    6.128
     30.630  414.659    1.206    0.134    0.414    0.306    0.895   22.639    6.084
     30.640  415.770    1.160    0.100    0.382    0.201    0.891   22.871    6.094
     30.650  416.875    1.285    0.127    0.408    0.234    0.838   23.499    6.332
     30.660  419.066    1.213    0.100    0.474    0.201    0.944   23.073    6.496
     30.670  419.863    1.281    0.094    0.431    0.134    0.831   23.312    6.040
     30.680  416.858    1.244    0.060    0.381    0.167    1.047   22.792    5.943
     30.690  418.307    1.179    0.067    0.468    0.201    0.937   23.390    5.886
     30.700  415.262    1.259    0.033    0.362    0.399    0.846   23.000    6.416
     30.710  422.697    1.289    0.094    0.434    0.234    0.789   23.101    6.141
     30.720  416.086    1.225    0.154    0.374    0.134    0.812   22.491    6.175
     30.730  416.234    1.111    0.033    0.415    0.261    0.888   22.199    6.379
     30.740  413.301    1.232    0.067    0.341    0.294    0.812   22.894    5.693
     30.750  414.960    1.259    0.033    0.481    0.194    0.751   22.631    5.634
     30.760  414.114    1.137    0.033    0.381    0.314    0.952   22.376    6.108
     30.770  415.870    1.179    0.060    0.441    0.194    0.865   22.434    6.190
     30.780  415.138    1.248    0.033    0.401    0.227    0.732   23.230    6.343
     30.790  418.729    1.365    0.100    0.348    0.160    0.880   22.637    5.903
     30.800  416.211    1.069    0.067    0.287    0.187    0.751   23.393    6.459
     30.810  416.492    1.278    0.100    0.481    0.187    0.846   22.879    5.936
     30.820  419.332    1.232    0.033    0.354    0.160    0.838   23.495    6.270
     30.830  415.214    1.399    0.000    0.354    0.287    0.831   22.764    6.381
     30.840  412.072    1.096    0.100    0.441    0.348    0.690   22.851    5.918
     30.850  415.140    1.153    0.000    0.388    0.265    0.846   22.566    6.271
     30.860  415.613    1.115    0.100    0.448    0.325    0.713   23.500    6.001
     30.870  414.966    1.195    0.000    0.488    0.254    0.751   22.302    6.325
     30.880  416.537    1.195    0.067    0.328    0.392    0.592   22.870    5.540
     30.890  413.264    1.229    0.167    0.555    0.167    0.925   22.101    6.224
     30.900  414.632    1.267    0.100    0.395    0.254    0.732   22.587    5.934
     30.910  417.027    1.429    0.000    0.428    0.194    0.884   22.587    5.911
     30.920  417.015    1.202    0.027    0.301    0.127    0.937   22.727    6.087
     30.930  412.229    1.115    0.067    0.388    0.134    0.971   23.521    5.700
     30.940  412.178    1.088    0.027    0.354    0.187    0.812   23.260    5.829
     30.950  413.082    1.176    0.100    0.314    0.281    1.001   21.923    6.695
     30.960  416.353    1.141    0.060    0.321    0.194    0.796   23.696    6.228
     30.970  415.811    1.343    0.000    0.354    0.299    0.842   23.676    6.589
     30.980  413.858    1.498    0.033    0.474    0.187    0.925   23.413    6.557
     30.990  415.393    1.221    0.033    0.408    0.265    0.944   22.772    5.959
     31.000  412.942    1.312    0.033    0.481    0.134    0.872   23.139    6.412
     31.010  416.845    1.168    0.060    0.488    0.227    0.891   23.942    6.023
     31.020  415.007    1.141    0.067    0.287    0.247    0.747   23.986    5.725
     31.030  414.207    1.251    0.033    0.294    0.247    0.717   24.294    5.530
     31.040  415.455    1.195    0.067    0.354    0.201    0.766   23.288    5.776
     31.050  414.287    1.274    0.100    0.414    0.154    0.668   23.366    5.788
     31.060  416.483    1.088    0.100    0.442    0.160    0.751   23.044    5.945
     31.070  417.083    1.327    0.033    0.311    0.205    0.698   23.562    6.790
     31.080  409.312    1.267    0.094    0.360    0.180    0.645   22.762    5.396
     31.090  416.064    1.285    0.033    0.240    0.033    0.918   23.371    6.191
     31.100  417.288    1.047    0.100    0.441    0.127    0.812   23.466    5.790
     31.110  414.404    1.213    0.067    0.374    0.154    0.838   22.543    5.738
     31.120  415.489    1.190    0.000    0.341    0.154    0.819   22.589    6.511
     31.130  413.577    1.206    0.060    0.374    0.227    0.698   22.509    6.552
     31.140  417.079    1.312    0.033    0.348    0.299    0.830   22.877    6.492
     31.150  416.019    1.047    0.134    0.462    0.265    0.740   22.613    6.017
     31.160  417.863    1.088    0.187    0.361    0.180    0.827   23.987    5.789
     31.170  422.809    1.312    0.134    0.240    0.232    0.941   24.376    5.889
     31.180  417.378    1.380    0.067    0.481    0.221    0.740   22.785    4.994
     31.190  418.370    1.206    0.033    0.374    0.221    0.550   23.010    5.927
     31.200  418.656    1.335    0.134    0.434    0.160    0.629   22.502    5.958
     31.210  418.909    1.282    0.000    0.408    0.160    0.679   22.590    5.541
     31.220  413.009    1.274    0.033    0.240    0.154    0.857   22.368    5.657
     31.230  416.243    1.418    0.060    0.381    0.098    0.637   23.485    5.469
     31.240  415.170    1.399    0.033    0.541    0.167    0.659   23.262    5.822
     31.250  415.653    1.221    0.000    0.381    0.154    0.576   23.038    5.761
     31.260  417.496    1.274    0.033    0.408    0.100    0.690   23.006    5.456
     31.270  417.404    1.248    0.000    0.717    0.134    0.846   22.631    5.455
     31.280  418.638    1.172    0.033    0.541    0.254    0.759   22.699    5.287
     31.290  419.532    1.232    0.000    0.433    0.160    0.880   22.916    5.221
     31.300  424.373    1.323    0.100    0.426    0.221    0.960   23.253    5.521
     31.310  422.734    1.532    0.134    0.328    0.187    0.899   23.615    5.791
     31.320  417.448    1.160    0.100    0.395    0.160    0.838   23.613    5.788
     31.330  418.682    1.100    0.060    0.462    0.258    0.907   22.865    6.023
     31.340  419.227    1.320    0.120    0.474    0.307    0.880   22.786    6.116
     31.350  420.967    1.376    0.067    0.374    0.287    0.899   22.983    5.567
     31.360  420.821    1.088    0.033    0.395    0.359    0.736   23.085    5.838
     31.370  419.406    1.115    0.100    0.328    0.191    0.872   22.617    5.388
     31.380  420.928    1.320    0.000    0.388    0.165    1.020   23.345    5.622
     31.390  423.077    1.187    0.134    0.428    0.187    0.899   22.249    5.530
     31.400  422.029    1.376    0.067    0.381    0.120    0.899   22.166    6.149
     31.410  420.204    1.274    0.033    0.381    0.100    0.899   22.091    5.745
     31.420  420.754    1.270    0.033    0.488    0.127    0.804   22.209    6.017
     31.430  423.091    1.445    0.067    0.395    0.100    0.941   23.057    5.841
     31.440  421.673    1.339    0.087    0.428    0.274    0.827   23.255    5.657
     31.450  419.806    1.551    0.067    0.455    0.154    0.812   23.204    5.768
     31.460  414.512    1.494    0.033    0.414    0.094    0.740   22.872    5.510
     31.470  417.543    1.574    0.120    0.462    0.180    0.880   23.146    5.382
     31.480  417.563    1.323    0.087    0.462    0.120    0.740   23.000    5.609
     31.490  419.004    1.460    0.033    0.502    0.087    0.698   22.215    5.816
     31.500  423.831    1.365    0.094    0.548    0.100    0.721   23.403    5.898
     31.510  423.547    1.471    0.027    0.515    0.094    0.793   23.732    5.584
     31.520  422.976    1.464    0.033    0.395    0.094    0.615   22.195    5.924
     31.530  424.267    1.498    0.000    0.469    0.194    0.759   23.363    6.419
     31.540  426.133    1.498    0.100    0.307    0.134    0.819   23.954    6.187
     31.550  420.975    1.585    0.067    0.361    0.120    0.592   23.384    5.540
     31.560  418.408    1.577    0.127    0.348    0.180    0.918   22.662    5.494
     31.570  420.897    1.274    0.033    0.335    0.167    0.751   23.249    5.845
     31.580  420.297    1.407    0.067    0.421    0.187    0.793   22.605    6.041
     31.590  417.662    1.259    0.154    0.381    0.187    0.713   23.343    5.841
     31.600  415.538    1.232    0.100    0.395    0.154    0.599   23.450    5.421
     31.610  419.377    1.441    0.087    0.448    0.094    0.626   23.084    5.163
     31.620  418.707    1.479    0.067    0.395    0.160    0.539   24.050    5.386
     31.630  417.532    1.327    0.134    0.361    0.201    0.777   22.634    5.030
     31.640  418.212    1.202    0.100    0.488    0.194    0.758   23.885    5.651
     31.650  419.351    1.213    0.127    0.321    0.227    0.846   22.979    5.578
     31.660  420.663    1.407    0.067    0.548    0.247    0.774   24.052    5.833
     31.670  417.271    1.035    0.127    0.596    0.261    0.607   23.812    5.603
     31.680  417.157    1.248    0.134    0.388    0.385    0.800   23.233    5.670
     31.690  416.835    1.274    0.067    0.429    0.294    0.793   23.021    5.339
     31.700  413.417    1.384    0.033    0.474    0.274    0.717   22.974    4.773
     31.710  416.863    1.312    0.100    0.448    0.294    0.872   22.534    5.410
     31.720  414.101    1.365    0.100    0.481    0.261    0.705   23.038    5.734
     31.730  416.966    1.331    0.100    0.368    0.314    0.872   23.493    5.639
     31.740  416.611    1.267    0.134    0.474    0.167    0.884   22.506    5.952
     31.750  416.851    1.278    0.100    0.348    0.247    0.728   23.587    5.814
     31.760  413.894    1.035    0.100    0.441    0.214    0.751   22.451    5.557
     31.770  415.986    1.168    0.100    0.318    0.134    0.694   23.758    5.407
     31.780  417.141    1.123    0.100    0.421    0.127    0.618   22.839    5.706
     31.790  416.345    1.164    0.134    0.348    0.287    0.819   23.231    5.512
     31.800  420.360    1.168    0.100    0.388    0.221    0.872   23.031    5.306
     31.810  417.169    1.149    0.067    0.433    0.265    0.933   24.113    6.049
     31.820  418.092    1.039    0.067    0.505    0.348    0.918   23.388    6.033
     31.830  420.670    1.293    0.067    0.474    0.201    0.895   23.385    5.654
     31.840  419.322    1.031    0.033    0.448    0.361    0.895   22.665    5.813
     31.850  419.499    1.221    0.100    0.414    0.227    0.819   23.412    5.259
     31.860  417.283    1.134    0.100    0.455    0.194    0.705   24.104    5.751
     31.870  417.131    1.168    0.100    0.508    0.287    0.838   23.072    5.463
     31.880  418.276    1.206    0.100    0.408    0.167    0.853   23.314    5.340
     31.890  419.078    1.312    0.067    0.455    0.227    0.584   23.965    5.618
     31.900  417.124    1.259    0.100    0.421    0.194    0.622   22.731    5.431
     31.910  418.760    1.179    0.134    0.348    0.167    0.633   23.156    5.587
     31.920  417.991    1.035    0.100    0.361    0.227    0.546   22.851    5.566
     31.930  418.449    1.251    0.067    0.221    0.194    0.872   22.616    5.660
     31.940  419.986    1.179    0.127    0.412    0.321    0.910   22.395    5.941
     31.950  419.562    1.255    0.033    0.455    0.328    0.751   22.747    5.990
     31.960  418.977    1.141    0.134    0.452    0.254    0.713   22.619    5.659
     31.970  420.695    1.042    0.100    0.374    0.268    0.785   23.666    5.245
     31.980  417.756    0.876    0.067    0.388    0.299    0.709   22.803    5.766
     31.990  415.996    1.149    0.094    0.374    0.332    0.645   22.916    5.706
     32.000  417.424    0.982    0.134    0.508    0.336    0.759   22.694    5.630
     32.010  419.249    1.213    0.127    0.389    0.421    0.758   23.273    5.809
     32.020  416.719    1.001    0.067    0.419    0.261    0.721   22.130    5.436
     32.030  417.231    1.062    0.067    0.452    0.287    0.652   22.657    5.622
     32.040  418.609    1.248    0.105    0.314    0.325    0.607   23.158    5.709
     32.050  422.666    1.213    0.067    0.381    0.201    0.713   22.735    5.885
     32.060  422.549    1.396    0.067    0.445    0.287    0.910   22.969    5.841
     32.070  423.393    1.259    0.100    0.448    0.348    0.865   22.713    5.323
     32.080  421.073    1.327    0.067    0.414    0.227    0.759   23.485    5.735
     32.090  422.447    1.327    0.033    0.575    0.247    0.891   23.167    5.406
     32.100  420.284    1.464    0.067    0.548    0.254    0.645   23.171    6.276
     32.110  422.009    1.426    0.100    0.515    0.254    0.679   22.241    5.752
     32.120  416.560    1.361    0.100    0.481    0.234    0.705   22.031    5.398
     32.130  421.385    1.176    0.100    0.481    0.321    0.592   22.575    5.487
     32.140  418.279    1.415    0.127    0.481    0.515    0.732   22.393    6.261
     32.150  420.004    1.282    0.000    0.515    0.348    0.721   23.119    5.766
     32.160  423.694    1.365    0.027    0.359    0.354    0.660   23.289    5.885
     32.170  422.307    1.225    0.000    0.412    0.352    0.607   23.824    5.714
     32.180  420.872    1.259    0.000    0.419    0.167    0.580   22.797    5.735
     32.190  418.921    1.365    0.027    0.541    0.227    0.652   22.694    5.731
     32.200  416.189    1.365    0.067    0.481    0.328    0.637   22.469    6.108
     32.210  420.653    0.903    0.134    0.500    0.306    0.520   22.363    6.625
     32.220  414.946    1.141    0.160    0.572    0.265    0.615   21.805    5.789
     32.230  419.151    1.350    0.033    0.423    0.227    0.599   23.027    5.989
     32.240  415.801    1.206    0.094    0.535    0.287    0.679   22.880    6.040
     32.250  421.143    1.153    0.105    0.488    0.254    0.740   22.774    5.995
     32.260  415.622    1.123    0.067    0.448    0.287    0.740   22.592    5.661
     32.270  422.053    1.240    0.000    0.448    0.247    0.743   22.646    5.826
     32.280  421.105    1.350    0.100    0.388    0.227    0.664   23.386    5.531
     32.290  419.341    1.179    0.067    0.401    0.314    0.793   22.970    6.154
     32.300  415.813    1.376    0.100    0.541    0.294    0.751   22.104    5.951
     32.310  413.508    1.467    0.127    0.434    0.221    0.759   22.208    5.048
     32.320  415.906    1.383    0.100    0.378    0.321    0.724   22.287    5.894
     32.330  410.125    1.259    0.100    0.448    0.299    0.387   22.307    5.964
     32.340  414.694    1.350    0.067    0.381    0.287    0.565   22.904    5.731
     32.350  415.670    1.323    0.067    0.548    0.227    0.565   23.263    5.787
     32.360  416.154    1.221    0.100    0.448    0.294    0.736   23.333    5.479
     32.370  420.490    1.259    0.027    0.448    0.287    0.774   23.181    5.646
     32.380  415.542    1.206    0.033    0.508    0.261    0.687   23.306    5.642
     32.390  416.229    1.168    0.067    0.568    0.201    0.724   23.348    5.880
     32.400  416.381    1.244    0.105    0.341    0.281    0.626   23.104    5.784
     32.410  417.835    1.449    0.033    0.441    0.261    0.606   23.461    5.399
     32.420  415.669    1.312    0.100    0.448    0.187    0.553   22.628    5.749
     32.430  417.710    1.282    0.067    0.488    0.325    0.830   23.139    5.477
     32.440  414.547    1.384    0.160    0.468    0.265    0.645   23.170    5.268
     32.450  419.121    1.153    0.120    0.474    0.254    0.618   23.754    5.917
     32.460  414.964    1.282    0.134    0.448    0.221    0.766   23.867    5.522
     32.470  412.561    1.168    0.067    0.381    0.194    0.664   22.800    5.143
     32.480  416.471    1.478    0.067    0.408    0.254    0.925   22.730    6.147
     32.490  416.609    1.388    0.033    0.388    0.359    0.705   22.954    6.007
     32.500  414.791    1.282    0.094    0.608    0.261    0.724   23.309    6.335
     32.510  415.296    1.426    0.067    0.388    0.361    0.678   23.350    6.198
     32.520  417.950    1.168    0.100    0.508    0.254    0.784   24.095    5.347
     32.530  415.730    1.373    0.033    0.414    0.381    0.478   23.009    5.285
     32.540  417.927    1.202    0.067    0.441    0.359    0.652   22.937    5.342
     32.550  417.614    1.320    0.033    0.455    0.261    0.584   22.561    5.924
     32.560  413.866    1.088    0.067    0.546    0.254    0.671   22.603    5.333
     32.570  409.346    1.274    0.094    0.481    0.221    0.800   22.868    4.986
     32.580  417.133    1.232    0.094    0.419    0.294    0.705   23.407    4.913
     32.590  408.995    1.221    0.027    0.472    0.254    0.569   23.306    5.013
     32.600  415.639    1.487    0.098    0.479    0.251    0.527   23.480    4.801
     32.610  410.535    1.365    0.033    0.448    0.201    0.520   22.654    5.006
     32.620  416.280    1.221    0.094    0.374    0.287    0.694   22.710    5.061
     32.630  413.346    1.312    0.053    0.448    0.227    0.645   23.959    5.219
     32.640  413.220    1.248    0.094    0.348    0.227    0.573   21.999    4.918
     32.650  414.850    1.426    0.094    0.441    0.134    0.599   22.516    5.360
     32.660  414.718    1.195    0.067    0.328    0.134    0.679   22.044    5.332
     32.670  415.454    1.426    0.067    0.285    0.287    0.751   22.272    5.098
     32.680  412.133    1.270    0.067    0.535    0.227    0.557   22.430    4.860
     32.690  407.923    1.274    0.100    0.448    0.167    0.618   22.253    4.876
     32.700  411.810    1.554    0.120    0.448    0.227    0.740   22.534    4.931
     32.710  409.908    1.434    0.067    0.481    0.227    0.721   21.557    5.314
     32.720  410.075    1.467    0.100    0.512    0.187    0.758   21.647    5.377
     32.730  413.907    1.297    0.067    0.448    0.381    0.668   21.506    5.305
     32.740  410.287    1.285    0.060    0.427    0.261    0.565   21.258    4.951
     32.750  409.367    1.339    0.033    0.381    0.201    0.732   21.537    5.113
     32.760  410.780    1.195    0.100    0.381    0.261    0.721   22.347    5.247
     32.770  408.406    1.221    0.120    0.354    0.314    0.660   22.249    4.718
     32.780  410.560    1.270    0.134    0.254    0.261    0.637   22.210    4.815
     32.790  409.836    1.248    0.100    0.254    0.261    0.467   21.976    5.142
     32.800  414.181    1.285    0.067    0.367    0.227    0.527   21.921    5.548
     32.810  408.235    1.259    0.194    0.328    0.234    0.641   21.739    4.805
     32.820  408.810    1.308    0.127    0.221    0.201    0.580   21.724    4.843
     32.830  410.928    1.141    0.187    0.374    0.227    0.580   21.970    4.721
     32.840  409.745    1.339    0.120    0.481    0.134    0.641   22.597    4.907
     32.850  407.793    1.562    0.134    0.421    0.254    0.527   22.550    4.865
     32.860  410.972    1.312    0.067    0.408    0.221    0.652   22.175    5.370
     32.870  409.308    1.350    0.067    0.428    0.227    0.721   22.387    5.440
     32.880  405.790    1.301    0.100    0.575    0.194    0.705   22.146    4.570
     32.890  409.709    1.168    0.100    0.441    0.227    0.762   21.902    5.349
     32.900  411.472    1.301    0.100    0.375    0.261    0.758   22.282    5.261
     32.910  413.548    1.471    0.134    0.408    0.328    0.679   23.242    5.129
     32.920  411.634    1.274    0.067    0.505    0.227    0.478   22.918    5.260
     32.930  413.568    1.206    0.134    0.494    0.134    0.740   23.228    5.114
     32.940  412.134    1.244    0.127    0.595    0.221    0.774   22.818    5.242
     32.950  409.900    1.134    0.033    0.378    0.247    0.671   23.170    5.330
     32.960  412.396    1.335    0.120    0.528    0.207    0.539   21.493    5.012
     32.970  412.780    1.308    0.191    0.512    0.160    0.732   23.041    5.289
     32.980  412.831    1.259    0.154    0.461    0.127    0.740   23.304    5.241
     32.990  408.966    1.187    0.094    0.438    0.134    0.724   22.218    4.990
     33.000  407.826    1.248    0.100    0.468    0.154    0.645   22.601    4.630
     33.010  406.075    0.967    0.067    0.519    0.194    0.652   22.515    5.032
     33.020  410.340    1.274    0.033    0.515    0.274    0.599   22.469    5.196
     33.030  408.450    1.244    0.033    0.522    0.221    0.671   22.666    5.154
     33.040  412.802    1.282    0.120    0.522    0.134    0.732   22.629    5.302
     33.050  406.744    1.168    0.033    0.495    0.160    0.713   21.834    4.787
     33.060  409.275    1.179    0.000    0.495    0.254    0.520   22.007    5.599
     33.070  412.367    0.990    0.127    0.368    0.218    0.884   22.784    5.477
     33.080  413.543    1.160    0.000    0.462    0.160    0.629   22.320    5.207
     33.090  412.537    1.141    0.172    0.502    0.198    0.925   22.613    5.627
     33.100  412.785    1.350    0.100    0.656    0.221    0.827   23.219    5.396
     33.110  411.227    1.331    0.160    0.395    0.167    0.687   22.974    5.395
     33.120  410.610    1.149    0.067    0.469    0.160    0.520   22.516    5.702
     33.130  411.486    1.335    0.154    0.402    0.227    0.687   22.210    5.184
     33.140  409.560    1.229    0.060    0.639    0.194    0.592   22.493    5.026
     33.150  415.805    1.115    0.127    0.623    0.254    0.660   22.916    5.080
     33.160  416.653    1.206    0.067    0.585    0.321    0.785   22.588    4.724
     33.170  413.071    1.308    0.000    0.528    0.381    0.766   22.935    5.029
     33.180  418.174    1.399    0.067    0.568    0.292    0.793   23.212    4.248
     33.190  413.836    1.312    0.160    0.529    0.194    0.713   22.690    4.583
     33.200  417.868    1.498    0.087    0.541    0.194    0.546   22.689    4.491
     33.210  414.389    1.301    0.127    0.435    0.254    0.592   21.941    4.316
     33.220  410.911    1.244    0.087    0.395    0.314    0.615   21.780    4.783
     33.230  412.866    1.043    0.165    0.548    0.221    0.633   22.215    4.468
     33.240  418.325    1.115    0.187    0.481    0.154    0.539   22.009    4.090
     33.250  417.331    1.323    0.127    0.408    0.134    0.645   22.112    4.499
     33.260  411.281    1.111    0.154    0.294    0.307    0.546   22.974    4.317
     33.270  415.633    1.088    0.134    0.194    0.191    0.626   22.628    4.577
     33.280  414.301    1.069    0.060    0.254    0.187    0.705   21.161    4.285
     33.290  412.902    1.327    0.127    0.307    0.160    0.554   22.477    4.558
     33.300  412.892    1.168    0.187    0.361    0.194    0.812   22.428    4.623
     33.310  411.062    1.043    0.094    0.321    0.100    0.485   21.961    4.965
     33.320  417.011    1.179    0.067    0.374    0.120    0.531   22.088    4.854
     33.330  418.333    1.293    0.000    0.436    0.187    0.520   22.542    5.148
     33.340  416.863    1.221    0.127    0.341    0.060    0.573   22.479    5.100
     33.350  413.879    1.320    0.060    0.278    0.167    0.565   22.019    4.263
     33.360  411.183    1.259    0.094    0.207    0.247    0.645   22.730    4.698
     33.370  412.570    1.217    0.134    0.281    0.154    0.531   23.118    4.923
     33.380  414.492    1.267    0.187    0.180    0.287    0.573   21.545    4.600
     33.390  410.778    1.331    0.094    0.240    0.254    0.580   23.296    4.459
     33.400  416.027    1.282    0.067    0.274    0.160    0.663   22.214    4.431
     33.410  411.890    1.376    0.127    0.341    0.124    0.497   22.519    4.454
     33.420  412.910    1.232    0.127    0.419    0.194    0.406   22.277    4.675
     33.430  415.553    1.373    0.094    0.287    0.281    0.690   22.763    4.982
     33.440  414.232    1.259    0.127    0.314    0.247    0.747   21.551    4.482
     33.450  413.553    1.115    0.094    0.281    0.167    0.804   22.441    4.764
     33.460  415.258    1.221    0.127    0.448    0.160    0.637   22.204    4.214
     33.470  416.892    1.179    0.127    0.374    0.227    0.607   22.780    4.815
     33.480  411.360    1.388    0.127    0.247    0.214    0.732   21.710    4.963
     33.490  415.061    1.107    0.100    0.287    0.281    0.565   22.645    4.655
     33.500  411.501    1.448    0.100    0.254    0.194    0.618   22.579    4.718
     33.510  415.676    1.343    0.067    0.307    0.352    0.501   22.800    4.712
     33.520  410.744    1.190    0.127    0.381    0.154    0.740   22.931    4.245
     33.530  414.643    1.259    0.094    0.314    0.160    0.573   22.555    5.136
     33.540  416.046    1.259    0.134    0.321    0.154    0.607   22.332    5.095
     33.550  412.978    1.301    0.127    0.314    0.127    0.592   23.001    5.220
     33.560  410.271    1.392    0.120    0.321    0.134    0.626   22.721    5.462
     33.570  417.344    1.387    0.100    0.414    0.294    0.660   22.558    5.713
     33.580  415.588    1.487    0.060    0.341    0.227    0.618   22.812    5.378
     33.590  412.938    1.221    0.100    0.381    0.258    0.584   22.450    5.932
     33.600  414.375    1.369    0.127    0.321    0.191    0.448   22.547    6.062
     33.610  413.293    1.479    0.120    0.281    0.221    0.591   21.351    5.695
     33.620  413.101    1.297    0.094    0.408    0.120    0.698   22.404    5.501
     33.630  414.728    1.259    0.154    0.510    0.167    0.822   22.421    6.145
     33.640  411.982    1.301    0.127    0.408    0.160    0.713   23.119    5.610
     33.650  415.924    1.255    0.100    0.405    0.221    0.793   22.406    5.295
     33.660  412.589    1.365    0.194    0.371    0.154    0.740   22.661    5.949
     33.670  414.890    1.384    0.194    0.348    0.221    0.675   21.660    5.531
     33.680  418.656    1.323    0.127    0.479    0.127    0.633   22.596    5.144
     33.690  411.794    1.312    0.087    0.367    0.247    0.713   22.352    5.408
     33.700  414.827    1.399    0.100    0.371    0.134    0.645   22.585    5.881
     33.710  417.395    1.350    0.160    0.271    0.281    0.606   23.421    5.881
     33.720  411.716    1.232    0.100    0.327    0.281    0.705   21.779    5.704
     33.730  413.221    1.259    0.100    0.367    0.254    0.652   23.020    5.151
     33.740  414.928    1.285    0.127    0.476    0.254    0.592   22.756    5.238
     33.750  416.043    1.339    0.127    0.675    0.261    0.740   23.358    5.351
     33.760  407.666    1.301    0.160    0.837    0.187    0.740   23.284    4.894
     33.770  409.537    1.259    0.134    0.606    0.094    0.617   22.676    5.072
     33.780  410.611    1.282    0.160    0.461    0.300    0.671   23.349    5.224
     33.790  412.777    1.543    0.134    0.599    0.281    0.626   23.037    5.299
     33.800  409.807    1.293    0.194    0.650    0.285    0.724   22.898    5.610
     33.810  412.375    1.195    0.154    0.541    0.254    0.645   23.240    5.480
     33.820  413.215    1.217    0.187    0.414    0.374    0.751   22.936    5.553
     33.830  411.033    1.384    0.127    0.445    0.234    0.758   22.941    5.094
     33.840  411.501    1.429    0.100    0.441    0.227    0.747   23.048    5.671
     33.850  412.551    1.559    0.160    0.448    0.287    0.701   22.396    5.358
     33.860  414.784    1.312    0.221    0.414    0.385    0.838   23.254    5.108
     33.870  416.205    1.259    0.060    0.608    0.160    0.633   22.118    5.692
     33.880  409.427    1.308    0.094    0.515    0.254    0.835   21.922    5.000
     33.890  410.586    1.335    0.127    0.388    0.127    0.732   23.022    5.423
     33.900  412.535    1.187    0.160    0.481    0.254    0.622   22.811    5.284
     33.910  409.048    1.274    0.154    0.541    0.281    0.645   22.765    5.605
     33.920  413.424    1.297    0.134    0.546    0.127    0.565   23.553    5.382
     33.930  411.383    1.323    0.160    0.589    0.281    0.512   23.167    5.264
     33.940  414.711    1.293    0.194    0.668    0.221    0.811   22.600    5.182
     33.950  412.074    1.426    0.134    0.608    0.094    0.523   22.891    5.046
     33.960  418.829    1.301    0.167    0.401    0.254    0.746   22.389    6.216
     33.970  416.212    0.990    0.127    0.595    0.321    0.504   23.649    5.565
     33.980  412.550    1.304    0.100    0.441    0.254    0.690   22.814    5.318
     33.990  412.234    1.190    0.127    0.448    0.167    0.576   23.183    5.442
     34.000  409.142    1.035    0.067    0.414    0.154    0.406   22.712    4.576
     34.010  413.076    1.346    0.067    0.450    0.227    0.694   22.525    5.157
     34.020  406.883    1.107    0.100    0.281    0.254    0.615   22.368    5.551
     34.030  409.662    0.993    0.067    0.408    0.221    0.671   22.178    5.186
     34.040  413.149    1.088    0.100    0.508    0.094    0.572   23.056    5.135
     34.050  412.517    1.187    0.094    0.412    0.214    0.417   23.023    5.039
     34.060  413.712    1.137    0.127    0.494    0.221    0.474   22.328    5.003
     34.070  414.502    1.149    0.127    0.414    0.274    0.527   22.404    5.137
     34.080  421.236    1.323    0.221    0.568    0.281    0.539   22.207    5.722
     34.090  416.686    1.062    0.067    0.414    0.187    0.459   23.136    5.302
     34.100  412.757    1.160    0.094    0.474    0.254    0.440   22.409    5.146
     34.110  411.928    1.179    0.160    0.374    0.067    0.474   23.561    5.153
     34.120  413.754    1.399    0.160    0.314    0.254    0.512   23.205    5.170
     34.130  412.891    1.206    0.100    0.427    0.154    0.531   21.811    5.534
     34.140  415.329    1.232    0.067    0.421    0.194    0.493   22.454    5.856
     34.150  416.693    1.380    0.160    0.614    0.227    0.584   22.785    5.419
     34.160  417.213    1.301    0.194    0.481    0.127    0.637   22.630    5.536
     34.170  411.603    1.388    0.167    0.502    0.261    0.557   22.747    5.249
     34.180  410.086    1.464    0.194    0.414    0.160    0.565   22.884    4.987
     34.190  411.123    1.566    0.127    0.539    0.134    0.777   22.269    5.491
     34.200  414.340    1.301    0.160    0.428    0.374    0.796   22.750    5.040
     34.210  414.666    1.301    0.187    0.455    0.321    0.687   23.065    5.008
     34.220  416.957    1.346    0.100    0.548    0.281    0.626   22.967    4.672
     34.230  413.108    1.293    0.187    0.526    0.187    0.618   23.567    5.138
     34.240  412.998    1.149    0.100    0.462    0.201    0.625   23.186    5.639
     34.250  413.218    1.354    0.227    0.381    0.221    0.545   23.258    5.483
     34.260  413.129    1.312    0.134    0.194    0.127    0.493   23.389    5.733
     34.270  409.509    1.403    0.094    0.479    0.160    0.546   22.806    5.363
     34.280  408.220    1.232    0.134    0.214    0.247    0.615   22.903    5.614
     34.290  408.333    1.365    0.160    0.354    0.187    0.573   23.611    5.074
     34.300  412.153    1.437    0.127    0.348    0.120    0.641   22.885    5.775
     34.310  411.891    1.153    0.100    0.314    0.094    0.759   23.458    5.418
     34.320  410.659    1.407    0.067    0.381    0.060    0.626   23.324    4.913
     34.330  416.579    1.320    0.160    0.381    0.187    0.580   23.955    4.863
     34.340  413.168    1.195    0.134    0.408    0.194    0.432   23.556    4.855
     34.350  413.849    1.255    0.100    0.381    0.127    0.652   23.293    5.012
     34.360  413.738    1.240    0.194    0.452    0.314    0.584   24.233    4.949
     34.370  409.203    1.672    0.100    0.388    0.127    0.592   23.121    5.181
     34.380  413.705    1.301    0.127    0.395    0.194    0.573   23.539    5.063
     34.390  411.170    1.320    0.067    0.448    0.187    0.573   23.736    5.163
     34.400  412.421    1.380    0.094    0.600    0.154    0.444   23.930    4.590
     34.410  412.869    1.339    0.134    0.452    0.187    0.652   23.656    4.767
     34.420  414.624    1.354    0.234    0.448    0.134    0.539   23.589    5.569
     34.430  414.733    1.505    0.227    0.428    0.187    0.459   23.033    5.457
     34.440  413.559    1.365    0.127    0.455    0.221    0.497   23.493    5.712
     34.450  415.127    1.301    0.201    0.462    0.221    0.523   22.707    5.303
     34.460  412.259    1.403    0.227    0.526    0.194    0.731   23.102    4.932
     34.470  414.147    1.399    0.194    0.428    0.227    0.459   22.659    5.349
     34.480  413.692    1.285    0.094    0.596    0.233    0.724   22.967    5.081
     34.490  412.440    1.187    0.134    0.455    0.281    0.519   22.830    5.939
     34.500  414.872    1.248    0.201    0.448    0.251    0.637   23.064    5.807
     34.510  416.464    1.183    0.134    0.395    0.227    0.830   22.528    5.551
     34.520  413.052    1.205    0.194    0.348    0.258    0.595   24.394    5.111
     34.530  413.695    1.384    0.127    0.474    0.261    0.610   22.941    5.587
     34.540  415.549    1.392    0.067    0.448    0.160    0.690   23.715    5.350
     34.550  416.779    1.301    0.167    0.575    0.094    0.743   22.705    5.464
     34.560  418.729    1.297    0.100    0.486    0.160    0.618   23.458    5.172
     34.570  412.806    1.282    0.201    0.321    0.134    0.603   23.562    4.925
     34.580  415.994    1.384    0.033    0.481    0.134    0.664   23.231    5.065
     34.590  414.108    1.357    0.167    0.341    0.154    0.603   22.830    5.042
     34.600  415.878    1.361    0.201    0.354    0.194    0.697   23.763    4.817
     34.610  416.239    1.248    0.100    0.207    0.127    0.607   23.187    5.196
     34.620  412.200    1.153    0.160    0.341    0.194    0.588   23.746    5.183
     34.630  412.786    1.035    0.234    0.160    0.167    0.660   23.167    5.243
     34.640  417.416    1.202    0.100    0.414    0.214    0.618   22.341    5.951
     34.650  411.251    1.274    0.100    0.247    0.147    0.485   23.156    5.810
     34.660  413.038    1.399    0.100    0.348    0.154    0.501   22.661    5.600
     34.670  416.362    1.035    0.127    0.468    0.100    0.610   23.658    6.036
     34.680  410.441    1.035    0.154    0.227    0.207    0.584   22.914    6.237
     34.690  414.068    1.168    0.167    0.381    0.408    0.637   23.497    5.183
     34.700  412.934    1.176    0.100    0.287    0.254    0.520   23.255    5.352
     34.710  412.668    1.346    0.094    0.474    0.227    0.721   23.900    5.358
     34.720  416.528    1.339    0.134    0.334    0.191    0.660   23.666    5.297
     34.730  410.297    1.232    0.160    0.421    0.167    0.618   23.064    5.859
     34.740  413.041    1.267    0.067    0.281    0.221    0.823   22.378    5.600
     34.750  417.956    1.009    0.060    0.408    0.221    0.732   23.486    6.017
     34.760  414.191    1.115    0.033    0.321    0.311    0.849   23.499    5.428
     34.770  416.827    1.232    0.194    0.348    0.033    0.687   23.774    5.961
     34.780  415.613    1.293    0.094    0.287    0.160    0.819   24.448    5.783
     34.790  411.731    1.285    0.067    0.341    0.160    0.796   22.680    5.957
     34.800  412.634    1.350    0.067    0.474    0.239    0.868   23.380    6.008
     34.810  411.168    1.179    0.127    0.521    0.194    1.039   23.021    6.006
     34.820  413.689    1.232    0.134    0.354    0.348    1.092   23.267    5.970
     34.830  415.612    0.963    0.100    0.528    0.348    0.766   23.427    6.589
     34.840  413.740    1.153    0.160    0.354    0.232    0.724   22.168    5.794
     34.850  416.472    1.153    0.134    0.354    0.281    0.796   23.624    5.820
     34.860  414.392    1.062    0.160    0.221    0.314    0.747   23.540    5.241
     34.870  417.660    1.437    0.067    0.381    0.194    0.724   24.703    5.887
     34.880  417.071    1.429    0.067    0.434    0.381    0.705   23.684    5.187
     34.890  410.020    1.479    0.127    0.307    0.160    0.542   23.124    5.395
     34.900  417.367    1.195    0.134    0.401    0.261    0.664   23.364    5.759
     34.910  410.071    1.206    0.100    0.454    0.201    0.497   23.661    5.098
     34.920  415.721    1.255    0.134    0.287    0.134    0.493   23.854    5.424
     34.930  419.558    1.206    0.127    0.468    0.221    0.603   24.066    5.660
     34.940  414.498    1.285    0.094    0.434    0.261    0.592   22.815    5.935
     34.950  414.269    1.221    0.134    0.508    0.225    0.664   23.917    5.620
     34.960  413.586    1.206    0.094    0.448    0.287    0.565   23.713    5.893
     34.970  412.329    1.043    0.094    0.354    0.254    0.557   23.127    5.685
     34.980  415.257    1.213    0.160    0.459    0.287    0.610   22.940    5.230
     34.990  411.881    1.259    0.100    0.515    0.261    0.504   23.132    5.302
     35.000  416.408    1.232    0.127    0.579    0.167    0.690   23.354    5.668
     35.010  412.646    1.248    0.160    0.522    0.287    0.656   22.480    5.498
     35.020  415.382    1.115    0.194    0.434    0.234    0.550   23.318    5.315
     35.030  412.092    1.123    0.194    0.381    0.268    0.565   23.442    5.393
     35.040  413.970    1.123    0.067    0.535    0.221    0.550   23.559    5.220
     35.050  408.503    1.134    0.067    0.515    0.167    0.644   22.665    5.011
     35.060  413.181    1.035    0.134    0.381    0.321    0.478   23.532    4.792
     35.070  414.857    1.229    0.194    0.374    0.287    0.667   23.194    4.865
     35.080  414.909    1.126    0.094    0.371    0.167    0.497   23.875    5.469
     35.090  414.655    1.323    0.100    0.434    0.359    0.698   23.598    5.638
     35.100  413.120    1.168    0.067    0.539    0.227    0.765   23.148    5.274
     35.110  411.988    1.354    0.067    0.575    0.232    0.857   22.977    5.249
     35.120  413.216    1.707    0.167    0.341    0.227    0.884   22.668    5.103
     35.130  410.062    1.274    0.100    0.281    0.392    0.770   22.893    4.807
     35.140  412.204    1.073    0.100    0.348    0.261    0.671   23.583    5.394
     35.150  414.487    1.088    0.100    0.481    0.296    0.739   23.158    5.149
     35.160  413.532    1.361    0.134    0.599    0.134    0.671   22.695    5.209
     35.170  409.422    1.456    0.194    0.455    0.194    0.573   22.680    4.873
     35.180  410.011    1.365    0.094    0.541    0.314    0.618   22.439    5.314
     35.190  413.685    1.259    0.160    0.414    0.221    0.789   23.239    4.748
     35.200  412.602    1.164    0.127    0.421    0.127    0.440   22.212    4.989
     35.210  414.602    1.123    0.160    0.388    0.167    0.671   22.455    5.061
     35.220  413.144    1.202    0.127    0.528    0.265    0.736   22.362    5.041
     35.230  405.156    1.123    0.167    0.381    0.221    0.690   22.303    4.749
     35.240  413.429    1.244    0.100    0.414    0.134    0.819   22.688    5.023
     35.250  408.465    1.301    0.127    0.441    0.100    0.830   22.464    5.026
     35.260  410.631    1.153    0.067    0.414    0.134    0.743   21.874    5.075
     35.270  411.049    1.115    0.134    0.287    0.227    0.822   22.183    4.646
     35.280  407.980    1.217    0.067    0.348    0.232    0.618   22.586    4.935
     35.290  411.819    1.164    0.067    0.247    0.067    0.853   22.831    4.899
     35.300  410.846    1.251    0.033    0.348    0.160    0.618   23.119    4.640
     35.310  411.035    1.069    0.100    0.227    0.134    0.592   22.274    4.824
     35.320  409.222    1.107    0.094    0.401    0.100    0.671   22.807    4.790
     35.330  411.636    1.047    0.127    0.341    0.227    0.750   22.269    5.166
     35.340  410.590    1.221    0.100    0.448    0.272    0.671   23.008    5.465
     35.350  409.981    1.047    0.160    0.427    0.307    0.640   21.876    5.718
     35.360  407.508    1.100    0.160    0.481    0.374    0.565   22.008    5.678
     35.370  412.212    1.441    0.094    0.635    0.287    0.652   22.454    5.435
     35.380  412.632    1.229    0.134    0.481    0.239    0.606   21.876    5.827
     35.390  407.676    1.126    0.094    0.553    0.201    0.497   21.645    5.571
     35.400  412.975    1.399    0.100    0.515    0.268    0.781   22.090    5.715
     35.410  412.521    1.285    0.067    0.575    0.274    0.815   22.582    5.731
     35.420  410.124    1.206    0.127    0.635    0.221    0.694   22.181    5.720
     35.430  412.270    1.126    0.094    0.287    0.306    0.846   22.622    5.801
     35.440  413.123    1.274    0.067    0.479    0.287    0.546   22.524    6.112
     35.450  408.451    1.308    0.060    0.414    0.374    0.573   22.046    5.473
     35.460  413.570    1.282    0.033    0.422    0.127    0.690   22.989    5.788
     35.470  414.344    1.441    0.154    0.501    0.160    0.743   22.895    5.080
     35.480  412.088    1.577    0.127    0.448    0.100    0.671   22.410    5.725
     35.490  411.083    1.168    0.094    0.515    0.134    0.732   22.664    5.170
     35.500  411.881    1.141    0.094    0.521    0.100    0.626   22.224    5.481
     35.510  412.739    1.168    0.033    0.374    0.160    0.645   22.654    5.221
     35.520  412.408    1.213    0.067    0.441    0.167    0.838   22.075    4.837
     35.530  411.178    1.240    0.100    0.414    0.325    0.895   21.157    5.383
     35.540  410.918    1.232    0.160    0.646    0.221    0.754   22.018    4.780
     35.550  412.969    1.213    0.167    0.414    0.127    0.895   23.067    4.715
     35.560  408.029    1.221    0.100    0.406    0.232    0.944   22.243    4.861
     35.570  409.384    1.126    0.067    0.294    0.227    0.883   23.158    5.241
     35.580  408.072    1.137    0.060    0.548    0.138    0.732   23.207    4.475
     35.590  412.925    1.365    0.094    0.522    0.160    0.785   22.784    5.370
     35.600  411.700    1.134    0.067    0.695    0.160    0.625   23.287    4.940
     35.610  410.029    1.259    0.134    0.568    0.160    0.626   23.182    4.510
     35.620  413.900    1.035    0.160    0.575    0.094    0.724   23.178    4.875
     35.630  409.362    1.259    0.094    0.374    0.194    0.539   21.918    5.341
     35.640  407.880    1.195    0.134    0.421    0.134    0.671   22.709    4.876
     35.650  408.037    1.209    0.127    0.354    0.378    0.671   22.410    5.075
     35.660  411.821    1.020    0.060    0.488    0.301    0.884   22.430    5.064
     35.670  413.770    1.168    0.067    0.601    0.254    0.925   22.538    5.199
     35.680  413.139    1.126    0.134    0.421    0.247    0.732   23.228    5.388
     35.690  410.800    1.293    0.094    0.535    0.167    0.690   23.618    4.797
     35.700  412.342    1.179    0.100    0.361    0.227    0.917   23.575    5.049
     35.710  408.773    1.153    0.067    0.395    0.294    0.777   22.139    4.887
     35.720  410.538    1.312    0.100    0.448    0.294    0.937   24.053    4.692
     35.730  411.411    1.320    0.105    0.448    0.227    0.823   23.987    5.029
     35.740  409.733    1.206    0.094    0.367    0.214    1.013   24.179    4.684
     35.750  413.012    1.164    0.067    0.488    0.261    0.883   23.602    5.076
     35.760  412.407    1.126    0.067    0.495    0.287    0.864   23.244    5.070
     35.770  412.099    1.206    0.067    0.440    0.261    0.906   23.750    5.215
     35.780  412.523    1.206    0.100    0.469    0.254    0.751   23.823    4.907
     35.790  414.754    1.069    0.000    0.481    0.201    0.705   24.118    5.074
     35.800  411.310    1.357    0.094    0.435    0.294    0.891   24.211    5.258
     35.810  411.897    1.267    0.067    0.682    0.201    0.690   23.808    4.901
     35.820  414.091    1.115    0.127    0.522    0.329    0.618   23.550    4.913
     35.830  413.546    1.172    0.067    0.395    0.287    0.732   24.589    4.718
     35.840  415.831    1.327    0.067    0.395    0.261    0.804   23.607    4.627
     35.850  413.925    1.123    0.067    0.488    0.234    0.830   24.500    4.759
     35.860  416.323    1.195    0.094    0.328    0.201    0.679   24.243    5.821
     35.870  414.387    1.274    0.067    0.428    0.321    0.872   23.440    5.265
     35.880  413.884    1.346    0.201    0.402    0.414    1.115   23.412    4.813
     35.890  414.585    1.176    0.067    0.373    0.134    1.107   23.366    5.125
     35.900  413.721    1.308    0.134    0.335    0.167    1.130   22.327    5.291
     35.910  415.140    1.248    0.134    0.294    0.234    0.989   24.266    5.428
     35.920  417.161    1.179    0.067    0.268    0.227    0.872   23.492    5.303
     35.930  416.216    1.221    0.067    0.368    0.414    0.918   23.915    5.006
     35.940  414.503    1.259    0.094    0.227    0.201    1.103   22.310    5.247
     35.950  416.743    1.373    0.094    0.399    0.234    0.929   23.881    5.128
     35.960  414.581    1.471    0.033    0.406    0.294    1.240   23.190    5.484
     35.970  416.938    1.365    0.134    0.268    0.232    1.050   23.390    5.210
     35.980  414.076    1.088    0.094    0.402    0.261    1.210   23.295    5.015
     35.990  412.684    1.232    0.100    0.335    0.234    1.058   22.834    4.913
     36.000  413.344    1.195    0.100    0.272    0.227    1.137   22.451    5.161
     36.010  411.862    1.179    0.201    0.368    0.234    1.039   23.682    4.967
     36.020  412.863    1.115    0.134    0.328    0.239    0.868   23.342    5.065
     36.030  408.177    1.195    0.134    0.388    0.227    1.119   23.015    5.187
     36.040  413.193    1.248    0.134    0.335    0.268    0.989   23.574    5.146
     36.050  410.989    1.240    0.094    0.301    0.408    1.031   23.955    5.338
     36.060  414.037    1.126    0.067    0.368    0.361    0.618   23.551    5.381
     36.070  414.627    1.221    0.100    0.265    0.328    0.592   23.961    5.138
     36.080  412.176    1.168    0.194    0.301    0.366    0.557   23.107    5.080
     36.090  415.804    1.195    0.167    0.462    0.341    0.523   23.295    5.343
     36.100  412.511    1.168    0.134    0.428    0.234    0.652   22.767    5.232
     36.110  415.736    1.221    0.100    0.428    0.194    0.345   23.221    5.303
     36.120  415.965    1.149    0.134    0.421    0.348    0.523   23.394    4.905
     36.130  409.777    1.073    0.100    0.301    0.261    0.607   22.598    5.086
     36.140  414.608    1.278    0.160    0.428    0.234    0.504   22.930    5.153
     36.150  414.069    1.213    0.127    0.469    0.343    0.592   22.662    5.552
     36.160  414.667    1.100    0.033    0.294    0.294    0.743   22.925    5.411
     36.170  414.229    1.195    0.160    0.395    0.328    0.679   22.745    5.053
     36.180  415.815    1.069    0.160    0.481    0.328    0.584   22.315    5.583
     36.190  418.699    1.168    0.160    0.529    0.299    0.637   23.378    5.243
     36.200  415.655    1.213    0.127    0.540    0.348    0.557   22.729    4.968
     36.210  413.983    1.339    0.134    0.348    0.272    0.504   22.398    5.022
     36.220  418.584    1.350    0.033    0.321    0.388    0.698   23.177    5.329
     36.230  417.344    1.195    0.167    0.328    0.167    0.546   23.124    5.270
     36.240  418.909    1.248    0.127    0.462    0.321    0.550   23.052    5.634
     36.250  417.645    1.221    0.100    0.529    0.167    0.656   23.312    5.266
     36.260  416.901    1.361    0.067    0.361    0.201    0.538   22.839    5.558
     36.270  417.544    1.168    0.187    0.462    0.254    0.667   23.671    5.611
     36.280  415.632    1.088    0.160    0.395    0.221    0.618   23.235    5.374
     36.290  416.381    1.240    0.160    0.301    0.332    0.497   23.379    5.558
     36.300  411.323    1.229    0.127    0.328    0.314    0.671   23.188    5.003
     36.310  415.219    1.141    0.067    0.368    0.339    0.626   23.373    5.286
     36.320  412.520    1.141    0.067    0.421    0.227    0.550   22.943    5.309
     36.330  411.974    1.179    0.134    0.361    0.301    0.618   23.225    5.606
     36.340  409.371    1.335    0.060    0.488    0.160    0.520   23.251    5.164
     36.350  409.806    1.365    0.094    0.335    0.234    0.459   23.118    5.068
     36.360  413.784    1.153    0.127    0.455    0.448    0.603   22.423    5.838
     36.370  411.444    1.221    0.201    0.388    0.268    0.531   23.186    6.578
     36.380  415.956    1.229    0.134    0.335    0.172    0.713   23.113    6.039
     36.390  417.834    1.445    0.167    0.354    0.261    0.679   22.238    5.882
     36.400  410.714    1.441    0.100    0.462    0.268    0.584   22.177    5.787
     36.410  412.501    1.179    0.100    0.435    0.265    0.599   22.199    5.875
     36.420  415.114    1.206    0.067    0.428    0.268    0.694   23.257    5.369
     36.430  413.422    1.293    0.167    0.368    0.234    0.485   22.844    5.625
     36.440  418.917    1.425    0.134    0.533    0.227    0.531   24.084    5.790
     36.450  417.753    1.365    0.094    0.488    0.227    0.565   22.498    5.568
     36.460  418.724    1.559    0.100    0.381    0.294    0.652   23.799    5.147
     36.470  413.705    1.255    0.127    0.287    0.134    0.735   22.732    5.106
     36.480  415.019    1.190    0.067    0.555    0.294    0.698   23.249    5.441
     36.490  415.275    1.308    0.134    0.421    0.268    0.539   23.285    5.674
     36.500  413.464    1.373    0.134    0.555    0.301    0.732   23.393    4.997
     36.510  413.286    1.232    0.100    0.495    0.354    0.652   22.496    5.470
     36.520  417.556    1.107    0.134    0.522    0.332    0.679   22.919    5.642
     36.530  412.822    1.126    0.127    0.462    0.361    0.784   22.382    5.236
     36.540  415.048    1.312    0.033    0.488    0.134    0.835   22.540    4.912
     36.550  413.920    1.115    0.127    0.488    0.287    0.793   22.337    5.531
     36.560  415.613    1.232    0.067    0.455    0.227    0.712   23.034    4.720
     36.570  413.449    1.509    0.067    0.522    0.261    0.659   21.940    4.688
     36.580  413.639    1.096    0.100    0.421    0.227    0.731   22.838    4.630
     36.590  409.878    1.096    0.100    0.493    0.201    0.705   21.865    4.470
     36.600  409.646    1.198    0.100    0.421    0.261    0.644   20.998    4.640
     36.610  410.949    1.285    0.067    0.548    0.167    0.599   20.706    4.972
     36.620  411.237    1.123    0.100    0.522    0.134    0.845   22.141    5.362
     36.630  410.388    1.088    0.127    0.553    0.227    0.648   21.115    4.719
     36.640  408.508    1.308    0.067    0.533    0.160    0.713   21.577    4.966
     36.650  413.597    1.092    0.067    0.582    0.348    0.664   21.910    4.673
     36.660  407.714    1.020    0.134    0.512    0.134    0.705   22.064    4.456
     36.670  411.348    1.016    0.067    0.627    0.301    0.698   22.733    5.381
     36.680  411.243    1.251    0.100    0.569    0.194    0.732   22.836    4.899
     36.690  411.704    1.320    0.100    0.473    0.399    0.743   22.792    5.837
     36.700  413.360    1.213    0.167    0.469    0.268    0.713   23.098    5.906
     36.710  406.516    1.020    0.160    0.540    0.201    0.626   22.313    5.027
     36.720  413.696    1.123    0.194    0.395    0.395    0.512   22.521    5.546
     36.730  415.526    1.141    0.167    0.562    0.361    0.618   22.497    5.519
     36.740  416.348    1.088    0.100    0.435    0.268    0.671   23.096    5.443
     36.750  415.586    1.115    0.134    0.603    0.374    0.812   22.629    5.483
     36.760  416.658    1.016    0.100    0.402    0.328    0.785   23.820    5.027
     36.770  418.321    1.168    0.067    0.469    0.328    0.736   22.834    5.642
     36.780  416.616    1.206    0.067    0.495    0.227    0.713   23.338    4.998
     36.790  413.289    1.100    0.127    0.462    0.261    0.679   23.412    5.073
     36.800  411.614    1.240    0.067    0.469    0.268    0.793   22.875    5.380
     36.810  411.201    1.339    0.167    0.469    0.335    0.645   22.113    5.407
     36.820  413.384    1.206    0.067    0.607    0.294    0.698   23.098    4.738
     36.830  405.404    1.047    0.067    0.473    0.234    0.565   22.504    4.857
     36.840  409.535    1.213    0.100    0.522    0.234    0.712   22.505    5.074
     36.850  410.246    1.354    0.067    0.507    0.261    0.717   22.415    5.840
     36.860  408.747    1.312    0.167    0.455    0.354    0.660   21.167    5.436
     36.870  411.601    1.107    0.067    0.369    0.325    0.845   22.136    5.282
     36.880  411.355    1.043    0.134    0.435    0.167    0.777   22.677    5.303
     36.890  411.407    1.009    0.127    0.502    0.227    0.687   23.672    5.416
     36.900  412.029    1.335    0.160    0.402    0.408    0.687   22.337    5.534
     36.910  410.200    1.456    0.094    0.502    0.388    0.705   22.428    5.291
     36.920  413.105    1.487    0.100    0.368    0.261    0.670   22.551    5.254
     36.930  412.502    1.213    0.100    0.402    0.354    0.584   21.906    4.934
     36.940  409.416    1.301    0.134    0.395    0.335    0.789   22.789    6.108
     36.950  409.540    1.248    0.067    0.395    0.328    0.717   22.581    5.652
     36.960  410.529    1.240    0.127    0.328    0.354    0.724   22.922    5.270
     36.970  414.206    1.195    0.134    0.560    0.354    0.712   22.777    5.602
     36.980  411.390    1.274    0.201    0.533    0.354    0.599   23.029    5.794
     36.990  412.993    1.069    0.094    0.529    0.221    0.747   23.065    5.907
     37.000  410.715    0.956    0.134    0.502    0.268    0.800   23.722    5.631
     37.010  409.575    1.179    0.100    0.488    0.281    0.591   22.562    5.812
     37.020  412.834    1.232    0.134    0.469    0.328    0.887   22.683    5.859
     37.030  413.064    1.187    0.094    0.495    0.294    0.731   21.857    5.953
     37.040  411.970    1.073    0.134    0.469    0.234    1.084   22.330    5.390
     37.050  407.622    1.240    0.134    0.469    0.234    0.652   22.235    5.574
     37.060  410.386    1.088    0.201    0.368    0.167    0.740   22.392    5.682
     37.070  413.342    1.153    0.100    0.469    0.134    1.085   22.082    5.753
     37.080  409.987    1.259    0.127    0.435    0.160    1.013   22.517    5.470
     37.090  408.697    1.327    0.067    0.440    0.354    1.110   22.778    5.598
     37.100  409.482    1.335    0.094    0.469    0.399    0.944   22.169    5.675
     37.110  416.386    1.206    0.100    0.294    0.314    0.838   22.848    5.794
     37.120  413.963    1.176    0.134    0.466    0.268    0.611   23.103    5.489
     37.130  409.067    1.137    0.100    0.395    0.389    1.031   22.512    6.138
     37.140  410.841    1.153    0.100    0.529    0.301    0.785   22.856    5.517
     37.150  416.389    1.179    0.167    0.428    0.366    1.055   22.393    5.234
     37.160  411.529    1.168    0.167    0.496    0.486    1.081   22.612    5.382
     37.170  413.088    1.274    0.167    0.395    0.388    0.929   23.150    6.144
     37.180  414.604    1.141    0.194    0.421    0.455    0.884   22.469    5.808
     37.190  413.192    1.153    0.100    0.294    0.261    0.963   22.357    5.739
     37.200  415.824    1.225    0.100    0.368    0.328    0.731   22.785    5.970
     37.210  410.678    1.285    0.067    0.428    0.194    0.804   22.670    6.072
     37.220  411.646    1.141    0.067    0.428    0.261    0.668   22.555    5.605
     37.230  411.517    1.339    0.067    0.301    0.392    0.899   22.422    5.503
     37.240  414.398    1.380    0.067    0.462    0.287    0.732   22.334    5.985
     37.250  410.609    1.407    0.067    0.395    0.268    0.717   21.898    5.939
     37.260  411.576    1.016    0.100    0.462    0.354    0.831   22.373    5.670
     37.270  414.418    1.285    0.100    0.335    0.354    0.743   22.551    5.107
     37.280  410.300    1.285    0.100    0.433    0.354    0.732   22.324    5.239
     37.290  413.163    1.274    0.067    0.388    0.361    0.994   22.035    5.060
     37.300  410.496    1.339    0.067    0.395    0.261    0.793   22.477    5.059
     37.310  410.601    1.380    0.094    0.294    0.227    1.013   22.454    4.593
     37.320  409.521    1.232    0.067    0.368    0.335    0.803   23.526    5.170
     37.330  412.490    1.202    0.100    0.301    0.321    0.951   22.646    5.022
     37.340  413.346    1.202    0.067    0.301    0.294    0.952   23.399    4.921
     37.350  411.152    1.187    0.067    0.395    0.321    0.788   22.854    4.737
     37.360  414.544    1.221    0.127    0.361    0.419    0.956   23.020    5.159
     37.370  412.113    1.149    0.134    0.368    0.463    0.913   22.790    5.188
     37.380  410.396    1.035    0.134    0.395    0.194    0.910   23.757    5.351
     37.390  412.444    1.323    0.100    0.402    0.395    1.032   21.454    5.517
     37.400  410.126    1.084    0.067    0.368    0.361    1.039   21.944    5.018
     37.410  413.304    1.176    0.160    0.428    0.421    0.724   21.862    5.141
     37.420  410.939    1.255    0.234    0.361    0.361    0.997   21.889    4.875
     37.430  410.354    1.331    0.167    0.395    0.287    1.069   22.335    4.798
     37.440  408.667    1.244    0.100    0.227    0.306    0.952   22.009    4.759
     37.450  414.526    1.126    0.100    0.395    0.335    1.149   22.782    4.946
     37.460  413.239    1.096    0.134    0.361    0.294    0.846   23.107    4.540
     37.470  414.360    1.160    0.194    0.428    0.301    0.686   23.130    5.090
     37.480  411.894    1.179    0.067    0.428    0.201    0.925   22.082    4.723
     37.490  413.889    1.244    0.134    0.466    0.239    0.804   22.307    4.639
     37.500  413.068    1.123    0.134    0.361    0.361    0.857   22.046    4.717
     37.510  415.886    1.312    0.067    0.406    0.167    0.785   22.730    4.591
     37.520  414.364    1.312    0.067    0.529    0.201    0.742   22.288    4.829
     37.530  411.449    1.195    0.067    0.368    0.201    0.660   21.993    4.627
     37.540  414.295    1.123    0.127    0.622    0.301    0.997   21.140    4.678
     37.550  412.990    1.213    0.100    0.462    0.332    0.785   22.335    4.638
     37.560  410.999    1.229    0.227    0.435    0.268    0.671   20.512    4.868
     37.570  413.102    1.176    0.100    0.402    0.301    0.659   22.240    4.776
     37.580  408.670    1.153    0.100    0.395    0.268    0.929   21.956    4.845
     37.590  408.213    1.179    0.100    0.335    0.194    0.698   21.833    4.393
     37.600  412.171    1.137    0.100    0.301    0.268    0.705   22.083    5.074
     37.610  411.198    1.168    0.067    0.368    0.261    0.838   22.138    4.766
     37.620  409.453    1.350    0.100    0.268    0.268    0.906   21.611    4.569
     37.630  405.043    1.100    0.100    0.335    0.301    0.698   22.308    5.025
     37.640  409.704    1.141    0.100    0.335    0.421    0.769   22.363    4.435
     37.650  405.683    1.274    0.194    0.335    0.301    0.815   21.087    4.715
     37.660  409.801    1.255    0.167    0.368    0.268    0.679   20.950    4.724
     37.670  405.150    1.100    0.134    0.402    0.301    0.856   20.534    4.627
     37.680  406.572    0.982    0.100    0.368    0.301    0.826   21.841    4.625
     37.690  408.359    1.259    0.134    0.335    0.227    0.796   21.060    4.536
     37.700  408.441    1.168    0.134    0.368    0.234    0.872   20.672    4.901
     37.710  410.297    1.248    0.100    0.335    0.268    0.759   20.822    4.379
     37.720  409.554    1.149    0.067    0.435    0.234    0.804   22.312    4.398
     37.730  407.001    1.195    0.127    0.301    0.374    0.853   20.713    4.476
     37.740  410.706    1.035    0.067    0.335    0.414    0.804   21.052    4.602
     37.750  411.247    1.069    0.067    0.529    0.261    0.812   21.630    4.897
     37.760  416.207    1.115    0.100    0.335    0.268    0.777   21.203    4.873
     37.770  411.641    1.232    0.134    0.395    0.294    0.777   21.468    4.639
     37.780  413.996    1.047    0.134    0.388    0.194    0.933   21.546    4.724
     37.790  412.687    1.248    0.100    0.335    0.272    0.812   21.435    4.741
     37.800  410.659    1.285    0.067    0.268    0.254    0.796   20.865    5.130
     37.810  411.494    1.217    0.100    0.435    0.328    1.013   21.832    4.500
     37.820  412.376    1.240    0.100    0.488    0.227    0.819   21.402    4.862
     37.830  411.415    1.399    0.067    0.328    0.234    0.793   22.309    5.083
     37.840  414.299    1.301    0.067    0.328    0.272    0.785   22.031    4.454
     37.850  413.344    1.088    0.134    0.328    0.194    0.918   21.637    5.109
     37.860  415.705    1.149    0.127    0.462    0.381    0.918   23.064    4.528
     37.870  409.620    1.153    0.100    0.402    0.361    0.944   21.258    4.618
     37.880  408.672    1.088    0.067    0.435    0.201    0.952   21.902    5.293
     37.890  412.459    1.232    0.201    0.402    0.268    0.944   21.164    4.632
     37.900  414.051    1.320    0.134    0.335    0.268    0.758   21.671    4.701
     37.910  412.361    1.285    0.167    0.301    0.301    0.804   22.619    4.631
     37.920  411.655    1.445    0.167    0.335    0.254    0.724   22.136    4.724
     37.930  415.118    1.255    0.067    0.530    0.321    0.717   21.483    4.440
     37.940  413.440    1.285    0.100    0.435    0.167    0.914   23.419    4.482
     37.950  410.512    1.426    0.067    0.402    0.268    0.827   21.870    4.241
     37.960  413.102    1.532    0.167    0.428    0.268    0.637   20.995    4.466
     37.970  411.058    1.312    0.100    0.301    0.294    0.766   21.667    4.272
     37.980  412.638    1.278    0.067    0.502    0.234    0.960   22.464    4.941
     37.990  410.821    1.274    0.100    0.335    0.227    0.971   21.924    5.083
     38.000  414.456    1.073    0.100    0.469    0.268    0.929   21.897    5.308
     38.010  411.107    0.929    0.067    0.368    0.261    1.004   22.085    4.373
     38.020  416.482    1.115    0.134    0.268    0.225    1.058   23.083    4.461
     38.030  411.887    1.308    0.134    0.368    0.268    0.941   21.756    4.372
     38.040  408.763    1.115    0.127    0.428    0.361    0.944   21.663    3.909
     38.050  413.418    1.168    0.100    0.402    0.268    0.990   21.504    4.755
     38.060  411.234    1.308    0.067    0.435    0.335    0.918   21.794    5.102
     38.070  413.615    1.373    0.134    0.399    0.268    0.960   21.548    5.146
     38.080  417.499    1.248    0.160    0.433    0.294    1.085   23.454    5.004
     38.090  412.393    1.297    0.094    0.354    0.301    1.062   22.026    4.695
     38.100  411.407    1.282    0.160    0.395    0.361    0.891   22.592    5.176
     38.110  410.837    1.168    0.134    0.328    0.265    0.899   21.548    5.001
     38.120  415.060    1.126    0.134    0.328    0.399    0.941   21.434    5.559
     38.130  414.516    1.248    0.100    0.335    0.294    0.997   21.259    5.540
     38.140  413.626    1.100    0.100    0.368    0.268    1.050   22.811    5.371
     38.150  414.669    1.251    0.201    0.435    0.335    0.967   21.980    5.875
     38.160  415.966    1.160    0.100    0.402    0.368    0.960   21.611    5.380
     38.170  416.012    1.176    0.100    0.361    0.448    1.115   21.983    4.967
     38.180  416.540    1.035    0.100    0.221    0.395    0.944   21.621    5.644
     38.190  418.593    1.429    0.000    0.481    0.335    1.023   22.325    5.580
     38.200  418.191    1.285    0.100    0.421    0.368    1.004   22.107    5.119
     38.210  414.744    1.274    0.100    0.455    0.301    0.762   22.776    5.500
     38.220  415.201    1.096    0.134    0.488    0.388    1.012   21.858    5.407
     38.230  415.785    1.308    0.100    0.328    0.294    1.213   21.459    5.313
     38.240  414.381    1.179    0.134    0.428    0.335    0.933   21.762    4.977
     38.250  411.381    1.043    0.100    0.328    0.167    0.812   21.503    5.428
     38.260  414.539    1.232    0.167    0.294    0.301    1.035   21.287    5.046
     38.270  413.583    1.293    0.100    0.462    0.335    0.903   21.787    5.232
     38.280  418.093    1.267    0.100    0.495    0.402    0.849   22.322    5.292
     38.290  414.213    1.301    0.100    0.436    0.227    0.876   22.205    5.306
     38.300  410.350    1.285    0.100    0.536    0.361    1.005   21.093    5.024
     38.310  408.918    1.221    0.033    0.354    0.361    0.812   21.006    4.511
     38.320  415.534    1.217    0.201    0.448    0.402    0.951   20.545    4.826
     38.330  411.316    1.232    0.167    0.449    0.495    0.955   21.012    4.639
     38.340  414.351    1.335    0.134    0.348    0.268    0.944   22.549    4.826
     38.350  406.981    1.195    0.160    0.479    0.466    1.058   20.524    4.841
     38.360  411.358    1.084    0.094    0.522    0.395    0.830   21.952    4.759
     38.370  411.116    1.149    0.127    0.402    0.495    0.865   21.464    4.773
     38.380  408.898    1.168    0.033    0.428    0.301    0.948   21.241    4.420
     38.390  413.346    1.308    0.167    0.523    0.335    1.138   21.380    4.256
     38.400  412.492    1.259    0.100    0.475    0.234    0.880   20.826    4.959
     38.410  413.259    1.259    0.067    0.381    0.489    0.830   21.305    4.783
     38.420  412.774    1.221    0.033    0.481    0.335    0.909   21.774    4.763
     38.430  410.916    1.149    0.134    0.488    0.402    1.084   20.976    4.237
     38.440  409.883    1.179    0.154    0.414    0.515    1.138   20.883    4.736
     38.450  411.398    1.179    0.060    0.455    0.310    0.857   22.198    4.491
     38.460  410.448    1.301    0.033    0.429    0.301    0.705   21.492    4.997
     38.470  411.722    1.126    0.100    0.474    0.433    0.985   22.497    4.326
     38.480  411.503    1.088    0.100    0.448    0.395    1.005   21.112    4.682
     38.490  412.334    1.153    0.067    0.421    0.287    0.846   20.931    4.994
     38.500  414.570    1.426    0.100    0.448    0.268    1.058   22.792    4.472
     38.510  412.427    1.195    0.100    0.381    0.361    1.058   23.089    4.783
     38.520  415.903    1.267    0.167    0.414    0.459    1.224   22.546    4.635
     38.530  412.024    1.240    0.167    0.328    0.515    1.039   22.867    4.453
     38.540  411.591    1.141    0.201    0.328    0.392    1.016   21.595    4.424
     38.550  411.139    1.285    0.160    0.455    0.462    1.100   22.250    4.691
     38.560  409.605    1.274    0.100    0.395    0.395    1.073   21.331    4.535
     38.570  411.522    1.088    0.167    0.515    0.335    0.914   21.191    4.968
     38.580  414.008    1.285    0.167    0.339    0.361    0.925   21.409    4.592
     38.590  409.726    1.168    0.201    0.441    0.402    1.138   21.317    4.546
     38.600  408.604    1.088    0.227    0.381    0.435    1.066   21.584    5.063
     38.610  411.464    1.365    0.287    0.381    0.395    1.032   21.350    4.653
     38.620  413.989    1.168    0.227    0.515    0.421    0.812   21.363    4.390
     38.630  412.397    1.210    0.194    0.474    0.395    0.971   21.511    4.115
     38.640  415.266    1.168    0.294    0.486    0.361    0.721   20.849    4.200
     38.650  412.338    1.088    0.194    0.512    0.395    1.096   20.879    4.074
     38.660  410.543    1.126    0.167    0.624    0.495    1.104   21.410    4.735
     38.670  414.686    1.206    0.261    0.449    0.301    0.865   21.568    5.253
     38.680  409.920    1.282    0.268    0.455    0.488    0.656   21.253    4.573
     38.690  404.423    1.312    0.100    0.421    0.368    0.826   21.802    4.528
     38.700  406.477    1.035    0.067    0.388    0.455    1.020   21.616    4.640
     38.710  411.676    1.073    0.294    0.388    0.335    1.119   21.661    4.613
     38.720  410.432    1.339    0.234    0.481    0.335    0.895   21.660    4.434
     38.730  408.657    1.248    0.167    0.459    0.368    0.747   20.546    4.917
     38.740  409.704    1.312    0.167    0.448    0.406    0.997   20.954    4.457
     38.750  411.410    1.327    0.201    0.325    0.573    0.944   22.653    4.258
     38.760  414.094    1.418    0.067    0.469    0.469    1.004   21.676    4.563
     38.770  410.888    1.312    0.100    0.615    0.495    0.812   22.165    4.454
     38.780  412.404    1.168    0.201    0.642    0.328    1.032   21.878    4.524
     38.790  412.165    1.248    0.201    0.481    0.335    0.830   21.587    4.887
     38.800  410.152    1.312    0.167    0.448    0.328    0.838   22.130    4.776
     38.810  412.458    1.399    0.067    0.516    0.335    0.944   22.416    4.924
     38.820  412.229    1.255    0.100    0.428    0.328    1.111   21.017    4.791
     38.830  412.157    1.255    0.201    0.368    0.339    0.876   21.410    4.669
     38.840  412.472    1.244    0.201    0.481    0.268    0.937   20.338    4.849
     38.850  410.465    1.259    0.127    0.448    0.428    0.812   21.370    4.196
     38.860  410.217    1.244    0.100    0.608    0.368    0.910   21.984    4.139
     38.870  412.085    1.339    0.100    0.522    0.301    1.032   21.481    4.749
     38.880  411.497    1.232    0.167    0.381    0.339    0.865   21.566    4.633
     38.890  412.934    1.350    0.067    0.408    0.335    0.902   20.853    5.134
     38.900  415.840    1.274    0.167    0.414    0.335    0.759   21.913    4.608
     38.910  410.549    1.464    0.194    0.408    0.428    0.865   21.244    4.728
     38.920  411.227    1.285    0.134    0.516    0.361    0.736   21.911    4.840
     38.930  413.430    1.304    0.120    0.508    0.529    0.849   22.447    4.627
     38.940  415.758    1.373    0.194    0.553    0.562    0.932   22.668    4.837
     38.950  418.293    1.274    0.067    0.500    0.395    1.039   23.117    4.461
     38.960  410.600    1.293    0.100    0.488    0.455    0.929   22.364    4.668
     38.970  412.138    1.179    0.060    0.582    0.428    0.804   21.077    4.228
     38.980  410.659    1.335    0.094    0.395    0.541    0.796   21.476    4.189
     38.990  415.223    1.164    0.134    0.486    0.481    0.879   22.879    4.507
     39.000  415.084    1.168    0.134    0.541    0.515    0.785   22.264    5.048
     39.010  409.349    1.479    0.067    0.448    0.395    0.831   22.102    4.158
     39.020  409.924    1.301    0.033    0.479    0.402    0.831   21.513    4.574
     39.030  417.095    1.429    0.194    0.481    0.428    0.937   22.107    4.231
     39.040  412.110    1.327    0.134    0.459    0.507    0.971   21.295    4.804
     39.050  409.668    1.217    0.194    0.459    0.440    1.032   21.839    4.360
     39.060  408.747    1.160    0.067    0.474    0.495    0.902   21.303    4.569
     39.070  412.224    1.153    0.160    0.448    0.361    0.793   21.475    4.562
     39.080  410.454    1.274    0.167    0.508    0.502    1.016   21.162    4.164
     39.090  410.241    1.301    0.201    0.568    0.502    0.990   20.521    4.340
     39.100  411.469    1.373    0.134    0.328    0.596    1.077   21.527    4.549
     39.110  410.390    1.176    0.127    0.421    0.469    0.990   20.823    4.537
     39.120  411.869    1.259    0.134    0.481    0.569    0.831   21.367    4.430
     39.130  412.094    1.365    0.134    0.414    0.502    0.849   20.638    4.817
     39.140  415.185    1.354    0.134    0.486    0.562    1.009   20.883    4.112
     39.150  411.411    1.426    0.134    0.535    0.593    0.903   20.440    4.605
     39.160  415.163    1.312    0.134    0.368    0.495    0.990   21.407    3.675
     39.170  416.135    1.399    0.201    0.388    0.469    0.918   21.433    3.840
     39.180  412.588    1.248    0.100    0.522    0.368    0.618   20.580    4.067
     39.190  413.420    1.445    0.201    0.530    0.536    1.043   21.502    4.185
     39.200  413.619    1.248    0.100    0.488    0.469    1.092   20.866    4.956
     39.210  414.011    1.334    0.100    0.354    0.466    0.990   21.385    4.704
     39.220  411.479    1.248    0.194    0.441    0.332    0.997   20.810    4.070
     39.230  411.315    1.452    0.167    0.408    0.335    0.793   21.693    4.363
     39.240  409.760    1.153    0.261    0.546    0.462    0.857   21.138    4.495
     39.250  410.505    1.308    0.000    0.487    0.463    0.812   20.575    4.526
     39.260  409.043    1.202    0.100    0.481    0.368    0.717   21.175    4.833
     39.270  408.457    1.229    0.134    0.481    0.562    0.952   21.641    4.577
     39.280  407.345    1.357    0.160    0.348    0.354    0.698   20.249    4.926
     39.290  408.525    1.335    0.067    0.381    0.455    0.952   20.785    3.961
     39.300  408.239    1.267    0.134    0.448    0.368    1.092   20.598    4.203
     39.310  407.570    1.259    0.094    0.354    0.328    1.046   20.909    4.681
     39.320  407.706    1.274    0.134    0.388    0.301    0.979   21.110    4.469
     39.330  404.996    1.285    0.160    0.421    0.433    0.766   21.122    4.843
     39.340  404.169    1.270    0.232    0.354    0.335    1.023   20.143    4.818
     39.350  404.999    1.468    0.067    0.515    0.261    0.963   20.310    4.764
     39.360  403.782    1.312    0.127    0.388    0.335    0.925   20.489    4.819
     39.370  405.578    1.422    0.154    0.388    0.529    0.884   20.066    4.266
     39.380  405.749    1.255    0.127    0.422    0.388    0.784   20.136    4.517
     39.390  410.034    1.221    0.067    0.441    0.562    0.963   21.190    4.891
     39.400  407.550    1.229    0.165    0.395    0.433    0.865   20.746    4.887
     39.410  409.146    1.195    0.194    0.462    0.421    1.051   20.742    5.185
     39.420  406.911    1.206    0.167    0.515    0.294    0.872   21.085    4.974
     39.430  410.209    1.316    0.134    0.388    0.440    0.759   21.078    4.901
     39.440  408.701    1.327    0.167    0.408    0.455    0.891   21.463    5.057
     39.450  404.782    1.126    0.167    0.441    0.435    0.743   20.590    5.188
     39.460  406.873    1.361    0.134    0.381    0.473    1.031   21.426    4.616
     39.470  403.473    1.399    0.167    0.294    0.301    0.834   20.700    4.989
     39.480  403.659    1.415    0.167    0.421    0.167    0.960   19.841    4.891
     39.490  414.576    1.327    0.194    0.448    0.361    0.979   21.280    4.483
     39.500  408.312    1.312    0.100    0.474    0.402    0.925   21.471    5.287
     39.510  409.010    1.517    0.067    0.472    0.301    1.066   20.174    4.951
     39.520  408.707    1.339    0.194    0.422    0.495    0.899   21.115    4.248
     39.530  406.830    1.274    0.094    0.414    0.392    0.846   19.879    4.147
     39.540  407.391    1.407    0.134    0.354    0.361    0.830   21.270    3.874
     39.550  406.804    1.434    0.100    0.348    0.368    0.967   20.304    4.271
     39.560  402.338    1.373    0.067    0.392    0.466    0.573   20.570    4.016
     39.570  399.499    1.373    0.100    0.519    0.455    0.758   20.178    4.133
     39.580  403.803    1.490    0.127    0.421    0.455    0.826   21.056    4.163
     39.590  404.247    1.293    0.100    0.381    0.325    0.618   21.596    4.450
     39.600  403.226    1.081    0.094    0.455    0.433    0.584   20.202    4.418
     39.610  407.303    1.248    0.194    0.448    0.428    0.679   21.337    4.125
     39.620  407.111    1.206    0.067    0.354    0.469    0.512   20.288    4.711
     39.630  405.684    1.232    0.167    0.515    0.373    0.709   21.610    4.413
     39.640  405.568    1.195    0.198    0.414    0.486    0.811   22.209    3.760
     39.650  408.709    1.285    0.167    0.421    0.395    0.883   21.892    4.235
     39.660  404.938    1.505    0.134    0.381    0.399    0.538   21.277    4.063
     39.670  407.045    1.521    0.134    0.381    0.368    0.599   21.763    4.482
     39.680  403.317    1.388    0.134    0.414    0.335    0.754   20.472    4.278
     39.690  403.665    1.195    0.194    0.448    0.522    0.785   21.079    4.351
     39.700  403.891    1.274    0.167    0.414    0.495    0.774   21.370    4.643
     39.710  405.992    1.293    0.194    0.381    0.522    0.807   20.918    4.631
     39.720  402.701    1.380    0.160    0.474    0.395    0.868   20.707    4.210
     39.730  403.698    1.293    0.067    0.441    0.335    0.671   20.199    4.724
     39.740  403.863    1.232    0.160    0.455    0.448    0.584   20.360    4.549
     39.750  411.171    1.380    0.160    0.515    0.448    0.690   20.962    4.931
     39.760  407.346    1.365    0.167    0.328    0.368    0.804   20.751    4.185
     39.770  408.119    1.213    0.127    0.455    0.573    0.830   20.949    4.167
     39.780  403.812    1.282    0.127    0.448    0.448    0.743   20.565    4.466
     39.790  402.583    1.206    0.160    0.414    0.368    0.584   21.038    4.158
     39.800  402.972    1.240    0.134    0.328    0.462    0.781   20.650    4.220
     39.810  408.355    1.346    0.067    0.408    0.500    0.793   20.938    4.202
     39.820  408.958    1.335    0.160    0.421    0.533    0.796   21.053    4.650
     39.830  405.966    1.437    0.127    0.508    0.522    0.686   20.262    4.643
     39.840  405.758    1.168    0.100    0.515    0.301    0.762   22.031    4.658
     39.850  406.137    1.270    0.067    0.408    0.435    0.751   20.314    4.331
     39.860  403.501    1.229    0.134    0.620    0.328    0.466   20.807    4.187
     39.870  402.569    1.232    0.134    0.515    0.421    0.830   20.596    4.309
     39.880  402.777    1.425    0.100    0.481    0.479    0.531   19.576    4.038
     39.890  409.034    1.297    0.158    0.448    0.388    0.724   20.299    4.542
     39.900  405.449    1.244    0.165    0.414    0.268    0.857   20.037    4.367
     39.910  399.697    1.339    0.134    0.381    0.515    0.686   19.838    4.662
     39.920  406.861    1.388    0.160    0.448    0.650    0.796   19.971    4.257
     39.930  404.054    1.202    0.134    0.474    0.428    0.671   20.308    4.049
     39.940  403.916    1.403    0.060    0.414    0.335    0.546   21.291    4.354
     39.950  401.196    1.206    0.160    0.522    0.385    0.637   20.091    4.344
     39.960  405.190    1.221    0.134    0.462    0.519    0.721   20.529    4.644
     39.970  403.956    1.410    0.167    0.488    0.555    0.580   20.262    4.669
     39.980  406.811    1.308    0.134    0.481    0.495    0.914   19.710    4.495
     39.990  403.601    1.376    0.127    0.515    0.560    0.857   20.332    4.544
     40.000  404.060    1.388    0.167    0.455    0.428    0.766   19.795    4.524
     40.010  401.785    1.350    0.127    0.441    0.515    1.013   19.793    4.247
     40.020  402.324    1.373    0.067    0.414    0.368    0.740   20.255    4.400
     40.030  405.180    1.301    0.134    0.408    0.421    0.713   21.593    4.303
     40.040  399.829    1.301    0.160    0.395    0.526    0.599   20.497    4.139
     40.050  405.346    1.267    0.167    0.354    0.395    0.561   20.951    4.544
     40.060  406.523    1.460    0.134    0.541    0.469    0.880   20.944    4.321
     40.070  408.593    1.361    0.154    0.541    0.462    0.853   22.091    4.704
     40.080  403.418    1.320    0.160    0.448    0.301    0.652   20.104    4.576
     40.090  408.409    1.301    0.194    0.615    0.448    0.448   21.435    4.693
     40.100  405.685    1.195    0.127    0.526    0.481    0.550   21.077    4.870
     40.110  407.250    1.176    0.067    0.482    0.381    0.671   20.475    4.964
     40.120  410.586    1.232    0.127    0.508    0.481    0.591   20.782    5.213
     40.130  406.934    1.361    0.227    0.474    0.553    0.610   20.308    4.949
     40.140  405.664    1.267    0.060    0.579    0.455    0.717   20.235    5.033
     40.150  403.725    1.088    0.154    0.541    0.522    0.735   19.416    4.847
     40.160  405.559    1.248    0.100    0.608    0.474    0.584   20.215    4.782
     40.170  404.099    1.335    0.160    0.575    0.448    0.595   20.894    4.848
     40.180  406.983    1.270    0.160    0.474    0.486    0.610   20.977    4.416
     40.190  404.820    1.339    0.127    0.441    0.368    0.542   20.045    4.150
     40.200  403.497    1.429    0.100    0.512    0.318    0.781   20.728    4.608
     40.210  402.661    1.028    0.067    0.314    0.335    0.732   20.171    5.009
     40.220  405.358    1.141    0.094    0.395    0.287    0.698   20.824    5.451
     40.230  407.063    0.914    0.165    0.381    0.421    0.690   20.712    5.181
     40.240  407.462    1.176    0.094    0.508    0.341    0.508   20.314    5.211
     40.250  406.243    1.327    0.120    0.474    0.448    0.580   20.630    5.186
     40.260  407.428    1.274    0.094    0.381    0.294    0.796   21.356    4.826
     40.270  405.640    1.255    0.100    0.568    0.299    0.751   20.992    5.068
     40.280  407.901    1.274    0.100    0.539    0.361    0.846   21.661    5.179
     40.290  404.972    1.195    0.100    0.441    0.335    0.735   21.015    5.274
     40.300  405.311    1.248    0.033    0.434    0.194    0.728   21.056    5.257
     40.310  405.971    1.312    0.067    0.649    0.339    0.573   20.655    4.985
     40.320  409.301    1.312    0.000    0.388    0.172    0.747   20.603    5.272
     40.330  406.528    1.248    0.134    0.535    0.440    0.640   21.843    5.116
     40.340  407.191    1.354    0.160    0.486    0.421    0.565   19.515    5.145
     40.350  409.153    1.232    0.094    0.474    0.452    0.459   20.609    5.274
     40.360  403.773    1.354    0.027    0.468    0.138    0.531   19.694    5.055
     40.370  405.412    1.274    0.033    0.314    0.294    0.584   21.055    5.268
     40.380  407.639    1.259    0.033    0.374    0.481    0.629   20.692    5.220
     40.390  402.370    1.365    0.100    0.522    0.134    0.531   20.501    5.136
     40.400  402.517    1.229    0.000    0.335    0.348    0.766   20.167    4.913
     40.410  405.903    1.418    0.033    0.227    0.247    0.573   21.355    5.318
     40.420  405.225    1.338    0.033    0.374    0.160    0.485   20.291    5.505
     40.430  404.384    1.221    0.000    0.421    0.287    0.474   19.995    4.764
     40.440  406.252    1.498    0.000    0.361    0.127    0.538   20.048    5.608
     40.450  408.057    1.229    0.000    0.328    0.374    0.557   21.314    5.582
     40.460  404.925    1.248    0.060    0.434    0.221    0.629   20.767    5.414
     40.470  404.698    1.115    0.060    0.374    0.321    0.455   20.331    5.406
     40.480  407.200    1.153    0.027    0.421    0.254    0.539   20.373    5.325
     40.490  405.801    1.206    0.000    0.321    0.254    0.599   21.060    5.192
     40.500  403.956    1.285    0.027    0.314    0.254    0.493   20.421    4.927
     40.510  403.956    1.376    0.060    0.361    0.287    0.466   21.415    5.452
     40.520  405.311    1.285    0.033    0.421    0.234    0.584   20.807    4.875
     40.530  401.913    1.434    0.000    0.294    0.201    0.493   20.482    4.587
     40.540  405.071    1.361    0.033    0.381    0.254    0.595   21.544    5.158
     40.550  402.369    1.327    0.000    0.388    0.388    0.671   21.263    5.051
     40.560  406.092    1.195    0.027    0.408    0.167    0.546   21.336    5.251
     40.570  404.312    1.327    0.000    0.461    0.134    0.629   21.021    5.016
     40.580  402.773    1.206    0.000    0.414    0.194    0.334   21.128    5.493
     40.590  402.318    1.384    0.000    0.408    0.227    0.406   20.070    5.184
     40.600  404.853    1.206    0.033    0.568    0.154    0.626   21.054    5.120
     40.610  400.048    1.274    0.000    0.535    0.187    0.508   20.414    5.335
     40.620  404.059    1.088    0.000    0.568    0.187    0.588   20.789    5.031
     40.630  402.734    1.350    0.067    0.501    0.191    0.467   20.218    4.967
     40.640  401.353    1.573    0.000    0.461    0.356    0.573   20.352    5.515
     40.650  399.800    1.384    0.000    0.381    0.221    0.538   20.228    5.053
     40.660  407.252    1.221    0.033    0.381    0.221    0.599   19.934    5.535
     40.670  402.932    1.285    0.033    0.348    0.314    0.618   20.059    5.291
     40.680  406.512    1.308    0.033    0.381    0.294    0.531   19.440    5.614
     40.690  406.410    1.141    0.033    0.474    0.321    0.637   19.904    5.492
     40.700  406.651    1.320    0.033    0.395    0.227    0.595   20.436    5.534
     40.710  402.940    1.285    0.000    0.414    0.287    0.523   20.353    5.617
     40.720  403.845    1.282    0.000    0.388    0.348    0.633   19.250    5.393
     40.730  402.920    1.380    0.033    0.462    0.328    0.743   19.876    5.358
     40.740  404.161    1.312    0.000    0.368    0.247    0.573   19.448    5.522
     40.750  411.888    1.570    0.094    0.388    0.294    0.705   19.765    5.495
     40.760  408.940    1.285    0.000    0.435    0.134    0.596   20.119    5.133
     40.770  405.061    1.195    0.000    0.395    0.134    0.531   19.655    5.498
     40.780  404.679    1.259    0.027    0.402    0.127    0.610   19.884    5.184
     40.790  405.446    1.301    0.000    0.328    0.232    0.743   20.571    5.186
     40.800  402.783    1.331    0.033    0.328    0.134    0.592   20.468    5.686
     40.810  403.959    1.301    0.033    0.368    0.160    0.645   20.254    5.284
     40.820  403.707    1.248    0.000    0.354    0.234    0.690   19.564    5.469
     40.830  400.348    1.426    0.033    0.328    0.134    0.747   19.501    5.217
     40.840  406.121    1.399    0.060    0.335    0.261    0.732   20.272    4.860
     40.850  403.343    1.195    0.027    0.328    0.442    0.732   20.351    5.011
     40.860  404.119    1.407    0.038    0.392    0.167    0.675   20.621    4.821
     40.870  401.974    1.365    0.000    0.455    0.294    0.618   20.384    4.919
     40.880  406.637    1.392    0.000    0.361    0.094    0.686   19.984    4.978
     40.890  408.594    1.137    0.000    0.328    0.254    0.633   21.127    5.503
     40.900  407.089    1.259    0.027    0.419    0.221    0.592   20.732    4.709
     40.910  407.448    1.293    0.033    0.421    0.254    0.440   20.184    4.997
     40.920  405.410    1.274    0.027    0.335    0.299    0.368   20.783    5.082
     40.930  406.975    1.369    0.000    0.321    0.172    0.580   20.549    5.010
     40.940  404.968    1.255    0.027    0.395    0.227    0.504   20.198    5.428
     40.950  407.358    1.354    0.000    0.361    0.274    0.652   21.045    5.798
     40.960  410.645    1.373    0.000    0.388    0.239    0.520   20.837    6.068
     40.970  409.084    1.251    0.000    0.354    0.194    0.546   21.368    5.538
     40.980  412.554    1.312    0.000    0.354    0.268    0.815   21.533    5.933
     40.990  408.581    1.354    0.060    0.307    0.299    0.664   20.319    5.428
     41.000  403.590    1.248    0.033    0.301    0.225    0.641   20.224    5.592
     41.010  406.543    1.282    0.033    0.321    0.232    0.755   20.752    5.285
     41.020  406.440    1.107    0.033    0.529    0.234    0.838   20.316    5.555
     41.030  408.329    1.217    0.000    0.301    0.194    0.459   21.110    5.459
     41.040  406.923    1.244    0.094    0.488    0.194    0.595   19.848    5.056
     41.050  408.120    1.221    0.060    0.488    0.261    0.751   20.324    5.140
     41.060  407.150    1.176    0.000    0.402    0.214    0.493   19.449    5.196
     41.070  407.526    1.176    0.000    0.381    0.198    0.702   20.151    5.057
     41.080  410.846    1.153    0.027    0.589    0.285    0.440   19.713    4.987
     41.090  407.643    1.267    0.060    0.335    0.227    0.561   19.510    5.452
     41.100  406.191    1.327    0.000    0.448    0.227    0.629   19.745    5.066
     41.110  408.222    1.365    0.000    0.428    0.160    0.501   19.912    5.330
     41.120  407.095    1.361    0.060    0.401    0.160    0.637   19.739    5.565
     41.130  404.781    1.229    0.033    0.516    0.100    0.501   20.587    5.753
     41.140  403.964    1.259    0.000    0.381    0.194    0.561   20.278    5.335
     41.150  405.614    1.115    0.033    0.588    0.201    0.432   20.887    5.477
     41.160  406.475    1.346    0.027    0.359    0.359    0.766   20.817    5.560
     41.170  406.239    1.297    0.027    0.281    0.292    0.599   20.700    5.112
     41.180  403.033    1.259    0.000    0.435    0.247    0.504   20.548    5.348
     41.190  407.158    1.240    0.027    0.548    0.272    0.554   21.184    5.411
     41.200  401.411    1.126    0.033    0.414    0.134    0.565   20.338    5.510
     41.210  410.254    1.240    0.033    0.419    0.354    0.774   20.743    5.530
     41.220  410.920    1.445    0.000    0.481    0.167    0.588   21.209    5.693
     41.230  404.850    1.153    0.000    0.381    0.160    0.663   19.589    5.308
     41.240  409.193    1.380    0.027    0.381    0.167    0.640   20.880    6.082
     41.250  405.622    1.115    0.000    0.388    0.332    0.652   20.451    5.657
     41.260  408.979    1.312    0.060    0.448    0.408    0.690   21.349    5.138
     41.270  408.715    1.217    0.027    0.388    0.221    0.641   20.248    5.393
     41.280  406.996    1.365    0.027    0.459    0.373    0.557   20.645    5.058
     41.290  405.030    1.410    0.087    0.247    0.194    0.671   20.388    5.049
     41.300  407.904    1.202    0.033    0.301    0.294    0.652   20.679    5.496
     41.310  408.149    1.320    0.067    0.341    0.234    0.573   20.916    5.446
     41.320  404.825    1.248    0.067    0.287    0.236    0.497   20.150    4.947
     41.330  406.283    1.221    0.100    0.214    0.299    0.478   19.939    5.122
     41.340  406.827    1.486    0.000    0.401    0.194    0.440   20.423    4.838
     41.350  405.357    1.206    0.033    0.408    0.172    0.626   20.733    5.105
     41.360  407.749    1.320    0.033    0.481    0.274    0.481   21.157    5.192
     41.370  406.553    1.361    0.000    0.392    0.167    0.531   20.707    5.083
     41.380  406.363    1.274    0.094    0.462    0.265    0.497   20.385    5.117
     41.390  408.678    1.376    0.027    0.500    0.321    0.474   20.899    4.861
     41.400  408.568    1.320    0.120    0.455    0.359    0.565   20.242    5.377
     41.410  406.392    1.452    0.100    0.448    0.227    0.527   21.523    5.395
     41.420  404.690    1.335    0.060    0.529    0.261    0.565   21.700    5.234
     41.430  406.361    1.232    0.000    0.402    0.321    0.409   20.755    5.241
     41.440  405.779    1.441    0.027    0.448    0.261    0.443   21.235    5.417
     41.450  404.566    1.301    0.053    0.395    0.194    0.390   21.201    5.055
     41.460  404.511    1.517    0.038    0.455    0.239    0.512   20.743    4.858
     41.470  404.605    1.574    0.060    0.421    0.232    0.379   21.188    5.062
     41.480  407.518    1.274    0.027    0.495    0.232    0.368   20.785    5.656
     41.490  405.296    1.168    0.027    0.682    0.426    0.413   20.641    5.481
     41.500  407.895    1.141    0.094    0.593    0.306    0.462   20.244    6.141
     41.510  408.941    1.308    0.033    0.589    0.314    0.387   21.316    6.091
     41.520  403.942    1.195    0.000    0.414    0.227    0.353   21.134    6.019
     41.530  404.954    1.282    0.000    0.522    0.218    0.383   20.687    5.760
     41.540  408.101    1.259    0.094    0.388    0.254    0.398   20.141    5.672
     41.550  403.776    1.293    0.033    0.455    0.244    0.398   21.181    5.502
     41.560  406.686    1.115    0.067    0.493    0.285    0.326   21.001    5.617
     41.570  406.889    1.115    0.060    0.515    0.269    0.288   21.530    5.696
     41.580  404.958    1.354    0.000    0.448    0.247    0.360   20.970    5.971
     41.590  407.794    1.327    0.033    0.642    0.160    0.250   20.923    5.603
     41.600  407.768    1.168    0.033    0.488    0.352    0.300   21.712    5.274
     41.610  404.698    1.217    0.027    0.481    0.227    0.428   21.527    5.803
     41.620  410.523    1.346    0.027    0.448    0.254    0.360   20.505    5.966
     41.630  409.080    1.259    0.000    0.515    0.303    0.584   21.122    5.958
     41.640  409.835    0.903    0.033    0.462    0.194    0.432   21.083    5.395
     41.650  408.272    1.168    0.000    0.541    0.321    0.345   21.208    6.079
     41.660  406.807    1.232    0.000    0.515    0.356    0.284   20.939    6.119
     41.670  404.762    1.255    0.060    0.568    0.321    0.323   21.274    5.607
     41.680  406.677    1.198    0.067    0.462    0.258    0.345   21.501    5.589
     41.690  406.297    1.426    0.027    0.582    0.105    0.448   20.633    5.598
     41.700  404.551    0.982    0.027    0.434    0.158    0.443   20.985    5.225
     41.710  407.356    1.312    0.027    0.428    0.232    0.569   20.667    5.265
     41.720  407.814    1.009    0.033    0.366    0.321    0.599   21.211    5.820
     41.730  405.605    1.123    0.033    0.395    0.294    0.398   20.430    5.538
     41.740  404.504    1.259    0.094    0.421    0.261    0.546   20.168    5.399
     41.750  405.638    1.210    0.000    0.381    0.287    0.573   20.448    5.580
     41.760  405.176    1.437    0.033    0.414    0.254    0.565   21.533    5.777
     41.770  406.366    1.187    0.033    0.374    0.321    0.485   20.760    5.889
     41.780  406.854    1.282    0.000    0.412    0.366    0.587   20.336    5.348
     41.790  407.296    1.255    0.027    0.341    0.321    0.603   21.721    5.205
     41.800  404.743    1.259    0.060    0.399    0.479    0.538   21.202    5.271
     41.810  403.308    1.388    0.033    0.546    0.385    0.637   20.353    5.482
     41.820  405.584    1.399    0.027    0.448    0.321    0.508   21.413    5.300
     41.830  403.921    1.301    0.000    0.421    0.441    0.493   20.389    5.022
     41.840  404.502    1.399    0.033    0.519    0.261    0.596   20.833    4.759
     41.850  409.665    1.373    0.033    0.366    0.528    0.504   20.579    5.102
     41.860  407.907    1.274    0.060    0.434    0.392    0.485   21.136    4.836
     41.870  404.933    1.365    0.033    0.555    0.239    0.425   20.531    4.835
     41.880  403.612    1.126    0.033    0.486    0.321    0.694   19.925    4.693
     41.890  401.485    1.195    0.000    0.392    0.392    0.531   19.985    4.595
     41.900  406.313    1.195    0.033    0.426    0.307    0.682   20.332    4.843
     41.910  406.650    1.384    0.000    0.361    0.321    0.724   20.240    4.411
     41.920  405.883    1.259    0.094    0.421    0.268    0.645   20.016    4.591
     41.930  403.734    1.206    0.033    0.399    0.272    0.474   20.623    4.782
     41.940  405.368    1.285    0.027    0.548    0.392    0.717   20.186    4.733
     41.950  402.677    1.202    0.033    0.366    0.239    0.686   20.011    4.370
     41.960  408.661    1.365    0.060    0.287    0.328    0.724   20.516    5.042
     41.970  411.493    1.494    0.060    0.287    0.419    0.724   20.729    5.009
     41.980  406.047    1.176    0.033    0.321    0.361    0.766   20.031    4.897
     41.990  409.484    1.392    0.067    0.401    0.335    0.812   19.762    4.940
     42.000  410.438    1.316    0.033    0.434    0.412    0.933   19.626    4.706
     42.010  406.383    1.195    0.033    0.468    0.272    0.679   19.281    4.871
     42.020  408.415    1.346    0.027    0.505    0.414    0.857   20.925    4.391
     42.030  411.502    1.115    0.000    0.408    0.370    0.902   20.242    4.658
     42.040  407.101    1.213    0.060    0.321    0.335    0.872   20.378    4.759
     42.050  405.845    1.195    0.000    0.381    0.299    0.762   21.013    4.989
     42.060  402.005    1.221    0.033    0.354    0.395    0.967   19.867    4.557
     42.070  408.450    1.373    0.033    0.441    0.354    0.830   21.167    5.072
     42.080  406.341    1.202    0.000    0.448    0.437    0.834   20.582    5.139
     42.090  407.338    1.293    0.033    0.354    0.430    1.024   20.876    4.977
     42.100  407.538    1.221    0.027    0.535    0.354    0.899   20.046    5.659
     42.110  408.464    1.282    0.033    0.381    0.493    0.789   20.074    5.062
     42.120  405.706    1.195    0.033    0.472    0.303    0.910   19.590    5.337
     42.130  404.767    1.312    0.000    0.247    0.359    0.872   19.853    5.111
     42.140  407.933    1.373    0.033    0.428    0.328    0.770   20.582    5.086
     42.150  405.875    1.221    0.027    0.374    0.187    0.709   19.436    5.220
     42.160  412.349    1.195    0.000    0.541    0.243    0.978   20.053    5.340
     42.170  406.626    1.126    0.033    0.455    0.370    0.679   20.806    5.014
     42.180  401.696    1.217    0.027    0.361    0.221    0.637   19.976    4.639
     42.190  410.685    1.285    0.033    0.608    0.328    1.054   21.399    4.632
     42.200  408.999    1.259    0.060    0.575    0.414    1.032   19.759    5.151
     42.210  404.239    1.339    0.067    0.354    0.301    0.785   19.331    5.114
     42.220  407.968    1.293    0.000    0.501    0.272    0.932   20.417    4.711
     42.230  410.655    1.407    0.033    0.428    0.392    0.698   18.957    4.774
     42.240  409.849    1.259    0.060    0.508    0.441    0.736   19.998    4.893
     42.250  409.846    1.232    0.033    0.448    0.281    0.819   20.675    4.955
     42.260  407.178    1.335    0.000    0.441    0.294    0.762   19.927    5.105
     42.270  408.200    1.320    0.067    0.481    0.366    0.822   19.993    4.804
     42.280  405.357    1.392    0.027    0.408    0.234    0.853   20.041    4.479
     42.290  403.220    1.361    0.033    0.501    0.261    0.735   20.506    4.847
     42.300  403.940    1.255    0.000    0.501    0.221    0.565   20.246    4.962
     42.310  407.415    1.380    0.027    0.468    0.261    0.864   20.576    4.588
     42.320  405.733    1.380    0.027    0.662    0.332    0.603   21.515    4.727
     42.330  405.869    1.426    0.027    0.419    0.268    0.720   20.708    4.904
     42.340  405.466    1.327    0.060    0.448    0.299    0.595   21.478    4.862
     42.350  409.533    1.407    0.027    0.505    0.201    0.694   21.241    5.012
     42.360  406.893    1.456    0.000    0.568    0.187    0.830   19.932    4.699
     42.370  402.963    1.399    0.027    0.455    0.254    0.705   21.341    5.251
     42.380  404.098    1.301    0.000    0.474    0.167    0.470   20.268    4.962
     42.390  402.804    1.195    0.033    0.582    0.287    0.747   20.621    4.590
     42.400  408.084    1.096    0.033    0.608    0.354    0.876   20.961    4.263
     42.410  407.353    1.195    0.033    0.541    0.354    0.603   20.035    4.530
     42.420  405.951    1.312    0.033    0.501    0.261    0.637   20.318    4.826
     42.430  409.998    1.335    0.027    0.366    0.374    0.520   19.593    4.662
     42.440  406.537    1.217    0.033    0.426    0.281    0.667   20.416    4.815
     42.450  407.118    1.274    0.000    0.392    0.287    0.712   19.816    4.643
     42.460  405.719    1.354    0.027    0.455    0.261    0.531   19.866    4.773
     42.470  407.118    1.229    0.060    0.399    0.426    0.678   19.648    5.042
     42.480  406.085    1.232    0.000    0.486    0.348    0.497   19.804    5.109
     42.490  402.969    1.141    0.027    0.421    0.448    0.675   20.534    4.961
     42.500  407.841    1.202    0.033    0.515    0.268    0.686   19.385    4.940
     42.510  409.445    1.301    0.060    0.414    0.261    0.592   20.245    4.803
     42.520  406.715    1.259    0.027    0.508    0.306    0.815   20.454    5.051
     42.530  407.049    1.270    0.033    0.522    0.403    0.515   19.724    4.908
     42.540  409.166    1.126    0.094    0.461    0.299    0.705   19.878    4.888
     42.550  404.651    1.267    0.033    0.575    0.261    0.822   19.047    4.897
     42.560  408.183    1.096    0.060    0.401    0.385    0.766   20.148    4.903
     42.570  406.075    1.016    0.094    0.434    0.294    0.504   20.304    4.472
     42.580  409.903    0.990    0.060    0.441    0.272    0.550   20.014    5.283
     42.590  404.594    0.929    0.067    0.481    0.194    0.750   20.293    4.901
     42.600  404.628    0.937    0.033    0.515    0.299    0.622   19.911    5.170
     42.610  403.698    0.982    0.067    0.402    0.205    0.731   20.545    4.563
     42.620  407.212    0.956    0.000    0.421    0.205    0.830   20.134    5.165
     42.630  407.561    1.195    0.060    0.448    0.194    0.735   20.988    4.943
     42.640  402.284    1.327    0.067    0.455    0.265    0.610   20.528    4.653
     42.650  403.385    1.293    0.033    0.428    0.232    0.720   20.523    4.778
     42.660  403.129    1.240    0.027    0.548    0.265    0.781   20.096    4.978
     42.670  406.475    1.248    0.060    0.366    0.325    0.800   20.261    5.090
     42.680  404.754    1.415    0.000    0.455    0.328    0.758   19.914    4.760
     42.690  404.762    1.487    0.124    0.421    0.310    0.879   20.163    4.875
     42.700  405.774    1.517    0.033    0.555    0.336    0.731   19.732    4.363
     42.710  404.975    1.335    0.033    0.361    0.276    0.675   19.836    4.945
     42.720  404.317    1.115    0.060    0.455    0.265    0.876   19.438    4.935
     42.730  407.427    1.195    0.060    0.428    0.261    0.846   19.969    4.875
     42.740  403.894    1.206    0.033    0.486    0.221    0.823   20.386    5.348
     42.750  406.931    1.141    0.027    0.294    0.321    0.879   20.034    4.495
     42.760  405.673    1.221    0.033    0.261    0.410    0.789   20.997    4.614
     42.770  405.892    1.339    0.067    0.261    0.301    0.784   21.605    4.906
     42.780  405.327    1.285    0.060    0.301    0.265    0.781   20.791    5.148
     42.790  408.866    1.392    0.067    0.261    0.366    0.917   21.707    4.727
     42.800  406.841    1.285    0.033    0.201    0.361    0.698   21.185    5.043
     42.810  404.022    1.285    0.094    0.234    0.399    0.910   20.804    4.340
     42.820  405.817    1.357    0.100    0.301    0.201    0.709   20.473    4.542
     42.830  400.714    1.312    0.000    0.268    0.321    0.701   21.464    4.472
     42.840  404.260    1.346    0.067    0.335    0.419    0.789   20.766    4.222
     42.850  402.604    1.312    0.027    0.301    0.261    0.864   21.403    4.861
     42.860  404.920    1.202    0.033    0.435    0.374    0.754   21.172    5.051
     42.870  405.129    1.141    0.060    0.335    0.201    0.698   21.327    4.887
     42.880  400.821    1.149    0.060    0.368    0.354    0.728   20.768    4.759
     42.890  403.740    1.285    0.027    0.328    0.306    0.640   21.163    5.101
     42.900  403.832    1.267    0.033    0.361    0.294    0.769   20.831    5.305
     42.910  405.582    1.134    0.000    0.435    0.254    0.807   20.886    4.699
     42.920  404.138    1.229    0.033    0.541    0.314    0.865   20.067    4.755
     42.930  404.067    1.285    0.000    0.529    0.366    0.758   20.674    4.911
     42.940  402.158    1.141    0.027    0.562    0.321    0.686   20.107    4.967
     42.950  402.214    1.221    0.053    0.395    0.336    0.773   20.333    4.936
     42.960  403.834    1.123    0.060    0.388    0.314    0.762   19.821    4.778
     42.970  404.739    1.202    0.027    0.406    0.408    0.740   19.690    4.963
     42.980  402.620    1.221    0.027    0.469    0.343    0.914   20.335    4.955
     42.990  403.335    1.301    0.060    0.361    0.335    0.747   20.284    5.066
     43.000  402.641    1.399    0.033    0.373    0.268    0.690   19.906    4.658
     43.010  399.639    1.380    0.033    0.335    0.287    0.747   19.825    4.964
     43.020  403.385    1.274    0.000    0.406    0.314    0.625   20.011    4.927
     43.030  400.798    1.282    0.060    0.395    0.221    0.955   19.426    5.042
     43.040  404.861    1.274    0.067    0.368    0.381    0.652   20.188    4.723
     43.050  400.927    1.229    0.033    0.488    0.445    0.845   19.998    4.433
     43.060  404.852    1.047    0.060    0.348    0.381    0.800   20.866    5.016
     43.070  405.509    1.115    0.060    0.452    0.314    0.823   20.560    5.330
     43.080  401.365    1.361    0.060    0.401    0.281    0.868   20.215    4.945
     43.090  404.630    1.308    0.060    0.261    0.321    0.796   21.198    4.797
     43.100  406.807    1.365    0.000    0.268    0.318    0.754   20.978    5.025
     43.110  402.481    1.320    0.087    0.392    0.294    1.004   19.978    4.870
     43.120  405.609    1.229    0.033    0.406    0.321    0.830   21.283    4.822
     43.130  406.849    1.259    0.027    0.399    0.399    0.735   21.020    5.214
     43.140  403.465    1.320    0.000    0.433    0.354    0.576   20.738    4.766
     43.150  406.792    1.232    0.000    0.428    0.325    0.561   20.479    4.776
     43.160  404.985    1.346    0.000    0.395    0.294    0.696   20.295    4.593
     43.170  405.257    1.312    0.027    0.335    0.374    0.682   20.047    4.496
     43.180  404.694    1.202    0.027    0.294    0.433    0.712   20.797    5.044
     43.190  402.483    1.308    0.027    0.328    0.408    0.546   20.209    4.999
     43.200  407.224    1.229    0.033    0.412    0.490    0.940   20.604    4.613
     43.210  401.393    1.308    0.000    0.474    0.194    0.618   20.267    5.019
     43.220  405.243    1.308    0.000    0.441    0.314    0.864   20.163    4.928
     43.230  404.575    1.206    0.033    0.509    0.359    0.743   20.054    5.345
     43.240  405.435    1.380    0.027    0.419    0.294    0.849   20.188    4.856
     43.250  405.024    1.361    0.033    0.388    0.187    0.720   21.494    5.331
     43.260  404.452    1.285    0.027    0.348    0.194    0.925   20.321    5.338
     43.270  403.908    1.221    0.060    0.335    0.201    0.709   20.046    5.202
     43.280  398.277    1.035    0.027    0.361    0.201    0.717   20.082    4.598
     43.290  405.367    1.123    0.027    0.354    0.299    0.546   19.958    4.730
     43.300  402.519    0.956    0.000    0.399    0.254    0.830   20.813    5.162
     43.310  405.013    1.176    0.027    0.395    0.221    0.825   20.034    5.146
     43.320  403.349    1.062    0.053    0.455    0.488    0.815   19.704    5.068
     43.330  401.903    0.876    0.033    0.268    0.441    0.724   20.429    5.369
     43.340  403.918    1.229    0.033    0.268    0.239    0.921   20.338    5.455
     43.350  403.245    1.339    0.033    0.399    0.352    0.664   20.178    5.430
     43.360  405.212    1.361    0.000    0.361    0.452    0.834   20.578    5.482
     43.370  404.605    1.221    0.000    0.435    0.254    0.731   21.084    5.223
     43.380  403.095    1.399    0.000    0.301    0.428    0.792   19.819    5.319
     43.390  403.449    1.282    0.000    0.402    0.268    0.815   20.179    5.343
     43.400  402.899    1.248    0.000    0.339    0.321    0.652   20.934    5.540
     43.410  403.445    1.350    0.071    0.335    0.235    0.815   20.228    6.350
     43.420  401.415    1.339    0.027    0.301    0.352    0.656   21.635    5.722
     43.430  403.032    1.392    0.067    0.335    0.354    0.781   21.300    5.480
     43.440  402.800    1.297    0.033    0.301    0.359    0.667   20.629    5.818
     43.450  399.177    1.221    0.067    0.428    0.352    0.629   20.783    5.238
     43.460  404.018    1.213    0.000    0.361    0.325    0.743   20.732    5.384
     43.470  398.550    1.259    0.027    0.268    0.419    0.667   21.012    5.110
     43.480  399.467    1.293    0.067    0.335    0.306    0.770   20.751    4.612
     43.490  402.447    1.468    0.060    0.301    0.310    0.921   20.514    5.239
     43.500  399.721    1.380    0.033    0.339    0.421    0.747   20.443    5.311
     43.510  395.221    1.468    0.094    0.301    0.232    0.989   20.529    5.550
     43.520  399.351    1.452    0.067    0.301    0.294    0.781   19.997    5.422
     43.530  400.521    1.547    0.033    0.406    0.335    0.675   20.328    5.245
     43.540  399.834    1.354    0.100    0.268    0.287    0.709   19.843    5.385
     43.550  397.546    1.035    0.033    0.301    0.272    0.682   19.078    5.376
     43.560  398.573    1.168    0.094    0.335    0.239    0.724   20.004    5.091
     43.570  398.870    1.195    0.033    0.435    0.247    0.523   20.052    4.929
     43.580  399.113    1.388    0.033    0.361    0.294    0.656   20.116    5.010
     43.590  398.134    1.354    0.033    0.469    0.359    0.857   20.387    4.510
     43.600  400.094    1.248    0.000    0.361    0.306    0.740   19.622    4.770
     43.610  402.562    1.221    0.033    0.366    0.265    0.804   20.817    4.443
     43.620  399.222    1.335    0.027    0.388    0.299    0.910   19.201    4.498
     43.630  399.546    1.301    0.094    0.368    0.272    0.955   20.654    4.816
     43.640  400.793    1.244    0.060    0.361    0.332    0.648   19.765    4.709
     43.650  400.303    1.126    0.094    0.294    0.239    0.823   20.564    4.796
     43.660  401.500    1.217    0.033    0.373    0.167    0.667   20.280    4.875
     43.670  398.522    1.308    0.033    0.268    0.232    0.709   20.185    4.856
     43.680  402.688    1.195    0.033    0.294    0.294    0.720   20.602    4.551
     43.690  401.266    1.301    0.000    0.301    0.261    0.618   20.932    4.865
     43.700  401.227    1.388    0.033    0.335    0.227    0.690   20.526    4.278
     43.710  404.215    1.392    0.000    0.335    0.294    0.599   20.731    4.817
     43.720  402.051    1.452    0.027    0.335    0.269    0.618   19.974    4.320
     43.730  399.409    1.350    0.033    0.306    0.303    0.758   20.146    4.897
     43.740  402.857    1.505    0.033    0.301    0.239    0.724   20.944    4.838
     43.750  398.611    1.505    0.000    0.234    0.265    0.584   20.508    4.480
     43.760  399.846    1.498    0.033    0.234    0.359    0.550   20.410    4.365
     43.770  404.278    1.312    0.033    0.368    0.403    0.747   21.337    5.259
     43.780  404.793    1.168    0.067    0.368    0.414    0.868   19.441    4.600
     43.790  405.487    1.240    0.033    0.335    0.374    0.800   21.171    4.954
     43.800  404.430    1.206    0.094    0.301    0.423    0.906   20.159    4.887
     43.810  401.800    1.195    0.033    0.268    0.306    0.845   19.482    4.599
     43.820  404.917    1.403    0.033    0.301    0.359    0.690   20.203    5.019
     43.830  401.093    1.301    0.027    0.306    0.448    0.845   21.146    4.681
     43.840  402.253    1.445    0.033    0.335    0.303    0.603   21.128    4.690
     43.850  399.719    1.270    0.000    0.301    0.281    0.728   20.684    4.546
     43.860  400.253    1.168    0.027    0.335    0.325    0.766   19.794    4.245
     43.870  403.959    1.255    0.027    0.268    0.239    0.717   20.489    4.780
     43.880  403.113    1.126    0.060    0.301    0.359    0.682   20.758    4.625
     43.890  400.176    1.293    0.033    0.335    0.287    0.796   19.997    4.387
     43.900  405.148    1.373    0.060    0.301    0.314    0.762   20.601    5.041
     43.910  402.221    1.058    0.060    0.234    0.352    0.788   20.979    4.888
     43.920  405.646    1.267    0.033    0.301    0.325    0.770   20.644    4.978
     43.930  404.125    1.327    0.000    0.335    0.299    0.717   21.137    4.952
     43.940  398.581    1.373    0.067    0.234    0.268    0.645   19.980    4.421
     43.950  404.092    1.312    0.000    0.335    0.321    0.690   20.727    5.189
     43.960  403.211    1.388    0.000    0.239    0.352    0.735   21.765    4.696
     43.970  405.592    1.335    0.094    0.268    0.254    0.777   20.914    4.626
     43.980  404.996    1.376    0.060    0.301    0.201    0.717   20.786    4.684
     43.990  398.381    1.376    0.000    0.268    0.281    0.865   20.560    4.545
     44.000  404.234    1.365    0.033    0.335    0.303    1.032   21.365    4.731
     44.010  404.706    1.312    0.000    0.287    0.265    0.865   21.755    5.029
     44.020  401.488    1.274    0.000    0.368    0.294    0.629   21.342    4.865
     44.030  401.758    1.373    0.000    0.335    0.254    0.743   21.737    5.569
     44.040  403.978    1.395    0.000    0.301    0.194    0.732   20.214    5.509
     44.050  407.160    1.323    0.067    0.368    0.299    0.690   20.713    5.302
     44.060  405.124    1.202    0.060    0.301    0.321    1.005   21.207    5.529
     44.070  405.520    1.490    0.033    0.388    0.227    0.929   20.887    4.690
     44.080  401.620    1.301    0.027    0.473    0.412    0.933   20.405    4.635
     44.090  407.428    1.346    0.067    0.495    0.287    0.952   21.054    4.861
     44.100  400.832    1.062    0.033    0.335    0.321    0.751   19.791    4.830
     44.110  403.880    1.221    0.033    0.462    0.239    0.807   20.646    4.970
     44.120  399.438    1.240    0.033    0.268    0.419    0.800   19.870    4.974
     44.130  403.521    1.505    0.033    0.368    0.381    0.830   20.048    5.252
     44.140  402.409    1.426    0.067    0.301    0.426    0.829   20.435    5.016
     44.150  403.665    1.255    0.033    0.301    0.227    0.929   20.268    5.006
     44.160  403.100    1.441    0.067    0.301    0.359    0.925   20.487    4.960
     44.170  401.629    1.248    0.033    0.301    0.393    0.868   20.482    4.860
     44.180  401.601    1.399    0.027    0.354    0.366    0.781   20.326    5.342
     44.190  398.206    1.282    0.033    0.268    0.339    0.887   21.462    4.906
     44.200  397.719    1.168    0.033    0.301    0.396    0.724   19.858    4.826
     44.210  400.393    1.282    0.000    0.268    0.366    0.921   20.704    4.735
     44.220  400.047    1.043    0.033    0.268    0.247    0.804   20.332    4.859
     44.230  403.902    1.248    0.033    0.234    0.328    0.970   20.765    5.151
     44.240  404.300    1.202    0.067    0.234    0.299    0.728   21.102    5.117
     44.250  403.255    1.441    0.033    0.205    0.265    0.868   20.776    5.354
     44.260  405.379    0.963    0.067    0.201    0.261    0.814   20.611    4.864
     44.270  401.649    1.115    0.094    0.100    0.287    0.777   19.560    5.142
     44.280  405.506    1.176    0.033    0.234    0.254    0.815   20.819    4.985
     44.290  401.029    1.062    0.033    0.234    0.292    0.664   19.374    4.953
     44.300  402.296    1.096    0.000    0.301    0.321    0.770   20.741    5.057
     44.310  402.991    1.096    0.033    0.301    0.254    0.826   20.922    4.999
     44.320  401.228    1.062    0.000    0.368    0.221    0.838   19.682    4.861
     44.330  403.405    1.141    0.033    0.328    0.359    0.815   21.018    4.406
     44.340  402.413    0.967    0.000    0.373    0.456    0.793   20.586    4.583
     44.350  401.715    1.354    0.087    0.294    0.254    0.675   20.291    5.192
     44.360  401.668    1.232    0.000    0.395    0.281    0.724   20.671    4.676
     44.370  404.573    1.206    0.033    0.328    0.307    0.761   19.836    4.814
     44.380  402.853    1.088    0.060    0.373    0.321    0.937   20.869    4.922
     44.390  403.739    1.282    0.033    0.373    0.363    0.822   20.427    4.722
     44.400  404.533    1.144    0.000    0.395    0.167    0.823   20.595    4.338
     44.410  405.843    1.346    0.000    0.368    0.335    0.865   19.501    4.922
     44.420  401.588    0.940    0.067    0.435    0.268    0.784   20.017    5.072
     44.430  404.394    1.016    0.033    0.368    0.348    0.974   20.003    4.923
     44.440  402.999    1.160    0.033    0.373    0.262    0.812   20.581    4.840
     44.450  399.428    1.020    0.067    0.395    0.388    0.740   20.780    4.350
     44.460  405.772    1.073    0.033    0.399    0.310    0.735   20.175    5.051
     44.470  403.945    1.183    0.000    0.495    0.287    0.595   20.085    5.260
     44.480  403.998    1.267    0.000    0.301    0.399    0.690   20.822    5.033
     44.490  400.356    1.179    0.033    0.373    0.328    0.629   18.741    5.058
     44.500  405.458    1.141    0.060    0.227    0.227    0.777   20.212    5.447
     44.510  402.395    1.248    0.060    0.435    0.287    0.937   20.429    4.793
     44.520  402.151    1.475    0.000    0.301    0.359    0.861   20.797    4.588
     44.530  401.240    1.285    0.067    0.234    0.299    0.826   20.906    4.812
     44.540  404.551    1.301    0.100    0.272    0.287    0.800   19.693    4.949
     44.550  399.538    1.494    0.100    0.335    0.377    0.656   20.104    5.052
     44.560  400.784    1.415    0.067    0.335    0.396    0.921   19.991    5.557
     44.570  398.753    1.195    0.094    0.301    0.318    1.057   19.560    4.816
     44.580  400.846    1.301    0.033    0.301    0.299    0.861   19.891    5.026
     44.590  398.813    1.399    0.033    0.368    0.255    0.717   20.373    4.795
     44.600  402.440    1.308    0.000    0.402    0.287    0.899   20.460    4.726
     44.610  402.534    1.096    0.000    0.368    0.254    0.687   20.841    5.283
     44.620  401.992    1.213    0.000    0.272    0.463    0.796   20.942    4.941
     44.630  400.102    1.168    0.033    0.328    0.363    0.622   20.126    5.016
     44.640  403.330    1.308    0.060    0.201    0.366    0.720   20.662    5.261
     44.650  403.212    1.221    0.033    0.194    0.227    0.793   19.781    5.177
     44.660  401.404    1.285    0.100    0.234    0.354    0.754   21.487    4.809
     44.670  403.989    1.168    0.033    0.301    0.292    0.929   20.937    5.249
     44.680  407.680    1.452    0.100    0.268    0.232    0.815   22.429    5.189
     44.690  402.394    1.418    0.067    0.201    0.100    0.929   19.793    4.991
     44.700  398.884    1.248    0.033    0.167    0.251    0.743   19.968    4.339
     44.710  401.503    1.429    0.033    0.301    0.352    0.762   20.336    4.737
     44.720  401.277    1.285    0.033    0.335    0.227    0.819   20.425    4.707
     44.730  405.041    1.168    0.067    0.402    0.419    0.812   21.115    5.195
     44.740  404.274    1.285    0.033    0.361    0.325    0.671   19.939    4.731
     44.750  401.136    1.308    0.033    0.268    0.234    0.569   19.704    4.929
     44.760  402.911    1.380    0.067    0.335    0.352    0.762   20.046    4.957
     44.770  404.433    1.335    0.033    0.306    0.227    0.656   19.584    4.271
     44.780  400.815    1.221    0.038    0.268    0.234    0.671   19.500    4.690
     44.790  402.111    1.452    0.033    0.234    0.194    0.916   19.889    4.060
     44.800  397.869    1.342    0.033    0.402    0.194    0.823   19.626    4.171
     44.810  398.628    1.176    0.033    0.234    0.247    0.906   20.204    4.437
     44.820  399.125    1.195    0.060    0.268    0.352    0.610   19.357    4.728
     44.830  402.760    1.308    0.033    0.368    0.332    0.754   20.201    4.316
     44.840  406.210    1.278    0.067    0.368    0.269    0.777   20.712    4.479
     44.850  406.466    1.195    0.060    0.268    0.232    0.796   20.965    4.354
     44.860  402.010    1.289    0.067    0.201    0.265    0.595   21.200    4.249
     44.870  405.501    1.415    0.100    0.201    0.254    0.724   21.209    4.569
     44.880  402.752    1.449    0.060    0.507    0.254    0.686   20.527    4.451
     44.890  404.914    1.403    0.033    0.368    0.127    0.807   20.663    4.421
     44.900  406.812    1.562    0.033    0.428    0.441    0.754   21.920    4.858
     44.910  407.586    1.543    0.067    0.301    0.366    0.876   20.399    4.858
     44.920  406.113    1.278    0.067    0.435    0.294    0.804   19.940    4.523
     44.930  405.256    1.123    0.033    0.435    0.254    0.687   20.468    4.923
     44.940  408.463    1.115    0.067    0.335    0.341    0.724   20.522    4.637
     44.950  404.850    1.176    0.100    0.368    0.292    0.902   20.244    4.159
     44.960  406.998    1.361    0.033    0.268    0.321    0.974   20.650    4.284
     44.970  408.107    1.312    0.060    0.301    0.292    0.804   21.309    4.484
     44.980  404.693    1.259    0.067    0.201    0.381    0.849   21.599    4.419
     44.990  408.220    1.123    0.094    0.268    0.221    0.785   20.751    4.774
     45.000  404.240    1.248    0.033    0.201    0.306    0.815   20.457    4.595
     45.010  403.934    1.248    0.060    0.328    0.265    0.796   19.782    4.340
     45.020  405.423    1.248    0.033    0.469    0.287    0.717   20.919    4.555
     45.030  404.669    1.388    0.033    0.440    0.285    0.720   21.311    4.498
     45.040  406.411    1.301    0.033    0.301    0.287    0.804   19.826    4.222
     45.050  404.963    1.320    0.033    0.234    0.354    0.770   19.939    4.485
     45.060  408.271    1.308    0.033    0.368    0.328    0.918   19.622    4.567
     45.070  406.065    1.361    0.033    0.339    0.366    0.682   20.010    4.744
     45.080  404.828    1.088    0.067    0.406    0.251    0.796   19.682    4.563
     45.090  404.501    1.301    0.067    0.234    0.341    0.629   19.563    4.840
     45.100  404.482    1.179    0.094    0.261    0.341    0.732   20.048    4.491
     45.110  403.642    1.380    0.087    0.373    0.460    0.645   20.430    4.445
     45.120  403.168    1.365    0.067    0.335    0.258    0.883   19.544    4.665
     45.130  406.193    1.521    0.067    0.268    0.318    0.770   20.427    4.511
     45.140  401.778    1.521    0.067    0.335    0.359    0.751   20.443    4.549
     45.150  400.960    1.293    0.067    0.268    0.328    0.789   20.010    4.749
     45.160  402.591    1.339    0.067    0.234    0.381    0.682   20.862    5.258
     45.170  407.616    1.168    0.000    0.402    0.385    0.645   20.882    4.298
     45.180  401.302    1.229    0.027    0.335    0.285    0.974   20.385    4.914
     45.190  403.033    1.323    0.033    0.435    0.352    0.735   21.203    4.204
     45.200  407.520    1.176    0.033    0.368    0.265    0.940   21.025    4.164
     45.210  404.180    1.229    0.033    0.388    0.187    0.735   20.768    4.682
     45.220  405.474    1.282    0.033    0.462    0.214    0.656   20.913    4.760
     45.230  398.858    1.190    0.067    0.301    0.489    0.884   20.346    4.533
     45.240  400.104    1.365    0.067    0.368    0.288    0.637   20.824    5.007
     45.250  403.706    1.301    0.134    0.395    0.254    0.777   20.586    4.757
     45.260  401.887    1.259    0.100    0.368    0.385    0.520   20.613    5.183
     45.270  401.354    1.179    0.067    0.301    0.281    0.872   20.419    5.079
     45.280  400.085    1.278    0.067    0.368    0.261    0.735   20.707    4.598
     45.290  398.371    1.047    0.067    0.435    0.247    0.610   20.095    4.481
     45.300  404.376    1.320    0.067    0.368    0.445    0.690   21.348    4.670
     45.310  399.567    1.415    0.033    0.234    0.311    0.682   19.596    4.587
     45.320  401.584    1.221    0.134    0.335    0.325    0.830   19.273    4.257
     45.330  404.568    1.312    0.067    0.402    0.393    0.656   20.367    4.167
     45.340  400.237    1.418    0.033    0.428    0.412    0.694   19.901    4.650
     45.350  406.763    1.270    0.094    0.268    0.385    0.705   20.943    4.855
     45.360  403.920    1.468    0.033    0.268    0.385    0.842   19.383    4.635
     45.370  403.390    1.339    0.033    0.301    0.359    0.716   20.711    4.579
     45.380  402.325    1.403    0.067    0.328    0.419    0.857   21.048    4.884
     45.390  402.209    1.505    0.033    0.537    0.326    0.724   20.186    4.932
     45.400  403.512    1.232    0.027    0.366    0.445    0.724   20.227    4.969
     45.410  399.679    1.308    0.067    0.433    0.314    0.823   20.864    5.353
     45.420  402.841    1.285    0.067    0.361    0.292    0.671   20.141    4.916
     45.430  400.915    1.339    0.000    0.402    0.194    0.709   20.607    4.442
     45.440  400.479    1.399    0.027    0.301    0.423    0.872   19.761    4.667
     45.450  400.023    1.509    0.033    0.402    0.227    0.698   20.165    4.371
     45.460  401.359    1.403    0.033    0.301    0.287    0.724   19.842    4.791
     45.470  401.389    1.339    0.033    0.335    0.287    0.656   20.838    4.840
     45.480  404.306    1.213    0.000    0.335    0.187    0.773   20.988    4.528
     45.490  401.988    1.293    0.033    0.301    0.321    0.800   21.320    4.766
     45.500  407.055    1.335    0.033    0.254    0.254    0.849   20.447    4.848
     45.510  403.726    1.009    0.033    0.368    0.239    0.773   20.233    4.643
     45.520  397.533    1.479    0.033    0.368    0.201    0.777   19.866    4.713
     45.530  402.457    1.335    0.094    0.339    0.426    0.682   21.368    5.236
     45.540  401.830    1.403    0.027    0.268    0.332    0.610   20.629    5.071
     45.550  402.605    1.415    0.067    0.335    0.265    0.830   21.122    4.737
     45.560  402.055    1.179    0.033    0.265    0.412    0.895   20.753    4.658
     45.570  404.056    1.308    0.000    0.127    0.261    0.740   20.923    4.670
     45.580  407.161    1.213    0.067    0.205    0.265    0.629   20.487    5.016
     45.590  402.490    1.274    0.027    0.201    0.281    0.664   21.039    5.101
     45.600  403.222    1.202    0.000    0.201    0.261    0.645   20.717    4.807
     45.610  405.159    1.327    0.000    0.167    0.335    0.751   20.656    5.116
     45.620  405.066    1.403    0.000    0.306    0.363    0.690   21.814    5.140
     45.630  407.109    1.183    0.127    0.234    0.332    0.671   21.736    4.799
     45.640  403.207    1.141    0.033    0.335    0.430    0.837   20.740    4.877
     45.650  402.103    1.229    0.067    0.339    0.265    0.815   22.023    5.037
     45.660  404.965    1.399    0.067    0.335    0.201    0.796   19.920    4.923
     45.670  405.312    1.447    0.127    0.402    0.299    0.834   19.534    4.921
     45.680  405.130    1.380    0.067    0.335    0.296    0.796   20.921    4.929
     45.690  405.579    1.426    0.033    0.448    0.359    0.887   20.552    4.826
     45.700  404.570    1.471    0.067    0.301    0.306    0.887   20.489    4.866
     45.710  406.574    1.327    0.033    0.373    0.396    0.781   20.254    4.934
     45.720  406.667    1.320    0.033    0.373    0.318    0.762   21.138    5.208
     45.730  404.288    1.202    0.033    0.301    0.326    0.861   20.336    4.809
     45.740  403.332    1.160    0.060    0.335    0.348    0.701   19.991    4.740
     45.750  405.321    1.240    0.094    0.301    0.254    0.781   20.904    4.932
     45.760  410.049    1.335    0.000    0.361    0.232    0.785   20.426    5.013
     45.770  407.466    1.293    0.000    0.232    0.254    0.679   20.843    5.050
     45.780  406.055    1.361    0.033    0.167    0.299    0.618   20.521    4.859
     45.790  410.266    1.123    0.094    0.167    0.332    0.728   21.721    4.926
     45.800  402.440    1.115    0.033    0.234    0.348    0.687   22.034    4.709
     45.810  407.481    0.956    0.067    0.100    0.247    0.641   21.351    4.546
     45.820  407.315    1.069    0.067    0.435    0.201    0.561   21.486    4.649
     45.830  403.385    1.149    0.067    0.368    0.385    0.709   21.905    4.368
     45.840  405.743    1.123    0.067    0.301    0.232    0.675   21.103    4.701
     45.850  405.091    0.990    0.027    0.301    0.258    0.633   20.954    4.421
     45.860  402.527    1.126    0.094    0.359    0.359    0.736   20.242    4.717
     45.870  405.896    1.069    0.060    0.414    0.254    0.732   20.477    4.597
     45.880  405.225    1.062    0.033    0.294    0.361    0.721   21.410    4.713
     45.890  402.664    1.062    0.033    0.388    0.363    0.705   21.109    4.897
     45.900  401.367    1.267    0.087    0.301    0.430    0.766   21.068    4.620
     45.910  399.370    1.073    0.033    0.568    0.276    0.789   20.883    4.720
     45.920  401.466    1.141    0.067    0.472    0.401    0.777   20.267    4.954
     45.930  401.001    1.126    0.033    0.414    0.339    0.720   19.662    4.737
     45.940  403.602    1.092    0.067    0.448    0.232    0.842   20.715    4.972
     45.950  405.433    1.255    0.033    0.459    0.201    0.815   20.456    4.980
     45.960  401.389    1.016    0.000    0.321    0.239    0.796   20.006    5.010
     45.970  403.634    1.081    0.033    0.402    0.332    0.664   21.095    5.116
     45.980  400.723    1.115    0.033    0.301    0.281    0.868   20.327    4.693
     45.990  399.876    1.100    0.100    0.435    0.423    0.664   21.114    4.812
     46.000  400.150    1.107    0.067    0.402    0.201    0.626   20.943    4.814
     46.010  400.169    1.240    0.000    0.502    0.339    0.618   21.373    4.795
     46.020  398.937    1.096    0.067    0.435    0.399    0.834   20.859    4.829
     46.030  399.629    1.213    0.033    0.402    0.399    0.884   21.343    4.831
     46.040  398.660    1.274    0.100    0.373    0.332    0.671   20.693    4.862
     46.050  404.708    0.929    0.000    0.399    0.332    0.758   20.481    4.996
     46.060  402.690    1.206    0.033    0.361    0.314    0.838   20.739    5.021
     46.070  399.631    0.937    0.033    0.301    0.205    0.743   20.681    4.922
     46.080  399.026    0.884    0.027    0.354    0.272    0.735   19.993    4.660
     46.090  396.596    0.982    0.094    0.421    0.261    0.751   19.701    4.697
     46.100  402.616    1.099    0.000    0.421    0.303    0.929   20.138    4.901
     46.110  401.598    1.016    0.033    0.361    0.456    0.762   20.563    4.929
     46.120  401.710    0.804    0.033    0.361    0.339    0.770   20.580    5.184
     46.130  403.099    0.664    0.033    0.335    0.299    0.907   20.469    5.323
     46.140  401.544    0.876    0.067    0.335    0.287    0.687   20.116    5.482
     46.150  401.473    0.929    0.000    0.201    0.303    0.732   20.881    5.611
     46.160  402.959    1.009    0.067    0.301    0.239    0.842   21.192    5.203
     46.170  400.637    1.073    0.094    0.294    0.381    0.815   19.966    5.658
     46.180  402.779    1.100    0.094    0.366    0.399    0.720   20.335    5.276
     46.190  402.280    1.190    0.033    0.294    0.243    0.812   20.152    5.509
     46.200  403.771    1.054    0.067    0.201    0.287    0.876   20.022    5.257
     46.210  402.139    1.115    0.154    0.395    0.339    0.849   21.816    4.770
     46.220  401.599    1.149    0.060    0.234    0.335    0.629   20.802    4.764
     46.230  400.589    1.176    0.000    0.294    0.321    0.770   19.430    5.223
     46.240  399.144    1.251    0.027    0.294    0.359    0.812   20.656    5.030
     46.250  400.694    1.096    0.094    0.373    0.272    0.849   20.310    4.655
     46.260  401.338    1.206    0.100    0.328    0.318    0.785   20.317    5.209
     46.270  404.368    1.195    0.033    0.335    0.345    0.842   20.412    5.317
     46.280  397.192    1.088    0.060    0.328    0.285    0.838   19.650    5.108
     46.290  401.784    1.145    0.094    0.361    0.399    0.917   20.442    5.256
     46.300  403.795    1.137    0.033    0.301    0.227    0.610   20.668    4.675
     46.310  404.165    1.179    0.067    0.234    0.396    0.963   20.424    5.678
     46.320  405.019    1.126    0.033    0.261    0.194    0.770   20.688    5.591
     46.330  403.684    0.948    0.033    0.294    0.299    0.853   21.227    5.273
     46.340  403.690    1.088    0.060    0.268    0.385    0.743   21.306    5.495
     46.350  401.141    0.947    0.033    0.335    0.366    0.789   21.247    4.527
     46.360  406.381    1.107    0.067    0.469    0.399    0.777   20.459    5.395
     46.370  404.978    1.069    0.033    0.435    0.332    0.697   20.667    5.485
     46.380  405.375    1.346    0.033    0.368    0.414    0.789   20.774    5.417
     46.390  405.203    0.937    0.027    0.268    0.321    0.758   20.672    5.495
     46.400  405.403    1.399    0.033    0.201    0.294    0.845   20.856    5.834
     46.410  403.092    1.278    0.033    0.368    0.419    0.951   20.120    5.108
     46.420  403.417    0.849    0.033    0.301    0.310    0.762   19.467    5.694
     46.430  406.741    1.202    0.033    0.272    0.268    0.732   19.900    4.877
     46.440  407.215    1.123    0.000    0.301    0.399    0.846   20.998    5.351
     46.450  408.723    1.035    0.067    0.268    0.348    0.629   20.817    5.790
     46.460  408.947    1.020    0.067    0.462    0.294    0.884   20.588    5.970
     46.470  404.393    1.240    0.027    0.381    0.354    0.652   20.380    4.981
     46.480  402.082    1.016    0.033    0.402    0.318    0.664   19.925    5.027
     46.490  407.647    1.377    0.033    0.361    0.314    0.679   20.703    4.609
     46.500  406.274    1.020    0.033    0.328    0.287    0.781   21.265    4.463
     46.510  408.524    1.123    0.060    0.368    0.227    0.720   20.761    5.327
     46.520  404.562    1.100    0.060    0.328    0.201    0.770   20.294    5.273
     46.530  405.565    1.198    0.000    0.361    0.299    0.823   21.147    5.048
     46.540  406.878    1.001    0.000    0.388    0.321    0.671   20.782    4.911
     46.550  405.317    1.137    0.033    0.395    0.352    0.712   20.600    4.576
     46.560  407.949    0.990    0.067    0.388    0.287    0.652   20.866    4.839
     46.570  404.059    0.956    0.060    0.402    0.287    0.713   20.821    5.059
     46.580  409.059    1.320    0.067    0.381    0.261    0.762   20.346    4.805
     46.590  406.138    1.452    0.000    0.479    0.332    0.785   21.176    5.055
     46.600  405.974    1.354    0.000    0.421    0.294    0.842   21.062    4.965
     46.610  405.773    1.248    0.027    0.402    0.399    0.493   21.874    4.781
     46.620  406.653    1.248    0.067    0.321    0.261    0.607   20.391    5.253
     46.630  404.236    1.521    0.033    0.402    0.227    0.667   19.998    5.056
     46.640  407.763    1.259    0.067    0.328    0.194    0.705   20.240    5.308
     46.650  407.107    1.373    0.000    0.301    0.234    0.629   20.491    4.790
     46.660  403.588    1.202    0.033    0.268    0.198    0.853   21.135    4.678
     46.670  410.096    1.096    0.067    0.414    0.205    0.682   20.553    4.927
     46.680  407.836    1.566    0.100    0.354    0.321    0.800   20.945    4.204
     46.690  405.424    1.373    0.094    0.421    0.336    0.694   20.380    4.770
     46.700  410.078    1.369    0.027    0.328    0.294    0.712   20.207    4.746
     46.710  408.568    1.426    0.000    0.328    0.254    0.777   20.718    4.787
     46.720  408.010    1.221    0.027    0.359    0.352    0.834   20.508    4.775
     46.730  406.968    1.559    0.033    0.414    0.419    0.887   20.769    4.882
     46.740  406.943    1.399    0.033    0.287    0.294    0.849   21.247    4.452
     46.750  404.017    1.354    0.000    0.395    0.385    0.580   20.878    4.506
     46.760  404.337    1.445    0.060    0.328    0.352    0.796   20.087    4.573
     46.770  404.403    1.126    0.000    0.301    0.403    0.857   21.144    4.420
     46.780  406.386    1.255    0.060    0.368    0.261    0.762   20.076    4.838
     46.790  404.288    1.274    0.000    0.301    0.281    0.717   20.671    4.704
     46.800  406.117    1.312    0.033    0.361    0.336    0.891   20.669    4.562
     46.810  407.086    1.232    0.067    0.399    0.306    0.751   20.641    5.058
     46.820  408.340    1.312    0.000    0.301    0.194    0.717   21.019    4.799
     46.830  407.113    1.301    0.067    0.294    0.486    0.830   21.644    4.591
     46.840  405.804    1.410    0.033    0.294    0.261    0.689   21.419    5.138
     46.850  404.578    1.327    0.033    0.335    0.296    0.720   20.340    5.337
     46.860  406.716    1.270    0.000    0.361    0.352    0.804   20.140    5.250
     46.870  405.853    1.285    0.027    0.268    0.261    0.698   20.784    4.938
     46.880  402.493    1.100    0.027    0.234    0.287    0.852   20.579    5.263
     46.890  402.018    1.278    0.000    0.328    0.359    0.709   20.642    5.690
     46.900  403.958    1.168    0.000    0.294    0.261    0.712   20.380    4.458
     46.910  407.704    1.081    0.000    0.421    0.366    0.754   20.205    4.698
     46.920  406.929    1.239    0.000    0.306    0.352    0.796   21.516    5.072
     46.930  407.307    1.168    0.027    0.395    0.294    0.842   21.159    4.921
     46.940  406.782    1.088    0.000    0.201    0.341    0.812   20.483    4.533
     46.950  407.345    1.195    0.033    0.381    0.356    0.759   19.819    4.655
     46.960  407.326    1.217    0.033    0.335    0.281    0.636   20.265    4.672
     46.970  410.025    1.301    0.027    0.234    0.265    0.712   21.007    5.023
     46.980  408.839    1.100    0.094    0.301    0.321    0.664   21.801    5.292
     46.990  406.634    1.206    0.033    0.268    0.281    0.580   20.377    5.055
     47.000  406.799    1.126    0.027    0.335    0.385    0.762   20.124    5.083
     47.010  408.295    1.392    0.000    0.395    0.323    0.736   21.098    5.080
     47.020  411.831    1.202    0.067    0.406    0.261    0.750   20.928    5.827
     47.030  406.765    1.396    0.094    0.301    0.332    0.811   20.799    5.280
     47.040  403.619    1.195    0.033    0.455    0.348    0.751   21.074    5.277
     47.050  400.378    1.335    0.033    0.368    0.321    0.690   20.049    4.721
     47.060  399.878    1.229    0.060    0.335    0.341    0.671   20.950    5.204
     47.070  402.639    1.153    0.060    0.459    0.366    0.652   19.706    4.690
     47.080  400.930    1.088    0.033    0.361    0.332    0.887   20.102    5.159
     47.090  403.927    0.940    0.027    0.301    0.348    0.765   20.513    4.664
     47.100  400.959    1.255    0.060    0.361    0.281    0.717   20.886    4.950
     47.110  403.542    1.415    0.027    0.395    0.292    0.618   21.253    5.019
     47.120  403.626    1.248    0.027    0.495    0.423    0.800   20.538    5.333
     47.130  403.344    1.445    0.033    0.402    0.268    0.784   20.852    5.019
     47.140  404.833    1.327    0.027    0.368    0.348    0.678   20.923    5.559
     47.150  409.302    1.202    0.067    0.361    0.325    0.807   20.580    5.492
     47.160  401.080    1.278    0.060    0.395    0.254    0.724   20.336    5.503
     47.170  405.433    1.206    0.000    0.294    0.345    0.731   20.102    5.511
     47.180  402.128    1.160    0.060    0.328    0.299    0.697   20.354    5.565
     47.190  401.483    1.020    0.067    0.381    0.281    0.845   20.056    5.450
     47.200  400.962    1.327    0.060    0.361    0.332    0.818   20.371    5.675
     47.210  401.737    1.126    0.033    0.294    0.348    0.679   20.559    5.269
     47.220  401.161    1.176    0.033    0.428    0.287    0.618   20.467    5.731
     47.230  405.018    1.195    0.000    0.455    0.382    0.845   20.577    5.214
     47.240  405.700    1.259    0.027    0.469    0.426    0.743   20.737    5.017
     47.250  406.292    1.168    0.033    0.328    0.354    0.697   20.232    4.904
     47.260  404.944    1.096    0.000    0.294    0.292    0.694   20.700    5.573
     47.270  404.318    1.179    0.000    0.462    0.299    0.546   20.338    5.289
     47.280  400.437    1.202    0.000    0.354    0.254    0.478   20.321    5.037
     47.290  404.312    0.993    0.027    0.294    0.378    0.754   19.715    4.967
     47.300  404.729    1.346    0.033    0.414    0.314    0.751   19.652    5.456
     47.310  404.442    1.285    0.033    0.294    0.396    0.668   20.446    5.109
     47.320  406.598    1.501    0.060    0.381    0.294    0.573   20.893    5.334
     47.330  408.447    1.240    0.000    0.361    0.348    0.698   20.564    5.348
     47.340  408.505    1.179    0.060    0.361    0.201    0.637   21.096    5.063
     47.350  407.221    1.134    0.027    0.402    0.299    0.557   20.233    5.132
     47.360  405.278    0.990    0.027    0.339    0.272    0.678   21.154    5.273
     47.370  408.519    1.350    0.033    0.294    0.261    0.682   21.300    5.411
     47.380  406.351    1.115    0.000    0.294    0.328    0.652   20.587    5.163
     47.390  404.187    1.115    0.067    0.361    0.389    0.666   20.789    5.030
     47.400  410.175    1.009    0.027    0.294    0.198    0.656   21.636    5.261
     47.410  406.765    1.141    0.027    0.421    0.214    0.689   21.217    5.001
     47.420  405.037    1.115    0.060    0.328    0.271    0.682   21.413    4.782
     47.430  403.699    1.043    0.033    0.268    0.232    0.838   21.606    4.718
     47.440  404.442    1.202    0.033    0.368    0.240    0.644   21.098    4.910
     47.450  406.415    0.993    0.027    0.395    0.321    0.625   21.023    5.140
     47.460  406.882    1.339    0.060    0.373    0.296    0.826   21.785    5.398
     47.470  405.509    1.088    0.060    0.361    0.251    0.747   21.951    4.992
     47.480  399.854    1.373    0.060    0.221    0.258    0.679   21.239    5.062
[truncated: 8,169,169 more chars]
