# Supplementary material for: Comparative structural insights and functional analysis for the distinct unbound states of Human AGO proteins
Source: Sci Rep. 2025 Mar 19;15:9432. doi: 10.1038/s41598-025-91849-5 (PMC11923369; doi:10.1038/s41598-025-91849-5)
Supplement: Supplementary file 4 — Supplementary Information 4. [file 41598_2025_91849_MOESM4_ESM.zip › specific_areas/AGO2/r1/specific_areas.xvg]

# This file was created Wed Dec 27 11:36:46 2023
# Created by:
#                       :-) GROMACS - gmx sasa, 2020.3 (-:
# 
# Executable:   /home/panos/programs/bin/gmx
# Data prefix:  /home/panos/programs
# Working dir:  /media/panos/Seagate Expansion Drive/AGO2/production
# Command line:
#   gmx sasa -f prod_center.xtc -s prod.tpr -n specific_areas.ndx -o specific_areas.xvg -tu ns -surface 1 -output 10 11 12 13 14 15 16 17
# gmx sasa is part of G R O M A C S:
#
# God Rules Over Mankind, Animals, Cosmos and Such
#
@    title "Solvent Accessible Surface"
@    xaxis  label "Time (ns)"
@    yaxis  label "Area (nm\S2\N)"
@TYPE xy
@ view 0.15, 0.15, 0.75, 0.85
@ legend on
@ legend box on
@ legend loctype view
@ legend 0.78, 0.8
@ legend length 2
@ s0 legend "Total"
@ s1 legend "r_472"
@ s2 legend "r_576"
@ s3 legend "r_616"
@ s4 legend "r_648"
@ s5 legend "r_786"
@ s6 legend "r_301-344"
@ s7 legend "r_761-808"
@ s8 legend "r_569_r_599_r_630_r_632_r_633_r_636_r_638_r_639_r_673_r_674_r_677"
      0.000  417.182    0.929    0.000    0.412    0.234    0.935   23.275   17.399    5.256
      0.010  414.178    1.259    0.000    0.281    0.134    0.837   22.921   17.050    5.273
      0.020  418.929    1.274    0.071    0.311    0.261    0.757   23.455   16.541    5.660
      0.030  416.492    1.282    0.071    0.285    0.234    0.894   23.394   17.353    5.533
      0.040  418.074    1.468    0.033    0.381    0.167    0.598   23.476   17.201    5.406
      0.050  413.845    1.232    0.071    0.287    0.201    0.935   23.301   16.798    5.555
      0.060  415.079    1.426    0.105    0.299    0.201    1.033   23.318   17.120    5.306
      0.070  417.029    1.445    0.033    0.301    0.332    0.826   23.681   17.180    5.402
      0.080  412.042    1.339    0.067    0.385    0.234    0.682   24.267   17.365    5.319
      0.090  414.877    1.248    0.033    0.423    0.167    0.769   23.430   17.423    4.923
      0.100  411.739    1.301    0.000    0.227    0.234    0.921   22.651   17.435    5.038
      0.110  413.098    1.232    0.067    0.314    0.268    0.792   22.782   17.158    5.644
      0.120  414.223    1.195    0.067    0.388    0.301    0.829   22.979   17.619    5.390
      0.130  414.204    1.251    0.067    0.392    0.201    0.818   23.356   17.480    5.590
      0.140  417.044    1.134    0.033    0.479    0.201    0.885   22.429   17.811    5.129
      0.150  416.040    1.092    0.033    0.325    0.234    1.023   23.229   18.117    4.960
      0.160  418.050    1.141    0.071    0.392    0.328    0.723   22.630   18.161    5.136
      0.170  415.950    1.126    0.100    0.294    0.272    0.863   23.201   18.494    5.379
      0.180  416.134    1.058    0.000    0.328    0.234    0.810   22.732   18.333    5.517
      0.190  415.001    1.065    0.000    0.352    0.268    0.807   21.930   17.710    5.431
      0.200  415.936    1.270    0.033    0.419    0.301    0.810   22.568   17.727    4.940
      0.210  413.329    1.198    0.033    0.332    0.201    0.841   23.703   17.024    4.971
      0.220  416.790    1.088    0.071    0.361    0.268    0.946   23.192   18.112    5.298
      0.230  415.150    1.141    0.000    0.338    0.134    0.946   23.681   17.617    5.451
      0.240  414.056    1.308    0.033    0.403    0.268    0.935   22.862   18.575    5.126
      0.250  411.002    1.141    0.067    0.299    0.261    1.060   22.726   18.071    5.441
      0.260  413.957    1.107    0.033    0.472    0.201    0.897   22.854   17.789    5.271
      0.270  413.860    1.248    0.033    0.399    0.160    0.993   22.398   18.154    5.537
      0.280  415.057    1.168    0.067    0.281    0.234    0.822   23.468   18.283    5.584
      0.290  415.389    1.115    0.033    0.318    0.294    1.002   23.131   18.249    5.288
      0.300  411.287    1.062    0.033    0.500    0.261    0.913   21.796   18.521    5.083
      0.310  413.632    1.361    0.071    0.359    0.268    0.909   21.833   18.854    5.400
      0.320  410.665    1.195    0.033    0.232    0.234    0.852   22.288   17.467    5.123
      0.330  410.697    1.016    0.033    0.359    0.234    0.768   22.062   17.838    5.686
      0.340  408.625    1.035    0.033    0.332    0.268    0.746   22.298   17.791    5.589
      0.350  413.574    1.168    0.067    0.512    0.301    0.822   22.362   18.156    5.234
      0.360  409.779    1.149    0.033    0.381    0.261    0.743   22.409   17.518    5.221
      0.370  412.420    1.232    0.033    0.412    0.234    0.887   22.216   18.138    5.375
      0.380  414.170    1.388    0.033    0.431    0.268    0.902   22.455   18.548    5.161
      0.390  410.728    1.073    0.000    0.419    0.388    0.928   22.264   18.319    5.112
      0.400  410.217    1.240    0.067    0.348    0.234    0.887   22.845   18.331    4.852
      0.410  411.303    1.176    0.067    0.336    0.268    0.761   21.858   18.071    5.465
      0.420  412.283    1.043    0.000    0.329    0.227    0.970   22.125   19.210    5.442
      0.430  408.280    1.365    0.033    0.445    0.201    0.822   21.785   18.412    5.470
      0.440  409.331    1.327    0.033    0.359    0.201    0.894   21.841   18.571    5.463
      0.450  412.034    1.255    0.033    0.452    0.134    0.743   21.343   18.088    5.232
      0.460  413.243    1.418    0.033    0.452    0.268    0.912   22.569   19.024    5.155
      0.470  411.407    1.179    0.000    0.426    0.261    0.810   22.322   19.199    5.321
      0.480  412.002    1.623    0.033    0.426    0.234    0.826   22.790   18.588    5.421
      0.490  417.028    1.274    0.067    0.345    0.167    0.849   22.392   19.492    5.249
      0.500  413.688    1.054    0.000    0.306    0.194    0.735   21.453   19.300    5.706
      0.510  413.939    1.327    0.100    0.470    0.201    0.591   22.021   17.929    5.026
      0.520  418.518    1.221    0.033    0.232    0.294    0.731   21.826   17.772    5.562
      0.530  415.057    1.232    0.033    0.328    0.261    0.724   22.156   17.629    5.243
      0.540  412.650    1.361    0.000    0.318    0.201    0.580   22.118   17.977    5.255
      0.550  411.668    1.153    0.033    0.459    0.201    0.875   22.281   18.287    5.359
      0.560  417.313    1.248    0.033    0.229    0.227    0.871   23.338   17.752    5.077
      0.570  414.351    1.100    0.033    0.222    0.167    0.754   22.750   18.511    5.090
      0.580  417.522    0.929    0.000    0.198    0.227    0.932   22.873   17.682    5.792
      0.590  415.644    1.195    0.033    0.378    0.167    0.602   23.002   17.995    5.247
      0.600  412.659    1.346    0.067    0.370    0.201    0.697   22.692   17.888    5.297
      0.610  416.995    1.123    0.067    0.205    0.268    0.738   23.404   18.045    5.752
      0.620  413.372    1.202    0.033    0.445    0.234    0.621   22.271   18.281    5.640
      0.630  414.014    1.259    0.000    0.261    0.167    0.583   21.899   17.694    5.649
      0.640  417.112    1.153    0.033    0.191    0.227    0.576   22.300   18.002    4.824
      0.650  416.456    1.153    0.000    0.384    0.261    0.712   22.765   18.180    5.354
      0.660  416.837    1.062    0.105    0.258    0.201    0.561   22.988   17.682    5.048
      0.670  414.878    1.217    0.067    0.486    0.261    0.705   21.849   17.743    5.661
      0.680  413.405    1.190    0.033    0.470    0.234    0.708   22.450   17.122    5.238
      0.690  411.309    1.062    0.067    0.438    0.261    0.530   20.851   18.056    5.615
      0.700  414.345    1.126    0.100    0.419    0.167    0.515   22.575   17.517    5.443
      0.710  413.781    1.035    0.033    0.437    0.227    0.633   22.610   18.348    5.867
      0.720  415.993    1.020    0.067    0.366    0.134    0.750   22.499   17.915    5.249
      0.730  419.136    1.179    0.033    0.366    0.201    0.606   22.303   18.295    5.573
      0.740  416.802    1.251    0.134    0.268    0.201    0.697   21.520   17.409    5.381
      0.750  415.048    1.062    0.067    0.332    0.234    0.708   22.734   18.547    5.509
      0.760  412.413    1.031    0.067    0.265    0.254    0.724   22.389   18.729    5.790
      0.770  415.009    1.168    0.100    0.438    0.201    0.659   22.284   17.884    5.454
      0.780  414.401    1.073    0.067    0.345    0.261    0.564   21.697   17.967    5.440
      0.790  412.908    0.982    0.100    0.325    0.227    0.613   22.031   17.978    5.660
      0.800  416.753    1.244    0.033    0.419    0.201    0.580   22.944   18.207    5.537
      0.810  414.954    1.168    0.100    0.321    0.294    0.561   23.406   17.631    5.297
      0.820  413.474    1.388    0.067    0.318    0.294    0.716   23.079   18.078    5.257
      0.830  413.887    1.339    0.067    0.299    0.134    0.580   22.612   18.331    5.603
      0.840  409.296    1.141    0.067    0.165    0.134    0.663   23.033   17.797    5.907
      0.850  408.868    1.221    0.067    0.258    0.100    0.576   22.579   16.350    5.667
      0.860  410.546    1.301    0.165    0.299    0.100    0.784   22.931   17.717    5.214
      0.870  409.167    1.339    0.033    0.329    0.167    0.621   22.382   18.403    5.320
      0.880  415.883    1.312    0.033    0.348    0.167    0.636   22.595   17.749    5.799
      0.890  413.238    1.115    0.067    0.423    0.306    0.621   22.223   17.983    5.579
      0.900  414.815    1.274    0.033    0.329    0.134    0.579   22.576   18.161    5.629
      0.910  413.399    1.149    0.100    0.221    0.134    0.617   22.465   17.724    5.027
      0.920  412.714    1.229    0.000    0.247    0.294    0.481   23.033   17.278    5.415
      0.930  414.354    1.190    0.000    0.304    0.134    0.439   22.556   17.983    4.908
      0.940  415.516    0.887    0.033    0.311    0.167    0.519   23.227   17.759    5.793
      0.950  413.508    0.993    0.067    0.297    0.167    0.413   22.933   18.354    5.695
      0.960  418.268    1.043    0.033    0.378    0.201    0.643   22.976   17.862    5.122
      0.970  418.803    1.062    0.033    0.356    0.234    0.546   22.206   18.009    5.936
      0.980  416.094    1.331    0.067    0.218    0.292    0.701   22.101   18.781    5.725
      0.990  412.691    1.308    0.094    0.285    0.234    0.571   21.993   18.013    6.018
      1.000  411.670    1.176    0.033    0.202    0.227    0.382   22.294   18.305    5.485
      1.010  410.380    0.990    0.131    0.345    0.194    0.553   22.496   17.759    5.688
      1.020  410.248    1.016    0.071    0.304    0.268    0.511   22.942   17.409    6.174
      1.030  411.538    1.028    0.165    0.251    0.268    0.837   22.523   17.607    5.820
      1.040  413.037    1.232    0.100    0.378    0.254    0.610   22.393   17.845    6.139
      1.050  410.827    0.956    0.033    0.303    0.201    0.701   21.691   18.065    5.673
      1.060  412.880    1.172    0.000    0.254    0.201    0.622   22.503   17.556    5.891
      1.070  411.778    0.956    0.098    0.352    0.201    0.777   22.594   17.305    5.970
      1.080  417.134    1.320    0.038    0.345    0.328    0.777   23.026   18.051    5.724
      1.090  411.291    0.974    0.109    0.345    0.227    0.602   22.056   17.807    6.234
      1.100  410.502    1.115    0.000    0.348    0.201    0.780   22.018   16.944    6.374
      1.110  414.850    1.285    0.100    0.207    0.227    0.678   22.826   18.049    5.642
      1.120  419.805    1.206    0.167    0.285    0.134    0.697   22.713   18.022    6.475
      1.130  414.437    1.195    0.100    0.256    0.134    0.690   21.686   17.676    5.976
      1.140  416.165    1.062    0.100    0.218    0.160    0.652   22.424   17.991    5.715
      1.150  421.052    1.141    0.064    0.311    0.167    0.765   23.013   18.278    6.185
      1.160  416.212    1.274    0.038    0.278    0.201    0.758   22.665   18.021    6.062
      1.170  415.923    1.285    0.000    0.304    0.201    0.587   22.869   18.475    6.219
      1.180  417.567    1.195    0.202    0.278    0.167    0.583   23.174   17.897    6.018
      1.190  416.019    1.168    0.105    0.316    0.134    0.507   22.547   17.805    5.887
      1.200  419.513    1.168    0.038    0.416    0.287    0.553   22.684   18.852    5.509
      1.210  416.616    1.267    0.033    0.285    0.234    0.682   22.046   18.279    5.937
      1.220  415.319    1.308    0.000    0.278    0.201    0.553   22.732   17.132    5.062
      1.230  414.895    1.449    0.000    0.218    0.134    0.508   22.552   17.325    5.782
      1.240  413.256    1.267    0.067    0.318    0.201    0.587   22.828   17.667    5.828
      1.250  412.330    1.248    0.000    0.329    0.201    0.568   22.007   17.731    5.548
      1.260  413.648    1.274    0.033    0.325    0.167    0.599   22.899   17.575    6.037
      1.270  411.642    1.373    0.033    0.285    0.167    0.693   22.163   17.110    5.564
      1.280  413.066    1.536    0.000    0.363    0.268    0.666   22.530   18.339    5.758
      1.290  411.078    1.232    0.000    0.265    0.201    0.523   22.482   17.355    5.860
      1.300  416.690    1.115    0.000    0.258    0.134    0.526   22.387   17.978    5.751
      1.310  415.207    1.248    0.134    0.292    0.201    0.549   22.958   17.229    5.811
      1.320  412.960    1.115    0.033    0.401    0.234    0.685   21.959   17.434    6.028
      1.330  415.056    1.403    0.038    0.325    0.167    0.477   22.914   18.172    6.140
      1.340  412.645    1.418    0.038    0.292    0.268    0.716   22.012   17.907    5.642
      1.350  410.823    1.179    0.000    0.430    0.301    0.666   22.052   18.231    5.850
      1.360  413.499    1.168    0.067    0.311    0.261    0.659   22.244   18.826    5.748
      1.370  412.289    1.373    0.000    0.225    0.201    0.750   22.909   19.162    5.941
      1.380  411.350    1.407    0.038    0.165    0.201    0.762   22.953   18.080    5.431
      1.390  411.508    1.365    0.000    0.281    0.261    0.932   22.633   17.929    6.079
      1.400  412.193    1.244    0.000    0.303    0.234    0.841   22.538   17.576    6.355
      1.410  414.456    1.107    0.038    0.236    0.294    0.882   23.716   17.872    5.411
      1.420  416.705    1.320    0.094    0.345    0.268    0.780   23.381   18.249    5.638
      1.430  416.416    1.357    0.000    0.349    0.268    0.852   23.956   17.794    5.499
      1.440  413.419    1.354    0.000    0.258    0.234    0.769   22.879   18.410    5.657
      1.450  410.581    1.100    0.033    0.227    0.234    0.776   22.427   17.976    5.439
      1.460  412.421    1.373    0.000    0.160    0.335    0.678   22.036   18.285    5.900
      1.470  411.071    1.327    0.000    0.165    0.265    0.731   22.378   18.137    5.623
      1.480  409.876    1.248    0.038    0.325    0.227    0.735   22.554   18.247    5.528
      1.490  416.596    1.274    0.071    0.348    0.268    0.693   22.696   19.386    5.759
      1.500  416.230    1.100    0.067    0.348    0.234    1.016   22.790   18.178    6.088
      1.510  416.065    1.285    0.033    0.441    0.201    1.049   23.551   18.188    6.353
      1.520  417.677    1.111    0.000    0.354    0.194    0.769   23.359   18.526    6.005
      1.530  417.225    1.149    0.000    0.392    0.268    0.913   22.984   18.447    5.626
      1.540  410.852    0.982    0.067    0.263    0.201    0.974   22.200   18.131    5.372
      1.550  416.681    1.312    0.067    0.378    0.201    1.030   23.242   18.897    6.174
      1.560  419.339    1.107    0.033    0.345    0.134    1.060   24.172   18.913    5.863
      1.570  419.388    1.388    0.033    0.327    0.100    0.838   23.879   18.039    5.665
      1.580  419.962    1.248    0.071    0.325    0.194    0.845   23.229   18.063    5.504
      1.590  417.414    1.190    0.000    0.354    0.160    0.925   22.359   18.077    5.489
      1.600  419.870    1.335    0.000    0.300    0.100    0.894   22.825   17.995    5.573
      1.610  416.350    1.126    0.000    0.329    0.167    1.027   22.233   17.838    5.538
      1.620  412.683    1.107    0.071    0.349    0.201    1.095   22.626   18.041    5.604
      1.630  417.668    1.020    0.124    0.244    0.134    0.917   21.981   19.221    6.236
      1.640  418.212    1.134    0.000    0.263    0.167    0.955   22.390   18.492    5.443
      1.650  415.490    1.168    0.000    0.311    0.134    0.977   22.577   16.843    5.695
      1.660  413.140    0.967    0.067    0.338    0.167    0.993   23.066   17.530    5.760
      1.670  417.082    1.054    0.060    0.180    0.239    0.861   22.365   17.139    6.145
      1.680  416.551    1.069    0.000    0.278    0.232    0.940   22.578   17.675    5.718
      1.690  413.597    1.035    0.000    0.225    0.167    0.856   22.955   18.186    6.215
      1.700  417.183    1.035    0.000    0.316    0.268    0.789   22.882   18.126    5.700
      1.710  413.700    1.172    0.000    0.258    0.234    0.887   22.475   17.837    5.364
      1.720  415.049    1.035    0.000    0.501    0.201    0.917   22.963   17.958    5.379
      1.730  412.294    1.308    0.000    0.318    0.201    0.902   23.265   17.974    5.780
      1.740  410.757    1.123    0.000    0.184    0.127    1.056   22.581   17.337    5.698
      1.750  414.133    1.304    0.033    0.285    0.201    0.981   23.296   17.663    5.566
      1.760  413.997    1.020    0.000    0.278    0.167    0.785   22.867   17.158    5.702
      1.770  412.499    1.088    0.000    0.237    0.167    0.902   22.821   16.588    5.847
      1.780  415.009    0.956    0.067    0.311    0.134    0.746   22.700   17.976    5.802
      1.790  415.335    1.126    0.000    0.221    0.167    0.818   22.736   16.643    5.678
      1.800  419.181    1.100    0.067    0.285    0.100    0.856   22.478   17.365    5.591
      1.810  412.545    1.081    0.000    0.158    0.127    0.860   21.783   17.903    5.762
      1.820  414.871    1.009    0.033    0.258    0.100    0.731   23.060   17.992    5.953
      1.830  419.511    1.126    0.000    0.285    0.194    0.815   23.321   18.652    5.681
      1.840  414.445    1.229    0.000    0.258    0.239    0.871   23.502   17.671    5.695
      1.850  414.355    1.073    0.067    0.240    0.134    0.833   23.195   18.025    5.896
      1.860  410.415    1.221    0.000    0.254    0.138    0.796   22.605   17.507    5.779
      1.870  416.469    0.982    0.000    0.311    0.100    0.879   23.318   17.368    5.768
      1.880  414.145    1.016    0.067    0.318    0.165    0.799   23.188   17.101    5.661
      1.890  414.412    1.062    0.033    0.300    0.100    0.777   22.935   17.463    5.094
      1.900  411.165    0.993    0.000    0.292    0.134    0.727   22.703   16.696    5.561
      1.910  410.958    0.967    0.000    0.225    0.033    0.731   22.818   16.970    5.390
      1.920  416.400    1.062    0.000    0.258    0.100    0.735   22.509   17.610    5.522
      1.930  408.945    0.956    0.000    0.278    0.094    0.633   21.758   16.884    5.592
      1.940  411.282    1.016    0.033    0.292    0.100    0.678   22.897   16.973    5.675
      1.950  411.465    1.020    0.000    0.311    0.134    0.940   21.407   17.516    5.932
      1.960  414.012    1.100    0.000    0.285    0.287    0.523   21.091   17.087    5.766
      1.970  412.585    1.115    0.000    0.258    0.127    0.601   22.482   17.562    5.463
      1.980  408.873    1.195    0.000    0.285    0.194    0.780   21.637   17.148    5.545
      1.990  411.806    1.100    0.000    0.258    0.134    0.765   22.113   18.097    5.658
      2.000  408.851    1.176    0.000    0.285    0.234    0.629   22.967   17.735    5.844
      2.010  415.036    1.009    0.000    0.154    0.201    0.606   22.279   18.109    5.811
      2.020  416.835    1.073    0.000    0.251    0.187    0.613   22.526   17.908    6.120
      2.030  413.030    1.141    0.000    0.258    0.067    0.773   21.313   17.545    5.897
      2.040  412.933    1.380    0.033    0.251    0.198    0.814   22.191   17.542    5.531
      2.050  416.041    1.126    0.033    0.225    0.100    1.027   22.384   17.890    5.400
      2.060  412.024    1.213    0.000    0.311    0.201    0.985   21.560   17.570    5.703
      2.070  410.941    1.126    0.000    0.311    0.167    0.902   20.955   17.366    5.624
      2.080  417.709    1.058    0.000    0.158    0.234    0.863   21.580   18.479    6.002
      2.090  412.977    1.115    0.000    0.335    0.194    1.049   21.817   18.494    5.819
      2.100  411.283    1.190    0.000    0.180    0.100    0.940   22.237   17.205    6.025
      2.110  414.244    1.009    0.000    0.285    0.134    1.012   22.201   16.814    5.682
      2.120  412.850    0.967    0.000    0.275    0.134    0.905   22.521   16.723    5.645
      2.130  411.198    1.035    0.033    0.309    0.227    0.887   21.815   17.613    5.450
      2.140  416.176    1.274    0.033    0.311    0.235    0.863   21.945   17.997    6.255
      2.150  411.961    1.141    0.067    0.292    0.100    0.716   22.262   17.209    6.518
      2.160  412.699    1.035    0.033    0.431    0.067    0.750   21.655   16.744    5.877
      2.170  414.655    1.153    0.033    0.285    0.067    0.977   22.629   18.122    5.319
      2.180  410.725    1.153    0.067    0.158    0.172    0.841   22.605   17.001    5.095
      2.190  416.157    1.073    0.033    0.371    0.100    0.822   22.098   18.174    5.681
      2.200  414.818    1.278    0.067    0.371    0.100    0.879   22.219   17.759    5.662
      2.210  412.891    1.482    0.000    0.285    0.067    0.879   22.586   17.761    5.841
      2.220  413.188    1.107    0.067    0.376    0.105    0.682   22.891   17.678    5.280
      2.230  412.605    1.323    0.033    0.278    0.105    0.799   22.743   17.031    5.529
      2.240  408.929    1.248    0.000    0.289    0.067    0.841   21.312   17.749    5.663
      2.250  413.265    1.043    0.000    0.258    0.100    0.796   22.057   17.843    5.977
      2.260  410.543    1.126    0.000    0.271    0.201    0.871   22.008   18.072    6.376
      2.270  410.709    0.982    0.033    0.289    0.167    0.905   21.461   17.626    5.599
      2.280  408.990    1.126    0.000    0.244    0.167    0.822   21.366   17.228    5.255
      2.290  406.783    1.035    0.067    0.408    0.201    0.838   21.983   17.251    5.152
      2.300  409.948    1.153    0.033    0.405    0.272    0.875   21.528   17.384    5.386
      2.310  407.022    1.141    0.033    0.293    0.167    0.776   22.024   16.731    5.256
      2.320  410.870    1.202    0.000    0.147    0.160    0.617   22.191   16.906    5.721
      2.330  410.781    1.035    0.033    0.258    0.127    0.655   22.007   16.766    5.847
      2.340  408.080    1.331    0.067    0.374    0.239    1.083   22.453   16.463    5.235
      2.350  411.809    1.471    0.100    0.371    0.100    0.991   22.334   17.187    4.917
      2.360  410.797    1.316    0.033    0.503    0.201    0.935   22.557   17.648    5.421
      2.370  417.099    1.320    0.033    0.398    0.265    0.921   21.962   17.343    5.283
      2.380  410.917    1.096    0.033    0.297    0.239    1.091   21.535   16.938    5.561
      2.390  410.571    1.248    0.033    0.345    0.227    0.822   21.813   16.586    5.448
      2.400  408.946    1.308    0.033    0.249    0.205    1.068   21.551   16.745    5.680
      2.410  412.396    1.232    0.067    0.237    0.167    0.814   22.150   17.160    6.827
      2.420  412.802    0.990    0.067    0.304    0.100    0.940   21.498   17.684    5.753
      2.430  408.307    1.073    0.000    0.324    0.201    0.932   20.991   17.034    5.703
      2.440  411.534    1.285    0.033    0.381    0.067    0.859   21.513   17.058    6.017
      2.450  409.383    1.107    0.000    0.225    0.234    0.758   21.252   17.695    5.651
      2.460  411.119    1.088    0.000    0.258    0.234    0.629   21.363   17.457    6.049
      2.470  411.878    1.376    0.000    0.244    0.234    0.655   23.679   17.092    5.298
      2.480  409.784    1.415    0.000    0.318    0.134    0.587   21.932   16.463    6.085
      2.490  410.313    1.320    0.000    0.225    0.254    0.610   22.744   17.390    5.868
      2.500  410.349    1.365    0.000    0.300    0.187    0.681   22.416   17.309    6.063
      2.510  412.713    1.274    0.033    0.278    0.134    0.628   22.318   17.538    5.401
      2.520  414.856    1.232    0.000    0.263    0.134    0.492   22.968   17.558    5.403
      2.530  411.387    1.232    0.000    0.180    0.201    0.348   21.879   17.300    5.726
      2.540  412.746    1.270    0.000    0.263    0.201    0.530   22.686   17.288    6.065
      2.550  411.070    1.259    0.000    0.349    0.100    0.553   21.995   16.850    6.063
      2.560  408.130    1.494    0.000    0.285    0.100    0.565   22.176   17.779    6.257
      2.570  407.508    1.248    0.033    0.184    0.160    0.488   22.186   17.568    5.315
      2.580  409.698    1.232    0.000    0.158    0.100    0.413   22.051   18.183    6.010
      2.590  415.682    1.373    0.000    0.282    0.100    0.541   21.877   18.171    6.493
      2.600  411.134    1.441    0.000    0.341    0.167    0.405   22.367   17.200    6.147
      2.610  409.491    1.361    0.000    0.258    0.167    0.458   22.212   17.033    5.930
      2.620  412.162    1.327    0.033    0.258    0.167    0.534   21.968   17.307    5.840
      2.630  409.539    1.195    0.000    0.258    0.201    0.572   22.364   17.943    5.661
      2.640  407.306    1.221    0.033    0.323    0.067    0.337   22.661   17.336    5.424
      2.650  409.079    1.244    0.000    0.225    0.067    0.530   22.594   17.539    5.895
      2.660  412.360    1.335    0.000    0.285    0.268    0.549   22.718   18.386    5.917
      2.670  414.355    1.259    0.000    0.357    0.134    0.485   22.944   17.528    5.579
      2.680  415.490    1.399    0.033    0.184    0.167    0.527   23.232   17.742    5.582
      2.690  411.274    1.346    0.033    0.285    0.100    0.595   23.588   17.354    5.725
      2.700  410.026    1.449    0.000    0.258    0.033    0.394   22.651   17.559    6.235
      2.710  406.165    1.361    0.033    0.244    0.167    0.508   22.661   17.686    6.116
      2.720  415.293    1.350    0.000    0.378    0.227    0.678   23.187   17.619    6.036
      2.730  413.599    1.365    0.067    0.363    0.100    0.451   22.575   17.679    5.371
      2.740  410.959    1.248    0.000    0.329    0.100    0.549   22.501   17.322    5.963
      2.750  412.636    1.293    0.000    0.363    0.134    0.576   22.403   18.313    5.299
      2.760  410.672    1.134    0.033    0.316    0.167    0.674   22.662   17.547    5.360
      2.770  410.166    1.468    0.000    0.154    0.134    0.546   22.511   16.786    5.310
      2.780  408.363    1.327    0.100    0.325    0.172    0.375   22.120   17.350    5.102
      2.790  410.427    1.388    0.067    0.418    0.100    0.538   22.359   16.969    5.587
      2.800  406.195    1.479    0.033    0.357    0.214    0.352   22.030   16.628    5.371
      2.810  410.063    1.339    0.067    0.225    0.187    0.576   22.781   18.084    5.146
      2.820  409.959    1.293    0.067    0.396    0.100    0.541   22.272   16.789    5.344
      2.830  412.234    1.452    0.067    0.292    0.167    0.595   21.994   17.779    5.408
      2.840  405.122    1.248    0.033    0.360    0.134    0.666   22.020   18.027    5.088
      2.850  410.516    1.267    0.000    0.299    0.067    0.576   22.929   16.864    5.272
      2.860  412.567    1.016    0.000    0.354    0.160    0.560   22.629   17.071    5.889
      2.870  411.756    1.115    0.000    0.463    0.100    0.595   23.751   17.325    5.529
      2.880  412.770    0.982    0.000    0.258    0.160    0.523   22.774   17.381    5.858
      2.890  407.590    1.096    0.000    0.254    0.167    0.508   22.335   16.332    5.281
      2.900  408.676    0.910    0.000    0.314    0.134    0.432   22.247   16.542    5.294
      2.910  412.069    1.115    0.060    0.352    0.127    0.383   23.217   17.097    5.863
      2.920  411.055    1.096    0.033    0.348    0.127    0.466   22.358   17.259    5.456
      2.930  413.170    1.009    0.000    0.287    0.127    0.398   23.115   16.636    5.374
      2.940  413.843    1.009    0.000    0.401    0.094    0.341   22.510   17.110    5.230
      2.950  411.630    1.168    0.027    0.300    0.094    0.579   22.569   17.905    5.421
      2.960  413.511    1.115    0.033    0.287    0.167    0.375   21.822   17.203    6.140
      2.970  413.839    1.274    0.000    0.394    0.134    0.504   22.089   16.761    5.767
      2.980  415.717    1.232    0.000    0.227    0.100    0.481   22.571   17.991    5.613
      2.990  415.140    1.229    0.000    0.287    0.067    0.553   22.439   17.596    5.484
      3.000  413.009    1.176    0.000    0.221    0.094    0.553   23.107   17.963    5.143
      3.010  412.612    1.327    0.027    0.187    0.134    0.466   22.315   16.718    5.767
      3.020  414.081    1.149    0.033    0.408    0.134    0.557   22.963   17.391    5.571
      3.030  415.595    0.876    0.094    0.287    0.269    0.425   23.036   16.882    5.932
      3.040  411.907    1.168    0.000    0.385    0.232    0.356   23.132   16.309    5.474
      3.050  413.936    1.445    0.000    0.459    0.134    0.560   23.202   17.121    5.166
      3.060  420.180    1.376    0.033    0.395    0.100    0.557   24.036   17.454    5.485
      3.070  418.040    1.274    0.027    0.474    0.167    0.462   23.220   17.172    6.310
      3.080  413.775    1.202    0.033    0.408    0.134    0.595   22.932   16.568    5.626
      3.090  411.324    1.282    0.033    0.352    0.134    0.375   22.286   16.899    5.357
      3.100  417.285    1.392    0.033    0.304    0.134    0.451   22.695   17.546    5.599
      3.110  413.956    1.062    0.000    0.474    0.167    0.519   22.679   16.896    5.308
      3.120  413.939    1.240    0.033    0.325    0.134    0.546   22.334   16.643    5.242
      3.130  411.051    1.221    0.000    0.414    0.105    0.477   22.560   16.979    5.481
      3.140  413.169    1.361    0.067    0.321    0.100    0.632   22.499   17.565    5.080
      3.150  418.839    1.452    0.000    0.261    0.100    0.568   22.968   17.066    5.766
      3.160  416.824    1.240    0.067    0.361    0.134    0.640   23.331   17.719    5.218
      3.170  419.857    1.380    0.000    0.294    0.134    0.590   22.857   17.801    4.967
      3.180  418.992    1.009    0.000    0.354    0.134    0.538   22.263   18.024    4.949
      3.190  413.070    1.179    0.000    0.227    0.134    0.492   22.349   17.998    5.880
      3.200  412.945    1.202    0.033    0.294    0.067    0.595   22.803   17.310    5.429
      3.210  413.457    1.282    0.033    0.299    0.100    0.822   22.289   17.704    5.745
      3.220  412.840    1.141    0.067    0.348    0.127    0.602   22.150   17.702    4.949
      3.230  415.636    1.069    0.027    0.247    0.127    0.659   22.688   17.829    5.126
      3.240  414.954    1.149    0.033    0.225    0.194    0.648   22.381   17.655    4.895
      3.250  413.992    1.115    0.027    0.405    0.067    0.444   22.636   17.303    5.031
      3.260  414.903    1.604    0.000    0.318    0.100    0.447   22.765   17.491    4.671
      3.270  416.049    1.187    0.027    0.318    0.100    0.523   23.652   17.337    5.459
      3.280  412.869    0.937    0.000    0.359    0.100    0.474   22.515   17.252    5.356
      3.290  412.102    1.282    0.000    0.392    0.154    0.409   21.797   17.552    5.452
      3.300  414.506    1.335    0.027    0.294    0.067    0.610   22.585   17.041    5.227
      3.310  412.897    1.301    0.033    0.395    0.100    0.621   21.980   16.705    4.926
      3.320  411.349    1.187    0.000    0.395    0.198    0.534   22.309   17.003    4.784
      3.330  412.605    1.202    0.000    0.405    0.094    0.386   23.157   18.321    4.829
      3.340  412.837    1.229    0.000    0.299    0.160    0.511   22.805   18.963    5.027
      3.350  410.228    1.047    0.000    0.366    0.134    0.715   22.297   18.346    5.211
      3.360  413.362    1.198    0.000    0.388    0.172    0.519   21.878   17.073    5.184
      3.370  413.390    1.346    0.060    0.272    0.134    0.541   22.193   18.014    4.913
      3.380  412.607    1.259    0.000    0.254    0.160    0.557   22.492   17.217    5.143
      3.390  411.790    1.278    0.067    0.366    0.100    0.541   22.476   18.027    5.180
      3.400  411.601    1.016    0.000    0.292    0.234    0.538   22.082   17.838    5.502
      3.410  409.760    1.187    0.033    0.321    0.134    0.496   21.749   17.278    5.454
      3.420  409.147    1.240    0.000    0.225    0.201    0.667   21.840   16.801    4.703
      3.430  414.762    1.213    0.033    0.321    0.127    0.697   22.818   17.485    5.273
      3.440  412.008    1.339    0.000    0.363    0.134    0.757   21.760   17.794    5.350
      3.450  415.760    1.217    0.000    0.294    0.134    0.678   22.105   17.918    5.339
      3.460  413.393    1.153    0.033    0.294    0.227    0.662   22.678   18.235    5.337
      3.470  412.043    1.168    0.000    0.292    0.167    0.530   22.694   17.805    5.256
      3.480  412.210    1.437    0.000    0.265    0.201    0.561   23.518   16.887    5.265
      3.490  416.613    1.137    0.033    0.234    0.167    0.663   22.525   18.094    5.014
      3.500  414.390    1.206    0.033    0.325    0.134    0.504   22.439   17.719    5.323
      3.510  412.887    1.335    0.033    0.408    0.033    0.659   22.459   17.173    5.063
      3.520  413.213    1.293    0.033    0.356    0.100    0.671   22.309   17.386    5.596
      3.530  417.737    1.392    0.000    0.227    0.201    0.662   22.236   18.647    4.833
      3.540  415.347    1.323    0.060    0.299    0.067    0.439   22.249   17.474    5.505
      3.550  414.754    1.312    0.000    0.194    0.067    0.606   22.166   17.593    5.318
      3.560  415.460    1.426    0.000    0.299    0.127    0.538   22.105   17.767    5.663
      3.570  409.843    1.115    0.000    0.325    0.167    0.534   21.521   17.580    5.596
      3.580  411.763    1.202    0.000    0.229    0.134    0.569   22.174   17.044    4.997
      3.590  409.397    1.176    0.000    0.285    0.100    0.546   21.728   17.802    5.311
      3.600  411.900    1.354    0.000    0.388    0.100    0.560   22.403   17.578    5.141
      3.610  414.567    1.456    0.000    0.221    0.134    0.500   23.257   17.583    5.622
      3.620  415.139    1.460    0.000    0.294    0.167    0.663   22.603   17.931    5.478
      3.630  414.823    1.301    0.067    0.452    0.261    0.587   22.715   17.662    5.354
      3.640  412.273    1.096    0.033    0.294    0.100    0.712   22.706   18.144    5.231
      3.650  412.318    1.141    0.000    0.443    0.100    0.470   23.168   16.643    5.329
      3.660  415.450    1.168    0.000    0.321    0.134    0.447   23.659   17.022    5.224
      3.670  411.547    1.187    0.033    0.359    0.134    0.421   22.379   16.994    4.585
      3.680  411.890    1.232    0.067    0.412    0.160    0.439   22.555   16.457    5.112
      3.690  417.988    1.312    0.033    0.401    0.268    0.621   23.561   18.251    5.373
      3.700  414.815    1.285    0.000    0.321    0.194    0.576   23.059   17.125    4.866
      3.710  411.390    1.255    0.000    0.388    0.127    0.565   22.666   16.937    5.468
      3.720  410.932    1.248    0.000    0.261    0.134    0.685   22.034   16.930    5.089
      3.730  410.758    1.282    0.060    0.261    0.160    0.667   22.619   16.839    5.554
      3.740  409.253    1.149    0.000    0.227    0.201    0.644   22.136   16.543    4.790
      3.750  412.874    1.357    0.033    0.321    0.187    0.534   22.317   17.588    4.952
      3.760  412.941    1.141    0.033    0.258    0.160    0.595   22.634   17.586    5.055
      3.770  409.429    1.255    0.000    0.321    0.100    0.765   22.032   16.389    5.101
      3.780  411.661    1.202    0.033    0.294    0.187    0.462   22.416   16.832    4.885
      3.790  411.374    1.392    0.000    0.294    0.201    0.557   22.457   17.247    4.830
      3.800  416.000    1.365    0.033    0.361    0.060    0.443   21.506   17.540    5.300
      3.810  412.407    1.195    0.000    0.332    0.067    0.432   22.125   18.183    5.482
      3.820  410.233    1.365    0.000    0.294    0.167    0.629   22.164   17.337    4.940
      3.830  408.811    1.388    0.000    0.388    0.033    0.390   22.181   17.318    5.440
      3.840  409.588    1.232    0.000    0.388    0.100    0.462   22.704   17.235    5.917
      3.850  409.482    1.122    0.000    0.261    0.127    0.432   22.141   17.329    6.139
      3.860  411.924    1.179    0.000    0.294    0.167    0.534   21.762   16.699    5.460
      3.870  408.177    1.244    0.033    0.328    0.067    0.474   22.022   17.438    5.707
      3.880  410.561    1.221    0.000    0.395    0.000    0.311   22.605   17.292    5.843
      3.890  410.513    1.058    0.000    0.419    0.100    0.458   21.811   17.153    5.905
      3.900  408.102    1.069    0.000    0.227    0.060    0.470   21.602   16.652    6.033
      3.910  408.772    1.195    0.000    0.433    0.067    0.394   21.939   17.523    5.549
      3.920  408.620    1.016    0.000    0.345    0.033    0.428   21.879   16.827    5.899
      3.930  412.198    1.104    0.000    0.160    0.100    0.489   21.784   17.219    5.961
      3.940  411.879    0.982    0.033    0.227    0.134    0.504   22.090   17.954    5.917
      3.950  408.143    1.123    0.000    0.332    0.167    0.462   21.723   17.788    6.465
      3.960  413.305    1.081    0.000    0.299    0.067    0.356   21.818   17.128    6.093
      3.970  404.089    1.176    0.000    0.321    0.067    0.439   21.235   16.636    6.026
      3.980  411.699    1.176    0.000    0.261    0.094    0.356   21.864   16.890    5.595
      3.990  409.620    1.062    0.000    0.361    0.094    0.488   21.181   17.359    5.931
      4.000  410.470    1.206    0.000    0.321    0.100    0.549   21.659   16.437    5.157
      4.010  407.143    1.248    0.000    0.361    0.160    0.568   21.241   16.371    6.212
      4.020  411.151    1.123    0.000    0.261    0.100    0.435   22.044   16.567    6.316
      4.030  412.954    1.062    0.033    0.221    0.127    0.500   21.936   16.240    6.091
      4.040  413.810    0.910    0.000    0.261    0.134    0.515   21.865   17.397    5.634
      4.050  415.418    0.982    0.000    0.361    0.067    0.485   22.552   17.831    5.145
      4.060  408.512    1.035    0.067    0.261    0.067    0.386   22.741   16.449    5.792
      4.070  413.347    1.115    0.000    0.348    0.067    0.481   22.410   17.104    5.136
      4.080  412.833    1.062    0.033    0.325    0.167    0.462   21.485   16.612    5.603
      4.090  413.485    0.929    0.033    0.285    0.094    0.492   22.057   17.929    5.545
      4.100  416.939    1.149    0.033    0.261    0.060    0.352   21.595   17.305    5.363
      4.110  415.002    1.073    0.060    0.227    0.127    0.363   22.077   17.242    5.766
      4.120  411.668    0.982    0.000    0.261    0.100    0.386   22.715   16.650    5.338
      4.130  412.630    1.009    0.033    0.198    0.100    0.606   22.012   17.396    5.893
      4.140  414.885    1.009    0.067    0.332    0.127    0.546   22.439   16.365    5.330
      4.150  409.298    1.195    0.000    0.294    0.100    0.519   21.905   17.530    5.510
      4.160  407.762    0.929    0.033    0.341    0.100    0.507   21.785   17.010    5.672
      4.170  409.285    0.823    0.033    0.232    0.033    0.443   22.437   16.236    5.907
      4.180  409.013    1.096    0.033    0.227    0.134    0.492   22.140   17.127    6.181
      4.190  410.486    1.062    0.000    0.198    0.033    0.413   21.244   16.691    5.444
      4.200  413.519    1.282    0.060    0.227    0.100    0.349   22.157   17.532    6.147
      4.210  410.085    1.123    0.033    0.265    0.201    0.284   21.357   16.258    6.606
      4.220  409.059    1.141    0.033    0.265    0.100    0.541   21.278   16.963    6.011
      4.230  413.984    1.221    0.033    0.367    0.134    0.670   21.322   16.800    6.743
      4.240  409.953    1.213    0.127    0.299    0.094    0.432   22.013   17.045    6.415
      4.250  412.308    1.221    0.094    0.352    0.160    0.402   21.943   16.946    6.531
      4.260  409.756    1.035    0.033    0.332    0.067    0.568   21.687   17.390    5.627
      4.270  416.590    1.009    0.000    0.332    0.127    0.413   22.398   17.047    6.173
      4.280  412.725    1.062    0.033    0.265    0.100    0.595   22.586   17.821    5.927
      4.290  416.943    1.229    0.033    0.254    0.094    0.375   22.262   16.854    6.276
      4.300  419.688    1.176    0.100    0.348    0.134    0.546   23.074   16.785    6.271
      4.310  416.261    1.069    0.000    0.294    0.160    0.375   20.981   16.647    6.050
      4.320  417.567    1.206    0.000    0.366    0.134    0.383   21.992   16.598    6.130
      4.330  418.777    1.202    0.027    0.328    0.127    0.602   22.399   18.224    5.999
      4.340  416.088    1.100    0.027    0.325    0.000    0.367   22.034   17.088    6.397
      4.350  414.824    0.982    0.000    0.265    0.033    0.288   22.042   17.115    6.350
      4.360  410.937    1.213    0.060    0.234    0.172    0.526   21.321   17.360    5.752
      4.370  416.935    1.293    0.067    0.232    0.191    0.504   22.259   17.237    6.139
      4.380  416.499    1.213    0.033    0.299    0.160    0.375   22.876   17.527    6.001
      4.390  408.260    1.229    0.067    0.294    0.100    0.322   21.746   17.179    5.234
      4.400  415.428    1.240    0.067    0.227    0.127    0.352   21.749   17.552    5.971
      4.410  412.275    1.255    0.067    0.227    0.201    0.530   22.366   17.487    6.123
      4.420  413.742    1.278    0.100    0.321    0.187    0.538   21.360   17.680    5.806
      4.430  406.545    1.354    0.033    0.261    0.067    0.383   21.048   16.417    5.828
      4.440  407.079    1.255    0.033    0.419    0.067    0.409   21.514   16.291    6.563
      4.450  410.573    1.123    0.000    0.261    0.160    0.379   21.836   17.525    5.771
      4.460  410.268    1.107    0.033    0.261    0.067    0.356   22.711   16.321    5.530
      4.470  411.922    1.020    0.033    0.227    0.094    0.462   21.961   17.009    5.863
      4.480  412.615    1.069    0.094    0.254    0.127    0.435   21.495   17.081    6.592
      4.490  408.881    1.380    0.033    0.160    0.127    0.360   21.684   17.073    6.045
      4.500  413.961    1.248    0.000    0.205    0.033    0.454   22.093   17.382    7.068
      4.510  410.651    1.380    0.033    0.194    0.105    0.477   22.166   16.688    6.414
      4.520  415.878    1.521    0.033    0.254    0.060    0.375   21.578   17.824    6.492
      4.530  410.758    1.327    0.067    0.318    0.000    0.477   21.884   17.564    6.794
      4.540  412.118    1.327    0.067    0.325    0.165    0.466   22.276   17.577    6.713
      4.550  410.238    1.468    0.000    0.299    0.060    0.416   21.403   18.099    6.993
      4.560  412.292    1.388    0.067    0.261    0.100    0.394   21.548   17.969    6.377
      4.570  414.213    1.115    0.100    0.261    0.100    0.451   22.133   17.172    6.269
      4.580  412.319    1.126    0.000    0.281    0.067    0.477   22.333   17.393    6.330
      4.590  415.295    1.312    0.000    0.227    0.134    0.402   22.361   18.054    6.397
      4.600  407.286    1.505    0.060    0.134    0.060    0.421   21.875   17.307    6.239
      4.610  412.156    1.285    0.033    0.287    0.194    0.496   22.007   17.360    6.764
      4.620  412.471    1.206    0.000    0.218    0.138    0.488   22.428   17.937    5.864
      4.630  413.061    1.456    0.027    0.214    0.138    0.576   22.575   17.854    6.261
      4.640  411.458    1.134    0.000    0.325    0.067    0.504   22.252   17.050    6.337
      4.650  409.917    1.141    0.000    0.265    0.100    0.492   22.231   17.788    6.533
      4.660  412.987    1.267    0.000    0.294    0.134    0.432   22.044   17.532    6.282
      4.670  411.405    1.365    0.071    0.294    0.105    0.500   23.103   17.192    5.895
      4.680  413.928    1.285    0.000    0.361    0.160    0.451   22.009   18.310    5.262
      4.690  410.787    1.270    0.033    0.306    0.134    0.587   21.891   17.704    5.666
      4.700  411.963    1.240    0.100    0.261    0.201    0.606   23.420   18.103    5.729
      4.710  414.086    1.589    0.000    0.194    0.134    0.386   21.656   18.135    5.611
      4.720  413.095    1.373    0.000    0.194    0.105    0.553   21.894   17.818    5.423
      4.730  415.139    1.301    0.033    0.258    0.067    0.462   23.094   17.527    5.652
      4.740  413.888    1.373    0.033    0.221    0.127    0.549   22.159   17.784    5.620
      4.750  415.000    1.195    0.105    0.292    0.105    0.538   22.058   18.352    5.614
      4.760  413.347    1.426    0.033    0.265    0.094    0.349   22.311   17.590    5.800
      4.770  415.628    1.126    0.033    0.329    0.134    0.500   22.227   17.745    5.912
      4.780  411.284    1.308    0.000    0.258    0.100    0.757   22.576   17.461    6.282
      4.790  409.946    1.195    0.000    0.292    0.094    0.500   22.676   17.731    6.059
      4.800  411.460    1.190    0.000    0.221    0.160    0.474   22.030   17.495    5.677
      4.810  409.220    1.123    0.033    0.318    0.067    0.477   22.454   17.533    6.000
      4.820  407.200    1.217    0.000    0.360    0.172    0.435   22.151   17.322    5.957
      4.830  411.274    1.153    0.033    0.314    0.060    0.424   22.233   16.617    5.648
      4.840  408.484    1.327    0.000    0.254    0.165    0.367   21.971   17.511    5.932
      4.850  406.368    1.176    0.000    0.254    0.000    0.326   21.999   16.887    5.585
      4.860  412.211    1.285    0.033    0.160    0.033    0.541   22.066   17.549    6.026
      4.870  412.017    1.274    0.067    0.160    0.033    0.477   22.053   17.638    6.013
      4.880  409.399    1.259    0.100    0.321    0.227    0.549   21.595   17.828    5.879
      4.890  407.383    1.285    0.067    0.287    0.127    0.420   22.385   17.160    6.203
      4.900  411.418    1.153    0.060    0.194    0.100    0.496   22.163   17.143    6.023
      4.910  407.876    1.445    0.033    0.254    0.067    0.504   21.177   16.836    5.853
      4.920  406.221    1.267    0.067    0.318    0.172    0.307   21.441   16.533    6.290
      4.930  409.345    1.248    0.067    0.274    0.142    0.413   22.665   16.470    5.431
      4.940  408.637    1.479    0.067    0.154    0.234    0.500   22.900   16.807    5.607
      4.950  411.238    1.339    0.067    0.281    0.060    0.402   22.078   16.291    6.234
      4.960  410.682    1.373    0.100    0.352    0.100    0.375   21.816   16.970    5.589
      4.970  408.047    1.350    0.033    0.321    0.100    0.621   21.599   17.160    5.829
      4.980  409.914    1.304    0.000    0.287    0.100    0.504   21.505   16.772    5.626
      4.990  410.829    1.282    0.000    0.408    0.100    0.326   21.808   17.533    5.766
      5.000  410.479    1.471    0.033    0.359    0.060    0.576   22.667   16.435    5.463
      5.010  412.305    1.259    0.033    0.265    0.060    0.580   22.082   17.764    5.278
      5.020  409.056    1.100    0.033    0.221    0.067    0.375   22.611   16.686    5.780
      5.030  411.795    1.229    0.033    0.227    0.127    0.443   22.034   17.012    5.505
      5.040  408.495    1.206    0.000    0.254    0.134    0.504   21.866   17.019    5.464
      5.050  406.856    1.346    0.033    0.234    0.127    0.507   22.267   17.373    5.448
      5.060  409.603    1.221    0.000    0.221    0.100    0.538   21.960   17.715    5.473
      5.070  407.338    1.327    0.033    0.359    0.100    0.432   21.839   16.644    6.026
      5.080  408.988    1.225    0.000    0.281    0.105    0.250   22.424   16.154    5.786
      5.090  404.502    1.168    0.000    0.294    0.172    0.311   22.780   16.057    5.317
      5.100  408.139    1.312    0.000    0.325    0.127    0.367   23.340   16.302    6.057
      5.110  407.547    1.415    0.033    0.292    0.160    0.405   22.763   16.306    5.632
      5.120  412.505    1.388    0.000    0.254    0.067    0.314   22.991   15.861    5.728
      5.130  408.749    1.415    0.000    0.281    0.067    0.394   23.192   15.927    5.593
      5.140  414.856    1.274    0.033    0.240    0.060    0.576   23.369   16.167    5.473
      5.150  409.560    1.202    0.000    0.352    0.167    0.523   23.099   16.673    6.118
      5.160  412.494    1.354    0.033    0.321    0.134    0.447   22.009   16.709    5.785
      5.170  414.997    1.062    0.000    0.285    0.033    0.367   22.616   17.146    5.280
      5.180  414.878    1.062    0.033    0.318    0.127    0.383   23.132   17.272    5.176
      5.190  411.872    1.335    0.071    0.341    0.205    0.534   23.450   16.765    5.806
      5.200  411.351    1.320    0.000    0.374    0.060    0.394   22.950   16.992    6.139
      5.210  411.339    1.176    0.060    0.294    0.100    0.239   22.974   16.972    6.010
      5.220  407.396    1.415    0.000    0.294    0.100    0.303   22.334   16.345    5.393
      5.230  412.096    1.399    0.067    0.321    0.160    0.541   22.627   15.940    5.883
      5.240  409.254    1.168    0.094    0.294    0.127    0.360   23.477   16.387    5.189
      5.250  410.039    1.195    0.033    0.221    0.067    0.349   23.040   16.477    5.842
      5.260  409.546    1.244    0.100    0.194    0.100    0.428   22.675   16.497    6.081
      5.270  410.415    1.365    0.033    0.227    0.105    0.451   22.919   16.697    6.056
      5.280  407.205    1.195    0.033    0.287    0.100    0.534   22.678   16.680    5.629
      5.290  409.578    1.225    0.000    0.388    0.067    0.576   23.329   16.960    5.817
      5.300  406.003    1.126    0.033    0.268    0.160    0.575   23.073   16.868    5.223
      5.310  409.138    1.392    0.067    0.232    0.105    0.492   22.391   16.231    6.289
      5.320  412.791    1.301    0.033    0.354    0.067    0.568   23.000   16.460    5.849
      5.330  413.264    1.168    0.100    0.314    0.105    0.393   23.214   16.029    5.882
      5.340  413.105    1.141    0.067    0.294    0.131    0.428   22.996   16.414    5.934
      5.350  410.298    1.020    0.067    0.225    0.060    0.314   21.736   15.812    5.842
      5.360  412.126    1.365    0.033    0.359    0.060    0.443   23.003   16.404    5.965
      5.370  411.392    1.073    0.033    0.239    0.160    0.390   22.404   16.401    5.757
      5.380  412.221    1.164    0.067    0.227    0.067    0.284   22.568   16.523    6.184
      5.390  412.301    0.903    0.027    0.227    0.067    0.314   21.644   16.633    6.523
      5.400  414.462    1.073    0.033    0.354    0.127    0.341   22.211   16.881    5.803
      5.410  411.257    1.141    0.000    0.408    0.094    0.360   23.135   15.749    4.902
      5.420  410.523    1.221    0.000    0.427    0.167    0.379   23.326   16.393    5.714
      5.430  412.576    1.153    0.033    0.314    0.094    0.303   23.470   16.292    5.050
      5.440  411.932    1.088    0.033    0.234    0.033    0.390   23.098   16.378    5.352
      5.450  416.030    1.232    0.033    0.251    0.100    0.451   23.444   17.458    5.637
      5.460  416.823    1.206    0.000    0.247    0.100    0.432   22.392   16.414    5.391
      5.470  413.557    1.179    0.067    0.405    0.134    0.474   23.363   16.900    5.755
      5.480  411.493    1.479    0.000    0.321    0.105    0.504   23.058   16.513    5.531
      5.490  411.713    1.335    0.000    0.201    0.134    0.375   23.486   16.224    5.364
      5.500  412.747    1.115    0.000    0.221    0.094    0.496   22.685   16.961    5.364
      5.510  416.636    1.213    0.033    0.378    0.138    0.515   23.165   16.947    5.407
      5.520  413.070    1.320    0.033    0.352    0.134    0.470   23.090   16.587    6.402
      5.530  411.465    1.301    0.000    0.281    0.100    0.261   22.686   16.138    5.576
      5.540  413.679    1.160    0.033    0.254    0.067    0.219   22.941   16.357    5.764
      5.550  411.614    1.123    0.033    0.307    0.067    0.447   21.555   16.686    6.029
      5.560  410.230    1.255    0.067    0.306    0.134    0.447   23.012   16.621    5.259
      5.570  410.089    1.123    0.033    0.392    0.100    0.390   23.013   16.350    5.121
      5.580  407.753    1.123    0.033    0.232    0.033    0.363   22.259   16.316    5.787
      5.590  411.256    1.384    0.033    0.227    0.100    0.360   22.558   17.103    6.084
      5.600  410.118    1.304    0.033    0.292    0.060    0.405   22.922   16.781    6.033
      5.610  410.533    1.229    0.033    0.285    0.071    0.367   22.551   16.708    5.779
      5.620  417.223    1.399    0.033    0.265    0.094    0.458   22.530   17.263    5.708
      5.630  414.092    1.259    0.000    0.359    0.067    0.557   22.595   17.250    5.676
      5.640  411.846    1.069    0.033    0.332    0.127    0.599   22.846   17.454    5.724
      5.650  411.880    1.229    0.033    0.325    0.067    0.519   22.398   16.944    5.800
      5.660  412.963    1.115    0.067    0.352    0.165    0.405   22.431   15.886    5.727
      5.670  405.522    1.278    0.033    0.525    0.134    0.367   22.566   16.728    5.939
      5.680  408.563    1.320    0.033    0.287    0.127    0.474   22.836   17.369    5.445
      5.690  406.068    1.123    0.067    0.287    0.100    0.300   21.718   17.228    5.567
      5.700  412.076    1.217    0.033    0.465    0.060    0.492   22.528   16.410    5.748
      5.710  406.075    1.126    0.033    0.359    0.094    0.420   22.190   16.635    5.382
      5.720  412.377    1.009    0.033    0.374    0.100    0.424   22.291   16.714    6.159
      5.730  412.121    1.206    0.033    0.341    0.261    0.432   22.480   16.355    5.702
      5.740  410.133    1.248    0.067    0.325    0.067    0.435   22.762   15.627    6.205
      5.750  412.847    1.229    0.033    0.359    0.100    0.439   22.970   15.710    6.196
      5.760  408.423    1.073    0.000    0.332    0.134    0.428   23.040   16.523    5.928
      5.770  408.078    1.168    0.067    0.294    0.160    0.462   22.399   16.735    6.739
      5.780  410.315    1.179    0.067    0.314    0.201    0.345   22.699   16.985    6.162
      5.790  411.622    1.240    0.000    0.392    0.060    0.470   22.407   16.895    6.711
      5.800  409.621    1.320    0.027    0.287    0.194    0.451   22.907   16.807    6.021
      5.810  411.490    1.293    0.067    0.254    0.194    0.337   23.054   16.933    5.791
      5.820  406.128    1.255    0.067    0.348    0.160    0.477   22.690   16.874    5.492
      5.830  409.868    1.308    0.067    0.294    0.268    0.326   23.277   15.990    6.002
      5.840  408.345    1.168    0.033    0.338    0.294    0.643   22.241   16.610    5.689
      5.850  408.598    1.179    0.000    0.272    0.160    0.492   23.048   16.570    5.600
      5.860  412.073    1.009    0.033    0.287    0.234    0.500   22.868   16.778    5.903
      5.870  416.798    1.194    0.100    0.234    0.160    0.485   22.261   17.190    6.049
      5.880  412.966    1.229    0.067    0.328    0.201    0.541   22.777   16.993    5.934
      5.890  415.255    1.081    0.033    0.261    0.261    0.462   22.340   17.639    5.584
      5.900  413.696    0.956    0.067    0.406    0.227    0.424   22.351   16.340    6.439
      5.910  414.490    0.963    0.067    0.306    0.067    0.371   23.329   15.828    5.308
      5.920  411.959    1.009    0.067    0.294    0.194    0.386   23.205   16.405    5.741
      5.930  408.217    1.020    0.033    0.366    0.201    0.371   22.268   15.551    5.454
      5.940  407.516    1.187    0.067    0.366    0.234    0.481   22.856   15.814    5.449
      5.950  408.365    1.058    0.033    0.318    0.134    0.394   22.047   16.039    5.823
      5.960  409.394    1.062    0.000    0.321    0.094    0.375   22.826   16.869    5.707
      5.970  410.972    1.172    0.033    0.354    0.127    0.428   23.253   16.166    5.652
      5.980  410.350    1.088    0.000    0.419    0.127    0.648   22.401   16.410    5.578
      5.990  410.192    1.035    0.033    0.387    0.127    0.496   23.040   16.665    5.901
      6.000  414.124    1.141    0.033    0.479    0.167    0.538   22.522   16.352    6.088
      6.010  410.308    1.035    0.000    0.419    0.127    0.405   22.124   16.385    5.915
      6.020  409.959    1.081    0.033    0.234    0.258    0.402   22.379   16.526    5.478
      6.030  411.317    1.073    0.033    0.381    0.100    0.466   22.430   16.850    5.857
      6.040  412.335    1.263    0.067    0.412    0.127    0.500   23.443   16.236    5.354
      6.050  412.391    1.410    0.033    0.311    0.160    0.299   21.783   16.806    5.918
      6.060  408.397    1.229    0.033    0.414    0.134    0.364   21.747   15.954    5.849
      6.070  407.922    1.267    0.033    0.434    0.194    0.451   22.095   16.254    5.566
      6.080  409.689    1.521    0.033    0.354    0.167    0.356   22.716   17.016    5.550
      6.090  410.574    1.301    0.060    0.392    0.165    0.307   22.166   17.170    5.746
      6.100  411.856    1.373    0.033    0.408    0.165    0.629   22.076   17.318    5.324
      6.110  409.418    1.339    0.033    0.341    0.160    0.526   22.049   16.322    5.422
      6.120  413.844    1.153    0.033    0.373    0.160    0.367   22.224   17.241    5.219
      6.130  409.565    1.168    0.033    0.583    0.167    0.397   22.110   15.854    5.688
      6.140  410.293    1.096    0.000    0.261    0.094    0.447   21.561   16.737    5.611
      6.150  411.361    1.248    0.000    0.167    0.127    0.511   21.894   16.663    5.682
      6.160  410.974    1.232    0.000    0.232    0.160    0.402   21.856   16.469    5.561
      6.170  409.972    1.054    0.033    0.352    0.094    0.383   22.170   17.293    5.499
      6.180  413.189    1.240    0.033    0.352    0.127    0.530   22.071   17.519    5.659
      6.190  412.216    1.160    0.033    0.318    0.160    0.474   20.942   16.787    5.552
      6.200  411.475    1.240    0.100    0.388    0.100    0.363   21.950   17.390    6.006
      6.210  409.529    1.198    0.067    0.373    0.160    0.269   20.923   16.449    6.300
      6.220  407.931    1.270    0.100    0.272    0.094    0.341   21.533   16.741    5.858
      6.230  407.483    1.088    0.100    0.328    0.194    0.349   21.265   16.791    5.543
      6.240  405.929    1.293    0.033    0.402    0.160    0.447   21.739   16.042    6.165
      6.250  408.866    1.137    0.100    0.462    0.100    0.360   21.045   17.154    5.847
      6.260  408.989    1.168    0.100    0.462    0.100    0.481   21.638   16.422    5.533
      6.270  411.586    1.187    0.033    0.473    0.138    0.402   21.433   16.465    5.843
      6.280  405.929    1.062    0.033    0.399    0.100    0.402   21.842   16.427    5.824
      6.290  406.660    1.115    0.033    0.366    0.094    0.356   22.045   16.527    5.730
      6.300  411.511    1.278    0.033    0.399    0.127    0.481   21.807   16.520    5.553
      6.310  406.897    1.187    0.033    0.336    0.060    0.497   21.331   16.163    5.918
      6.320  408.610    1.240    0.033    0.339    0.134    0.557   21.007   16.111    5.951
      6.330  410.482    1.221    0.071    0.463    0.127    0.610   21.458   15.801    5.708
      6.340  408.459    1.176    0.033    0.328    0.100    0.606   21.387   16.294    5.997
      6.350  405.629    1.240    0.060    0.466    0.094    0.402   21.661   16.227    6.107
      6.360  406.584    1.221    0.033    0.361    0.134    0.299   21.724   16.235    5.525
      6.370  410.163    1.559    0.000    0.399    0.100    0.364   21.269   16.160    6.030
      6.380  405.771    1.521    0.033    0.546    0.100    0.390   21.351   16.418    5.765
      6.390  410.140    1.335    0.033    0.500    0.127    0.314   22.115   16.171    5.744
      6.400  403.056    1.267    0.000    0.553    0.067    0.326   22.218   15.587    5.862
      6.410  408.282    1.415    0.033    0.525    0.134    0.405   22.421   16.197    5.890
      6.420  411.694    1.373    0.033    0.519    0.127    0.424   21.354   16.679    5.259
      6.430  414.553    1.301    0.000    0.519    0.094    0.432   22.180   16.576    5.935
      6.440  412.131    1.434    0.033    0.408    0.100    0.455   21.593   16.615    5.286
      6.450  412.623    1.168    0.060    0.366    0.160    0.405   21.560   16.872    6.350
      6.460  405.744    1.202    0.000    0.572    0.060    0.318   21.393   16.973    5.988
      6.470  406.807    1.168    0.060    0.479    0.094    0.299   22.379   16.837    5.657
      6.480  410.409    1.088    0.033    0.452    0.067    0.443   20.536   16.071    5.899
      6.490  409.726    1.301    0.033    0.572    0.060    0.402   21.774   16.341    5.784
      6.500  407.280    1.153    0.060    0.565    0.160    0.246   21.312   16.022    6.012
      6.510  410.475    0.982    0.060    0.632    0.127    0.477   21.028   15.808    5.428
      6.520  407.518    1.198    0.033    0.599    0.127    0.386   22.305   16.685    5.752
      6.530  411.036    1.301    0.060    0.452    0.127    0.386   21.081   16.268    5.545
      6.540  412.310    1.229    0.067    0.565    0.127    0.363   22.269   16.076    6.350
      6.550  408.824    1.255    0.067    0.299    0.100    0.568   21.730   16.099    6.328
      6.560  411.178    1.293    0.033    0.519    0.094    0.436   21.697   16.259    5.923
      6.570  412.780    1.206    0.067    0.599    0.067    0.454   22.438   16.313    6.442
      6.580  407.476    1.255    0.038    0.621    0.127    0.250   21.661   16.312    5.799
      6.590  405.809    1.115    0.027    0.388    0.100    0.333   21.533   16.435    5.614
      6.600  408.626    1.274    0.060    0.374    0.154    0.242   21.456   16.077    5.937
      6.610  410.883    1.297    0.067    0.441    0.134    0.394   21.861   16.713    5.874
      6.620  409.811    1.232    0.033    0.501    0.033    0.504   21.897   15.794    5.741
      6.630  410.474    1.301    0.033    0.659    0.100    0.295   21.471   16.552    5.993
      6.640  406.300    1.123    0.067    0.448    0.127    0.549   21.299   16.520    6.105
      6.650  406.605    1.312    0.033    0.505    0.134    0.477   21.112   16.968    5.634
      6.660  409.221    1.062    0.033    0.493    0.067    0.470   21.048   16.881    6.149
      6.670  412.151    1.141    0.033    0.579    0.160    0.549   21.800   15.929    6.854
      6.680  408.849    1.285    0.033    0.505    0.127    0.356   21.910   15.382    6.251
      6.690  410.560    1.308    0.033    0.466    0.127    0.497   21.514   16.017    5.447
      6.700  407.799    1.229    0.033    0.414    0.127    0.523   21.934   16.179    6.020
      6.710  410.040    1.232    0.033    0.600    0.100    0.488   21.702   16.628    6.154
      6.720  411.233    1.259    0.100    0.565    0.067    0.474   22.008   16.756    6.766
      6.730  410.163    1.179    0.060    0.481    0.100    0.439   22.278   16.513    6.254
      6.740  405.741    1.115    0.067    0.448    0.167    0.542   22.343   16.164    6.113
      6.750  404.420    1.035    0.033    0.572    0.134    0.451   22.373   16.103    6.517
      6.760  406.740    1.274    0.094    0.462    0.160    0.489   21.463   16.607    6.223
      6.770  412.032    1.221    0.033    0.548    0.194    0.523   21.704   17.365    6.142
      6.780  408.121    1.118    0.094    0.448    0.134    0.261   21.915   15.949    6.550
      6.790  410.758    1.373    0.033    0.620    0.127    0.428   22.113   17.178    6.609
      6.800  408.053    1.195    0.033    0.512    0.134    0.545   21.931   16.326    6.200
      6.810  407.333    1.229    0.094    0.579    0.227    0.432   21.865   16.000    6.052
      6.820  406.448    1.248    0.067    0.421    0.160    0.511   21.801   16.417    6.204
      6.830  408.486    1.270    0.033    0.459    0.194    0.466   22.441   16.662    5.849
      6.840  407.783    1.221    0.100    0.354    0.134    0.541   22.242   16.125    6.051
      6.850  410.701    1.168    0.105    0.388    0.067    0.451   22.441   15.792    5.799
      6.860  405.561    0.956    0.094    0.419    0.094    0.379   21.871   15.615    6.625
      6.870  410.752    1.149    0.033    0.426    0.127    0.326   22.261   15.298    6.072
      6.880  410.211    1.392    0.067    0.435    0.127    0.352   23.398   15.982    6.006
      6.890  407.559    1.153    0.067    0.495    0.160    0.458   21.889   15.379    5.945
      6.900  409.269    1.115    0.033    0.402    0.127    0.571   22.511   17.122    5.783
      6.910  407.567    1.100    0.033    0.600    0.127    0.519   22.396   16.254    6.202
      6.920  411.291    1.221    0.067    0.473    0.100    0.436   22.291   16.451    5.862
      6.930  411.059    1.418    0.067    0.548    0.100    0.576   22.201   16.420    6.767
      6.940  412.197    1.221    0.067    0.500    0.127    0.405   22.044   16.809    6.243
      6.950  413.513    1.190    0.000    0.502    0.100    0.371   22.785   16.755    6.410
      6.960  405.742    1.149    0.033    0.428    0.100    0.349   21.987   15.097    6.238
      6.970  413.251    1.069    0.033    0.448    0.167    0.386   22.523   15.778    6.018
      6.980  408.996    1.126    0.033    0.414    0.134    0.424   22.065   15.988    6.124
      6.990  409.612    1.153    0.067    0.535    0.094    0.541   22.294   16.187    6.099
      7.000  409.334    1.221    0.067    0.526    0.033    0.439   21.589   15.505    6.127
      7.010  409.511    1.320    0.100    0.536    0.160    0.299   21.674   15.172    6.558
      7.020  407.665    1.335    0.067    0.579    0.100    0.386   21.620   15.563    6.279
      7.030  410.387    1.524    0.067    0.646    0.033    0.527   21.655   15.964    6.467
      7.040  411.644    1.153    0.033    0.481    0.127    0.674   21.917   16.226    6.158
      7.050  409.834    1.206    0.033    0.673    0.033    0.469   21.478   16.153    6.857
      7.060  410.347    1.202    0.033    0.541    0.067    0.473   22.078   16.336    6.199
      7.070  409.230    1.176    0.067    0.493    0.067    0.462   21.648   16.194    5.951
      7.080  412.439    1.062    0.060    0.462    0.160    0.360   22.023   15.520    6.081
      7.090  410.706    1.168    0.067    0.512    0.134    0.541   22.314   15.475    6.107
      7.100  413.121    1.141    0.060    0.479    0.100    0.307   22.331   15.545    6.813
      7.110  413.144    1.240    0.033    0.486    0.127    0.394   21.574   15.478    6.329
      7.120  411.920    1.141    0.033    0.505    0.067    0.390   22.606   15.181    6.076
      7.130  412.350    1.195    0.067    0.470    0.094    0.595   21.887   15.965    6.375
      7.140  411.264    1.308    0.067    0.579    0.127    0.568   21.654   16.804    5.450
      7.150  411.653    1.187    0.067    0.486    0.033    0.508   21.967   15.906    6.028
      7.160  415.223    1.232    0.033    0.392    0.127    0.474   22.197   16.255    6.242
      7.170  411.870    1.202    0.067    0.403    0.261    0.519   22.144   16.314    6.283
      7.180  411.996    1.058    0.071    0.234    0.194    0.379   22.046   16.377    6.704
      7.190  409.882    1.126    0.033    0.522    0.194    0.530   21.993   15.642    5.986
      7.200  412.530    1.088    0.094    0.459    0.160    0.492   23.056   15.976    5.778
      7.210  410.949    1.123    0.100    0.523    0.100    0.443   22.042   15.268    5.990
      7.220  407.737    1.168    0.067    0.486    0.100    0.458   22.240   15.602    6.150
      7.230  409.339    1.062    0.067    0.486    0.134    0.299   21.920   15.965    5.965
      7.240  414.195    1.104    0.100    0.530    0.131    0.504   21.974   15.670    6.237
      7.250  407.030    1.217    0.100    0.433    0.033    0.451   22.040   15.793    6.238
      7.260  410.750    1.160    0.094    0.560    0.100    0.439   22.971   15.874    6.052
      7.270  411.306    1.346    0.138    0.395    0.227    0.557   23.309   15.824    6.408
      7.280  410.355    1.293    0.100    0.402    0.033    0.432   21.674   14.926    6.237
      7.290  416.272    1.176    0.100    0.381    0.067    0.572   21.606   16.175    5.864
      7.300  414.794    1.274    0.067    0.348    0.100    0.371   21.521   15.895    5.745
      7.310  414.855    1.301    0.033    0.512    0.094    0.454   22.637   16.314    5.545
      7.320  415.071    1.206    0.067    0.501    0.094    0.576   22.322   16.229    6.034
      7.330  414.723    1.225    0.067    0.426    0.134    0.576   22.351   16.352    5.681
      7.340  412.773    1.206    0.105    0.493    0.033    0.504   22.038   16.157    5.468
      7.350  413.475    1.301    0.033    0.481    0.167    0.527   21.627   15.988    6.101
      7.360  415.321    1.232    0.134    0.354    0.134    0.545   22.900   15.921    6.062
      7.370  415.182    1.160    0.067    0.512    0.094    0.428   22.288   15.406    6.210
      7.380  413.681    1.141    0.067    0.373    0.094    0.432   22.741   15.805    5.825
      7.390  414.269    1.195    0.033    0.406    0.033    0.394   23.710   15.913    6.014
      7.400  416.637    1.179    0.067    0.493    0.067    0.436   22.677   14.875    5.996
      7.410  415.709    1.062    0.033    0.419    0.067    0.349   22.630   15.966    6.368
      7.420  416.785    1.335    0.067    0.428    0.165    0.488   23.303   16.363    6.597
      7.430  410.576    1.441    0.033    0.399    0.100    0.519   22.945   16.073    5.666
      7.440  410.242    1.380    0.033    0.500    0.067    0.655   22.407   15.974    5.883
      7.450  410.579    1.202    0.033    0.532    0.033    0.504   22.559   15.942    5.773
      7.460  412.473    1.126    0.100    0.521    0.100    0.621   22.224   16.080    6.410
      7.470  410.305    0.929    0.067    0.394    0.194    0.485   22.628   16.391    5.860
      7.480  408.343    1.168    0.000    0.387    0.227    0.542   22.630   16.246    5.918
      7.490  415.328    1.232    0.033    0.341    0.239    0.508   21.994   16.077    6.234
      7.500  410.520    1.346    0.033    0.427    0.261    0.492   22.179   15.441    6.135
      7.510  410.878    1.047    0.067    0.461    0.067    0.394   22.250   15.500    6.317
      7.520  410.770    1.051    0.067    0.565    0.134    0.583   21.556   16.669    6.220
      7.530  409.265    1.035    0.067    0.570    0.094    0.519   22.823   16.185    5.931
      7.540  410.083    1.043    0.067    0.511    0.127    0.662   21.468   15.998    6.129
      7.550  408.702    1.062    0.134    0.648    0.067    0.436   22.476   16.217    6.159
      7.560  409.717    1.100    0.100    0.631    0.134    0.473   22.247   15.740    5.290
      7.570  414.527    1.259    0.033    0.803    0.134    0.518   21.659   16.970    6.005
      7.580  410.951    1.047    0.100    0.621    0.127    0.462   21.869   15.968    5.427
      7.590  415.047    1.168    0.067    0.632    0.160    0.443   22.372   16.778    5.958
      7.600  413.673    1.259    0.033    0.712    0.067    0.527   20.773   17.103    6.194
      7.610  413.166    1.190    0.100    0.628    0.100    0.511   22.396   15.859    6.228
      7.620  411.175    1.153    0.067    0.656    0.067    0.628   21.683   15.096    5.914
      7.630  409.521    1.115    0.033    0.652    0.160    0.439   21.231   16.348    6.035
      7.640  413.502    1.096    0.067    0.498    0.067    0.367   20.853   16.437    5.342
      7.650  412.082    1.088    0.067    0.454    0.027    0.439   21.857   16.010    5.800
      7.660  413.257    1.418    0.100    0.572    0.100    0.447   22.316   16.422    6.217
      7.670  413.501    1.388    0.067    0.438    0.067    0.458   22.335   16.396    6.132
      7.680  409.971    1.331    0.067    0.558    0.154    0.557   22.005   15.831    6.344
      7.690  412.854    1.195    0.033    0.447    0.134    0.504   21.582   17.049    5.890
      7.700  414.753    1.168    0.067    0.512    0.094    0.436   22.079   15.750    6.027
      7.710  406.672    1.274    0.067    0.479    0.094    0.591   21.382   15.235    5.812
      7.720  412.483    1.267    0.067    0.510    0.067    0.492   22.137   15.971    5.769
      7.730  413.471    1.259    0.100    0.564    0.033    0.712   22.931   15.415    5.698
      7.740  409.107    1.399    0.167    0.605    0.067    0.620   22.462   15.908    6.195
      7.750  410.093    1.202    0.067    0.504    0.160    0.652   23.053   16.499    5.981
      7.760  409.673    1.126    0.127    0.476    0.094    0.492   23.613   16.151    5.984
      7.770  411.131    1.141    0.100    0.551    0.000    0.522   22.424   15.888    6.412
      7.780  410.963    1.054    0.033    0.405    0.067    0.333   23.225   15.665    6.244
      7.790  409.613    1.168    0.033    0.461    0.100    0.458   22.590   15.485    6.114
      7.800  411.910    1.009    0.094    0.374    0.127    0.488   23.009   16.607    6.027
      7.810  409.570    0.990    0.033    0.480    0.067    0.602   21.802   16.527    6.260
      7.820  410.384    1.043    0.067    0.474    0.033    0.447   21.822   16.594    5.991
      7.830  409.475    0.982    0.067    0.546    0.100    0.447   21.621   16.458    5.607
      7.840  412.749    1.141    0.033    0.528    0.167    0.523   21.973   16.651    6.473
      7.850  409.009    1.259    0.067    0.561    0.100    0.560   22.926   15.650    6.230
      7.860  407.986    1.043    0.033    0.461    0.067    0.571   22.706   16.904    6.559
      7.870  413.739    1.149    0.033    0.438    0.060    0.523   23.931   16.629    6.533
      7.880  410.446    1.115    0.033    0.352    0.134    0.447   22.739   16.434    6.067
      7.890  412.826    1.320    0.060    0.494    0.100    0.515   22.759   16.471    6.018
      7.900  409.126    1.426    0.033    0.360    0.100    0.485   23.127   16.330    6.011
      7.910  410.940    1.308    0.138    0.364    0.138    0.538   22.933   16.469    6.286
      7.920  412.476    1.229    0.033    0.479    0.100    0.390   22.716   15.920    6.198
      7.930  417.197    1.115    0.033    0.599    0.160    0.450   24.032   16.895    5.822
      7.940  410.718    1.221    0.071    0.501    0.094    0.511   22.670   16.973    5.891
      7.950  414.448    1.339    0.067    0.374    0.100    0.420   22.304   16.657    5.993
      7.960  416.272    1.168    0.027    0.454    0.067    0.496   22.673   17.694    6.595
      7.970  413.493    1.221    0.067    0.367    0.067    0.360   21.875   17.642    5.585
      7.980  413.480    1.141    0.071    0.374    0.067    0.557   22.836   17.121    6.374
      7.990  413.713    1.282    0.000    0.413    0.094    0.527   23.147   16.661    6.148
      8.000  410.621    1.418    0.033    0.518    0.094    0.416   22.936   17.590    5.896
      8.010  410.978    1.096    0.027    0.381    0.000    0.333   22.040   16.573    5.830
      8.020  410.883    1.274    0.067    0.385    0.067    0.466   22.256   17.350    5.715
      8.030  408.923    1.035    0.033    0.511    0.067    0.405   21.604   16.231    5.674
      8.040  412.923    1.043    0.067    0.536    0.094    0.349   22.688   16.932    5.613
      8.050  412.038    1.141    0.067    0.398    0.067    0.451   22.233   17.253    5.736
      8.060  412.228    1.088    0.067    0.371    0.094    0.497   22.778   17.336    5.049
      8.070  411.765    1.248    0.100    0.518    0.033    0.307   23.054   17.065    5.966
      8.080  414.789    1.312    0.094    0.427    0.067    0.500   21.819   17.668    5.912
      8.090  410.579    1.301    0.060    0.367    0.067    0.477   22.478   17.832    5.237
      8.100  415.979    1.206    0.033    0.334    0.134    0.496   23.114   17.165    5.963
      8.110  412.699    1.100    0.067    0.480    0.094    0.451   22.327   16.666    5.551
      8.120  414.548    1.388    0.067    0.418    0.127    0.432   22.606   17.125    5.687
      8.130  410.643    1.221    0.060    0.454    0.060    0.424   21.794   17.194    5.700
      8.140  411.704    1.248    0.033    0.500    0.060    0.272   22.640   17.106    5.985
      8.150  409.671    1.248    0.067    0.285    0.067    0.352   21.991   17.756    6.041
      8.160  410.159    1.195    0.033    0.307    0.000    0.344   22.260   16.782    5.883
      8.170  414.026    1.327    0.067    0.281    0.067    0.337   23.082   17.176    5.567
      8.180  410.539    1.047    0.060    0.491    0.160    0.458   22.815   16.427    6.037
      8.190  410.172    1.195    0.067    0.398    0.067    0.326   22.572   17.160    5.663
      8.200  412.920    1.073    0.067    0.458    0.033    0.420   22.972   17.239    5.660
      8.210  410.481    1.141    0.100    0.479    0.038    0.485   22.826   16.416    6.307
      8.220  409.258    1.149    0.100    0.461    0.033    0.530   22.476   16.817    6.147
      8.230  409.252    1.130    0.027    0.371    0.100    0.439   23.330   15.657    5.723
      8.240  412.237    1.229    0.165    0.501    0.094    0.413   22.538   17.248    6.237
      8.250  407.740    1.107    0.100    0.430    0.100    0.447   22.254   16.214    6.715
      8.260  413.339    1.107    0.127    0.265    0.094    0.424   22.466   16.991    6.577
      8.270  410.474    1.270    0.033    0.556    0.060    0.458   22.319   17.168    6.530
      8.280  416.415    1.221    0.100    0.546    0.060    0.379   22.790   17.609    6.110
      8.290  410.759    1.240    0.000    0.562    0.067    0.326   22.403   17.213    6.353
      8.300  410.892    1.153    0.000    0.466    0.067    0.526   23.481   17.268    6.590
      8.310  413.908    1.339    0.000    0.512    0.100    0.485   23.383   17.920    6.193
      8.320  412.548    1.176    0.000    0.650    0.067    0.397   23.023   17.256    6.419
      8.330  412.301    1.285    0.033    0.553    0.067    0.386   22.298   16.757    6.687
      8.340  410.048    1.221    0.060    0.497    0.060    0.511   21.632   17.242    6.458
      8.350  412.218    1.259    0.033    0.526    0.160    0.485   22.661   16.800    6.798
      8.360  415.370    1.339    0.000    0.751    0.127    0.534   22.265   17.671    6.943
      8.370  413.127    1.312    0.100    0.564    0.067    0.541   22.880   17.820    6.618
      8.380  413.414    1.221    0.033    0.564    0.120    0.454   22.706   16.925    5.826
      8.390  415.139    1.350    0.067    0.568    0.033    0.401   22.235   17.257    6.042
      8.400  415.755    1.327    0.033    0.582    0.120    0.470   22.828   16.669    5.581
      8.410  412.675    1.487    0.094    0.571    0.127    0.504   22.230   16.609    5.537
      8.420  418.161    1.354    0.067    0.646    0.134    0.458   22.463   16.758    5.808
      8.430  410.898    1.452    0.033    0.653    0.167    0.553   22.135   16.173    5.559
      8.440  414.888    1.407    0.060    0.512    0.227    0.451   22.331   15.907    6.229
      8.450  417.849    1.221    0.067    0.620    0.261    0.394   22.274   17.455    5.405
      8.460  416.707    1.195    0.053    0.639    0.194    0.402   22.149   17.259    5.779
      8.470  419.619    1.335    0.127    0.691    0.160    0.318   22.659   17.639    5.888
      8.480  415.584    1.426    0.100    0.606    0.134    0.379   22.574   16.768    5.993
      8.490  417.991    1.301    0.060    0.682    0.167    0.515   23.025   17.679    5.535
      8.500  409.848    1.380    0.087    0.610    0.094    0.439   21.294   17.438    5.309
      8.510  415.359    1.464    0.067    0.421    0.067    0.504   21.501   16.372    5.935
      8.520  414.332    1.195    0.094    0.519    0.154    0.576   21.546   17.773    6.116
      8.530  419.094    1.141    0.033    0.479    0.067    0.360   22.134   17.723    5.417
      8.540  416.348    1.384    0.067    0.684    0.033    0.277   22.468   16.766    5.751
      8.550  413.870    1.115    0.033    0.632    0.027    0.307   22.701   16.721    5.605
      8.560  416.427    1.088    0.067    0.526    0.067    0.352   22.778   17.029    5.801
      8.570  415.466    1.047    0.067    0.519    0.127    0.432   21.817   16.770    5.350
      8.580  416.860    1.221    0.105    0.546    0.067    0.610   21.946   17.341    5.539
      8.590  417.978    1.153    0.067    0.657    0.067    0.689   22.408   17.036    5.671
      8.600  412.240    1.069    0.033    0.766    0.067    0.591   21.810   17.398    5.740
      8.610  416.110    1.115    0.100    0.737    0.027    0.617   22.018   17.690    5.643
      8.620  411.382    1.111    0.127    0.650    0.067    0.428   21.274   17.392    5.625
      8.630  414.495    1.088    0.127    0.759    0.000    0.413   22.353   17.500    5.456
      8.640  415.097    1.100    0.033    0.751    0.033    0.443   21.864   17.558    6.009
      8.650  415.619    1.149    0.033    0.571    0.080    0.533   21.768   17.840    5.566
      8.660  413.955    0.974    0.033    0.550    0.067    0.591   22.905   17.504    5.613
      8.670  412.377    1.123    0.105    0.468    0.053    0.530   22.466   16.943    6.025
      8.680  414.691    0.963    0.100    0.588    0.100    0.576   23.454   17.538    5.574
      8.690  420.731    1.115    0.127    0.704    0.067    0.518   23.683   18.110    5.733
      8.700  414.909    1.232    0.033    0.572    0.134    0.439   21.790   17.951    5.029
      8.710  414.598    1.301    0.067    0.557    0.100    0.666   23.115   17.749    5.983
      8.720  419.387    1.195    0.100    0.724    0.094    0.625   22.296   18.744    5.761
      8.730  414.975    1.414    0.100    0.766    0.100    0.530   22.605   18.172    5.388
      8.740  419.455    1.229    0.067    0.724    0.160    0.519   22.740   17.541    5.547
      8.750  416.863    1.073    0.033    0.533    0.100    0.314   23.137   16.493    5.816
      8.760  417.375    1.168    0.100    0.666    0.067    0.402   23.390   16.793    5.987
      8.770  415.213    1.232    0.100    0.600    0.100    0.322   22.254   16.511    6.094
      8.780  421.192    1.282    0.100    0.504    0.134    0.386   22.253   16.730    6.138
      8.790  415.826    1.195    0.067    0.507    0.100    0.443   23.141   16.807    6.178
      8.800  420.841    1.392    0.067    0.722    0.167    0.503   22.624   17.948    5.902
      8.810  421.730    1.248    0.067    0.533    0.134    0.511   23.190   17.122    6.020
      8.820  417.454    1.229    0.033    0.583    0.134    0.272   22.707   16.855    5.231
      8.830  419.049    1.232    0.033    0.586    0.127    0.307   22.438   17.112    6.084
      8.840  416.629    1.240    0.067    0.586    0.000    0.371   22.069   16.857    5.978
      8.850  418.098    1.195    0.033    0.706    0.194    0.292   21.380   16.252    6.244
      8.860  421.212    1.354    0.067    0.586    0.154    0.295   22.349   16.867    5.790
      8.870  418.236    1.323    0.067    0.613    0.060    0.322   22.272   16.177    5.977
      8.880  416.387    1.035    0.067    0.479    0.160    0.530   22.267   16.723    5.938
      8.890  413.476    1.327    0.067    0.560    0.127    0.428   21.822   17.050    5.631
      8.900  420.134    1.312    0.100    0.526    0.067    0.349   22.364   17.096    6.205
      8.910  418.438    1.088    0.067    0.673    0.120    0.371   22.410   16.531    5.897
      8.920  416.634    1.248    0.067    0.589    0.033    0.254   22.148   16.662    5.744
      8.930  414.277    1.240    0.100    0.680    0.000    0.330   22.732   16.130    5.428
      8.940  417.944    1.407    0.094    0.740    0.060    0.360   22.884   16.761    6.025
      8.950  415.668    1.221    0.033    0.684    0.038    0.295   23.054   16.888    5.981
      8.960  416.967    1.248    0.033    0.589    0.094    0.307   23.173   17.261    5.702
      8.970  419.113    1.316    0.033    0.613    0.033    0.341   22.731   16.796    6.026
      8.980  420.345    1.301    0.067    0.533    0.094    0.363   22.960   16.358    5.884
      8.990  418.240    1.418    0.033    0.555    0.202    0.257   23.578   16.252    6.444
      9.000  416.670    1.339    0.067    0.664    0.100    0.413   22.764   16.309    6.178
      9.010  419.885    1.176    0.100    0.635    0.000    0.235   23.109   16.557    5.388
      9.020  421.362    1.069    0.033    0.500    0.033    0.272   22.934   16.046    5.878
      9.030  420.011    1.301    0.094    0.624    0.201    0.390   23.809   16.627    5.733
      9.040  418.038    1.198    0.100    0.780    0.033    0.402   23.260   16.479    5.875
      9.050  420.831    1.123    0.067    0.515    0.067    0.269   23.926   16.878    5.701
      9.060  417.875    1.126    0.060    0.724    0.071    0.511   23.251   17.045    5.925
      9.070  416.355    1.282    0.100    0.674    0.033    0.272   23.292   16.557    5.855
      9.080  416.965    1.179    0.100    0.700    0.033    0.439   22.523   16.379    6.129
      9.090  416.386    1.308    0.033    0.589    0.000    0.484   22.605   16.741    6.564
      9.100  413.821    1.088    0.033    0.608    0.000    0.454   22.690   16.992    6.034
      9.110  417.867    1.221    0.033    0.737    0.027    0.246   22.603   16.793    6.746
      9.120  420.234    1.301    0.100    0.699    0.033    0.155   23.233   16.366    5.785
      9.130  418.461    1.100    0.067    0.642    0.033    0.424   22.892   16.413    5.663
      9.140  415.531    1.285    0.127    0.533    0.060    0.432   23.013   17.282    5.515
      9.150  417.766    1.327    0.094    0.550    0.060    0.379   23.644   16.499    6.057
      9.160  415.598    1.339    0.127    0.459    0.033    0.466   22.920   16.334    5.975
      9.170  417.635    1.346    0.127    0.463    0.060    0.420   23.390   16.239    6.518
      9.180  417.411    1.221    0.038    0.613    0.060    0.394   22.772   16.516    6.199
      9.190  417.778    1.399    0.105    0.680    0.067    0.269   24.191   16.639    5.721
      9.200  418.790    1.221    0.127    0.604    0.067    0.325   23.321   16.809    5.847
      9.210  414.315    1.479    0.158    0.653    0.000    0.402   22.956   16.655    6.221
      9.220  410.741    1.153    0.100    0.678    0.033    0.356   23.927   16.402    6.550
      9.230  417.633    1.339    0.127    0.633    0.067    0.454   23.600   16.716    6.114
      9.240  416.864    1.441    0.120    0.671    0.067    0.526   23.672   16.282    6.398
      9.250  418.814    1.232    0.067    0.705    0.027    0.277   24.245   16.650    6.492
      9.260  415.729    1.339    0.087    0.650    0.000    0.511   23.956   16.690    5.992
      9.270  419.980    1.501    0.067    0.758    0.027    0.523   23.487   16.634    5.862
      9.280  422.974    1.323    0.100    0.687    0.134    0.356   23.324   17.033    5.879
      9.290  420.244    1.285    0.094    0.557    0.100    0.416   24.326   16.073    6.231
      9.300  417.157    1.176    0.187    0.597    0.067    0.413   23.304   16.106    6.332
      9.310  417.068    1.285    0.167    0.667    0.127    0.537   23.791   16.123    6.094
      9.320  421.931    1.248    0.134    0.466    0.134    0.583   23.375   16.890    6.025
      9.330  420.594    1.088    0.033    0.544    0.134    0.609   23.266   17.069    5.691
      9.340  417.304    1.373    0.100    0.578    0.067    0.583   23.645   17.267    5.462
      9.350  419.955    1.354    0.067    0.593    0.134    0.708   23.266   16.271    5.993
      9.360  413.638    1.365    0.127    0.546    0.067    0.640   23.776   16.287    6.167
      9.370  415.449    1.532    0.134    0.565    0.134    0.583   23.054   16.839    6.156
      9.380  413.533    1.115    0.134    0.599    0.100    0.568   22.956   16.298    6.476
      9.390  420.229    1.354    0.100    0.704    0.060    0.477   22.171   16.697    5.915
      9.400  415.129    1.274    0.067    0.620    0.094    0.503   23.577   16.065    6.068
      9.410  415.977    1.297    0.100    0.553    0.165    0.424   23.627   16.341    5.882
      9.420  414.732    1.240    0.134    0.426    0.100    0.534   25.096   16.933    6.584
      9.430  414.856    1.320    0.100    0.572    0.067    0.432   22.953   16.263    6.397
      9.440  420.119    1.009    0.067    0.561    0.100    0.481   24.035   16.498    6.863
      9.450  414.709    1.339    0.100    0.541    0.134    0.481   23.857   16.777    7.193
      9.460  417.104    1.206    0.067    0.572    0.033    0.461   23.777   16.772    6.800
      9.470  416.173    1.229    0.067    0.635    0.000    0.379   24.740   16.993    6.182
      9.480  419.152    1.009    0.027    0.606    0.134    0.299   25.141   17.084    6.576
      9.490  417.290    0.876    0.000    0.710    0.067    0.379   23.411   16.979    6.620
      9.500  417.189    1.126    0.071    0.486    0.033    0.485   23.972   17.222    6.311
      9.510  413.189    1.248    0.033    0.560    0.000    0.341   23.623   17.117    6.156
      9.520  414.042    1.403    0.067    0.532    0.067    0.390   23.790   17.169    6.532
      9.530  414.173    1.301    0.067    0.597    0.100    0.470   22.872   17.378    5.883
      9.540  413.882    1.312    0.067    0.428    0.100    0.439   23.676   16.586    6.434
      9.550  417.309    1.232    0.067    0.663    0.268    0.458   23.570   16.419    6.652
      9.560  416.056    1.380    0.033    0.526    0.067    0.523   23.516   16.747    6.358
      9.570  413.899    1.221    0.027    0.606    0.067    0.405   21.690   16.198    6.795
      9.580  412.860    1.206    0.033    0.539    0.100    0.515   23.594   16.272    6.251
      9.590  413.064    0.929    0.060    0.481    0.060    0.432   24.026   16.723    6.424
      9.600  415.598    1.115    0.067    0.617    0.100    0.580   23.664   16.513    6.680
      9.610  419.575    1.149    0.067    0.617    0.094    0.420   22.750   16.590    6.697
      9.620  420.852    1.096    0.060    0.677    0.094    0.421   23.253   16.737    6.612
      9.630  423.760    1.123    0.000    0.486    0.033    0.492   23.466   16.736    6.790
      9.640  419.938    1.327    0.067    0.560    0.100    0.507   23.999   16.681    6.937
      9.650  419.323    1.248    0.067    0.677    0.067    0.458   23.735   17.896    6.625
      9.660  422.299    1.373    0.167    0.553    0.033    0.333   24.030   16.291    6.325
      9.670  418.753    1.248    0.060    0.713    0.067    0.598   24.580   16.981    6.075
      9.680  417.443    1.388    0.033    0.505    0.067    0.651   23.720   17.323    5.739
      9.690  418.004    1.009    0.033    0.615    0.100    0.712   23.007   17.117    5.921
      9.700  418.349    1.267    0.094    0.408    0.067    0.821   23.703   16.808    5.947
      9.710  419.399    1.035    0.060    0.479    0.033    0.708   23.675   17.023    5.726
      9.720  417.158    1.232    0.134    0.586    0.067    0.791   23.372   16.945    6.237
      9.730  415.925    1.187    0.100    0.512    0.067    0.787   24.272   17.353    5.713
      9.740  419.724    1.187    0.138    0.572    0.067    0.833   22.746   16.844    6.108
      9.750  417.424    1.111    0.060    0.586    0.067    0.822   23.563   17.218    5.807
      9.760  419.801    1.168    0.071    0.564    0.167    0.671   23.767   16.772    5.934
      9.770  416.064    1.168    0.127    0.511    0.067    0.754   23.964   16.594    5.163
      9.780  422.511    1.062    0.000    0.504    0.134    0.882   23.651   17.739    5.360
      9.790  420.482    1.346    0.105    0.348    0.033    0.640   24.304   16.687    5.241
      9.800  423.811    1.335    0.033    0.438    0.134    0.701   24.976   17.379    5.439
      9.810  417.638    1.399    0.105    0.381    0.100    0.750   24.285   17.081    5.344
      9.820  419.079    1.380    0.000    0.378    0.127    0.780   24.176   16.974    6.147
      9.830  416.062    1.149    0.067    0.408    0.127    0.814   24.457   17.946    5.359
      9.840  416.281    1.346    0.067    0.564    0.134    0.673   23.784   16.918    5.570
      9.850  419.250    1.096    0.094    0.497    0.205    0.715   23.912   17.757    5.464
      9.860  417.524    1.176    0.127    0.401    0.100    0.806   24.090   17.180    5.312
      9.870  421.559    1.043    0.060    0.688    0.100    0.651   24.170   16.959    5.559
      9.880  421.246    1.035    0.033    0.635    0.067    0.625   23.917   17.507    5.777
      9.890  420.908    1.248    0.100    0.593    0.100    0.712   23.198   17.152    6.093
      9.900  416.441    1.240    0.067    0.633    0.167    0.780   22.483   17.148    5.924
      9.910  416.677    1.088    0.033    0.664    0.167    0.821   23.340   16.806    5.524
      9.920  415.437    1.100    0.033    0.583    0.100    0.803   23.414   16.803    5.423
      9.930  417.023    1.293    0.067    0.481    0.033    0.871   24.002   16.582    5.780
      9.940  417.334    1.179    0.221    0.582    0.167    0.701   23.806   15.906    6.223
      9.950  415.462    0.849    0.134    0.691    0.134    0.738   23.636   15.836    5.703
      9.960  417.511    1.179    0.067    0.560    0.187    0.694   23.861   16.619    5.881
      9.970  416.687    1.244    0.067    0.486    0.100    0.569   23.012   15.815    6.188
      9.980  415.024    1.202    0.100    0.747    0.167    0.731   22.834   17.042    5.453
      9.990  416.132    1.255    0.100    0.687    0.154    0.826   23.339   16.863    5.978
     10.000  411.612    1.179    0.100    0.675    0.100    0.870   23.262   16.079    5.773
     10.010  414.899    1.301    0.100    0.522    0.067    0.870   24.038   17.222    4.939
     10.020  414.237    1.456    0.033    0.615    0.134    0.841   23.755   16.777    5.684
     10.030  419.936    1.331    0.033    0.627    0.167    0.731   23.686   16.555    5.923
     10.040  416.607    1.339    0.100    0.493    0.134    0.757   23.362   16.742    5.441
     10.050  416.722    1.285    0.100    0.523    0.205    0.807   22.874   17.023    5.724
     10.060  418.050    1.274    0.033    0.486    0.100    0.724   23.174   16.467    6.151
     10.070  416.256    1.270    0.221    0.473    0.100    0.618   22.651   16.360    5.621
     10.080  416.667    1.244    0.067    0.620    0.067    0.666   22.968   16.618    6.117
     10.090  419.021    1.073    0.134    0.440    0.134    0.762   22.901   16.799    5.409
     10.100  418.313    1.244    0.100    0.430    0.067    0.886   22.814   16.358    5.615
     10.110  417.354    1.062    0.167    0.526    0.100    0.739   23.148   16.477    5.979
     10.120  414.546    1.031    0.067    0.620    0.127    0.675   22.696   16.712    5.524
     10.130  413.511    1.293    0.134    0.589    0.134    0.663   22.954   15.795    5.950
     10.140  416.269    1.088    0.067    0.572    0.134    0.731   22.654   16.800    5.822
     10.150  413.165    1.373    0.067    0.684    0.100    0.678   21.789   16.465    5.819
     10.160  414.187    1.141    0.033    0.606    0.067    0.810   22.198   16.417    5.558
     10.170  413.661    1.308    0.033    0.466    0.067    0.704   22.862   16.240    6.491
     10.180  414.914    1.088    0.000    0.470    0.100    0.641   23.312   16.547    5.711
     10.190  413.366    1.160    0.000    0.497    0.094    0.715   22.813   16.814    5.474
     10.200  416.334    1.187    0.067    0.434    0.100    0.882   22.966   17.108    5.547
     10.210  418.300    1.195    0.060    0.565    0.094    0.738   22.903   17.518    5.601
     10.220  420.277    1.213    0.167    0.465    0.127    0.761   22.584   17.787    5.768
     10.230  414.896    1.168    0.100    0.695    0.127    0.768   22.377   17.058    5.588
     10.240  415.933    0.914    0.067    0.459    0.100    0.837   22.347   16.783    5.962
     10.250  413.674    1.323    0.033    0.473    0.194    0.954   22.252   17.441    5.780
     10.260  417.468    1.153    0.067    0.555    0.147    0.791   22.403   16.221    6.619
     10.270  417.946    1.111    0.100    0.522    0.134    0.671   23.453   17.344    5.874
     10.280  420.074    1.096    0.167    0.620    0.134    0.644   22.436   16.711    6.003
     10.290  419.770    1.415    0.100    0.627    0.134    0.803   23.022   17.021    6.095
     10.300  417.016    1.248    0.100    0.536    0.134    0.701   22.804   16.913    6.170
     10.310  420.429    1.088    0.033    0.519    0.100    0.727   23.071   17.046    6.194
     10.320  417.844    1.168    0.067    0.470    0.127    0.845   22.656   17.275    6.264
     10.330  419.053    1.281    0.033    0.586    0.160    0.864   22.823   17.502    6.382
     10.340  415.169    1.168    0.094    0.414    0.100    0.947   22.246   16.769    6.330
     10.350  417.335    1.047    0.067    0.426    0.167    0.855   23.198   16.835    5.670
     10.360  420.878    1.062    0.000    0.415    0.100    0.776   22.715   16.474    5.892
     10.370  419.380    1.176    0.033    0.488    0.067    0.950   22.837   17.516    6.565
     10.380  415.396    1.168    0.067    0.530    0.100    0.652   22.068   16.448    5.857
     10.390  417.698    1.255    0.067    0.504    0.100    0.712   22.993   16.802    6.181
     10.400  417.347    1.115    0.033    0.519    0.067    0.715   22.671   17.158    5.464
     10.410  414.236    0.956    0.033    0.586    0.100    0.708   22.569   17.213    5.644
     10.420  414.729    1.339    0.060    0.473    0.067    0.731   21.650   16.679    6.395
     10.430  416.475    1.141    0.033    0.493    0.033    0.791   22.516   16.900    5.990
     10.440  414.095    1.035    0.000    0.335    0.067    0.640   21.547   16.776    5.466
     10.450  418.854    1.274    0.033    0.548    0.100    0.799   23.768   17.548    6.603
     10.460  420.192    1.373    0.033    0.536    0.100    0.659   22.805   17.409    5.838
     10.470  412.993    1.232    0.033    0.622    0.094    0.837   23.294   15.963    5.805
     10.480  416.821    1.301    0.033    0.722    0.067    0.784   23.327   16.410    5.759
     10.490  410.468    1.111    0.071    0.537    0.033    0.879   22.524   16.989    5.774
     10.500  418.694    1.229    0.033    0.526    0.067    0.905   23.914   17.827    5.745
     10.510  419.161    1.009    0.033    0.662    0.100    0.870   23.299   17.072    6.352
     10.520  419.158    0.990    0.100    0.606    0.067    0.712   23.050   16.826    6.035
     10.530  419.200    1.248    0.067    0.553    0.100    0.761   22.781   16.568    6.437
     10.540  413.125    1.088    0.033    0.354    0.134    0.867   23.404   16.085    5.728
     10.550  416.429    1.035    0.033    0.227    0.160    0.738   22.840   16.037    6.329
     10.560  417.949    1.229    0.060    0.381    0.131    0.571   23.369   17.025    6.270
     10.570  419.479    1.020    0.067    0.401    0.067    0.750   23.852   17.017    6.541
     10.580  419.608    1.054    0.067    0.389    0.094    0.591   23.671   16.590    6.283
     10.590  412.935    1.077    0.067    0.359    0.134    0.696   23.369   16.931    6.211
     10.600  420.341    1.130    0.100    0.459    0.201    0.685   23.224   17.137    6.552
     10.610  418.451    0.876    0.067    0.486    0.134    0.743   24.073   17.370    6.688
     10.620  418.074    1.240    0.067    0.307    0.033    0.806   22.836   17.393    6.523
     10.630  419.128    1.016    0.067    0.493    0.094    0.704   22.923   16.504    6.826
     10.640  415.757    1.259    0.060    0.557    0.100    0.837   23.349   16.054    7.219
     10.650  419.985    1.418    0.033    0.655    0.134    0.886   23.018   16.574    6.199
     10.660  421.054    0.903    0.033    0.553    0.067    0.920   23.829   16.596    6.860
     10.670  415.938    1.221    0.134    0.426    0.100    0.886   24.085   16.496    6.928
     10.680  420.228    0.808    0.033    0.586    0.134    0.659   22.796   16.820    7.595
     10.690  421.469    1.073    0.033    0.519    0.100    0.485   23.044   15.719    7.088
     10.700  421.415    1.107    0.033    0.624    0.060    0.436   23.154   16.064    7.047
     10.710  423.739    1.160    0.067    0.533    0.094    0.439   22.975   16.661    6.519
     10.720  423.266    1.232    0.033    0.804    0.000    0.734   23.270   16.849    6.312
     10.730  424.311    1.043    0.033    0.500    0.100    0.624   23.364   16.407    6.837
     10.740  423.792    1.069    0.067    0.466    0.094    0.735   23.079   16.861    6.501
     10.750  423.367    1.289    0.100    0.458    0.134    0.545   24.085   16.937    6.195
     10.760  422.021    1.088    0.000    0.553    0.000    0.666   22.830   17.071    6.654
     10.770  425.920    1.327    0.033    0.659    0.060    0.739   24.515   17.341    6.473
     10.780  421.734    1.126    0.033    0.554    0.033    0.485   23.206   16.223    6.179
     10.790  423.206    1.187    0.060    0.637    0.067    0.632   24.109   16.961    6.819
     10.800  417.971    1.274    0.094    0.583    0.134    0.594   23.262   16.628    6.385
     10.810  421.528    1.153    0.172    0.501    0.067    0.553   24.402   16.081    6.294
     10.820  420.721    1.149    0.033    0.541    0.033    0.579   23.958   16.458    6.586
     10.830  419.126    1.069    0.027    0.655    0.127    0.652   23.735   16.671    6.693
     10.840  418.441    1.081    0.033    0.488    0.100    0.473   22.864   16.241    6.859
     10.850  416.238    1.255    0.000    0.553    0.060    0.549   23.389   16.290    6.920
     10.860  418.145    1.141    0.000    0.764    0.067    0.572   24.051   15.726    7.145
     10.870  421.740    1.195    0.033    0.479    0.100    0.678   23.899   16.276    6.599
     10.880  420.345    1.285    0.067    0.643    0.000    0.620   23.351   16.361    6.952
     10.890  421.586    1.168    0.100    0.606    0.100    0.553   23.588   16.163    6.431
     10.900  420.718    1.285    0.000    0.677    0.000    0.576   23.499   16.359    7.065
     10.910  416.422    1.092    0.067    0.593    0.071    0.746   23.058   16.522    6.835
     10.920  419.473    1.213    0.033    0.747    0.067    0.772   23.210   16.748    7.633
     10.930  417.336    1.020    0.033    0.529    0.033    0.546   23.526   15.958    6.716
     10.940  417.282    1.202    0.067    0.582    0.127    0.553   22.794   15.848    6.989
     10.950  407.969    1.282    0.067    0.564    0.033    0.568   22.710   16.226    6.419
     10.960  415.168    1.293    0.067    0.388    0.071    0.690   23.722   17.057    6.216
     10.970  418.987    1.202    0.000    0.515    0.000    0.644   22.931   16.505    6.197
     10.980  422.344    1.149    0.067    0.625    0.000    0.719   23.130   16.635    6.544
     10.990  416.973    1.126    0.033    0.474    0.000    0.697   23.546   16.983    6.690
     11.000  415.840    1.285    0.000    0.554    0.160    0.671   23.897   16.555    6.638
     11.010  418.729    1.176    0.000    0.702    0.033    0.670   22.912   16.349    6.962
     11.020  413.871    1.259    0.027    0.481    0.067    0.568   22.086   16.197    6.610
     11.030  418.604    1.195    0.000    0.677    0.134    0.450   22.524   16.599    7.042
     11.040  419.441    1.282    0.000    0.530    0.033    0.599   23.417   16.621    6.972
     11.050  419.293    1.176    0.000    0.521    0.120    0.469   23.646   16.914    6.473
     11.060  419.654    1.327    0.000    0.595    0.033    0.579   23.387   16.222    6.445
     11.070  420.247    1.289    0.000    0.652    0.067    0.518   23.842   16.655    6.713
     11.080  423.043    1.327    0.000    0.493    0.033    0.455   23.623   16.841    7.480
     11.090  418.623    1.153    0.033    0.777    0.027    0.617   23.545   16.329    6.892
     11.100  418.196    1.274    0.000    0.488    0.087    0.518   23.728   17.075    6.421
     11.110  418.167    1.232    0.060    0.579    0.067    0.545   23.992   16.233    6.464
     11.120  420.425    1.240    0.000    0.579    0.100    0.564   24.554   16.947    7.122
     11.130  424.518    1.229    0.000    0.660    0.134    0.515   24.003   17.259    7.109
     11.140  422.358    1.164    0.000    0.553    0.033    0.474   23.748   17.204    6.646
     11.150  418.681    1.088    0.000    0.553    0.087    0.436   23.691   16.683    7.149
     11.160  419.246    1.320    0.000    0.655    0.131    0.685   23.253   16.921    6.468
     11.170  421.916    1.195    0.000    0.666    0.120    0.564   23.872   16.280    6.690
     11.180  418.628    1.232    0.000    0.553    0.100    0.568   24.449   16.377    6.845
     11.190  416.905    1.123    0.033    0.450    0.053    0.466   24.507   16.244    6.948
     11.200  417.470    1.149    0.000    0.650    0.060    0.583   23.421   16.233    5.960
     11.210  419.523    1.195    0.000    0.596    0.071    0.545   23.524   16.538    6.341
     11.220  421.679    1.141    0.000    0.666    0.205    0.488   24.123   17.381    6.848
     11.230  419.493    1.100    0.000    0.448    0.033    0.489   23.150   16.350    6.762
     11.240  423.177    1.153    0.000    0.441    0.134    0.647   22.992   17.364    6.542
     11.250  414.613    1.202    0.000    0.646    0.100    0.504   23.625   17.263    6.130
     11.260  419.001    1.232    0.000    0.575    0.067    0.548   23.933   17.255    6.661
     11.270  419.755    1.088    0.000    0.777    0.087    0.617   23.737   17.921    6.442
     11.280  421.057    1.202    0.000    0.570    0.167    0.598   23.914   16.437    6.767
     11.290  421.592    1.100    0.060    0.575    0.221    0.587   25.599   17.062    6.328
     11.300  418.723    1.301    0.000    0.546    0.194    0.541   24.516   16.272    6.115
     11.310  419.817    1.327    0.067    0.595    0.067    0.621   24.064   16.720    6.647
     11.320  418.232    1.426    0.000    0.568    0.167    0.826   24.416   16.719    6.560
     11.330  418.188    1.498    0.033    0.445    0.127    0.693   23.909   16.337    6.877
     11.340  420.554    1.612    0.067    0.526    0.033    0.878   23.800   17.142    6.260
     11.350  418.811    1.274    0.033    0.434    0.067    0.738   22.929   17.184    6.341
     11.360  419.901    1.445    0.033    0.463    0.000    0.814   23.790   17.170    6.511
     11.370  421.447    1.168    0.033    0.486    0.134    0.750   23.848   16.531    6.674
     11.380  421.276    1.206    0.033    0.452    0.027    0.837   24.406   17.043    6.251
     11.390  420.627    1.202    0.033    0.577    0.134    0.826   23.451   17.059    6.452
     11.400  416.474    1.293    0.033    0.642    0.033    0.970   24.231   16.809    6.048
     11.410  419.854    1.232    0.033    0.643    0.094    0.784   24.617   17.548    6.350
     11.420  417.688    1.088    0.067    0.662    0.094    0.761   24.339   17.355    6.459
     11.430  421.826    1.403    0.033    0.680    0.100    0.569   24.518   16.627    6.483
     11.440  423.748    1.255    0.033    0.641    0.134    0.666   24.172   17.674    6.505
     11.450  421.309    1.392    0.000    0.572    0.094    0.765   24.844   17.467    6.650
     11.460  417.612    1.320    0.067    0.546    0.033    0.705   24.006   16.727    6.464
     11.470  428.235    1.229    0.033    0.577    0.100    0.844   24.886   17.243    6.835
     11.480  424.713    1.301    0.033    0.625    0.033    0.625   23.860   17.040    6.434
     11.490  423.121    1.195    0.033    0.481    0.100    0.538   24.054   16.509    7.088
     11.500  421.798    1.407    0.033    0.606    0.067    0.655   24.859   15.950    6.595
     11.510  420.213    1.339    0.000    0.560    0.201    0.773   24.685   15.893    6.358
     11.520  420.452    1.179    0.033    0.583    0.067    0.659   24.215   16.139    6.502
     11.530  417.762    1.153    0.033    0.479    0.127    0.716   23.439   16.495    6.588
     11.540  421.060    1.123    0.033    0.522    0.067    0.682   24.328   16.717    6.759
     11.550  421.544    0.929    0.033    0.493    0.060    0.720   24.041   16.365    6.586
     11.560  419.418    1.047    0.033    0.399    0.094    0.641   24.623   16.979    6.020
     11.570  420.001    1.126    0.067    0.666    0.127    0.553   24.738   17.078    6.411
     11.580  417.270    1.062    0.000    0.579    0.131    0.671   23.240   16.260    5.628
     11.590  418.629    1.141    0.033    0.448    0.033    0.768   23.696   17.167    5.821
     11.600  422.678    0.956    0.033    0.615    0.160    0.765   23.266   17.575    6.080
     11.610  417.494    0.993    0.134    0.500    0.067    0.909   23.336   16.650    5.946
     11.620  418.075    1.229    0.134    0.735    0.120    0.829   23.530   15.976    5.828
     11.630  418.544    1.195    0.067    0.535    0.191    0.818   24.270   17.214    5.731
     11.640  421.383    1.354    0.033    0.620    0.100    0.541   23.793   16.112    5.918
     11.650  422.266    1.255    0.067    0.691    0.134    0.894   23.107   16.915    6.307
     11.660  417.466    1.274    0.027    0.590    0.094    0.833   24.140   15.978    6.441
     11.670  421.277    1.168    0.067    0.522    0.094    0.727   24.138   16.395    6.342
     11.680  418.560    1.418    0.033    0.493    0.127    0.720   23.482   15.962    5.698
     11.690  424.211    1.168    0.067    0.567    0.198    0.909   24.917   16.986    5.960
     11.700  418.291    1.350    0.033    0.553    0.033    0.690   24.031   16.424    6.279
     11.710  417.977    1.107    0.067    0.606    0.098    0.769   23.520   16.896    6.170
     11.720  421.763    1.259    0.033    0.519    0.127    0.845   24.065   16.147    6.299
     11.730  418.475    1.141    0.000    0.624    0.027    0.780   24.137   15.825    6.388
     11.740  417.442    1.202    0.000    0.564    0.094    0.625   24.321   16.237    6.734
     11.750  419.296    1.149    0.067    0.659    0.134    0.747   24.602   16.368    6.445
     11.760  416.420    1.149    0.000    0.621    0.100    0.678   23.665   16.971    5.946
     11.770  418.445    1.062    0.000    0.526    0.134    0.636   23.636   16.566    6.746
     11.780  419.075    1.195    0.067    0.565    0.131    0.792   23.038   16.989    7.093
     11.790  415.075    1.069    0.033    0.800    0.100    0.742   23.651   16.378    6.611
     11.800  416.375    1.202    0.033    0.682    0.100    0.724   23.445   16.728    6.472
     11.810  416.161    1.240    0.000    0.688    0.060    0.705   24.003   16.558    6.156
     11.820  417.786    1.009    0.100    0.638    0.067    0.743   23.980   16.767    6.180
     11.830  424.684    1.225    0.033    0.635    0.067    0.652   23.565   17.024    6.135
     11.840  418.522    1.069    0.033    0.624    0.100    0.754   22.863   16.464    6.263
     11.850  422.019    1.123    0.033    0.568    0.236    0.871   23.878   16.558    6.509
     11.860  420.527    1.213    0.033    0.553    0.134    0.807   24.138   16.269    7.291
     11.870  423.695    0.997    0.033    0.608    0.094    0.886   24.379   16.303    6.868
     11.880  419.560    0.876    0.033    0.692    0.000    0.705   23.519   16.320    7.014
     11.890  421.876    1.255    0.033    0.685    0.033    0.727   24.077   16.161    6.579
     11.900  423.457    0.956    0.000    0.622    0.067    0.780   23.872   16.102    6.775
     11.910  422.334    0.876    0.000    0.481    0.033    0.769   23.066   17.451    7.343
     11.920  421.445    0.990    0.033    0.522    0.138    0.773   23.468   17.312    7.255
     11.930  420.786    1.160    0.033    0.586    0.060    0.859   24.088   17.030    6.742
     11.940  426.065    1.035    0.000    0.632    0.100    0.803   23.701   17.510    6.767
     11.950  427.371    0.929    0.060    0.617    0.120    0.731   24.765   17.370    6.873
     11.960  420.912    1.229    0.100    0.388    0.127    0.826   25.233   16.868    7.288
     11.970  422.985    1.028    0.033    0.526    0.094    0.716   24.914   16.938    6.419
     11.980  420.944    1.062    0.067    0.653    0.160    0.708   24.412   17.455    6.811
     11.990  420.764    1.202    0.033    0.522    0.033    0.690   24.161   17.252    6.677
     12.000  422.592    1.088    0.033    0.595    0.033    0.594   24.746   17.021    6.895
     12.010  421.096    1.009    0.033    0.481    0.094    0.863   24.328   16.813    6.619
     12.020  422.029    0.982    0.033    0.555    0.094    0.671   24.236   17.607    6.180
     12.030  420.566    1.062    0.033    0.526    0.027    0.644   23.106   18.040    6.469
     12.040  417.868    1.096    0.027    0.664    0.027    0.735   24.065   17.994    7.092
     12.050  420.355    1.312    0.033    0.546    0.094    0.814   24.208   17.725    6.868
     12.060  418.701    1.115    0.000    0.388    0.060    0.663   23.252   17.575    7.143
     12.070  421.555    1.088    0.033    0.481    0.000    0.489   24.078   16.071    7.467
     12.080  421.052    1.274    0.033    0.388    0.100    0.565   23.177   17.176    7.456
     12.090  423.808    1.251    0.000    0.476    0.094    0.663   24.631   17.655    7.922
     12.100  422.164    1.392    0.033    0.553    0.060    0.788   24.415   17.035    7.571
     12.110  419.160    1.312    0.033    0.395    0.120    0.807   24.647   16.138    7.055
     12.120  417.959    1.168    0.033    0.395    0.060    0.815   24.443   15.871    7.331
     12.130  424.006    1.134    0.033    0.508    0.033    0.579   23.786   17.105    7.585
     12.140  425.586    0.967    0.033    0.533    0.094    0.817   23.524   17.278    7.318
     12.150  422.379    1.339    0.033    0.452    0.067    0.625   24.221   17.389    6.702
     12.160  419.150    1.426    0.033    0.426    0.033    0.625   24.465   15.725    6.979
     12.170  418.702    1.320    0.067    0.493    0.067    0.655   24.098   15.867    6.746
     12.180  416.454    1.407    0.033    0.381    0.060    0.700   24.691   16.036    6.704
     12.190  419.842    1.339    0.067    0.408    0.060    0.685   23.939   16.337    6.984
     12.200  419.388    0.929    0.067    0.572    0.027    0.606   23.576   15.739    6.914
     12.210  415.684    1.202    0.067    0.606    0.094    0.799   24.002   15.283    6.443
     12.220  420.204    1.123    0.067    0.553    0.094    0.652   24.226   15.666    7.176
     12.230  418.980    1.232    0.033    0.526    0.094    0.697   23.901   16.618    6.630
     12.240  418.436    1.248    0.033    0.541    0.100    0.663   23.231   16.469    7.043
     12.250  418.778    1.259    0.033    0.553    0.067    0.719   23.069   16.111    6.931
     12.260  424.647    1.073    0.000    0.468    0.194    0.837   23.988   16.450    6.508
     12.270  416.940    1.104    0.033    0.557    0.033    0.716   23.185   15.809    6.854
     12.280  418.732    1.293    0.000    0.431    0.100    0.671   23.253   16.381    7.245
     12.290  419.858    1.274    0.033    0.450    0.067    0.731   23.495   15.628    6.947
     12.300  419.279    1.168    0.033    0.472    0.198    0.689   22.600   16.272    7.263
     12.310  414.885    1.141    0.067    0.655    0.067    0.753   23.033   16.006    7.014
     12.320  414.055    1.232    0.033    0.539    0.067    0.723   22.939   16.417    6.852
     12.330  417.510    1.293    0.033    0.445    0.060    0.580   23.330   16.149    6.738
     12.340  417.057    1.301    0.033    0.452    0.134    0.784   23.006   16.020    6.623
     12.350  420.149    1.232    0.033    0.448    0.134    0.829   23.836   16.480    6.151
     12.360  417.743    1.190    0.033    0.493    0.120    0.791   22.915   16.973    6.633
     12.370  417.792    1.179    0.100    0.459    0.067    0.756   22.896   16.072    6.350
     12.380  417.974    1.134    0.100    0.426    0.131    0.792   23.298   16.526    6.285
     12.390  418.974    1.149    0.033    0.558    0.100    0.799   24.361   15.679    6.877
     12.400  420.262    1.115    0.033    0.426    0.100    0.821   23.915   16.871    6.767
     12.410  417.929    1.187    0.033    0.381    0.120    0.651   23.193   17.070    7.126
     12.420  418.772    1.240    0.033    0.287    0.033    0.731   22.762   16.563    6.887
     12.430  417.807    1.259    0.033    0.515    0.105    0.648   23.199   15.901    6.932
     12.440  427.568    1.153    0.060    0.646    0.060    0.708   23.362   16.919    6.713
     12.450  420.740    1.285    0.033    0.395    0.094    0.451   23.690   16.084    6.401
     12.460  422.989    1.088    0.000    0.512    0.094    0.497   23.112   16.397    6.778
     12.470  422.754    1.464    0.000    0.419    0.154    0.648   23.334   16.091    6.290
     12.480  423.967    1.248    0.000    0.564    0.100    0.534   22.633   16.185    6.277
     12.490  422.972    1.308    0.000    0.553    0.165    0.439   23.050   15.896    6.100
     12.500  416.918    1.096    0.000    0.459    0.201    0.504   22.699   16.387    6.220
     12.510  415.467    1.293    0.000    0.553    0.067    0.561   23.022   15.220    6.477
     12.520  419.758    0.887    0.000    0.590    0.067    0.534   23.446   15.507    6.559
     12.530  413.688    1.020    0.000    0.354    0.033    0.485   24.134   15.624    6.400
     12.540  418.351    1.115    0.033    0.421    0.167    0.572   22.605   16.118    6.264
     12.550  416.572    1.035    0.000    0.441    0.134    0.489   22.632   15.576    5.919
     12.560  420.523    1.100    0.038    0.519    0.067    0.375   22.233   15.977    6.209
     12.570  419.405    1.248    0.027    0.512    0.067    0.580   21.986   16.330    5.941
     12.580  419.157    1.081    0.000    0.608    0.134    0.515   22.927   17.541    5.633
     12.590  416.010    1.179    0.000    0.579    0.060    0.560   22.834   16.974    5.608
     12.600  416.760    1.028    0.000    0.565    0.067    0.496   23.649   15.736    6.057
     12.610  415.526    1.187    0.033    0.575    0.094    0.405   22.444   15.536    5.989
     12.620  417.839    1.134    0.033    0.526    0.067    0.428   22.307   16.313    6.126
     12.630  413.046    1.141    0.000    0.530    0.127    0.523   23.034   16.011    7.052
     12.640  413.245    0.982    0.027    0.419    0.160    0.621   22.429   16.199    6.553
     12.650  420.299    1.035    0.000    0.486    0.127    0.477   22.659   16.087    7.231
     12.660  416.427    1.206    0.000    0.493    0.127    0.492   22.185   15.364    7.515
     12.670  414.448    1.009    0.000    0.579    0.033    0.466   20.985   15.163    7.125
     12.680  413.886    1.255    0.000    0.586    0.160    0.523   21.699   15.477    6.661
     12.690  416.353    1.115    0.000    0.639    0.134    0.527   22.385   15.746    6.830
     12.700  413.820    0.952    0.033    0.575    0.134    0.694   22.979   16.023    6.623
     12.710  414.969    1.160    0.000    0.512    0.127    0.620   22.151   15.500    6.424
     12.720  414.068    1.096    0.000    0.459    0.100    0.356   22.409   15.701    6.396
     12.730  410.680    1.160    0.000    0.530    0.100    0.617   21.982   14.809    6.757
     12.740  417.281    1.153    0.000    0.582    0.134    0.530   22.434   15.241    6.386
     12.750  417.096    1.267    0.000    0.495    0.033    0.432   23.867   14.906    6.533
     12.760  420.555    1.206    0.000    0.493    0.033    0.564   23.503   16.200    7.567
     12.770  418.192    1.062    0.000    0.421    0.033    0.527   23.067   15.206    6.322
     12.780  422.049    1.168    0.000    0.565    0.067    0.682   23.271   17.000    7.307
     12.790  415.485    1.217    0.000    0.606    0.100    0.549   23.577   16.246    7.060
     12.800  419.473    1.009    0.000    0.606    0.100    0.606   23.903   15.329    6.907
     12.810  419.257    1.043    0.000    0.590    0.067    0.534   22.787   15.150    6.258
     12.820  418.303    1.232    0.033    0.519    0.100    0.488   22.925   16.152    6.620
     12.830  419.958    1.168    0.000    0.579    0.100    0.617   22.607   16.341    7.021
     12.840  423.518    1.176    0.000    0.423    0.100    0.632   22.645   16.350    6.910
     12.850  423.769    1.229    0.000    0.606    0.067    0.705   22.582   16.298    6.346
     12.860  419.119    1.334    0.000    0.508    0.160    0.659   22.491   16.193    7.091
     12.870  415.966    1.202    0.000    0.620    0.100    0.712   22.518   15.968    7.370
     12.880  417.339    1.426    0.000    0.541    0.127    0.720   22.023   16.217    7.569
     12.890  418.801    1.187    0.000    0.593    0.100    0.489   22.336   15.766    6.455
     12.900  414.457    1.149    0.027    0.486    0.127    0.606   21.738   16.214    6.631
     12.910  416.612    1.020    0.000    0.555    0.127    0.712   21.796   15.754    6.594
     12.920  412.084    1.043    0.000    0.501    0.127    0.674   21.635   15.411    7.123
     12.930  417.683    1.153    0.000    0.579    0.060    0.708   22.032   15.314    6.793
     12.940  414.865    0.929    0.000    0.459    0.134    0.474   21.946   15.768    7.010
     12.950  418.022    1.179    0.000    0.481    0.067    0.613   22.151   15.053    6.546
     12.960  417.608    1.134    0.000    0.673    0.100    0.504   23.465   14.833    6.192
     12.970  418.342    1.323    0.000    0.465    0.127    0.439   22.426   15.397    6.630
     12.980  412.858    1.047    0.000    0.541    0.127    0.735   22.734   15.722    5.766
     12.990  410.438    1.327    0.000    0.572    0.134    0.508   22.153   14.839    5.869
     13.000  415.361    1.126    0.033    0.494    0.134    0.697   23.217   15.219    5.899
     13.010  415.897    1.195    0.000    0.381    0.100    0.595   23.350   15.376    6.176
     13.020  414.088    1.168    0.000    0.613    0.167    0.542   23.585   15.389    6.208
     13.030  412.514    1.115    0.000    0.479    0.067    0.602   23.572   14.761    6.614
     13.040  411.122    1.153    0.000    0.419    0.154    0.553   22.123   16.039    6.082
     13.050  415.918    0.993    0.000    0.565    0.100    0.648   22.304   15.474    6.216
     13.060  416.876    0.903    0.000    0.592    0.067    0.519   23.586   15.198    5.957
     13.070  415.029    1.081    0.000    0.535    0.127    0.485   22.659   15.498    6.118
     13.080  411.299    1.232    0.000    0.501    0.067    0.432   23.184   16.004    6.066
     13.090  411.728    1.073    0.000    0.401    0.067    0.577   22.863   15.850    5.894
     13.100  414.491    1.229    0.000    0.541    0.094    0.526   23.638   15.226    6.332
     13.110  415.411    1.035    0.033    0.613    0.087    0.519   23.289   15.584    6.104
     13.120  415.728    0.903    0.033    0.606    0.067    0.496   22.905   15.738    6.275
     13.130  416.415    1.069    0.000    0.681    0.100    0.663   21.838   16.162    6.581
     13.140  417.230    1.118    0.000    0.481    0.100    0.515   22.113   16.128    6.307
     13.150  414.334    0.982    0.000    0.500    0.100    0.481   21.535   15.606    6.854
     13.160  412.523    1.084    0.000    0.541    0.127    0.587   20.653   16.234    6.337
     13.170  411.838    0.876    0.000    0.428    0.067    0.492   21.721   15.036    6.704
     13.180  411.685    0.967    0.000    0.493    0.067    0.606   21.266   15.941    6.286
     13.190  414.682    1.016    0.000    0.670    0.134    0.576   21.699   16.041    6.440
     13.200  415.220    1.240    0.033    0.452    0.134    0.477   21.808   15.281    6.596
     13.210  417.337    1.160    0.000    0.493    0.134    0.576   22.878   15.065    6.452
     13.220  416.703    1.126    0.000    0.708    0.167    0.599   23.623   15.687    5.854
     13.230  419.498    1.062    0.027    0.557    0.100    0.572   22.661   15.189    6.330
     13.240  418.861    0.929    0.000    0.666    0.100    0.666   23.299   15.637    6.957
     13.250  419.760    1.153    0.000    0.546    0.134    0.617   22.755   15.872    6.592
     13.260  416.850    1.126    0.000    0.486    0.127    0.595   22.225   16.179    6.744
     13.270  415.732    1.149    0.033    0.486    0.167    0.553   22.735   15.400    6.728
     13.280  418.099    1.255    0.000    0.512    0.100    0.741   22.584   15.293    6.815
     13.290  414.674    0.990    0.000    0.581    0.100    0.700   22.732   15.647    5.952
     13.300  415.208    0.990    0.000    0.399    0.067    0.666   21.791   15.097    6.313
     13.310  413.048    1.009    0.000    0.399    0.067    0.481   21.621   15.527    6.531
     13.320  414.014    1.172    0.000    0.366    0.100    0.639   21.601   15.325    6.689
     13.330  408.945    1.020    0.027    0.617    0.100    0.689   21.885   15.639    5.732
     13.340  417.495    1.153    0.000    0.535    0.134    0.643   22.575   16.718    6.574
     13.350  413.392    1.126    0.000    0.486    0.033    0.572   20.975   15.507    6.273
     13.360  411.529    1.384    0.000    0.548    0.127    0.546   21.777   16.025    6.145
     13.370  413.055    1.176    0.000    0.539    0.100    0.583   22.223   15.537    6.958
     13.380  411.037    1.263    0.000    0.550    0.127    0.644   21.600   16.487    6.174
     13.390  415.100    1.202    0.000    0.688    0.100    0.572   21.827   15.328    6.612
     13.400  417.622    1.232    0.000    0.419    0.100    0.583   21.430   15.602    6.624
     13.410  415.913    1.384    0.000    0.505    0.127    0.655   21.068   15.616    6.344
     13.420  410.157    1.115    0.000    0.541    0.127    0.564   21.167   15.268    6.636
     13.430  413.958    1.248    0.000    0.486    0.100    0.485   21.366   14.834    6.171
     13.440  412.388    1.267    0.000    0.392    0.134    0.439   21.822   14.833    6.605
     13.450  419.616    1.221    0.027    0.421    0.127    0.504   22.195   15.006    6.403
     13.460  418.214    1.392    0.000    0.452    0.100    0.527   22.706   14.380    6.471
     13.470  415.590    1.206    0.000    0.560    0.060    0.523   22.150   13.896    6.983
     13.480  414.615    1.369    0.000    0.567    0.100    0.553   22.674   14.813    6.447
     13.490  412.254    1.031    0.000    0.388    0.067    0.580   22.845   14.718    6.198
     13.500  413.011    1.373    0.000    0.359    0.067    0.526   21.567   14.543    6.391
     13.510  408.579    1.073    0.000    0.366    0.134    0.500   22.257   14.030    6.474
     13.520  412.096    1.187    0.000    0.412    0.094    0.504   21.072   15.028    6.632
     13.530  414.141    1.134    0.000    0.366    0.167    0.602   22.447   15.404    5.705
     13.540  412.313    1.248    0.000    0.299    0.100    0.530   21.870   14.658    5.717
     13.550  413.953    1.380    0.000    0.423    0.100    0.390   22.140   15.234    6.031
     13.560  409.478    1.339    0.000    0.486    0.127    0.481   22.964   14.899    6.132
     13.570  409.951    1.229    0.027    0.519    0.160    0.488   22.993   15.512    6.225
     13.580  414.615    1.232    0.027    0.493    0.100    0.599   23.072   15.116    6.380
     13.590  410.835    1.248    0.033    0.519    0.060    0.341   22.233   14.725    5.829
     13.600  417.614    1.126    0.000    0.519    0.067    0.556   22.182   15.153    5.721
     13.610  415.045    1.195    0.000    0.533    0.067    0.553   23.067   15.058    5.755
     13.620  412.443    1.176    0.033    0.431    0.134    0.454   23.997   15.455    5.767
     13.630  415.125    1.232    0.000    0.419    0.033    0.620   24.634   14.821    6.194
     13.640  410.863    1.240    0.000    0.535    0.067    0.644   23.660   15.130    6.345
     13.650  412.289    1.248    0.000    0.366    0.100    0.599   23.729   15.016    6.305
     13.660  412.896    1.149    0.000    0.512    0.167    0.598   23.815   14.990    5.988
     13.670  408.378    1.217    0.000    0.421    0.067    0.485   23.781   14.597    6.143
     13.680  409.073    1.293    0.000    0.396    0.100    0.485   23.449   14.998    5.820
     13.690  414.451    1.323    0.000    0.505    0.060    0.704   23.975   15.218    6.467
     13.700  410.402    1.301    0.000    0.299    0.067    0.579   23.471   15.261    5.573
     13.710  410.198    1.062    0.000    0.523    0.067    0.341   23.009   14.858    5.632
     13.720  408.973    1.073    0.000    0.356    0.067    0.613   22.734   14.894    6.223
     13.730  407.491    1.259    0.000    0.445    0.127    0.367   23.243   15.071    6.308
     13.740  414.301    1.293    0.033    0.419    0.100    0.538   24.076   15.293    6.020
     13.750  412.277    1.096    0.000    0.392    0.127    0.590   24.507   15.560    6.215
     13.760  413.337    1.100    0.000    0.381    0.100    0.379   23.318   15.292    6.062
     13.770  411.295    1.248    0.000    0.488    0.094    0.549   22.923   15.346    5.753
     13.780  412.864    1.308    0.033    0.414    0.127    0.530   23.118   15.248    6.045
     13.790  415.818    1.285    0.000    0.459    0.134    0.492   23.223   14.491    6.187
     13.800  413.134    1.115    0.027    0.533    0.127    0.398   23.729   15.433    5.040
     13.810  418.550    1.437    0.000    0.533    0.127    0.636   23.801   15.042    5.763
     13.820  417.381    1.187    0.000    0.553    0.127    0.541   23.445   15.378    5.844
     13.830  415.523    1.335    0.000    0.737    0.127    0.580   24.918   14.892    5.871
     13.840  416.785    1.168    0.033    0.466    0.067    0.488   23.354   14.763    5.763
     13.850  418.010    1.384    0.000    0.515    0.033    0.613   23.376   15.038    5.785
     13.860  420.205    1.407    0.000    0.583    0.094    0.476   23.189   15.511    6.161
     13.870  417.086    1.399    0.000    0.468    0.127    0.597   22.113   15.775    6.227
     13.880  422.217    1.221    0.000    0.624    0.167    0.583   24.196   15.617    6.067
     13.890  418.804    1.301    0.000    0.528    0.134    0.655   22.926   15.456    5.798
     13.900  418.739    1.505    0.000    0.541    0.100    0.568   23.692   15.801    5.772
     13.910  420.856    1.312    0.000    0.599    0.067    0.557   22.528   15.960    6.009
     13.920  418.624    1.361    0.000    0.673    0.067    0.530   22.978   16.300    5.965
     13.930  419.887    1.339    0.000    0.568    0.160    0.541   23.432   15.741    5.628
     13.940  417.324    1.361    0.000    0.673    0.127    0.647   22.810   16.296    5.930
     13.950  415.236    1.221    0.027    0.567    0.100    0.522   22.822   15.144    6.083
     13.960  417.044    0.982    0.000    0.706    0.067    0.608   23.661   15.193    6.447
     13.970  416.255    1.206    0.000    0.515    0.100    0.451   23.423   15.641    6.103
     13.980  414.460    1.073    0.000    0.625    0.134    0.745   22.107   16.822    6.113
     13.990  419.456    1.062    0.000    0.599    0.134    0.534   23.140   16.370    5.822
     14.000  413.640    1.195    0.000    0.539    0.100    0.439   23.774   15.231    6.167
     14.010  418.833    1.259    0.000    0.655    0.100    0.546   22.771   15.762    5.766
     14.020  416.217    1.187    0.000    0.592    0.067    0.537   22.887   16.315    6.032
     14.030  417.554    1.270    0.000    0.599    0.067    0.643   23.447   16.622    5.999
     14.040  418.698    1.248    0.000    0.546    0.100    0.613   23.893   16.205    6.044
     14.050  417.002    1.460    0.000    0.557    0.033    0.481   23.360   16.008    5.586
     14.060  414.687    1.153    0.000    0.493    0.134    0.518   23.256   15.635    5.350
     14.070  411.771    1.373    0.000    0.412    0.094    0.561   23.015   15.683    5.263
     14.080  415.236    1.308    0.033    0.463    0.067    0.753   23.264   16.395    6.108
     14.090  414.835    1.141    0.000    0.426    0.100    0.682   22.970   16.029    5.694
     14.100  411.377    1.335    0.000    0.501    0.127    0.594   23.102   15.702    5.538
     14.110  410.847    0.982    0.000    0.655    0.127    0.628   22.405   16.087    5.672
     14.120  412.973    1.168    0.027    0.595    0.127    0.527   22.184   14.474    5.751
     14.130  416.599    1.331    0.000    0.529    0.227    0.632   22.251   15.509    5.921
     14.140  414.504    1.221    0.000    0.599    0.067    0.757   24.209   15.756    5.782
     14.150  414.513    1.190    0.000    0.546    0.134    0.740   23.032   15.772    5.558
     14.160  413.367    1.160    0.033    0.526    0.067    0.593   23.740   16.023    5.638
     14.170  415.047    1.206    0.033    0.579    0.167    0.579   22.521   15.429    5.889
     14.180  414.760    0.956    0.033    0.586    0.160    0.507   22.972   14.808    5.819
     14.190  413.979    0.982    0.000    0.530    0.167    0.601   23.115   14.772    6.003
     14.200  413.183    1.035    0.000    0.328    0.167    0.564   23.694   14.959    5.643
     14.210  416.563    1.073    0.033    0.546    0.134    0.595   23.249   15.563    5.954
     14.220  419.890    1.168    0.033    0.565    0.127    0.457   23.518   15.140    5.534
     14.230  414.497    0.876    0.000    0.553    0.167    0.572   23.087   15.182    5.308
     14.240  412.745    1.297    0.000    0.493    0.167    0.519   23.060   14.820    6.121
     14.250  410.283    1.164    0.000    0.560    0.167    0.678   22.587   15.289    5.523
     14.260  410.054    1.137    0.000    0.419    0.167    0.590   21.623   15.361    5.715
     14.270  415.371    1.392    0.033    0.501    0.100    0.553   21.938   15.567    5.674
     14.280  414.881    1.255    0.000    0.606    0.134    0.435   22.713   16.142    5.691
     14.290  412.396    1.217    0.000    0.624    0.134    0.534   22.314   15.832    5.845
     14.300  415.255    1.285    0.000    0.535    0.134    0.655   22.315   15.092    5.598
     14.310  416.141    1.123    0.033    0.526    0.134    0.587   22.577   15.258    5.818
     14.320  418.694    1.335    0.000    0.512    0.167    0.553   23.380   15.704    6.033
     14.330  414.506    1.176    0.000    0.627    0.100    0.420   22.976   14.820    6.440
     14.340  418.731    1.229    0.000    0.568    0.100    0.575   23.700   15.701    5.796
     14.350  417.836    1.407    0.000    0.601    0.100    0.514   23.908   15.399    5.878
     14.360  419.209    1.195    0.000    0.508    0.127    0.564   22.891   15.230    5.544
     14.370  424.109    1.407    0.027    0.486    0.127    0.606   23.355   15.135    5.699
     14.380  417.150    1.248    0.000    0.474    0.067    0.352   23.688   14.831    5.928
     14.390  417.461    1.361    0.000    0.493    0.067    0.572   23.249   15.045    6.057
     14.400  420.239    1.301    0.000    0.546    0.067    0.678   23.660   14.561    5.879
     14.410  417.075    1.301    0.000    0.546    0.067    0.549   23.888   14.934    6.265
     14.420  419.790    1.498    0.000    0.575    0.033    0.613   23.815   15.255    5.890
     14.430  419.727    1.274    0.027    0.713    0.160    0.606   22.612   16.383    5.693
     14.440  420.645    1.392    0.000    0.635    0.134    0.599   22.690   15.428    5.582
     14.450  413.783    1.547    0.033    0.606    0.201    0.549   22.859   15.838    5.260
     14.460  419.493    1.380    0.000    0.479    0.167    0.557   22.999   15.665    6.259
     14.470  425.003    1.232    0.000    0.553    0.127    0.663   23.030   16.270    6.066
     14.480  421.260    1.274    0.000    0.426    0.167    0.595   23.596   15.265    6.250
     14.490  419.995    1.274    0.000    0.613    0.167    0.530   23.790   15.285    5.979
     14.500  420.095    1.255    0.000    0.624    0.232    0.625   23.464   15.099    5.922
     14.510  416.152    1.088    0.033    0.505    0.160    0.659   23.008   15.748    5.723
     14.520  417.907    1.195    0.000    0.433    0.201    0.796   23.452   15.658    5.685
     14.530  417.200    1.206    0.000    0.486    0.227    0.569   23.960   15.776    5.610
     14.540  416.709    1.448    0.027    0.526    0.198    0.659   22.649   15.456    5.404
     14.550  419.961    1.141    0.033    0.486    0.127    0.780   22.098   15.046    5.639
     14.560  418.777    1.255    0.033    0.589    0.127    0.659   23.330   15.510    5.528
     14.570  419.217    1.285    0.000    0.500    0.167    0.674   23.338   16.010    5.708
     14.580  413.963    1.312    0.000    0.495    0.167    0.758   22.264   14.754    6.002
     14.590  417.652    1.206    0.000    0.466    0.201    0.639   23.407   15.123    5.605
     14.600  419.577    1.213    0.000    0.493    0.202    0.606   24.006   15.586    5.470
     14.610  423.424    1.062    0.033    0.368    0.201    0.674   22.437   16.229    5.545
     14.620  415.617    1.047    0.033    0.511    0.160    0.772   23.412   15.409    5.777
     14.630  415.007    1.164    0.060    0.560    0.100    0.576   23.004   15.569    5.218
     14.640  419.877    1.123    0.000    0.493    0.227    0.675   23.952   15.351    5.724
     14.650  418.986    1.149    0.027    0.455    0.100    0.652   24.073   15.338    5.655
     14.660  416.185    1.126    0.000    0.515    0.067    0.500   22.816   15.571    5.779
     14.670  417.557    1.126    0.000    0.567    0.272    0.500   22.380   15.346    5.873
     14.680  417.164    1.141    0.033    0.515    0.194    0.659   23.069   15.983    6.072
     14.690  418.350    1.320    0.033    0.490    0.194    0.773   23.125   16.797    5.706
     14.700  419.338    1.350    0.033    0.495    0.100    0.508   23.603   15.290    5.886
     14.710  417.084    1.168    0.033    0.727    0.265    0.576   22.447   15.548    5.824
     14.720  418.710    1.259    0.033    0.493    0.201    0.810   23.948   15.937    6.028
     14.730  419.711    1.206    0.033    0.700    0.134    0.648   22.805   15.564    5.811
     14.740  416.581    1.229    0.033    0.617    0.194    0.817   23.392   15.705    5.553
     14.750  421.340    1.361    0.033    0.694    0.167    0.821   23.555   15.569    6.130
     14.760  415.808    1.346    0.033    0.622    0.100    0.833   22.621   15.556    5.738
     14.770  413.396    1.195    0.000    0.507    0.100    0.599   23.471   15.527    5.696
     14.780  418.223    1.320    0.033    0.627    0.100    0.610   22.770   15.232    6.441
     14.790  418.635    1.267    0.000    0.421    0.167    0.572   24.179   15.531    6.250
     14.800  420.044    1.282    0.033    0.493    0.100    0.727   24.629   15.229    6.480
     14.810  419.923    1.164    0.000    0.440    0.100    0.655   24.227   15.497    5.932
     14.820  420.037    1.255    0.033    0.555    0.134    0.833   24.795   16.099    6.049
     14.830  416.305    1.232    0.000    0.512    0.167    0.690   23.419   15.538    6.290
     14.840  419.230    1.206    0.060    0.624    0.194    0.697   23.781   16.460    6.219
     14.850  419.396    1.274    0.000    0.613    0.127    0.659   22.538   17.102    6.367
     14.860  414.692    1.312    0.033    0.558    0.194    0.553   24.395   15.486    5.964
     14.870  417.842    1.301    0.033    0.713    0.067    0.530   23.524   16.240    6.192
     14.880  418.946    1.149    0.033    0.770    0.167    0.560   24.452   15.576    6.144
     14.890  415.864    1.320    0.000    0.625    0.134    0.595   23.626   15.893    5.736
     14.900  421.859    1.361    0.000    0.550    0.134    0.538   23.973   16.311    5.859
     14.910  420.218    1.361    0.000    0.522    0.067    0.561   23.537   15.853    6.301
     14.920  419.085    1.168    0.000    0.617    0.067    0.599   23.733   16.482    6.334
     14.930  419.814    1.327    0.000    0.469    0.100    0.462   23.471   16.061    6.033
     14.940  416.119    1.206    0.000    0.385    0.105    0.545   22.785   15.334    6.094
     14.950  417.546    1.331    0.000    0.462    0.100    0.530   24.218   16.183    6.166
     14.960  420.222    1.339    0.033    0.332    0.172    0.606   22.885   16.189    6.094
     14.970  419.696    1.354    0.000    0.368    0.067    0.413   24.092   16.243    5.743
     14.980  416.464    1.206    0.060    0.470    0.134    0.390   22.942   15.576    5.829
     14.990  412.992    1.285    0.060    0.507    0.100    0.299   23.195   16.084    5.437
     15.000  419.645    1.308    0.027    0.597    0.221    0.511   23.743   16.059    5.435
     15.010  417.014    1.346    0.000    0.553    0.165    0.265   22.984   15.819    5.915
     15.020  419.655    1.229    0.000    0.493    0.167    0.383   22.795   15.524    5.924
     15.030  417.519    1.141    0.060    0.546    0.201    0.330   23.772   16.423    6.331
     15.040  417.042    1.418    0.000    0.519    0.094    0.474   23.831   15.817    6.006
     15.050  415.956    1.176    0.000    0.624    0.094    0.500   23.326   15.755    5.990
     15.060  417.194    1.262    0.000    0.560    0.160    0.363   22.381   15.588    5.460
     15.070  416.338    1.376    0.033    0.653    0.100    0.330   23.369   16.498    5.760
     15.080  417.663    1.213    0.033    0.751    0.127    0.424   22.624   16.454    5.904
     15.090  416.715    1.195    0.033    0.627    0.160    0.390   23.319   15.632    5.627
     15.100  416.742    1.134    0.000    0.592    0.067    0.401   22.133   16.048    6.372
     15.110  416.583    1.153    0.000    0.620    0.100    0.451   22.758   16.781    6.629
     15.120  414.048    1.353    0.027    0.620    0.067    0.402   23.214   16.097    6.014
     15.130  415.302    1.323    0.000    0.632    0.167    0.367   23.332   16.378    6.367
     15.140  411.520    1.244    0.000    0.579    0.100    0.322   21.314   16.205    5.761
     15.150  412.012    1.141    0.000    0.680    0.100    0.326   22.901   16.602    5.968
     15.160  412.045    1.297    0.000    0.653    0.067    0.375   22.536   16.376    5.957
     15.170  414.594    1.422    0.000    0.673    0.134    0.439   22.987   15.703    5.746
     15.180  420.042    1.490    0.027    0.694    0.100    0.322   23.003   16.517    5.747
     15.190  416.089    1.248    0.027    0.758    0.138    0.360   22.256   16.008    5.953
     15.200  418.564    1.327    0.000    0.653    0.067    0.348   21.808   15.858    6.062
     15.210  416.783    1.339    0.027    0.653    0.134    0.322   22.293   15.873    6.412
     15.220  417.778    1.221    0.000    0.687    0.134    0.349   23.356   16.250    5.735
     15.230  415.216    1.346    0.000    0.493    0.134    0.330   22.569   16.290    6.030
     15.240  419.355    1.323    0.000    0.631    0.134    0.383   23.132   16.461    6.062
     15.250  415.391    1.376    0.000    0.682    0.172    0.349   22.207   15.825    5.813
     15.260  419.175    1.399    0.000    0.642    0.239    0.352   22.003   15.938    5.947
     15.270  416.764    1.365    0.000    0.660    0.167    0.314   22.538   16.677    5.654
     15.280  417.551    1.312    0.000    0.620    0.100    0.277   22.553   16.912    5.657
     15.290  418.288    1.335    0.000    0.589    0.167    0.432   22.242   16.742    5.749
     15.300  421.145    1.570    0.027    0.555    0.100    0.405   22.796   17.038    5.356
     15.310  418.785    1.384    0.000    0.526    0.100    0.303   22.432   16.913    5.652
     15.320  417.905    1.346    0.027    0.639    0.221    0.375   22.553   16.388    5.659
     15.330  421.113    1.221    0.000    0.680    0.227    0.314   22.270   16.926    6.033
     15.340  417.142    1.415    0.033    0.466    0.227    0.424   22.724   16.684    5.518
     15.350  415.977    1.221    0.000    0.522    0.201    0.307   22.250   16.681    5.344
     15.360  418.713    1.388    0.027    0.469    0.227    0.413   21.415   17.310    6.265
     15.370  419.424    1.396    0.000    0.493    0.294    0.231   22.144   17.115    6.010
     15.380  417.903    1.263    0.000    0.373    0.167    0.295   22.124   16.709    5.875
     15.390  413.107    1.229    0.000    0.466    0.127    0.413   22.310   16.717    5.819
     15.400  414.620    1.407    0.027    0.493    0.201    0.371   22.460   16.429    5.875
     15.410  417.716    1.376    0.000    0.435    0.205    0.451   22.407   16.892    6.241
     15.420  416.862    1.259    0.000    0.502    0.194    0.527   22.545   16.280    5.873
     15.430  414.923    1.263    0.027    0.473    0.167    0.420   22.305   16.151    6.125
     15.440  415.002    1.255    0.027    0.426    0.205    0.496   22.260   16.676    5.699
     15.450  412.965    1.009    0.000    0.555    0.227    0.413   22.742   16.664    5.931
     15.460  412.167    1.195    0.000    0.455    0.134    0.424   22.517   16.328    5.922
     15.470  412.041    1.217    0.000    0.600    0.134    0.379   23.009   16.871    5.845
     15.480  410.670    1.388    0.000    0.301    0.205    0.492   22.689   16.325    6.013
     15.490  415.652    1.202    0.000    0.299    0.172    0.432   23.303   17.113    5.304
     15.500  414.260    1.301    0.000    0.469    0.167    0.420   22.500   16.568    5.864
     15.510  415.983    1.221    0.000    0.593    0.194    0.527   22.364   16.925    5.570
     15.520  412.902    1.346    0.000    0.504    0.194    0.420   22.792   16.766    5.456
     15.530  417.831    1.282    0.000    0.571    0.201    0.386   23.087   16.532    5.896
     15.540  416.519    1.335    0.000    0.620    0.239    0.474   23.335   16.127    5.657
     15.550  415.118    1.259    0.000    0.493    0.167    0.375   24.059   16.690    5.932
     15.560  414.488    1.229    0.000    0.507    0.100    0.330   22.443   15.885    5.918
     15.570  415.014    1.354    0.000    0.533    0.100    0.367   22.744   16.084    6.127
     15.580  412.948    1.418    0.000    0.590    0.160    0.311   23.425   15.467    5.771
     15.590  412.467    1.221    0.000    0.657    0.134    0.349   23.478   16.903    5.966
     15.600  413.179    1.342    0.000    0.586    0.167    0.443   23.653   16.350    6.038
     15.610  411.556    1.259    0.033    0.564    0.134    0.303   23.415   15.935    5.179
     15.620  413.380    1.274    0.033    0.562    0.160    0.360   23.529   15.933    5.588
     15.630  413.060    1.327    0.000    0.694    0.134    0.466   23.069   16.605    5.766
     15.640  413.839    1.202    0.000    0.600    0.194    0.386   23.865   16.156    6.364
     15.650  417.189    1.168    0.033    0.609    0.100    0.492   24.488   17.318    5.933
     15.660  414.113    1.361    0.033    0.664    0.134    0.534   23.113   16.761    5.749
     15.670  418.955    1.460    0.067    0.553    0.239    0.557   22.851   16.462    5.396
     15.680  418.007    1.415    0.000    0.620    0.134    0.398   22.898   15.820    5.728
     15.690  414.145    1.141    0.000    0.455    0.167    0.595   23.546   16.771    5.524
     15.700  417.149    1.285    0.000    0.481    0.198    0.492   22.839   16.037    6.403
     15.710  415.289    1.153    0.000    0.507    0.134    0.511   22.345   16.699    6.231
     15.720  421.553    1.232    0.000    0.560    0.201    0.674   24.018   17.431    6.214
     15.730  422.142    1.190    0.027    0.493    0.100    0.534   22.197   16.918    6.190
     15.740  418.382    1.232    0.060    0.504    0.100    0.663   22.166   16.101    6.099
     15.750  416.131    1.168    0.000    0.428    0.167    0.544   22.718   16.242    6.140
     15.760  415.049    1.096    0.067    0.414    0.194    0.466   22.259   15.927    5.805
     15.770  414.382    1.107    0.033    0.515    0.201    0.451   22.754   15.743    5.838
     15.780  415.871    1.255    0.060    0.553    0.234    0.405   22.791   15.416    5.981
     15.790  415.608    1.285    0.000    0.455    0.167    0.356   23.247   15.570    6.056
     15.800  413.813    1.301    0.033    0.586    0.268    0.447   22.051   15.985    5.721
     15.810  416.265    1.339    0.000    0.555    0.167    0.341   21.675   15.960    5.847
     15.820  410.303    1.096    0.027    0.522    0.167    0.367   21.397   16.148    5.861
     15.830  415.656    1.213    0.067    0.462    0.261    0.439   22.412   16.203    5.530
     15.840  414.556    1.088    0.033    0.522    0.201    0.546   21.871   16.555    6.127
     15.850  419.313    1.187    0.105    0.488    0.227    0.496   22.775   16.552    6.019
     15.860  417.330    1.123    0.000    0.620    0.160    0.474   22.461   16.016    5.530
     15.870  417.252    1.104    0.000    0.435    0.201    0.481   23.307   15.855    6.313
     15.880  415.892    1.123    0.067    0.488    0.067    0.580   23.455   15.453    6.348
     15.890  415.479    1.141    0.033    0.402    0.234    0.538   22.751   15.628    5.840
     15.900  417.617    1.255    0.067    0.435    0.301    0.470   22.492   15.485    6.393
     15.910  415.941    1.195    0.067    0.469    0.100    0.648   22.599   16.196    6.363
     15.920  418.215    1.452    0.134    0.402    0.201    0.671   23.111   16.396    6.446
     15.930  418.178    1.441    0.000    0.560    0.167    0.511   23.688   16.435    6.148
     15.940  420.279    1.308    0.060    0.421    0.167    0.508   23.547   16.430    5.692
     15.950  416.166    1.282    0.033    0.589    0.100    0.394   23.159   15.752    5.919
     15.960  418.638    1.179    0.060    0.469    0.134    0.364   23.121   16.504    6.140
     15.970  418.674    1.160    0.067    0.533    0.234    0.474   23.335   16.154    6.269
     15.980  417.347    1.141    0.027    0.600    0.227    0.481   23.475   15.726    6.647
     15.990  414.372    1.342    0.000    0.455    0.127    0.394   23.911   15.285    6.126
     16.000  415.220    1.229    0.000    0.488    0.094    0.417   23.155   15.128    5.387
     16.010  413.464    1.267    0.033    0.462    0.227    0.481   22.665   15.252    5.662
     16.020  413.090    1.168    0.105    0.627    0.160    0.458   22.806   16.046    5.559
     16.030  413.878    1.187    0.167    0.526    0.127    0.474   23.202   15.605    5.503
     16.040  413.002    1.202    0.060    0.526    0.100    0.409   23.771   15.440    5.695
     16.050  412.112    1.206    0.000    0.553    0.094    0.417   21.699   14.971    5.526
     16.060  412.131    1.195    0.033    0.448    0.127    0.447   22.248   16.009    5.411
     16.070  413.956    1.186    0.033    0.529    0.160    0.511   22.626   16.208    5.947
     16.080  413.289    1.221    0.033    0.488    0.100    0.428   22.626   16.342    5.913
     16.090  415.020    1.304    0.091    0.522    0.194    0.511   22.854   16.227    6.530
     16.100  416.393    1.229    0.067    0.687    0.221    0.326   22.885   16.713    6.161
     16.110  418.902    1.107    0.000    0.657    0.167    0.383   22.558   16.956    6.202
     16.120  411.362    1.069    0.000    0.593    0.221    0.394   22.935   16.648    6.344
     16.130  417.399    1.168    0.033    0.643    0.272    0.470   23.386   16.977    6.355
     16.140  409.710    1.308    0.060    0.541    0.100    0.367   22.141   16.395    5.867
     16.150  411.569    1.141    0.000    0.440    0.134    0.504   22.202   16.105    6.069
     16.160  410.513    1.016    0.098    0.529    0.201    0.231   22.737   15.981    5.443
     16.170  409.638    1.126    0.033    0.507    0.127    0.485   22.176   16.971    5.573
     16.180  409.667    0.978    0.027    0.395    0.201    0.583   22.585   16.231    5.848
     16.190  409.811    1.069    0.067    0.488    0.194    0.671   22.588   16.105    5.492
     16.200  414.195    1.278    0.033    0.684    0.134    0.587   22.749   16.420    5.735
     16.210  413.493    1.259    0.071    0.731    0.194    0.337   21.721   15.675    5.598
     16.220  414.256    1.153    0.071    0.597    0.194    0.580   22.470   16.805    5.814
     16.230  413.345    1.001    0.033    0.533    0.194    0.379   22.418   16.700    5.650
     16.240  410.266    1.149    0.060    0.613    0.167    0.439   22.576   16.751    5.615
     16.250  416.402    1.149    0.094    0.617    0.167    0.519   23.204   16.793    5.608
     16.260  413.396    1.009    0.094    0.677    0.134    0.367   23.490   16.612    5.835
     16.270  412.504    1.062    0.060    0.586    0.201    0.474   23.600   15.949    5.525
     16.280  412.194    1.141    0.033    0.533    0.194    0.576   23.514   16.161    5.609
     16.290  410.765    1.179    0.033    0.560    0.127    0.466   22.710   15.848    5.927
     16.300  416.754    1.361    0.000    0.473    0.160    0.439   23.337   15.983    6.407
     16.310  418.520    1.320    0.027    0.426    0.194    0.553   23.445   15.680    5.843
     16.320  414.445    1.384    0.000    0.406    0.194    0.477   23.437   15.664    5.481
     16.330  414.831    1.304    0.033    0.373    0.134    0.451   22.370   16.075    5.928
     16.340  413.704    1.206    0.060    0.426    0.127    0.451   22.856   15.245    5.816
     16.350  417.694    0.956    0.000    0.335    0.134    0.488   23.097   16.215    5.833
     16.360  414.272    1.035    0.033    0.548    0.194    0.307   22.860   16.707    5.729
     16.370  419.495    1.123    0.033    0.502    0.067    0.303   23.346   16.066    5.837
     16.380  415.420    1.149    0.033    0.537    0.067    0.330   23.728   16.682    5.412
     16.390  415.007    1.001    0.033    0.526    0.134    0.383   22.674   17.113    5.808
     16.400  416.338    1.297    0.033    0.586    0.205    0.383   23.012   16.782    6.339
     16.410  415.431    1.115    0.000    0.553    0.067    0.405   23.960   16.420    5.285
     16.420  413.062    1.160    0.033    0.571    0.201    0.349   23.218   16.643    5.224
     16.430  414.517    1.176    0.000    0.564    0.201    0.303   22.751   16.510    6.227
     16.440  415.831    1.115    0.033    0.657    0.167    0.561   23.357   16.976    5.937
     16.450  416.460    1.111    0.071    0.586    0.094    0.314   23.592   16.823    6.286
     16.460  416.331    1.020    0.060    0.553    0.160    0.394   23.626   16.957    5.711
     16.470  414.479    0.982    0.000    0.708    0.134    0.417   24.511   16.732    5.492
     16.480  415.419    1.115    0.033    0.519    0.134    0.511   23.858   17.712    6.128
     16.490  416.411    1.339    0.033    0.519    0.127    0.496   23.767   16.763    5.672
     16.500  414.033    1.270    0.033    0.645    0.134    0.272   23.925   16.874    5.911
     16.510  415.597    1.047    0.100    0.564    0.160    0.481   23.756   16.459    6.119
     16.520  418.791    0.993    0.033    0.645    0.160    0.356   23.431   15.812    6.167
     16.530  416.409    1.202    0.000    0.606    0.227    0.386   23.487   15.616    6.112
     16.540  415.956    1.126    0.067    0.586    0.201    0.386   23.778   15.814    5.846
     16.550  411.585    1.179    0.067    0.698    0.134    0.549   23.296   15.928    5.797
     16.560  415.118    1.043    0.067    0.666    0.167    0.386   23.497   15.741    5.953
     16.570  417.443    1.009    0.033    0.653    0.167    0.330   23.019   15.805    6.279
     16.580  415.010    1.179    0.033    0.593    0.201    0.379   23.160   15.523    6.164
     16.590  417.845    1.426    0.067    0.526    0.201    0.303   23.690   15.607    6.141
     16.600  417.378    1.195    0.033    0.452    0.160    0.352   23.672   15.494    6.108
     16.610  418.321    1.372    0.033    0.639    0.067    0.250   24.029   15.838    5.952
     16.620  418.868    1.365    0.067    0.567    0.100    0.284   24.229   15.592    6.443
     16.630  416.357    1.320    0.027    0.553    0.100    0.314   24.125   16.304    6.034
     16.640  414.332    1.365    0.033    0.600    0.100    0.413   23.770   15.668    6.140
     16.650  414.440    1.331    0.067    0.640    0.033    0.447   24.310   15.572    6.093
     16.660  411.724    1.168    0.033    0.613    0.033    0.314   24.330   16.194    5.956
     16.670  416.137    1.164    0.027    0.440    0.160    0.564   24.792   15.208    6.008
     16.680  414.676    1.062    0.033    0.627    0.268    0.451   24.897   15.530    6.309
     16.690  414.150    0.956    0.067    0.687    0.227    0.447   23.911   16.480    6.041
     16.700  414.852    1.149    0.033    0.536    0.294    0.436   23.965   16.292    6.393
     16.710  415.348    1.248    0.000    0.440    0.134    0.406   24.307   15.572    6.213
     16.720  415.708    1.009    0.033    0.673    0.201    0.451   24.428   16.017    6.151
     16.730  416.051    1.195    0.033    0.653    0.234    0.444   23.592   15.574    6.262
     16.740  413.571    1.217    0.027    0.455    0.100    0.583   24.034   15.573    6.236
     16.750  413.756    1.195    0.000    0.593    0.134    0.443   24.026   15.583    5.874
     16.760  414.203    1.168    0.060    0.677    0.227    0.402   23.614   15.542    6.327
     16.770  416.585    1.498    0.027    0.435    0.294    0.413   23.540   15.377    5.802
     16.780  418.676    1.195    0.000    0.600    0.261    0.398   23.648   15.531    6.217
     16.790  420.470    1.346    0.000    0.544    0.354    0.500   23.514   15.354    6.080
     16.800  414.168    1.168    0.000    0.526    0.234    0.383   24.078   15.426    6.506
     16.810  419.762    1.179    0.067    0.586    0.227    0.420   23.656   15.828    6.487
     16.820  419.697    1.354    0.027    0.540    0.227    0.409   23.301   15.612    6.084
     16.830  422.990    1.380    0.067    0.624    0.268    0.420   23.620   15.921    6.482
     16.840  416.161    1.418    0.000    0.462    0.272    0.428   23.313   15.298    6.413
     16.850  417.778    1.259    0.033    0.624    0.294    0.439   23.666   15.521    6.188
     16.860  422.138    1.221    0.033    0.627    0.201    0.530   23.741   15.795    5.765
     16.870  421.511    1.282    0.033    0.567    0.167    0.492   24.091   16.147    6.194
     16.880  420.055    1.308    0.033    0.544    0.239    0.439   23.506   15.915    5.955
     16.890  416.444    1.392    0.000    0.433    0.328    0.295   22.617   15.368    5.688
     16.900  415.499    1.240    0.000    0.469    0.272    0.462   23.502   15.447    5.723
     16.910  414.912    1.274    0.000    0.526    0.201    0.436   22.510   15.635    5.904
     16.920  422.779    1.176    0.033    0.433    0.201    0.546   23.756   16.492    6.639
     16.930  416.419    1.126    0.067    0.388    0.354    0.481   24.107   15.790    6.343
     16.940  418.069    1.270    0.000    0.294    0.234    0.300   22.855   15.222    6.462
     16.950  416.187    1.346    0.033    0.433    0.261    0.292   22.891   15.195    6.551
     16.960  418.777    1.248    0.033    0.500    0.234    0.534   23.491   15.734    5.983
     16.970  416.280    1.327    0.000    0.500    0.269    0.299   23.493   15.534    5.823
     16.980  418.648    1.373    0.067    0.488    0.234    0.281   23.683   14.308    5.865
     16.990  419.823    1.255    0.033    0.359    0.287    0.500   23.387   15.828    6.318
     17.000  419.317    1.479    0.000    0.466    0.294    0.466   24.496   15.129    6.160
     17.010  416.775    1.327    0.033    0.459    0.227    0.383   23.038   14.919    6.005
     17.020  417.427    1.490    0.060    0.522    0.134    0.295   24.044   14.922    5.704
     17.030  414.349    1.361    0.060    0.540    0.254    0.337   24.061   14.828    5.936
     17.040  419.452    1.229    0.105    0.620    0.201    0.360   24.164   15.674    6.238
     17.050  418.443    1.141    0.067    0.642    0.201    0.265   23.650   14.360    6.841
     17.060  418.899    1.339    0.000    0.615    0.268    0.406   24.538   14.585    5.971
     17.070  419.248    1.259    0.071    0.507    0.167    0.424   24.365   14.850    6.358
     17.080  419.785    1.339    0.060    0.613    0.254    0.314   23.582   14.490    6.279
     17.090  416.632    1.479    0.027    0.526    0.127    0.367   23.399   15.078    5.945
     17.100  416.336    1.426    0.000    0.473    0.201    0.337   23.736   15.061    6.263
     17.110  415.924    1.274    0.000    0.500    0.134    0.454   24.419   14.647    5.711
     17.120  420.027    1.168    0.000    0.428    0.221    0.284   23.958   15.169    6.339
     17.130  416.980    1.195    0.000    0.548    0.201    0.284   23.944   15.312    5.886
     17.140  417.379    1.232    0.027    0.463    0.261    0.481   24.271   15.112    5.812
     17.150  414.948    1.418    0.000    0.500    0.254    0.504   22.820   15.125    6.242
     17.160  419.118    1.399    0.033    0.459    0.201    0.337   23.388   14.815    5.963
     17.170  417.232    1.285    0.000    0.540    0.268    0.545   24.321   15.466    6.241
     17.180  414.115    1.319    0.033    0.301    0.295    0.288   23.912   14.648    6.489
     17.190  412.160    1.274    0.060    0.469    0.160    0.250   23.368   15.252    6.109
     17.200  421.467    1.285    0.000    0.435    0.201    0.261   24.085   15.853    6.473
     17.210  417.900    1.304    0.067    0.500    0.201    0.277   23.848   16.044    5.900
     17.220  418.645    1.425    0.033    0.628    0.201    0.372   23.816   15.947    5.985
     17.230  421.418    1.422    0.000    0.579    0.100    0.379   24.810   15.927    6.322
     17.240  417.246    1.240    0.000    0.560    0.167    0.390   23.528   15.265    6.094
     17.250  417.135    1.232    0.000    0.522    0.160    0.284   23.909   14.741    6.556
     17.260  416.230    1.240    0.000    0.522    0.167    0.458   24.309   15.517    6.337
     17.270  415.546    1.418    0.000    0.649    0.100    0.364   24.175   15.475    6.277
     17.280  415.625    1.373    0.033    0.522    0.194    0.516   23.330   16.219    6.660
     17.290  414.941    1.293    0.098    0.529    0.167    0.390   22.936   16.368    6.259
     17.300  417.087    1.259    0.120    0.653    0.134    0.598   22.488   16.719    6.069
     17.310  412.790    1.380    0.000    0.522    0.134    0.330   23.242   15.572    6.373
     17.320  416.852    1.365    0.067    0.428    0.167    0.428   23.167   15.633    6.766
     17.330  417.046    1.365    0.000    0.522    0.167    0.337   23.212   15.278    7.237
     17.340  413.708    1.206    0.000    0.586    0.201    0.352   23.265   15.416    6.433
     17.350  413.862    1.312    0.000    0.493    0.167    0.386   22.285   15.878    6.423
     17.360  416.132    1.452    0.060    0.493    0.172    0.405   22.916   16.862    6.336
     17.370  415.419    1.176    0.027    0.620    0.100    0.439   22.993   16.030    6.476
     17.380  415.653    1.270    0.033    0.500    0.201    0.568   22.192   16.035    6.203
     17.390  419.985    1.062    0.027    0.526    0.234    0.530   22.830   15.996    6.646
     17.400  418.451    1.168    0.094    0.593    0.201    0.409   23.807   16.282    6.308
     17.410  418.505    1.221    0.100    0.613    0.261    0.401   23.056   16.986    6.715
     17.420  413.558    1.130    0.094    0.586    0.306    0.583   22.807   16.287    6.475
     17.430  419.995    1.274    0.067    0.530    0.194    0.569   22.993   16.852    6.377
     17.440  417.086    1.422    0.033    0.747    0.138    0.497   22.880   17.055    6.207
     17.450  418.067    1.248    0.033    0.466    0.067    0.421   23.441   16.027    6.106
     17.460  416.531    1.248    0.000    0.554    0.067    0.546   22.124   16.169    5.676
     17.470  420.416    1.062    0.033    0.620    0.094    0.488   23.322   16.700    6.489
     17.480  420.464    1.141    0.060    0.512    0.067    0.549   23.336   16.273    5.857
     17.490  418.915    1.248    0.067    0.533    0.269    0.610   23.975   16.785    6.153
     17.500  415.961    1.262    0.094    0.507    0.234    0.591   22.818   16.331    5.998
     17.510  423.292    1.282    0.000    0.680    0.194    0.527   23.857   16.613    6.306
     17.520  419.553    1.195    0.033    0.348    0.094    0.814   23.315   16.930    6.068
     17.530  421.756    1.308    0.027    0.466    0.167    0.439   23.147   17.055    5.683
     17.540  418.590    1.062    0.000    0.402    0.067    0.595   23.213   16.540    5.886
     17.550  421.938    1.285    0.033    0.445    0.160    0.689   23.848   16.913    6.555
     17.560  419.654    1.308    0.033    0.519    0.100    0.644   23.680   16.111    6.784
     17.570  415.404    1.172    0.000    0.548    0.165    0.602   22.961   15.978    6.969
     17.580  416.838    1.153    0.060    0.586    0.268    0.545   22.068   15.038    6.380
     17.590  416.900    1.297    0.033    0.526    0.268    0.545   22.138   16.369    6.461
     17.600  421.592    1.229    0.033    0.395    0.287    0.529   22.426   16.338    6.230
     17.610  419.324    1.250    0.033    0.459    0.201    0.375   22.735   16.259    7.009
     17.620  420.250    1.195    0.027    0.590    0.201    0.455   22.327   17.005    6.116
     17.630  423.568    1.415    0.060    0.512    0.234    0.530   22.578   17.202    6.639
     17.640  419.447    1.141    0.060    0.646    0.100    0.428   22.492   17.128    6.054
     17.650  420.078    1.282    0.000    0.526    0.134    0.451   22.926   15.711    6.531
     17.660  416.519    1.339    0.067    0.490    0.134    0.550   22.801   17.326    6.219
     17.670  420.237    1.339    0.000    0.519    0.100    0.432   22.249   16.252    6.593
     17.680  416.020    1.259    0.033    0.440    0.067    0.671   21.728   17.108    6.371
     17.690  415.484    1.137    0.067    0.519    0.094    0.359   22.351   16.687    7.219
     17.700  417.802    1.172    0.033    0.550    0.100    0.364   22.725   16.365    6.682
     17.710  416.175    1.221    0.033    0.421    0.033    0.409   22.515   16.347    6.610
     17.720  416.048    1.195    0.000    0.582    0.067    0.451   22.741   15.726    6.549
     17.730  416.869    1.229    0.067    0.546    0.067    0.386   22.497   16.362    6.873
     17.740  417.139    1.187    0.027    0.508    0.172    0.439   22.933   17.014    6.470
     17.750  418.644    1.361    0.033    0.639    0.138    0.428   22.846   16.146    5.952
     17.760  417.608    1.176    0.000    0.662    0.067    0.333   23.869   15.707    6.531
     17.770  417.097    1.221    0.067    0.519    0.225    0.481   23.607   16.582    6.703
     17.780  416.139    1.251    0.067    0.575    0.127    0.526   23.474   16.737    6.706
     17.790  415.570    1.285    0.060    0.586    0.134    0.344   23.967   16.576    6.134
     17.800  416.249    1.293    0.033    0.557    0.167    0.352   22.550   15.735    6.550
     17.810  419.660    1.202    0.127    0.522    0.160    0.269   23.542   16.552    7.215
     17.820  413.543    1.115    0.067    0.627    0.100    0.371   22.607   16.192    6.544
     17.830  414.440    1.009    0.000    0.564    0.201    0.405   23.253   15.904    5.949
     17.840  417.485    1.149    0.000    0.657    0.134    0.322   22.934   16.688    6.814
     17.850  415.158    1.285    0.033    0.555    0.134    0.397   21.972   16.931    6.513
     17.860  419.234    1.229    0.000    0.720    0.134    0.432   21.921   17.131    6.584
     17.870  418.383    1.339    0.033    0.546    0.033    0.349   23.154   16.523    6.626
     17.880  414.146    1.361    0.000    0.510    0.067    0.409   22.162   16.564    6.692
     17.890  420.150    1.213    0.033    0.687    0.227    0.417   22.945   16.843    6.408
     17.900  417.976    1.202    0.000    0.720    0.134    0.363   22.454   16.435    6.587
     17.910  419.224    1.141    0.033    0.526    0.100    0.227   22.151   16.504    6.375
     17.920  417.805    1.035    0.067    0.562    0.254    0.405   22.856   16.680    6.343
     17.930  415.136    1.016    0.033    0.622    0.272    0.231   22.910   15.266    5.806
     17.940  417.511    1.069    0.000    0.590    0.262    0.318   22.185   16.044    6.629
     17.950  419.938    1.043    0.027    0.440    0.154    0.318   22.746   16.007    6.189
     17.960  417.213    1.058    0.000    0.462    0.160    0.333   23.241   16.388    6.203
     17.970  417.014    0.993    0.060    0.673    0.262    0.371   23.027   16.582    6.014
     17.980  418.351    0.914    0.033    0.560    0.295    0.424   22.184   15.718    6.294
     17.990  420.862    1.115    0.000    0.428    0.134    0.299   22.657   16.512    6.201
     18.000  415.394    1.123    0.060    0.493    0.134    0.326   22.135   16.827    6.098
     18.010  418.302    1.153    0.094    0.402    0.167    0.352   22.706   16.512    5.650
     18.020  418.538    1.009    0.060    0.500    0.254    0.246   22.100   16.533    6.109
     18.030  418.928    1.047    0.060    0.473    0.329    0.348   21.618   17.143    5.911
     18.040  419.186    1.183    0.000    0.406    0.127    0.420   22.396   17.199    5.773
     18.050  420.589    1.274    0.067    0.579    0.269    0.379   21.301   17.465    6.175
     18.060  418.839    1.096    0.038    0.301    0.239    0.280   22.338   17.266    6.196
     18.070  419.523    1.267    0.033    0.339    0.167    0.379   22.559   16.932    6.161
     18.080  411.835    1.259    0.000    0.335    0.134    0.307   21.534   16.473    5.805
     18.090  415.927    1.195    0.098    0.366    0.201    0.474   22.476   17.291    5.883
     18.100  419.401    1.195    0.033    0.366    0.134    0.337   22.696   17.167    5.955
     18.110  419.374    1.210    0.033    0.428    0.194    0.250   22.684   16.320    6.475
     18.120  417.331    0.903    0.033    0.294    0.201    0.326   22.548   17.062    6.284
     18.130  421.428    1.141    0.067    0.466    0.167    0.363   22.320   17.612    6.443
     18.140  419.629    1.195    0.000    0.452    0.167    0.367   22.388   17.542    6.911
     18.150  422.184    1.176    0.000    0.406    0.167    0.291   22.567   17.792    6.410
     18.160  419.719    1.088    0.000    0.339    0.268    0.231   22.518   17.096    6.537
     18.170  420.116    1.179    0.027    0.368    0.154    0.337   22.772   16.898    6.371
     18.180  421.308    1.100    0.000    0.507    0.194    0.246   23.276   16.959    6.915
     18.190  422.778    1.255    0.033    0.540    0.194    0.432   23.856   16.586    6.062
     18.200  422.279    1.107    0.033    0.433    0.094    0.326   23.652   16.900    6.335
     18.210  422.249    1.168    0.000    0.502    0.167    0.435   23.468   16.828    6.111
     18.220  420.354    1.206    0.060    0.435    0.100    0.352   22.224   16.156    6.105
     18.230  416.544    1.221    0.000    0.469    0.067    0.333   22.048   16.266    5.968
     18.240  423.408    1.221    0.000    0.537    0.033    0.394   23.569   16.448    6.102
     18.250  420.247    1.285    0.000    0.433    0.067    0.450   23.101   16.117    5.862
     18.260  423.207    1.126    0.000    0.406    0.167    0.379   23.047   16.943    6.226
     18.270  416.872    1.361    0.033    0.571    0.225    0.318   23.383   15.750    5.961
     18.280  421.882    1.115    0.000    0.406    0.100    0.254   22.135   16.593    5.713
     18.290  416.288    1.339    0.033    0.435    0.067    0.379   22.756   16.053    5.536
     18.300  421.139    1.335    0.000    0.502    0.167    0.314   23.157   16.590    6.306
     18.310  420.473    1.240    0.033    0.596    0.160    0.375   22.760   16.148    6.169
     18.320  418.664    1.274    0.033    0.500    0.167    0.219   22.360   16.093    5.761
     18.330  422.485    1.213    0.033    0.526    0.067    0.314   23.013   17.007    6.387
     18.340  418.205    1.293    0.027    0.507    0.265    0.371   22.140   16.636    6.286
     18.350  416.906    1.248    0.000    0.493    0.067    0.371   22.431   16.064    5.911
     18.360  423.653    1.202    0.033    0.533    0.094    0.379   23.556   16.437    5.802
     18.370  417.534    1.164    0.033    0.529    0.194    0.443   22.804   16.443    6.055
     18.380  419.362    1.077    0.094    0.261    0.067    0.397   23.545   15.890    5.716
     18.390  418.822    1.248    0.033    0.435    0.201    0.451   22.613   16.930    6.709
     18.400  418.156    1.229    0.087    0.339    0.127    0.511   22.286   16.589    6.373
     18.410  420.946    1.335    0.000    0.402    0.268    0.216   22.545   15.930    6.552
     18.420  415.980    1.354    0.000    0.435    0.127    0.485   22.687   16.345    6.411
     18.430  417.600    1.320    0.067    0.399    0.194    0.382   22.876   15.709    6.196
     18.440  422.223    1.248    0.000    0.328    0.201    0.519   23.023   16.149    7.014
     18.450  419.218    1.228    0.000    0.473    0.120    0.352   22.847   16.270    6.363
     18.460  416.802    0.967    0.000    0.466    0.127    0.496   23.522   15.801    6.523
     18.470  416.036    1.213    0.060    0.507    0.194    0.462   22.064   16.684    6.651
     18.480  417.910    1.179    0.000    0.433    0.127    0.307   23.051   15.821    6.871
     18.490  416.492    1.149    0.027    0.462    0.127    0.568   22.860   15.600    6.324
     18.500  412.765    1.047    0.064    0.294    0.100    0.439   22.494   15.855    6.274
     18.510  417.077    1.073    0.053    0.402    0.100    0.371   21.761   16.341    7.227
     18.520  415.180    1.153    0.033    0.406    0.160    0.496   22.129   16.560    5.897
     18.530  419.069    1.213    0.000    0.335    0.234    0.291   22.287   16.735    6.858
     18.540  415.216    1.123    0.000    0.469    0.094    0.492   22.798   16.684    6.228
     18.550  418.183    1.005    0.060    0.560    0.154    0.402   22.857   16.050    6.322
     18.560  417.740    0.849    0.094    0.462    0.127    0.363   22.522   16.892    6.252
     18.570  413.995    1.259    0.071    0.399    0.167    0.523   22.469   16.386    5.933
     18.580  420.311    1.176    0.027    0.462    0.120    0.307   23.138   16.380    6.404
     18.590  417.019    1.259    0.033    0.402    0.127    0.428   23.004   16.871    6.087
     18.600  415.588    1.073    0.000    0.555    0.160    0.344   21.841   16.192    5.967
     18.610  412.755    1.062    0.033    0.392    0.067    0.254   22.161   16.416    5.933
     18.620  416.441    1.195    0.000    0.519    0.120    0.333   22.456   16.516    6.009
     18.630  415.894    1.126    0.027    0.469    0.067    0.359   22.899   15.551    5.985
     18.640  418.690    1.073    0.053    0.440    0.120    0.254   22.616   15.561    5.699
     18.650  421.347    1.069    0.027    0.473    0.120    0.348   22.390   16.515    6.010
     18.660  418.959    1.043    0.027    0.469    0.134    0.310   22.918   15.953    5.827
     18.670  422.659    1.001    0.033    0.473    0.160    0.515   23.330   16.764    6.083
     18.680  419.947    1.259    0.000    0.529    0.100    0.397   23.565   16.161    6.326
     18.690  420.262    0.993    0.000    0.406    0.160    0.477   23.385   16.781    6.071
     18.700  420.790    1.009    0.000    0.388    0.134    0.367   22.700   16.742    6.385
     18.710  425.769    1.096    0.038    0.493    0.127    0.367   22.675   17.173    6.252
     18.720  421.418    1.160    0.000    0.560    0.194    0.367   23.930   17.146    6.346
     18.730  423.915    1.229    0.071    0.555    0.165    0.246   23.605   16.750    5.817
     18.740  420.218    1.168    0.060    0.507    0.160    0.246   23.106   15.628    5.779
     18.750  420.005    1.195    0.000    0.586    0.187    0.204   23.064   16.127    5.737
     18.760  417.656    1.187    0.067    0.733    0.232    0.379   24.160   17.039    5.998
     18.770  417.687    1.179    0.000    0.373    0.194    0.379   23.092   16.903    5.935
     18.780  418.084    1.248    0.033    0.459    0.160    0.193   23.357   16.444    5.603
     18.790  420.322    1.240    0.064    0.440    0.187    0.254   23.576   16.494    6.633
     18.800  423.062    1.088    0.000    0.694    0.366    0.223   23.828   16.379    6.594
     18.810  420.218    0.967    0.000    0.522    0.127    0.322   23.950   17.282    6.107
     18.820  421.693    0.903    0.087    0.433    0.194    0.295   23.793   17.988    6.675
     18.830  419.194    1.126    0.038    0.507    0.221    0.382   22.851   18.117    6.280
     18.840  420.359    1.047    0.000    0.444    0.227    0.265   23.115   17.128    5.991
     18.850  417.021    1.096    0.033    0.406    0.194    0.307   23.077   16.982    5.986
     18.860  422.249    1.206    0.027    0.395    0.160    0.333   23.882   16.926    6.358
     18.870  418.994    1.115    0.060    0.500    0.160    0.310   23.664   17.909    6.193
     18.880  417.532    1.134    0.064    0.332    0.120    0.284   23.694   16.686    6.639
     18.890  420.347    1.248    0.060    0.268    0.094    0.318   22.800   17.463    6.443
     18.900  423.349    1.259    0.033    0.440    0.094    0.280   23.540   16.829    5.657
     18.910  421.726    1.195    0.098    0.335    0.094    0.280   23.286   16.486    6.769
     18.920  420.337    1.259    0.000    0.445    0.154    0.326   23.843   15.991    6.013
     18.930  420.969    1.115    0.000    0.328    0.134    0.193   23.404   16.532    6.233
     18.940  421.652    1.274    0.033    0.620    0.160    0.412   23.206   17.119    6.493
     18.950  425.379    1.308    0.000    0.512    0.127    0.371   24.486   16.652    6.318
     18.960  421.134    1.195    0.000    0.522    0.105    0.344   24.274   16.700    5.983
     18.970  418.667    1.282    0.000    0.577    0.160    0.413   23.693   17.090    6.487
     18.980  425.745    1.373    0.033    0.593    0.134    0.435   23.793   17.241    6.589
     18.990  419.346    1.384    0.033    0.366    0.094    0.204   24.459   16.902    6.993
     19.000  415.570    1.179    0.033    0.553    0.201    0.443   24.050   17.348    6.977
     19.010  419.755    1.285    0.000    0.495    0.167    0.420   22.384   16.941    6.014
     19.020  416.695    1.343    0.000    0.468    0.067    0.462   23.665   16.668    6.684
     19.030  416.826    1.141    0.000    0.476    0.067    0.329   23.055   17.330    6.614
     19.040  415.510    1.346    0.033    0.472    0.067    0.231   23.249   16.531    6.764
     19.050  415.620    1.096    0.000    0.465    0.100    0.420   23.012   16.693    5.838
     19.060  415.096    1.062    0.033    0.334    0.100    0.409   22.452   16.880    6.290
     19.070  418.731    1.141    0.000    0.341    0.165    0.349   22.863   17.912    6.371
     19.080  416.575    1.141    0.000    0.354    0.067    0.269   23.222   17.337    6.347
     19.090  419.294    1.115    0.033    0.381    0.100    0.352   23.655   16.886    6.387
     19.100  412.470    1.282    0.033    0.480    0.100    0.265   22.447   15.820    6.109
     19.110  414.574    1.361    0.033    0.265    0.134    0.383   22.455   15.536    6.277
     19.120  415.068    1.149    0.033    0.234    0.100    0.455   23.413   15.477    6.690
     19.130  418.231    1.248    0.000    0.325    0.094    0.367   22.444   16.669    6.909
     19.140  411.541    1.141    0.000    0.599    0.127    0.382   22.432   16.191    6.356
     19.150  417.535    1.141    0.033    0.267    0.167    0.371   23.137   16.182    6.868
     19.160  417.912    1.346    0.000    0.445    0.067    0.326   22.383   15.691    6.836
     19.170  417.543    1.187    0.000    0.328    0.127    0.390   22.615   16.188    7.523
     19.180  412.899    1.274    0.033    0.334    0.100    0.397   23.312   16.202    7.028
     19.190  416.776    1.365    0.027    0.378    0.127    0.299   22.990   16.764    6.285
     19.200  410.571    1.096    0.000    0.412    0.127    0.235   22.467   16.060    6.315
     19.210  417.033    1.100    0.033    0.278    0.067    0.393   22.455   15.917    7.212
     19.220  416.922    1.035    0.000    0.348    0.094    0.356   24.076   15.781    6.611
     19.230  416.317    1.274    0.033    0.281    0.094    0.352   24.107   16.232    6.661
     19.240  419.392    1.267    0.067    0.214    0.134    0.367   23.625   16.592    7.069
     19.250  414.411    1.073    0.033    0.265    0.127    0.443   23.519   16.828    6.264
     19.260  419.383    1.062    0.000    0.292    0.134    0.280   23.268   16.413    6.752
     19.270  415.648    0.963    0.033    0.180    0.160    0.321   22.746   15.390    6.461
     19.280  416.558    1.221    0.000    0.180    0.167    0.458   23.073   16.519    6.609
     19.290  416.781    1.339    0.000    0.087    0.194    0.257   22.923   15.611    6.445
     19.300  417.394    1.361    0.000    0.233    0.067    0.439   22.033   15.622    6.807
     19.310  418.489    1.301    0.000    0.180    0.067    0.295   22.790   15.641    6.415
     19.320  415.867    1.308    0.033    0.214    0.127    0.379   23.281   15.809    6.139
     19.330  419.853    1.088    0.000    0.207    0.067    0.379   23.681   15.981    6.204
     19.340  418.279    1.285    0.000    0.233    0.067    0.371   24.039   16.129    6.495
     19.350  414.902    1.168    0.000    0.147    0.160    0.238   23.299   15.994    6.141
     19.360  415.379    1.047    0.000    0.154    0.100    0.254   23.932   16.431    6.256
     19.370  416.876    1.183    0.000    0.218    0.194    0.352   23.199   15.780    6.273
     19.380  413.257    1.100    0.000    0.260    0.127    0.257   23.757   15.975    6.641
     19.390  419.748    1.301    0.000    0.388    0.094    0.378   23.271   16.107    5.739
     19.400  416.679    1.308    0.067    0.268    0.194    0.409   23.512   16.639    5.852
     19.410  417.768    1.123    0.000    0.261    0.127    0.446   23.841   16.010    6.098
     19.420  421.301    1.016    0.033    0.321    0.094    0.416   23.741   16.487    5.554
     19.430  418.245    0.937    0.000    0.414    0.134    0.367   24.070   16.701    5.994
     19.440  419.309    1.043    0.000    0.354    0.127    0.272   24.510   16.202    5.840
     19.450  417.268    0.849    0.033    0.428    0.209    0.170   24.235   15.785    5.685
     19.460  419.356    1.123    0.033    0.488    0.134    0.257   23.397   15.972    6.221
     19.470  417.504    0.993    0.033    0.254    0.261    0.318   24.361   16.324    6.334
     19.480  417.665    0.940    0.033    0.352    0.194    0.269   24.249   16.657    6.314
     19.490  415.592    1.016    0.000    0.389    0.160    0.386   23.372   16.796    6.240
     19.500  421.957    1.073    0.100    0.311    0.134    0.299   24.575   16.533    6.389
     19.510  417.463    1.126    0.000    0.373    0.138    0.469   24.675   16.846    6.011
     19.520  416.044    1.179    0.000    0.374    0.187    0.269   22.918   16.534    6.231
     19.530  417.341    0.857    0.033    0.318    0.100    0.367   23.089   16.950    6.507
     19.540  412.291    0.956    0.000    0.299    0.198    0.393   22.579   16.616    5.649
     19.550  416.332    1.126    0.000    0.268    0.100    0.344   22.956   15.905    6.705
     19.560  410.288    1.195    0.000    0.392    0.201    0.295   22.197   15.714    5.953
     19.570  414.154    1.123    0.000    0.510    0.138    0.382   21.996   16.655    5.771
     19.580  411.729    1.073    0.000    0.385    0.261    0.349   22.670   16.701    6.042
     19.590  413.813    1.123    0.000    0.261    0.127    0.371   22.889   16.100    5.903
     19.600  412.665    1.274    0.000    0.359    0.172    0.318   23.128   16.335    6.172
     19.610  410.845    1.255    0.000    0.402    0.160    0.333   23.869   16.129    5.846
     19.620  413.819    1.179    0.000    0.368    0.100    0.360   24.191   16.414    5.996
     19.630  411.733    1.043    0.000    0.335    0.100    0.420   23.318   15.678    5.979
     19.640  415.355    0.963    0.000    0.294    0.172    0.458   23.384   17.497    5.971
     19.650  413.692    1.107    0.000    0.261    0.160    0.367   23.225   16.958    5.988
     19.660  414.658    1.141    0.000    0.299    0.127    0.333   22.209   16.689    6.052
     19.670  414.019    1.153    0.033    0.452    0.094    0.458   22.856   16.990    6.043
     19.680  415.592    1.285    0.000    0.433    0.067    0.341   23.341   16.745    6.311
     19.690  416.974    1.123    0.000    0.292    0.094    0.348   22.824   16.311    6.134
     19.700  419.487    0.993    0.033    0.348    0.127    0.348   22.871   16.486    6.963
     19.710  418.344    1.399    0.060    0.515    0.094    0.352   23.246   16.197    6.707
     19.720  420.511    1.062    0.033    0.348    0.094    0.435   23.201   17.785    6.705
     19.730  419.260    1.232    0.033    0.307    0.127    0.405   22.668   17.359    5.949
     19.740  417.922    0.993    0.033    0.385    0.127    0.397   21.939   16.583    6.224
     19.750  420.049    1.054    0.000    0.321    0.127    0.413   22.010   17.461    6.741
     19.760  417.959    1.195    0.000    0.635    0.160    0.341   22.218   16.595    5.953
     19.770  418.001    1.339    0.000    0.461    0.187    0.280   22.146   16.672    5.806
     19.780  412.019    1.327    0.033    0.325    0.100    0.333   21.672   17.146    5.545
     19.790  414.896    1.168    0.000    0.352    0.134    0.424   21.794   17.028    5.660
     19.800  414.446    1.263    0.000    0.348    0.194    0.277   21.991   16.439    6.055
     19.810  416.030    1.293    0.033    0.508    0.094    0.458   23.261   16.627    6.027
     19.820  414.348    1.426    0.000    0.522    0.127    0.307   23.237   16.614    5.975
     19.830  415.559    1.009    0.000    0.613    0.100    0.344   22.720   16.730    6.540
     19.840  416.567    1.229    0.000    0.620    0.160    0.405   22.183   16.417    6.038
     19.850  418.878    1.009    0.000    0.560    0.100    0.409   22.037   17.726    5.879
     19.860  419.751    0.925    0.000    0.613    0.134    0.497   23.298   17.853    6.098
     19.870  421.971    0.857    0.000    0.660    0.167    0.409   22.879   16.466    6.359
     19.880  414.467    1.035    0.000    0.507    0.100    0.314   22.625   16.216    6.192
     19.890  412.505    1.244    0.000    0.462    0.194    0.322   22.728   15.248    5.760
     19.900  415.041    1.069    0.000    0.567    0.160    0.394   23.174   16.204    5.759
     19.910  413.937    1.141    0.000    0.507    0.160    0.484   22.468   15.965    5.897
     19.920  415.822    0.974    0.033    0.421    0.127    0.375   22.549   16.742    5.915
     19.930  417.257    1.069    0.000    0.540    0.100    0.356   22.321   16.784    6.204
     19.940  416.120    1.122    0.000    0.564    0.194    0.397   23.119   16.704    5.562
     19.950  415.644    1.092    0.000    0.740    0.100    0.386   21.738   16.685    5.495
     19.960  415.776    1.043    0.000    0.526    0.167    0.420   23.107   16.850    5.590
     19.970  418.445    0.861    0.000    0.613    0.160    0.318   23.176   16.448    5.905
     19.980  421.777    0.937    0.000    0.589    0.127    0.386   23.864   16.610    6.341
     19.990  418.972    0.884    0.033    0.646    0.167    0.307   23.132   16.220    5.986
     20.000  417.088    1.107    0.000    0.553    0.127    0.363   22.154   15.660    5.965
     20.010  418.849    1.126    0.033    0.620    0.194    0.439   22.375   16.956    5.833
     20.020  419.355    1.088    0.033    0.620    0.134    0.409   22.934   15.699    5.829
     20.030  416.154    1.123    0.033    0.627    0.167    0.416   22.817   16.997    5.721
     20.040  415.384    1.123    0.000    0.560    0.094    0.307   23.075   17.212    6.323
     20.050  413.848    1.164    0.000    0.500    0.134    0.579   22.730   15.890    5.971
     20.060  413.506    0.925    0.000    0.486    0.067    0.393   23.244   15.544    5.966
     20.070  411.537    0.982    0.000    0.586    0.134    0.314   22.470   15.960    5.661
     20.080  416.517    0.963    0.033    0.620    0.100    0.409   22.402   15.975    5.992
     20.090  414.374    1.096    0.000    0.722    0.187    0.386   22.070   15.732    5.731
     20.100  416.647    1.187    0.000    0.546    0.194    0.394   23.029   16.341    5.558
     20.110  415.832    0.956    0.000    0.500    0.100    0.525   22.956   16.342    5.992
     20.120  417.273    0.963    0.033    0.642    0.194    0.379   23.018   17.000    6.002
     20.130  421.221    0.914    0.000    0.691    0.160    0.568   22.511   16.982    5.558
     20.140  418.185    1.100    0.000    0.650    0.067    0.330   22.818   16.376    5.897
     20.150  417.796    0.929    0.000    0.579    0.165    0.325   23.246   16.068    5.631
     20.160  417.502    1.047    0.000    0.653    0.100    0.383   23.160   16.995    6.107
     20.170  415.294    0.903    0.000    0.613    0.100    0.272   22.516   15.888    5.968
     20.180  411.906    1.073    0.000    0.541    0.067    0.383   22.359   15.498    5.844
     20.190  412.599    0.982    0.000    0.555    0.067    0.371   22.928   16.656    5.741
     20.200  414.732    0.929    0.000    0.608    0.134    0.205   23.200   15.841    6.126
     20.210  412.987    0.903    0.000    0.469    0.127    0.250   24.123   16.393    5.748
     20.220  415.028    0.993    0.000    0.481    0.134    0.242   23.444   16.442    5.592
     20.230  411.510    1.035    0.000    0.361    0.094    0.242   23.844   15.486    5.826
     20.240  416.703    1.179    0.000    0.469    0.067    0.405   24.530   16.467    5.451
     20.250  415.849    1.016    0.000    0.553    0.100    0.254   23.443   16.559    5.803
     20.260  412.831    0.849    0.000    0.613    0.127    0.541   23.013   16.750    5.491
     20.270  410.837    1.035    0.033    0.441    0.067    0.393   22.239   15.851    5.931
     20.280  418.446    1.047    0.000    0.486    0.100    0.406   23.437   16.891    5.972
     20.290  413.981    0.990    0.000    0.361    0.127    0.303   22.355   16.872    5.292
     20.300  414.770    0.990    0.000    0.469    0.100    0.478   22.357   16.060    6.197
     20.310  415.391    1.202    0.000    0.529    0.201    0.235   22.535   15.967    6.333
     20.320  409.985    1.047    0.000    0.606    0.134    0.254   22.934   15.246    5.762
     20.330  414.391    1.373    0.033    0.550    0.067    0.435   22.818   15.710    6.373
     20.340  412.018    1.301    0.000    0.493    0.127    0.337   22.240   15.186    5.939
     20.350  415.448    1.202    0.000    0.519    0.127    0.516   22.623   16.011    6.355
     20.360  415.328    1.259    0.000    0.433    0.100    0.372   22.472   14.895    6.072
     20.370  413.282    1.320    0.033    0.500    0.100    0.371   22.020   15.987    6.097
     20.380  412.839    1.088    0.000    0.466    0.134    0.349   21.799   16.027    6.281
     20.390  412.693    0.929    0.033    0.522    0.134    0.444   22.182   15.994    5.773
     20.400  414.314    1.195    0.000    0.567    0.100    0.330   23.240   15.422    6.165
     20.410  409.422    1.274    0.000    0.504    0.154    0.345   21.795   16.476    6.270
     20.420  410.796    1.323    0.000    0.607    0.100    0.349   22.020   15.814    5.904
     20.430  411.352    1.221    0.000    0.507    0.127    0.155   22.482   15.743    5.763
     20.440  411.955    1.282    0.000    0.500    0.261    0.345   23.083   15.391    5.815
     20.450  409.373    1.179    0.000    0.564    0.100    0.281   22.200   15.177    5.837
     20.460  410.612    1.179    0.000    0.710    0.127    0.300   22.335   15.618    6.319
     20.470  415.741    1.259    0.000    0.590    0.127    0.333   22.474   14.363    6.414
     20.480  411.068    1.282    0.000    0.507    0.134    0.303   21.902   15.186    5.978
     20.490  413.115    0.956    0.000    0.481    0.127    0.402   21.892   15.953    5.992
     20.500  412.132    1.229    0.000    0.533    0.100    0.247   22.693   14.868    5.667
     20.510  418.618    1.047    0.033    0.562    0.127    0.242   22.473   15.681    6.076
     20.520  410.777    1.069    0.000    0.500    0.127    0.231   21.141   15.174    6.063
     20.530  412.573    1.176    0.000    0.555    0.127    0.372   20.943   15.868    6.061
     20.540  411.208    1.206    0.000    0.593    0.160    0.319   21.789   15.404    5.735
     20.550  411.027    0.982    0.000    0.742    0.167    0.330   21.346   15.490    5.707
     20.560  412.446    1.141    0.000    0.642    0.100    0.345   21.932   15.632    6.041
     20.570  414.099    1.297    0.000    0.713    0.194    0.318   21.754   15.630    5.648
     20.580  408.176    1.187    0.000    0.555    0.160    0.292   21.962   15.475    5.481
     20.590  410.385    1.176    0.000    0.716    0.134    0.322   23.272   15.991    6.091
     20.600  413.269    1.081    0.000    0.615    0.160    0.397   22.519   15.835    5.829
     20.610  411.847    0.990    0.033    0.512    0.100    0.247   22.098   15.240    6.140
     20.620  413.506    1.206    0.033    0.500    0.194    0.360   22.240   15.859    5.600
     20.630  412.056    1.240    0.000    0.555    0.167    0.322   22.702   15.481    5.749
     20.640  413.337    1.115    0.000    0.368    0.100    0.231   22.415   15.166    5.699
     20.650  408.649    1.096    0.000    0.408    0.160    0.258   21.516   15.100    5.905
     20.660  407.889    1.088    0.000    0.575    0.100    0.269   22.231   14.791    5.781
     20.670  411.343    1.168    0.000    0.354    0.160    0.413   21.999   16.318    5.731
     20.680  409.306    1.176    0.000    0.287    0.134    0.379   22.292   14.952    5.456
     20.690  410.106    1.316    0.000    0.287    0.127    0.451   21.439   15.903    5.539
     20.700  409.232    1.240    0.000    0.221    0.167    0.178   22.103   15.262    5.323
     20.710  410.957    1.251    0.000    0.374    0.134    0.269   21.851   15.439    4.962
     20.720  408.486    1.141    0.000    0.227    0.094    0.382   21.151   16.439    5.164
     20.730  409.960    1.141    0.000    0.247    0.134    0.311   22.634   16.222    5.282
     20.740  409.095    1.494    0.000    0.294    0.127    0.265   22.430   16.135    5.302
     20.750  407.624    1.346    0.000    0.354    0.134    0.242   21.936   15.587    5.073
     20.760  408.954    1.255    0.000    0.321    0.127    0.326   21.683   17.050    6.430
     20.770  409.209    1.035    0.000    0.294    0.100    0.258   21.936   16.277    5.346
     20.780  410.723    1.433    0.033    0.294    0.100    0.216   22.159   15.901    5.069
     20.790  410.315    1.202    0.000    0.281    0.160    0.212   21.907   15.619    4.939
     20.800  409.075    1.312    0.000    0.381    0.160    0.311   22.486   15.660    5.111
     20.810  406.770    1.141    0.000    0.388    0.134    0.292   21.756   15.377    5.207
     20.820  410.312    1.069    0.000    0.408    0.205    0.451   21.868   15.515    5.364
     20.830  412.092    1.126    0.000    0.314    0.134    0.333   21.506   15.566    5.703
     20.840  409.896    1.081    0.033    0.247    0.100    0.360   22.660   15.283    5.308
     20.850  414.693    1.126    0.033    0.160    0.232    0.318   21.550   14.616    5.612
     20.860  409.944    1.035    0.033    0.314    0.134    0.273   22.583   14.679    5.703
     20.870  409.511    0.849    0.000    0.348    0.100    0.390   22.088   16.545    5.085
     20.880  408.375    1.229    0.000    0.314    0.160    0.231   21.424   15.495    5.738
     20.890  409.663    1.285    0.000    0.307    0.134    0.269   21.630   16.235    5.239
     20.900  412.541    1.153    0.033    0.254    0.160    0.504   22.197   15.334    5.151
     20.910  413.578    1.123    0.000    0.374    0.134    0.269   22.153   15.201    5.510
     20.920  414.784    1.229    0.000    0.405    0.294    0.322   21.944   16.088    5.043
     20.930  413.133    1.202    0.000    0.419    0.100    0.322   22.304   15.661    5.504
     20.940  413.663    1.259    0.000    0.459    0.261    0.292   22.637   15.660    5.473
     20.950  414.463    1.232    0.000    0.361    0.160    0.303   21.922   16.072    5.082
     20.960  411.325    1.176    0.000    0.366    0.160    0.326   21.575   15.191    5.063
     20.970  412.570    1.195    0.000    0.366    0.160    0.330   21.048   15.663    5.019
     20.980  413.875    1.088    0.000    0.530    0.201    0.398   21.635   15.633    5.303
     20.990  418.292    1.073    0.000    0.366    0.167    0.330   21.325   15.858    5.621
     21.000  417.675    1.168    0.000    0.493    0.134    0.330   22.527   15.177    5.342
     21.010  414.155    1.168    0.000    0.500    0.160    0.406   22.298   14.580    5.530
     21.020  417.148    1.274    0.000    0.593    0.261    0.330   22.258   14.987    5.225
     21.030  415.570    1.278    0.000    0.546    0.100    0.322   21.573   16.559    5.429
     21.040  414.281    1.395    0.033    0.613    0.134    0.284   22.219   15.580    5.802
     21.050  413.177    1.248    0.000    0.673    0.127    0.360   21.300   15.890    5.621
     21.060  410.671    1.195    0.000    0.511    0.067    0.224   21.196   15.952    4.966
     21.070  412.027    1.176    0.000    0.462    0.167    0.239   22.486   16.144    5.414
     21.080  412.870    1.331    0.000    0.493    0.134    0.375   21.660   15.726    5.499
     21.090  412.762    1.248    0.000    0.440    0.160    0.349   20.633   14.957    5.701
     21.100  410.320    1.035    0.000    0.373    0.201    0.318   22.028   15.126    5.626
     21.110  409.997    1.187    0.000    0.533    0.134    0.424   21.490   14.265    5.276
     21.120  411.832    1.062    0.000    0.433    0.201    0.383   21.093   15.191    5.314
     21.130  411.196    1.016    0.000    0.533    0.167    0.337   22.037   15.091    5.112
     21.140  411.122    0.929    0.000    0.526    0.201    0.333   21.772   15.272    5.289
     21.150  412.772    0.993    0.000    0.582    0.160    0.333   22.442   15.622    5.190
     21.160  412.621    1.081    0.000    0.395    0.100    0.371   22.412   15.282    5.168
     21.170  413.544    0.982    0.000    0.601    0.134    0.371   21.706   15.426    5.291
     21.180  414.485    0.982    0.000    0.421    0.134    0.386   21.054   15.266    5.831
     21.190  414.869    1.088    0.000    0.469    0.194    0.462   21.680   15.540    5.317
     21.200  412.022    1.232    0.000    0.440    0.134    0.489   21.241   15.357    5.670
     21.210  411.160    1.206    0.000    0.440    0.234    0.383   21.590   15.419    5.204
     21.220  411.710    1.149    0.000    0.328    0.134    0.269   21.867   15.626    5.460
     21.230  410.354    1.327    0.000    0.421    0.134    0.318   21.346   15.520    5.527
     21.240  412.531    1.460    0.000    0.399    0.134    0.269   21.325   15.331    5.679
     21.250  410.965    1.312    0.000    0.428    0.160    0.349   22.134   15.467    5.153
     21.260  407.306    1.123    0.000    0.526    0.160    0.386   20.458   16.359    4.902
     21.270  407.478    1.088    0.000    0.500    0.167    0.333   20.786   15.511    4.981
     21.280  411.328    1.229    0.000    0.533    0.261    0.386   22.783   15.925    5.850
     21.290  409.977    1.069    0.000    0.395    0.201    0.299   21.516   15.384    5.289
     21.300  410.222    1.096    0.000    0.406    0.201    0.238   21.464   15.428    5.183
     21.310  409.924    1.141    0.000    0.553    0.134    0.152   21.455   15.389    5.156
     21.320  409.840    1.073    0.000    0.522    0.167    0.322   20.867   15.533    4.827
     21.330  408.918    1.123    0.000    0.495    0.201    0.269   20.512   16.011    4.969
     21.340  412.874    1.153    0.000    0.749    0.160    0.319   21.759   15.626    5.665
     21.350  408.146    1.009    0.000    0.435    0.134    0.231   20.858   14.800    5.395
     21.360  412.464    1.232    0.000    0.495    0.167    0.435   21.091   15.221    5.322
     21.370  412.593    1.285    0.000    0.486    0.167    0.371   21.379   16.233    5.269
     21.380  413.016    1.346    0.000    0.536    0.167    0.352   21.074   15.389    5.909
     21.390  411.954    1.267    0.000    0.526    0.167    0.258   21.752   15.720    5.331
     21.400  408.914    1.141    0.033    0.406    0.134    0.242   21.473   15.754    5.157
     21.410  405.718    1.123    0.000    0.440    0.134    0.269   21.123   14.985    5.066
     21.420  410.849    1.285    0.000    0.433    0.167    0.295   22.182   15.185    5.077
     21.430  409.857    1.202    0.000    0.512    0.261    0.451   20.321   15.670    4.852
     21.440  409.957    1.168    0.000    0.430    0.134    0.344   21.078   15.925    4.685
     21.450  411.154    0.914    0.000    0.473    0.134    0.258   21.288   15.833    5.246
     21.460  408.417    1.009    0.000    0.495    0.194    0.413   21.784   16.143    4.844
     21.470  409.403    1.195    0.000    0.488    0.100    0.382   20.677   15.556    4.809
     21.480  409.989    1.062    0.038    0.519    0.294    0.349   20.778   15.544    5.291
     21.490  413.218    0.876    0.000    0.493    0.302    0.455   21.613   15.761    5.176
     21.500  411.539    1.134    0.000    0.560    0.261    0.394   21.315   16.085    4.977
     21.510  406.490    1.153    0.000    0.474    0.234    0.565   22.012   15.169    5.421
     21.520  411.840    1.346    0.000    0.677    0.194    0.485   21.520   15.371    5.227
     21.530  407.337    1.213    0.000    0.452    0.227    0.341   21.484   15.740    5.125
     21.540  408.195    1.123    0.000    0.414    0.100    0.397   22.030   14.966    5.766
     21.550  411.360    1.213    0.000    0.361    0.366    0.292   21.850   15.518    5.182
     21.560  408.062    1.316    0.000    0.399    0.234    0.360   21.541   15.585    5.004
     21.570  407.937    1.221    0.000    0.493    0.234    0.303   21.549   15.209    5.256
     21.580  407.646    1.232    0.000    0.428    0.301    0.504   21.564   15.842    5.794
     21.590  413.001    1.126    0.000    0.462    0.332    0.250   21.917   15.063    5.107
     21.600  406.506    1.149    0.000    0.466    0.201    0.292   21.740   14.852    5.411
     21.610  409.717    1.176    0.000    0.426    0.194    0.224   21.347   15.518    5.205
     21.620  408.874    1.149    0.000    0.466    0.160    0.242   20.746   14.695    5.260
     21.630  412.109    1.115    0.000    0.335    0.265    0.224   21.425   14.927    5.263
     21.640  408.223    1.327    0.000    0.172    0.194    0.337   20.991   15.483    5.097
     21.650  410.582    1.149    0.000    0.493    0.167    0.292   21.768   14.695    5.007
     21.660  408.583    1.232    0.000    0.433    0.201    0.292   21.008   15.618    5.052
     21.670  409.102    1.270    0.000    0.459    0.134    0.383   21.466   14.703    4.950
     21.680  409.283    1.221    0.038    0.553    0.234    0.398   21.590   15.765    5.283
     21.690  408.358    1.221    0.000    0.466    0.261    0.144   20.510   15.827    5.277
     21.700  411.447    1.176    0.000    0.428    0.201    0.170   22.180   15.132    5.424
     21.710  409.969    1.308    0.000    0.486    0.160    0.292   20.824   15.670    4.915
     21.720  408.690    1.069    0.000    0.488    0.100    0.459   22.007   15.892    5.276
     21.730  411.188    1.327    0.000    0.395    0.134    0.500   21.263   16.132    5.379
     21.740  406.464    1.221    0.000    0.526    0.167    0.678   20.777   15.604    5.573
     21.750  408.462    1.361    0.000    0.546    0.167    0.439   21.127   15.841    5.692
     21.760  405.415    1.229    0.000    0.466    0.160    0.397   21.131   16.002    5.646
     21.770  412.664    1.293    0.000    0.579    0.167    0.583   20.633   16.740    5.013
     21.780  406.200    1.016    0.000    0.373    0.201    0.533   20.685   16.251    4.976
     21.790  409.375    1.452    0.000    0.435    0.261    0.515   21.973   15.468    5.609
     21.800  407.303    1.168    0.000    0.373    0.167    0.477   21.097   15.967    5.804
     21.810  409.000    1.126    0.000    0.532    0.134    0.393   21.150   15.314    5.206
     21.820  408.543    1.232    0.000    0.368    0.100    0.397   21.339   15.415    5.719
     21.830  409.202    1.123    0.000    0.493    0.134    0.416   21.000   16.377    5.964
     21.840  409.688    1.221    0.000    0.560    0.201    0.310   21.447   16.006    5.456
     21.850  409.662    1.176    0.000    0.486    0.194    0.454   21.223   16.324    5.530
     21.860  414.209    1.160    0.000    0.493    0.227    0.451   21.617   16.529    5.101
     21.870  414.433    1.115    0.027    0.500    0.234    0.378   21.949   15.764    5.594
     21.880  410.556    1.081    0.000    0.620    0.134    0.412   21.372   16.325    5.656
     21.890  412.449    0.982    0.000    0.546    0.234    0.371   21.097   16.031    5.432
     21.900  408.095    1.047    0.000    0.533    0.201    0.382   20.964   16.137    5.132
     21.910  408.688    1.293    0.000    0.557    0.134    0.302   22.125   16.204    4.910
     21.920  415.491    1.195    0.000    0.421    0.234    0.393   21.193   15.870    5.091
     21.930  412.596    1.179    0.000    0.564    0.239    0.367   20.949   15.858    4.998
     21.940  414.231    1.487    0.000    0.332    0.227    0.413   22.340   15.835    5.249
     21.950  412.363    1.179    0.000    0.368    0.167    0.349   22.066   15.907    5.343
     21.960  412.046    1.043    0.000    0.526    0.167    0.265   22.014   16.043    4.992
     21.970  409.625    1.141    0.000    0.493    0.100    0.321   22.622   16.254    5.748
     21.980  409.879    1.312    0.000    0.466    0.227    0.424   21.618   16.846    5.523
     21.990  409.456    1.168    0.000    0.402    0.167    0.310   21.722   15.483    5.302
     22.000  412.263    1.168    0.000    0.406    0.134    0.349   22.185   16.093    6.231
     22.010  411.199    1.267    0.000    0.533    0.134    0.284   22.346   16.385    5.801
     22.020  411.729    1.126    0.000    0.435    0.167    0.397   22.468   16.195    5.727
     22.030  409.649    1.460    0.000    0.500    0.067    0.496   21.323   16.392    5.770
     22.040  411.790    1.354    0.000    0.361    0.134    0.420   20.688   15.224    5.620
     22.050  411.018    1.399    0.000    0.633    0.134    0.435   22.101   15.384    5.239
     22.060  407.129    1.240    0.000    0.469    0.134    0.443   21.456   15.327    5.278
     22.070  411.791    1.232    0.000    0.399    0.227    0.481   22.821   15.807    5.635
     22.080  413.186    1.217    0.000    0.495    0.067    0.519   20.807   15.958    5.359
     22.090  411.644    0.990    0.000    0.493    0.227    0.363   22.260   16.693    5.496
     22.100  410.812    1.160    0.000    0.553    0.201    0.371   22.381   15.568    5.721
     22.110  410.136    1.134    0.000    0.553    0.201    0.356   21.747   16.041    5.274
     22.120  414.523    1.096    0.000    0.495    0.134    0.394   22.702   16.220    4.873
     22.130  409.104    1.149    0.000    0.406    0.234    0.413   21.755   15.812    5.226
     22.140  411.003    1.213    0.000    0.426    0.201    0.344   22.349   16.349    5.129
     22.150  412.068    1.176    0.000    0.462    0.272    0.409   22.355   16.019    4.861
     22.160  410.119    1.232    0.000    0.533    0.234    0.326   21.670   15.844    5.408
     22.170  412.347    1.176    0.000    0.500    0.134    0.495   22.005   15.683    5.308
     22.180  413.754    1.115    0.000    0.473    0.100    0.284   21.712   15.331    5.520
     22.190  416.045    1.141    0.000    0.493    0.167    0.409   22.316   15.975    5.376
     22.200  410.652    1.179    0.000    0.500    0.227    0.344   21.273   15.494    5.210
     22.210  414.287    1.123    0.000    0.533    0.227    0.371   22.114   15.815    5.447
     22.220  412.770    1.221    0.000    0.500    0.134    0.341   21.910   15.762    5.144
     22.230  416.686    1.274    0.000    0.515    0.100    0.280   22.318   16.568    5.267
     22.240  411.282    1.160    0.000    0.519    0.167    0.446   21.508   15.826    5.389
     22.250  414.963    1.301    0.000    0.402    0.194    0.360   21.686   15.917    5.413
     22.260  410.934    1.187    0.000    0.469    0.201    0.435   22.260   15.474    5.548
     22.270  410.773    1.213    0.000    0.440    0.167    0.363   23.107   15.702    5.759
     22.280  410.472    1.229    0.000    0.361    0.100    0.428   21.843   15.828    5.959
     22.290  409.473    1.172    0.000    0.402    0.201    0.522   22.929   15.980    5.785
     22.300  406.985    1.221    0.000    0.435    0.167    0.333   22.343   15.731    5.784
     22.310  413.744    1.229    0.000    0.593    0.194    0.306   22.672   16.186    5.259
     22.320  412.504    1.062    0.033    0.466    0.221    0.393   22.178   16.224    5.605
     22.330  413.590    1.255    0.000    0.428    0.134    0.216   21.963   15.976    5.511
     22.340  408.557    1.069    0.000    0.428    0.134    0.397   22.257   16.184    5.221
     22.350  412.205    0.967    0.000    0.469    0.167    0.268   22.854   16.016    5.048
     22.360  411.212    1.069    0.000    0.435    0.100    0.356   23.111   15.705    4.609
     22.370  406.503    0.963    0.000    0.462    0.194    0.257   22.071   14.897    4.788
     22.380  411.244    1.009    0.000    0.402    0.100    0.432   22.556   15.805    5.908
     22.390  410.738    1.168    0.000    0.368    0.134    0.435   22.291   16.686    5.366
     22.400  412.847    1.126    0.000    0.462    0.100    0.442   22.005   16.159    5.239
     22.410  408.634    1.149    0.000    0.402    0.134    0.318   22.636   15.878    4.985
     22.420  411.879    1.179    0.000    0.529    0.194    0.382   22.093   15.551    4.991
     22.430  412.097    1.259    0.000    0.462    0.100    0.379   22.084   15.883    5.091
     22.440  411.769    1.035    0.000    0.579    0.167    0.307   22.245   15.404    5.393
     22.450  410.783    1.009    0.000    0.455    0.194    0.382   22.622   15.576    5.053
     22.460  411.254    1.232    0.000    0.493    0.294    0.193   21.370   15.705    5.206
     22.470  414.318    1.100    0.000    0.459    0.160    0.533   21.746   15.449    5.236
     22.480  415.937    1.016    0.000    0.433    0.100    0.473   22.631   16.158    5.500
     22.490  415.254    1.051    0.000    0.469    0.134    0.344   22.071   16.379    5.107
     22.500  414.445    1.248    0.000    0.435    0.234    0.386   22.646   16.315    5.693
     22.510  412.532    1.232    0.000    0.395    0.134    0.458   22.518   15.889    5.376
     22.520  414.214    1.176    0.000    0.629    0.134    0.420   22.027   16.259    5.711
     22.530  413.875    1.028    0.000    0.507    0.201    0.404   21.334   15.849    5.032
     22.540  418.069    1.047    0.000    0.500    0.167    0.379   21.701   16.915    5.637
     22.550  416.921    0.974    0.000    0.515    0.227    0.451   22.416   15.922    5.336
     22.560  411.034    1.232    0.000    0.402    0.100    0.344   22.547   16.095    5.391
     22.570  415.454    1.016    0.000    0.533    0.194    0.360   22.795   16.290    5.760
     22.580  414.347    1.126    0.000    0.428    0.100    0.280   22.212   15.820    5.463
     22.590  411.842    1.126    0.000    0.395    0.127    0.397   22.351   16.547    4.798
     22.600  414.003    1.206    0.000    0.395    0.160    0.321   22.736   16.260    4.975
     22.610  414.983    1.020    0.000    0.488    0.127    0.344   22.282   16.413    5.131
     22.620  412.148    1.126    0.033    0.466    0.134    0.344   21.791   15.857    5.080
     22.630  414.720    1.388    0.000    0.428    0.134    0.318   22.673   16.029    5.284
     22.640  414.279    1.339    0.000    0.493    0.165    0.382   21.378   15.939    5.228
     22.650  413.005    1.270    0.000    0.526    0.160    0.280   21.794   15.712    5.554
     22.660  413.436    1.285    0.027    0.481    0.261    0.420   22.627   15.079    4.720
     22.670  411.842    1.206    0.000    0.555    0.232    0.397   22.890   14.914    5.065
     22.680  409.879    1.350    0.000    0.582    0.227    0.371   22.184   15.261    5.400
     22.690  414.693    1.631    0.000    0.488    0.201    0.386   22.365   15.770    5.358
     22.700  413.339    1.297    0.000    0.495    0.134    0.265   22.549   14.745    5.682
     22.710  412.469    1.255    0.000    0.529    0.160    0.371   22.843   15.345    5.615
     22.720  412.195    1.380    0.000    0.455    0.167    0.393   21.866   15.559    5.699
     22.730  411.820    1.190    0.000    0.462    0.100    0.435   22.463   16.145    5.449
     22.740  412.918    1.107    0.000    0.522    0.201    0.371   21.683   16.068    5.145
     22.750  407.764    1.301    0.000    0.555    0.227    0.322   21.622   15.348    5.355
     22.760  408.545    1.221    0.000    0.522    0.127    0.382   22.325   15.174    5.687
     22.770  412.076    1.115    0.000    0.469    0.201    0.307   22.332   14.854    5.805
     22.780  413.405    1.410    0.000    0.402    0.100    0.307   23.056   15.154    5.817
     22.790  415.027    1.399    0.000    0.428    0.134    0.401   22.288   15.797    5.947
     22.800  409.147    1.365    0.000    0.368    0.268    0.492   22.776   15.579    5.548
     22.810  412.277    1.206    0.000    0.435    0.100    0.307   22.585   15.403    5.358
     22.820  414.178    1.255    0.000    0.495    0.261    0.291   22.581   15.608    5.618
     22.830  411.338    1.418    0.000    0.495    0.127    0.303   22.253   15.315    5.266
     22.840  412.329    1.259    0.000    0.428    0.127    0.461   23.147   15.597    5.092
     22.850  409.821    1.429    0.000    0.495    0.261    0.337   22.268   15.631    5.752
     22.860  416.536    1.559    0.000    0.469    0.227    0.318   22.200   16.218    4.806
     22.870  413.431    1.312    0.000    0.596    0.167    0.344   23.315   16.746    5.049
     22.880  409.714    1.361    0.000    0.522    0.160    0.254   21.697   15.577    5.112
     22.890  415.261    1.293    0.000    0.435    0.127    0.307   22.102   16.089    5.112
     22.900  413.748    1.384    0.000    0.462    0.067    0.405   23.116   16.337    5.606
     22.910  410.908    1.221    0.000    0.469    0.160    0.307   23.642   15.428    5.699
     22.920  413.768    1.327    0.000    0.569    0.261    0.393   23.283   16.342    5.391
     22.930  409.029    1.202    0.000    0.395    0.134    0.397   21.983   15.439    5.189
     22.940  410.801    1.376    0.000    0.533    0.201    0.371   22.642   15.651    5.351
     22.950  413.776    1.330    0.000    0.548    0.134    0.318   23.102   16.587    5.792
     22.960  410.507    1.153    0.000    0.515    0.201    0.402   21.707   16.049    5.485
     22.970  412.603    1.365    0.000    0.522    0.067    0.360   22.204   16.447    6.017
     22.980  412.728    1.293    0.000    0.488    0.167    0.333   21.895   15.341    5.648
     22.990  412.629    1.350    0.000    0.502    0.261    0.393   22.085   15.522    5.616
     23.000  419.169    1.270    0.000    0.495    0.160    0.254   22.501   16.391    5.752
     23.010  411.308    1.126    0.000    0.519    0.160    0.242   22.731   15.554    6.182
     23.020  415.825    1.441    0.000    0.462    0.160    0.269   23.117   15.991    5.500
     23.030  411.209    1.248    0.000    0.388    0.100    0.254   22.656   15.896    6.253
     23.040  416.418    1.168    0.000    0.455    0.167    0.204   21.918   15.766    5.500
     23.050  412.189    0.993    0.000    0.493    0.100    0.333   21.398   16.678    5.907
     23.060  413.770    1.331    0.000    0.500    0.100    0.340   21.940   15.822    5.483
     23.070  415.133    1.202    0.000    0.522    0.167    0.349   21.466   16.072    5.647
     23.080  414.168    1.259    0.000    0.488    0.100    0.318   21.855   16.446    5.584
     23.090  412.994    1.285    0.000    0.526    0.100    0.511   22.343   15.994    5.199
     23.100  413.772    1.441    0.000    0.493    0.167    0.269   21.800   15.556    5.204
     23.110  411.044    1.327    0.000    0.508    0.100    0.333   22.216   15.595    5.609
     23.120  415.527    1.429    0.000    0.448    0.067    0.325   21.845   16.088    5.664
     23.130  409.591    1.373    0.000    0.515    0.134    0.352   21.952   15.067    5.581
     23.140  413.681    1.282    0.000    0.508    0.194    0.280   21.864   16.544    5.829
     23.150  416.895    1.468    0.000    0.455    0.194    0.242   22.055   15.925    5.636
     23.160  412.493    1.228    0.038    0.488    0.134    0.250   22.629   16.198    5.551
     23.170  410.132    0.967    0.000    0.354    0.100    0.280   22.293   15.534    5.858
     23.180  411.798    1.141    0.000    0.354    0.134    0.360   22.529   16.097    5.621
     23.190  415.669    0.876    0.000    0.328    0.201    0.337   22.885   15.598    5.778
     23.200  412.483    1.213    0.000    0.321    0.234    0.318   22.645   16.431    5.532
     23.210  414.687    0.929    0.000    0.348    0.167    0.280   23.188   15.774    4.967
     23.220  414.174    1.202    0.000    0.294    0.254    0.371   22.716   16.969    5.000
     23.230  410.594    1.274    0.000    0.301    0.160    0.200   22.811   15.609    5.752
     23.240  412.048    1.187    0.000    0.488    0.201    0.322   22.682   15.872    5.271
     23.250  410.667    0.990    0.000    0.402    0.100    0.295   22.349   15.827    5.804
     23.260  412.347    1.115    0.000    0.421    0.134    0.242   21.818   15.532    5.270
     23.270  414.584    1.240    0.000    0.402    0.167    0.356   22.365   17.325    5.873
     23.280  414.004    1.134    0.000    0.268    0.194    0.344   22.328   17.120    5.446
     23.290  413.322    1.149    0.038    0.428    0.134    0.406   21.177   16.858    5.230
     23.300  412.776    1.134    0.000    0.261    0.167    0.292   22.107   16.615    5.564
     23.310  408.784    1.073    0.000    0.268    0.167    0.372   22.005   16.810    5.539
     23.320  409.125    1.240    0.000    0.321    0.134    0.402   21.912   15.948    5.662
     23.330  414.254    1.187    0.000    0.314    0.160    0.265   22.483   16.239    5.869
     23.340  413.718    0.982    0.000    0.261    0.160    0.307   22.586   15.997    5.629
     23.350  410.427    1.293    0.000    0.294    0.134    0.397   21.541   15.582    5.323
     23.360  412.715    1.232    0.000    0.247    0.165    0.284   21.564   15.967    5.897
     23.370  409.131    1.123    0.000    0.374    0.201    0.496   21.950   16.005    5.517
     23.380  409.382    1.221    0.000    0.321    0.201    0.367   22.241   15.972    5.247
     23.390  415.506    1.301    0.000    0.448    0.160    0.330   23.276   16.350    5.337
     23.400  413.558    1.285    0.000    0.388    0.201    0.349   21.161   16.461    5.758
     23.410  415.964    1.248    0.000    0.335    0.234    0.208   21.956   15.456    5.370
     23.420  414.665    1.350    0.000    0.335    0.100    0.269   22.924   15.117    5.422
     23.430  413.135    1.407    0.067    0.361    0.167    0.462   22.075   16.076    5.469
     23.440  413.924    1.141    0.000    0.448    0.294    0.435   22.193   15.351    5.468
     23.450  419.737    1.354    0.000    0.354    0.234    0.356   21.785   15.957    5.491
     23.460  416.670    1.206    0.000    0.455    0.167    0.473   21.702   16.383    5.696
     23.470  412.667    1.232    0.000    0.381    0.194    0.333   22.395   15.686    5.328
     23.480  413.000    1.274    0.000    0.294    0.167    0.382   22.709   16.892    5.407
     23.490  411.623    1.494    0.000    0.261    0.134    0.427   21.721   15.706    5.213
     23.500  415.908    1.335    0.000    0.234    0.167    0.307   22.292   15.566    5.616
     23.510  415.254    1.532    0.000    0.294    0.134    0.307   21.935   16.099    5.407
     23.520  413.612    1.407    0.000    0.321    0.134    0.393   20.693   15.753    5.176
     23.530  411.221    1.456    0.027    0.328    0.134    0.386   20.832   16.179    5.422
     23.540  414.076    1.339    0.000    0.381    0.134    0.424   20.683   16.580    5.016
     23.550  412.328    1.437    0.000    0.301    0.201    0.371   21.735   16.084    4.734
     23.560  415.879    1.221    0.000    0.414    0.094    0.484   20.620   16.909    5.661
     23.570  414.928    1.373    0.000    0.408    0.194    0.295   20.946   17.153    4.676
     23.580  416.656    1.312    0.000    0.455    0.201    0.402   21.635   16.842    5.252
     23.590  420.335    1.187    0.000    0.388    0.167    0.242   21.277   16.285    5.155
     23.600  414.896    1.361    0.000    0.381    0.201    0.307   21.815   15.743    5.150
     23.610  412.609    1.221    0.000    0.455    0.194    0.307   21.470   16.135    5.323
     23.620  414.509    1.327    0.000    0.254    0.100    0.258   22.278   15.646    5.555
     23.630  411.276    1.274    0.000    0.227    0.167    0.242   22.037   15.897    5.584
     23.640  418.225    1.369    0.000    0.160    0.167    0.322   22.197   16.792    5.426
     23.650  413.752    1.096    0.000    0.321    0.167    0.337   21.567   16.079    5.336
     23.660  412.217    1.149    0.000    0.328    0.167    0.284   21.272   16.553    5.556
     23.670  410.231    1.312    0.000    0.428    0.234    0.375   21.604   15.696    6.270
     23.680  412.143    1.274    0.000    0.421    0.134    0.242   21.708   15.630    5.740
     23.690  411.305    1.320    0.000    0.328    0.261    0.322   22.456   16.117    5.966
     23.700  415.596    1.229    0.000    0.395    0.134    0.352   22.022   15.668    6.129
     23.710  410.443    1.339    0.038    0.462    0.201    0.216   21.025   16.181    5.806
     23.720  411.503    1.009    0.000    0.287    0.134    0.235   22.396   15.728    5.964
     23.730  405.977    1.149    0.000    0.481    0.167    0.291   20.908   15.468    5.657
     23.740  410.436    1.088    0.000    0.388    0.100    0.466   21.012   15.701    5.584
     23.750  405.492    1.168    0.000    0.448    0.067    0.318   21.043   15.698    5.205
     23.760  411.432    1.292    0.000    0.388    0.033    0.311   21.123   17.262    5.710
     23.770  411.526    1.354    0.000    0.402    0.234    0.231   21.031   17.044    5.767
     23.780  409.706    1.399    0.000    0.335    0.167    0.421   21.381   16.536    5.580
     23.790  411.212    1.282    0.000    0.348    0.234    0.352   21.517   15.643    5.406
     23.800  408.823    1.274    0.000    0.321    0.100    0.280   21.443   15.811    5.158
     23.810  407.443    1.195    0.000    0.488    0.100    0.318   21.630   15.811    5.511
     23.820  409.946    1.380    0.033    0.575    0.167    0.420   21.813   16.266    6.272
     23.830  411.931    1.213    0.000    0.414    0.201    0.386   21.800   16.358    5.766
     23.840  413.586    1.293    0.000    0.395    0.167    0.360   21.803   16.597    5.642
     23.850  409.511    1.365    0.033    0.367    0.201    0.269   21.077   16.172    5.786
     23.860  411.395    1.373    0.000    0.335    0.201    0.436   22.206   15.946    5.746
     23.870  405.419    1.141    0.000    0.395    0.167    0.345   20.719   15.055    5.510
     23.880  410.433    1.134    0.000    0.268    0.294    0.292   21.496   15.980    5.572
     23.890  409.403    1.248    0.000    0.354    0.268    0.326   20.800   16.604    5.503
     23.900  411.983    1.270    0.000    0.321    0.201    0.360   21.356   16.856    6.019
     23.910  412.744    1.096    0.000    0.328    0.261    0.284   21.785   16.888    6.051
     23.920  413.162    1.229    0.000    0.268    0.167    0.477   21.931   16.975    5.464
     23.930  413.855    1.221    0.000    0.395    0.234    0.390   23.027   17.367    5.745
     23.940  413.130    1.441    0.000    0.488    0.134    0.383   20.620   17.383    5.668
     23.950  413.164    1.282    0.000    0.361    0.194    0.284   22.176   16.903    5.788
     23.960  409.047    1.153    0.000    0.368    0.194    0.488   20.772   17.083    5.171
     23.970  411.363    1.490    0.000    0.294    0.239    0.477   22.283   17.363    5.661
     23.980  409.489    1.123    0.000    0.441    0.261    0.594   21.290   17.167    5.354
     23.990  405.612    1.376    0.000    0.455    0.201    0.553   21.349   16.610    5.759
     24.000  407.075    1.251    0.000    0.448    0.167    0.435   21.272   15.661    5.679
     24.010  415.962    1.262    0.000    0.354    0.201    0.409   21.307   16.666    5.485
     24.020  414.928    1.285    0.000    0.455    0.227    0.511   21.680   16.451    5.160
     24.030  412.769    1.088    0.000    0.421    0.134    0.329   22.096   16.098    5.581
     24.040  411.808    1.149    0.000    0.348    0.167    0.307   22.778   16.272    5.989
     24.050  412.136    1.176    0.033    0.328    0.234    0.397   21.013   15.950    5.699
     24.060  409.885    1.320    0.000    0.287    0.194    0.311   20.726   15.971    5.696
     24.070  409.610    1.240    0.000    0.474    0.234    0.329   21.584   15.600    5.416
     24.080  411.880    1.274    0.000    0.408    0.167    0.299   21.211   15.339    5.521
     24.090  409.634    1.335    0.000    0.448    0.167    0.258   21.113   15.602    5.278
     24.100  410.874    1.437    0.000    0.354    0.167    0.356   20.894   15.486    5.808
     24.110  410.272    1.221    0.000    0.348    0.160    0.333   20.517   16.661    5.509
     24.120  409.144    1.210    0.000    0.321    0.067    0.431   21.660   16.101    5.516
     24.130  407.846    1.141    0.000    0.388    0.160    0.367   21.851   15.680    5.365
     24.140  411.058    1.426    0.000    0.287    0.167    0.458   21.650   16.104    5.495
     24.150  410.983    1.282    0.000    0.381    0.127    0.340   22.404   15.706    6.014
     24.160  408.007    1.274    0.000    0.381    0.134    0.329   22.108   15.837    5.912
     24.170  409.861    1.282    0.000    0.354    0.167    0.428   21.733   15.591    5.524
     24.180  413.632    1.392    0.033    0.448    0.134    0.269   22.190   17.166    5.813
     24.190  411.148    1.312    0.000    0.321    0.138    0.453   21.857   16.397    5.748
     24.200  412.561    1.399    0.000    0.247    0.167    0.371   21.469   15.691    6.170
     24.210  412.390    1.339    0.000    0.374    0.134    0.413   22.305   16.110    6.048
     24.220  409.555    1.190    0.000    0.254    0.160    0.413   21.375   16.212    5.524
     24.230  407.408    1.361    0.000    0.401    0.201    0.397   21.418   15.575    6.168
     24.240  404.157    1.422    0.000    0.294    0.134    0.499   20.948   15.455    5.693
     24.250  407.379    1.168    0.000    0.448    0.167    0.462   21.187   15.319    5.707
     24.260  408.522    1.259    0.000    0.668    0.294    0.462   22.066   16.104    5.819
     24.270  410.360    1.274    0.000    0.481    0.227    0.224   22.135   15.906    5.710
     24.280  414.535    1.532    0.000    0.421    0.160    0.360   21.361   15.929    5.703
     24.290  412.025    1.232    0.000    0.294    0.234    0.420   21.885   16.067    5.992
     24.300  411.684    1.179    0.000    0.388    0.227    0.367   21.694   15.988    5.919
     24.310  417.203    1.221    0.000    0.488    0.234    0.397   21.813   16.303    5.179
     24.320  415.708    1.384    0.000    0.448    0.227    0.413   22.442   15.649    5.630
     24.330  412.557    1.308    0.000    0.321    0.134    0.439   21.995   15.206    5.746
     24.340  412.103    1.320    0.000    0.502    0.067    0.258   22.660   14.800    5.880
     24.350  408.354    1.248    0.000    0.515    0.134    0.371   22.303   16.010    5.341
     24.360  411.427    1.206    0.000    0.428    0.100    0.367   22.353   15.738    5.620
     24.370  407.372    1.388    0.000    0.562    0.134    0.375   22.415   15.796    5.479
     24.380  409.771    1.255    0.000    0.540    0.167    0.295   22.919   15.077    5.643
     24.390  413.952    1.327    0.000    0.568    0.234    0.409   22.621   15.049    5.793
     24.400  412.076    1.168    0.000    0.555    0.134    0.356   23.249   15.341    5.744
     24.410  410.567    1.282    0.000    0.622    0.160    0.348   22.371   15.304    5.118
     24.420  410.629    1.168    0.000    0.388    0.172    0.371   22.059   15.266    5.803
     24.430  411.583    1.429    0.000    0.575    0.265    0.329   22.321   15.525    5.710
     24.440  413.287    1.221    0.000    0.488    0.167    0.295   22.008   15.434    5.055
     24.450  411.266    1.267    0.000    0.455    0.134    0.269   23.098   14.817    5.213
     24.460  417.288    1.354    0.033    0.287    0.167    0.284   21.488   15.706    5.953
     24.470  412.997    1.323    0.000    0.314    0.134    0.360   22.329   15.718    5.801
     24.480  414.814    1.285    0.000    0.287    0.227    0.372   22.585   16.399    5.689
     24.490  410.032    0.982    0.000    0.328    0.201    0.386   22.570   15.614    5.778
     24.500  415.067    1.392    0.000    0.261    0.201    0.261   22.342   15.426    6.127
     24.510  413.756    1.452    0.000    0.194    0.201    0.258   22.386   16.027    6.002
     24.520  412.423    1.308    0.000    0.227    0.134    0.265   21.782   15.617    6.059
     24.530  413.447    1.248    0.000    0.247    0.234    0.428   22.396   15.465    5.608
     24.540  415.201    1.365    0.000    0.314    0.167    0.386   21.909   15.349    5.645
     24.550  413.259    1.331    0.000    0.348    0.201    0.492   22.145   15.650    5.460
     24.560  415.166    1.354    0.000    0.194    0.234    0.311   22.054   15.414    5.739
     24.570  416.514    1.418    0.000    0.261    0.167    0.277   22.727   15.234    5.871
     24.580  415.879    1.335    0.000    0.321    0.234    0.277   22.394   16.207    5.794
     24.590  413.305    1.149    0.000    0.488    0.294    0.386   22.230   16.253    5.366
     24.600  412.013    1.373    0.000    0.555    0.167    0.439   22.376   15.425    5.263
     24.610  414.135    1.312    0.000    0.435    0.201    0.413   22.186   16.497    5.538
     24.620  410.117    1.195    0.000    0.455    0.325    0.326   22.606   15.550    5.608
     24.630  410.617    1.274    0.000    0.488    0.268    0.349   22.869   15.628    5.605
     24.640  413.045    1.149    0.000    0.615    0.201    0.330   22.608   15.463    5.680
     24.650  409.641    1.399    0.000    0.455    0.201    0.333   22.080   15.575    6.148
     24.660  414.118    1.418    0.000    0.522    0.261    0.333   22.727   15.817    6.106
     24.670  412.701    1.426    0.000    0.481    0.194    0.322   23.229   16.757    5.975
     24.680  414.048    1.524    0.000    0.555    0.100    0.349   22.664   15.715    5.732
     24.690  411.035    1.335    0.000    0.529    0.167    0.349   22.232   16.052    5.820
     24.700  414.852    1.426    0.033    0.368    0.306    0.462   22.488   15.912    5.621
     24.710  415.412    1.285    0.000    0.488    0.167    0.416   22.395   15.895    5.734
     24.720  413.472    1.308    0.033    0.314    0.134    0.288   21.663   15.737    6.226
     24.730  410.428    1.270    0.000    0.381    0.067    0.291   22.547   15.895    5.831
     24.740  415.267    1.346    0.000    0.481    0.234    0.428   22.359   16.830    5.903
     24.750  412.100    1.221    0.000    0.268    0.261    0.481   22.237   15.827    5.477
     24.760  410.543    1.301    0.000    0.354    0.261    0.489   21.482   16.649    6.195
     24.770  410.901    1.016    0.000    0.414    0.272    0.530   21.437   15.774    5.978
     24.780  411.920    1.209    0.000    0.314    0.167    0.371   21.632   15.512    6.052
     24.790  413.096    1.301    0.038    0.354    0.134    0.307   22.105   15.844    5.873
     24.800  413.131    1.346    0.000    0.301    0.138    0.363   22.549   14.862    6.066
     24.810  410.983    1.213    0.000    0.301    0.167    0.473   22.186   15.337    5.973
     24.820  411.729    1.346    0.000    0.354    0.134    0.450   22.655   15.398    5.810
     24.830  408.967    1.202    0.000    0.261    0.167    0.439   21.348   15.353    5.752
     24.840  413.386    1.494    0.000    0.488    0.167    0.292   22.918   15.367    5.700
     24.850  413.616    1.248    0.000    0.227    0.067    0.341   21.981   15.469    5.697
     24.860  411.495    1.308    0.000    0.268    0.234    0.398   21.855   15.484    5.752
     24.870  417.240    1.373    0.000    0.374    0.134    0.397   21.760   15.404    5.382
     24.880  411.917    1.399    0.000    0.341    0.100    0.295   21.384   14.584    6.090
     24.890  415.598    1.240    0.000    0.254    0.201    0.390   22.298   14.954    6.445
     24.900  412.983    1.399    0.000    0.294    0.127    0.333   21.844   15.653    5.669
     24.910  411.481    1.285    0.000    0.261    0.201    0.295   21.928   15.535    6.152
     24.920  413.250    1.320    0.000    0.261    0.227    0.413   22.008   15.267    5.613
     24.930  412.829    1.339    0.000    0.388    0.227    0.322   21.290   15.674    5.944
     24.940  414.576    1.361    0.000    0.167    0.234    0.333   21.806   15.463    5.671
     24.950  416.405    1.301    0.000    0.348    0.194    0.330   21.424   15.392    6.048
     24.960  416.157    1.176    0.000    0.367    0.134    0.349   21.339   15.840    5.562
     24.970  416.020    1.274    0.000    0.455    0.261    0.527   21.608   15.519    5.732
     24.980  413.159    1.384    0.000    0.414    0.201    0.345   21.630   15.146    5.808
     24.990  411.877    1.229    0.000    0.448    0.201    0.436   21.962   15.204    5.940
     25.000  416.632    1.232    0.000    0.281    0.167    0.360   22.053   15.858    5.708
     25.010  412.257    1.206    0.000    0.441    0.167    0.402   21.169   15.359    5.761
     25.020  414.392    1.274    0.000    0.455    0.134    0.322   21.555   15.407    6.176
     25.030  415.968    1.217    0.000    0.361    0.134    0.439   21.843   15.692    6.037
     25.040  415.633    1.331    0.000    0.434    0.261    0.470   22.263   15.513    6.421
     25.050  414.066    1.274    0.000    0.374    0.167    0.436   22.698   15.500    6.261
     25.060  418.531    1.141    0.000    0.361    0.261    0.372   22.218   16.828    6.555
     25.070  420.247    1.327    0.000    0.307    0.201    0.311   22.755   15.329    6.207
     25.080  416.490    1.464    0.000    0.227    0.201    0.439   22.554   15.674    5.869
     25.090  414.939    1.346    0.000    0.227    0.160    0.292   22.008   15.946    6.070
     25.100  415.277    1.426    0.000    0.214    0.194    0.356   23.072   15.997    5.687
     25.110  414.096    1.123    0.000    0.294    0.134    0.356   22.142   16.407    5.762
     25.120  417.117    1.331    0.000    0.314    0.194    0.231   22.982   15.881    6.218
     25.130  419.745    1.468    0.000    0.261    0.127    0.288   22.500   15.465    5.737
     25.140  414.135    1.468    0.000    0.367    0.127    0.269   22.754   15.237    5.704
     25.150  419.269    1.475    0.000    0.314    0.167    0.318   23.381   15.928    6.240
     25.160  414.079    1.248    0.000    0.368    0.167    0.295   22.108   15.865    6.147
     25.170  417.392    1.195    0.000    0.582    0.127    0.344   22.672   16.047    5.848
     25.180  415.036    1.062    0.000    0.395    0.167    0.372   22.821   15.910    5.711
     25.190  411.427    1.357    0.000    0.361    0.100    0.333   21.921   14.760    5.428
     25.200  417.034    1.365    0.000    0.301    0.194    0.258   22.849   15.554    5.912
     25.210  413.044    1.365    0.000    0.448    0.194    0.356   22.527   15.488    5.486
     25.220  412.754    1.259    0.033    0.348    0.160    0.231   22.660   14.311    5.832
     25.230  414.352    1.373    0.000    0.414    0.227    0.478   22.513   15.619    5.932
     25.240  412.531    1.388    0.033    0.401    0.134    0.246   22.437   14.621    5.836
     25.250  414.602    1.195    0.000    0.501    0.201    0.269   22.158   15.312    5.986
     25.260  414.426    1.532    0.000    0.287    0.201    0.398   21.934   15.278    5.883
     25.270  414.302    1.206    0.000    0.321    0.100    0.492   21.629   15.861    5.998
     25.280  411.634    1.221    0.000    0.455    0.100    0.504   21.929   15.520    6.347
     25.290  412.718    1.323    0.000    0.294    0.160    0.478   21.728   15.953    5.663
     25.300  411.872    1.392    0.000    0.421    0.167    0.292   21.997   15.459    5.322
     25.310  414.220    1.331    0.000    0.301    0.134    0.344   21.338   16.099    5.880
     25.320  414.639    1.308    0.000    0.321    0.167    0.398   22.038   15.490    6.430
     25.330  415.752    1.255    0.000    0.354    0.167    0.587   21.961   15.145    6.431
     25.340  414.774    1.274    0.000    0.421    0.127    0.432   21.553   15.118    5.698
     25.350  417.484    1.195    0.000    0.462    0.134    0.550   22.328   15.301    5.785
     25.360  417.014    1.339    0.000    0.502    0.160    0.360   22.551   15.538    5.907
     25.370  414.082    1.195    0.000    0.435    0.094    0.436   22.044   15.840    6.478
     25.380  415.706    1.221    0.000    0.361    0.167    0.611   22.252   16.836    6.028
     25.390  409.194    1.319    0.000    0.381    0.167    0.318   22.435   15.422    5.515
     25.400  411.926    1.195    0.000    0.560    0.194    0.435   21.278   15.031    5.683
     25.410  413.062    1.392    0.000    0.455    0.134    0.322   21.929   15.406    5.942
     25.420  411.450    1.267    0.000    0.481    0.160    0.383   22.544   15.166    6.466
     25.430  420.525    1.380    0.000    0.575    0.067    0.205   22.532   16.255    5.814
     25.440  416.591    1.168    0.000    0.306    0.100    0.299   20.766   14.727    5.877
     25.450  414.541    1.153    0.000    0.366    0.134    0.360   21.723   15.432    5.979
     25.460  415.148    1.327    0.000    0.325    0.167    0.402   21.614   15.179    6.334
     25.470  413.571    1.285    0.000    0.426    0.134    0.413   23.324   14.956    5.759
     25.480  418.558    1.274    0.000    0.452    0.127    0.322   22.366   15.295    6.223
     25.490  417.120    1.195    0.000    0.419    0.094    0.295   22.398   15.268    6.164
     25.500  411.991    1.308    0.000    0.254    0.167    0.386   21.634   15.490    5.679
     25.510  415.926    1.399    0.000    0.354    0.100    0.280   21.937   16.014    5.840
     25.520  415.331    1.361    0.000    0.388    0.067    0.455   21.535   15.646    6.028
     25.530  411.894    1.327    0.000    0.408    0.100    0.231   21.693   15.944    6.006
     25.540  411.425    1.202    0.000    0.341    0.194    0.333   21.774   16.828    5.761
     25.550  413.978    1.361    0.000    0.414    0.134    0.402   22.832   15.780    6.577
     25.560  413.591    1.399    0.000    0.221    0.100    0.466   22.538   15.569    6.021
     25.570  414.180    1.308    0.000    0.274    0.100    0.383   22.306   15.322    6.017
     25.580  417.464    1.312    0.000    0.261    0.160    0.356   21.810   15.915    5.986
     25.590  416.791    1.471    0.000    0.221    0.100    0.326   21.715   15.344    6.003
     25.600  417.891    1.361    0.000    0.281    0.134    0.333   22.587   15.885    5.732
     25.610  415.854    1.373    0.000    0.334    0.160    0.344   22.560   15.530    5.724
     25.620  419.330    1.380    0.033    0.187    0.134    0.269   22.653   14.840    5.331
     25.630  417.946    1.312    0.000    0.247    0.194    0.349   22.102   15.645    6.059
     25.640  415.117    1.365    0.000    0.221    0.134    0.500   21.986   15.781    6.058
     25.650  417.614    1.388    0.000    0.314    0.227    0.569   22.117   16.684    5.571
     25.660  414.338    1.350    0.000    0.334    0.194    0.444   22.145   16.832    5.341
     25.670  416.186    1.354    0.000    0.274    0.167    0.349   21.921   16.810    5.864
     25.680  414.973    1.096    0.000    0.247    0.134    0.584   22.518   16.252    6.551
     25.690  418.508    1.293    0.000    0.274    0.167    0.516   22.912   16.189    5.327
     25.700  416.702    1.244    0.000    0.180    0.201    0.542   22.257   15.541    5.877
     25.710  414.662    1.392    0.000    0.226    0.134    0.383   22.468   15.234    5.801
     25.720  414.064    1.213    0.000    0.221    0.167    0.432   21.587   15.370    5.641
     25.730  415.647    1.206    0.000    0.367    0.100    0.421   22.310   16.004    5.464
     25.740  414.326    1.407    0.000    0.274    0.100    0.425   22.122   15.528    5.847
     25.750  416.260    1.524    0.000    0.154    0.067    0.462   21.952   16.369    5.693
     25.760  414.933    1.604    0.000    0.254    0.227    0.390   21.671   16.083    6.272
     25.770  412.490    1.570    0.000    0.274    0.167    0.455   21.827   16.390    5.784
     25.780  412.221    1.596    0.000    0.254    0.201    0.402   21.779   15.395    5.757
     25.790  417.912    1.441    0.000    0.221    0.194    0.444   21.432   16.038    5.973
     25.800  419.431    1.615    0.000    0.314    0.205    0.428   21.418   16.743    5.755
     25.810  412.197    1.532    0.000    0.254    0.160    0.432   21.649   16.098    5.626
     25.820  416.609    1.259    0.000    0.388    0.134    0.492   21.613   16.524    5.913
     25.830  415.107    1.521    0.000    0.307    0.134    0.485   21.244   15.594    6.344
     25.840  412.724    1.547    0.000    0.300    0.134    0.432   21.193   15.594    6.006
     25.850  412.738    1.407    0.000    0.314    0.100    0.519   22.022   16.119    6.176
     25.860  412.859    1.429    0.000    0.180    0.127    0.398   21.711   15.638    5.938
     25.870  415.721    1.468    0.000    0.348    0.067    0.439   21.595   16.281    5.834
     25.880  415.191    1.312    0.000    0.214    0.100    0.656   21.700   16.241    6.210
     25.890  412.680    1.293    0.000    0.194    0.160    0.326   21.350   16.350    5.678
     25.900  412.299    1.365    0.000    0.214    0.127    0.569   21.548   16.252    5.695
     25.910  414.199    1.221    0.000    0.314    0.160    0.477   22.083   15.714    5.695
     25.920  415.018    1.388    0.000    0.412    0.167    0.489   22.557   16.108    5.947
     25.930  410.109    1.126    0.000    0.454    0.067    0.402   21.992   15.742    6.169
     25.940  409.811    1.399    0.000    0.501    0.127    0.478   21.692   14.903    5.849
     25.950  410.113    1.285    0.000    0.512    0.134    0.459   22.448   15.615    6.605
     25.960  408.601    1.388    0.000    0.434    0.167    0.496   21.595   15.454    5.988
     25.970  408.964    1.232    0.000    0.401    0.100    0.375   22.246   16.007    5.956
     25.980  412.338    1.380    0.000    0.348    0.100    0.436   21.929   15.008    5.296
     25.990  413.891    1.285    0.000    0.423    0.100    0.397   23.957   16.073    5.790
     26.000  410.911    1.248    0.000    0.207    0.100    0.443   22.229   15.589    5.938
     26.010  415.708    1.339    0.000    0.519    0.160    0.254   22.165   15.580    5.950
     26.020  417.145    1.229    0.000    0.481    0.127    0.284   22.820   15.358    6.094
     26.030  419.694    1.445    0.000    0.508    0.067    0.413   22.759   15.403    6.079
     26.040  414.761    1.502    0.000    0.522    0.067    0.367   23.354   16.383    6.486
     26.050  414.291    1.415    0.000    0.488    0.198    0.356   22.928   16.603    6.711
     26.060  412.296    1.248    0.000    0.615    0.100    0.295   22.080   15.944    6.152
     26.070  416.653    1.285    0.000    0.608    0.100    0.425   23.218   16.001    5.978
     26.080  413.442    1.126    0.000    0.575    0.167    0.520   22.101   15.988    5.634
     26.090  412.982    1.259    0.000    0.488    0.167    0.489   22.447   16.263    5.827
     26.100  417.556    1.418    0.000    0.541    0.067    0.432   22.618   16.620    6.039
     26.110  408.716    1.293    0.000    0.455    0.134    0.394   22.093   15.805    5.602
     26.120  413.674    1.399    0.000    0.519    0.067    0.360   21.584   16.026    5.474
     26.130  413.928    1.267    0.000    0.474    0.100    0.333   22.428   15.672    5.762
     26.140  414.204    1.153    0.033    0.505    0.067    0.386   21.826   15.238    5.644
     26.150  413.680    1.403    0.000    0.421    0.100    0.375   22.065   15.360    5.358
     26.160  415.528    1.248    0.000    0.441    0.100    0.231   22.707   15.216    6.084
     26.170  410.559    1.206    0.000    0.639    0.194    0.250   21.667   15.415    5.665
     26.180  413.570    1.221    0.000    0.374    0.134    0.508   21.543   15.317    5.790
     26.190  413.614    1.505    0.000    0.472    0.134    0.330   22.355   15.865    6.079
     26.200  416.038    1.270    0.000    0.441    0.100    0.311   22.514   15.991    5.921
     26.210  416.376    1.274    0.000    0.541    0.100    0.224   22.885   16.295    5.941
     26.220  413.542    1.213    0.000    0.508    0.134    0.439   22.396   16.273    5.883
     26.230  414.560    1.274    0.033    0.515    0.094    0.349   22.086   16.115    5.771
     26.240  420.447    1.494    0.000    0.448    0.201    0.515   22.516   16.197    5.952
     26.250  417.931    1.456    0.000    0.448    0.100    0.720   22.768   16.667    6.158
     26.260  415.781    1.176    0.033    0.699    0.167    0.508   22.741   15.965    6.223
     26.270  416.327    1.293    0.000    0.512    0.265    0.508   22.833   15.984    5.682
     26.280  413.017    1.532    0.000    0.474    0.067    0.516   22.197   16.540    5.341
     26.290  414.082    1.327    0.000    0.501    0.105    0.516   22.903   15.750    5.979
     26.300  413.691    1.365    0.033    0.287    0.100    0.569   23.416   15.454    5.883
     26.310  414.690    1.301    0.000    0.321    0.067    0.576   22.313   16.897    6.222
     26.320  415.659    1.274    0.000    0.468    0.067    0.523   22.960   15.401    5.858
     26.330  414.842    1.213    0.000    0.352    0.100    0.425   23.260   15.999    5.619
     26.340  411.243    1.073    0.000    0.498    0.167    0.633   22.701   15.864    5.838
     26.350  413.673    1.361    0.000    0.505    0.067    0.515   23.472   15.999    6.476
     26.360  410.001    1.267    0.000    0.426    0.160    0.402   23.037   15.619    5.811
     26.370  414.535    1.126    0.000    0.539    0.134    0.462   23.690   16.121    5.626
     26.380  413.518    1.255    0.000    0.512    0.167    0.451   22.638   16.015    5.535
     26.390  414.884    1.323    0.000    0.508    0.194    0.337   22.536   16.516    6.090
     26.400  415.391    1.373    0.000    0.575    0.227    0.515   23.552   15.875    5.996
     26.410  414.552    1.274    0.000    0.515    0.167    0.367   22.980   14.857    5.904
     26.420  418.425    1.505    0.000    0.546    0.167    0.515   23.208   16.326    5.853
     26.430  410.215    1.392    0.000    0.501    0.100    0.546   23.053   15.837    5.308
     26.440  415.582    1.479    0.000    0.488    0.167    0.417   23.832   16.447    5.668
     26.450  415.939    1.285    0.000    0.448    0.194    0.564   23.432   16.159    5.351
     26.460  415.569    1.312    0.000    0.568    0.201    0.390   23.232   15.789    5.292
     26.470  417.395    1.388    0.000    0.620    0.100    0.462   23.917   15.822    5.630
     26.480  411.433    1.270    0.000    0.512    0.134    0.523   23.237   15.819    5.693
     26.490  415.364    1.437    0.000    0.515    0.167    0.504   23.300   15.896    5.642
     26.500  413.774    1.240    0.000    0.539    0.067    0.356   22.488   15.214    5.323
     26.510  412.257    1.213    0.000    0.553    0.134    0.470   23.299   14.818    5.341
     26.520  413.377    1.248    0.000    0.445    0.067    0.462   23.740   15.673    5.541
     26.530  413.238    1.437    0.000    0.515    0.067    0.375   22.671   15.437    5.383
     26.540  413.422    1.339    0.000    0.575    0.100    0.439   22.435   15.646    5.398
     26.550  413.107    1.069    0.000    0.515    0.094    0.322   22.587   14.578    5.054
     26.560  411.049    1.285    0.000    0.341    0.100    0.549   23.001   15.702    5.185
     26.570  416.823    1.308    0.000    0.599    0.134    0.606   23.170   15.037    5.640
     26.580  417.483    1.342    0.000    0.539    0.094    0.511   23.100   15.965    5.171
     26.590  416.400    1.335    0.000    0.493    0.134    0.572   22.383   16.040    5.505
     26.600  417.299    1.267    0.000    0.608    0.227    0.496   22.418   15.471    5.273
     26.610  416.412    1.339    0.000    0.541    0.100    0.561   23.254   16.233    5.436
     26.620  412.715    1.244    0.000    0.515    0.134    0.648   22.496   15.027    5.368
     26.630  411.923    1.331    0.000    0.433    0.100    0.583   22.750   15.195    5.500
     26.640  414.674    1.312    0.000    0.608    0.067    0.758   23.146   15.689    6.147
     26.650  414.114    1.281    0.000    0.455    0.100    0.696   22.459   15.849    5.911
     26.660  411.314    1.244    0.000    0.575    0.127    0.720   22.446   15.413    5.725
     26.670  410.516    1.255    0.000    0.481    0.094    0.621   23.299   14.570    5.886
     26.680  413.958    1.418    0.000    0.548    0.067    0.534   22.460   15.278    5.527
     26.690  414.371    1.244    0.000    0.740    0.160    0.705   22.435   15.291    5.515
     26.700  417.149    1.392    0.000    0.649    0.100    0.538   22.893   15.227    5.695
     26.710  415.515    1.410    0.000    0.608    0.067    0.663   22.965   15.850    5.555
     26.720  415.216    1.452    0.000    0.455    0.067    0.413   22.885   14.649    5.833
     26.730  410.079    1.365    0.000    0.441    0.160    0.671   22.208   16.024    5.788
     26.740  417.991    1.346    0.000    0.642    0.100    0.807   23.326   16.171    5.789
     26.750  418.135    1.418    0.000    0.508    0.134    0.659   22.987   15.447    5.526
     26.760  418.121    1.487    0.000    0.608    0.100    0.655   23.259   15.263    5.152
     26.770  415.412    1.176    0.000    0.508    0.127    0.674   23.127   16.705    5.851
     26.780  414.034    1.115    0.000    0.361    0.134    0.659   23.056   15.935    5.234
     26.790  419.928    1.278    0.000    0.414    0.067    0.655   22.986   16.126    5.960
     26.800  420.204    1.301    0.000    0.455    0.134    0.523   23.198   15.591    5.391
     26.810  420.886    1.248    0.000    0.479    0.201    0.659   23.403   16.386    5.509
     26.820  417.070    1.202    0.000    0.381    0.100    0.599   23.314   15.697    5.736
     26.830  419.917    1.323    0.000    0.582    0.134    0.632   23.502   15.923    5.457
     26.840  419.119    1.100    0.000    0.572    0.067    0.454   23.500   16.085    4.946
     26.850  420.908    1.319    0.000    0.572    0.100    0.758   23.804   16.704    5.598
     26.860  422.038    1.232    0.000    0.553    0.134    0.731   23.145   16.545    5.630
     26.870  417.299    1.339    0.000    0.515    0.167    0.690   22.905   15.571    5.373
     26.880  418.970    1.376    0.000    0.555    0.100    0.587   22.410   15.823    5.439
     26.890  416.509    1.232    0.000    0.535    0.100    0.814   22.552   15.243    5.770
     26.900  416.110    1.274    0.000    0.579    0.167    0.595   22.257   16.138    5.611
     26.910  413.842    1.259    0.000    0.452    0.134    0.682   22.136   15.663    6.217
     26.920  419.225    1.009    0.000    0.572    0.134    0.606   23.220   14.543    5.621
     26.930  416.915    1.364    0.000    0.606    0.105    0.738   22.483   15.348    5.413
     26.940  417.388    1.179    0.000    0.501    0.167    0.625   22.440   15.246    5.292
     26.950  417.826    1.247    0.000    0.575    0.160    0.565   23.198   15.748    6.570
     26.960  417.331    1.293    0.000    0.539    0.127    0.568   22.328   15.648    5.988
     26.970  416.551    1.429    0.000    0.546    0.134    0.582   23.421   14.669    5.500
     26.980  419.819    1.350    0.000    0.515    0.187    0.597   22.740   15.649    5.667
     26.990  418.266    1.293    0.000    0.361    0.134    0.473   22.133   15.033    5.282
     27.000  418.419    1.285    0.000    0.486    0.100    0.417   23.156   15.130    5.109
     27.010  417.327    1.365    0.000    0.486    0.160    0.686   22.507   15.485    5.342
     27.020  416.603    1.267    0.000    0.448    0.167    0.587   22.168   15.787    5.731
     27.030  418.396    1.202    0.000    0.441    0.134    0.602   22.255   15.162    5.491
     27.040  417.700    1.399    0.000    0.459    0.067    0.639   21.772   15.000    5.678
     27.050  414.317    1.301    0.000    0.515    0.100    0.541   21.989   14.844    4.988
     27.060  421.532    1.255    0.000    0.519    0.127    0.670   22.495   16.497    5.665
     27.070  418.682    1.153    0.000    0.553    0.160    0.628   22.047   16.536    5.421
     27.080  418.529    1.346    0.067    0.579    0.134    0.590   21.702   15.734    5.178
     27.090  415.346    1.301    0.027    0.452    0.094    0.526   22.383   15.856    5.250
     27.100  415.313    1.179    0.000    0.505    0.094    0.576   22.340   16.267    5.382
     27.110  416.373    1.274    0.000    0.414    0.127    0.557   21.747   15.659    5.123
     27.120  416.096    1.267    0.000    0.519    0.134    0.610   22.039   15.701    5.362
     27.130  420.151    1.255    0.000    0.579    0.100    0.481   22.788   15.342    5.305
     27.140  416.447    1.195    0.000    0.508    0.127    0.602   23.090   14.900    5.260
     27.150  420.080    1.035    0.000    0.461    0.167    0.565   23.154   15.797    5.571
     27.160  420.767    1.327    0.000    0.558    0.134    0.458   23.229   16.013    6.055
     27.170  418.062    1.292    0.000    0.532    0.167    0.564   22.272   15.902    5.869
     27.180  416.438    1.392    0.000    0.546    0.134    0.636   22.682   16.841    5.707
     27.190  417.494    1.323    0.000    0.541    0.067    0.568   22.630   16.919    6.189
     27.200  420.130    1.232    0.000    0.452    0.127    0.511   22.128   16.062    5.545
     27.210  416.862    1.176    0.000    0.445    0.100    0.519   22.463   16.308    5.904
     27.220  416.340    1.388    0.000    0.419    0.100    0.508   22.077   15.781    6.138
     27.230  415.755    1.274    0.000    0.586    0.134    0.663   22.247   15.573    5.885
     27.240  417.679    1.399    0.000    0.345    0.134    0.557   22.604   16.549    5.897
     27.250  416.668    1.115    0.000    0.519    0.100    0.553   21.754   15.754    5.340
     27.260  415.498    1.327    0.000    0.486    0.134    0.565   22.251   14.939    5.926
     27.270  418.142    1.259    0.033    0.548    0.100    0.663   23.362   15.715    6.103
     27.280  414.592    1.388    0.000    0.359    0.134    0.625   22.357   16.550    5.245
     27.290  418.599    1.559    0.033    0.572    0.194    0.746   22.383   15.952    5.642
     27.300  415.542    1.255    0.000    0.684    0.160    0.466   21.874   15.193    5.708
     27.310  413.100    1.274    0.000    0.539    0.134    0.712   21.256   15.655    5.751
     27.320  419.418    1.308    0.000    0.512    0.134    0.682   23.298   15.429    5.913
     27.330  418.541    1.418    0.000    0.462    0.134    0.579   22.461   15.550    5.868
     27.340  418.258    1.388    0.000    0.546    0.100    0.500   22.026   16.023    5.584
     27.350  418.511    1.301    0.000    0.512    0.160    0.572   22.683   15.289    5.365
     27.360  418.032    1.403    0.000    0.479    0.160    0.508   21.658   15.871    5.122
     27.370  412.615    1.304    0.000    0.546    0.167    0.591   22.398   15.676    5.587
     27.380  417.103    1.426    0.000    0.441    0.100    0.508   21.694   15.648    5.812
     27.390  414.515    1.035    0.000    0.481    0.100    0.534   21.279   16.225    5.685
     27.400  412.966    1.387    0.000    0.512    0.160    0.534   22.344   14.643    5.415
     27.410  416.877    1.164    0.000    0.441    0.134    0.568   22.110   15.424    5.495
     27.420  418.706    1.395    0.000    0.488    0.100    0.537   21.662   15.430    5.803
     27.430  413.626    1.396    0.000    0.448    0.127    0.504   22.143   14.847    5.924
     27.440  411.802    1.293    0.033    0.512    0.160    0.421   22.181   15.070    5.990
     27.450  414.158    1.320    0.000    0.488    0.167    0.580   22.495   15.472    5.571
     27.460  416.467    1.285    0.000    0.414    0.100    0.617   22.419   15.099    5.299
     27.470  416.149    1.323    0.000    0.468    0.167    0.580   21.781   15.858    5.841
     27.480  418.398    1.323    0.000    0.508    0.160    0.595   21.024   15.578    6.110
     27.490  414.002    1.475    0.000    0.553    0.100    0.549   22.349   14.983    5.820
     27.500  416.703    1.179    0.000    0.515    0.100    0.455   21.701   16.186    5.947
     27.510  415.839    1.323    0.000    0.572    0.100    0.568   21.393   15.919    5.919
     27.520  416.526    1.460    0.000    0.468    0.127    0.523   22.285   15.793    5.736
     27.530  416.638    1.088    0.000    0.395    0.094    0.708   21.662   15.929    5.724
     27.540  417.340    1.062    0.000    0.572    0.134    0.546   21.825   15.275    6.626
     27.550  416.328    1.285    0.000    0.481    0.127    0.659   21.415   15.107    5.852
     27.560  411.353    1.149    0.000    0.414    0.067    0.546   21.338   14.716    5.492
     27.570  417.000    1.229    0.000    0.546    0.067    0.701   21.913   16.211    5.645
     27.580  413.403    1.403    0.000    0.539    0.134    0.530   22.269   15.450    5.483
     27.590  415.958    1.365    0.000    0.452    0.194    0.689   21.877   16.065    5.810
     27.600  418.025    1.267    0.000    0.586    0.167    0.572   21.395   15.898    6.157
     27.610  413.473    1.213    0.000    0.412    0.100    0.557   21.074   15.858    5.203
     27.620  417.553    1.350    0.000    0.505    0.100    0.504   22.105   15.156    5.573
     27.630  419.321    1.407    0.000    0.522    0.134    0.621   22.744   15.724    5.910
     27.640  417.120    1.403    0.000    0.493    0.100    0.546   21.336   14.733    5.448
     27.650  414.254    1.190    0.000    0.488    0.100    0.621   21.829   15.318    5.577
     27.660  417.731    1.339    0.000    0.361    0.100    0.568   22.872   15.177    6.242
     27.670  415.832    1.115    0.000    0.426    0.127    0.432   22.962   15.788    6.500
     27.680  417.451    1.301    0.000    0.493    0.100    0.599   23.316   16.223    6.017
     27.690  417.160    1.320    0.000    0.392    0.201    0.678   22.455   15.412    6.303
     27.700  416.030    1.320    0.000    0.493    0.194    0.610   22.713   15.094    5.699
     27.710  414.971    1.346    0.000    0.539    0.067    0.724   23.003   15.345    6.080
     27.720  415.223    1.213    0.000    0.385    0.100    0.610   22.289   16.125    6.033
     27.730  414.704    1.062    0.000    0.525    0.100    0.678   21.353   15.946    5.589
     27.740  416.186    1.179    0.000    0.592    0.100    0.766   22.379   15.453    5.953
     27.750  417.356    1.153    0.000    0.512    0.094    0.671   22.046   15.830    6.428
     27.760  415.331    1.293    0.000    0.452    0.100    0.606   22.936   16.367    5.915
     27.770  411.450    1.346    0.000    0.488    0.134    0.542   22.602   15.084    5.602
     27.780  414.608    1.168    0.000    0.474    0.134    0.534   22.670   15.932    6.009
     27.790  415.602    1.248    0.000    0.548    0.100    0.587   23.008   16.168    6.135
     27.800  417.743    1.020    0.000    0.508    0.100    0.731   23.484   15.946    6.211
     27.810  414.445    1.399    0.000    0.515    0.134    0.713   22.656   15.910    5.720
     27.820  413.833    1.232    0.000    0.615    0.167    0.629   22.955   16.187    5.420
     27.830  411.305    1.282    0.000    0.529    0.221    0.780   22.851   15.744    5.485
     27.840  415.383    1.259    0.000    0.553    0.201    0.523   22.153   16.041    5.604
     27.850  416.099    1.308    0.000    0.541    0.134    0.625   23.190   16.086    5.731
     27.860  411.484    1.153    0.000    0.535    0.134    0.527   22.126   16.089    6.022
     27.870  416.854    1.373    0.000    0.474    0.269    0.618   23.717   15.647    5.388
     27.880  415.592    1.301    0.000    0.588    0.227    0.739   23.036   16.098    5.136
     27.890  412.736    1.312    0.000    0.459    0.134    0.674   22.895   15.336    5.460
     27.900  419.175    1.361    0.000    0.381    0.134    0.652   23.724   15.809    5.238
     27.910  414.894    1.410    0.033    0.455    0.134    0.561   23.018   15.190    5.624
     27.920  418.292    1.281    0.000    0.466    0.234    0.678   23.850   14.846    5.433
     27.930  413.984    1.521    0.000    0.512    0.160    0.743   23.170   14.369    5.475
     27.940  418.719    1.407    0.000    0.553    0.134    0.743   22.823   15.396    5.732
     27.950  415.830    1.365    0.000    0.419    0.167    0.625   23.299   16.055    5.780
     27.960  415.273    1.418    0.033    0.479    0.100    0.750   23.505   15.814    5.672
     27.970  418.131    1.221    0.000    0.452    0.127    0.652   23.699   15.931    5.343
     27.980  420.631    1.248    0.000    0.459    0.167    0.890   23.919   15.053    5.468
     27.990  418.314    1.270    0.000    0.459    0.067    0.951   22.788   16.185    5.664
     28.000  420.240    1.482    0.000    0.553    0.100    0.542   22.658   16.024    5.820
     28.010  417.827    1.376    0.000    0.462    0.100    0.655   22.511   16.279    5.117
     28.020  421.937    1.433    0.000    0.455    0.100    0.727   23.554   16.607    5.310
     28.030  419.315    1.437    0.000    0.639    0.134    0.652   22.914   15.874    5.054
     28.040  423.191    1.301    0.000    0.541    0.167    0.731   22.799   15.759    5.269
     28.050  418.061    1.255    0.000    0.535    0.134    0.739   23.134   14.941    5.593
     28.060  424.153    1.407    0.000    0.501    0.134    0.652   22.604   15.584    5.352
     28.070  416.966    1.232    0.000    0.481    0.134    0.519   23.224   14.769    5.230
     28.080  417.555    1.168    0.000    0.561    0.227    0.659   23.092   15.516    5.338
     28.090  421.911    1.248    0.000    0.560    0.265    0.583   23.073   15.449    6.318
     28.100  415.372    0.993    0.000    0.599    0.160    0.477   22.570   15.370    6.305
     28.110  418.127    1.392    0.000    0.561    0.134    0.519   23.010   15.819    6.011
     28.120  416.590    1.248    0.000    0.541    0.100    0.546   22.232   16.061    5.467
     28.130  415.947    1.441    0.000    0.512    0.134    0.508   23.033   15.683    5.600
     28.140  416.951    1.479    0.000    0.486    0.167    0.586   22.886   16.337    5.887
     28.150  416.673    1.373    0.000    0.438    0.134    0.557   22.885   15.851    5.760
     28.160  418.302    1.441    0.000    0.535    0.134    0.745   22.460   15.901    5.187
     28.170  416.658    1.285    0.000    0.635    0.201    0.610   22.814   16.302    6.073
     28.180  421.911    1.350    0.000    0.452    0.134    0.481   23.972   16.404    5.878
     28.190  421.878    1.115    0.000    0.539    0.167    0.659   21.972   16.703    5.411
     28.200  418.097    1.259    0.000    0.530    0.134    0.628   21.642   15.972    5.704
     28.210  419.741    1.323    0.000    0.434    0.033    0.701   21.853   17.000    5.715
     28.220  422.910    1.293    0.000    0.421    0.100    0.451   23.130   15.836    5.344
     28.230  423.975    1.141    0.000    0.505    0.067    0.613   23.293   16.420    5.803
     28.240  419.611    1.179    0.000    0.666    0.160    0.477   23.154   15.921    5.161
     28.250  419.572    1.320    0.000    0.505    0.160    0.455   22.725   15.578    5.011
     28.260  421.183    1.335    0.033    0.601    0.067    0.477   23.830   15.813    5.614
     28.270  421.011    1.293    0.000    0.582    0.134    0.617   23.613   15.932    5.377
     28.280  422.118    1.285    0.000    0.608    0.167    0.579   23.220   16.198    5.164
     28.290  418.420    1.115    0.000    0.508    0.167    0.515   23.358   16.286    5.151
     28.300  423.006    1.407    0.000    0.441    0.134    0.682   22.734   16.338    5.615
     28.310  420.493    1.259    0.000    0.579    0.100    0.606   22.344   16.289    5.476
     28.320  421.268    1.164    0.000    0.412    0.194    0.580   22.275   16.269    5.931
     28.330  421.639    1.172    0.000    0.521    0.172    0.648   23.417   15.844    5.314
     28.340  420.985    1.195    0.000    0.479    0.160    0.375   22.577   14.857    5.431
     28.350  422.875    1.251    0.000    0.519    0.134    0.643   22.567   15.754    5.433
     28.360  421.539    1.115    0.000    0.419    0.134    0.650   23.454   14.961    5.406
     28.370  422.708    1.524    0.000    0.532    0.134    0.610   23.532   16.251    5.262
     28.380  419.685    1.123    0.000    0.561    0.134    0.658   23.209   15.871    5.372
     28.390  421.096    1.168    0.000    0.479    0.194    0.553   23.356   15.479    5.049
     28.400  419.361    1.020    0.000    0.359    0.067    0.583   23.190   15.421    6.217
     28.410  419.615    1.312    0.000    0.486    0.167    0.466   22.647   14.797    6.411
     28.420  420.453    1.407    0.000    0.505    0.167    0.735   22.721   15.766    5.414
     28.430  418.384    1.274    0.000    0.488    0.100    0.477   22.211   15.722    5.899
     28.440  419.765    1.293    0.000    0.639    0.201    0.553   22.149   15.733    5.556
     28.450  418.893    1.259    0.000    0.414    0.167    0.489   22.883   15.482    6.306
     28.460  416.833    1.100    0.000    0.488    0.134    0.712   23.433   15.229    6.000
     28.470  417.785    1.168    0.000    0.461    0.100    0.405   22.300   15.093    5.226
     28.480  419.146    1.126    0.000    0.539    0.201    0.572   22.469   15.708    5.807
     28.490  418.429    1.232    0.000    0.695    0.134    0.580   22.754   15.528    5.746
     28.500  418.359    1.221    0.000    0.575    0.134    0.518   23.275   15.697    5.187
     28.510  416.081    1.274    0.000    0.722    0.067    0.772   23.452   15.543    5.714
     28.520  418.660    1.255    0.000    0.441    0.100    0.693   22.851   16.045    5.618
     28.530  422.227    1.232    0.000    0.541    0.127    0.519   23.522   15.978    5.838
     28.540  422.555    1.221    0.033    0.508    0.167    0.613   24.010   15.298    5.623
     28.550  417.773    1.339    0.000    0.575    0.134    0.591   22.531   16.361    5.485
     28.560  419.144    1.035    0.033    0.414    0.134    0.636   22.751   15.891    5.453
     28.570  423.689    1.350    0.033    0.508    0.167    0.749   23.337   16.545    5.355
     28.580  423.706    1.479    0.000    0.528    0.067    0.510   23.080   15.655    5.326
     28.590  423.490    1.388    0.000    0.539    0.187    0.719   22.794   15.978    5.984
     28.600  419.824    1.301    0.000    0.498    0.134    0.636   23.184   15.041    5.413
     28.610  418.167    1.126    0.033    0.515    0.167    0.462   23.250   15.368    5.357
     28.620  423.210    1.380    0.000    0.541    0.160    0.530   22.740   15.729    5.217
     28.630  421.340    1.350    0.000    0.501    0.127    0.568   22.826   15.900    5.848
     28.640  420.835    1.244    0.000    0.642    0.160    0.458   22.893   16.612    5.694
     28.650  419.655    1.471    0.000    0.441    0.134    0.610   22.568   15.375    5.790
     28.660  416.729    1.392    0.000    0.414    0.134    0.488   23.107   15.341    5.398
     28.670  421.371    1.399    0.000    0.306    0.100    0.560   22.116   16.454    5.419
     28.680  421.823    1.248    0.000    0.488    0.127    0.428   22.074   15.965    6.234
     28.690  419.138    1.445    0.000    0.606    0.201    0.349   22.294   15.890    5.727
     28.700  420.571    1.388    0.000    0.523    0.234    0.632   22.406   16.168    6.445
     28.710  416.886    1.312    0.000    0.568    0.167    0.601   23.058   15.691    6.081
     28.720  420.415    1.195    0.000    0.441    0.167    0.533   23.032   16.110    5.615
     28.730  417.828    1.293    0.000    0.515    0.134    0.455   23.410   16.487    5.665
     28.740  420.512    1.320    0.000    0.575    0.100    0.723   23.569   16.924    5.908
     28.750  419.687    1.387    0.000    0.474    0.268    0.654   23.910   16.455    5.768
     28.760  417.657    1.327    0.000    0.649    0.234    0.657   23.195   15.855    5.437
     28.770  416.229    1.429    0.000    0.508    0.134    0.628   22.089   16.352    5.274
     28.780  422.242    1.282    0.000    0.515    0.134    0.625   23.558   16.256    5.424
     28.790  413.811    1.479    0.000    0.501    0.167    0.477   22.714   15.101    5.743
     28.800  416.213    1.153    0.000    0.501    0.292    0.794   23.327   15.800    5.875
     28.810  419.422    1.217    0.000    0.434    0.201    0.458   22.716   16.334    5.496
     28.820  418.785    1.153    0.000    0.535    0.194    0.557   22.614   15.949    5.693
     28.830  412.786    1.361    0.000    0.601    0.127    0.507   22.614   15.722    5.649
     28.840  418.691    1.270    0.000    0.421    0.134    0.648   23.155   16.079    5.416
     28.850  418.430    1.426    0.000    0.488    0.100    0.678   21.764   16.081    5.369
     28.860  422.721    1.380    0.000    0.635    0.100    0.300   22.349   15.463    5.918
     28.870  420.419    1.471    0.000    0.553    0.094    0.606   22.923   16.340    6.190
     28.880  420.056    1.415    0.000    0.348    0.227    0.621   22.740   16.870    6.003
     28.890  421.244    1.232    0.000    0.388    0.261    0.753   22.069   16.458    6.063
     28.900  420.019    1.339    0.000    0.328    0.201    0.594   23.141   16.068    5.745
     28.910  419.406    1.312    0.033    0.541    0.160    0.519   22.280   15.993    5.846
     28.920  420.350    1.312    0.000    0.468    0.167    0.765   23.801   16.386    6.178
     28.930  419.792    1.229    0.000    0.548    0.201    0.488   23.271   16.313    5.627
     28.940  420.136    1.388    0.000    0.568    0.201    0.671   23.154   16.275    6.208
     28.950  420.386    1.467    0.000    0.599    0.100    0.671   22.579   15.969    5.577
     28.960  424.066    1.248    0.000    0.568    0.134    0.428   23.008   15.502    5.702
     28.970  421.032    1.357    0.000    0.572    0.100    0.655   23.615   16.472    5.737
     28.980  424.224    1.350    0.000    0.468    0.134    0.466   22.893   15.986    5.790
     28.990  426.170    1.403    0.000    0.535    0.134    0.610   22.524   16.897    6.045
     29.000  421.698    1.240    0.000    0.501    0.100    0.537   22.604   16.787    5.780
     29.010  423.906    1.365    0.000    0.572    0.201    0.503   21.842   16.383    5.712
     29.020  421.995    1.206    0.000    0.539    0.100    0.557   22.953   16.270    5.301
     29.030  422.439    1.259    0.033    0.572    0.134    0.496   22.444   16.964    6.031
     29.040  424.722    1.392    0.000    0.508    0.067    0.526   22.136   16.318    5.820
     29.050  422.343    1.274    0.000    0.515    0.194    0.556   21.067   17.551    5.366
     29.060  422.875    1.418    0.000    0.535    0.167    0.644   21.815   16.691    5.738
     29.070  420.792    1.361    0.000    0.515    0.160    0.413   21.791   17.127    5.703
     29.080  426.277    1.418    0.000    0.709    0.201    0.565   21.813   17.680    6.074
     29.090  424.458    1.274    0.000    0.515    0.167    0.572   21.966   17.139    6.268
     29.100  428.601    1.339    0.033    0.468    0.205    0.553   21.513   17.283    6.205
     29.110  423.215    1.248    0.000    0.474    0.201    0.522   21.519   16.999    5.895
     29.120  421.291    1.365    0.000    0.414    0.201    0.499   22.328   17.499    5.752
     29.130  429.520    1.365    0.000    0.486    0.205    0.845   21.846   17.553    5.906
     29.140  427.398    1.346    0.000    0.468    0.272    0.599   22.101   17.414    6.040
     29.150  427.926    1.137    0.000    0.388    0.234    0.553   22.063   16.808    6.479
     29.160  425.252    1.297    0.000    0.515    0.160    0.541   22.080   17.240    5.973
     29.170  425.333    1.354    0.000    0.528    0.205    0.629   22.744   16.804    5.763
     29.180  424.341    1.190    0.000    0.493    0.201    0.575   22.572   16.467    5.935
     29.190  430.017    1.229    0.033    0.515    0.100    0.571   23.294   16.708    5.918
     29.200  424.585    1.331    0.033    0.479    0.134    0.705   22.600   16.949    5.640
     29.210  422.002    1.323    0.000    0.512    0.167    0.519   21.668   16.023    6.032
     29.220  426.558    1.327    0.000    0.414    0.167    0.565   22.425   16.108    5.767
     29.230  428.654    1.471    0.000    0.628    0.194    0.428   21.506   16.143    5.918
     29.240  421.728    1.376    0.000    0.488    0.134    0.575   21.587   16.112    5.386
     29.250  423.509    1.289    0.000    0.548    0.227    0.648   22.142   16.598    5.400
     29.260  421.861    1.312    0.000    0.505    0.134    0.601   21.680   16.236    5.624
     29.270  423.819    1.195    0.000    0.501    0.201    0.618   22.419   15.687    5.396
     29.280  423.207    1.350    0.000    0.512    0.201    0.636   22.144   16.852    6.038
     29.290  427.199    1.505    0.000    0.474    0.134    0.715   21.361   16.186    5.610
     29.300  425.020    1.339    0.000    0.582    0.134    0.606   22.359   16.280    5.427
     29.310  421.978    1.339    0.000    0.579    0.134    0.583   23.158   16.230    6.134
     29.320  422.171    1.301    0.000    0.452    0.167    0.568   22.613   16.669    5.650
     29.330  421.284    1.255    0.000    0.546    0.261    0.402   23.503   16.097    6.031
     29.340  419.751    1.365    0.000    0.408    0.160    0.530   22.361   16.727    5.389
     29.350  420.822    1.335    0.000    0.568    0.234    0.659   22.285   16.961    5.545
     29.360  420.413    1.248    0.000    0.541    0.234    0.500   22.015   16.491    5.081
     29.370  418.729    1.240    0.000    0.508    0.234    0.527   22.624   17.119    5.597
     29.380  418.440    1.339    0.000    0.421    0.306    0.546   21.890   16.223    5.722
     29.390  425.524    1.141    0.033    0.481    0.234    0.568   23.195   16.751    5.732
     29.400  426.461    1.339    0.000    0.421    0.261    0.564   22.984   16.698    5.907
     29.410  423.146    1.392    0.033    0.472    0.201    0.719   23.060   16.877    6.381
     29.420  421.863    1.278    0.000    0.535    0.272    0.678   22.586   16.582    5.609
     29.430  421.401    1.259    0.000    0.488    0.134    0.727   22.164   16.796    5.811
     29.440  423.389    1.088    0.000    0.555    0.134    0.703   21.855   16.562    6.034
     29.450  426.607    1.107    0.000    0.441    0.100    0.631   23.096   16.567    5.832
     29.460  420.937    1.308    0.000    0.381    0.167    0.610   22.763   16.491    5.831
     29.470  423.901    1.392    0.000    0.438    0.201    0.546   22.461   16.337    6.037
     29.480  420.602    1.350    0.000    0.378    0.167    0.557   21.229   17.162    5.571
     29.490  421.999    1.373    0.000    0.532    0.167    0.583   22.200   16.442    5.740
     29.500  424.697    1.285    0.000    0.438    0.100    0.537   21.072   16.428    6.094
     29.510  423.792    1.426    0.000    0.486    0.194    0.684   21.452   16.547    5.834
     29.520  421.790    1.282    0.000    0.565    0.134    0.546   21.642   16.848    6.150
     29.530  419.211    1.221    0.000    0.510    0.227    0.565   22.478   16.026    6.064
     29.540  416.408    1.176    0.027    0.258    0.160    0.738   21.660   16.998    5.435
     29.550  416.486    1.308    0.000    0.408    0.160    0.636   22.349   16.690    5.579
     29.560  414.129    1.229    0.000    0.505    0.160    0.511   22.918   16.130    5.765
     29.570  418.161    1.475    0.000    0.723    0.194    0.549   21.804   16.622    5.732
     29.580  413.386    1.339    0.000    0.613    0.100    0.439   22.593   15.727    5.855
     29.590  413.742    1.354    0.000    0.607    0.134    0.364   21.844   16.140    5.911
     29.600  419.751    1.274    0.000    0.381    0.167    0.606   22.463   16.010    5.860
     29.610  419.159    1.141    0.000    0.441    0.134    0.500   22.734   15.868    6.016
     29.620  419.145    1.335    0.000    0.481    0.201    0.537   22.730   16.146    6.062
     29.630  413.570    1.202    0.000    0.595    0.167    0.409   22.054   15.065    6.086
     29.640  416.541    1.297    0.000    0.579    0.172    0.499   22.285   15.888    5.942
     29.650  414.720    1.141    0.000    0.601    0.100    0.541   22.208   15.792    5.419
     29.660  419.631    1.126    0.000    0.528    0.167    0.546   22.625   15.926    6.309
     29.670  420.481    1.202    0.000    0.606    0.167    0.579   22.751   15.596    5.742
     29.680  423.541    1.115    0.000    0.408    0.234    0.712   22.509   16.054    6.071
     29.690  417.926    1.100    0.000    0.512    0.134    0.682   22.509   15.472    5.744
     29.700  418.675    1.312    0.000    0.421    0.261    0.598   22.677   16.423    5.963
     29.710  417.103    1.376    0.038    0.508    0.294    0.735   22.257   15.893    5.848
     29.720  413.601    1.062    0.000    0.455    0.201    0.624   22.969   15.234    5.734
     29.730  417.529    1.202    0.000    0.512    0.194    0.613   22.653   16.296    5.403
     29.740  415.335    1.339    0.000    0.508    0.227    0.519   21.907   15.838    5.696
     29.750  419.330    1.361    0.000    0.448    0.234    0.768   23.127   15.535    5.042
     29.760  418.203    1.035    0.000    0.515    0.234    0.741   21.621   16.271    5.454
     29.770  417.990    1.255    0.027    0.515    0.201    0.652   21.934   15.949    5.837
     29.780  417.704    1.202    0.000    0.508    0.194    0.537   22.580   16.334    5.260
     29.790  416.687    1.267    0.000    0.579    0.201    0.610   22.710   17.471    5.420
     29.800  418.712    1.414    0.000    0.541    0.265    0.579   23.790   16.170    5.698
     29.810  419.953    1.312    0.000    0.519    0.234    0.616   22.848   16.958    5.965
     29.820  420.723    1.373    0.000    0.486    0.201    0.492   22.703   16.356    5.752
     29.830  422.117    1.346    0.000    0.579    0.134    0.489   22.673   17.065    5.890
     29.840  426.522    1.464    0.000    0.579    0.261    0.504   21.940   16.776    5.685
     29.850  425.722    1.187    0.000    0.512    0.167    0.496   22.393   16.260    6.112
     29.860  423.580    1.365    0.000    0.568    0.227    0.504   22.060   16.523    5.480
     29.870  421.376    1.168    0.000    0.575    0.160    0.432   22.142   16.008    5.847
     29.880  424.112    1.190    0.000    0.637    0.234    0.598   22.646   16.695    5.827
     29.890  421.332    1.270    0.000    0.535    0.234    0.504   21.947   15.914    6.070
     29.900  423.820    1.501    0.000    0.408    0.201    0.443   21.916   15.983    5.738
     29.910  421.733    1.232    0.000    0.541    0.234    0.545   22.520   15.857    5.393
     29.920  424.025    1.346    0.000    0.515    0.234    0.579   21.686   16.297    5.556
     29.930  419.405    1.267    0.000    0.479    0.201    0.620   21.395   16.360    5.358
     29.940  420.323    1.153    0.000    0.572    0.201    0.500   22.040   17.384    5.911
     29.950  424.018    1.187    0.000    0.448    0.134    0.557   22.135   16.549    5.710
     29.960  426.434    1.202    0.000    0.579    0.227    0.636   22.302   17.104    6.096
     29.970  423.975    1.232    0.000    0.512    0.294    0.469   22.221   16.347    5.818
     29.980  422.645    1.301    0.000    0.620    0.201    0.635   22.142   16.965    6.016
     29.990  420.080    1.274    0.000    0.481    0.234    0.624   21.431   16.008    5.675
     30.000  418.000    1.335    0.000    0.519    0.167    0.710   20.960   16.539    5.987
     30.010  420.994    1.149    0.000    0.508    0.167    0.480   21.230   16.095    5.710
     30.020  421.901    1.320    0.000    0.388    0.201    0.511   21.329   16.234    6.252
     30.030  420.182    1.168    0.000    0.441    0.167    0.710   21.519   16.591    6.168
     30.040  422.871    1.320    0.000    0.515    0.234    0.553   21.835   16.309    6.119
     30.050  424.994    1.365    0.000    0.526    0.205    0.640   22.176   16.963    6.464
     30.060  422.395    1.373    0.000    0.421    0.201    0.661   21.852   15.632    5.900
     30.070  422.489    1.179    0.000    0.539    0.134    0.453   21.722   15.991    5.614
     30.080  421.339    1.229    0.000    0.535    0.100    0.590   21.858   15.966    6.046
     30.090  419.462    1.229    0.000    0.515    0.167    0.700   21.799   14.883    5.780
     30.100  419.569    1.217    0.000    0.458    0.194    0.594   21.500   15.316    5.882
     30.110  422.273    1.285    0.000    0.568    0.160    0.636   21.826   15.877    6.265
     30.120  416.398    1.229    0.000    0.385    0.201    0.586   21.673   16.329    6.032
     30.130  418.584    1.320    0.000    0.479    0.265    0.842   21.126   16.306    6.078
     30.140  418.763    1.232    0.000    0.535    0.134    0.820   22.641   15.544    5.821
     30.150  416.533    1.141    0.000    0.414    0.234    0.730   21.690   15.738    5.154
     30.160  422.642    1.376    0.000    0.474    0.134    0.537   21.529   15.450    5.570
     30.170  419.620    1.232    0.000    0.568    0.201    0.568   22.269   15.761    5.763
     30.180  419.653    1.301    0.000    0.515    0.033    0.541   22.044   16.014    5.991
     30.190  416.508    1.126    0.000    0.548    0.100    0.606   21.263   16.346    5.362
     30.200  419.175    1.376    0.000    0.535    0.100    0.643   22.088   16.111    5.772
     30.210  419.757    1.274    0.000    0.553    0.134    0.492   21.945   15.611    5.751
     30.220  417.288    1.206    0.000    0.575    0.194    0.595   21.047   15.299    5.474
     30.230  417.666    1.346    0.000    0.541    0.134    0.720   20.468   16.111    5.983
     30.240  416.006    1.426    0.000    0.523    0.234    0.632   21.144   15.657    5.981
     30.250  420.277    1.221    0.000    0.599    0.194    0.628   21.348   16.543    5.695
     30.260  418.113    1.437    0.000    0.553    0.167    0.569   20.753   15.781    5.602
     30.270  420.877    1.073    0.000    0.515    0.134    0.708   21.031   16.328    5.195
     30.280  417.877    1.346    0.000    0.479    0.134    0.451   20.700   17.017    5.447
     30.290  414.152    1.282    0.000    0.575    0.167    0.605   21.202   15.808    5.073
     30.300  422.472    1.361    0.027    0.546    0.105    0.618   21.536   16.436    5.533
     30.310  418.936    1.259    0.038    0.481    0.167    0.582   21.424   16.893    5.704
     30.320  415.473    1.123    0.000    0.421    0.100    0.597   21.355   16.719    5.355
     30.330  415.800    1.320    0.000    0.479    0.201    0.599   21.483   15.883    6.008
     30.340  417.177    1.293    0.000    0.421    0.167    0.650   22.954   16.136    5.418
     30.350  419.044    1.229    0.000    0.512    0.134    0.636   21.770   15.396    5.794
     30.360  421.027    1.429    0.000    0.572    0.194    0.484   21.997   15.627    5.649
     30.370  418.732    1.418    0.000    0.441    0.234    0.595   21.770   15.452    5.906
     30.380  415.837    1.513    0.000    0.560    0.100    0.606   21.037   15.291    5.779
     30.390  423.331    1.354    0.000    0.493    0.227    0.692   22.235   15.900    6.058
     30.400  418.555    1.459    0.000    0.541    0.227    0.726   20.998   15.780    5.614
     30.410  421.627    1.176    0.000    0.539    0.100    0.624   21.802   16.108    5.851
     30.420  424.044    1.126    0.000    0.579    0.134    0.590   21.857   16.422    5.322
     30.430  420.449    1.062    0.000    0.508    0.134    0.785   21.765   16.013    5.669
     30.440  418.190    1.172    0.000    0.481    0.201    0.595   21.870   15.999    5.376
     30.450  417.652    1.221    0.000    0.486    0.234    0.621   21.002   17.704    6.062
     30.460  418.386    1.149    0.000    0.488    0.134    0.639   21.976   16.232    5.703
     30.470  421.525    1.323    0.000    0.515    0.100    0.617   22.386   16.681    5.712
     30.480  421.489    1.195    0.000    0.575    0.201    0.595   21.582   16.513    5.964
     30.490  421.333    1.274    0.000    0.515    0.201    0.560   21.994   16.676    5.661
     30.500  423.424    1.293    0.000    0.515    0.167    0.635   22.131   16.336    5.554
     30.510  420.660    1.399    0.000    0.455    0.134    0.537   22.211   16.099    5.571
     30.520  426.029    1.278    0.000    0.381    0.201    0.599   22.866   16.437    6.110
     30.530  419.354    1.270    0.000    0.448    0.167    0.481   21.220   17.650    5.248
     30.540  417.379    1.240    0.027    0.519    0.134    0.701   21.345   16.584    5.378
     30.550  417.086    1.274    0.000    0.572    0.167    0.504   20.973   15.931    5.517
     30.560  416.603    1.179    0.000    0.412    0.100    0.526   21.297   16.202    6.015
     30.570  418.323    1.232    0.000    0.481    0.268    0.519   22.090   16.021    5.336
     30.580  418.291    1.195    0.000    0.586    0.301    0.650   21.400   15.824    5.252
     30.590  417.479    1.335    0.000    0.474    0.201    0.625   20.996   15.776    5.698
     30.600  419.405    1.240    0.000    0.462    0.234    0.466   20.374   15.150    5.649
     30.610  414.772    1.141    0.000    0.519    0.167    0.715   20.715   15.149    5.653
     30.620  419.260    1.301    0.000    0.560    0.167    0.648   20.922   16.209    5.692
     30.630  421.969    1.327    0.000    0.481    0.167    0.427   21.985   16.206    5.559
     30.640  416.756    1.195    0.000    0.606    0.234    0.504   21.661   15.777    5.569
     30.650  423.012    1.179    0.000    0.486    0.167    0.646   22.327   15.946    5.738
     30.660  419.332    1.217    0.000    0.635    0.261    0.597   21.977   16.499    5.234
     30.670  418.493    1.365    0.000    0.508    0.167    0.477   22.441   15.287    6.083
     30.680  419.090    1.426    0.000    0.579    0.294    0.481   22.498   15.948    5.850
     30.690  417.743    1.285    0.000    0.448    0.361    0.544   22.084   16.321    5.611
     30.700  418.679    1.274    0.000    0.421    0.201    0.590   22.286   14.760    5.762
     30.710  419.306    1.274    0.000    0.629    0.167    0.439   21.864   16.367    5.876
     30.720  414.879    1.202    0.000    0.575    0.134    0.601   21.476   15.487    6.108
     30.730  412.933    1.339    0.000    0.481    0.100    0.553   20.878   16.136    5.746
     30.740  412.133    1.301    0.000    0.468    0.100    0.492   20.603   15.579    5.420
     30.750  415.418    1.312    0.000    0.481    0.067    0.692   21.308   16.594    5.380
     30.760  415.137    1.320    0.000    0.519    0.227    0.412   21.815   16.191    5.418
     30.770  416.990    1.399    0.000    0.546    0.201    0.519   21.384   16.000    5.258
     30.780  412.351    1.418    0.000    0.481    0.299    0.504   21.720   15.555    5.615
     30.790  409.544    1.179    0.000    0.452    0.201    0.564   21.873   15.923    5.328
     30.800  412.491    1.221    0.000    0.601    0.167    0.840   20.579   15.788    5.865
     30.810  415.299    1.149    0.000    0.392    0.167    0.527   22.120   15.868    5.416
     30.820  419.125    1.308    0.000    0.505    0.294    0.571   21.715   15.697    5.493
     30.830  416.261    1.195    0.000    0.595    0.201    0.518   22.470   15.619    5.469
     30.840  416.839    1.176    0.000    0.515    0.261    0.708   23.026   16.110    5.699
     30.850  414.047    1.285    0.000    0.448    0.160    0.639   21.479   15.555    5.900
     30.860  417.167    1.232    0.000    0.575    0.167    0.553   21.832   15.611    6.039
     30.870  414.592    1.217    0.000    0.508    0.201    0.557   22.170   15.040    5.632
     30.880  415.279    1.251    0.000    0.385    0.234    0.439   21.898   15.561    5.547
     30.890  418.744    1.179    0.000    0.421    0.227    0.541   22.532   15.288    5.896
     30.900  417.455    1.339    0.000    0.508    0.201    0.768   21.204   16.736    5.675
     30.910  417.937    1.369    0.000    0.474    0.167    0.621   20.922   15.650    5.678
     30.920  420.176    1.255    0.000    0.519    0.201    0.707   21.413   15.974    5.984
     30.930  415.898    1.195    0.000    0.354    0.134    0.601   20.936   15.903    6.187
     30.940  415.546    1.244    0.000    0.461    0.194    0.579   22.057   15.885    5.453
     30.950  416.108    1.361    0.000    0.606    0.167    0.537   21.631   15.741    5.379
     30.960  413.577    1.308    0.000    0.512    0.160    0.488   21.953   15.245    6.109
     30.970  417.877    1.069    0.000    0.515    0.227    0.555   22.104   15.935    5.906
     30.980  416.868    1.126    0.000    0.481    0.134    0.597   20.955   15.918    6.433
     30.990  414.881    1.259    0.000    0.575    0.167    0.519   21.002   15.869    5.939
     31.000  412.527    1.054    0.000    0.428    0.167    0.439   21.333   15.339    5.559
     31.010  415.083    1.035    0.000    0.421    0.194    0.511   21.774   15.580    5.952
     31.020  413.391    1.035    0.000    0.455    0.160    0.566   21.065   15.481    5.259
     31.030  416.609    1.153    0.038    0.481    0.160    0.650   21.742   16.149    5.822
     31.040  415.990    1.236    0.000    0.548    0.167    0.507   21.841   15.383    5.618
     31.050  415.337    1.259    0.000    0.582    0.167    0.405   21.917   15.530    5.780
     31.060  416.852    1.327    0.000    0.481    0.134    0.465   21.685   15.679    5.384
     31.070  413.546    1.274    0.000    0.582    0.127    0.635   21.126   15.875    5.636
     31.080  416.658    1.365    0.000    0.522    0.100    0.374   21.542   15.194    5.561
     31.090  415.063    1.434    0.000    0.448    0.100    0.485   21.450   15.629    5.630
     31.100  416.531    1.301    0.000    0.448    0.194    0.462   21.501   16.162    6.034
     31.110  418.473    1.407    0.000    0.519    0.225    0.715   21.022   16.388    6.062
     31.120  412.929    1.285    0.000    0.586    0.134    0.597   21.866   16.362    5.877
     31.130  415.991    1.195    0.000    0.515    0.100    0.462   21.251   15.220    5.728
     31.140  416.022    1.285    0.000    0.481    0.100    0.435   21.352   15.716    5.505
     31.150  415.699    1.312    0.000    0.606    0.201    0.553   21.433   16.060    6.040
     31.160  417.147    1.179    0.000    0.579    0.100    0.564   21.464   16.169    5.758
     31.170  416.171    1.308    0.000    0.488    0.094    0.465   21.265   15.481    5.411
     31.180  414.866    1.312    0.000    0.466    0.100    0.477   21.172   15.558    5.869
     31.190  416.115    1.035    0.000    0.414    0.127    0.451   22.201   15.022    5.454
     31.200  414.638    1.088    0.000    0.486    0.094    0.352   21.556   16.246    5.564
     31.210  415.539    1.221    0.000    0.555    0.134    0.504   21.558   15.499    5.933
     31.220  416.601    1.100    0.000    0.546    0.134    0.557   21.104   14.978    5.679
     31.230  417.580    1.168    0.000    0.532    0.134    0.492   21.231   15.536    5.956
     31.240  418.623    1.354    0.000    0.593    0.227    0.386   21.158   15.209    5.713
     31.250  420.698    1.179    0.000    0.593    0.227    0.655   22.520   15.285    5.971
     31.260  420.553    1.176    0.000    0.486    0.160    0.636   22.391   15.666    5.520
     31.270  423.981    1.274    0.000    0.459    0.234    0.458   21.964   15.443    5.708
     31.280  419.234    1.016    0.000    0.388    0.167    0.563   22.238   15.409    5.635
     31.290  415.368    1.202    0.000    0.599    0.167    0.431   21.622   14.690    6.175
     31.300  415.222    1.213    0.000    0.512    0.134    0.314   20.470   14.672    5.577
     31.310  420.068    1.176    0.000    0.519    0.100    0.447   21.676   15.535    5.980
     31.320  414.372    1.176    0.000    0.392    0.194    0.527   21.414   15.012    5.750
     31.330  417.015    1.202    0.000    0.526    0.134    0.556   21.206   14.700    5.576
     31.340  413.831    1.267    0.000    0.519    0.160    0.393   21.755   15.843    6.173
     31.350  412.407    1.088    0.000    0.522    0.160    0.330   21.478   15.311    5.510
     31.360  410.927    1.274    0.000    0.459    0.160    0.341   21.599   15.269    6.163
     31.370  417.261    1.282    0.000    0.546    0.100    0.372   21.564   15.442    6.006
     31.380  418.591    1.190    0.000    0.359    0.134    0.299   21.037   16.146    6.051
     31.390  413.391    1.141    0.000    0.452    0.100    0.413   21.481   15.024    5.818
     31.400  414.787    1.232    0.000    0.601    0.100    0.288   21.128   15.703    5.485
     31.410  414.781    1.236    0.000    0.541    0.067    0.397   21.120   15.511    5.104
     31.420  415.076    0.990    0.000    0.606    0.100    0.428   21.224   16.007    5.287
     31.430  416.618    1.198    0.000    0.635    0.100    0.474   21.341   15.950    5.103
     31.440  412.747    1.221    0.000    0.560    0.127    0.379   20.882   16.036    4.926
     31.450  410.973    0.993    0.000    0.599    0.100    0.466   21.846   16.062    5.004
     31.460  415.036    1.187    0.038    0.486    0.198    0.466   22.192   15.182    5.350
     31.470  411.446    1.123    0.000    0.448    0.261    0.462   21.182   15.713    5.167
     31.480  411.237    0.963    0.000    0.448    0.167    0.530   20.970   15.316    4.791
     31.490  411.932    1.096    0.000    0.459    0.254    0.375   21.477   15.098    5.081
     31.500  412.019    1.043    0.000    0.539    0.134    0.477   22.437   15.575    5.420
     31.510  411.523    1.096    0.000    0.508    0.134    0.435   21.694   15.692    4.645
     31.520  412.427    1.187    0.000    0.448    0.160    0.386   21.986   15.531    5.374
     31.530  416.449    1.179    0.000    0.497    0.265    0.435   21.698   15.591    5.108
     31.540  413.374    0.990    0.000    0.459    0.167    0.451   21.913   15.621    4.887
     31.550  416.981    1.123    0.000    0.426    0.201    0.455   21.684   16.137    5.351
     31.560  412.034    1.274    0.038    0.412    0.134    0.454   21.801   15.044    4.982
     31.570  413.991    1.035    0.000    0.519    0.167    0.432   21.777   15.543    4.724
     31.580  417.369    1.123    0.000    0.493    0.134    0.470   22.554   15.438    4.943
     31.590  416.668    1.285    0.000    0.548    0.094    0.394   21.934   15.755    4.801
     31.600  418.706    1.187    0.000    0.553    0.134    0.352   22.130   15.874    5.087
     31.610  416.418    1.115    0.000    0.541    0.167    0.333   21.997   14.648    5.377
     31.620  415.934    1.202    0.000    0.512    0.134    0.397   21.399   14.753    4.998
     31.630  414.217    1.123    0.000    0.448    0.134    0.356   20.836   14.869    5.695
     31.640  413.648    1.259    0.027    0.445    0.100    0.307   21.568   15.154    4.875
     31.650  416.214    1.232    0.000    0.385    0.100    0.254   21.156   14.949    5.248
     31.660  416.033    0.884    0.000    0.452    0.198    0.428   21.602   15.423    5.374
     31.670  413.241    1.274    0.000    0.684    0.160    0.351   20.462   15.622    5.117
     31.680  414.291    1.176    0.000    0.548    0.134    0.420   21.476   14.989    5.107
     31.690  415.017    1.168    0.000    0.560    0.134    0.492   21.643   15.243    5.917
     31.700  414.679    1.403    0.000    0.493    0.067    0.351   21.038   15.978    5.416
     31.710  411.931    1.365    0.000    0.493    0.033    0.447   21.479   15.620    5.223
     31.720  415.792    1.153    0.000    0.392    0.167    0.307   21.377   15.558    5.415
     31.730  416.906    1.312    0.000    0.479    0.227    0.451   21.218   16.019    5.391
     31.740  415.612    1.361    0.000    0.500    0.268    0.412   21.689   16.656    6.186
     31.750  415.910    1.342    0.000    0.459    0.134    0.288   20.925   15.893    5.342
     31.760  411.810    1.293    0.000    0.486    0.134    0.344   21.154   16.386    6.350
     31.770  414.699    1.301    0.000    0.572    0.234    0.330   22.132   15.483    5.541
     31.780  417.559    1.153    0.000    0.512    0.167    0.571   21.944   15.678    5.459
     31.790  411.671    1.221    0.000    0.533    0.268    0.344   21.227   15.388    5.424
     31.800  414.435    1.016    0.000    0.479    0.134    0.499   21.694   14.571    5.377
     31.810  421.518    1.213    0.027    0.554    0.167    0.393   23.127   15.733    5.664
     31.820  414.860    1.190    0.027    0.613    0.134    0.526   23.024   15.780    5.642
     31.830  411.464    1.149    0.000    0.557    0.201    0.477   21.329   16.019    5.342
     31.840  411.447    1.176    0.000    0.523    0.201    0.451   21.131   15.648    5.325
     31.850  419.579    1.176    0.000    0.680    0.227    0.432   21.453   16.256    5.687
     31.860  416.477    1.062    0.000    0.493    0.134    0.360   21.270   15.850    5.657
     31.870  416.348    0.967    0.000    0.452    0.227    0.454   21.295   14.799    5.622
     31.880  416.003    1.054    0.000    0.486    0.167    0.356   21.590   15.563    5.615
     31.890  416.303    0.990    0.000    0.448    0.167    0.382   21.638   15.002    5.797
     31.900  415.906    1.312    0.000    0.639    0.201    0.314   21.427   15.811    5.305
     31.910  419.673    1.168    0.000    0.546    0.100    0.402   22.567   15.685    4.930
     31.920  421.777    1.088    0.000    0.668    0.201    0.295   22.117   15.711    5.350
     31.930  422.516    1.415    0.000    0.452    0.201    0.299   21.158   15.461    5.728
     31.940  417.564    1.452    0.000    0.493    0.100    0.333   22.606   15.543    5.887
     31.950  418.733    1.255    0.000    0.359    0.127    0.254   22.382   15.682    5.967
     31.960  412.906    1.206    0.000    0.392    0.134    0.349   21.555   15.548    5.988
     31.970  418.800    1.281    0.000    0.519    0.134    0.344   22.448   15.798    5.040
     31.980  416.796    1.160    0.000    0.426    0.227    0.446   21.943   15.465    4.830
     31.990  417.120    1.323    0.000    0.516    0.227    0.311   22.261   15.060    5.246
     32.000  418.132    1.229    0.000    0.462    0.201    0.428   22.584   15.190    4.703
     32.010  414.888    1.141    0.000    0.328    0.194    0.439   21.582   14.539    5.056
     32.020  415.391    1.327    0.000    0.452    0.134    0.397   21.801   16.135    4.942
     32.030  415.863    1.195    0.000    0.434    0.100    0.364   22.282   15.533    5.100
     32.040  420.606    1.285    0.000    0.392    0.205    0.231   22.514   15.453    5.590
     32.050  420.492    1.221    0.000    0.486    0.134    0.416   21.932   15.925    5.006
     32.060  419.094    1.297    0.000    0.486    0.160    0.481   22.112   16.324    5.083
     32.070  420.141    1.190    0.000    0.419    0.160    0.560   21.939   16.202    5.351
     32.080  415.585    1.088    0.000    0.426    0.134    0.428   22.123   15.541    5.184
     32.090  419.884    1.327    0.000    0.579    0.134    0.451   22.677   15.858    4.876
     32.100  422.166    1.176    0.000    0.493    0.167    0.413   21.999   15.681    4.818
     32.110  418.946    1.418    0.000    0.392    0.100    0.329   22.892   15.214    5.212
     32.120  421.507    1.415    0.000    0.452    0.167    0.349   21.776   15.306    4.824
     32.130  420.274    1.126    0.000    0.385    0.100    0.458   21.321   15.843    4.738
     32.140  419.111    1.339    0.000    0.601    0.167    0.497   20.931   15.713    4.998
     32.150  420.736    1.035    0.000    0.381    0.167    0.326   21.953   15.265    4.727
     32.160  423.317    1.062    0.000    0.385    0.134    0.379   22.389   15.156    4.979
     32.170  423.438    1.320    0.000    0.526    0.067    0.458   21.864   15.932    5.234
     32.180  423.395    1.168    0.000    0.586    0.100    0.397   21.483   15.650    4.809
     32.190  423.092    1.047    0.000    0.560    0.201    0.616   21.869   15.844    5.557
     32.200  425.148    1.255    0.000    0.515    0.187    0.530   21.052   15.513    5.537
     32.210  422.818    1.259    0.000    0.608    0.134    0.379   22.230   14.910    5.210
     32.220  419.812    1.297    0.000    0.687    0.134    0.386   21.917   14.910    5.589
     32.230  416.079    1.176    0.000    0.466    0.167    0.360   22.050   14.483    5.042
     32.240  416.727    1.115    0.000    0.680    0.100    0.367   21.077   15.168    5.066
     32.250  413.913    1.115    0.000    0.579    0.100    0.337   20.923   14.584    5.338
     32.260  418.128    0.982    0.000    0.550    0.167    0.349   22.514   14.539    5.212
     32.270  419.314    1.126    0.000    0.546    0.100    0.349   21.811   15.190    5.233
     32.280  421.302    1.479    0.000    0.546    0.134    0.307   21.133   15.422    5.206
     32.290  420.306    1.434    0.000    0.459    0.100    0.439   21.249   15.850    5.664
     32.300  417.941    1.392    0.027    0.519    0.033    0.333   21.545   14.659    5.494
     32.310  413.634    1.521    0.000    0.519    0.234    0.333   21.698   15.086    5.184
     32.320  417.167    1.456    0.000    0.470    0.167    0.302   22.809   15.113    5.815
     32.330  417.067    1.532    0.000    0.519    0.194    0.485   21.119   14.768    6.328
     32.340  415.056    1.354    0.000    0.500    0.134    0.492   21.846   15.279    6.082
     32.350  413.207    1.468    0.000    0.519    0.167    0.439   20.903   15.005    5.898
     32.360  416.923    1.240    0.000    0.414    0.127    0.416   21.336   15.443    6.541
     32.370  415.512    1.202    0.000    0.459    0.127    0.272   20.615   14.559    6.748
     32.380  416.195    1.415    0.000    0.560    0.201    0.291   21.447   15.717    6.328
     32.390  416.145    1.373    0.000    0.579    0.201    0.239   20.616   14.708    6.978
     32.400  412.500    1.274    0.000    0.459    0.201    0.292   21.814   14.632    5.888
     32.410  414.859    1.392    0.000    0.546    0.201    0.246   22.015   14.766    6.235
     32.420  411.413    1.456    0.000    0.388    0.234    0.258   21.484   14.520    6.325
     32.430  413.178    1.206    0.000    0.567    0.134    0.231   22.370   15.685    6.636
     32.440  412.520    1.047    0.000    0.620    0.194    0.330   21.624   15.035    6.596
     32.450  414.525    1.179    0.000    0.561    0.134    0.235   21.846   15.184    6.538
     32.460  414.832    1.293    0.000    0.321    0.167    0.269   22.041   14.768    6.636
     32.470  414.858    1.047    0.000    0.488    0.134    0.424   20.999   14.415    6.688
     32.480  414.019    1.213    0.000    0.426    0.127    0.295   21.520   14.618    6.607
     32.490  414.853    1.403    0.000    0.452    0.167    0.258   21.247   14.869    6.966
     32.500  414.122    1.327    0.000    0.452    0.134    0.360   21.463   14.340    6.214
     32.510  414.541    1.388    0.000    0.433    0.205    0.322   21.270   15.625    6.270
     32.520  413.690    1.141    0.000    0.474    0.167    0.318   22.339   14.409    6.762
     32.530  415.197    1.373    0.000    0.579    0.100    0.375   21.475   14.819    6.042
     32.540  413.511    1.357    0.000    0.455    0.134    0.413   21.616   15.225    6.321
     32.550  421.625    1.259    0.033    0.541    0.227    0.590   21.846   16.366    6.947
     32.560  419.105    1.141    0.000    0.615    0.160    0.447   21.612   14.703    7.028
     32.570  420.445    1.187    0.000    0.553    0.234    0.295   22.943   14.858    6.742
     32.580  415.055    1.293    0.000    0.568    0.100    0.466   22.066   15.415    6.499
     32.590  418.790    1.206    0.000    0.414    0.127    0.413   22.411   15.051    6.807
     32.600  411.892    1.195    0.000    0.459    0.134    0.349   20.256   15.061    6.389
     32.610  416.226    1.190    0.000    0.526    0.100    0.258   21.879   14.686    6.691
     32.620  417.129    1.524    0.000    0.408    0.201    0.367   21.496   15.240    6.660
     32.630  413.317    1.285    0.000    0.500    0.134    0.345   21.626   14.893    6.141
     32.640  410.722    1.229    0.000    0.486    0.134    0.356   21.131   15.329    6.395
     32.650  412.303    1.195    0.000    0.548    0.094    0.353   21.324   15.452    6.678
     32.660  411.212    1.202    0.000    0.553    0.194    0.295   21.554   15.115    6.821
     32.670  418.408    1.259    0.000    0.553    0.232    0.284   22.214   15.215    6.353
     32.680  413.496    1.248    0.000    0.515    0.127    0.205   21.805   14.099    6.368
     32.690  412.836    1.301    0.000    0.522    0.167    0.303   21.734   14.426    7.106
     32.700  409.998    1.134    0.000    0.553    0.134    0.345   21.420   14.905    6.401
     32.710  414.408    1.126    0.000    0.493    0.201    0.409   21.784   15.818    6.366
     32.720  415.017    1.335    0.000    0.493    0.134    0.337   22.100   15.192    6.347
     32.730  409.635    1.373    0.000    0.452    0.067    0.383   21.878   15.363    6.634
     32.740  413.035    1.160    0.000    0.459    0.100    0.489   21.983   15.897    6.212
     32.750  415.594    1.240    0.000    0.548    0.127    0.345   22.139   15.889    6.219
     32.760  412.580    1.047    0.000    0.558    0.165    0.284   23.018   14.809    5.418
     32.770  409.640    1.134    0.000    0.541    0.160    0.242   22.129   14.979    5.427
     32.780  415.331    1.035    0.000    0.659    0.160    0.444   21.497   15.157    6.437
     32.790  414.805    1.217    0.000    0.766    0.134    0.345   21.763   15.627    5.729
     32.800  414.375    1.149    0.000    0.553    0.134    0.417   22.632   15.296    6.350
     32.810  410.171    1.115    0.000    0.717    0.127    0.269   21.768   15.332    6.777
     32.820  416.468    1.149    0.000    0.582    0.167    0.231   21.084   15.145    7.329
     32.830  416.190    1.179    0.000    0.627    0.100    0.326   21.602   15.771    6.902
     32.840  417.435    1.232    0.000    0.582    0.134    0.409   21.568   15.771    6.772
     32.850  420.390    1.320    0.000    0.586    0.067    0.292   22.009   15.925    6.660
     32.860  416.781    1.274    0.000    0.673    0.134    0.413   22.070   16.516    6.608
     32.870  417.398    1.232    0.000    0.673    0.167    0.375   22.843   15.760    7.394
     32.880  416.682    0.982    0.000    0.414    0.134    0.337   21.225   15.707    7.184
     32.890  416.067    1.240    0.000    0.455    0.100    0.349   21.718   16.254    6.645
     32.900  414.674    1.035    0.000    0.646    0.100    0.288   21.916   15.916    6.549
     32.910  415.924    1.195    0.000    0.345    0.100    0.397   21.706   16.418    6.702
     32.920  417.690    1.168    0.000    0.504    0.100    0.397   22.063   15.894    6.722
     32.930  420.536    1.069    0.000    0.419    0.167    0.523   22.164   15.596    7.086
     32.940  416.424    1.149    0.000    0.385    0.227    0.272   21.983   15.626    6.956
     32.950  416.635    1.088    0.000    0.325    0.134    0.371   22.196   16.229    7.173
     32.960  418.872    1.088    0.000    0.479    0.127    0.311   21.663   15.635    6.582
     32.970  415.230    1.388    0.000    0.459    0.100    0.254   21.890   15.288    6.425
     32.980  420.058    1.168    0.000    0.348    0.100    0.246   21.305   15.701    7.038
     32.990  418.542    1.232    0.000    0.486    0.167    0.292   22.262   16.759    6.927
     33.000  418.961    1.248    0.000    0.519    0.100    0.447   21.888   16.138    6.428
     33.010  416.448    0.876    0.000    0.292    0.134    0.319   22.837   17.047    6.983
     33.020  419.523    1.035    0.000    0.385    0.134    0.330   23.970   16.118    6.593
     33.030  414.162    1.100    0.000    0.553    0.134    0.371   22.428   15.873    6.442
     33.040  414.285    1.088    0.000    0.519    0.100    0.292   22.572   15.994    6.972
     33.050  417.760    1.035    0.000    0.414    0.134    0.330   22.372   15.343    6.879
     33.060  416.700    1.009    0.000    0.433    0.134    0.409   22.112   15.793    6.972
     33.070  417.400    1.043    0.000    0.426    0.134    0.337   21.501   15.439    6.575
     33.080  412.282    0.914    0.000    0.481    0.167    0.311   20.822   14.972    6.673
     33.090  412.434    1.069    0.000    0.486    0.167    0.337   21.258   15.324    6.157
     33.100  413.003    1.096    0.000    0.617    0.205    0.311   21.789   15.782    6.226
     33.110  411.763    1.168    0.000    0.493    0.160    0.295   21.074   15.357    6.319
     33.120  417.668    1.168    0.000    0.560    0.100    0.409   21.656   15.732    6.183
     33.130  415.067    1.115    0.000    0.488    0.134    0.337   21.027   15.759    6.425
     33.140  418.183    1.149    0.000    0.462    0.167    0.258   21.710   15.180    6.161
     33.150  414.312    1.047    0.000    0.414    0.134    0.284   21.317   15.750    6.138
     33.160  418.319    1.232    0.000    0.385    0.100    0.303   21.878   14.995    5.598
     33.170  420.166    1.213    0.000    0.486    0.100    0.277   22.287   15.867    5.857
     33.180  419.822    1.016    0.000    0.486    0.167    0.265   21.804   15.533    5.945
     33.190  417.499    1.195    0.000    0.570    0.134    0.372   21.659   15.375    6.091
     33.200  412.173    1.035    0.000    0.526    0.134    0.277   21.476   14.986    6.060
     33.210  415.558    1.229    0.000    0.515    0.187    0.390   20.942   15.861    6.159
     33.220  413.217    1.047    0.000    0.459    0.134    0.436   21.898   15.419    6.043
     33.230  416.677    1.047    0.000    0.392    0.167    0.265   20.953   15.352    6.620
     33.240  418.410    1.388    0.000    0.519    0.100    0.356   21.851   15.591    6.185
     33.250  414.741    1.267    0.000    0.459    0.134    0.372   21.643   16.142    6.370
     33.260  413.707    1.195    0.000    0.399    0.134    0.383   21.305   15.951    6.480
     33.270  415.728    1.429    0.000    0.452    0.100    0.330   21.049   14.639    6.610
     33.280  415.445    1.100    0.000    0.287    0.134    0.212   21.844   16.006    6.634
     33.290  415.033    1.308    0.000    0.352    0.201    0.356   20.737   15.203    6.287
     33.300  417.166    1.388    0.000    0.389    0.201    0.284   21.025   15.600    6.645
     33.310  415.681    1.221    0.000    0.419    0.201    0.345   21.387   16.059    6.214
     33.320  418.163    1.232    0.000    0.399    0.134    0.322   20.989   15.315    6.153
     33.330  420.268    1.320    0.000    0.419    0.167    0.318   21.898   15.750    5.523
     33.340  417.630    1.202    0.000    0.385    0.067    0.394   21.011   15.263    6.395
     33.350  412.076    1.282    0.000    0.325    0.100    0.318   19.938   15.931    6.201
     33.360  412.508    1.123    0.000    0.459    0.134    0.292   21.306   15.046    6.239
     33.370  413.129    1.293    0.000    0.560    0.134    0.341   20.825   14.979    6.055
     33.380  413.260    1.096    0.000    0.445    0.134    0.300   21.690   14.398    6.233
     33.390  411.311    1.096    0.000    0.508    0.227    0.254   20.418   14.926    6.054
     33.400  417.172    1.248    0.000    0.519    0.134    0.436   20.896   14.880    5.928
     33.410  413.879    1.274    0.000    0.646    0.201    0.269   21.019   14.214    6.012
     33.420  415.778    1.168    0.000    0.579    0.134    0.212   20.847   14.227    5.772
     33.430  413.300    1.100    0.000    0.519    0.167    0.212   21.153   14.384    6.167
     33.440  412.167    1.187    0.000    0.493    0.167    0.193   19.951   14.163    6.677
     33.450  414.176    1.282    0.000    0.381    0.187    0.265   20.747   14.750    6.375
     33.460  414.587    1.346    0.000    0.292    0.160    0.314   21.323   15.004    6.767
     33.470  414.741    1.274    0.000    0.488    0.194    0.356   20.692   15.442    6.265
     33.480  418.026    1.153    0.000    0.493    0.167    0.367   22.001   14.746    6.448
     33.490  418.332    1.320    0.000    0.590    0.194    0.239   21.140   15.563    6.498
     33.500  415.204    1.331    0.000    0.557    0.100    0.587   21.083   14.895    5.962
     33.510  419.809    1.297    0.000    0.543    0.134    0.341   21.858   15.100    6.549
     33.520  414.151    1.232    0.000    0.455    0.167    0.258   21.170   14.996    6.413
     33.530  418.487    1.282    0.000    0.459    0.094    0.360   21.537   15.063    6.923
     33.540  417.235    1.160    0.000    0.366    0.134    0.242   21.354   14.946    6.208
     33.550  417.081    1.339    0.000    0.452    0.100    0.239   21.716   14.639    6.666
     33.560  415.659    1.062    0.000    0.488    0.134    0.273   21.800   14.648    6.348
     33.570  416.055    1.221    0.000    0.486    0.100    0.311   21.155   14.645    6.174
     33.580  414.444    1.107    0.000    0.486    0.100    0.265   21.988   14.790    6.653
     33.590  413.852    1.248    0.000    0.493    0.100    0.345   21.732   15.536    6.201
     33.600  412.981    1.179    0.000    0.519    0.094    0.224   21.413   14.531    6.370
     33.610  415.123    1.126    0.000    0.486    0.067    0.386   22.531   14.999    6.550
     33.620  416.374    1.153    0.000    0.405    0.100    0.409   21.796   15.743    6.105
     33.630  418.104    1.062    0.033    0.452    0.033    0.307   22.379   15.025    6.067
     33.640  414.308    1.088    0.000    0.392    0.100    0.258   22.430   15.108    6.139
     33.650  414.476    1.221    0.000    0.321    0.100    0.265   21.819   15.219    6.363
     33.660  414.756    1.240    0.000    0.501    0.127    0.337   22.533   15.552    5.954
     33.670  412.850    1.248    0.000    0.426    0.100    0.432   21.441   14.764    6.195
     33.680  412.640    1.195    0.033    0.401    0.134    0.409   21.699   15.987    5.885
     33.690  413.027    1.301    0.000    0.396    0.167    0.292   20.484   15.359    5.457
     33.700  413.703    1.179    0.000    0.459    0.134    0.390   21.217   15.001    5.916
     33.710  415.229    1.206    0.000    0.359    0.167    0.170   21.013   15.739    5.926
     33.720  412.150    1.376    0.000    0.414    0.100    0.129   21.642   16.122    5.668
     33.730  414.780    1.293    0.000    0.395    0.067    0.364   22.319   16.639    6.426
     33.740  411.185    1.282    0.000    0.493    0.134    0.220   20.682   16.534    6.224
     33.750  414.112    1.346    0.000    0.541    0.160    0.242   21.861   16.799    5.953
     33.760  412.718    1.016    0.000    0.459    0.201    0.212   21.527   16.679    5.974
     33.770  414.136    1.096    0.000    0.560    0.167    0.292   21.809   15.856    6.165
     33.780  414.526    1.115    0.000    0.388    0.067    0.152   22.173   16.858    6.231
     33.790  416.862    1.088    0.000    0.459    0.134    0.326   22.064   16.349    6.419
     33.800  414.800    1.308    0.000    0.548    0.100    0.311   21.813   16.024    6.186
     33.810  415.251    1.468    0.000    0.388    0.067    0.291   20.923   16.619    6.400
     33.820  417.035    1.123    0.000    0.493    0.134    0.265   20.608   16.309    6.722
     33.830  411.247    1.141    0.000    0.459    0.134    0.409   21.730   16.038    6.002
     33.840  414.957    0.914    0.000    0.620    0.067    0.269   21.177   16.695    5.644
     33.850  413.253    1.115    0.000    0.553    0.100    0.292   21.071   15.811    6.801
     33.860  413.152    1.141    0.000    0.505    0.134    0.273   22.022   16.436    6.479
     33.870  410.803    1.179    0.000    0.519    0.100    0.372   21.671   16.240    6.511
     33.880  412.411    1.202    0.033    0.388    0.094    0.344   22.119   15.957    6.453
     33.890  412.522    1.088    0.000    0.392    0.134    0.390   22.036   15.979    6.805
     33.900  413.197    1.047    0.000    0.388    0.194    0.326   22.053   15.767    6.403
     33.910  415.554    1.365    0.000    0.553    0.100    0.364   21.285   15.594    6.425
     33.920  410.360    1.194    0.000    0.448    0.067    0.319   21.951   15.059    6.096
     33.930  412.472    1.195    0.033    0.426    0.134    0.269   22.026   15.387    6.382
     33.940  413.430    1.312    0.033    0.401    0.100    0.280   21.136   15.726    6.357
     33.950  411.719    1.312    0.000    0.565    0.134    0.288   21.611   15.881    6.262
     33.960  414.191    1.232    0.000    0.426    0.201    0.193   22.765   16.023    6.300
     33.970  415.423    1.259    0.000    0.419    0.160    0.360   21.595   16.186    6.559
     33.980  412.436    1.168    0.000    0.392    0.100    0.170   23.016   15.454    6.439
     33.990  413.230    1.282    0.000    0.433    0.100    0.322   22.496   15.997    6.413
     34.000  411.943    1.240    0.033    0.568    0.160    0.273   21.967   16.130    6.721
     34.010  410.199    1.096    0.000    0.481    0.134    0.337   21.800   15.871    6.572
     34.020  413.414    1.100    0.000    0.579    0.134    0.288   21.440   15.995    6.574
     34.030  413.630    1.141    0.000    0.459    0.134    0.446   21.844   16.519    6.543
     34.040  413.242    1.115    0.000    0.426    0.134    0.311   21.167   16.067    6.071
     34.050  408.678    1.479    0.000    0.421    0.100    0.345   20.635   16.553    6.481
     34.060  413.454    1.195    0.033    0.388    0.033    0.273   21.412   16.554    6.620
     34.070  409.357    1.160    0.000    0.481    0.100    0.383   22.017   16.598    6.168
     34.080  410.186    1.479    0.000    0.579    0.100    0.265   20.464   15.401    6.620
     34.090  413.820    1.206    0.000    0.452    0.160    0.258   20.887   16.641    5.992
     34.100  414.644    1.255    0.000    0.479    0.134    0.375   21.092   15.980    6.167
     34.110  412.070    1.176    0.000    0.632    0.167    0.337   20.316   15.929    6.321
     34.120  412.096    1.339    0.000    0.493    0.100    0.326   20.612   15.603    6.369
     34.130  411.308    1.179    0.000    0.622    0.100    0.372   20.447   15.342    6.354
     34.140  410.080    1.475    0.000    0.590    0.134    0.330   20.981   15.545    6.170
     34.150  410.638    1.308    0.000    0.408    0.160    0.319   20.842   15.443    6.450
     34.160  408.926    1.267    0.000    0.455    0.134    0.364   20.987   15.205    6.206
     34.170  407.547    1.232    0.000    0.388    0.167    0.451   20.597   15.200    6.058
     34.180  410.478    1.100    0.000    0.441    0.100    0.239   21.462   15.776    6.041
     34.190  412.180    1.244    0.000    0.452    0.205    0.379   21.398   15.572    5.905
     34.200  408.394    1.100    0.000    0.381    0.100    0.413   20.966   15.191    6.074
     34.210  408.332    1.259    0.000    0.381    0.134    0.398   20.943   15.942    6.301
     34.220  415.062    1.126    0.000    0.452    0.227    0.288   21.803   15.117    6.381
     34.230  415.913    1.202    0.000    0.426    0.134    0.462   21.179   15.486    6.641
     34.240  414.341    1.240    0.000    0.488    0.127    0.258   21.389   15.479    6.156
     34.250  411.619    1.255    0.000    0.493    0.067    0.311   21.027   15.768    6.307
     34.260  412.602    1.392    0.000    0.388    0.134    0.269   20.922   15.766    6.219
     34.270  413.736    1.221    0.000    0.526    0.067    0.235   21.707   15.259    6.276
     34.280  411.383    1.414    0.000    0.374    0.100    0.425   21.085   16.949    6.247
     34.290  410.455    1.312    0.000    0.421    0.138    0.292   21.177   16.168    7.018
     34.300  415.702    1.437    0.000    0.448    0.094    0.311   21.438   16.305    7.113
     34.310  411.599    1.361    0.000    0.287    0.033    0.277   20.823   16.351    6.676
     34.320  414.436    1.232    0.000    0.160    0.100    0.337   21.777   16.143    7.107
     34.330  413.627    1.123    0.000    0.448    0.134    0.311   22.012   16.542    6.887
     34.340  410.119    1.327    0.000    0.332    0.067    0.322   21.628   16.527    6.578
     34.350  411.418    1.429    0.000    0.348    0.100    0.242   20.357   16.205    6.446
     34.360  415.214    1.479    0.000    0.378    0.100    0.152   20.975   15.916    6.874
     34.370  413.939    1.221    0.027    0.459    0.100    0.542   20.870   16.844    6.660
     34.380  411.887    1.225    0.000    0.486    0.100    0.345   20.854   15.501    6.642
     34.390  413.964    1.126    0.000    0.416    0.033    0.205   21.501   15.953    6.432
     34.400  413.218    1.168    0.000    0.414    0.100    0.364   20.811   16.107    6.674
     34.410  413.197    1.115    0.000    0.426    0.100    0.284   21.872   15.514    6.865
     34.420  415.594    1.229    0.000    0.433    0.167    0.311   21.932   15.980    6.896
     34.430  410.380    1.096    0.000    0.352    0.067    0.193   22.140   16.745    6.318
     34.440  414.390    1.339    0.000    0.385    0.067    0.322   22.386   16.103    6.231
     34.450  412.670    1.202    0.000    0.314    0.067    0.311   22.389   15.167    6.418
     34.460  413.965    1.126    0.000    0.359    0.100    0.409   21.523   16.204    6.013
     34.470  410.993    1.160    0.000    0.426    0.201    0.364   22.107   15.398    6.085
     34.480  413.396    1.206    0.000    0.361    0.172    0.310   22.068   16.220    6.674
     34.490  414.043    1.020    0.000    0.412    0.033    0.409   22.480   16.053    5.961
     34.500  410.999    1.096    0.000    0.426    0.134    0.182   22.717   15.927    6.010
     34.510  414.595    1.267    0.000    0.459    0.134    0.364   22.906   16.683    6.305
     34.520  409.542    1.035    0.000    0.486    0.127    0.360   22.159   15.979    6.084
     34.530  413.591    1.282    0.000    0.479    0.067    0.401   22.109   15.953    6.025
     34.540  410.984    1.195    0.000    0.512    0.167    0.314   21.564   16.608    6.049
     34.550  408.976    1.282    0.000    0.421    0.100    0.307   22.615   15.607    6.089
     34.560  415.862    1.293    0.000    0.388    0.134    0.322   22.146   16.644    6.390
     34.570  414.464    1.221    0.000    0.468    0.134    0.220   22.227   16.020    6.337
     34.580  415.125    1.365    0.000    0.414    0.134    0.446   22.309   16.370    6.811
     34.590  409.966    1.346    0.000    0.354    0.100    0.446   22.085   15.922    6.500
     34.600  409.756    1.141    0.000    0.354    0.100    0.462   21.205   16.440    6.673
     34.610  411.060    1.505    0.000    0.414    0.187    0.561   21.961   16.280    6.463
     34.620  406.953    1.365    0.000    0.388    0.067    0.424   21.993   16.328    7.002
     34.630  409.942    1.270    0.000    0.348    0.100    0.542   22.608   16.553    6.755
     34.640  408.930    1.088    0.000    0.388    0.127    0.409   21.939   16.478    6.131
     34.650  407.377    1.062    0.000    0.421    0.094    0.375   21.894   15.871    6.581
     34.660  410.413    1.418    0.000    0.388    0.100    0.356   22.512   16.065    6.136
     34.670  408.236    1.176    0.000    0.388    0.167    0.492   21.835   16.284    6.504
     34.680  410.636    1.407    0.000    0.191    0.067    0.371   21.472   16.789    7.128
     34.690  407.480    1.274    0.000    0.431    0.067    0.360   21.797   15.900    6.676
     34.700  408.796    1.308    0.000    0.221    0.067    0.375   21.828   16.595    6.490
     34.710  407.974    1.100    0.000    0.426    0.067    0.402   21.901   16.177    6.532
     34.720  410.144    1.073    0.000    0.314    0.127    0.444   23.114   16.202    6.665
     34.730  407.824    1.176    0.000    0.459    0.100    0.530   22.108   16.639    6.657
     34.740  409.131    1.115    0.000    0.459    0.167    0.504   21.808   15.889    6.243
     34.750  407.902    1.229    0.000    0.294    0.167    0.669   21.996   16.485    6.230
     34.760  416.350    0.982    0.000    0.392    0.134    0.564   22.979   16.528    6.316
     34.770  416.372    1.308    0.000    0.526    0.134    0.609   22.910   16.623    5.981
     34.780  417.722    1.392    0.000    0.452    0.165    0.617   23.575   16.526    6.261
     34.790  418.387    1.380    0.000    0.287    0.100    0.488   23.198   16.247    6.238
     34.800  415.128    1.312    0.000    0.392    0.167    0.572   22.267   16.347    6.282
     34.810  414.011    1.229    0.000    0.388    0.160    0.492   21.647   16.057    5.913
     34.820  415.767    1.232    0.000    0.481    0.067    0.708   21.664   16.317    5.949
     34.830  414.601    1.009    0.000    0.553    0.100    0.628   21.667   15.669    6.295
     34.840  414.313    1.126    0.000    0.493    0.067    0.632   21.939   16.360    6.814
     34.850  416.818    1.304    0.000    0.519    0.167    0.681   22.406   15.558    6.881
     34.860  416.914    1.293    0.000    0.359    0.160    0.594   21.673   15.505    6.543
     34.870  414.842    1.335    0.033    0.419    0.134    0.530   22.075   15.793    6.452
     34.880  421.488    1.339    0.000    0.392    0.167    0.484   22.146   15.647    6.544
     34.890  420.949    1.221    0.000    0.445    0.134    0.439   22.984   15.194    7.032
     34.900  418.150    1.160    0.000    0.287    0.100    0.451   22.540   15.986    6.437
     34.910  418.545    1.373    0.000    0.261    0.100    0.541   22.610   16.402    6.154
     34.920  415.155    1.399    0.000    0.452    0.100    0.666   22.086   15.799    6.090
     34.930  416.275    1.176    0.000    0.452    0.134    0.462   22.572   16.234    6.173
     34.940  419.122    1.301    0.000    0.501    0.067    0.476   21.975   16.350    6.674
     34.950  418.203    1.232    0.000    0.526    0.134    0.587   22.075   15.557    6.461
     34.960  417.012    1.339    0.000    0.426    0.160    0.546   22.053   16.281    6.013
     34.970  417.749    1.312    0.000    0.426    0.067    0.537   22.206   15.906    6.677
     34.980  417.478    1.339    0.000    0.421    0.100    0.511   22.219   16.093    6.590
     34.990  412.027    1.388    0.000    0.426    0.134    0.677   21.578   15.585    6.736
     35.000  414.441    1.232    0.000    0.354    0.227    0.462   21.584   15.887    6.050
     35.010  418.728    1.202    0.000    0.479    0.134    0.659   22.330   16.311    6.005
     35.020  415.487    1.327    0.033    0.414    0.100    0.699   21.820   16.195    6.720
     35.030  418.816    1.221    0.000    0.366    0.100    0.594   22.043   16.673    6.711
     35.040  415.828    1.232    0.000    0.287    0.134    0.541   22.337   16.140    6.335
     35.050  412.739    1.240    0.000    0.314    0.067    0.591   21.812   16.810    6.578
     35.060  417.078    1.202    0.000    0.348    0.167    0.508   22.149   17.577    6.669
     35.070  414.921    1.354    0.000    0.321    0.134    0.597   22.108   16.645    5.852
     35.080  418.209    1.202    0.033    0.426    0.134    0.568   22.022   17.142    7.013
     35.090  421.997    1.521    0.000    0.459    0.067    0.511   23.241   16.482    6.782
     35.100  416.952    1.448    0.000    0.399    0.100    0.476   22.583   16.251    6.162
     35.110  416.809    1.115    0.000    0.488    0.167    0.666   22.615   16.896    5.909
     35.120  416.482    1.365    0.000    0.336    0.167    0.560   22.457   16.711    5.689
     35.130  420.408    1.259    0.000    0.426    0.167    0.722   22.474   16.966    5.636
     35.140  417.207    1.179    0.000    0.392    0.160    0.602   22.663   16.640    5.573
     35.150  413.736    0.876    0.000    0.426    0.167    0.499   22.082   15.452    5.866
     35.160  415.458    1.084    0.000    0.437    0.167    0.511   22.488   15.396    6.350
     35.170  414.133    1.081    0.000    0.519    0.134    0.473   21.406   15.257    6.597
     35.180  416.565    1.153    0.000    0.452    0.194    0.526   22.599   15.014    5.887
     35.190  417.589    1.149    0.000    0.486    0.134    0.500   22.949   15.088    6.300
     35.200  414.304    1.069    0.000    0.579    0.100    0.691   22.681   15.877    6.103
     35.210  415.963    1.221    0.000    0.348    0.134    0.557   23.286   15.909    6.740
     35.220  415.245    1.107    0.000    0.396    0.167    0.534   23.025   15.242    6.487
     35.230  416.332    1.069    0.000    0.468    0.160    0.519   22.124   14.866    6.727
     35.240  413.445    1.399    0.000    0.399    0.134    0.500   22.870   15.198    5.995
     35.250  412.195    1.035    0.000    0.500    0.167    0.529   22.400   15.464    6.471
     35.260  412.990    1.111    0.000    0.359    0.167    0.405   22.654   15.057    5.729
     35.270  416.950    1.054    0.000    0.490    0.100    0.469   21.809   15.485    6.039
     35.280  415.476    1.123    0.000    0.539    0.033    0.469   22.638   15.346    5.675
     35.290  417.123    1.282    0.000    0.486    0.067    0.538   22.739   15.144    6.297
     35.300  414.159    1.179    0.000    0.287    0.033    0.488   22.555   15.303    6.728
     35.310  411.798    1.168    0.000    0.354    0.134    0.557   21.949   14.895    6.325
     35.320  415.430    1.267    0.000    0.526    0.201    0.428   22.398   14.819    5.997
     35.330  411.143    1.202    0.000    0.325    0.194    0.481   21.795   14.489    6.476
     35.340  417.294    1.350    0.000    0.526    0.100    0.648   22.157   15.300    6.469
     35.350  414.035    1.081    0.000    0.493    0.067    0.578   22.881   15.217    6.714
     35.360  413.293    1.285    0.000    0.515    0.134    0.591   21.876   16.026    6.143
     35.370  417.542    1.376    0.000    0.452    0.067    0.561   23.324   16.005    6.783
     35.380  415.690    1.255    0.000    0.493    0.205    0.345   22.688   15.731    5.834
     35.390  417.316    1.335    0.000    0.493    0.160    0.738   22.430   15.437    6.523
     35.400  415.158    1.088    0.000    0.553    0.033    0.550   22.889   15.247    6.677
     35.410  413.599    1.160    0.000    0.553    0.100    0.466   21.307   15.142    6.445
     35.420  412.381    1.088    0.000    0.486    0.067    0.466   21.328   15.600    6.666
     35.430  416.870    1.289    0.000    0.441    0.067    0.538   21.483   15.984    6.428
     35.440  414.265    1.479    0.033    0.522    0.134    0.636   21.002   15.511    6.804
     35.450  415.852    1.217    0.000    0.381    0.067    0.470   21.708   15.360    6.413
     35.460  416.388    1.282    0.000    0.328    0.100    0.716   22.094   14.919    6.283
     35.470  413.767    1.292    0.000    0.459    0.134    0.689   21.646   15.285    6.465
     35.480  416.980    1.445    0.000    0.420    0.134    0.402   22.980   14.636    6.578
     35.490  410.723    1.323    0.000    0.479    0.094    0.333   21.753   15.447    6.930
     35.500  414.103    1.323    0.000    0.314    0.100    0.416   22.245   16.200    6.972
     35.510  410.760    1.123    0.000    0.448    0.100    0.307   21.268   15.183    6.077
     35.520  412.633    1.259    0.000    0.254    0.100    0.397   22.447   15.457    6.831
     35.530  411.861    1.096    0.000    0.373    0.167    0.277   23.651   15.653    6.964
     35.540  410.431    1.240    0.033    0.385    0.100    0.363   22.965   16.072    6.378
     35.550  409.629    1.198    0.000    0.325    0.127    0.386   22.776   15.767    6.063
     35.560  413.551    1.225    0.000    0.321    0.100    0.466   22.825   16.073    6.234
     35.570  411.828    1.122    0.000    0.214    0.067    0.439   22.412   15.414    6.102
     35.580  413.838    1.357    0.033    0.247    0.234    0.530   22.541   15.724    6.106
     35.590  411.478    1.312    0.000    0.113    0.134    0.534   21.781   15.613    6.381
     35.600  408.479    1.247    0.033    0.240    0.067    0.439   22.762   14.883    6.158
     35.610  414.165    1.493    0.033    0.191    0.100    0.496   22.520   15.369    7.113
     35.620  412.684    1.339    0.033    0.225    0.067    0.564   22.580   15.002    6.246
     35.630  414.767    1.418    0.000    0.247    0.134    0.635   23.519   16.523    6.312
     35.640  414.475    1.479    0.027    0.274    0.167    0.761   22.669   15.599    5.759
     35.650  416.283    1.459    0.000    0.218    0.134    0.598   23.414   14.782    6.544
     35.660  416.654    1.452    0.000    0.314    0.127    0.504   23.198   15.109    6.738
     35.670  416.145    1.365    0.000    0.328    0.167    0.566   23.671   15.149    6.264
     35.680  418.600    1.410    0.000    0.354    0.160    0.568   23.848   16.150    6.388
     35.690  414.103    1.339    0.000    0.486    0.067    0.583   23.098   15.827    6.290
     35.700  412.673    1.198    0.000    0.254    0.100    0.405   24.167   14.815    6.159
     35.710  415.296    1.179    0.000    0.396    0.167    0.397   23.584   14.627    6.767
     35.720  414.256    1.421    0.000    0.455    0.134    0.610   23.199   15.073    6.851
     35.730  419.433    1.464    0.000    0.388    0.100    0.530   23.505   15.694    6.980
     35.740  414.055    1.384    0.000    0.650    0.134    0.427   22.942   15.755    6.576
     35.750  412.553    1.350    0.000    0.508    0.134    0.560   21.921   15.300    6.499
     35.760  416.721    1.415    0.000    0.572    0.067    0.576   22.945   16.398    7.127
     35.770  415.467    1.259    0.000    0.526    0.167    0.548   22.320   15.842    6.231
     35.780  416.073    1.380    0.000    0.639    0.134    0.613   22.296   15.671    6.447
     35.790  413.627    1.229    0.000    0.486    0.067    0.402   22.436   14.826    6.516
     35.800  411.932    1.115    0.000    0.354    0.167    0.500   22.713   14.710    6.652
     35.810  413.245    1.335    0.000    0.508    0.201    0.499   22.278   15.623    6.589
     35.820  417.624    1.190    0.000    0.466    0.134    0.662   22.365   15.373    6.756
     35.830  413.570    1.221    0.000    0.500    0.167    0.424   22.561   15.162    6.684
     35.840  415.539    1.301    0.000    0.459    0.160    0.572   22.326   15.901    6.408
     35.850  415.338    1.274    0.000    0.479    0.167    0.473   22.781   15.408    6.641
     35.860  415.703    1.232    0.000    0.553    0.134    0.674   22.786   16.056    6.698
     35.870  415.776    1.532    0.000    0.381    0.067    0.545   22.336   15.095    6.717
     35.880  415.920    1.176    0.000    0.287    0.100    0.652   21.636   15.316    6.659
     35.890  417.073    1.327    0.000    0.493    0.261    0.648   21.405   15.497    6.120
     35.900  411.051    1.255    0.000    0.421    0.134    0.530   22.491   14.157    6.592
     35.910  412.714    1.308    0.027    0.348    0.100    0.560   21.846   15.014    7.059
     35.920  413.136    1.221    0.000    0.486    0.194    0.590   21.862   14.656    6.581
     35.930  414.222    1.429    0.000    0.299    0.134    0.583   21.287   14.705    6.502
     35.940  414.202    1.335    0.000    0.361    0.067    0.574   21.422   15.146    6.267
     35.950  411.565    1.487    0.033    0.419    0.134    0.670   22.091   15.039    6.921
     35.960  416.289    1.320    0.000    0.414    0.100    0.507   22.180   14.272    6.970
     35.970  410.999    1.437    0.033    0.392    0.067    0.511   21.435   15.510    6.646
     35.980  411.220    1.285    0.000    0.579    0.167    0.542   21.732   14.077    6.903
     35.990  414.113    1.323    0.000    0.572    0.201    0.667   22.598   15.056    6.851
     36.000  412.432    1.346    0.000    0.508    0.067    0.526   23.080   15.175    7.147
     36.010  414.602    1.301    0.000    0.481    0.134    0.677   22.872   14.694    7.143
     36.020  413.485    1.365    0.000    0.459    0.268    0.587   23.007   15.374    7.032
     36.030  415.933    1.251    0.000    0.526    0.167    0.439   22.468   14.683    7.267
     36.040  415.015    1.312    0.033    0.392    0.100    0.564   22.565   15.796    7.390
     36.050  410.806    1.505    0.033    0.419    0.067    0.753   22.964   15.025    7.649
     36.060  413.179    1.392    0.000    0.463    0.100    0.523   21.883   14.785    7.034
     36.070  415.388    1.399    0.000    0.459    0.100    0.470   21.810   15.585    6.881
     36.080  413.781    1.338    0.000    0.486    0.167    0.507   23.028   15.185    6.511
     36.090  421.311    1.342    0.027    0.486    0.194    0.617   22.964   15.451    6.780
     36.100  416.214    1.339    0.000    0.426    0.160    0.474   23.086   15.130    7.472
     36.110  417.687    1.141    0.000    0.479    0.134    0.462   23.033   14.208    7.151
     36.120  417.845    1.126    0.033    0.526    0.134    0.620   22.712   15.042    6.734
     36.130  418.226    1.168    0.000    0.486    0.100    0.484   23.436   15.889    6.455
     36.140  412.893    1.312    0.000    0.426    0.100    0.534   23.302   14.763    6.923
     36.150  413.441    1.293    0.000    0.359    0.100    0.451   23.553   14.560    6.315
     36.160  412.691    1.357    0.000    0.497    0.100    0.537   22.619   14.931    6.617
     36.170  413.392    1.293    0.000    0.399    0.167    0.519   22.762   14.021    7.174
     36.180  412.053    1.320    0.000    0.321    0.234    0.689   21.603   15.193    6.429
     36.190  414.669    1.392    0.000    0.550    0.134    0.574   23.509   14.955    6.559
     36.200  415.791    1.365    0.000    0.392    0.134    0.432   22.864   14.955    6.581
     36.210  412.952    1.149    0.000    0.452    0.100    0.534   22.128   14.876    6.364
     36.220  414.456    1.232    0.000    0.486    0.167    0.530   22.014   15.386    6.388
     36.230  415.210    1.365    0.000    0.697    0.134    0.472   23.102   15.443    6.896
     36.240  414.244    1.361    0.000    0.472    0.134    0.587   22.636   14.067    6.603
     36.250  414.383    1.452    0.000    0.445    0.167    0.806   22.058   14.700    6.989
     36.260  411.536    1.168    0.000    0.419    0.033    0.489   23.004   14.688    6.727
     36.270  412.508    1.274    0.000    0.519    0.067    0.716   22.516   15.952    7.062
     36.280  413.436    1.388    0.000    0.456    0.067    0.703   22.526   14.647    6.728
     36.290  418.616    1.270    0.000    0.462    0.100    0.606   23.324   15.051    7.097
     36.300  417.689    1.335    0.000    0.579    0.194    0.606   23.703   15.160    6.965
     36.310  418.680    1.346    0.000    0.586    0.134    0.828   23.225   14.458    6.514
     36.320  413.145    1.210    0.033    0.392    0.201    0.560   23.453   13.948    6.799
     36.330  414.366    1.274    0.000    0.572    0.067    0.624   23.753   15.019    6.771
     36.340  417.269    1.100    0.000    0.622    0.067    0.568   23.416   15.317    6.811
     36.350  419.125    1.179    0.000    0.579    0.067    0.492   24.055   14.688    6.827
     36.360  414.140    1.274    0.000    0.595    0.100    0.470   23.706   14.404    6.799
     36.370  413.216    1.403    0.033    0.426    0.134    0.599   23.843   14.889    6.831
     36.380  418.052    1.301    0.033    0.515    0.201    0.507   24.439   14.980    6.857
     36.390  417.882    1.202    0.033    0.328    0.160    0.593   24.276   14.984    7.172
     36.400  416.676    1.354    0.000    0.479    0.134    0.622   24.069   15.204    6.698
     36.410  417.555    1.346    0.000    0.414    0.201    0.534   24.470   15.190    6.366
     36.420  420.090    1.468    0.071    0.359    0.160    0.625   24.645   15.111    6.390
     36.430  420.280    1.300    0.033    0.452    0.227    0.813   24.230   15.214    6.970
     36.440  417.477    1.361    0.033    0.399    0.227    0.685   22.841   14.638    6.942
     36.450  416.459    1.176    0.060    0.455    0.134    0.754   23.976   14.393    6.537
     36.460  415.671    1.206    0.060    0.392    0.201    0.712   23.139   13.931    6.645
     36.470  416.873    1.248    0.033    0.399    0.134    0.633   23.661   14.058    6.408
     36.480  417.935    1.285    0.067    0.419    0.134    0.762   24.632   13.846    6.373
     36.490  418.786    1.320    0.033    0.434    0.201    0.916   23.560   13.904    6.730
     36.500  412.619    1.327    0.033    0.519    0.094    0.877   23.706   14.323    6.802
     36.510  415.173    1.221    0.094    0.419    0.261    0.610   23.255   14.161    6.459
     36.520  412.859    1.445    0.033    0.512    0.194    0.750   23.378   14.082    6.131
     36.530  414.707    1.168    0.033    0.613    0.201    0.727   23.951   14.502    7.210
     36.540  417.991    1.320    0.094    0.620    0.265    0.791   23.451   15.097    6.040
     36.550  416.378    1.141    0.172    0.560    0.194    0.701   22.885   14.435    6.725
     36.560  415.885    1.168    0.067    0.495    0.100    0.715   23.019   14.846    6.743
     36.570  417.685    1.335    0.067    0.639    0.261    0.720   23.157   14.636    6.355
     36.580  415.202    1.259    0.033    0.481    0.194    0.867   23.134   15.317    6.747
     36.590  411.600    1.232    0.033    0.412    0.221    0.587   23.136   14.882    6.822
     36.600  415.655    1.179    0.000    0.479    0.167    0.640   23.681   15.103    6.609
     36.610  416.387    1.365    0.027    0.381    0.160    0.757   23.205   14.697    6.429
     36.620  419.840    1.221    0.027    0.287    0.134    0.871   22.917   15.212    6.980
     36.630  413.015    1.195    0.033    0.455    0.194    0.848   23.097   15.239    6.659
     36.640  417.644    1.388    0.033    0.452    0.227    0.690   22.312   15.152    6.617
     36.650  419.530    1.369    0.033    0.381    0.160    0.769   22.559   14.907    6.768
     36.660  419.222    1.285    0.087    0.519    0.272    0.739   22.588   15.659    6.899
     36.670  416.188    1.267    0.033    0.466    0.067    0.663   23.067   15.463    6.405
     36.680  418.823    1.274    0.067    0.370    0.127    0.628   22.186   14.753    6.685
     36.690  420.984    1.350    0.033    0.352    0.167    0.799   22.441   15.108    6.909
     36.700  418.395    1.190    0.060    0.441    0.194    0.841   21.956   15.162    6.476
     36.710  416.507    1.168    0.033    0.321    0.294    0.670   22.178   14.301    6.752
     36.720  419.168    1.248    0.067    0.374    0.167    0.682   22.656   15.404    6.542
     36.730  417.837    1.267    0.067    0.325    0.167    0.788   23.468   14.664    6.616
     36.740  417.740    1.327    0.033    0.314    0.165    0.875   22.181   14.776    6.494
     36.750  417.099    1.179    0.060    0.314    0.134    0.788   22.972   14.171    6.804
     36.760  416.010    1.168    0.067    0.481    0.100    0.444   22.885   14.083    6.948
     36.770  419.227    1.346    0.100    0.247    0.160    0.628   22.466   15.549    6.947
     36.780  413.233    1.248    0.033    0.254    0.234    0.620   22.056   14.243    6.819
     36.790  417.730    1.248    0.000    0.287    0.239    0.719   22.228   14.792    6.650
     36.800  413.182    1.468    0.033    0.304    0.067    0.689   22.175   14.156    6.684
     36.810  416.674    1.195    0.027    0.374    0.165    0.708   22.579   14.876    6.903
     36.820  417.991    1.229    0.000    0.421    0.167    0.553   22.252   13.489    6.847
     36.830  415.598    1.312    0.033    0.348    0.127    0.539   22.786   14.468    6.820
     36.840  413.479    1.259    0.033    0.287    0.167    0.530   22.779   13.822    6.878
     36.850  417.500    1.392    0.033    0.254    0.194    0.560   23.205   13.926    7.036
     36.860  418.316    1.301    0.027    0.244    0.127    0.719   23.139   14.103    6.708
     36.870  415.413    1.240    0.033    0.354    0.294    0.659   22.396   14.550    6.301
     36.880  415.860    1.388    0.033    0.354    0.227    0.750   22.341   15.615    6.329
     36.890  421.074    1.422    0.033    0.180    0.167    0.845   23.696   15.624    7.002
     36.900  418.153    1.100    0.033    0.512    0.167    0.764   23.011   14.570    6.844
     36.910  418.379    1.073    0.067    0.378    0.167    0.788   22.983   15.538    6.559
     36.920  416.705    1.206    0.060    0.412    0.167    0.640   21.879   15.272    7.154
     36.930  416.130    1.335    0.000    0.281    0.127    0.807   21.847   15.054    7.198
     36.940  416.370    1.160    0.000    0.274    0.201    0.477   22.157   15.406    7.253
     36.950  416.175    1.232    0.033    0.274    0.100    0.576   22.182   14.225    7.230
     36.960  417.387    1.088    0.071    0.321    0.094    0.701   22.122   14.577    6.823
     36.970  411.376    1.308    0.033    0.314    0.134    0.671   22.263   14.738    7.003
     36.980  414.915    1.346    0.053    0.294    0.100    0.771   21.865   15.805    6.725
     36.990  414.579    1.426    0.000    0.318    0.100    0.504   21.752   14.881    6.969
     37.000  414.345    1.331    0.000    0.318    0.100    0.571   21.928   13.502    6.622
     37.010  412.055    1.339    0.000    0.354    0.134    0.644   22.475   14.660    6.802
     37.020  409.401    1.301    0.000    0.218    0.201    0.644   21.971   14.133    6.570
     37.030  415.870    1.244    0.000    0.374    0.127    0.640   22.258   15.460    6.505
     37.040  411.324    1.373    0.000    0.225    0.134    0.541   20.740   14.091    6.577
     37.050  412.065    1.229    0.033    0.060    0.100    0.629   21.220   14.154    6.537
     37.060  414.190    1.297    0.027    0.287    0.100    0.731   22.272   15.186    7.031
     37.070  416.595    1.262    0.000    0.187    0.261    0.601   22.980   14.449    6.906
     37.080  411.476    1.229    0.060    0.348    0.160    0.568   21.266   14.336    6.482
     37.090  411.674    1.062    0.033    0.345    0.160    0.564   21.580   15.276    7.323
     37.100  411.197    1.100    0.027    0.314    0.100    0.473   21.507   14.610    6.965
     37.110  414.097    1.206    0.067    0.300    0.100    0.625   22.360   14.784    7.159
     37.120  411.887    1.153    0.000    0.240    0.100    0.591   21.421   16.085    6.917
     37.130  417.382    1.361    0.000    0.414    0.167    0.553   21.620   14.761    6.926
     37.140  413.818    1.387    0.000    0.247    0.167    0.735   22.151   14.814    7.073
     37.150  417.891    1.195    0.000    0.247    0.134    0.620   21.255   14.588    7.483
     37.160  414.310    1.335    0.000    0.367    0.100    0.738   20.872   14.583    6.673
     37.170  414.851    1.179    0.033    0.278    0.100    0.636   21.700   15.455    7.012
     37.180  412.717    1.509    0.033    0.187    0.100    0.685   22.121   14.910    7.164
     37.190  409.745    1.176    0.000    0.374    0.167    0.519   21.875   14.308    6.864
     37.200  414.474    1.365    0.000    0.221    0.134    0.703   21.143   15.456    6.735
     37.210  408.863    1.179    0.027    0.367    0.167    0.580   20.505   14.690    7.221
     37.220  411.887    1.285    0.000    0.287    0.100    0.560   22.246   14.372    6.450
     37.230  412.597    1.047    0.000    0.434    0.100    0.538   22.050   15.316    6.689
     37.240  411.895    1.327    0.000    0.307    0.100    0.609   22.379   14.283    6.896
     37.250  411.914    1.312    0.000    0.274    0.134    0.530   21.428   14.248    6.679
     37.260  412.530    1.229    0.000    0.348    0.134    0.647   22.219   14.794    6.457
     37.270  409.594    1.221    0.000    0.427    0.201    0.632   21.652   14.652    6.508
     37.280  414.102    1.179    0.000    0.374    0.134    0.583   21.006   14.037    6.667
     37.290  408.623    1.232    0.000    0.247    0.100    0.553   21.597   14.597    6.534
     37.300  411.044    1.410    0.000    0.394    0.134    0.398   21.781   13.831    6.285
     37.310  411.520    1.350    0.033    0.307    0.127    0.557   21.263   15.143    6.413
     37.320  407.950    1.232    0.000    0.274    0.100    0.564   20.487   14.662    6.465
     37.330  410.911    1.282    0.027    0.247    0.100    0.553   21.577   14.633    6.652
     37.340  412.967    1.536    0.000    0.307    0.060    0.545   21.224   14.277    6.401
     37.350  411.097    1.357    0.027    0.374    0.127    0.417   20.576   13.523    6.491
     37.360  410.142    1.285    0.000    0.401    0.067    0.625   21.452   13.523    6.664
     37.370  410.358    1.426    0.000    0.247    0.100    0.542   20.737   14.014    6.476
     37.380  410.975    1.418    0.000    0.300    0.067    0.488   20.477   13.991    6.587
     37.390  410.715    1.221    0.000    0.414    0.134    0.571   19.833   14.449    6.157
     37.400  413.263    1.452    0.000    0.468    0.100    0.390   20.524   13.900    6.716
     37.410  414.361    1.274    0.000    0.214    0.094    0.625   21.432   14.640    6.632
     37.420  411.596    1.213    0.000    0.180    0.067    0.620   21.094   14.029    7.216
     37.430  408.526    1.179    0.027    0.267    0.094    0.465   21.362   14.882    7.417
     37.440  412.374    1.248    0.000    0.321    0.067    0.481   21.929   14.629    6.818
     37.450  412.908    1.312    0.000    0.314    0.134    0.453   21.464   14.923    7.176
     37.460  416.591    1.369    0.000    0.247    0.067    0.663   21.312   15.026    7.130
     37.470  411.403    1.248    0.000    0.240    0.067    0.508   20.561   14.631    6.628
     37.480  413.202    1.346    0.000    0.367    0.067    0.444   21.238   13.772    6.765
     37.490  418.222    1.259    0.033    0.367    0.127    0.466   21.641   14.747    6.523
     37.500  413.531    1.115    0.000    0.512    0.127    0.546   22.093   14.197    6.877
     37.510  414.929    1.384    0.033    0.501    0.100    0.485   21.260   14.844    6.940
     37.520  411.648    1.176    0.000    0.568    0.100    0.549   23.348   14.112    7.064
     37.530  412.932    1.475    0.000    0.441    0.201    0.597   21.480   13.635    6.667
     37.540  411.863    1.285    0.000    0.601    0.100    0.599   20.781   14.474    6.778
     37.550  405.763    1.195    0.000    0.468    0.127    0.473   21.167   14.713    6.423
     37.560  413.021    1.498    0.000    0.408    0.134    0.597   21.789   15.207    6.431
     37.570  408.842    1.335    0.000    0.240    0.127    0.542   21.539   14.798    6.935
     37.580  414.901    1.494    0.000    0.281    0.167    0.496   21.656   14.295    6.781
     37.590  417.884    1.471    0.000    0.240    0.134    0.432   21.696   14.389    7.323
     37.600  416.158    1.248    0.027    0.087    0.100    0.527   21.585   14.499    7.006
     37.610  414.395    1.604    0.000    0.300    0.134    0.455   21.913   14.003    5.899
     37.620  413.042    1.354    0.033    0.367    0.100    0.754   22.258   14.213    6.697
     37.630  416.573    1.551    0.000    0.381    0.167    0.553   21.764   13.637    6.553
     37.640  413.159    1.320    0.000    0.207    0.134    0.447   22.097   14.321    6.345
     37.650  419.972    1.418    0.000    0.240    0.194    0.499   22.214   14.566    7.409
     37.660  417.276    1.460    0.000    0.240    0.160    0.488   22.121   14.696    6.281
     37.670  416.369    1.426    0.033    0.281    0.134    0.561   22.795   14.569    6.099
     37.680  409.604    1.471    0.000    0.274    0.100    0.489   21.410   13.602    6.373
     37.690  415.737    1.320    0.000    0.341    0.134    0.580   21.927   14.102    6.623
     37.700  415.916    1.376    0.000    0.341    0.067    0.526   22.397   13.715    6.288
     37.710  418.178    1.479    0.000    0.287    0.134    0.473   23.118   13.957    6.257
     37.720  419.088    1.524    0.000    0.214    0.100    0.508   22.930   14.380    6.435
     37.730  418.425    1.335    0.000    0.281    0.201    0.572   24.042   14.414    6.690
     37.740  416.411    1.460    0.000    0.267    0.201    0.492   23.680   13.797    5.685
     37.750  418.517    1.229    0.000    0.381    0.201    0.519   22.836   14.429    6.205
     37.760  414.396    1.217    0.000    0.173    0.134    0.598   23.361   14.033    6.376
     37.770  414.805    1.365    0.000    0.408    0.134    0.643   22.732   14.366    6.384
     37.780  420.335    1.168    0.000    0.154    0.100    0.579   22.613   14.470    6.827
     37.790  417.053    1.190    0.000    0.281    0.165    0.447   23.721   14.472    6.400
     37.800  415.508    1.399    0.000    0.240    0.194    0.492   23.142   14.905    6.545
     37.810  411.207    1.392    0.000    0.240    0.100    0.564   22.098   14.041    6.693
     37.820  416.899    1.490    0.000    0.394    0.134    0.519   22.353   14.457    6.263
     37.830  417.347    0.929    0.000    0.441    0.167    0.625   22.313   14.101    6.666
     37.840  418.433    1.509    0.033    0.348    0.205    0.606   22.846   14.771    6.669
     37.850  414.231    1.312    0.000    0.348    0.261    0.697   22.984   13.980    6.060
     37.860  417.599    1.365    0.000    0.281    0.167    0.742   22.960   14.340    6.294
     37.870  414.884    1.035    0.033    0.341    0.167    0.546   22.777   14.107    6.428
     37.880  410.028    1.327    0.000    0.318    0.134    0.500   22.860   14.033    6.280
     37.890  414.688    1.123    0.000    0.274    0.134    0.428   22.863   14.013    6.382
     37.900  412.695    1.285    0.000    0.274    0.134    0.412   22.651   13.991    6.644
     37.910  413.316    1.282    0.033    0.448    0.167    0.446   23.669   13.895    6.725
     37.920  412.868    1.415    0.000    0.481    0.232    0.530   22.837   13.794    6.477
     37.930  416.766    1.490    0.000    0.632    0.100    0.591   22.722   14.069    6.630
     37.940  415.053    1.551    0.000    0.561    0.167    0.488   23.154   14.158    6.890
     37.950  414.143    1.195    0.000    0.568    0.167    0.515   21.619   13.652    6.383
     37.960  415.892    1.100    0.033    0.508    0.160    0.435   22.828   14.024    6.538
     37.970  410.146    1.475    0.000    0.421    0.160    0.372   22.582   14.409    6.083
     37.980  414.217    1.149    0.027    0.535    0.134    0.632   22.364   15.286    6.728
     37.990  411.307    1.153    0.000    0.608    0.134    0.546   22.436   14.610    6.307
     38.000  414.012    0.982    0.000    0.441    0.160    0.685   22.826   14.775    6.564
     38.010  416.584    1.183    0.000    0.515    0.134    0.497   21.997   14.254    7.039
     38.020  416.479    1.176    0.000    0.515    0.201    0.402   22.724   14.253    6.800
     38.030  412.871    1.160    0.000    0.441    0.033    0.466   22.246   13.365    7.126
     38.040  414.540    1.115    0.000    0.479    0.134    0.364   22.268   13.969    6.105
     38.050  410.354    1.301    0.000    0.456    0.067    0.541   21.768   14.125    6.082
     38.060  414.346    1.478    0.000    0.505    0.100    0.474   22.297   14.459    6.205
     38.070  409.674    1.274    0.000    0.522    0.167    0.507   21.494   13.816    6.293
     38.080  410.234    1.206    0.000    0.535    0.194    0.375   21.714   14.423    5.913
     38.090  413.818    1.289    0.000    0.481    0.167    0.450   22.625   14.434    6.582
     38.100  414.922    0.990    0.000    0.448    0.100    0.499   22.692   14.366    6.205
     38.110  412.042    1.009    0.000    0.575    0.134    0.455   22.465   14.554    6.316
     38.120  410.772    1.035    0.000    0.414    0.167    0.591   21.929   14.418    5.554
     38.130  415.416    1.149    0.000    0.515    0.100    0.402   22.509   14.371    6.486
     38.140  412.951    0.963    0.000    0.328    0.134    0.489   22.279   13.897    5.827
     38.150  412.648    1.141    0.000    0.434    0.067    0.500   22.226   14.073    6.614
     38.160  415.346    1.221    0.000    0.414    0.127    0.582   22.998   14.305    6.159
     38.170  415.288    1.168    0.033    0.541    0.134    0.462   22.478   14.022    6.125
     38.180  414.808    1.141    0.000    0.535    0.100    0.500   22.687   13.618    5.850
     38.190  413.197    1.255    0.000    0.445    0.134    0.628   22.807   14.431    5.818
     38.200  417.264    1.365    0.000    0.392    0.033    0.519   22.793   14.724    6.081
     38.210  415.527    1.248    0.000    0.515    0.201    0.477   21.900   14.725    5.807
     38.220  414.299    1.267    0.033    0.448    0.100    0.497   21.874   14.799    6.163
     38.230  414.017    1.009    0.000    0.441    0.100    0.519   22.004   14.404    5.968
     38.240  413.497    1.168    0.000    0.419    0.167    0.375   21.386   14.160    5.223
     38.250  411.153    1.179    0.000    0.441    0.134    0.435   21.860   14.377    4.923
     38.260  411.290    1.232    0.000    0.515    0.134    0.515   21.672   15.134    4.851
     38.270  415.327    1.365    0.000    0.519    0.100    0.515   22.495   14.395    5.357
     38.280  412.220    1.259    0.000    0.452    0.172    0.349   21.097   14.868    5.513
     38.290  409.098    1.334    0.000    0.501    0.134    0.613   21.114   13.620    5.126
     38.300  408.864    1.255    0.000    0.541    0.100    0.594   20.628   14.438    5.366
     38.310  409.536    1.179    0.000    0.582    0.167    0.436   22.051   14.175    5.468
     38.320  414.024    1.301    0.000    0.462    0.134    0.478   20.903   14.848    4.998
     38.330  408.595    1.221    0.000    0.535    0.100    0.587   21.593   15.487    5.289
     38.340  407.562    1.035    0.000    0.474    0.067    0.529   21.109   14.237    5.569
     38.350  409.649    1.388    0.000    0.508    0.127    0.364   21.595   14.078    5.338
     38.360  412.056    1.505    0.000    0.486    0.194    0.436   21.284   14.755    5.319
     38.370  411.265    1.111    0.000    0.399    0.100    0.466   21.695   14.084    5.094
     38.380  411.873    1.392    0.027    0.452    0.105    0.595   21.393   13.492    5.126
     38.390  412.809    1.437    0.060    0.486    0.127    0.477   21.069   13.814    6.099
     38.400  411.036    1.267    0.000    0.546    0.067    0.432   21.365   13.863    5.829
     38.410  412.588    1.236    0.000    0.456    0.167    0.530   21.176   14.533    5.850
     38.420  409.028    1.259    0.000    0.421    0.134    0.529   22.055   14.344    5.754
     38.430  409.561    1.399    0.000    0.428    0.100    0.454   21.898   14.765    5.796
     38.440  407.662    1.418    0.000    0.486    0.100    0.436   21.598   13.891    5.655
     38.450  414.330    1.339    0.000    0.452    0.134    0.530   21.989   14.443    5.940
     38.460  412.719    1.468    0.000    0.486    0.094    0.525   21.490   14.851    6.457
     38.470  408.677    1.392    0.000    0.462    0.167    0.538   21.661   14.026    6.002
     38.480  411.700    1.335    0.033    0.426    0.134    0.582   20.858   14.018    6.466
     38.490  410.925    1.221    0.000    0.459    0.134    0.469   21.526   14.756    6.089
     38.500  410.419    1.376    0.000    0.590    0.134    0.458   21.102   14.913    6.047
     38.510  408.119    1.388    0.000    0.452    0.033    0.576   21.000   13.854    6.395
     38.520  410.673    1.418    0.000    0.479    0.167    0.446   21.487   13.995    7.148
     38.530  411.569    1.259    0.000    0.486    0.127    0.624   21.757   13.901    5.796
     38.540  408.817    1.407    0.027    0.516    0.127    0.643   20.423   13.611    6.328
     38.550  405.650    1.350    0.000    0.606    0.194    0.519   21.600   13.347    6.391
     38.560  412.162    1.225    0.000    0.613    0.134    0.557   20.830   14.706    6.092
     38.570  409.050    1.399    0.000    0.539    0.134    0.515   20.989   13.759    6.749
     38.580  409.707    1.096    0.000    0.401    0.134    0.567   21.665   14.036    6.208
     38.590  411.295    1.221    0.000    0.508    0.167    0.405   20.767   14.080    6.878
     38.600  409.576    1.126    0.060    0.606    0.127    0.495   21.010   14.144    6.946
     38.610  407.777    1.335    0.000    0.539    0.160    0.379   20.946   13.057    7.363
     38.620  412.263    1.062    0.000    0.546    0.100    0.428   21.896   14.358    6.853
     38.630  408.331    1.240    0.000    0.472    0.134    0.519   21.396   14.489    6.677
     38.640  412.476    1.195    0.000    0.481    0.100    0.523   22.454   14.433    6.556
     38.650  408.877    1.153    0.000    0.508    0.167    0.697   20.945   13.944    6.281
     38.660  408.726    1.096    0.000    0.448    0.134    0.568   21.986   14.160    6.240
     38.670  407.115    1.274    0.000    0.378    0.127    0.597   21.870   14.490    6.159
     38.680  409.556    1.339    0.000    0.430    0.100    0.579   21.869   14.466    6.448
     38.690  409.133    1.418    0.033    0.281    0.172    0.559   21.404   14.375    5.958
     38.700  411.271    1.274    0.027    0.374    0.067    0.492   21.565   14.869    6.282
     38.710  409.584    1.232    0.033    0.553    0.134    0.650   21.332   13.921    6.412
     38.720  410.488    1.206    0.000    0.481    0.167    0.489   21.622   14.238    6.330
     38.730  407.474    1.418    0.000    0.396    0.100    0.576   21.426   13.704    6.129
     38.740  409.987    1.426    0.000    0.414    0.100    0.643   21.659   14.577    7.321
     38.750  412.750    1.308    0.000    0.388    0.134    0.620   21.727   14.835    7.513
     38.760  408.846    1.160    0.000    0.541    0.127    0.705   21.187   15.473    7.026
     38.770  408.807    1.361    0.000    0.441    0.100    0.719   21.808   14.908    6.933
     38.780  407.296    1.115    0.000    0.474    0.134    0.527   21.936   14.211    6.706
     38.790  409.872    1.202    0.000    0.481    0.100    0.564   22.031   14.462    6.935
     38.800  410.192    1.240    0.000    0.430    0.134    0.534   21.994   14.932    6.869
     38.810  411.036    1.141    0.000    0.472    0.127    0.527   22.546   14.254    6.996
     38.820  409.309    1.361    0.000    0.450    0.067    0.519   21.728   13.508    6.884
     38.830  413.333    1.107    0.000    0.414    0.067    0.606   22.302   14.663    7.109
     38.840  415.510    1.206    0.000    0.452    0.067    0.485   21.883   14.727    6.857
     38.850  415.986    1.176    0.000    0.348    0.160    0.536   22.772   15.135    6.737
     38.860  408.151    1.316    0.000    0.452    0.134    0.655   22.070   14.303    6.864
     38.870  414.087    1.308    0.033    0.468    0.167    0.341   21.336   15.184    6.892
     38.880  414.632    1.195    0.033    0.456    0.100    0.492   21.519   14.546    6.702
     38.890  411.392    1.206    0.000    0.523    0.067    0.454   22.198   15.558    6.563
     38.900  413.678    1.248    0.000    0.546    0.134    0.557   22.755   15.420    6.319
     38.910  410.816    1.387    0.000    0.501    0.067    0.485   21.717   15.445    6.688
     38.920  415.065    1.517    0.000    0.392    0.167    0.534   22.411   15.753    7.114
     38.930  411.368    1.354    0.000    0.508    0.033    0.617   22.653   15.057    6.940
     38.940  409.439    1.179    0.000    0.441    0.033    0.564   22.035   14.584    6.350
     38.950  413.651    1.312    0.000    0.381    0.134    0.553   23.039   14.895    7.558
     38.960  412.193    1.312    0.027    0.548    0.167    0.591   21.524   14.575    7.080
     38.970  411.537    1.168    0.000    0.419    0.134    0.553   22.206   14.791    6.616
     38.980  411.583    1.471    0.000    0.553    0.194    0.489   22.172   15.353    7.131
     38.990  417.985    1.399    0.000    0.519    0.187    0.651   21.457   14.981    6.888
     39.000  415.072    1.441    0.000    0.441    0.105    0.511   22.390   15.099    6.872
     39.010  409.440    1.285    0.000    0.414    0.100    0.629   22.926   14.882    6.526
     39.020  411.137    1.380    0.000    0.448    0.167    0.644   22.674   13.981    6.719
     39.030  413.188    1.213    0.000    0.515    0.134    0.613   22.772   14.929    6.524
     39.040  413.518    1.415    0.033    0.553    0.100    0.586   23.108   15.064    6.898
     39.050  414.918    1.604    0.000    0.515    0.067    0.303   22.314   14.273    6.927
     39.060  415.440    1.479    0.000    0.285    0.060    0.519   22.923   13.592    6.503
     39.070  413.506    1.126    0.000    0.414    0.167    0.458   23.839   14.076    6.682
     39.080  416.347    1.282    0.027    0.363    0.160    0.606   22.768   14.438    6.645
     39.090  414.411    1.346    0.000    0.374    0.160    0.492   22.605   14.552    6.902
     39.100  411.046    1.327    0.000    0.430    0.067    0.613   23.104   14.281    6.258
     39.110  416.321    1.301    0.000    0.488    0.100    0.545   23.711   14.928    7.025
     39.120  417.099    1.100    0.033    0.408    0.067    0.508   21.110   15.064    6.792
     39.130  414.800    1.206    0.033    0.579    0.167    0.557   21.840   14.369    7.004
     39.140  418.869    1.088    0.000    0.348    0.194    0.549   22.193   15.462    6.660
     39.150  421.261    1.339    0.033    0.426    0.134    0.601   22.773   15.306    6.286
     39.160  417.017    1.176    0.000    0.392    0.134    0.458   21.807   14.410    6.727
     39.170  416.294    1.524    0.033    0.486    0.201    0.436   22.624   14.971    6.244
     39.180  417.529    1.069    0.033    0.474    0.134    0.519   23.172   15.057    6.531
     39.190  414.662    1.513    0.027    0.474    0.167    0.417   22.338   14.610    6.253
     39.200  414.031    1.312    0.000    0.381    0.134    0.455   21.930   15.212    6.331
     39.210  416.130    1.221    0.000    0.441    0.100    0.477   22.637   15.397    6.171
     39.220  415.526    1.327    0.000    0.481    0.127    0.527   22.205   15.606    6.324
     39.230  415.316    1.232    0.000    0.474    0.100    0.492   23.185   15.326    6.207
     39.240  411.679    1.301    0.000    0.474    0.067    0.447   23.359   14.516    6.522
     39.250  411.282    1.221    0.000    0.455    0.033    0.545   22.380   15.066    5.987
     39.260  411.559    1.206    0.000    0.474    0.033    0.375   22.677   15.155    6.259
     39.270  411.450    1.255    0.000    0.421    0.033    0.386   22.845   15.070    6.866
     39.280  409.584    1.255    0.000    0.441    0.134    0.519   24.064   15.541    6.876
     39.290  409.178    1.301    0.000    0.541    0.167    0.553   23.892   15.544    6.344
     39.300  413.260    1.168    0.000    0.371    0.134    0.530   23.571   15.073    6.185
     39.310  414.319    1.134    0.000    0.285    0.127    0.685   24.049   15.474    6.311
     39.320  415.126    1.274    0.000    0.354    0.194    0.352   24.249   14.668    6.558
     39.330  412.146    1.320    0.000    0.385    0.100    0.432   22.383   15.090    5.834
     39.340  410.332    1.255    0.000    0.445    0.134    0.465   23.003   14.478    6.406
     39.350  412.643    1.153    0.000    0.359    0.067    0.470   22.920   15.260    6.316
     39.360  408.715    1.312    0.000    0.526    0.134    0.417   22.595   14.524    6.430
     39.370  406.383    1.195    0.000    0.493    0.167    0.462   23.437   15.101    6.458
     39.380  410.606    1.380    0.000    0.292    0.160    0.462   23.611   14.112    6.424
     39.390  410.142    1.536    0.033    0.392    0.167    0.379   22.552   14.769    6.361
     39.400  410.488    1.153    0.000    0.421    0.160    0.557   22.770   15.390    5.977
     39.410  413.860    1.160    0.000    0.535    0.105    0.567   23.079   15.242    6.256
     39.420  411.713    1.088    0.000    0.426    0.100    0.466   22.651   15.374    6.481
     39.430  410.401    1.285    0.000    0.481    0.100    0.525   22.685   14.289    6.469
     39.440  412.868    1.339    0.033    0.519    0.094    0.523   23.911   15.618    5.945
     39.450  407.097    1.407    0.000    0.452    0.033    0.567   23.652   15.017    6.321
     39.460  410.285    1.255    0.000    0.493    0.067    0.500   23.967   14.960    5.882
     39.470  412.233    1.403    0.000    0.434    0.100    0.632   23.172   15.743    5.702
     39.480  405.610    1.141    0.000    0.526    0.094    0.299   22.193   15.541    6.432
     39.490  410.757    1.297    0.000    0.392    0.100    0.571   23.063   15.145    6.388
     39.500  406.734    1.160    0.000    0.459    0.134    0.455   22.691   14.922    6.368
     39.510  412.345    1.418    0.000    0.421    0.100    0.625   23.307   15.082    7.065
     39.520  408.034    1.213    0.000    0.481    0.067    0.488   22.959   15.022    6.413
     39.530  405.697    1.304    0.000    0.419    0.167    0.356   22.790   15.271    5.999
     39.540  407.806    1.259    0.000    0.493    0.134    0.443   21.970   14.328    6.343
     39.550  409.278    1.334    0.000    0.459    0.134    0.386   22.565   15.160    6.450
     39.560  411.478    1.160    0.000    0.568    0.033    0.526   22.942   15.945    6.920
     39.570  408.106    1.217    0.000    0.501    0.100    0.602   23.158   15.573    6.186
     39.580  405.713    1.547    0.000    0.462    0.160    0.519   22.806   15.384    6.606
     39.590  409.096    1.396    0.000    0.426    0.067    0.703   23.265   15.818    6.819
     39.600  410.785    1.141    0.000    0.426    0.134    0.432   22.811   15.144    6.375
     39.610  410.063    1.293    0.038    0.414    0.105    0.465   22.201   15.756    6.471
     39.620  409.000    1.547    0.000    0.459    0.067    0.465   23.214   14.421    6.745
     39.630  407.800    1.312    0.000    0.459    0.033    0.428   22.546   14.908    7.012
     39.640  413.338    1.365    0.000    0.392    0.134    0.454   23.653   14.875    7.135
     39.650  407.042    1.354    0.000    0.620    0.067    0.386   22.549   13.932    7.125
     39.660  408.918    1.221    0.000    0.433    0.134    0.439   22.826   14.686    7.012
     39.670  411.247    1.308    0.000    0.459    0.067    0.413   23.255   15.143    6.918
     39.680  407.713    1.100    0.000    0.399    0.100    0.321   22.625   13.620    6.204
     39.690  406.103    1.350    0.000    0.328    0.167    0.476   22.893   13.876    6.521
     39.700  409.287    1.267    0.000    0.395    0.100    0.504   22.626   14.421    6.906
     39.710  408.474    1.259    0.000    0.352    0.100    0.654   23.061   15.050    6.259
     39.720  407.432    1.035    0.000    0.519    0.100    0.694   22.048   14.682    6.280
     39.730  406.596    1.229    0.000    0.519    0.201    0.587   22.189   14.523    6.015
     39.740  410.987    1.100    0.033    0.481    0.134    0.592   22.515   15.135    6.293
     39.750  406.559    1.179    0.000    0.414    0.268    0.538   22.061   14.350    6.427
     39.760  408.910    1.274    0.033    0.526    0.100    0.705   22.575   14.647    6.274
     39.770  411.884    1.149    0.000    0.421    0.167    0.780   22.996   15.666    6.146
     39.780  408.566    1.255    0.000    0.519    0.134    0.745   22.898   15.442    7.004
     39.790  407.085    1.339    0.000    0.448    0.138    0.546   21.480   14.988    6.194
     39.800  411.084    1.479    0.000    0.466    0.167    0.557   22.821   15.251    6.490
     39.810  410.770    1.437    0.000    0.359    0.201    0.481   23.136   14.831    6.794
     39.820  409.683    1.346    0.000    0.314    0.160    0.349   23.326   15.215    6.891
     39.830  416.098    1.047    0.000    0.381    0.067    0.549   23.888   15.137    6.488
     39.840  411.251    1.361    0.000    0.479    0.167    0.424   23.237   15.538    6.075
     39.850  409.019    1.346    0.000    0.593    0.167    0.583   23.293   14.959    6.229
     39.860  407.984    1.327    0.000    0.530    0.167    0.583   23.326   14.506    6.674
     39.870  407.769    1.274    0.000    0.426    0.167    0.519   23.710   14.912    6.198
     39.880  408.926    1.259    0.000    0.523    0.094    0.451   23.266   15.196    6.054
     39.890  413.157    1.335    0.000    0.519    0.167    0.480   24.388   15.480    6.450
     39.900  407.985    1.482    0.000    0.419    0.167    0.439   22.889   14.428    6.417
     39.910  408.286    1.304    0.000    0.392    0.167    0.598   23.066   13.131    5.892
     39.920  407.000    1.334    0.000    0.456    0.201    0.685   23.405   14.390    6.372
     39.930  406.304    1.464    0.000    0.481    0.134    0.447   24.082   14.480    6.037
     39.940  408.107    1.176    0.000    0.553    0.134    0.485   23.836   14.768    6.106
     39.950  407.173    1.206    0.033    0.555    0.167    0.413   22.950   14.162    6.105
     39.960  405.901    1.179    0.000    0.448    0.134    0.439   22.998   13.977    6.682
     39.970  407.398    1.255    0.000    0.553    0.134    0.458   24.078   14.834    6.737
     39.980  407.803    1.475    0.000    0.572    0.194    0.655   22.723   15.764    6.823
     39.990  405.809    1.384    0.000    0.543    0.100    0.553   22.266   14.403    6.084
     40.000  409.883    1.323    0.000    0.553    0.201    0.439   23.739   15.342    5.769
     40.010  404.303    1.346    0.000    0.501    0.134    0.557   22.344   14.447    5.686
     40.020  407.181    1.282    0.000    0.307    0.194    0.428   22.560   15.104    5.871
     40.030  408.244    1.414    0.000    0.419    0.094    0.470   22.484   14.675    6.282
     40.040  407.694    1.422    0.000    0.426    0.100    0.405   22.078   15.182    6.055
     40.050  404.810    1.456    0.000    0.452    0.134    0.477   21.581   14.722    6.365
     40.060  408.030    1.346    0.000    0.522    0.134    0.492   22.206   15.074    6.005
     40.070  407.684    1.289    0.000    0.465    0.134    0.617   21.954   15.581    6.269
     40.080  407.061    1.320    0.000    0.348    0.167    0.565   21.552   15.386    6.281
     40.090  410.007    1.255    0.000    0.314    0.100    0.526   22.908   14.973    6.202
     40.100  409.653    1.357    0.000    0.345    0.160    0.518   22.354   14.954    6.143
     40.110  412.912    1.232    0.000    0.412    0.127    0.499   22.958   15.423    6.475
     40.120  409.726    1.255    0.000    0.426    0.167    0.557   23.337   14.351    5.925
     40.130  410.713    1.467    0.000    0.184    0.134    0.572   23.531   15.121    6.740
     40.140  407.610    1.304    0.000    0.412    0.100    0.465   22.172   14.758    5.802
     40.150  411.006    1.323    0.000    0.396    0.100    0.474   22.894   14.653    6.637
     40.160  410.491    1.365    0.000    0.459    0.134    0.617   23.342   14.570    5.973
     40.170  410.981    1.498    0.000    0.486    0.201    0.504   23.246   14.562    6.320
     40.180  413.149    1.221    0.000    0.359    0.067    0.439   23.705   14.705    5.952
     40.190  412.042    1.297    0.000    0.466    0.134    0.599   22.272   15.016    5.614
     40.200  413.846    1.293    0.000    0.389    0.067    0.367   23.623   15.275    5.958
     40.210  415.806    1.149    0.000    0.459    0.134    0.360   23.954   16.184    6.037
     40.220  412.776    1.346    0.000    0.452    0.134    0.341   23.684   16.115    5.900
     40.230  413.345    1.202    0.000    0.519    0.134    0.474   22.286   14.894    6.269
     40.240  411.496    0.967    0.000    0.445    0.100    0.341   21.405   15.419    6.648
     40.250  409.831    1.357    0.000    0.385    0.100    0.470   21.843   15.120    6.425
     40.260  410.986    1.096    0.000    0.408    0.167    0.394   22.669   15.457    5.603
     40.270  411.229    1.267    0.000    0.539    0.067    0.412   22.552   14.811    5.712
     40.280  411.765    1.334    0.000    0.486    0.100    0.405   22.746   15.054    5.762
     40.290  409.600    1.225    0.000    0.419    0.134    0.476   22.633   15.513    6.044
     40.300  413.198    1.270    0.033    0.426    0.160    0.530   23.610   15.445    5.983
     40.310  410.528    1.304    0.000    0.352    0.067    0.485   22.744   14.532    5.997
     40.320  409.790    1.407    0.000    0.318    0.134    0.504   23.877   16.047    5.784
     40.330  410.609    1.229    0.000    0.325    0.134    0.447   22.838   15.465    6.135
     40.340  413.932    1.096    0.000    0.258    0.167    0.416   23.617   14.815    5.764
     40.350  410.269    1.304    0.000    0.207    0.067    0.405   23.241   14.569    6.215
     40.360  413.221    1.248    0.000    0.251    0.100    0.560   23.371   15.006    6.117
     40.370  409.147    1.293    0.000    0.359    0.127    0.514   22.202   14.989    6.382
     40.380  408.900    1.141    0.000    0.292    0.067    0.462   22.423   14.914    6.669
     40.390  409.764    1.323    0.000    0.359    0.134    0.465   22.965   15.275    5.801
     40.400  406.651    1.187    0.000    0.381    0.167    0.485   22.157   14.714    6.140
     40.410  408.954    1.320    0.000    0.352    0.194    0.519   22.132   14.966    5.884
     40.420  410.888    1.297    0.000    0.546    0.167    0.677   22.711   15.153    5.673
     40.430  410.856    1.285    0.000    0.428    0.100    0.435   22.366   15.488    5.921
     40.440  409.784    1.073    0.000    0.463    0.160    0.451   23.121   15.590    5.562
     40.450  408.612    1.190    0.000    0.459    0.027    0.511   23.264   15.335    5.686
     40.460  411.263    1.373    0.000    0.310    0.160    0.341   22.689   15.421    5.893
     40.470  407.753    1.315    0.000    0.426    0.194    0.689   22.536   14.744    6.203
     40.480  410.638    1.331    0.000    0.459    0.067    0.311   23.773   15.507    5.657
     40.490  413.856    1.240    0.000    0.560    0.100    0.455   23.308   15.013    6.911
     40.500  412.691    1.126    0.000    0.553    0.033    0.439   23.371   15.857    6.171
     40.510  410.624    1.096    0.000    0.508    0.160    0.504   22.527   16.050    6.280
     40.520  412.987    1.195    0.000    0.553    0.100    0.401   23.324   15.516    5.878
     40.530  410.140    1.373    0.000    0.354    0.100    0.541   22.729   16.298    6.539
     40.540  409.900    1.160    0.000    0.321    0.134    0.375   22.721   15.411    5.966
     40.550  412.227    1.388    0.000    0.401    0.201    0.450   22.828   15.872    5.987
     40.560  413.591    1.346    0.000    0.374    0.167    0.481   22.955   15.558    5.526
     40.570  414.116    1.312    0.000    0.479    0.100    0.424   22.262   15.188    5.820
     40.580  413.364    1.202    0.000    0.579    0.067    0.451   22.744   15.573    6.005
     40.590  409.135    1.206    0.000    0.546    0.067    0.379   22.362   15.661    6.122
     40.600  412.062    1.164    0.027    0.779    0.094    0.432   22.887   15.179    6.145
     40.610  410.181    1.339    0.000    0.388    0.134    0.530   22.945   15.254    5.776
     40.620  414.234    1.285    0.000    0.599    0.067    0.415   22.706   15.369    5.587
     40.630  412.046    1.206    0.000    0.564    0.100    0.583   22.151   15.328    5.436
     40.640  413.949    1.149    0.000    0.688    0.134    0.466   23.745   15.718    5.423
     40.650  413.459    1.009    0.000    0.713    0.134    0.478   23.757   15.602    5.279
     40.660  412.725    1.236    0.000    0.680    0.067    0.402   23.167   16.058    5.457
     40.670  411.022    1.176    0.000    0.643    0.100    0.590   22.440   15.116    6.010
     40.680  413.976    1.206    0.000    0.505    0.160    0.447   22.937   15.237    5.800
     40.690  408.843    1.062    0.000    0.583    0.067    0.401   23.006   14.835    5.349
     40.700  409.632    1.035    0.000    0.512    0.033    0.421   23.977   14.799    6.155
     40.710  408.478    1.153    0.000    0.474    0.067    0.507   23.450   14.465    5.995
     40.720  414.319    1.088    0.000    0.474    0.067    0.462   23.368   14.434    6.269
     40.730  412.201    1.195    0.000    0.539    0.160    0.466   24.055   14.571    5.816
     40.740  411.857    1.206    0.000    0.421    0.067    0.374   23.042   14.539    6.343
     40.750  415.022    0.993    0.000    0.670    0.100    0.583   23.323   15.350    6.408
     40.760  413.074    1.206    0.000    0.620    0.134    0.474   24.456   15.212    6.466
     40.770  409.303    1.084    0.000    0.579    0.067    0.504   23.294   15.005    6.653
     40.780  408.974    1.206    0.000    0.572    0.227    0.424   23.619   15.441    6.004
     40.790  411.023    1.274    0.000    0.590    0.160    0.511   22.693   15.027    6.270
     40.800  410.044    1.206    0.033    0.673    0.094    0.367   23.239   15.958    6.359
     40.810  406.577    1.088    0.000    0.568    0.127    0.572   23.265   14.911    5.772
     40.820  408.505    1.445    0.000    0.519    0.127    0.443   23.031   14.801    6.099
     40.830  411.516    1.354    0.000    0.579    0.194    0.439   22.711   15.512    5.891
     40.840  415.675    1.399    0.000    0.649    0.194    0.606   22.949   15.530    5.756
     40.850  411.700    1.346    0.000    0.673    0.100    0.492   22.914   15.233    5.775
     40.860  409.227    1.392    0.000    0.624    0.160    0.522   23.738   15.293    5.750
     40.870  411.409    1.415    0.000    0.811    0.127    0.530   23.112   15.564    5.777
     40.880  415.113    1.274    0.000    0.664    0.100    0.504   23.165   16.398    5.825
     40.890  410.090    1.115    0.000    0.677    0.234    0.492   22.689   15.378    5.697
     40.900  407.341    1.232    0.000    0.657    0.167    0.515   23.330   15.647    6.852
     40.910  411.731    1.270    0.000    0.579    0.234    0.553   22.958   15.143    6.150
     40.920  410.105    1.392    0.000    0.526    0.167    0.530   23.375   15.324    6.586
     40.930  412.682    1.274    0.000    0.657    0.100    0.432   22.905   14.067    6.260
     40.940  414.580    1.232    0.000    0.744    0.227    0.477   23.446   14.793    6.732
     40.950  411.712    1.373    0.000    0.770    0.160    0.659   23.230   15.594    6.200
     40.960  413.368    1.073    0.000    0.722    0.234    0.610   23.926   15.198    6.717
     40.970  410.700    1.179    0.000    0.501    0.134    0.557   22.769   14.701    7.033
     40.980  411.103    1.229    0.000    0.682    0.194    0.492   24.093   14.795    6.717
     40.990  410.596    1.073    0.000    0.546    0.167    0.689   23.363   16.270    6.586
     41.000  411.048    1.339    0.000    0.589    0.134    0.405   23.064   15.737    6.332
     41.010  413.777    1.153    0.000    0.744    0.201    0.583   23.640   16.032    7.014
     41.020  409.390    1.123    0.000    0.515    0.134    0.341   23.677   15.362    6.703
     41.030  417.819    1.452    0.000    0.657    0.160    0.466   24.255   16.266    6.520
     41.040  413.314    1.346    0.000    0.684    0.134    0.477   23.928   15.282    6.276
     41.050  413.713    1.153    0.000    0.553    0.134    0.409   22.862   15.829    6.166
     41.060  414.500    1.278    0.000    0.583    0.134    0.610   23.566   15.850    6.783
     41.070  415.495    1.323    0.000    0.586    0.127    0.496   24.076   15.241    6.820
     41.080  412.972    1.111    0.000    0.631    0.100    0.606   23.320   16.502    6.769
     41.090  414.228    1.255    0.000    0.553    0.100    0.466   23.915   15.409    6.607
     41.100  411.455    1.229    0.000    0.452    0.194    0.537   23.544   16.257    6.640
     41.110  409.642    1.365    0.000    0.680    0.100    0.553   23.008   16.278    6.533
     41.120  415.440    1.429    0.000    0.684    0.127    0.549   23.845   16.056    6.205
     41.130  414.878    1.267    0.000    0.579    0.160    0.481   24.065   15.440    6.310
     41.140  413.578    1.365    0.000    0.519    0.167    0.394   22.936   15.419    6.275
     41.150  414.761    1.482    0.000    0.752    0.167    0.402   24.153   15.237    6.523
     41.160  412.321    1.115    0.000    0.646    0.167    0.367   23.919   15.567    6.515
     41.170  417.767    1.153    0.000    0.421    0.134    0.455   24.838   15.097    6.597
     41.180  416.954    1.195    0.000    0.493    0.160    0.511   23.411   15.041    6.685
     41.190  413.169    1.357    0.000    0.583    0.127    0.421   23.406   14.979    6.405
     41.200  412.942    1.236    0.000    0.512    0.094    0.557   23.764   15.226    7.213
     41.210  414.530    1.342    0.000    0.579    0.134    0.428   24.381   15.467    6.123
     41.220  413.826    1.206    0.000    0.539    0.127    0.557   24.140   14.957    6.646
     41.230  413.208    1.285    0.000    0.481    0.127    0.519   23.791   15.072    6.479
     41.240  413.551    1.274    0.000    0.505    0.134    0.546   24.475   15.645    6.440
     41.250  410.676    1.088    0.000    0.463    0.194    0.625   24.131   15.306    6.442
     41.260  409.114    1.058    0.000    0.548    0.234    0.511   24.128   14.449    6.482
     41.270  417.371    1.327    0.000    0.455    0.194    0.428   24.211   15.287    6.441
     41.280  411.969    1.388    0.000    0.541    0.134    0.541   24.157   15.269    6.211
     41.290  412.790    1.494    0.000    0.560    0.134    0.523   24.704   14.932    6.304
     41.300  415.947    1.149    0.000    0.493    0.127    0.465   24.134   15.669    6.301
     41.310  411.895    1.479    0.000    0.368    0.167    0.394   23.695   15.259    6.331
     41.320  412.205    1.206    0.000    0.459    0.194    0.428   23.702   14.885    6.470
     41.330  410.396    1.327    0.000    0.448    0.100    0.428   23.804   15.301    6.401
     41.340  412.905    1.399    0.000    0.426    0.100    0.337   23.747   14.944    6.713
     41.350  415.350    1.365    0.000    0.348    0.100    0.442   23.984   15.774    6.474
     41.360  412.572    1.380    0.033    0.493    0.100    0.511   23.609   15.137    7.038
     41.370  413.432    1.176    0.000    0.526    0.134    0.423   23.482   15.580    6.975
     41.380  411.284    1.410    0.000    0.361    0.100    0.367   23.464   14.877    6.659
     41.390  413.682    1.323    0.000    0.359    0.134    0.435   24.553   14.531    6.925
     41.400  409.718    1.153    0.000    0.426    0.194    0.321   23.894   14.319    6.817
     41.410  412.823    1.221    0.000    0.519    0.000    0.421   24.125   14.739    6.647
     41.420  413.223    1.190    0.000    0.500    0.127    0.421   24.372   14.829    6.531
     41.430  412.619    1.088    0.000    0.455    0.194    0.447   24.193   14.576    7.058
     41.440  413.080    1.088    0.000    0.474    0.134    0.428   25.083   15.178    6.779
     41.450  408.526    1.308    0.000    0.479    0.134    0.523   23.049   14.396    6.614
     41.460  411.253    1.297    0.033    0.593    0.167    0.556   23.743   15.306    6.821
     41.470  414.046    1.232    0.000    0.546    0.167    0.523   23.261   16.099    6.725
     41.480  408.604    1.274    0.000    0.495    0.227    0.581   22.782   15.043    6.310
     41.490  415.430    1.164    0.000    0.466    0.100    0.379   23.925   14.547    6.496
     41.500  409.917    1.285    0.000    0.572    0.167    0.506   23.573   14.222    6.642
     41.510  409.720    1.312    0.000    0.606    0.100    0.586   23.966   14.731    6.737
     41.520  413.843    1.141    0.000    0.402    0.160    0.522   24.321   15.180    5.868
     41.530  415.309    1.410    0.000    0.620    0.100    0.397   24.173   16.032    6.754
     41.540  416.018    1.206    0.000    0.606    0.227    0.677   24.273   16.183    6.507
     41.550  412.272    1.168    0.000    0.526    0.167    0.530   24.022   15.686    6.502
     41.560  411.539    1.373    0.000    0.526    0.100    0.495   24.600   16.228    6.389
     41.570  409.939    1.190    0.000    0.546    0.033    0.525   24.046   15.587    7.107
     41.580  411.329    1.259    0.000    0.493    0.127    0.472   24.075   15.333    6.218
     41.590  409.679    1.471    0.000    0.553    0.067    0.434   24.172   15.330    6.128
     41.600  408.041    1.043    0.000    0.564    0.094    0.604   23.460   15.385    6.252
     41.610  411.125    1.384    0.000    0.419    0.100    0.462   23.517   15.712    6.667
     41.620  409.800    1.179    0.000    0.332    0.167    0.563   23.627   15.495    6.955
     41.630  412.698    1.111    0.000    0.575    0.167    0.566   24.420   15.333    6.661
     41.640  414.586    1.206    0.000    0.381    0.167    0.650   24.523   16.079    6.799
     41.650  412.196    1.270    0.000    0.481    0.100    0.541   23.984   15.311    6.830
     41.660  413.513    1.364    0.000    0.325    0.033    0.615   23.861   15.793    6.694
     41.670  414.555    1.126    0.000    0.359    0.100    0.412   23.863   15.934    6.883
     41.680  413.036    1.384    0.000    0.381    0.160    0.436   24.368   15.473    6.570
     41.690  411.796    1.164    0.000    0.227    0.167    0.462   24.671   14.753    6.373
     41.700  415.302    1.410    0.000    0.352    0.100    0.473   23.450   14.621    6.701
     41.710  414.161    1.251    0.000    0.468    0.134    0.557   23.601   15.843    6.539
     41.720  411.503    1.342    0.000    0.463    0.100    0.469   23.972   15.448    6.885
     41.730  411.445    1.206    0.000    0.486    0.033    0.643   23.690   14.675    6.506
     41.740  416.626    1.244    0.000    0.548    0.234    0.695   22.967   15.895    6.474
     41.750  415.715    1.282    0.000    0.408    0.167    0.559   23.580   15.911    6.871
     41.760  417.942    1.270    0.000    0.281    0.127    0.585   23.602   15.543    7.162
     41.770  414.117    1.464    0.000    0.247    0.134    0.470   24.076   16.069    6.813
     41.780  412.079    1.297    0.000    0.352    0.134    0.597   23.585   15.863    6.892
     41.790  412.831    1.206    0.000    0.515    0.167    0.518   23.555   16.100    6.695
     41.800  412.364    1.301    0.000    0.635    0.167    0.553   22.875   14.794    6.543
     41.810  412.201    1.312    0.000    0.388    0.234    0.508   23.934   14.792    6.741
     41.820  413.096    1.195    0.000    0.452    0.100    0.564   23.848   15.237    6.946
     41.830  418.583    1.308    0.000    0.399    0.067    0.587   22.761   14.951    6.987
     41.840  413.734    0.993    0.000    0.321    0.100    0.540   22.930   14.631    6.956
     41.850  416.411    1.073    0.000    0.488    0.160    0.576   22.765   15.717    6.747
     41.860  417.231    1.425    0.000    0.414    0.067    0.495   22.485   15.429    6.808
     41.870  419.287    1.062    0.033    0.500    0.134    0.576   23.130   15.759    6.322
     41.880  418.757    1.221    0.027    0.463    0.134    0.620   23.134   15.247    6.638
     41.890  419.055    1.187    0.000    0.553    0.134    0.604   23.605   15.935    5.966
     41.900  417.649    1.429    0.000    0.421    0.067    0.730   23.030   15.864    6.069
     41.910  416.989    1.346    0.033    0.341    0.100    0.541   23.694   15.855    6.173
     41.920  415.881    1.399    0.033    0.448    0.134    0.507   23.883   15.932    6.006
     41.930  416.453    1.361    0.060    0.481    0.167    0.564   24.208   15.283    5.903
     41.940  417.644    1.195    0.000    0.314    0.134    0.688   24.322   14.788    6.274
     41.950  413.433    1.339    0.000    0.433    0.167    0.658   23.897   15.685    5.914
     41.960  416.895    1.301    0.000    0.500    0.201    0.703   24.147   16.051    5.977
     41.970  414.390    1.441    0.000    0.359    0.167    0.632   23.489   15.650    5.882
     41.980  411.932    1.213    0.000    0.486    0.234    0.609   23.187   16.125    6.024
     41.990  416.292    1.282    0.000    0.479    0.160    0.546   23.007   16.392    6.154
     42.000  414.429    1.088    0.000    0.426    0.100    0.439   23.839   15.473    6.000
     42.010  415.185    1.335    0.000    0.366    0.100    0.537   22.719   15.837    6.070
     42.020  413.691    1.282    0.000    0.373    0.167    0.481   23.497   15.654    6.201
     42.030  410.674    1.176    0.000    0.352    0.100    0.439   23.963   14.982    6.206
     42.040  414.757    1.100    0.000    0.301    0.094    0.590   22.907   15.410    6.073
     42.050  414.437    1.441    0.000    0.325    0.067    0.484   23.186   15.291    5.494
     42.060  413.172    1.301    0.000    0.354    0.134    0.536   22.439   15.023    5.914
     42.070  409.817    1.248    0.000    0.328    0.100    0.651   23.734   15.273    6.533
     42.080  410.833    1.285    0.000    0.261    0.067    0.488   23.835   14.712    6.269
     42.090  413.134    1.225    0.000    0.294    0.194    0.499   23.983   15.258    5.953
     42.100  412.807    1.126    0.000    0.426    0.201    0.443   23.666   15.841    6.283
     42.110  415.425    1.195    0.000    0.501    0.194    0.515   22.315   15.755    6.114
     42.120  416.392    1.141    0.000    0.486    0.100    0.599   23.657   16.375    6.066
     42.130  411.784    1.354    0.000    0.472    0.100    0.553   23.163   15.446    6.105
     42.140  412.545    1.327    0.000    0.479    0.134    0.553   23.837   15.158    5.883
     42.150  406.722    1.282    0.027    0.481    0.134    0.466   22.396   14.381    5.676
     42.160  413.647    1.418    0.000    0.345    0.268    0.553   23.551   14.545    5.763
     42.170  413.412    1.375    0.000    0.352    0.100    0.625   23.003   15.063    5.979
     42.180  414.350    1.456    0.000    0.299    0.100    0.674   22.406   15.696    5.843
     42.190  412.990    1.160    0.000    0.392    0.201    0.428   22.113   15.474    6.171
     42.200  415.111    1.350    0.000    0.361    0.100    0.443   23.540   15.368    5.633
     42.210  412.354    1.115    0.000    0.254    0.127    0.544   22.431   14.932    5.835
     42.220  413.814    1.274    0.033    0.479    0.100    0.488   23.178   14.866    6.460
     42.230  415.743    1.331    0.033    0.433    0.134    0.655   23.213   15.228    6.490
     42.240  410.734    1.259    0.000    0.426    0.167    0.527   22.570   14.796    5.880
     42.250  412.545    1.221    0.000    0.572    0.100    0.576   23.551   15.381    5.691
     42.260  412.676    1.270    0.027    0.459    0.067    0.492   22.656   14.845    6.214
     42.270  411.283    1.202    0.000    0.361    0.167    0.572   23.178   15.381    5.330
     42.280  408.462    1.229    0.000    0.359    0.134    0.499   22.410   14.665    5.856
     42.290  410.133    1.323    0.000    0.590    0.134    0.462   23.043   15.008    5.837
     42.300  410.478    1.331    0.027    0.466    0.134    0.526   23.368   15.625    6.044
     42.310  409.505    1.141    0.000    0.341    0.067    0.568   22.419   15.484    6.161
     42.320  418.398    1.399    0.000    0.472    0.134    0.390   23.273   15.366    6.583
     42.330  411.867    1.354    0.000    0.325    0.167    0.455   23.109   15.272    6.276
     42.340  409.863    1.524    0.000    0.438    0.167    0.548   22.359   15.607    6.440
     42.350  408.636    1.221    0.000    0.292    0.167    0.537   23.153   15.782    6.094
     42.360  409.827    1.312    0.000    0.292    0.100    0.477   23.125   15.003    6.415
     42.370  411.450    0.937    0.000    0.412    0.134    0.473   22.575   14.422    5.955
     42.380  409.440    1.312    0.000    0.325    0.100    0.481   22.714   15.487    6.526
     42.390  411.647    1.323    0.000    0.352    0.134    0.571   23.125   15.417    5.765
     42.400  408.853    1.164    0.000    0.258    0.160    0.506   23.462   15.050    5.572
     42.410  410.706    1.323    0.000    0.388    0.033    0.481   23.078   15.329    5.980
     42.420  408.085    1.229    0.000    0.426    0.167    0.466   22.070   14.325    6.258
     42.430  412.695    1.206    0.000    0.325    0.167    0.598   22.846   14.861    6.179
     42.440  410.432    1.346    0.000    0.292    0.067    0.613   22.668   15.327    6.184
     42.450  409.130    1.308    0.000    0.421    0.194    0.540   23.203   14.532    5.956
     42.460  409.322    1.425    0.000    0.385    0.201    0.560   22.533   15.141    5.766
     42.470  411.945    1.248    0.033    0.359    0.134    0.556   22.666   15.264    5.980
     42.480  409.995    1.562    0.000    0.328    0.134    0.443   22.422   14.787    5.943
     42.490  409.276    1.232    0.000    0.274    0.134    0.606   22.920   14.855    6.166
     42.500  406.219    1.221    0.000    0.318    0.201    0.553   22.131   15.132    6.401
     42.510  406.700    1.035    0.000    0.385    0.067    0.443   22.252   15.458    5.967
     42.520  409.915    1.141    0.000    0.385    0.167    0.457   22.565   15.442    6.445
     42.530  410.785    1.376    0.000    0.385    0.167    0.515   21.291   15.502    6.454
     42.540  411.739    1.361    0.000    0.419    0.167    0.557   22.383   15.715    6.164
     42.550  409.308    1.293    0.000    0.321    0.100    0.507   23.133   14.804    6.829
     42.560  407.289    1.285    0.000    0.321    0.134    0.495   22.221   14.808    6.448
     42.570  410.292    1.240    0.033    0.374    0.100    0.608   23.401   14.997    6.329
     42.580  408.119    1.073    0.000    0.474    0.134    0.690   22.490   15.166    6.530
     42.590  407.908    1.168    0.000    0.532    0.067    0.564   22.111   15.017    6.177
     42.600  409.989    1.244    0.000    0.579    0.134    0.439   22.312   14.772    5.870
     42.610  408.123    1.016    0.000    0.613    0.100    0.644   22.306   14.630    6.146
     42.620  415.173    1.035    0.000    0.459    0.127    0.504   22.787   14.457    6.606
     42.630  412.869    1.217    0.000    0.459    0.160    0.477   22.111   14.261    5.799
     42.640  409.710    1.255    0.000    0.459    0.194    0.534   21.876   14.401    6.192
     42.650  411.450    1.115    0.033    0.419    0.201    0.518   22.888   15.013    6.118
     42.660  408.650    1.107    0.033    0.508    0.221    0.481   22.518   14.497    6.216
     42.670  409.992    1.399    0.000    0.419    0.201    0.492   22.011   14.774    6.136
     42.680  412.882    1.206    0.033    0.548    0.134    0.507   22.768   14.664    6.249
     42.690  410.836    1.308    0.000    0.426    0.134    0.587   22.577   14.943    6.745
     42.700  412.082    1.600    0.033    0.392    0.234    0.515   22.685   14.489    6.260
     42.710  412.203    1.339    0.060    0.459    0.134    0.606   22.573   14.847    6.373
     42.720  411.413    1.240    0.127    0.459    0.167    0.841   22.567   14.886    6.636
     42.730  412.439    1.270    0.033    0.392    0.134    0.739   22.523   14.854    6.709
     42.740  418.554    1.126    0.033    0.359    0.227    0.768   23.695   15.226    6.063
     42.750  415.797    1.248    0.060    0.325    0.134    0.652   23.738   14.882    6.721
     42.760  417.770    1.384    0.127    0.359    0.261    0.871   22.938   14.657    5.888
     42.770  415.185    1.100    0.160    0.352    0.201    0.575   23.106   14.595    6.579
     42.780  413.923    1.248    0.067    0.553    0.201    0.667   22.735   15.259    5.907
     42.790  417.371    1.505    0.100    0.419    0.261    0.516   22.381   15.062    6.141
     42.800  414.243    1.441    0.027    0.486    0.201    0.599   22.041   15.009    5.896
     42.810  414.758    1.115    0.094    0.493    0.167    0.664   22.718   14.414    5.897
     42.820  417.751    1.248    0.000    0.378    0.134    0.659   23.122   15.103    6.736
     42.830  413.281    1.399    0.094    0.419    0.167    0.791   21.999   14.779    6.355
     42.840  410.745    1.316    0.000    0.479    0.134    0.697   22.382   14.743    6.354
     42.850  411.912    1.285    0.033    0.359    0.134    0.689   22.758   14.502    5.729
     42.860  412.769    1.361    0.033    0.300    0.261    0.701   21.943   15.052    6.383
     42.870  415.505    1.297    0.033    0.221    0.227    0.569   23.129   15.278    6.602
     42.880  417.640    1.232    0.033    0.385    0.261    0.595   22.663   15.079    6.340
     42.890  416.058    1.331    0.033    0.419    0.205    0.766   22.239   15.924    6.607
[truncated: 9,087,124 more chars]
