# Supplementary material for: Comparative structural insights and functional analysis for the distinct unbound states of Human AGO proteins
Source: Sci Rep. 2025 Mar 19;15:9432. doi: 10.1038/s41598-025-91849-5 (PMC11923369; doi:10.1038/s41598-025-91849-5)
Supplement: Supplementary file 4 — Supplementary Information 4. [file 41598_2025_91849_MOESM4_ESM.zip › specific_areas/AGO2/r2/specific_areas.xvg]

# This file was created Wed Dec 27 10:39:10 2023
# Created by:
#                        :-) GROMACS - gmx sasa, 2021 (-:
# 
# Executable:   /home/panos/programs/bin/gmx
# Data prefix:  /home/panos/programs
# Working dir:  /media/panos/206c1b5a-e5c5-4016-9bdd-177d61394396/sim/AGO2/production
# Command line:
#   gmx sasa -f prod_center.xtc -s prod.tpr -n specific_areas.ndx -o specific_areas.xvg -tu ns -surface 1 -output 10 11 12 13 14 15 16 17
# gmx sasa is part of G R O M A C S:
#
# S  C  A  M  O  R  G
#
@    title "Solvent Accessible Surface"
@    xaxis  label "Time (ns)"
@    yaxis  label "Area (nm\S2\N)"
@TYPE xy
@ view 0.15, 0.15, 0.75, 0.85
@ legend on
@ legend box on
@ legend loctype view
@ legend 0.78, 0.8
@ legend length 2
@ s0 legend "Total"
@ s1 legend "r_472"
@ s2 legend "r_576"
@ s3 legend "r_616"
@ s4 legend "r_648"
@ s5 legend "r_786"
@ s6 legend "r_301-344"
@ s7 legend "r_761-808"
@ s8 legend "r_569_r_599_r_630_r_632_r_633_r_636_r_638_r_639_r_673_r_674_r_677"
      0.000  407.190    1.179    0.201    0.060    0.134    0.553   23.287   18.373    6.340
      0.010  405.364    1.282    0.294    0.147    0.201    0.587   21.279   18.849    6.727
      0.020  406.074    1.168    0.033    0.154    0.033    0.689   22.668   17.630    6.458
      0.030  408.567    1.202    0.094    0.147    0.100    0.617   22.598   17.982    7.048
      0.040  413.473    1.187    0.100    0.154    0.194    0.527   21.410   18.363    6.784
      0.050  408.631    1.195    0.287    0.113    0.100    0.503   21.779   17.740    6.377
      0.060  408.247    1.062    0.134    0.154    0.033    0.499   22.496   18.460    6.747
      0.070  409.909    1.259    0.067    0.067    0.100    0.636   22.791   17.991    6.809
      0.080  410.042    1.145    0.202    0.067    0.127    0.565   21.939   18.276    6.444
      0.090  407.758    1.126    0.100    0.127    0.067    0.639   21.341   17.893    6.398
      0.100  408.071    1.334    0.167    0.127    0.198    0.609   21.836   18.508    6.446
      0.110  412.099    1.206    0.201    0.094    0.134    0.523   21.570   18.773    7.090
      0.120  408.025    1.084    0.227    0.113    0.100    0.568   22.622   18.351    6.119
      0.130  409.021    1.073    0.154    0.233    0.198    0.613   21.972   19.440    6.504
      0.140  405.162    1.262    0.134    0.033    0.201    0.474   22.293   18.408    6.252
      0.150  412.383    1.342    0.167    0.127    0.100    0.579   21.871   18.877    6.879
      0.160  406.821    1.088    0.134    0.120    0.067    0.636   22.037   18.869    6.808
      0.170  406.290    1.206    0.134    0.067    0.167    0.488   22.024   18.755    7.124
      0.180  407.557    1.176    0.234    0.067    0.167    0.704   22.749   17.883    6.591
      0.190  408.997    1.259    0.194    0.094    0.201    0.564   23.613   18.529    6.894
      0.200  407.330    1.267    0.160    0.087    0.167    0.587   22.969   18.092    7.279
      0.210  406.251    1.137    0.100    0.067    0.134    0.848   23.056   18.607    7.082
      0.220  406.491    1.058    0.201    0.120    0.134    0.481   22.570   18.993    6.763
      0.230  410.536    1.259    0.167    0.060    0.234    0.682   21.888   18.288    6.943
      0.240  408.320    1.115    0.167    0.120    0.201    0.644   21.862   18.769    7.126
      0.250  413.370    1.232    0.094    0.033    0.167    0.523   22.132   18.304    7.037
      0.260  414.797    1.115    0.160    0.060    0.194    0.409   23.609   17.767    6.646
      0.270  413.143    1.206    0.067    0.067    0.194    0.697   21.841   19.438    6.715
      0.280  413.179    1.206    0.167    0.094    0.067    0.439   22.279   18.022    6.767
      0.290  410.916    1.111    0.167    0.094    0.172    0.545   21.773   18.409    6.874
      0.300  410.136    1.160    0.167    0.033    0.105    0.606   21.720   18.715    7.304
      0.310  407.667    0.903    0.234    0.067    0.134    0.432   21.616   17.768    7.126
      0.320  412.512    1.047    0.167    0.067    0.201    0.613   22.288   18.313    6.499
      0.330  411.363    1.179    0.100    0.060    0.134    0.762   21.785   18.492    7.152
      0.340  408.235    1.088    0.201    0.027    0.134    0.549   22.614   18.478    6.321
      0.350  408.141    1.126    0.060    0.060    0.067    0.496   21.918   18.005    7.174
      0.360  406.231    1.009    0.261    0.060    0.067    0.545   21.752   17.422    6.992
      0.370  408.844    0.963    0.134    0.033    0.067    0.511   22.505   18.051    6.929
      0.380  409.992    1.035    0.134    0.067    0.100    0.439   22.995   18.372    6.345
      0.390  411.311    1.301    0.134    0.033    0.172    0.606   22.474   18.587    7.039
      0.400  411.965    1.354    0.160    0.033    0.134    0.439   22.785   18.544    6.981
      0.410  407.678    1.126    0.201    0.094    0.201    0.477   22.913   18.505    6.454
      0.420  409.417    1.221    0.127    0.120    0.138    0.628   23.255   19.306    6.444
      0.430  413.965    1.339    0.134    0.094    0.134    0.549   23.221   19.123    6.969
      0.440  411.346    1.285    0.227    0.094    0.167    0.568   22.867   19.129    6.212
      0.450  413.163    1.096    0.100    0.094    0.134    0.492   22.550   19.268    6.791
      0.460  410.378    1.088    0.134    0.120    0.167    0.571   22.478   18.771    6.205
      0.470  408.936    1.206    0.134    0.060    0.167    0.652   22.056   18.643    6.032
      0.480  411.882    0.982    0.167    0.094    0.100    0.523   22.387   18.557    6.725
      0.490  411.477    1.221    0.227    0.094    0.138    0.496   22.548   18.807    6.396
      0.500  412.564    1.047    0.100    0.060    0.100    0.591   22.696   19.048    6.417
      0.510  411.991    1.088    0.167    0.060    0.033    0.557   22.473   18.674    6.692
      0.520  414.304    1.160    0.201    0.067    0.067    0.557   22.258   18.298    6.544
      0.530  411.537    1.195    0.167    0.087    0.138    0.447   22.009   18.254    6.855
      0.540  414.187    1.126    0.167    0.060    0.134    0.606   23.066   18.052    6.430
      0.550  410.808    1.240    0.234    0.127    0.105    0.511   21.978   18.609    6.396
      0.560  414.666    1.357    0.194    0.087    0.234    0.621   23.176   17.742    6.859
      0.570  411.754    1.285    0.201    0.120    0.138    0.549   22.782   18.229    6.088
      0.580  409.966    1.164    0.033    0.094    0.167    0.636   22.567   18.048    6.836
      0.590  410.786    1.100    0.100    0.094    0.100    0.671   21.970   18.264    6.844
      0.600  412.700    1.312    0.134    0.113    0.167    0.761   22.775   18.206    6.903
      0.610  413.897    1.437    0.067    0.060    0.167    0.731   22.896   18.398    6.516
      0.620  413.452    1.282    0.154    0.120    0.301    0.658   23.022   18.604    6.442
      0.630  414.226    1.195    0.100    0.087    0.227    0.553   22.287   17.858    6.483
      0.640  410.604    1.244    0.167    0.060    0.134    0.492   22.529   17.031    6.937
      0.650  405.659    1.126    0.067    0.067    0.100    0.489   22.190   18.379    6.874
      0.660  411.247    1.278    0.127    0.087    0.138    0.560   23.096   17.879    6.427
      0.670  408.759    1.403    0.201    0.094    0.201    0.455   22.900   17.219    6.514
      0.680  410.472    1.323    0.167    0.094    0.234    0.564   22.898   17.145    6.578
      0.690  411.333    1.339    0.194    0.087    0.160    0.454   22.622   17.318    6.562
      0.700  410.988    1.285    0.234    0.087    0.301    0.579   23.504   16.712    6.166
      0.710  411.003    1.115    0.167    0.127    0.292    0.685   22.718   17.181    6.039
      0.720  415.053    1.365    0.167    0.033    0.395    0.601   24.025   18.220    6.417
      0.730  413.030    1.160    0.225    0.120    0.180    0.655   24.058   17.625    6.138
      0.740  412.065    0.831    0.221    0.140    0.328    0.643   23.569   17.712    6.401
      0.750  410.737    1.043    0.234    0.053    0.247    0.617   23.590   17.189    6.664
      0.760  407.543    1.213    0.167    0.094    0.134    0.666   23.089   17.032    6.445
      0.770  414.722    1.217    0.134    0.113    0.234    0.601   23.106   17.391    6.909
      0.780  411.079    1.073    0.134    0.173    0.138    0.791   23.077   16.793    6.311
      0.790  410.492    1.153    0.134    0.094    0.160    0.781   22.329   17.492    6.931
      0.800  410.648    1.267    0.000    0.060    0.160    0.817   23.401   17.427    6.086
      0.810  411.227    1.380    0.067    0.027    0.172    0.606   23.281   17.009    6.956
      0.820  410.038    1.244    0.167    0.027    0.100    0.488   23.130   16.649    6.415
      0.830  411.250    1.195    0.135    0.094    0.201    0.507   23.014   16.773    6.314
      0.840  412.948    1.009    0.094    0.060    0.172    0.647   23.565   17.438    6.408
      0.850  411.623    1.111    0.167    0.120    0.100    0.481   22.653   16.948    6.780
      0.860  412.397    1.278    0.134    0.173    0.261    0.560   22.418   17.302    6.123
      0.870  408.817    1.350    0.134    0.094    0.100    0.643   22.325   17.734    6.620
      0.880  409.962    1.137    0.134    0.060    0.167    0.606   22.277   18.111    6.211
      0.890  409.557    1.308    0.194    0.187    0.071    0.492   22.120   17.846    6.381
      0.900  411.512    1.225    0.160    0.060    0.167    0.455   22.681   17.381    6.533
      0.910  409.188    1.187    0.202    0.060    0.227    0.541   22.048   17.121    6.969
      0.920  407.870    1.179    0.100    0.087    0.239    0.523   22.148   17.481    6.629
      0.930  407.889    1.312    0.127    0.127    0.127    0.541   22.185   17.234    6.735
      0.940  406.278    1.137    0.067    0.033    0.167    0.674   21.830   16.620    6.208
      0.950  408.505    1.217    0.160    0.094    0.167    0.504   22.639   16.547    6.407
      0.960  408.551    1.213    0.201    0.127    0.134    0.500   21.920   17.330    6.483
      0.970  405.701    1.100    0.167    0.067    0.167    0.481   21.642   16.149    6.313
      0.980  405.981    1.350    0.234    0.120    0.134    0.541   21.961   16.693    6.644
      0.990  403.902    1.339    0.167    0.060    0.160    0.534   21.003   16.471    6.374
      1.000  408.529    1.259    0.167    0.094    0.134    0.606   21.795   17.223    6.546
      1.010  408.244    1.248    0.134    0.120    0.100    0.598   22.567   17.376    7.034
      1.020  410.619    1.262    0.134    0.067    0.105    0.534   22.512   17.294    6.851
      1.030  406.381    1.164    0.067    0.033    0.134    0.666   22.013   17.166    6.153
      1.040  404.776    1.392    0.201    0.094    0.194    0.579   21.539   17.182    6.990
      1.050  411.389    1.115    0.167    0.067    0.167    0.572   22.013   17.442    7.015
      1.060  410.033    1.278    0.100    0.033    0.127    0.632   22.127   17.106    7.267
      1.070  404.831    1.179    0.254    0.067    0.134    0.511   22.753   16.871    6.602
      1.080  409.335    1.259    0.227    0.100    0.138    0.548   22.540   16.469    7.241
      1.090  411.578    1.168    0.127    0.173    0.100    0.546   22.047   17.804    7.034
      1.100  408.786    1.293    0.201    0.120    0.254    0.504   22.262   16.526    6.650
      1.110  411.349    1.282    0.187    0.060    0.160    0.576   21.900   17.002    7.194
      1.120  410.481    1.123    0.167    0.094    0.251    0.586   21.457   17.575    5.972
      1.130  406.888    1.149    0.167    0.127    0.194    0.667   21.942   18.384    6.460
      1.140  408.014    1.202    0.227    0.087    0.194    0.470   22.730   17.025    6.504
      1.150  411.908    1.069    0.254    0.120    0.167    0.504   22.483   17.890    6.925
      1.160  410.767    1.221    0.201    0.033    0.234    0.697   22.626   17.167    6.574
      1.170  412.009    1.244    0.160    0.094    0.134    0.553   22.343   17.696    7.444
      1.180  410.332    1.009    0.201    0.087    0.160    0.477   23.195   17.333    6.306
      1.190  409.677    1.187    0.201    0.120    0.227    0.530   22.438   18.166    6.572
      1.200  411.693    1.270    0.201    0.087    0.167    0.443   23.466   17.858    6.952
      1.210  409.348    1.137    0.134    0.120    0.167    0.466   23.555   17.238    6.275
      1.220  409.489    1.187    0.227    0.173    0.138    0.492   22.716   17.080    6.966
      1.230  411.304    1.244    0.134    0.060    0.100    0.557   22.389   16.961    7.242
      1.240  408.604    1.164    0.167    0.140    0.127    0.560   22.437   17.583    7.034
      1.250  407.253    1.141    0.234    0.113    0.165    0.507   22.865   16.255    6.586
      1.260  408.077    1.035    0.167    0.060    0.100    0.424   22.955   17.178    6.781
      1.270  407.088    1.190    0.201    0.094    0.172    0.585   21.441   16.412    6.603
      1.280  408.784    1.248    0.234    0.033    0.134    0.613   21.492   17.256    6.982
      1.290  412.350    1.069    0.167    0.094    0.127    0.511   21.884   16.594    7.177
      1.300  413.101    1.213    0.234    0.033    0.100    0.594   22.716   17.846    6.975
      1.310  411.934    1.141    0.134    0.067    0.100    0.602   22.771   17.055    7.085
      1.320  408.700    1.065    0.302    0.087    0.067    0.492   22.347   17.506    6.911
      1.330  407.777    1.164    0.361    0.147    0.167    0.578   22.105   17.573    6.711
      1.340  413.193    1.274    0.167    0.127    0.100    0.523   23.053   17.833    6.947
      1.350  412.582    1.236    0.234    0.094    0.100    0.640   21.742   17.582    6.927
      1.360  411.653    1.213    0.167    0.060    0.167    0.534   22.242   18.204    7.151
      1.370  412.561    1.259    0.060    0.113    0.201    0.772   22.981   17.472    7.058
      1.380  410.021    1.339    0.134    0.033    0.134    0.432   22.674   17.733    6.900
      1.390  410.053    1.168    0.160    0.033    0.067    0.455   22.508   17.367    6.841
      1.400  412.469    1.062    0.134    0.094    0.100    0.530   22.665   17.613    6.934
      1.410  416.147    1.232    0.201    0.173    0.138    0.473   23.244   17.711    7.011
      1.420  411.745    1.035    0.167    0.100    0.165    0.613   22.375   17.149    6.951
      1.430  413.344    1.410    0.268    0.120    0.067    0.553   21.903   17.583    6.609
      1.440  412.345    1.327    0.201    0.094    0.301    0.689   21.844   17.283    6.709
      1.450  414.852    1.346    0.227    0.067    0.172    0.349   23.262   17.677    6.514
      1.460  409.440    1.244    0.194    0.127    0.134    0.485   21.935   16.671    6.919
      1.470  414.271    1.244    0.261    0.067    0.067    0.553   22.587   17.361    6.870
      1.480  413.421    1.179    0.268    0.127    0.227    0.488   22.999   17.904    6.604
      1.490  414.233    1.141    0.187    0.087    0.167    0.515   22.888   17.336    6.581
      1.500  409.967    1.365    0.227    0.033    0.194    0.690   22.785   17.925    6.668
      1.510  415.856    1.088    0.294    0.154    0.134    0.641   23.570   17.434    6.731
      1.520  413.344    1.232    0.294    0.094    0.232    0.534   22.428   17.540    6.222
      1.530  411.157    1.153    0.268    0.060    0.105    0.610   22.387   17.085    5.976
      1.540  411.038    1.160    0.167    0.060    0.134    0.565   22.801   17.020    6.637
      1.550  411.251    1.327    0.261    0.067    0.205    0.466   22.894   17.258    6.398
      1.560  408.074    1.232    0.268    0.033    0.167    0.477   22.299   16.622    6.228
      1.570  411.493    1.179    0.201    0.094    0.105    0.652   22.518   17.472    6.137
      1.580  408.166    1.376    0.261    0.120    0.287    0.470   22.960   17.300    5.761
      1.590  409.806    1.312    0.201    0.094    0.194    0.564   23.101   17.449    6.447
      1.600  407.445    1.259    0.268    0.033    0.067    0.621   22.761   17.274    6.465
      1.610  410.408    1.308    0.234    0.067    0.100    0.427   22.292   16.975    6.557
      1.620  414.161    1.229    0.339    0.100    0.236    0.515   22.895   18.401    6.443
      1.630  409.627    1.088    0.234    0.100    0.138    0.565   22.329   17.115    6.537
      1.640  411.967    1.357    0.201    0.033    0.272    0.667   22.465   17.425    6.032
      1.650  410.615    1.213    0.234    0.094    0.100    0.701   22.640   17.374    6.609
      1.660  410.116    1.213    0.301    0.293    0.172    0.591   23.136   17.236    6.581
      1.670  411.048    1.365    0.234    0.094    0.201    0.477   22.302   17.028    6.376
      1.680  414.112    1.206    0.314    0.094    0.198    0.492   22.403   17.382    6.465
      1.690  414.002    1.278    0.301    0.120    0.227    0.692   22.477   18.014    7.030
      1.700  410.872    1.346    0.234    0.154    0.167    0.583   23.092   17.895    6.973
      1.710  410.570    0.956    0.201    0.094    0.160    0.675   22.180   17.999    7.239
      1.720  410.050    1.213    0.361    0.154    0.067    0.636   22.220   18.007    6.638
      1.730  414.096    1.259    0.234    0.094    0.138    0.530   22.048   17.745    7.182
      1.740  415.708    1.179    0.261    0.147    0.167    0.519   23.380   17.052    6.114
      1.750  414.391    1.009    0.301    0.120    0.172    0.678   22.403   17.852    6.647
      1.760  410.998    1.187    0.335    0.127    0.165    0.544   22.701   16.796    6.915
      1.770  412.905    1.308    0.227    0.033    0.100    0.556   22.827   17.388    6.052
      1.780  412.695    1.217    0.261    0.127    0.134    0.764   22.426   17.249    6.898
      1.790  415.393    1.248    0.234    0.067    0.167    0.583   22.597   17.878    6.701
      1.800  414.677    1.206    0.201    0.127    0.134    0.610   22.523   17.863    7.062
      1.810  411.531    1.221    0.160    0.207    0.134    0.544   22.841   17.235    6.416
      1.820  410.397    1.187    0.167    0.094    0.294    0.636   22.181   18.335    6.230
      1.830  409.375    1.270    0.100    0.067    0.134    0.572   21.977   17.375    6.470
      1.840  406.504    1.153    0.202    0.113    0.261    0.639   21.686   17.100    6.378
      1.850  411.186    1.240    0.201    0.120    0.167    0.629   22.736   18.107    6.498
      1.860  411.203    1.183    0.167    0.060    0.227    0.564   22.699   17.713    6.701
      1.870  413.233    1.240    0.134    0.060    0.134    0.553   22.300   18.075    6.558
      1.880  415.038    1.229    0.134    0.120    0.100    0.545   22.760   18.247    6.018
      1.890  412.582    1.270    0.134    0.094    0.134    0.538   22.660   18.097    6.183
      1.900  412.115    1.153    0.160    0.060    0.167    0.534   23.522   17.977    6.791
      1.910  407.919    1.084    0.201    0.033    0.100    0.454   22.690   17.140    6.430
      1.920  409.389    1.176    0.134    0.067    0.134    0.640   22.063   17.979    6.304
      1.930  414.314    1.100    0.127    0.094    0.138    0.629   21.985   17.407    6.418
      1.940  408.945    1.054    0.134    0.094    0.067    0.511   22.717   17.337    7.100
      1.950  415.313    1.123    0.067    0.067    0.134    0.583   23.684   18.104    6.354
      1.960  409.119    1.118    0.067    0.094    0.100    0.610   22.307   17.118    6.403
      1.970  413.511    1.259    0.134    0.113    0.160    0.474   22.924   17.908    6.207
      1.980  412.173    1.259    0.194    0.033    0.100    0.496   23.244   17.338    7.107
      1.990  413.571    1.153    0.134    0.060    0.067    0.530   22.500   17.492    6.868
      2.000  410.317    1.267    0.100    0.000    0.134    0.488   22.269   17.364    6.632
      2.010  409.478    1.187    0.160    0.094    0.201    0.461   22.090   17.335    6.349
      2.020  413.513    1.179    0.134    0.094    0.100    0.651   22.908   17.295    6.408
      2.030  407.808    1.240    0.100    0.067    0.167    0.643   22.002   17.377    6.582
      2.040  410.483    1.100    0.201    0.067    0.100    0.526   23.122   17.911    6.731
      2.050  411.625    1.073    0.134    0.060    0.167    0.609   22.000   17.696    6.315
      2.060  412.193    0.982    0.134    0.120    0.134    0.556   23.620   16.601    6.671
      2.070  409.729    1.126    0.167    0.200    0.033    0.643   21.918   17.538    6.345
      2.080  409.123    1.213    0.134    0.207    0.160    0.527   21.898   16.818    6.516
      2.090  407.572    1.206    0.127    0.067    0.154    0.617   21.684   17.675    6.729
      2.100  409.390    1.282    0.134    0.060    0.272    0.897   21.947   17.891    6.972
      2.110  412.419    1.255    0.221    0.267    0.167    0.599   21.543   18.098    6.825
      2.120  413.190    1.031    0.127    0.094    0.167    0.613   22.956   18.774    6.306
      2.130  412.966    1.179    0.167    0.033    0.194    0.464   21.897   18.641    5.662
      2.140  409.731    1.206    0.100    0.094    0.100    0.606   22.492   19.083    6.526
      2.150  413.992    1.267    0.138    0.154    0.138    0.587   22.887   18.992    6.260
      2.160  413.590    1.270    0.167    0.087    0.067    0.549   22.273   18.971    6.080
      2.170  412.659    1.153    0.100    0.120    0.094    0.492   21.880   18.606    6.115
      2.180  412.686    1.164    0.134    0.173    0.100    0.643   21.642   18.428    6.225
      2.190  410.573    1.100    0.100    0.154    0.167    0.613   21.820   18.196    6.028
      2.200  412.917    1.187    0.067    0.094    0.134    0.737   21.676   19.080    5.747
      2.210  415.052    1.213    0.100    0.094    0.167    0.640   22.227   18.912    5.848
      2.220  412.288    1.255    0.060    0.173    0.100    0.825   22.245   18.352    5.550
      2.230  410.430    1.179    0.201    0.200    0.172    0.682   22.686   17.782    6.856
      2.240  412.408    1.088    0.134    0.207    0.232    0.720   21.962   18.855    6.550
      2.250  409.324    1.240    0.134    0.240    0.134    0.678   21.532   18.018    6.265
      2.260  411.463    1.195    0.067    0.133    0.134    0.576   21.481   18.365    6.404
      2.270  410.233    1.301    0.094    0.147    0.160    0.787   21.708   16.819    6.130
      2.280  413.805    1.088    0.254    0.094    0.227    0.636   21.484   18.182    6.471
      2.290  411.090    1.297    0.187    0.147    0.160    0.541   22.137   17.267    6.594
      2.300  410.104    1.123    0.134    0.087    0.134    0.565   21.552   18.122    6.772
      2.310  412.175    1.206    0.134    0.067    0.134    0.761   22.115   18.383    6.539
      2.320  408.230    1.293    0.134    0.087    0.167    0.712   21.420   18.190    6.000
      2.330  410.931    1.088    0.167    0.113    0.194    0.610   21.388   18.284    6.393
      2.340  413.310    1.229    0.100    0.120    0.134    0.697   22.368   18.208    6.395
      2.350  412.520    1.115    0.134    0.166    0.060    0.632   22.779   18.610    6.320
      2.360  412.191    0.993    0.134    0.233    0.134    0.723   21.582   18.474    6.575
      2.370  409.304    1.259    0.067    0.177    0.254    0.497   22.016   18.228    6.551
      2.380  407.379    1.020    0.194    0.200    0.227    0.610   21.723   18.274    6.686
      2.390  408.149    1.369    0.268    0.200    0.234    0.503   21.213   18.191    6.637
      2.400  408.546    1.062    0.167    0.226    0.187    0.545   21.679   17.330    6.858
      2.410  411.595    1.259    0.167    0.094    0.100    0.575   22.051   16.692    6.837
      2.420  404.327    1.213    0.201    0.166    0.167    0.518   20.901   17.817    6.839
      2.430  406.473    1.217    0.167    0.140    0.201    0.485   21.242   17.649    7.278
      2.440  406.209    1.259    0.067    0.200    0.134    0.700   21.042   17.898    7.294
      2.450  410.632    1.217    0.167    0.113    0.254    0.416   22.035   17.401    6.850
      2.460  407.287    1.240    0.060    0.147    0.134    0.538   21.747   17.687    6.819
      2.470  407.427    1.320    0.100    0.147    0.154    0.674   21.169   18.311    7.134
      2.480  411.465    1.198    0.194    0.140    0.094    0.428   21.247   18.160    6.706
      2.490  408.619    1.297    0.160    0.120    0.127    0.526   21.950   18.014    6.742
      2.500  411.163    1.282    0.201    0.060    0.100    0.484   22.372   18.418    6.333
      2.510  406.223    1.297    0.227    0.094    0.134    0.545   22.015   17.761    6.464
      2.520  411.785    1.195    0.227    0.120    0.134    0.586   22.901   17.579    6.631
      2.530  412.780    1.168    0.234    0.173    0.138    0.579   23.433   18.229    6.956
      2.540  414.091    1.259    0.167    0.180    0.094    0.470   21.442   17.511    6.943
      2.550  410.387    1.190    0.272    0.113    0.134    0.640   21.994   17.513    7.398
      2.560  413.351    1.176    0.234    0.087    0.160    0.583   22.568   18.058    6.987
      2.570  410.372    1.126    0.167    0.033    0.201    0.696   22.088   18.168    6.248
      2.580  408.505    1.153    0.201    0.147    0.100    0.628   22.311   17.896    6.454
      2.590  407.389    1.202    0.194    0.094    0.134    0.541   22.379   17.949    6.623
      2.600  408.854    1.137    0.134    0.140    0.033    0.639   23.009   17.808    6.342
      2.610  411.490    1.153    0.127    0.113    0.067    0.632   22.725   18.654    6.609
      2.620  406.105    1.141    0.227    0.173    0.067    0.530   22.430   17.954    6.446
      2.630  408.728    1.149    0.100    0.094    0.033    0.613   22.388   17.834    6.727
      2.640  409.070    1.149    0.100    0.067    0.100    0.654   22.479   17.759    6.022
      2.650  410.855    1.043    0.201    0.094    0.221    0.625   22.174   18.977    6.529
      2.660  410.865    1.035    0.167    0.120    0.134    0.745   22.271   18.164    6.693
      2.670  406.314    1.126    0.167    0.033    0.167    0.572   22.056   18.299    6.950
      2.680  409.097    1.126    0.165    0.120    0.100    0.621   22.343   18.190    7.067
      2.690  406.072    1.100    0.167    0.094    0.134    0.527   22.071   18.722    6.608
      2.700  407.857    1.179    0.167    0.087    0.134    0.797   22.485   18.653    6.804
      2.710  404.609    1.221    0.167    0.060    0.167    0.608   22.845   17.950    7.053
      2.720  407.199    1.217    0.167    0.067    0.227    0.404   23.752   17.579    6.538
      2.730  409.453    1.221    0.134    0.140    0.127    0.451   22.704   18.459    7.192
      2.740  411.735    1.301    0.100    0.120    0.134    0.568   23.563   18.364    6.460
      2.750  409.721    1.168    0.134    0.094    0.067    0.553   22.828   18.078    7.512
      2.760  412.086    1.297    0.201    0.120    0.100    0.476   23.005   18.948    7.305
      2.770  412.541    1.198    0.100    0.120    0.100    0.663   22.754   18.073    7.789
      2.780  409.160    1.035    0.202    0.127    0.100    0.708   22.721   17.349    7.222
      2.790  413.731    1.141    0.234    0.094    0.033    0.515   23.244   18.531    7.316
      2.800  411.777    1.141    0.187    0.094    0.060    0.682   22.474   18.433    7.213
      2.810  412.546    1.213    0.100    0.067    0.134    0.556   23.067   18.154    7.525
      2.820  413.187    1.058    0.134    0.094    0.100    0.556   22.156   17.703    7.915
      2.830  415.643    0.982    0.167    0.113    0.134    0.629   21.674   18.375    7.830
      2.840  410.947    1.047    0.067    0.094    0.167    0.731   22.509   16.962    7.768
      2.850  408.447    1.399    0.194    0.067    0.134    0.709   21.951   17.197    6.965
      2.860  412.232    1.301    0.094    0.120    0.134    0.743   23.431   18.239    7.387
      2.870  411.102    1.126    0.067    0.033    0.201    0.712   21.701   17.793    7.609
      2.880  409.634    1.168    0.201    0.067    0.167    0.709   21.944   16.888    6.963
      2.890  406.440    1.418    0.234    0.033    0.272    0.754   22.132   18.293    7.358
      2.900  411.972    1.248    0.094    0.120    0.194    0.864   22.597   18.192    7.723
      2.910  413.686    1.282    0.234    0.060    0.239    0.694   23.255   17.601    7.327
      2.920  414.483    1.168    0.225    0.027    0.201    0.633   22.076   18.395    7.194
      2.930  411.789    1.255    0.167    0.184    0.205    0.686   21.325   17.616    7.524
      2.940  410.374    1.134    0.100    0.033    0.268    0.883   21.645   18.586    7.386
      2.950  409.427    1.285    0.067    0.060    0.201    0.599   21.445   17.667    7.135
      2.960  403.947    1.354    0.234    0.120    0.131    0.401   21.940   17.633    7.148
      2.970  405.499    1.248    0.067    0.147    0.205    0.569   22.251   17.494    7.210
      2.980  408.255    1.035    0.134    0.033    0.134    0.704   22.145   17.641    7.155
      2.990  407.215    1.232    0.201    0.113    0.134    0.636   22.448   17.943    7.928
      3.000  408.681    1.217    0.167    0.033    0.131    0.583   21.478   16.662    8.038
      3.010  409.336    1.141    0.100    0.060    0.067    0.688   22.280   17.364    7.785
      3.020  409.801    1.373    0.227    0.147    0.134    0.701   22.245   17.798    6.891
      3.030  408.776    1.270    0.201    0.154    0.134    0.571   21.926   17.203    7.659
      3.040  408.587    1.225    0.134    0.094    0.100    0.692   22.615   17.252    7.382
      3.050  410.337    1.232    0.167    0.166    0.134    0.674   22.703   17.549    6.712
      3.060  409.609    1.195    0.201    0.127    0.134    0.667   22.722   17.041    6.691
      3.070  405.537    1.035    0.134    0.087    0.134    0.621   21.927   16.585    6.974
      3.080  407.512    0.967    0.067    0.087    0.134    0.595   22.063   16.990    6.744
      3.090  408.125    1.248    0.167    0.120    0.134    0.629   22.264   17.632    6.692
      3.100  409.606    1.179    0.100    0.067    0.134    0.773   22.484   17.577    6.589
      3.110  406.380    1.213    0.100    0.087    0.234    0.856   22.519   17.756    6.672
      3.120  407.628    1.255    0.033    0.033    0.194    0.701   23.648   18.004    6.577
      3.130  409.362    1.248    0.194    0.087    0.201    0.557   22.706   17.691    7.496
      3.140  410.103    1.255    0.100    0.080    0.272    0.792   22.041   18.241    6.677
      3.150  407.330    1.232    0.167    0.060    0.172    0.534   22.923   17.187    7.162
      3.160  410.472    1.179    0.067    0.140    0.201    0.606   22.941   17.148    7.237
      3.170  407.785    1.213    0.205    0.053    0.198    0.321   23.124   16.746    6.663
      3.180  409.275    1.145    0.167    0.098    0.172    0.333   22.229   17.789    6.644
      3.190  411.624    1.062    0.234    0.033    0.172    0.330   21.972   17.868    7.090
      3.200  407.559    0.967    0.261    0.094    0.205    0.311   22.679   17.289    6.930
      3.210  407.104    1.126    0.234    0.127    0.100    0.307   22.420   17.222    7.279
      3.220  403.942    1.293    0.335    0.094    0.172    0.375   23.165   17.222    6.477
      3.230  403.782    1.073    0.201    0.067    0.100    0.219   22.825   17.058    6.956
      3.240  406.909    1.259    0.268    0.087    0.105    0.466   23.085   16.893    6.725
      3.250  403.007    1.168    0.234    0.067    0.134    0.322   22.350   16.174    6.614
      3.260  408.316    1.100    0.234    0.094    0.100    0.307   22.993   17.082    7.007
      3.270  407.622    1.240    0.201    0.120    0.134    0.224   22.977   16.942    6.547
      3.280  406.969    1.084    0.234    0.033    0.100    0.439   23.444   17.030    7.036
      3.290  405.390    1.331    0.167    0.120    0.138    0.307   23.221   17.098    6.521
      3.300  404.388    1.141    0.201    0.060    0.105    0.314   23.116   16.433    6.751
      3.310  408.346    1.380    0.268    0.094    0.172    0.261   23.298   17.462    6.687
      3.320  410.019    1.342    0.234    0.033    0.067    0.526   23.552   17.417    6.373
      3.330  406.933    1.202    0.201    0.094    0.100    0.322   23.011   17.735    6.934
      3.340  406.623    1.111    0.167    0.094    0.067    0.439   21.788   17.390    6.723
      3.350  406.907    1.202    0.201    0.094    0.167    0.390   22.360   17.667    6.701
      3.360  404.050    1.009    0.268    0.094    0.138    0.420   22.504   17.099    6.633
      3.370  407.817    1.262    0.167    0.060    0.105    0.488   22.953   17.264    6.284
      3.380  407.008    1.100    0.234    0.094    0.067    0.349   22.705   18.275    6.440
      3.390  407.163    1.217    0.167    0.060    0.138    0.402   22.383   18.251    5.954
      3.400  411.522    1.392    0.268    0.127    0.234    0.466   22.761   18.752    6.693
      3.410  404.310    1.392    0.201    0.094    0.201    0.341   23.317   17.295    6.153
      3.420  403.048    1.179    0.301    0.120    0.167    0.261   22.829   16.803    6.293
      3.430  408.500    1.232    0.234    0.120    0.100    0.288   23.212   18.223    6.423
      3.440  404.526    1.195    0.201    0.154    0.134    0.349   23.508   17.981    6.161
      3.450  405.489    1.403    0.268    0.127    0.172    0.427   23.754   18.005    5.804
      3.460  405.146    1.073    0.205    0.033    0.138    0.325   23.524   17.230    5.791
      3.470  405.921    0.990    0.234    0.094    0.134    0.349   21.899   17.999    6.047
      3.480  404.797    1.141    0.361    0.087    0.067    0.337   22.949   17.438    6.473
      3.490  407.216    1.202    0.234    0.113    0.134    0.413   23.507   18.381    5.960
      3.500  410.486    1.100    0.268    0.060    0.138    0.394   24.205   18.743    6.834
      3.510  408.411    0.956    0.268    0.033    0.198    0.352   23.453   18.751    6.377
      3.520  408.997    0.812    0.234    0.060    0.167    0.261   23.171   18.017    7.274
      3.530  408.655    0.993    0.201    0.067    0.172    0.360   23.029   17.350    6.628
      3.540  403.012    0.963    0.261    0.060    0.138    0.352   22.308   17.090    6.915
      3.550  409.376    1.043    0.201    0.060    0.167    0.272   24.168   16.958    6.802
      3.560  404.984    1.141    0.201    0.127    0.227    0.295   22.753   16.902    6.504
      3.570  407.903    0.929    0.201    0.060    0.100    0.277   23.223   17.122    6.575
      3.580  408.644    1.168    0.167    0.033    0.138    0.314   23.395   16.524    6.521
      3.590  407.110    1.221    0.201    0.094    0.205    0.326   23.167   16.784    6.416
      3.600  405.972    0.982    0.201    0.060    0.105    0.246   22.807   16.698    6.170
      3.610  406.889    1.141    0.234    0.067    0.100    0.352   23.357   16.630    6.885
      3.620  410.858    1.278    0.201    0.033    0.172    0.372   23.143   17.537    6.805
      3.630  406.833    0.929    0.227    0.094    0.134    0.435   23.225   17.269    6.092
      3.640  410.478    1.100    0.234    0.094    0.167    0.352   22.081   17.582    6.609
      3.650  412.598    1.179    0.234    0.094    0.134    0.321   23.039   16.866    6.260
      3.660  408.565    1.190    0.167    0.060    0.160    0.272   22.894   17.667    6.524
      3.670  415.140    1.062    0.234    0.154    0.100    0.435   24.143   17.875    6.903
      3.680  412.021    1.062    0.201    0.087    0.134    0.379   23.186   17.375    6.922
      3.690  408.974    0.967    0.268    0.127    0.134    0.386   23.162   17.642    6.539
      3.700  408.384    1.274    0.201    0.120    0.167    0.436   22.868   18.001    6.600
      3.710  409.669    0.914    0.134    0.067    0.134    0.416   22.810   18.405    6.743
      3.720  412.069    1.308    0.201    0.166    0.172    0.299   23.662   17.292    6.719
      3.730  410.133    0.956    0.201    0.173    0.160    0.454   22.734   18.269    6.459
      3.740  411.484    1.009    0.167    0.094    0.134    0.442   23.965   18.325    7.077
      3.750  413.294    0.993    0.167    0.060    0.167    0.405   23.398   17.896    7.003
      3.760  411.062    1.323    0.167    0.060    0.134    0.182   23.748   17.176    6.895
      3.770  407.535    1.043    0.234    0.060    0.100    0.356   23.298   17.343    6.627
      3.780  411.046    1.164    0.167    0.094    0.134    0.318   23.308   17.059    6.607
      3.790  406.238    1.282    0.167    0.154    0.100    0.424   22.569   17.608    6.028
      3.800  406.963    0.982    0.194    0.027    0.100    0.375   23.394   18.036    6.763
      3.810  408.554    1.179    0.234    0.154    0.100    0.307   22.894   17.348    6.176
      3.820  412.202    1.168    0.167    0.154    0.172    0.575   22.859   17.869    6.308
      3.830  403.546    1.221    0.201    0.080    0.134    0.435   22.919   17.582    6.295
      3.840  405.600    1.229    0.134    0.147    0.201    0.458   21.791   17.038    6.051
      3.850  409.197    1.327    0.127    0.147    0.167    0.341   23.019   17.258    6.676
      3.860  409.741    1.259    0.067    0.027    0.134    0.466   22.802   17.511    6.341
      3.870  410.481    1.206    0.100    0.033    0.167    0.375   22.804   17.374    6.494
      3.880  405.890    1.312    0.167    0.147    0.134    0.420   23.569   17.077    6.810
      3.890  409.544    1.248    0.100    0.094    0.167    0.447   23.195   17.625    6.932
      3.900  409.113    1.354    0.033    0.060    0.201    0.488   24.126   18.341    6.946
      3.910  410.877    1.187    0.033    0.127    0.167    0.606   23.465   18.077    6.705
      3.920  407.425    1.380    0.067    0.120    0.167    0.591   22.934   18.095    6.489
      3.930  413.959    1.365    0.100    0.120    0.134    0.519   23.683   18.139    6.539
      3.940  410.214    1.361    0.201    0.200    0.134    0.469   23.205   17.205    6.032
      3.950  410.506    1.202    0.201    0.087    0.134    0.379   22.565   18.238    5.818
      3.960  411.190    1.115    0.134    0.087    0.134    0.272   22.115   17.509    6.762
      3.970  409.833    1.115    0.100    0.147    0.167    0.417   22.949   16.873    6.121
      3.980  411.970    1.229    0.167    0.147    0.100    0.379   22.806   17.775    6.467
      3.990  414.258    1.232    0.134    0.094    0.100    0.428   22.747   17.897    6.522
      4.000  407.415    1.088    0.201    0.060    0.134    0.337   23.495   17.195    6.476
      4.010  410.940    1.301    0.227    0.000    0.134    0.674   23.236   17.573    6.560
      4.020  407.674    1.179    0.100    0.087    0.134    0.356   21.953   16.623    5.748
      4.030  408.241    1.088    0.100    0.147    0.134    0.326   22.431   16.986    6.409
      4.040  409.319    1.141    0.134    0.060    0.100    0.348   23.179   17.361    6.134
      4.050  409.721    1.153    0.167    0.113    0.160    0.321   22.835   17.633    6.704
      4.060  410.552    1.179    0.134    0.033    0.067    0.284   22.814   16.975    6.346
      4.070  413.562    1.141    0.134    0.067    0.134    0.405   22.967   18.129    6.375
      4.080  413.276    0.940    0.167    0.087    0.201    0.257   23.695   17.517    6.710
      4.090  413.494    1.267    0.134    0.127    0.160    0.307   23.284   16.612    6.888
      4.100  412.666    1.240    0.167    0.105    0.172    0.314   23.301   16.467    6.405
      4.110  410.962    1.016    0.160    0.033    0.134    0.291   23.467   16.516    6.741
      4.120  409.254    1.160    0.094    0.120    0.134    0.363   22.587   17.117    6.441
      4.130  410.559    1.134    0.100    0.094    0.120    0.265   22.230   16.616    6.062
      4.140  408.962    1.123    0.167    0.200    0.100    0.307   22.432   16.487    6.525
      4.150  407.729    1.176    0.167    0.140    0.194    0.257   23.000   17.015    6.885
      4.160  411.929    1.399    0.100    0.094    0.067    0.299   22.339   17.375    6.717
      4.170  408.775    1.081    0.167    0.173    0.100    0.348   23.375   17.912    6.913
      4.180  406.732    1.331    0.127    0.166    0.165    0.314   22.214   17.746    6.788
      4.190  411.431    1.123    0.194    0.200    0.134    0.333   22.238   16.813    6.958
      4.200  409.237    1.035    0.100    0.120    0.134    0.405   21.793   17.984    6.542
      4.210  411.236    1.229    0.201    0.120    0.201    0.295   22.089   18.294    6.192
      4.220  408.926    1.187    0.167    0.127    0.167    0.340   22.203   16.932    6.117
      4.230  408.919    1.009    0.167    0.160    0.221    0.390   22.282   18.263    5.762
      4.240  409.737    1.111    0.134    0.100    0.134    0.367   22.352   18.240    5.288
      4.250  410.363    1.168    0.234    0.127    0.194    0.367   22.074   17.310    5.811
      4.260  413.641    1.073    0.167    0.194    0.100    0.352   22.445   18.037    5.888
      4.270  408.522    1.248    0.094    0.094    0.100    0.428   22.371   18.000    6.068
      4.280  409.808    1.126    0.201    0.094    0.134    0.435   22.904   16.648    5.952
      4.290  406.687    1.069    0.134    0.094    0.134    0.363   22.453   16.753    5.924
      4.300  411.213    0.929    0.227    0.094    0.209    0.371   21.883   17.632    6.034
      4.310  412.161    1.107    0.261    0.094    0.167    0.254   21.822   17.485    6.321
      4.320  409.004    1.100    0.167    0.120    0.134    0.356   22.381   17.426    6.049
      4.330  411.548    1.062    0.167    0.064    0.134    0.295   22.612   17.779    5.815
      4.340  409.570    1.259    0.160    0.154    0.100    0.166   22.113   17.726    6.102
      4.350  406.697    1.069    0.134    0.113    0.239    0.272   22.235   17.553    5.349
      4.360  409.056    1.202    0.167    0.120    0.100    0.280   22.512   17.390    6.241
      4.370  412.990    1.345    0.134    0.067    0.100    0.238   23.005   16.747    5.798
      4.380  411.227    1.115    0.100    0.060    0.067    0.246   22.307   17.164    6.441
      4.390  409.919    1.168    0.135    0.100    0.100    0.348   22.668   17.903    6.338
      4.400  407.690    1.115    0.167    0.120    0.134    0.382   22.280   17.526    6.558
      4.410  410.447    1.100    0.201    0.127    0.100    0.318   22.975   16.729    6.323
      4.420  410.933    1.282    0.167    0.033    0.100    0.363   22.214   17.429    6.141
      4.430  407.736    1.065    0.134    0.120    0.134    0.439   21.974   17.792    5.922
      4.440  412.997    1.126    0.167    0.113    0.134    0.344   22.157   17.286    6.408
      4.450  410.773    0.903    0.167    0.094    0.167    0.272   22.734   16.707    5.674
      4.460  409.458    1.118    0.134    0.094    0.100    0.333   22.692   17.301    5.946
      4.470  413.638    1.084    0.067    0.120    0.167    0.409   22.922   17.187    6.160
      4.480  414.432    1.069    0.160    0.154    0.134    0.386   22.373   17.748    5.874
      4.490  410.902    1.339    0.167    0.147    0.067    0.246   23.767   17.639    6.193
      4.500  413.970    1.187    0.201    0.087    0.138    0.470   22.578   17.820    6.453
      4.510  411.691    0.993    0.067    0.147    0.134    0.390   22.756   18.091    6.156
      4.520  412.158    1.035    0.167    0.173    0.094    0.583   23.268   17.952    5.306
      4.530  415.158    1.088    0.234    0.127    0.100    0.401   22.957   17.717    6.441
      4.540  410.785    0.982    0.234    0.094    0.067    0.371   22.952   17.186    6.091
      4.550  408.186    1.157    0.100    0.173    0.060    0.465   22.105   16.946    6.228
      4.560  407.263    1.065    0.134    0.033    0.060    0.428   22.008   17.048    5.818
      4.570  407.036    1.350    0.160    0.094    0.227    0.416   21.094   16.860    5.917
      4.580  408.082    1.339    0.100    0.094    0.194    0.538   22.521   16.567    5.633
      4.590  410.613    1.270    0.067    0.087    0.134    0.508   22.991   16.837    5.832
      4.600  412.860    1.339    0.067    0.120    0.134    0.576   23.097   18.402    6.083
      4.610  411.238    1.149    0.127    0.140    0.134    0.379   22.971   17.854    5.839
      4.620  410.820    1.172    0.033    0.200    0.247    0.432   22.133   17.186    6.058
      4.630  408.154    1.187    0.134    0.140    0.232    0.405   22.529   18.350    5.662
      4.640  409.272    0.956    0.134    0.033    0.221    0.424   23.745   18.278    5.549
      4.650  409.196    1.009    0.100    0.207    0.172    0.447   22.615   17.923    5.977
      4.660  408.073    0.993    0.067    0.067    0.067    0.321   23.250   18.078    5.589
      4.670  412.061    1.160    0.067    0.060    0.187    0.443   23.113   17.691    5.925
      4.680  411.445    1.229    0.067    0.094    0.167    0.488   22.970   17.886    5.753
      4.690  413.037    0.940    0.033    0.033    0.100    0.371   23.431   18.117    5.833
      4.700  409.094    0.842    0.134    0.033    0.067    0.363   22.872   17.681    5.509
      4.710  411.558    1.323    0.100    0.087    0.105    0.344   22.548   16.905    5.874
      4.720  412.372    1.244    0.067    0.033    0.033    0.416   22.849   17.788    5.849
      4.730  410.493    1.137    0.160    0.033    0.098    0.579   22.880   17.347    5.931
      4.740  414.527    1.331    0.160    0.113    0.033    0.367   22.506   17.516    5.456
      4.750  406.275    1.096    0.167    0.200    0.067    0.344   22.169   17.157    5.832
      4.760  410.639    1.153    0.234    0.226    0.109    0.428   22.237   17.712    5.902
      4.770  412.326    1.190    0.167    0.127    0.100    0.268   22.858   17.310    5.966
      4.780  408.911    1.069    0.100    0.120    0.205    0.409   22.270   17.308    5.726
      4.790  411.632    1.141    0.167    0.087    0.134    0.432   22.834   17.773    6.205
      4.800  410.344    1.255    0.194    0.120    0.205    0.337   22.978   16.772    6.380
      4.810  408.856    1.160    0.254    0.207    0.134    0.462   22.777   16.670    6.301
      4.820  410.449    1.270    0.127    0.094    0.134    0.378   23.645   17.804    6.305
      4.830  408.475    1.232    0.127    0.154    0.201    0.363   23.599   17.137    5.894
      4.840  410.293    1.047    0.100    0.067    0.227    0.337   24.190   18.150    6.198
      4.850  409.676    0.982    0.033    0.147    0.134    0.344   23.126   17.210    6.198
      4.860  408.977    1.062    0.194    0.027    0.160    0.394   23.584   17.883    6.488
      4.870  412.894    1.009    0.261    0.120    0.134    0.530   23.410   17.982    6.555
      4.880  409.993    1.043    0.160    0.094    0.067    0.337   23.319   17.385    6.434
      4.890  408.746    1.168    0.134    0.226    0.100    0.367   23.875   17.881    6.441
      4.900  406.707    1.141    0.134    0.060    0.227    0.492   22.820   17.403    6.697
      4.910  405.730    1.206    0.100    0.033    0.067    0.409   22.701   18.168    6.364
      4.920  404.656    1.141    0.167    0.127    0.100    0.420   23.255   17.255    6.243
      4.930  402.073    1.141    0.167    0.207    0.100    0.515   23.448   18.002    6.066
      4.940  406.203    1.153    0.167    0.154    0.202    0.341   23.348   17.660    6.462
      4.950  406.852    0.993    0.134    0.233    0.194    0.321   23.685   18.085    6.468
      4.960  407.076    1.190    0.201    0.033    0.100    0.359   24.017   17.751    5.892
      4.970  406.645    1.100    0.201    0.147    0.234    0.333   23.703   18.123    5.820
      4.980  406.320    1.054    0.134    0.147    0.067    0.337   23.616   18.123    5.891
      4.990  407.447    1.141    0.227    0.060    0.265    0.458   23.230   18.658    5.901
      5.000  406.488    1.035    0.194    0.147    0.160    0.428   22.572   18.242    6.010
      5.010  405.521    1.229    0.134    0.154    0.134    0.367   22.831   18.662    5.943
      5.020  406.542    1.357    0.167    0.033    0.201    0.469   22.636   17.795    6.440
      5.030  413.543    1.308    0.160    0.100    0.165    0.546   23.413   20.005    6.213
      5.040  410.938    1.141    0.067    0.120    0.294    0.496   22.790   18.056    6.819
      5.050  413.234    1.392    0.201    0.147    0.227    0.579   22.620   19.154    6.274
      5.060  411.394    1.255    0.201    0.120    0.100    0.455   23.496   19.305    5.959
      5.070  409.383    1.179    0.201    0.200    0.265    0.549   22.472   19.707    6.319
      5.080  407.948    1.123    0.261    0.087    0.227    0.401   22.834   18.659    6.650
      5.090  409.867    1.282    0.201    0.127    0.227    0.378   22.507   18.119    6.672
      5.100  411.883    1.202    0.254    0.154    0.167    0.402   21.891   19.065    6.381
      5.110  410.181    1.232    0.227    0.100    0.138    0.325   22.615   18.970    6.559
      5.120  409.310    1.399    0.094    0.060    0.165    0.344   22.510   18.716    6.178
      5.130  408.293    1.429    0.227    0.147    0.165    0.435   22.065   18.387    6.855
      5.140  408.121    1.179    0.165    0.180    0.201    0.466   22.879   19.361    6.421
      5.150  412.178    1.229    0.167    0.187    0.194    0.413   23.087   18.734    5.575
      5.160  407.961    0.956    0.167    0.094    0.138    0.321   23.139   19.536    5.640
      5.170  406.634    1.267    0.201    0.067    0.100    0.348   23.368   18.834    6.232
      5.180  406.319    1.073    0.194    0.094    0.134    0.402   23.303   19.561    6.605
      5.190  411.195    1.255    0.167    0.094    0.134    0.435   23.636   19.507    6.956
      5.200  411.700    1.259    0.167    0.087    0.194    0.511   22.870   19.263    6.195
      5.210  409.173    0.929    0.201    0.120    0.067    0.231   24.214   18.298    6.528
      5.220  409.314    1.278    0.201    0.120    0.205    0.363   24.143   19.220    5.908
      5.230  411.648    1.255    0.268    0.120    0.202    0.310   22.740   19.965    6.516
      5.240  406.552    1.206    0.167    0.154    0.033    0.242   23.286   18.926    6.306
      5.250  411.372    1.103    0.134    0.100    0.105    0.344   24.592   18.181    6.605
      5.260  410.406    0.948    0.167    0.120    0.172    0.484   23.989   18.901    7.068
      5.270  406.970    1.232    0.194    0.067    0.071    0.439   22.979   18.084    6.993
      5.280  404.312    1.259    0.167    0.154    0.067    0.409   22.494   17.430    6.350
      5.290  407.760    1.361    0.201    0.067    0.138    0.553   23.929   18.549    6.156
      5.300  406.708    1.168    0.134    0.060    0.127    0.360   24.119   18.483    7.021
      5.310  407.142    1.088    0.134    0.100    0.138    0.576   23.587   17.761    6.180
      5.320  408.434    1.426    0.201    0.140    0.100    0.359   23.617   18.442    6.691
      5.330  407.536    1.339    0.201    0.094    0.138    0.265   23.141   18.096    6.487
      5.340  405.454    1.312    0.227    0.127    0.105    0.321   23.635   18.292    6.959
      5.350  408.163    1.323    0.167    0.094    0.100    0.284   23.325   18.313    6.824
      5.360  410.009    1.429    0.167    0.127    0.100    0.310   22.945   17.842    7.404
      5.370  406.616    1.267    0.067    0.094    0.105    0.470   23.223   18.710    7.144
      5.380  408.954    1.638    0.134    0.094    0.138    0.307   23.727   18.007    6.350
      5.390  409.601    1.415    0.201    0.033    0.071    0.359   23.690   18.663    6.655
      5.400  406.663    1.479    0.201    0.094    0.105    0.329   23.812   18.514    6.267
      5.410  409.342    1.452    0.167    0.094    0.105    0.458   23.721   17.992    6.888
      5.420  410.433    1.282    0.134    0.087    0.105    0.360   23.332   18.143    7.201
      5.430  409.237    1.388    0.201    0.067    0.071    0.371   23.852   18.694    6.581
      5.440  408.131    1.540    0.134    0.060    0.033    0.284   23.536   17.915    6.739
      5.450  408.383    1.479    0.134    0.087    0.067    0.333   23.210   17.893    7.125
      5.460  404.051    1.373    0.234    0.100    0.067    0.242   22.581   17.833    6.194
      5.470  410.750    1.380    0.134    0.094    0.100    0.337   22.902   18.753    7.196
      5.480  405.643    1.521    0.134    0.067    0.060    0.348   23.165   18.172    6.833
      5.490  405.669    1.153    0.067    0.120    0.060    0.394   22.602   18.407    6.734
      5.500  406.911    1.009    0.134    0.094    0.067    0.507   23.119   18.169    6.227
      5.510  413.403    1.202    0.127    0.180    0.134    0.697   22.758   19.084    6.933
      5.520  406.985    0.982    0.134    0.100    0.071    0.474   23.390   18.229    6.628
      5.530  408.304    0.664    0.134    0.094    0.071    0.546   23.616   18.814    6.834
      5.540  404.174    0.512    0.234    0.120    0.100    0.436   22.912   18.221    6.506
      5.550  409.951    0.648    0.234    0.120    0.100    0.523   23.276   19.275    6.233
      5.560  409.903    0.690    0.227    0.033    0.167    0.235   22.250   18.252    6.281
      5.570  410.449    0.637    0.234    0.067    0.100    0.367   23.585   17.913    6.239
      5.580  407.598    0.611    0.234    0.127    0.158    0.413   23.555   18.173    6.293
      5.590  406.089    0.504    0.234    0.027    0.198    0.455   23.171   18.102    6.353
      5.600  409.613    0.842    0.234    0.120    0.138    0.322   22.709   19.520    6.477
      5.610  409.576    0.584    0.294    0.193    0.160    0.333   23.733   19.053    6.019
      5.620  411.772    0.645    0.201    0.080    0.172    0.439   24.098   18.337    6.335
      5.630  407.520    0.618    0.201    0.180    0.227    0.454   24.517   18.108    5.858
      5.640  410.431    0.584    0.268    0.033    0.098    0.435   24.011   19.323    6.556
      5.650  412.300    0.629    0.268    0.067    0.172    0.375   22.985   18.678    6.381
      5.660  413.384    0.512    0.368    0.094    0.198    0.299   23.751   18.222    6.599
      5.670  411.682    0.512    0.301    0.127    0.138    0.405   23.663   18.944    6.262
      5.680  408.258    0.478    0.234    0.060    0.272    0.295   23.639   18.209    6.516
      5.690  409.326    0.425    0.268    0.120    0.239    0.405   22.895   18.396    6.457
      5.700  412.165    0.372    0.234    0.060    0.067    0.390   22.860   18.842    6.647
      5.710  412.490    0.709    0.301    0.053    0.167    0.413   22.539   18.563    6.542
      5.720  412.624    0.345    0.234    0.120    0.134    0.333   23.176   18.099    6.151
      5.730  415.053    0.523    0.301    0.094    0.234    0.477   23.871   17.763    6.264
      5.740  413.364    0.478    0.167    0.060    0.167    0.413   23.610   18.437    6.274
      5.750  413.908    0.531    0.201    0.094    0.134    0.269   23.202   18.072    6.109
      5.760  414.562    0.569    0.261    0.033    0.134    0.352   23.596   18.521    6.401
      5.770  411.512    0.326    0.268    0.060    0.134    0.379   23.507   18.157    6.050
      5.780  410.111    0.622    0.368    0.033    0.105    0.402   22.984   17.584    6.115
      5.790  407.110    0.637    0.268    0.033    0.167    0.322   22.734   17.465    5.614
      5.800  411.404    0.648    0.234    0.087    0.201    0.397   21.908   18.475    5.773
      5.810  413.596    0.644    0.234    0.180    0.227    0.458   22.534   17.794    6.371
      5.820  410.978    0.595    0.268    0.067    0.138    0.587   22.982   18.173    6.057
      5.830  411.539    0.516    0.335    0.060    0.268    0.458   21.988   18.257    6.376
      5.840  411.558    0.462    0.294    0.160    0.172    0.261   22.420   18.074    6.441
      5.850  409.889    0.512    0.201    0.180    0.172    0.488   22.818   17.759    5.956
      5.860  412.875    0.504    0.234    0.033    0.100    0.530   23.361   17.648    6.163
      5.870  408.660    0.398    0.268    0.027    0.172    0.610   23.164   17.918    5.893
      5.880  409.760    0.432    0.201    0.033    0.234    0.474   22.518   17.505    5.723
      5.890  411.639    0.565    0.234    0.067    0.172    0.492   22.313   18.438    6.153
      5.900  409.086    0.618    0.261    0.154    0.105    0.235   22.287   18.136    6.999
      5.910  409.910    0.903    0.335    0.033    0.100    0.371   21.993   18.361    6.392
      5.920  407.900    0.690    0.201    0.094    0.071    0.321   23.204   17.820    6.520
      5.930  408.414    0.637    0.234    0.067    0.134    0.170   22.045   17.637    6.762
      5.940  415.894    0.425    0.234    0.147    0.105    0.254   23.280   18.038    6.585
      5.950  411.453    0.724    0.268    0.033    0.167    0.318   22.523   17.082    6.497
      5.960  413.344    0.489    0.201    0.094    0.265    0.451   22.758   17.925    6.398
      5.970  411.619    0.584    0.268    0.100    0.071    0.356   22.434   17.978    6.453
      5.980  416.239    0.425    0.234    0.094    0.138    0.310   23.634   18.353    5.732
      5.990  414.673    0.478    0.201    0.080    0.134    0.310   22.905   17.874    6.344
      6.000  413.846    0.489    0.201    0.000    0.067    0.428   23.490   18.008    6.134
      6.010  412.786    0.425    0.201    0.180    0.071    0.284   23.645   18.506    5.614
      6.020  413.133    0.815    0.234    0.094    0.067    0.322   24.115   18.064    5.387
      6.030  413.182    0.682    0.294    0.094    0.169    0.394   23.572   17.883    5.264
      6.040  415.235    0.701    0.234    0.033    0.138    0.310   23.521   18.170    5.862
      6.050  410.699    0.770    0.261    0.120    0.134    0.352   22.764   18.286    6.062
      6.060  411.423    0.754    0.234    0.094    0.134    0.272   23.956   17.758    5.873
      6.070  414.130    0.584    0.287    0.094    0.261    0.322   23.230   18.105    5.329
      6.080  415.441    0.675    0.201    0.120    0.138    0.318   23.749   18.522    5.674
      6.090  413.321    0.622    0.261    0.154    0.138    0.416   24.228   17.991    5.878
      6.100  414.490    0.637    0.227    0.060    0.138    0.299   24.217   18.191    5.857
      6.110  415.039    0.557    0.261    0.080    0.201    0.428   24.742   18.655    6.287
      6.120  413.588    0.940    0.201    0.120    0.194    0.314   23.480   18.483    6.241
      6.130  414.410    0.645    0.261    0.140    0.165    0.466   23.327   18.855    6.518
      6.140  415.417    0.724    0.234    0.147    0.165    0.413   23.757   18.979    5.814
      6.150  415.399    0.675    0.268    0.027    0.138    0.557   24.260   18.936    6.184
      6.160  413.468    0.743    0.294    0.067    0.205    0.261   24.382   18.479    5.484
      6.170  411.566    0.648    0.234    0.033    0.160    0.341   23.308   18.725    6.115
      6.180  416.520    0.743    0.301    0.000    0.100    0.299   23.435   19.375    6.330
      6.190  416.131    0.664    0.328    0.100    0.138    0.360   22.859   19.878    6.202
      6.200  413.916    0.770    0.261    0.000    0.201    0.356   23.564   19.212    6.220
      6.210  407.890    0.611    0.201    0.067    0.160    0.341   23.016   18.537    6.819
      6.220  407.025    0.739    0.301    0.080    0.239    0.303   23.258   18.772    5.785
      6.230  410.513    0.903    0.294    0.207    0.299    0.428   22.905   18.853    5.526
      6.240  416.758    0.808    0.201    0.120    0.172    0.454   23.409   18.648    5.678
      6.250  407.117    0.872    0.201    0.120    0.138    0.466   23.250   18.408    5.701
      6.260  411.406    1.039    0.201    0.094    0.138    0.390   23.931   17.884    6.072
      6.270  410.265    0.784    0.201    0.113    0.187    0.379   23.540   18.645    6.461
      6.280  410.289    0.489    0.201    0.120    0.165    0.439   23.976   19.434    6.012
      6.290  410.481    0.512    0.227    0.027    0.172    0.352   24.428   18.925    6.924
      6.300  411.898    0.584    0.294    0.120    0.194    0.363   23.250   18.540    6.091
      6.310  408.821    0.462    0.328    0.127    0.167    0.428   22.587   18.794    6.225
      6.320  411.722    0.345    0.167    0.060    0.234    0.405   22.845   18.025    6.827
      6.330  409.006    0.478    0.234    0.027    0.239    0.333   22.231   18.681    6.287
      6.340  409.949    0.425    0.234    0.033    0.239    0.557   22.294   19.756    6.678
      6.350  413.894    0.398    0.335    0.067    0.201    0.439   23.058   18.638    7.027
      6.360  416.228    0.398    0.268    0.060    0.100    0.538   22.580   18.276    7.398
      6.370  411.528    0.299    0.294    0.060    0.172    0.303   23.340   19.208    6.633
      6.380  411.313    0.504    0.268    0.080    0.134    0.402   22.705   18.271    6.775
      6.390  412.910    0.504    0.234    0.060    0.100    0.314   23.578   18.461    6.438
      6.400  410.764    0.319    0.261    0.113    0.134    0.291   23.168   18.267    7.140
      6.410  409.304    0.425    0.201    0.120    0.138    0.314   23.353   17.834    6.926
      6.420  411.320    0.584    0.268    0.027    0.191    0.314   22.865   18.460    6.834
      6.430  409.043    0.451    0.227    0.033    0.165    0.314   23.387   18.641    7.513
      6.440  411.505    0.478    0.201    0.033    0.138    0.322   23.072   18.872    6.712
      6.450  410.853    0.398    0.268    0.067    0.261    0.462   22.849   18.131    6.290
      6.460  409.731    0.539    0.268    0.027    0.067    0.375   23.100   18.316    7.307
      6.470  409.044    0.569    0.201    0.033    0.138    0.367   22.372   18.301    6.994
      6.480  412.155    0.432    0.201    0.120    0.138    0.348   22.835   18.125    6.544
      6.490  409.759    0.345    0.268    0.000    0.100    0.439   23.243   18.241    6.130
      6.500  409.132    0.531    0.294    0.033    0.071    0.310   23.381   19.041    6.764
      6.510  414.082    0.478    0.294    0.060    0.232    0.519   23.291   19.139    6.307
      6.520  412.969    0.372    0.201    0.134    0.094    0.394   24.267   18.565    6.485
      6.530  409.730    0.542    0.201    0.067    0.138    0.534   23.829   18.696    6.556
      6.540  408.794    0.504    0.134    0.067    0.131    0.383   23.393   17.973    6.547
      6.550  411.649    0.637    0.067    0.067    0.105    0.322   24.126   18.690    6.717
      6.560  412.160    0.504    0.100    0.033    0.167    0.413   23.777   18.508    6.627
      6.570  411.963    0.743    0.100    0.033    0.100    0.447   23.795   18.915    6.668
      6.580  414.981    0.611    0.134    0.067    0.138    0.341   24.505   18.186    6.391
      6.590  412.261    0.637    0.134    0.033    0.067    0.553   24.094   18.593    6.794
      6.600  413.286    0.511    0.201    0.120    0.094    0.416   23.448   18.090    6.373
      6.610  411.661    0.611    0.167    0.094    0.067    0.454   23.819   18.741    6.164
      6.620  411.130    0.717    0.167    0.067    0.134    0.443   23.182   18.554    6.768
      6.630  412.038    0.796    0.167    0.100    0.134    0.386   24.184   17.486    6.536
      6.640  416.461    0.717    0.134    0.113    0.067    0.383   24.490   18.126    6.426
      6.650  413.033    0.664    0.160    0.087    0.127    0.507   23.857   18.688    6.797
      6.660  417.829    0.857    0.160    0.060    0.100    0.420   24.496   18.832    6.420
      6.670  413.305    0.682    0.201    0.134    0.134    0.325   23.806   18.183    6.332
      6.680  414.950    0.701    0.134    0.127    0.071    0.432   23.999   19.402    6.573
      6.690  413.295    1.043    0.134    0.113    0.067    0.363   24.143   18.558    6.963
      6.700  416.402    1.043    0.127    0.094    0.172    0.451   24.720   18.707    6.918
      6.710  410.095    0.754    0.294    0.067    0.306    0.326   23.480   18.258    6.684
      6.720  412.182    1.126    0.134    0.100    0.167    0.402   24.313   18.160    6.853
      6.730  414.949    1.160    0.167    0.033    0.167    0.435   23.807   18.064    7.225
      6.740  415.638    1.251    0.234    0.060    0.134    0.409   24.570   18.386    6.752
      6.750  415.436    1.232    0.167    0.147    0.134    0.291   23.437   17.978    6.269
      6.760  419.297    1.035    0.328    0.067    0.201    0.431   24.325   18.727    6.288
      6.770  419.467    1.095    0.160    0.173    0.205    0.348   24.347   18.819    6.169
      6.780  412.756    1.035    0.100    0.060    0.172    0.477   23.673   18.750    6.638
      6.790  414.646    0.974    0.201    0.094    0.067    0.469   24.371   19.628    6.687
      6.800  414.763    1.130    0.134    0.067    0.100    0.318   24.645   19.126    6.755
      6.810  414.257    0.948    0.134    0.127    0.100    0.443   23.581   19.096    6.960
      6.820  411.980    0.959    0.167    0.127    0.234    0.363   24.927   18.905    6.474
      6.830  415.621    1.005    0.167    0.120    0.105    0.462   24.111   19.714    6.881
      6.840  413.580    1.206    0.134    0.094    0.067    0.454   24.355   18.834    6.430
      6.850  413.094    0.861    0.201    0.100    0.243    0.390   24.328   19.007    6.622
      6.860  414.336    1.035    0.167    0.120    0.105    0.439   25.006   19.751    6.279
      6.870  410.467    0.823    0.167    0.154    0.105    0.356   23.469   18.976    6.206
      6.880  410.838    0.914    0.167    0.127    0.067    0.481   24.573   19.356    6.625
      6.890  414.028    1.285    0.100    0.067    0.167    0.390   24.182   18.590    6.501
      6.900  416.174    1.137    0.167    0.100    0.105    0.481   24.256   18.138    6.454
      6.910  416.947    1.160    0.201    0.180    0.134    0.500   24.742   18.886    7.035
      6.920  413.654    1.001    0.094    0.154    0.167    0.394   24.290   18.222    7.315
      6.930  419.634    1.293    0.160    0.100    0.134    0.489   24.981   18.095    6.801
      6.940  412.257    0.963    0.167    0.127    0.167    0.462   24.785   18.335    6.237
      6.950  414.061    1.210    0.134    0.180    0.160    0.428   23.868   18.880    6.219
      6.960  413.111    1.020    0.134    0.100    0.172    0.405   23.672   18.604    6.509
      6.970  415.468    1.047    0.134    0.127    0.134    0.348   24.144   19.062    6.670
      6.980  410.234    0.967    0.134    0.100    0.134    0.439   24.259   18.174    6.174
      6.990  414.249    0.849    0.100    0.087    0.239    0.504   23.450   18.627    6.896
      7.000  415.363    1.009    0.160    0.060    0.201    0.477   24.204   18.449    6.858
      7.010  413.761    1.062    0.127    0.094    0.160    0.541   25.275   18.587    6.948
      7.020  412.335    1.259    0.160    0.067    0.160    0.462   23.920   18.740    6.373
      7.030  418.792    1.115    0.167    0.094    0.160    0.352   25.196   18.687    6.770
      7.040  414.848    1.213    0.134    0.100    0.134    0.284   24.516   17.640    6.356
      7.050  417.696    1.160    0.100    0.067    0.134    0.397   23.328   18.279    6.666
      7.060  415.210    0.842    0.234    0.100    0.205    0.333   23.295   18.150    6.693
      7.070  417.401    1.100    0.134    0.120    0.134    0.322   23.603   18.576    6.093
      7.080  414.212    0.929    0.201    0.094    0.138    0.416   23.550   19.237    6.042
      7.090  415.620    1.255    0.134    0.094    0.067    0.371   23.397   19.621    6.230
      7.100  413.061    0.940    0.160    0.067    0.194    0.337   22.963   18.976    5.449
      7.110  414.318    0.781    0.167    0.060    0.138    0.496   23.981   19.698    6.250
      7.120  416.025    1.043    0.201    0.094    0.067    0.375   24.768   20.213    6.572
      7.130  417.339    1.115    0.167    0.100    0.172    0.413   23.825   19.315    6.117
      7.140  417.667    1.141    0.294    0.140    0.134    0.401   24.499   19.326    6.098
      7.150  412.025    1.172    0.234    0.067    0.134    0.318   24.137   19.034    5.792
      7.160  414.200    1.001    0.160    0.094    0.227    0.447   24.452   19.342    6.433
      7.170  416.510    0.872    0.134    0.060    0.134    0.515   23.293   20.029    6.289
      7.180  410.431    0.777    0.234    0.067    0.100    0.344   23.249   19.320    6.037
      7.190  411.340    1.080    0.234    0.113    0.201    0.390   23.455   19.559    5.671
      7.200  410.558    0.789    0.134    0.094    0.272    0.424   24.153   18.725    5.554
      7.210  416.134    0.868    0.234    0.173    0.134    0.314   23.285   18.926    5.898
      7.220  416.767    1.039    0.294    0.127    0.239    0.466   24.038   18.605    6.405
      7.230  417.224    1.100    0.167    0.166    0.100    0.488   24.017   18.552    6.149
      7.240  419.805    0.948    0.268    0.120    0.209    0.568   23.492   19.357    6.072
      7.250  412.703    1.016    0.234    0.127    0.243    0.250   23.750   18.446    6.686
      7.260  413.489    0.849    0.201    0.127    0.172    0.424   23.559   19.373    5.588
      7.270  415.456    0.861    0.234    0.067    0.205    0.326   23.745   19.575    6.005
      7.280  415.248    0.842    0.268    0.127    0.172    0.352   23.771   19.443    6.243
      7.290  416.268    0.868    0.301    0.127    0.172    0.477   23.385   20.376    5.574
      7.300  414.807    0.929    0.335    0.127    0.172    0.420   23.684   19.629    6.395
      7.310  417.395    1.009    0.301    0.033    0.134    0.352   23.689   19.102    5.722
      7.320  416.041    0.974    0.301    0.147    0.167    0.311   24.359   19.460    5.848
      7.330  415.389    0.963    0.301    0.113    0.205    0.386   24.075   19.243    6.050
      7.340  418.024    1.104    0.294    0.127    0.205    0.420   22.588   19.619    6.098
      7.350  417.584    1.054    0.201    0.067    0.167    0.421   23.102   19.156    6.332
      7.360  415.004    0.986    0.234    0.067    0.105    0.435   23.751   18.789    6.403
      7.370  412.280    0.967    0.234    0.166    0.167    0.394   23.870   19.049    5.860
      7.380  413.359    1.020    0.234    0.087    0.100    0.508   23.102   18.544    6.104
      7.390  413.414    0.978    0.268    0.100    0.100    0.386   23.396   19.787    6.014
      7.400  413.259    1.073    0.301    0.127    0.205    0.523   24.283   18.829    6.153
      7.410  414.676    1.065    0.268    0.067    0.138    0.515   23.566   18.383    6.327
      7.420  413.310    0.736    0.234    0.147    0.172    0.397   23.167   19.072    6.328
      7.430  415.313    0.618    0.201    0.060    0.100    0.326   23.868   19.671    6.296
      7.440  417.892    1.043    0.268    0.180    0.167    0.299   23.587   19.422    6.047
      7.450  412.737    0.743    0.234    0.087    0.167    0.474   23.903   19.208    5.955
      7.460  411.335    0.754    0.328    0.207    0.205    0.310   23.356   18.274    6.021
      7.470  408.725    1.043    0.234    0.180    0.239    0.341   22.366   19.221    5.566
      7.480  413.065    0.876    0.234    0.180    0.138    0.307   23.198   19.439    5.651
      7.490  414.891    0.948    0.194    0.100    0.198    0.288   22.607   19.385    4.970
      7.500  409.800    1.069    0.268    0.173    0.205    0.299   22.682   19.208    5.637
      7.510  406.017    0.914    0.234    0.033    0.134    0.288   22.362   18.579    6.198
      7.520  412.550    1.232    0.201    0.067    0.205    0.337   22.632   18.380    6.012
      7.530  406.880    0.872    0.234    0.087    0.100    0.140   22.572   18.889    5.925
      7.540  410.399    0.842    0.268    0.067    0.167    0.208   23.209   19.044    6.183
      7.550  412.022    0.986    0.234    0.060    0.205    0.314   23.870   18.738    5.813
      7.560  408.116    0.887    0.268    0.100    0.134    0.349   22.780   18.688    5.220
      7.570  412.382    0.982    0.201    0.033    0.239    0.295   22.784   19.150    5.692
      7.580  413.212    0.914    0.201    0.147    0.201    0.344   23.237   19.120    5.632
      7.590  412.442    0.717    0.234    0.120    0.167    0.261   24.053   18.603    6.214
      7.600  410.505    0.808    0.194    0.180    0.299    0.216   22.503   18.818    5.752
      7.610  412.619    1.054    0.261    0.033    0.167    0.250   22.933   17.881    5.904
      7.620  414.758    1.244    0.268    0.147    0.194    0.219   22.426   18.914    5.996
      7.630  413.673    1.092    0.234    0.100    0.100    0.166   22.678   18.259    5.976
      7.640  413.660    0.842    0.234    0.067    0.172    0.246   21.883   18.752    5.264
      7.650  412.541    1.062    0.160    0.147    0.100    0.261   22.421   19.070    5.992
      7.660  415.265    1.028    0.201    0.120    0.167    0.269   22.649   18.279    5.978
      7.670  419.906    1.137    0.268    0.060    0.100    0.295   23.306   18.887    6.078
      7.680  415.106    0.861    0.234    0.100    0.194    0.307   23.417   18.382    6.429
      7.690  415.978    0.914    0.167    0.127    0.172    0.367   22.721   19.477    6.165
      7.700  416.270    0.531    0.234    0.127    0.205    0.321   23.254   18.882    6.495
      7.710  411.769    0.622    0.268    0.033    0.105    0.284   23.122   18.804    5.999
      7.720  414.748    0.645    0.234    0.147    0.134    0.254   23.451   19.127    6.349
      7.730  414.985    0.698    0.201    0.067    0.306    0.231   23.649   18.510    6.521
      7.740  414.298    0.611    0.201    0.060    0.134    0.219   23.054   18.333    6.710
      7.750  414.900    0.717    0.261    0.100    0.134    0.235   23.731   18.621    5.870
      7.760  414.381    0.557    0.167    0.067    0.172    0.231   23.336   18.947    6.274
      7.770  413.847    0.845    0.234    0.087    0.100    0.208   23.056   18.755    6.205
      7.780  417.076    0.773    0.301    0.113    0.205    0.307   23.771   19.305    5.537
      7.790  416.916    0.611    0.201    0.127    0.100    0.341   23.510   18.499    5.666
      7.800  413.626    0.701    0.201    0.094    0.134    0.307   22.301   18.468    5.427
      7.810  417.897    0.940    0.234    0.094    0.138    0.478   22.789   18.813    6.031
      7.820  416.280    0.743    0.201    0.033    0.067    0.337   23.169   19.576    6.254
      7.830  409.675    0.751    0.201    0.033    0.138    0.299   22.277   18.918    5.818
      7.840  417.836    0.717    0.167    0.060    0.172    0.417   23.733   19.275    5.796
      7.850  412.051    0.611    0.201    0.094    0.105    0.272   23.091   18.590    5.833
      7.860  412.957    0.664    0.167    0.060    0.272    0.363   23.800   18.598    6.430
      7.870  411.596    0.709    0.234    0.087    0.306    0.326   22.434   18.301    6.345
      7.880  413.010    0.724    0.134    0.067    0.138    0.310   23.066   18.889    6.518
      7.890  416.276    0.664    0.201    0.060    0.172    0.303   23.591   18.375    6.589
      7.900  417.503    0.690    0.234    0.127    0.071    0.466   23.422   19.476    6.045
      7.910  413.197    0.910    0.201    0.094    0.134    0.326   23.650   18.486    6.188
      7.920  417.778    0.478    0.167    0.094    0.100    0.337   23.099   18.549    6.256
      7.930  420.074    0.796    0.201    0.120    0.172    0.371   23.407   18.794    6.436
      7.940  418.967    1.047    0.234    0.120    0.105    0.219   23.576   19.978    6.025
      7.950  416.264    1.001    0.268    0.094    0.138    0.363   23.057   20.029    5.949
      7.960  413.970    1.130    0.234    0.067    0.239    0.303   23.709   19.726    6.041
      7.970  414.704    0.940    0.234    0.180    0.138    0.496   22.773   18.585    5.942
      7.980  418.433    1.001    0.268    0.100    0.138    0.310   23.436   18.985    6.149
      7.990  416.643    0.990    0.268    0.207    0.071    0.382   23.913   18.891    5.595
      8.000  412.625    1.172    0.234    0.094    0.138    0.394   23.301   19.819    5.995
      8.010  413.603    0.842    0.167    0.033    0.205    0.352   23.250   19.619    6.448
      8.020  414.344    1.020    0.268    0.180    0.100    0.352   23.073   19.442    6.295
      8.030  416.933    1.073    0.268    0.060    0.167    0.235   23.651   19.632    5.681
      8.040  415.314    1.020    0.201    0.173    0.234    0.383   23.006   19.457    6.490
      8.050  420.040    0.831    0.201    0.147    0.138    0.341   23.451   18.900    6.443
      8.060  413.706    1.153    0.335    0.173    0.172    0.299   23.408   19.255    6.035
      8.070  415.696    1.047    0.234    0.033    0.239    0.341   23.096   18.577    5.989
      8.080  419.711    1.009    0.321    0.033    0.201    0.421   22.988   18.769    5.967
      8.090  414.990    1.172    0.234    0.033    0.306    0.356   22.163   19.452    6.244
      8.100  414.659    1.020    0.234    0.100    0.100    0.314   22.903   18.998    5.957
      8.110  414.219    0.929    0.167    0.127    0.268    0.341   22.864   19.452    6.656
      8.120  414.150    0.990    0.268    0.033    0.234    0.432   22.810   19.321    6.120
      8.130  419.423    1.043    0.234    0.120    0.201    0.439   23.655   19.574    6.217
      8.140  416.146    0.956    0.201    0.067    0.167    0.500   23.304   20.175    6.267
      8.150  411.783    0.910    0.268    0.120    0.201    0.530   23.248   20.327    6.347
      8.160  411.479    0.887    0.234    0.087    0.172    0.496   23.319   18.700    6.532
      8.170  417.371    0.978    0.301    0.120    0.272    0.363   23.947   19.298    6.530
      8.180  417.906    0.595    0.201    0.100    0.033    0.424   22.786   19.805    6.187
      8.190  418.705    0.876    0.100    0.033    0.227    0.462   23.509   18.630    6.111
      8.200  415.785    0.914    0.127    0.033    0.205    0.474   22.846   18.892    6.397
      8.210  414.868    0.853    0.100    0.060    0.100    0.454   23.724   18.615    6.035
      8.220  412.148    0.967    0.268    0.120    0.067    0.412   23.086   18.866    5.962
      8.230  414.901    0.952    0.134    0.033    0.105    0.409   23.303   18.881    6.418
      8.240  417.614    1.054    0.167    0.120    0.201    0.424   23.836   19.375    6.001
      8.250  417.097    0.728    0.167    0.120    0.167    0.382   23.398   18.890    6.082
      8.260  417.912    0.861    0.100    0.067    0.167    0.405   22.991   18.836    5.834
      8.270  415.451    1.005    0.227    0.173    0.160    0.466   22.983   19.300    5.890
      8.280  418.965    0.884    0.194    0.094    0.134    0.450   23.627   18.892    5.942
      8.290  418.224    0.952    0.134    0.094    0.234    0.436   23.871   18.899    5.659
      8.300  413.955    0.978    0.201    0.033    0.134    0.432   23.399   18.100    6.300
      8.310  413.975    1.270    0.201    0.120    0.134    0.446   22.987   19.406    5.825
      8.320  415.736    0.770    0.134    0.147    0.167    0.610   23.663   19.113    6.495
      8.330  420.121    0.796    0.234    0.060    0.100    0.397   23.493   18.913    5.675
      8.340  418.543    0.914    0.234    0.027    0.134    0.549   23.834   18.627    5.976
      8.350  420.591    0.898    0.167    0.060    0.100    0.450   24.451   19.741    5.880
      8.360  418.445    1.187    0.100    0.033    0.167    0.390   23.453   18.552    5.582
      8.370  417.840    1.137    0.160    0.113    0.299    0.390   23.456   19.390    5.701
      8.380  417.916    1.088    0.134    0.033    0.134    0.443   23.530   18.593    5.732
      8.390  415.862    1.081    0.167    0.087    0.134    0.477   23.506   18.761    5.554
      8.400  412.821    1.456    0.201    0.033    0.194    0.413   23.543   18.620    5.915
      8.410  410.529    1.172    0.134    0.027    0.100    0.417   22.765   17.857    6.058
      8.420  417.211    0.937    0.167    0.094    0.201    0.383   22.523   18.654    5.525
      8.430  414.174    0.948    0.134    0.060    0.167    0.489   23.464   17.959    5.855
      8.440  411.316    0.940    0.167    0.094    0.234    0.402   22.968   19.160    5.820
      8.450  412.965    0.940    0.134    0.094    0.205    0.360   23.509   18.815    5.856
      8.460  413.444    0.887    0.067    0.147    0.067    0.504   22.867   17.951    5.619
      8.470  419.161    1.016    0.167    0.147    0.167    0.458   23.800   19.835    5.925
      8.480  415.634    1.111    0.134    0.094    0.100    0.652   23.789   19.380    6.040
      8.490  415.476    0.857    0.134    0.094    0.134    0.504   22.905   19.196    5.847
      8.500  413.516    0.701    0.167    0.087    0.165    0.500   23.411   18.932    5.763
      8.510  414.181    0.618    0.201    0.060    0.134    0.538   23.685   19.035    5.663
      8.520  418.887    0.717    0.201    0.060    0.033    0.648   23.194   19.577    6.245
      8.530  413.129    0.834    0.201    0.027    0.067    0.836   23.551   19.159    5.676
      8.540  413.523    0.754    0.234    0.033    0.134    0.515   24.311   19.217    6.065
      8.550  414.189    0.671    0.234    0.067    0.071    0.536   23.423   18.554    6.106
      8.560  414.719    0.754    0.201    0.067    0.198    0.621   23.526   18.479    6.164
      8.570  414.329    0.808    0.167    0.127    0.100    0.563   23.646   18.141    6.626
      8.580  412.030    0.645    0.167    0.060    0.067    0.492   23.554   18.468    5.889
      8.590  413.217    0.690    0.201    0.094    0.227    0.439   23.563   18.468    6.177
      8.600  414.676    0.584    0.167    0.094    0.167    0.640   23.538   18.696    5.685
      8.610  417.849    0.451    0.160    0.000    0.234    0.549   22.820   20.012    6.108
      8.620  417.971    0.485    0.201    0.154    0.134    0.696   23.625   18.714    6.147
      8.630  417.870    0.637    0.134    0.087    0.060    0.707   23.228   19.829    5.770
      8.640  415.750    0.504    0.134    0.067    0.100    0.613   23.744   19.366    5.776
      8.650  412.563    0.592    0.167    0.087    0.167    0.647   24.226   19.240    5.634
      8.660  418.671    0.675    0.033    0.060    0.033    0.583   22.879   19.897    5.522
      8.670  414.912    0.868    0.134    0.033    0.167    0.553   24.028   19.258    5.433
      8.680  413.509    0.701    0.167    0.140    0.201    0.432   23.540   19.395    5.551
      8.690  415.322    1.081    0.201    0.060    0.167    0.443   23.206   19.277    5.840
      8.700  415.456    1.020    0.268    0.033    0.167    0.432   24.536   19.164    5.530
      8.710  412.534    0.967    0.134    0.060    0.194    0.386   23.357   18.445    5.339
      8.720  412.575    1.259    0.167    0.060    0.167    0.280   23.177   18.492    5.889
      8.730  410.599    1.179    0.100    0.033    0.134    0.367   23.566   19.760    5.921
      8.740  415.334    0.777    0.201    0.060    0.201    0.310   23.190   20.133    5.943
      8.750  412.660    1.426    0.201    0.060    0.221    0.428   23.480   18.651    5.857
      8.760  415.544    1.221    0.201    0.033    0.067    0.488   23.982   19.603    5.531
      8.770  411.705    1.244    0.167    0.033    0.134    0.375   23.444   19.828    5.815
      8.780  412.064    0.993    0.134    0.087    0.134    0.356   24.093   18.960    6.073
      8.790  412.327    0.993    0.100    0.033    0.167    0.348   23.523   19.543    5.754
      8.800  410.653    0.967    0.167    0.033    0.167    0.314   23.327   19.144    5.742
      8.810  411.064    0.743    0.234    0.120    0.134    0.420   23.045   18.822    6.081
      8.820  415.738    1.069    0.234    0.094    0.194    0.416   22.959   20.394    6.105
      8.830  413.073    1.301    0.160    0.033    0.167    0.367   22.461   19.523    6.161
      8.840  416.883    1.009    0.134    0.120    0.172    0.592   23.738   20.144    5.577
      8.850  417.008    1.202    0.234    0.087    0.134    0.587   23.193   20.349    5.480
      8.860  411.691    1.274    0.201    0.094    0.134    0.481   23.051   19.795    5.414
      8.870  407.090    1.035    0.134    0.094    0.000    0.333   22.280   19.134    5.434
      8.880  416.710    1.115    0.134    0.094    0.067    0.446   24.333   19.675    5.471
      8.890  412.726    0.777    0.201    0.060    0.167    0.329   23.241   18.497    5.910
      8.900  411.762    0.804    0.134    0.177    0.167    0.280   22.812   19.347    5.751
      8.910  412.132    0.611    0.100    0.033    0.167    0.299   23.355   18.994    5.815
      8.920  411.788    0.743    0.234    0.120    0.105    0.363   23.636   18.765    5.848
      8.930  412.705    0.781    0.201    0.033    0.134    0.363   23.782   19.028    6.095
      8.940  412.261    1.145    0.201    0.131    0.134    0.299   23.460   19.061    6.193
      8.950  412.303    0.857    0.234    0.154    0.100    0.363   22.523   19.073    5.886
      8.960  416.623    0.990    0.201    0.140    0.205    0.507   23.405   19.255    6.002
      8.970  415.109    0.849    0.167    0.094    0.067    0.416   22.953   19.476    5.883
      8.980  418.569    1.240    0.033    0.067    0.134    0.337   22.434   19.635    5.884
      8.990  412.983    1.270    0.100    0.033    0.067    0.363   23.220   18.919    6.011
      9.000  419.812    1.047    0.134    0.087    0.167    0.208   23.247   19.125    5.503
      9.010  419.528    1.047    0.134    0.087    0.167    0.545   23.367   19.415    6.256
      9.020  418.130    1.062    0.134    0.060    0.134    0.321   22.610   19.596    5.868
      9.030  416.171    1.035    0.201    0.173    0.071    0.390   23.982   18.942    5.920
      9.040  414.936    0.751    0.134    0.033    0.127    0.594   22.368   19.662    6.072
      9.050  416.705    0.940    0.167    0.033    0.134    0.409   22.979   18.066    5.854
      9.060  418.321    0.974    0.067    0.027    0.227    0.386   22.934   19.468    5.977
      9.070  412.878    1.073    0.167    0.033    0.234    0.413   22.490   19.265    5.766
      9.080  411.834    0.887    0.201    0.060    0.167    0.379   21.971   19.024    6.151
      9.090  416.702    1.141    0.134    0.060    0.100    0.310   22.418   19.229    5.931
      9.100  411.644    0.929    0.100    0.087    0.167    0.496   22.640   19.318    5.641
      9.110  412.515    1.107    0.067    0.060    0.167    0.583   21.865   18.545    5.688
      9.120  412.321    0.993    0.100    0.053    0.100    0.428   22.906   19.355    5.523
      9.130  413.505    1.126    0.100    0.060    0.201    0.534   22.607   19.052    5.677
      9.140  414.223    0.929    0.100    0.033    0.201    0.299   21.844   19.520    6.225
      9.150  411.710    0.982    0.067    0.094    0.201    0.462   22.084   19.246    5.852
      9.160  408.377    1.020    0.100    0.033    0.167    0.553   22.285   18.996    5.711
      9.170  412.869    1.009    0.033    0.060    0.201    0.523   23.894   18.658    5.868
      9.180  410.778    0.990    0.100    0.027    0.167    0.534   22.557   18.937    6.128
      9.190  407.982    1.190    0.134    0.087    0.134    0.363   22.110   18.524    5.640
      9.200  408.428    0.876    0.167    0.033    0.100    0.344   23.216   19.124    5.795
      9.210  411.319    0.956    0.134    0.000    0.167    0.379   22.874   19.084    5.477
      9.220  408.956    0.993    0.201    0.027    0.100    0.371   22.835   19.118    5.844
      9.230  412.929    1.141    0.167    0.033    0.067    0.272   23.283   18.488    6.280
      9.240  408.619    1.028    0.167    0.033    0.167    0.337   22.557   19.275    5.881
      9.250  412.950    0.956    0.234    0.113    0.100    0.299   23.289   19.142    5.942
      9.260  410.646    0.849    0.234    0.060    0.100    0.280   23.020   19.090    6.089
      9.270  408.734    0.876    0.201    0.087    0.100    0.382   22.915   19.004    6.447
      9.280  410.935    0.887    0.134    0.033    0.201    0.530   23.165   19.271    5.878
      9.290  410.682    0.664    0.167    0.033    0.134    0.568   22.728   18.840    5.892
      9.300  411.008    1.039    0.167    0.033    0.100    0.530   22.606   18.438    6.187
      9.310  411.013    0.637    0.234    0.060    0.067    0.504   23.011   18.310    6.104
      9.320  412.632    0.717    0.134    0.000    0.201    0.526   23.988   18.629    6.494
      9.330  413.068    1.035    0.167    0.033    0.134    0.481   23.179   19.061    5.867
      9.340  411.950    0.804    0.134    0.060    0.100    0.435   23.200   18.797    5.664
      9.350  407.635    0.956    0.100    0.053    0.167    0.386   22.789   19.498    5.783
      9.360  409.889    0.887    0.033    0.120    0.160    0.632   22.495   20.007    5.383
      9.370  407.963    0.690    0.067    0.094    0.134    0.363   22.712   18.814    5.780
      9.380  413.864    0.823    0.067    0.113    0.100    0.386   23.089   19.685    6.058
      9.390  409.962    0.664    0.033    0.094    0.194    0.500   23.979   19.601    5.731
      9.400  412.237    0.717    0.167    0.094    0.268    0.659   22.676   19.903    5.734
      9.410  411.249    0.910    0.234    0.033    0.067    0.492   23.287   19.115    5.651
      9.420  414.583    0.823    0.268    0.067    0.167    0.390   22.723   20.244    5.647
      9.430  410.268    0.796    0.134    0.147    0.000    0.632   22.993   19.312    5.521
      9.440  413.482    0.884    0.134    0.067    0.000    0.500   22.702   18.684    5.898
      9.450  413.628    0.849    0.201    0.060    0.033    0.571   22.559   19.914    5.829
      9.460  413.744    0.823    0.067    0.094    0.127    0.216   23.033   18.971    5.635
      9.470  412.623    1.035    0.100    0.067    0.201    0.446   22.801   19.584    5.220
      9.480  413.946    0.937    0.067    0.094    0.134    0.424   22.342   19.315    5.406
      9.490  408.728    0.929    0.134    0.094    0.000    0.477   23.789   18.716    5.663
      9.500  411.196    0.993    0.100    0.094    0.100    0.469   22.359   18.693    5.741
      9.510  413.044    0.982    0.134    0.060    0.071    0.321   23.273   19.415    5.732
      9.520  412.294    1.134    0.033    0.060    0.134    0.462   23.202   19.453    5.307
      9.530  412.230    0.903    0.067    0.094    0.261    0.708   23.131   19.834    5.868
      9.540  413.508    1.009    0.100    0.033    0.134    0.678   22.881   19.327    6.002
      9.550  413.144    1.047    0.100    0.060    0.033    0.402   23.585   18.555    5.602
      9.560  413.916    1.062    0.067    0.094    0.100    0.371   23.305   19.112    5.456
      9.570  413.717    1.031    0.067    0.000    0.067    0.379   23.005   19.038    5.756
      9.580  415.342    0.872    0.167    0.094    0.134    0.435   23.673   18.824    5.305
      9.590  409.660    0.849    0.067    0.000    0.100    0.450   23.410   19.595    6.172
      9.600  411.021    0.796    0.134    0.033    0.033    0.322   22.981   18.933    5.225
      9.610  414.216    0.781    0.067    0.060    0.033    0.454   22.375   19.143    5.741
      9.620  412.538    0.770    0.067    0.060    0.033    0.310   22.849   19.380    5.820
      9.630  417.339    0.876    0.105    0.127    0.000    0.371   23.163   19.331    5.975
      9.640  412.868    0.914    0.100    0.094    0.067    0.393   22.621   19.492    6.251
      9.650  412.523    0.929    0.167    0.087    0.000    0.424   22.675   19.161    5.993
      9.660  414.069    0.967    0.033    0.094    0.033    0.344   22.622   19.055    6.214
      9.670  416.274    0.717    0.067    0.067    0.068    0.280   22.589   18.384    6.402
      9.680  412.971    0.876    0.067    0.087    0.033    0.333   23.716   19.327    6.655
      9.690  412.856    0.990    0.067    0.120    0.067    0.383   22.872   19.634    6.318
      9.700  410.413    0.823    0.067    0.060    0.033    0.379   23.009   18.969    6.090
      9.710  413.941    1.160    0.100    0.033    0.033    0.307   23.223   18.716    6.579
      9.720  408.935    0.993    0.067    0.067    0.067    0.428   22.529   18.439    6.587
      9.730  412.027    0.929    0.100    0.060    0.100    0.451   23.543   19.755    6.325
      9.740  410.190    1.035    0.067    0.060    0.167    0.454   22.949   18.789    5.990
      9.750  413.399    1.096    0.100    0.166    0.167    0.511   23.252   19.173    6.360
      9.760  409.467    1.020    0.094    0.094    0.067    0.416   22.920   19.227    5.947
      9.770  411.611    0.967    0.067    0.060    0.201    0.326   22.738   18.352    6.186
      9.780  410.281    1.202    0.201    0.060    0.127    0.515   22.309   19.138    6.112
      9.790  410.036    0.982    0.234    0.154    0.167    0.280   22.986   18.992    6.708
      9.800  410.862    1.020    0.301    0.173    0.105    0.462   22.537   18.362    5.850
      9.810  409.161    0.849    0.168    0.120    0.167    0.420   22.334   18.181    5.544
      9.820  409.742    1.096    0.094    0.087    0.167    0.462   22.809   18.097    5.523
      9.830  410.378    1.020    0.100    0.060    0.160    0.371   23.414   18.002    6.379
      9.840  409.037    1.134    0.134    0.087    0.067    0.412   22.937   18.233    6.110
      9.850  412.319    1.035    0.234    0.094    0.067    0.450   23.250   18.391    5.636
      9.860  408.076    1.009    0.134    0.094    0.100    0.393   23.177   18.083    5.793
      9.870  414.700    1.016    0.134    0.033    0.134    0.432   22.904   18.629    6.393
      9.880  415.601    1.240    0.268    0.127    0.060    0.485   22.717   18.226    5.769
      9.890  408.202    0.929    0.194    0.127    0.100    0.393   22.850   18.908    6.338
      9.900  409.916    1.323    0.134    0.087    0.100    0.409   22.791   18.047    6.094
      9.910  410.471    1.054    0.201    0.060    0.138    0.318   22.549   18.953    5.451
      9.920  414.124    1.274    0.194    0.060    0.160    0.439   22.342   18.960    5.754
      9.930  413.728    1.240    0.201    0.060    0.201    0.363   24.079   19.304    6.400
      9.940  413.962    0.849    0.167    0.094    0.201    0.447   23.209   19.827    6.010
      9.950  414.689    1.134    0.234    0.087    0.258    0.481   23.382   18.630    5.847
      9.960  408.238    0.887    0.201    0.113    0.201    0.568   22.877   18.704    5.684
      9.970  412.495    0.956    0.234    0.087    0.201    0.416   22.624   19.248    5.974
      9.980  417.492    1.168    0.268    0.120    0.167    0.299   24.069   19.371    5.941
      9.990  412.714    0.637    0.201    0.127    0.201    0.409   24.148   19.590    5.352
     10.000  411.398    0.849    0.268    0.094    0.100    0.659   22.578   19.048    5.644
     10.010  413.012    0.831    0.167    0.094    0.234    0.375   23.862   18.708    5.770
     10.020  412.439    1.020    0.167    0.127    0.201    0.280   23.645   18.923    5.746
     10.030  414.195    0.963    0.261    0.067    0.194    0.405   23.204   18.778    6.160
     10.040  413.972    0.940    0.167    0.094    0.167    0.272   23.503   18.880    6.580
     10.050  416.292    0.993    0.301    0.120    0.167    0.352   23.865   19.260    5.807
     10.060  413.361    1.168    0.201    0.147    0.201    0.307   22.911   18.839    5.764
     10.070  415.677    0.717    0.167    0.067    0.160    0.246   24.415   19.789    6.083
     10.080  411.535    0.770    0.167    0.033    0.234    0.272   23.696   19.650    6.052
     10.090  418.283    0.796    0.201    0.067    0.100    0.219   22.825   18.917    6.151
     10.100  411.551    0.956    0.235    0.120    0.167    0.363   23.153   19.546    5.542
     10.110  415.169    1.206    0.167    0.033    0.225    0.443   23.514   18.886    5.608
     10.120  413.265    1.225    0.261    0.094    0.194    0.268   22.685   19.199    5.579
     10.130  412.141    1.020    0.167    0.033    0.160    0.397   23.690   19.188    6.052
     10.140  410.549    1.009    0.167    0.067    0.160    0.326   23.173   18.142    5.650
     10.150  406.700    0.993    0.167    0.094    0.134    0.303   22.864   18.558    5.966
     10.160  408.980    1.020    0.234    0.033    0.167    0.401   22.735   18.704    5.661
     10.170  410.970    1.009    0.201    0.067    0.134    0.352   21.585   20.021    6.015
     10.180  407.973    1.123    0.167    0.094    0.198    0.379   21.878   19.183    5.980
     10.190  411.491    1.028    0.167    0.087    0.134    0.284   22.529   18.612    5.652
     10.200  408.701    0.990    0.201    0.100    0.134    0.257   22.555   18.591    5.825
     10.210  409.436    0.876    0.167    0.094    0.167    0.329   22.040   18.616    5.860
     10.220  411.012    1.047    0.201    0.067    0.067    0.280   22.274   18.979    5.947
     10.230  409.265    1.043    0.134    0.067    0.120    0.401   22.094   18.430    5.582
     10.240  408.372    0.956    0.234    0.127    0.067    0.242   23.223   18.723    5.723
     10.250  413.854    1.232    0.201    0.127    0.134    0.268   22.581   19.194    5.833
     10.260  412.181    1.115    0.134    0.067    0.134    0.405   23.132   18.996    5.583
     10.270  413.363    1.141    0.120    0.067    0.167    0.299   22.880   17.949    5.661
     10.280  412.869    1.229    0.201    0.147    0.194    0.477   22.396   19.391    5.598
     10.290  410.728    1.153    0.201    0.100    0.167    0.488   22.855   18.608    5.924
     10.300  412.905    1.153    0.234    0.067    0.234    0.435   22.685   18.566    5.621
     10.310  413.546    1.278    0.234    0.067    0.134    0.344   22.875   18.486    5.734
     10.320  410.615    1.081    0.167    0.127    0.094    0.401   22.662   19.050    5.868
     10.330  412.028    0.796    0.100    0.147    0.100    0.337   23.022   19.154    5.722
     10.340  413.470    0.940    0.134    0.120    0.134    0.284   23.168   19.616    5.539
     10.350  410.224    0.823    0.167    0.094    0.134    0.382   22.270   18.829    5.621
     10.360  409.660    1.035    0.160    0.053    0.134    0.409   23.420   19.205    5.789
     10.370  410.048    1.043    0.167    0.033    0.160    0.451   23.651   20.134    5.769
     10.380  408.965    1.009    0.134    0.060    0.134    0.508   22.967   19.966    5.446
     10.390  409.654    1.304    0.134    0.033    0.067    0.428   22.562   20.494    5.427
     10.400  406.479    1.259    0.268    0.033    0.201    0.469   22.832   19.403    5.936
     10.410  410.249    1.176    0.201    0.127    0.198    0.484   22.508   19.569    5.535
     10.420  408.992    1.327    0.134    0.033    0.160    0.432   21.775   20.030    5.724
     10.430  406.675    1.149    0.194    0.067    0.194    0.507   22.614   19.597    5.737
     10.440  406.404    0.929    0.201    0.147    0.201    0.363   22.133   19.498    5.637
     10.450  405.547    0.903    0.134    0.033    0.167    0.352   22.365   19.175    5.729
     10.460  407.755    0.956    0.134    0.033    0.160    0.469   22.772   19.281    5.850
     10.470  405.934    0.956    0.234    0.094    0.194    0.390   22.373   18.010    5.837
     10.480  407.870    0.861    0.134    0.154    0.160    0.477   21.643   18.478    5.937
     10.490  406.863    0.937    0.194    0.067    0.194    0.405   22.825   18.737    6.431
     10.500  406.332    0.876    0.100    0.033    0.234    0.515   22.567   18.264    5.716
     10.510  406.342    0.956    0.100    0.060    0.234    0.451   21.855   18.786    6.057
     10.520  410.401    0.940    0.134    0.094    0.227    0.481   22.397   18.593    6.013
     10.530  408.287    0.956    0.167    0.120    0.227    0.424   22.628   18.264    5.628
     10.540  413.294    0.784    0.134    0.100    0.292    0.473   23.520   19.404    5.878
     10.550  410.423    0.940    0.234    0.067    0.201    0.311   22.906   19.103    5.858
     10.560  405.299    0.903    0.134    0.067    0.167    0.477   23.051   17.668    6.059
     10.570  412.931    0.876    0.167    0.147    0.299    0.257   22.394   18.607    6.036
     10.580  409.288    1.009    0.167    0.087    0.239    0.382   22.654   18.280    5.333
     10.590  412.182    0.849    0.234    0.033    0.272    0.277   22.018   18.064    6.235
     10.600  414.177    0.903    0.194    0.094    0.160    0.477   22.185   18.119    5.601
     10.610  412.027    0.823    0.160    0.033    0.160    0.496   22.674   18.813    6.021
     10.620  410.446    0.903    0.160    0.067    0.234    0.349   21.899   18.672    5.805
     10.630  410.170    0.777    0.160    0.060    0.227    0.474   22.495   18.911    5.908
     10.640  414.452    1.073    0.167    0.127    0.227    0.420   21.762   19.186    5.896
     10.650  414.060    0.910    0.234    0.094    0.227    0.504   22.290   18.930    5.970
     10.660  406.287    0.777    0.268    0.033    0.167    0.397   21.409   18.779    5.069
     10.670  411.010    1.198    0.201    0.027    0.201    0.451   21.636   18.514    5.738
     10.680  413.242    1.012    0.167    0.120    0.234    0.424   22.047   19.092    5.460
     10.690  411.920    1.073    0.261    0.067    0.167    0.367   20.863   19.884    5.545
     10.700  411.776    0.876    0.227    0.127    0.134    0.249   21.859   19.692    5.876
     10.710  414.640    0.940    0.261    0.127    0.167    0.314   22.590   19.249    5.897
     10.720  411.442    1.141    0.234    0.094    0.167    0.333   22.245   19.355    6.116
     10.730  411.701    0.993    0.201    0.147    0.272    0.412   22.431   19.240    6.349
     10.740  408.687    0.940    0.227    0.094    0.167    0.484   22.378   18.568    6.174
     10.750  415.812    0.967    0.134    0.120    0.201    0.534   22.491   20.096    5.767
     10.760  413.848    1.100    0.167    0.067    0.167    0.360   21.862   19.374    5.760
     10.770  415.374    1.312    0.268    0.094    0.167    0.242   22.589   18.859    6.021
     10.780  414.327    1.123    0.167    0.098    0.201    0.454   21.321   19.667    6.005
     10.790  413.572    1.346    0.201    0.060    0.268    0.435   21.592   19.064    6.119
     10.800  415.524    0.982    0.234    0.094    0.094    0.333   21.773   19.028    5.832
     10.810  416.271    0.929    0.201    0.067    0.194    0.409   22.333   20.070    5.835
     10.820  411.357    0.849    0.134    0.060    0.134    0.397   21.669   18.795    6.466
     10.830  411.918    1.054    0.234    0.060    0.134    0.344   22.305   19.478    7.049
     10.840  412.284    1.217    0.234    0.173    0.194    0.412   22.003   19.663    6.155
     10.850  412.060    1.001    0.294    0.120    0.194    0.375   21.459   19.408    6.114
     10.860  410.865    1.126    0.160    0.060    0.160    0.553   21.364   19.678    5.820
     10.870  413.650    0.956    0.167    0.094    0.201    0.454   22.154   18.727    5.862
     10.880  414.853    1.088    0.100    0.147    0.134    0.571   22.261   19.009    5.472
     10.890  415.391    0.861    0.167    0.067    0.234    0.507   22.434   18.361    5.594
     10.900  416.379    1.073    0.134    0.147    0.067    0.564   22.021   18.761    6.287
     10.910  418.310    1.009    0.294    0.100    0.134    0.553   22.947   20.312    6.242
     10.920  418.372    1.073    0.201    0.120    0.227    0.405   22.389   19.304    5.985
     10.930  415.906    0.974    0.261    0.067    0.194    0.393   23.226   19.142    6.130
     10.940  413.730    0.993    0.294    0.094    0.134    0.564   23.356   19.148    6.434
     10.950  419.660    1.122    0.201    0.094    0.167    0.643   23.065   19.185    6.509
     10.960  410.670    1.297    0.227    0.094    0.067    0.288   22.070   18.568    5.868
     10.970  414.054    0.971    0.134    0.033    0.261    0.451   22.599   19.526    6.277
     10.980  414.496    1.301    0.067    0.067    0.167    0.587   22.923   19.546    6.466
     10.990  413.055    0.834    0.100    0.094    0.134    0.416   22.661   19.842    5.957
     11.000  410.233    0.990    0.067    0.094    0.167    0.280   22.760   18.998    6.075
     11.010  408.215    1.020    0.067    0.120    0.201    0.436   22.412   18.668    6.175
     11.020  414.146    1.115    0.201    0.140    0.234    0.466   22.774   18.076    6.040
     11.030  409.264    1.035    0.100    0.140    0.201    0.375   22.398   18.457    6.176
     11.040  414.634    1.164    0.067    0.173    0.261    0.352   22.507   18.525    6.061
     11.050  413.870    1.073    0.100    0.120    0.167    0.337   23.350   19.207    6.173
     11.060  417.889    1.028    0.100    0.120    0.134    0.432   22.770   19.072    6.385
     11.070  416.520    0.940    0.100    0.253    0.201    0.507   23.066   18.760    6.372
     11.080  412.897    0.982    0.194    0.087    0.100    0.246   22.739   18.256    6.065
     11.090  412.388    1.065    0.134    0.127    0.165    0.363   23.183   17.969    6.531
     11.100  412.868    1.149    0.134    0.147    0.134    0.299   23.350   17.745    6.190
     11.110  415.188    1.088    0.167    0.253    0.205    0.594   23.754   19.357    6.382
     11.120  413.080    1.209    0.134    0.060    0.167    0.431   22.597   19.409    5.812
     11.130  411.096    0.887    0.160    0.113    0.134    0.349   22.804   18.505    5.975
     11.140  411.475    1.035    0.134    0.106    0.194    0.208   22.315   18.256    5.628
     11.150  410.626    0.948    0.134    0.120    0.201    0.337   23.493   18.604    5.856
     11.160  414.564    1.020    0.134    0.067    0.201    0.272   23.440   18.846    5.821
     11.170  413.897    0.823    0.201    0.094    0.234    0.465   23.419   19.397    5.371
     11.180  411.848    1.073    0.201    0.067    0.100    0.310   23.825   18.559    5.956
     11.190  411.623    1.035    0.201    0.033    0.167    0.280   23.095   19.154    6.100
     11.200  411.248    1.035    0.134    0.120    0.301    0.375   22.880   19.393    6.399
     11.210  412.134    0.956    0.201    0.127    0.160    0.450   23.632   18.726    5.831
     11.220  416.091    0.849    0.134    0.000    0.234    0.435   22.238   18.722    6.238
     11.230  409.939    1.123    0.234    0.147    0.134    0.337   22.490   18.963    5.784
     11.240  409.604    0.910    0.234    0.094    0.236    0.356   22.266   18.097    6.304
     11.250  411.933    1.316    0.134    0.033    0.201    0.337   23.138   17.855    5.908
     11.260  408.615    1.149    0.227    0.094    0.227    0.454   22.183   18.346    6.497
     11.270  407.490    1.115    0.201    0.067    0.134    0.246   22.728   18.445    6.338
     11.280  410.289    0.910    0.134    0.060    0.160    0.337   23.769   17.990    6.465
     11.290  412.310    0.895    0.201    0.067    0.134    0.360   22.876   18.744    6.582
     11.300  411.055    0.887    0.167    0.060    0.227    0.333   23.439   17.791    6.397
     11.310  409.261    0.982    0.167    0.087    0.194    0.333   23.152   17.443    6.513
     11.320  409.295    0.849    0.134    0.033    0.194    0.681   22.991   18.314    6.026
     11.330  411.354    0.857    0.134    0.120    0.167    0.454   22.677   18.359    6.091
     11.340  410.800    0.717    0.100    0.067    0.100    0.390   23.128   18.841    5.864
     11.350  410.699    0.967    0.268    0.053    0.067    0.523   22.826   18.798    6.139
     11.360  406.446    0.861    0.201    0.060    0.172    0.307   23.237   18.522    5.879
     11.370  409.927    1.054    0.301    0.067    0.100    0.330   23.002   18.838    6.082
     11.380  406.015    0.861    0.234    0.067    0.067    0.258   23.302   18.575    5.927
     11.390  411.350    0.914    0.268    0.060    0.100    0.375   23.682   19.257    6.412
     11.400  409.245    0.963    0.301    0.094    0.100    0.265   23.010   18.134    5.417
     11.410  410.404    0.823    0.234    0.060    0.176    0.356   23.970   17.842    5.953
     11.420  410.372    1.020    0.201    0.120    0.100    0.224   23.193   17.800    6.154
     11.430  409.056    0.903    0.167    0.060    0.201    0.277   22.760   18.193    5.858
     11.440  414.390    1.020    0.234    0.087    0.205    0.402   24.149   18.786    6.345
     11.450  411.760    0.952    0.201    0.067    0.134    0.383   24.130   18.375    5.509
     11.460  410.329    1.100    0.268    0.087    0.172    0.478   24.875   18.463    6.364
     11.470  406.931    0.967    0.201    0.027    0.100    0.197   23.705   17.723    6.227
     11.480  412.912    0.967    0.234    0.087    0.067    0.155   24.393   18.166    6.199
     11.490  409.216    0.929    0.268    0.094    0.172    0.375   23.500   17.817    5.926
     11.500  409.128    0.717    0.234    0.033    0.100    0.314   23.978   18.091    5.515
     11.510  409.672    0.887    0.301    0.033    0.100    0.375   22.896   18.795    6.089
     11.520  410.852    1.206    0.234    0.067    0.201    0.261   24.032   18.374    5.963
     11.530  411.279    0.956    0.234    0.027    0.100    0.314   24.473   17.913    6.192
     11.540  409.712    1.179    0.268    0.067    0.201    0.386   23.330   18.854    5.924
     11.550  411.659    1.160    0.268    0.060    0.067    0.402   23.864   19.005    6.251
     11.560  414.052    0.982    0.234    0.094    0.100    0.409   24.050   18.513    6.019
     11.570  411.186    1.123    0.234    0.060    0.138    0.455   23.725   18.841    5.882
     11.580  415.592    1.126    0.335    0.094    0.134    0.390   23.253   18.602    6.188
     11.590  416.926    1.141    0.234    0.033    0.172    0.360   23.338   19.261    6.406
     11.600  413.075    1.054    0.301    0.120    0.167    0.341   22.956   18.589    6.546
     11.610  412.689    1.195    0.268    0.033    0.268    0.333   23.000   18.071    6.990
     11.620  413.778    0.910    0.234    0.033    0.201    0.326   22.617   18.643    6.284
     11.630  411.289    0.963    0.201    0.033    0.100    0.352   23.428   18.370    6.675
     11.640  411.676    0.940    0.294    0.094    0.167    0.458   22.557   17.872    6.716
     11.650  417.223    0.857    0.335    0.094    0.067    0.436   23.618   18.028    6.792
     11.660  414.818    0.921    0.268    0.060    0.167    0.474   23.048   18.403    6.459
     11.670  408.213    0.770    0.167    0.053    0.172    0.333   22.754   17.270    6.673
     11.680  411.856    0.910    0.301    0.087    0.167    0.398   22.716   18.867    6.773
     11.690  412.803    1.240    0.201    0.120    0.234    0.333   23.083   17.591    6.741
     11.700  409.684    0.884    0.268    0.060    0.134    0.337   22.740   18.396    6.629
     11.710  410.521    0.956    0.201    0.094    0.134    0.314   23.071   18.375    6.376
     11.720  409.896    0.849    0.201    0.094    0.172    0.421   22.809   18.722    6.470
     11.730  415.113    1.081    0.301    0.094    0.167    0.447   23.148   19.731    6.474
     11.740  413.830    0.777    0.234    0.080    0.201    0.341   23.489   19.057    6.940
     11.750  408.733    0.910    0.268    0.027    0.134    0.337   22.785   18.799    6.513
     11.760  410.947    0.751    0.234    0.060    0.134    0.413   23.244   18.857    7.015
     11.770  413.422    0.921    0.301    0.094    0.134    0.397   22.275   19.319    6.109
     11.780  414.900    0.868    0.339    0.127    0.134    0.432   22.582   19.311    6.219
     11.790  408.744    0.842    0.268    0.060    0.138    0.333   22.614   18.844    6.404
     11.800  412.040    0.940    0.227    0.060    0.100    0.402   22.791   19.398    6.294
     11.810  412.223    0.940    0.234    0.087    0.100    0.379   23.177   18.763    6.476
     11.820  412.989    0.963    0.201    0.094    0.134    0.564   23.312   19.850    6.244
     11.830  420.076    1.206    0.268    0.120    0.167    0.428   22.785   18.581    5.745
     11.840  416.399    1.062    0.268    0.060    0.167    0.428   22.794   18.880    5.823
     11.850  415.051    0.990    0.335    0.087    0.201    0.436   22.937   19.833    6.305
     11.860  413.770    1.248    0.227    0.120    0.134    0.348   22.536   19.138    6.007
     11.870  414.851    1.206    0.167    0.033    0.234    0.337   23.156   18.321    6.410
     11.880  413.337    0.910    0.301    0.120    0.202    0.455   22.086   18.739    6.191
     11.890  414.038    0.777    0.328    0.060    0.234    0.311   22.793   19.383    5.748
     11.900  414.966    1.016    0.335    0.094    0.167    0.299   23.404   18.996    5.617
     11.910  414.448    0.861    0.269    0.106    0.234    0.227   22.732   18.973    5.861
     11.920  415.728    0.974    0.301    0.027    0.201    0.224   22.156   18.348    6.122
     11.930  411.892    0.751    0.234    0.060    0.201    0.474   22.446   19.394    5.978
     11.940  417.308    0.861    0.201    0.080    0.201    0.527   22.736   19.003    5.747
     11.950  421.039    0.717    0.301    0.060    0.201    0.447   22.624   19.147    6.364
     11.960  411.638    0.876    0.328    0.094    0.234    0.439   22.379   19.153    6.253
     11.970  415.123    0.921    0.301    0.060    0.134    0.447   22.685   18.936    6.523
     11.980  420.316    0.910    0.201    0.033    0.134    0.277   23.118   18.998    6.498
     11.990  412.062    0.967    0.234    0.060    0.071    0.466   21.542   18.531    5.661
     12.000  412.764    1.035    0.201    0.067    0.067    0.606   22.089   19.464    5.820
     12.010  413.874    1.043    0.234    0.113    0.067    0.375   23.317   18.151    5.910
     12.020  413.567    0.823    0.201    0.067    0.067    0.420   22.800   19.202    6.047
     12.030  415.810    1.062    0.234    0.053    0.067    0.295   23.289   18.900    6.342
     12.040  415.958    0.876    0.301    0.094    0.038    0.242   22.140   19.381    6.516
     12.050  410.202    0.611    0.268    0.113    0.138    0.303   23.404   18.672    6.747
     12.060  410.979    0.914    0.234    0.087    0.033    0.189   23.551   18.419    7.093
     12.070  409.887    0.770    0.201    0.094    0.134    0.352   22.780   18.300    6.643
     12.080  413.315    1.096    0.268    0.060    0.167    0.363   23.790   18.526    6.965
     12.090  412.858    1.058    0.301    0.094    0.167    0.166   23.689   17.335    6.820
     12.100  413.179    1.020    0.234    0.060    0.234    0.356   22.578   17.525    6.487
     12.110  411.675    1.160    0.234    0.033    0.134    0.280   23.277   18.211    6.370
     12.120  414.704    1.176    0.268    0.060    0.167    0.375   22.670   19.147    6.858
     12.130  412.313    1.096    0.234    0.120    0.134    0.360   22.990   17.747    6.933
     12.140  411.524    0.990    0.227    0.087    0.134    0.311   22.774   18.799    6.342
     12.150  408.721    0.967    0.261    0.094    0.205    0.284   22.398   17.433    6.570
     12.160  411.080    1.001    0.301    0.060    0.167    0.341   22.282   17.562    5.814
     12.170  408.275    0.884    0.301    0.060    0.134    0.322   21.643   18.223    6.498
     12.180  408.228    1.073    0.268    0.067    0.134    0.360   21.958   17.792    6.465
     12.190  411.602    1.172    0.201    0.060    0.134    0.314   22.532   18.711    6.428
     12.200  411.789    1.043    0.328    0.060    0.167    0.439   21.838   18.756    6.861
     12.210  411.151    0.940    0.294    0.033    0.172    0.447   22.289   18.809    6.583
     12.220  411.121    1.043    0.395    0.094    0.134    0.405   21.681   19.448    6.581
     12.230  412.050    1.028    0.268    0.033    0.134    0.364   21.938   18.063    6.525
     12.240  414.174    0.884    0.234    0.060    0.261    0.402   23.000   17.968    6.403
     12.250  410.851    1.107    0.268    0.087    0.167    0.246   22.145   18.133    6.402
     12.260  414.444    0.876    0.201    0.053    0.100    0.360   22.846   18.082    6.196
     12.270  411.390    1.209    0.201    0.060    0.201    0.413   22.364   18.752    6.830
     12.280  413.981    1.210    0.234    0.033    0.234    0.356   23.067   17.901    6.424
     12.290  412.346    1.073    0.234    0.094    0.100    0.288   22.754   17.669    5.699
     12.300  410.728    0.974    0.268    0.033    0.138    0.242   22.401   17.891    6.342
     12.310  413.022    1.035    0.234    0.067    0.134    0.295   22.120   18.162    6.176
     12.320  415.263    1.001    0.234    0.067    0.134    0.519   22.776   18.748    5.541
     12.330  413.952    1.020    0.268    0.094    0.172    0.569   22.952   18.257    5.937
     12.340  414.059    1.031    0.201    0.033    0.167    0.546   22.386   18.862    5.934
     12.350  413.332    1.187    0.301    0.087    0.134    0.341   23.408   18.542    5.688
     12.360  414.370    0.967    0.268    0.060    0.234    0.356   22.513   18.611    6.047
     12.370  410.878    0.963    0.361    0.060    0.172    0.458   21.815   18.217    5.695
     12.380  413.206    1.126    0.234    0.000    0.172    0.364   22.017   18.752    5.466
     12.390  416.824    1.020    0.268    0.094    0.100    0.311   22.826   19.204    5.937
     12.400  413.935    1.088    0.234    0.120    0.100    0.470   22.804   19.138    6.566
     12.410  415.057    0.967    0.234    0.033    0.134    0.531   22.996   19.564    5.956
     12.420  419.060    0.982    0.268    0.067    0.167    0.447   23.395   19.037    6.044
     12.430  418.728    1.035    0.261    0.060    0.167    0.330   23.503   19.319    6.124
     12.440  415.791    0.993    0.301    0.033    0.167    0.337   23.223   18.618    6.012
     12.450  414.646    0.982    0.234    0.120    0.201    0.352   22.906   18.290    5.549
     12.460  413.605    0.940    0.227    0.060    0.134    0.367   22.958   17.944    6.208
     12.470  418.115    1.441    0.268    0.060    0.134    0.337   22.467   18.500    6.206
     12.480  414.113    1.274    0.268    0.147    0.201    0.402   22.990   18.356    6.265
     12.490  418.299    1.047    0.201    0.087    0.167    0.417   22.254   18.296    6.151
     12.500  415.789    0.956    0.261    0.033    0.134    0.258   23.148   18.248    5.915
     12.510  412.988    1.126    0.234    0.094    0.100    0.527   22.813   18.125    6.163
     12.520  412.734    0.956    0.294    0.094    0.167    0.371   23.255   18.462    6.256
     12.530  416.085    1.088    0.328    0.060    0.234    0.398   22.473   19.897    5.904
     12.540  416.355    1.020    0.301    0.033    0.134    0.667   23.449   19.288    5.908
     12.550  412.342    1.020    0.268    0.094    0.138    0.421   22.668   18.904    6.132
     12.560  410.050    1.248    0.167    0.060    0.172    0.413   21.987   19.151    5.688
     12.570  414.852    0.956    0.268    0.127    0.100    0.379   22.151   18.554    6.212
     12.580  413.177    0.940    0.335    0.060    0.205    0.303   23.161   17.974    5.953
     12.590  413.423    0.982    0.335    0.033    0.100    0.375   22.644   18.719    5.920
     12.600  419.571    0.903    0.328    0.087    0.100    0.269   22.812   18.485    6.574
     12.610  412.786    1.251    0.301    0.060    0.134    0.356   22.166   18.518    6.166
     12.620  412.071    1.183    0.335    0.060    0.100    0.333   21.929   18.686    5.854
     12.630  415.874    1.088    0.328    0.027    0.033    0.531   22.222   18.633    6.744
     12.640  414.285    1.016    0.268    0.067    0.201    0.519   22.202   18.673    6.322
     12.650  414.101    1.153    0.301    0.053    0.201    0.420   22.112   18.360    6.144
     12.660  413.172    0.993    0.268    0.094    0.167    0.379   22.938   19.035    6.059
     12.670  413.550    1.437    0.268    0.060    0.167    0.375   22.524   18.053    6.316
     12.680  417.492    1.115    0.428    0.120    0.067    0.405   23.346   18.486    6.069
     12.690  415.671    0.982    0.373    0.087    0.067    0.428   22.873   19.062    6.169
     12.700  421.364    1.172    0.301    0.060    0.100    0.379   23.022   19.202    6.017
     12.710  416.287    0.963    0.234    0.094    0.100    0.394   22.826   18.720    5.494
     12.720  415.807    1.251    0.234    0.060    0.033    0.432   22.331   19.660    6.215
     12.730  416.999    1.009    0.301    0.067    0.134    0.417   22.230   19.537    6.192
     12.740  412.996    0.982    0.234    0.067    0.067    0.288   22.156   18.388    6.219
     12.750  415.813    1.100    0.268    0.113    0.172    0.258   22.560   18.776    6.362
     12.760  416.487    0.967    0.201    0.120    0.067    0.246   22.163   18.907    6.057
     12.770  415.586    0.993    0.234    0.067    0.033    0.246   22.045   19.298    6.504
     12.780  417.214    1.058    0.268    0.060    0.105    0.413   22.358   18.999    6.909
     12.790  415.414    0.914    0.234    0.094    0.100    0.405   22.512   19.434    6.547
     12.800  415.040    0.903    0.268    0.027    0.067    0.386   22.247   18.626    5.925
     12.810  417.068    0.914    0.268    0.060    0.100    0.314   21.798   18.717    6.036
     12.820  417.883    0.940    0.301    0.113    0.033    0.360   22.930   18.772    6.258
     12.830  418.140    1.001    0.268    0.060    0.100    0.549   22.768   19.730    6.095
     12.840  416.264    1.047    0.234    0.060    0.067    0.641   22.640   19.461    5.931
     12.850  415.969    1.069    0.201    0.053    0.134    0.576   21.477   19.100    6.028
     12.860  413.268    0.849    0.234    0.120    0.100    0.534   22.840   18.608    6.244
     12.870  416.398    1.065    0.301    0.033    0.067    0.534   22.781   18.339    6.005
     12.880  410.610    0.956    0.301    0.060    0.067    0.307   22.395   17.749    6.779
     12.890  416.814    1.035    0.301    0.027    0.067    0.269   22.961   17.914    5.816
     12.900  419.106    1.126    0.301    0.060    0.100    0.401   22.605   18.527    5.955
     12.910  413.514    1.118    0.234    0.113    0.100    0.299   21.457   18.701    5.919
     12.920  411.504    1.270    0.301    0.094    0.100    0.231   22.153   18.525    5.892
     12.930  410.535    1.251    0.268    0.120    0.000    0.402   21.866   18.754    5.935
     12.940  413.583    1.195    0.201    0.173    0.033    0.360   22.546   18.584    6.083
     12.950  417.039    1.047    0.294    0.154    0.000    0.242   22.709   19.036    5.957
     12.960  414.788    0.929    0.261    0.027    0.100    0.341   22.294   17.912    5.847
     12.970  419.034    0.963    0.335    0.060    0.100    0.333   22.478   18.412    5.752
     12.980  419.430    0.937    0.268    0.147    0.105    0.261   22.328   19.777    5.982
     12.990  415.145    0.937    0.301    0.053    0.033    0.250   22.275   19.336    6.222
     13.000  413.854    0.781    0.301    0.087    0.067    0.420   22.403   18.866    5.723
     13.010  410.916    0.948    0.335    0.033    0.134    0.383   20.979   17.976    5.989
     13.020  412.520    1.187    0.201    0.060    0.134    0.478   20.983   18.754    5.812
     13.030  417.172    0.876    0.368    0.087    0.100    0.326   21.719   18.166    6.036
     13.040  414.542    0.823    0.268    0.053    0.134    0.295   22.438   19.180    6.449
     13.050  413.413    1.009    0.272    0.060    0.100    0.523   22.299   19.994    6.173
     13.060  412.842    0.967    0.268    0.087    0.100    0.428   22.026   19.090    6.004
     13.070  415.120    0.914    0.234    0.060    0.100    0.364   23.209   19.369    6.314
     13.080  416.831    1.062    0.201    0.120    0.100    0.405   23.014   19.472    6.183
     13.090  414.181    1.190    0.335    0.120    0.201    0.451   23.381   19.518    6.209
     13.100  411.128    0.929    0.201    0.060    0.100    0.458   22.937   19.538    5.868
     13.110  413.568    1.297    0.268    0.087    0.134    0.394   22.924   18.947    6.402
     13.120  418.372    1.346    0.335    0.060    0.067    0.326   23.569   19.568    6.152
     13.130  417.186    1.088    0.234    0.033    0.100    0.402   22.902   19.712    5.955
     13.140  419.194    1.123    0.301    0.060    0.100    0.359   21.951   19.388    6.147
     13.150  416.078    1.282    0.268    0.140    0.167    0.235   21.671   19.025    5.990
     13.160  413.826    1.020    0.301    0.087    0.100    0.277   23.289   18.827    6.195
     13.170  411.718    1.179    0.268    0.087    0.134    0.322   21.754   19.167    5.816
     13.180  413.160    1.403    0.373    0.060    0.105    0.261   22.781   18.223    5.828
     13.190  414.989    1.293    0.268    0.186    0.138    0.303   23.198   18.784    5.654
     13.200  416.762    1.274    0.227    0.272    0.127    0.307   23.813   18.811    5.992
     13.210  415.384    1.350    0.301    0.257    0.201    0.349   23.078   18.793    6.151
     13.220  413.968    1.274    0.201    0.226    0.134    0.439   22.990   18.561    6.192
     13.230  416.115    1.285    0.234    0.279    0.134    0.367   23.410   18.678    6.575
     13.240  417.424    1.335    0.261    0.226    0.067    0.424   23.562   18.300    6.581
     13.250  417.627    1.399    0.234    0.200    0.201    0.394   23.811   18.988    6.726
     13.260  414.819    1.179    0.234    0.344    0.167    0.599   23.029   18.219    6.487
     13.270  412.615    1.232    0.328    0.173    0.172    0.311   22.001   17.841    6.267
     13.280  411.776    1.126    0.301    0.027    0.167    0.258   22.012   18.832    5.993
     13.290  409.771    1.179    0.261    0.027    0.202    0.447   21.562   18.605    5.779
     13.300  415.843    1.232    0.234    0.094    0.100    0.382   22.544   19.146    6.275
     13.310  413.758    1.285    0.294    0.060    0.134    0.409   21.935   19.349    5.667
     13.320  415.242    1.346    0.301    0.087    0.067    0.485   22.853   18.697    6.399
     13.330  413.827    1.312    0.234    0.087    0.033    0.258   22.687   19.325    5.970
     13.340  412.582    1.274    0.328    0.094    0.000    0.314   22.338   19.453    5.987
     13.350  414.456    1.301    0.234    0.060    0.138    0.436   22.057   18.914    5.932
     13.360  415.774    1.301    0.294    0.053    0.134    0.367   23.144   19.023    5.376
     13.370  415.722    1.221    0.201    0.087    0.127    0.546   22.837   18.908    6.014
     13.380  412.728    1.426    0.201    0.080    0.138    0.345   21.943   18.749    6.132
     13.390  413.347    1.126    0.268    0.080    0.100    0.375   22.138   18.537    6.060
     13.400  412.068    1.141    0.201    0.027    0.067    0.352   22.998   18.302    5.467
     13.410  415.221    1.308    0.268    0.106    0.131    0.469   22.824   18.614    5.989
     13.420  412.068    1.195    0.234    0.060    0.167    0.390   22.547   18.515    5.970
     13.430  410.200    1.232    0.268    0.027    0.067    0.254   23.174   17.838    5.939
     13.440  412.035    1.210    0.167    0.147    0.167    0.333   22.632   18.021    5.863
     13.450  410.701    1.248    0.234    0.094    0.134    0.333   22.497   17.897    6.114
     13.460  412.945    1.153    0.268    0.087    0.138    0.409   22.226   18.964    6.365
     13.470  412.400    1.335    0.294    0.120    0.100    0.394   22.530   16.830    5.970
     13.480  413.450    1.418    0.201    0.087    0.172    0.432   23.183   17.981    5.772
     13.490  415.156    1.365    0.301    0.087    0.100    0.371   23.508   17.757    5.927
     13.500  411.535    1.221    0.201    0.053    0.205    0.144   22.290   17.659    5.875
     13.510  411.588    1.115    0.234    0.060    0.167    0.272   22.379   18.139    5.551
     13.520  413.773    1.312    0.201    0.053    0.134    0.333   23.227   18.160    5.777
     13.530  417.167    1.123    0.268    0.087    0.167    0.356   22.738   18.023    5.921
     13.540  412.479    1.327    0.335    0.113    0.100    0.344   22.930   17.942    6.099
     13.550  413.847    1.195    0.268    0.033    0.172    0.393   23.294   18.493    6.169
     13.560  410.893    1.240    0.294    0.094    0.067    0.333   22.187   18.489    5.754
     13.570  416.191    1.301    0.328    0.027    0.134    0.299   23.135   17.833    6.335
     13.580  411.211    1.354    0.301    0.087    0.067    0.307   22.879   17.497    6.006
     13.590  410.672    1.494    0.201    0.094    0.100    0.261   22.759   17.835    6.271
     13.600  410.199    1.217    0.201    0.094    0.100    0.383   23.073   17.685    5.952
     13.610  413.926    1.308    0.395    0.033    0.100    0.288   22.712   16.844    5.879
     13.620  412.148    1.312    0.234    0.087    0.067    0.231   23.010   17.975    5.886
     13.630  409.528    1.342    0.268    0.060    0.127    0.444   22.182   18.160    6.356
     13.640  410.360    1.445    0.268    0.087    0.134    0.390   22.879   18.089    6.539
     13.650  409.523    1.376    0.268    0.087    0.138    0.439   22.657   17.988    6.619
     13.660  407.997    1.437    0.261    0.027    0.134    0.444   22.692   16.910    6.339
     13.670  412.233    1.350    0.234    0.027    0.000    0.367   22.505   16.694    5.987
     13.680  415.946    1.259    0.201    0.060    0.134    0.451   22.558   17.958    6.233
     13.690  414.071    1.274    0.294    0.094    0.167    0.420   22.571   17.574    6.012
     13.700  412.873    1.392    0.167    0.120    0.100    0.383   22.857   18.233    5.964
     13.710  406.219    1.259    0.234    0.080    0.000    0.432   23.134   17.198    5.784
     13.720  411.584    1.320    0.294    0.147    0.167    0.261   23.533   17.573    6.253
     13.730  409.348    1.248    0.234    0.080    0.067    0.314   22.807   17.367    6.368
     13.740  409.290    1.323    0.328    0.080    0.033    0.303   22.675   17.099    5.825
     13.750  411.667    1.221    0.301    0.113    0.100    0.557   22.457   18.156    5.993
     13.760  410.787    1.285    0.301    0.027    0.105    0.402   21.825   18.723    5.796
     13.770  410.038    1.274    0.335    0.133    0.167    0.307   23.245   17.998    6.338
     13.780  409.620    1.452    0.306    0.113    0.134    0.383   22.415   17.874    6.426
     13.790  408.599    1.418    0.201    0.087    0.033    0.349   22.894   18.048    6.269
     13.800  411.159    1.179    0.268    0.166    0.067    0.337   22.159   18.449    6.210
     13.810  410.578    1.274    0.301    0.087    0.067    0.379   22.801   18.052    5.944
     13.820  408.781    1.418    0.194    0.027    0.100    0.364   22.954   18.545    5.608
     13.830  405.685    1.449    0.361    0.060    0.134    0.417   22.115   18.259    6.388
     13.840  411.032    1.361    0.201    0.113    0.167    0.451   22.306   18.797    5.735
     13.850  407.839    1.168    0.227    0.033    0.134    0.341   22.498   18.655    6.033
     13.860  411.334    1.365    0.301    0.094    0.138    0.409   22.072   18.142    5.582
     13.870  412.726    1.335    0.301    0.053    0.269    0.330   23.794   17.765    5.555
     13.880  410.043    1.388    0.268    0.120    0.138    0.394   23.098   17.838    5.930
     13.890  409.324    1.149    0.227    0.113    0.134    0.318   23.261   17.624    5.623
     13.900  409.113    1.331    0.234    0.060    0.134    0.322   23.146   18.434    5.682
     13.910  411.625    1.361    0.261    0.067    0.165    0.360   22.964   18.203    5.434
     13.920  411.069    1.293    0.268    0.053    0.167    0.333   22.876   18.604    5.423
     13.930  409.502    1.285    0.301    0.147    0.134    0.216   22.827   17.713    5.466
     13.940  407.110    1.335    0.201    0.113    0.134    0.462   22.796   18.399    6.005
     13.950  411.762    1.213    0.301    0.113    0.134    0.386   23.321   18.655    5.193
     13.960  406.454    1.248    0.234    0.087    0.067    0.284   22.357   18.063    5.637
     13.970  409.852    1.350    0.268    0.094    0.172    0.303   22.747   16.836    5.297
     13.980  411.097    1.407    0.301    0.027    0.100    0.254   23.655   17.855    5.869
     13.990  409.651    1.248    0.167    0.094    0.239    0.170   23.704   18.219    5.653
     14.000  410.195    1.221    0.227    0.060    0.201    0.284   22.985   18.126    5.284
     14.010  411.719    1.297    0.268    0.060    0.167    0.208   22.747   16.860    5.827
     14.020  409.379    1.327    0.268    0.094    0.167    0.314   23.101   17.861    6.040
     14.030  411.660    1.323    0.268    0.120    0.167    0.364   22.737   17.695    5.493
     14.040  409.400    1.168    0.301    0.027    0.234    0.318   23.092   17.366    5.652
     14.050  411.778    1.195    0.201    0.087    0.201    0.330   22.952   17.764    6.001
     14.060  412.229    1.141    0.201    0.033    0.205    0.390   22.322   17.936    6.285
     14.070  412.704    1.388    0.201    0.094    0.100    0.386   22.754   19.053    6.062
     14.080  413.260    1.232    0.234    0.053    0.167    0.261   23.020   18.126    6.479
     14.090  411.205    1.429    0.167    0.113    0.172    0.322   22.902   17.754    6.741
     14.100  419.470    1.297    0.268    0.033    0.134    0.402   23.576   18.747    6.810
     14.110  411.280    1.267    0.335    0.087    0.167    0.272   21.994   17.477    6.462
     14.120  408.944    1.240    0.234    0.060    0.167    0.299   23.450   17.577    6.490
     14.130  408.680    1.445    0.268    0.060    0.100    0.397   22.982   18.124    6.117
     14.140  412.665    1.153    0.328    0.094    0.134    0.295   23.310   17.445    6.336
     14.150  410.665    1.047    0.268    0.087    0.167    0.341   23.113   17.877    5.565
     14.160  413.020    1.217    0.201    0.087    0.160    0.409   24.107   17.722    6.429
     14.170  407.667    1.327    0.234    0.094    0.227    0.432   22.865   16.840    5.840
     14.180  410.991    1.301    0.328    0.000    0.067    0.349   23.768   16.923    5.667
     14.190  411.330    1.327    0.134    0.053    0.100    0.497   23.109   18.281    6.042
     14.200  411.710    1.229    0.261    0.087    0.201    0.420   23.532   17.894    6.363
     14.210  408.942    1.248    0.261    0.087    0.167    0.508   23.480   17.138    6.315
     14.220  411.600    1.202    0.368    0.094    0.243    0.307   23.506   17.322    6.023
     14.230  409.176    1.153    0.268    0.087    0.134    0.322   23.789   17.845    6.052
     14.240  409.931    1.221    0.268    0.033    0.100    0.303   23.364   17.766    5.619
     14.250  408.714    1.357    0.227    0.033    0.201    0.277   24.336   17.301    5.882
     14.260  410.033    1.437    0.301    0.060    0.134    0.277   22.923   17.148    5.600
     14.270  411.557    1.282    0.268    0.134    0.134    0.371   24.575   17.256    5.745
     14.280  411.814    1.373    0.335    0.060    0.067    0.269   24.246   17.115    6.268
     14.290  408.218    1.274    0.201    0.033    0.100    0.277   22.330   17.355    5.729
     14.300  412.678    1.141    0.201    0.166    0.094    0.302   23.683   16.736    5.317
     14.310  410.395    1.589    0.268    0.140    0.201    0.197   23.772   17.484    5.952
     14.320  411.990    1.206    0.201    0.264    0.167    0.311   22.525   16.771    5.771
     14.330  409.060    1.312    0.167    0.159    0.167    0.117   23.078   17.451    5.627
     14.340  412.690    1.126    0.194    0.166    0.299    0.208   23.034   17.905    5.683
     14.350  412.438    0.993    0.328    0.113    0.134    0.269   23.032   17.465    5.956
     14.360  407.615    1.354    0.268    0.113    0.067    0.360   23.083   16.956    5.928
     14.370  407.004    1.339    0.301    0.033    0.138    0.250   23.291   16.965    5.698
     14.380  409.928    1.308    0.201    0.094    0.167    0.129   23.233   17.352    5.238
     14.390  408.264    1.195    0.261    0.166    0.201    0.250   23.878   17.498    6.366
     14.400  412.623    1.339    0.294    0.080    0.167    0.417   23.838   17.948    6.181
     14.410  412.081    1.376    0.361    0.087    0.227    0.322   23.872   17.632    5.827
     14.420  408.459    1.350    0.201    0.106    0.105    0.462   23.149   17.624    5.693
     14.430  414.544    1.460    0.268    0.140    0.234    0.231   24.187   17.873    5.656
     14.440  410.296    1.452    0.261    0.193    0.167    0.341   23.213   18.486    5.792
     14.450  409.613    1.418    0.261    0.140    0.167    0.534   22.863   18.134    5.839
     14.460  411.140    1.176    0.268    0.193    0.167    0.458   22.777   17.195    6.067
     14.470  411.388    1.229    0.234    0.106    0.234    0.303   22.802   18.193    6.106
     14.480  409.773    1.357    0.306    0.166    0.232    0.394   22.638   17.247    5.881
     14.490  408.788    1.274    0.268    0.246    0.100    0.481   23.506   16.841    6.002
     14.500  412.787    1.320    0.234    0.212    0.167    0.481   23.660   17.677    6.106
     14.510  411.757    1.555    0.261    0.159    0.165    0.508   23.841   17.834    6.166
     14.520  412.065    1.335    0.234    0.257    0.167    0.421   22.704   17.456    6.506
     14.530  410.556    1.392    0.201    0.087    0.167    0.527   22.665   18.194    5.754
     14.540  411.185    1.343    0.201    0.080    0.172    0.546   23.390   17.555    5.653
     14.550  413.324    1.062    0.261    0.166    0.094    0.462   23.644   17.951    5.826
     14.560  412.036    1.323    0.335    0.226    0.105    0.371   23.193   18.009    5.470
     14.570  411.428    1.221    0.268    0.186    0.100    0.390   23.176   18.508    5.949
     14.580  410.140    1.339    0.201    0.113    0.033    0.492   23.520   17.941    6.137
     14.590  416.545    1.141    0.134    0.087    0.067    0.447   23.937   17.850    6.085
     14.600  414.861    1.168    0.368    0.113    0.167    0.307   24.108   17.476    5.797
     14.610  415.628    1.312    0.201    0.087    0.201    0.345   24.351   18.412    6.032
     14.620  415.194    1.100    0.328    0.120    0.205    0.375   23.843   18.075    6.324
     14.630  414.098    1.107    0.328    0.147    0.167    0.330   23.380   17.688    5.913
     14.640  412.976    1.084    0.294    0.087    0.234    0.341   23.761   17.207    6.130
     14.650  415.316    1.267    0.268    0.200    0.167    0.523   23.805   18.493    6.049
     14.660  411.061    1.198    0.261    0.033    0.167    0.451   22.699   18.001    5.872
     14.670  409.188    1.035    0.234    0.080    0.194    0.451   23.002   17.349    5.756
     14.680  412.064    1.320    0.067    0.219    0.100    0.500   22.880   17.486    5.897
     14.690  412.474    1.482    0.167    0.140    0.134    0.428   22.453   18.134    6.057
     14.700  412.134    1.206    0.067    0.087    0.239    0.488   23.063   17.449    6.058
     14.710  415.132    1.100    0.094    0.087    0.167    0.488   23.313   18.115    6.565
     14.720  415.499    1.153    0.067    0.113    0.167    0.314   23.414   17.896    6.213
     14.730  413.147    1.035    0.134    0.053    0.201    0.333   23.029   17.800    6.502
     14.740  408.338    1.267    0.100    0.140    0.201    0.397   23.474   18.344    5.629
     14.750  413.188    1.259    0.134    0.113    0.234    0.382   23.891   17.051    5.851
     14.760  411.131    1.259    0.100    0.060    0.167    0.352   22.601   17.472    6.157
     14.770  412.414    1.073    0.100    0.117    0.067    0.606   23.444   17.960    5.703
     14.780  410.267    1.267    0.134    0.159    0.127    0.409   22.568   18.008    5.960
     14.790  412.429    1.221    0.100    0.147    0.234    0.337   22.683   17.286    5.765
     14.800  410.873    1.031    0.100    0.033    0.234    0.458   22.818   18.204    5.864
     14.810  411.810    0.937    0.134    0.060    0.134    0.413   23.270   17.453    6.053
     14.820  409.117    1.312    0.067    0.060    0.201    0.446   22.650   17.582    5.969
     14.830  413.894    1.126    0.060    0.087    0.167    0.451   22.943   17.897    6.345
     14.840  413.508    1.213    0.100    0.033    0.134    0.534   22.900   18.908    5.642
     14.850  408.502    1.035    0.134    0.033    0.134    0.534   23.194   17.622    5.970
     14.860  410.960    1.160    0.100    0.060    0.234    0.485   23.227   17.569    5.814
     14.870  413.406    1.213    0.154    0.053    0.239    0.382   22.711   18.266    5.896
     14.880  415.029    1.267    0.033    0.000    0.294    0.386   23.106   18.400    6.136
     14.890  411.067    1.115    0.134    0.033    0.134    0.416   22.920   18.433    5.807
     14.900  411.469    1.373    0.094    0.033    0.100    0.492   24.259   18.464    5.303
     14.910  413.387    1.195    0.067    0.067    0.201    0.576   23.274   16.797    5.902
     14.920  411.317    1.062    0.268    0.160    0.134    0.648   22.733   18.663    5.904
     14.930  409.204    1.009    0.167    0.033    0.167    0.550   23.240   17.895    6.266
     14.940  408.800    1.134    0.134    0.000    0.100    0.477   22.923   17.572    6.006
     14.950  407.510    1.081    0.100    0.067    0.100    0.515   23.227   18.119    6.442
     14.960  407.795    0.963    0.100    0.027    0.100    0.504   23.257   18.024    5.911
     14.970  408.098    1.187    0.100    0.033    0.100    0.508   23.347   18.383    5.899
     14.980  409.998    1.035    0.134    0.060    0.167    0.432   22.048   18.506    6.159
     14.990  409.153    1.009    0.194    0.094    0.134    0.311   23.426   18.047    6.118
     15.000  406.579    1.054    0.100    0.120    0.100    0.455   22.785   18.379    6.623
     15.010  411.424    1.153    0.127    0.027    0.134    0.519   23.482   18.724    6.166
     15.020  409.458    1.274    0.134    0.134    0.167    0.708   23.678   18.030    5.652
     15.030  406.668    1.126    0.127    0.060    0.134    0.481   23.842   17.759    5.904
     15.040  405.845    1.190    0.100    0.000    0.167    0.511   22.626   18.406    5.916
     15.050  411.187    1.187    0.134    0.087    0.172    0.496   23.638   17.718    6.500
     15.060  408.908    1.035    0.100    0.033    0.134    0.560   23.075   18.241    6.101
     15.070  406.880    1.217    0.067    0.080    0.201    0.363   22.934   18.581    5.815
     15.080  403.574    1.202    0.067    0.033    0.100    0.447   23.958   17.777    5.916
     15.090  407.688    1.282    0.067    0.053    0.138    0.413   23.511   18.232    6.174
     15.100  408.403    1.088    0.100    0.033    0.067    0.371   22.933   17.964    6.294
     15.110  406.453    1.320    0.067    0.060    0.131    0.352   22.112   17.721    5.903
     15.120  408.827    1.213    0.100    0.000    0.105    0.333   23.094   18.462    6.248
     15.130  408.784    1.123    0.067    0.033    0.000    0.307   22.900   18.567    5.488
     15.140  403.780    1.206    0.033    0.113    0.033    0.371   22.870   18.656    5.498
     15.150  404.680    0.876    0.067    0.087    0.100    0.329   22.311   17.651    5.677
     15.160  408.288    1.210    0.067    0.193    0.100    0.424   22.230   17.803    5.509
     15.170  410.891    1.149    0.100    0.060    0.160    0.284   23.394   18.045    6.243
     15.180  408.385    1.179    0.100    0.053    0.134    0.352   23.098   17.496    5.786
     15.190  413.057    1.141    0.067    0.033    0.134    0.393   23.605   17.090    5.991
     15.200  406.646    1.047    0.134    0.080    0.194    0.428   22.746   17.303    5.464
     15.210  409.081    1.217    0.134    0.027    0.067    0.397   23.270   16.452    5.827
     15.220  407.354    1.376    0.067    0.027    0.100    0.465   23.732   17.498    5.889
     15.230  405.800    1.270    0.100    0.106    0.033    0.231   22.689   17.994    6.335
     15.240  408.592    1.259    0.134    0.113    0.100    0.492   22.974   17.163    6.299
     15.250  414.539    1.334    0.167    0.027    0.071    0.523   23.245   17.600    5.823
     15.260  413.103    1.350    0.100    0.027    0.160    0.591   23.536   18.185    5.813
     15.270  410.876    1.213    0.094    0.053    0.201    0.666   23.555   18.561    5.594
     15.280  408.685    1.206    0.287    0.060    0.067    0.416   23.714   17.975    5.747
     15.290  405.151    1.202    0.160    0.000    0.160    0.636   22.574   17.855    5.811
     15.300  407.681    1.202    0.127    0.080    0.105    0.424   23.079   18.545    5.285
     15.310  413.350    1.168    0.201    0.087    0.201    0.564   23.352   18.122    5.814
     15.320  407.856    1.263    0.160    0.027    0.134    0.349   24.010   17.767    5.808
     15.330  405.359    1.062    0.194    0.027    0.167    0.439   22.830   17.671    5.564
     15.340  404.834    1.293    0.167    0.060    0.160    0.326   23.748   17.115    6.148
     15.350  410.193    1.346    0.167    0.033    0.205    0.587   22.460   17.968    5.828
     15.360  412.750    1.323    0.100    0.000    0.100    0.553   23.027   18.431    6.422
     15.370  410.587    1.107    0.134    0.166    0.134    0.428   23.470   18.459    5.575
     15.380  406.302    1.270    0.234    0.053    0.167    0.469   23.297   17.754    5.380
     15.390  410.901    0.929    0.234    0.087    0.227    0.523   22.762   18.245    6.141
     15.400  411.071    1.115    0.234    0.147    0.227    0.492   23.889   18.550    5.646
     15.410  411.193    1.009    0.268    0.033    0.234    0.443   23.070   18.348    6.222
     15.420  410.582    1.187    0.234    0.000    0.134    0.515   23.399   18.009    5.728
     15.430  410.435    1.088    0.201    0.060    0.134    0.371   22.664   18.392    5.794
     15.440  414.006    1.115    0.201    0.000    0.234    0.375   23.651   18.089    5.788
     15.450  409.557    1.270    0.261    0.000    0.234    0.442   23.705   18.511    6.054
     15.460  414.139    1.213    0.134    0.027    0.287    0.443   23.735   19.241    5.823
     15.470  407.451    1.274    0.201    0.053    0.134    0.450   24.503   18.100    6.276
     15.480  409.539    1.255    0.201    0.053    0.194    0.257   23.288   17.687    5.672
     15.490  410.752    1.350    0.261    0.147    0.067    0.379   23.172   18.723    6.244
     15.500  406.026    1.248    0.234    0.053    0.134    0.382   22.189   18.544    5.521
     15.510  406.252    1.126    0.201    0.060    0.201    0.455   23.576   18.425    5.580
     15.520  408.279    1.126    0.368    0.027    0.194    0.333   23.528   18.777    5.910
     15.530  408.380    1.202    0.301    0.053    0.194    0.444   23.538   18.815    5.672
     15.540  410.921    1.009    0.234    0.027    0.194    0.466   22.202   18.488    5.735
     15.550  408.214    1.088    0.261    0.000    0.134    0.367   23.086   18.976    5.887
     15.560  409.648    1.149    0.335    0.027    0.134    0.428   23.696   18.681    5.647
     15.570  409.534    1.020    0.268    0.060    0.227    0.405   24.417   18.279    5.791
     15.580  409.688    1.232    0.201    0.060    0.167    0.349   23.709   19.302    5.619
     15.590  409.146    1.267    0.234    0.067    0.339    0.311   22.700   18.205    5.766
     15.600  409.977    1.115    0.301    0.087    0.134    0.367   22.447   18.132    5.536
     15.610  414.132    1.141    0.321    0.033    0.234    0.439   23.640   18.549    5.492
     15.620  411.064    1.221    0.335    0.053    0.134    0.261   22.529   18.986    5.730
     15.630  408.418    1.153    0.268    0.087    0.167    0.314   22.802   18.351    6.066
     15.640  409.099    0.982    0.402    0.166    0.201    0.379   22.749   18.169    6.473
     15.650  411.013    1.035    0.234    0.166    0.201    0.386   22.365   18.113    5.868
     15.660  410.592    1.232    0.301    0.154    0.134    0.386   22.753   18.827    5.466
     15.670  403.461    1.123    0.201    0.113    0.261    0.394   21.786   17.798    6.164
     15.680  407.400    1.195    0.234    0.080    0.201    0.394   21.951   18.654    5.590
     15.690  409.563    1.285    0.268    0.087    0.134    0.333   22.551   17.755    6.412
     15.700  407.382    1.195    0.294    0.147    0.167    0.455   22.848   18.286    5.669
     15.710  410.740    0.990    0.268    0.067    0.100    0.511   23.600   18.426    5.566
     15.720  411.691    1.141    0.335    0.113    0.227    0.481   22.808   18.817    5.811
     15.730  408.858    1.206    0.234    0.094    0.134    0.432   22.553   18.869    5.855
     15.740  409.181    1.285    0.268    0.080    0.167    0.386   22.906   19.046    5.475
     15.750  408.843    1.274    0.301    0.087    0.172    0.394   22.818   19.481    5.735
     15.760  407.658    0.982    0.361    0.120    0.172    0.398   22.716   18.732    5.402
     15.770  408.738    1.187    0.268    0.060    0.201    0.364   22.376   19.751    5.390
     15.780  409.420    0.982    0.368    0.087    0.234    0.295   23.601   18.617    5.552
     15.790  412.092    0.956    0.294    0.087    0.100    0.265   23.744   17.992    6.221
     15.800  410.550    1.149    0.335    0.060    0.201    0.454   22.724   18.495    5.447
     15.810  411.629    1.190    0.268    0.087    0.201    0.299   22.422   18.730    5.944
     15.820  409.577    1.373    0.234    0.147    0.134    0.352   22.658   18.376    5.608
     15.830  409.602    1.339    0.201    0.120    0.134    0.481   22.558   17.620    5.741
     15.840  411.551    1.380    0.268    0.060    0.172    0.379   23.126   18.721    5.571
     15.850  410.677    1.399    0.328    0.094    0.100    0.383   22.116   19.044    5.384
     15.860  413.703    1.346    0.234    0.113    0.201    0.375   23.455   18.651    5.708
     15.870  409.967    1.221    0.167    0.120    0.172    0.367   22.733   18.949    5.855
     15.880  412.477    1.293    0.201    0.060    0.134    0.367   23.247   18.792    6.091
     15.890  412.307    1.282    0.201    0.080    0.100    0.386   23.411   18.418    5.626
     15.900  412.478    1.141    0.167    0.087    0.100    0.117   22.828   18.839    5.239
     15.910  413.201    1.346    0.328    0.094    0.172    0.466   23.347   18.855    5.762
     15.920  413.091    1.399    0.301    0.060    0.134    0.455   22.684   19.115    5.937
     15.930  412.577    1.574    0.301    0.087    0.201    0.261   22.249   18.777    5.577
     15.940  408.941    1.559    0.268    0.027    0.194    0.295   23.218   19.033    5.884
     15.950  412.554    1.441    0.234    0.113    0.167    0.322   23.533   18.513    5.808
     15.960  410.622    1.524    0.268    0.113    0.201    0.356   23.033   18.853    6.260
     15.970  414.824    1.665    0.361    0.053    0.234    0.351   23.137   19.663    6.235
     15.980  411.091    1.361    0.268    0.067    0.187    0.344   23.728   18.373    5.576
     15.990  416.717    1.589    0.234    0.060    0.332    0.349   23.565   19.237    5.763
     16.000  412.228    1.468    0.328    0.027    0.100    0.337   23.523   18.215    6.119
     16.010  410.314    1.339    0.201    0.060    0.261    0.379   23.568   18.855    5.797
     16.020  409.309    1.562    0.234    0.214    0.201    0.314   23.715   19.196    6.365
     16.030  409.000    1.445    0.268    0.087    0.201    0.379   24.473   19.127    5.854
     16.040  408.320    1.513    0.268    0.067    0.167    0.375   23.447   19.325    6.144
     16.050  411.276    1.596    0.301    0.100    0.201    0.379   22.877   19.377    5.804
     16.060  415.002    1.532    0.268    0.080    0.201    0.447   23.956   19.135    6.236
     16.070  414.666    1.426    0.302    0.053    0.234    0.307   22.950   18.912    5.051
     16.080  410.674    1.532    0.301    0.067    0.134    0.235   23.256   18.292    6.062
     16.090  410.765    1.301    0.234    0.173    0.100    0.314   23.580   18.839    5.663
     16.100  410.968    1.494    0.268    0.087    0.167    0.333   22.731   18.917    5.631
     16.110  411.294    1.339    0.294    0.060    0.134    0.330   23.656   18.910    5.666
     16.120  414.594    1.418    0.268    0.094    0.134    0.511   23.310   19.316    5.802
     16.130  407.901    1.304    0.301    0.094    0.167    0.178   23.408   18.512    5.825
     16.140  409.433    1.248    0.261    0.100    0.134    0.481   23.802   19.436    5.863
     16.150  410.429    1.229    0.268    0.033    0.167    0.314   23.389   18.632    6.214
     16.160  411.758    1.361    0.294    0.094    0.239    0.405   23.871   19.648    5.736
     16.170  411.621    1.293    0.268    0.180    0.201    0.303   23.251   19.201    5.788
     16.180  406.715    1.141    0.395    0.067    0.201    0.333   23.114   18.619    6.072
     16.190  407.595    1.365    0.234    0.154    0.201    0.356   22.479   18.928    6.340
     16.200  408.031    1.176    0.261    0.113    0.167    0.405   22.185   19.156    5.603
     16.210  409.540    1.380    0.268    0.147    0.160    0.303   23.355   18.649    6.310
     16.220  408.022    1.464    0.268    0.154    0.201    0.299   22.866   18.860    5.946
     16.230  407.797    1.339    0.294    0.154    0.234    0.307   22.954   18.624    6.036
     16.240  410.192    1.232    0.201    0.207    0.172    0.360   23.141   18.901    5.806
     16.250  405.126    1.115    0.335    0.173    0.134    0.439   23.293   19.302    6.064
     16.260  407.348    1.168    0.395    0.173    0.134    0.402   23.585   18.853    5.910
     16.270  404.770    1.168    0.269    0.087    0.201    0.379   22.374   18.005    5.821
     16.280  406.199    1.153    0.227    0.087    0.310    0.261   22.565   18.191    5.528
     16.290  410.362    1.259    0.194    0.113    0.134    0.428   22.446   19.083    5.913
     16.300  408.503    1.202    0.234    0.053    0.134    0.341   22.178   18.277    5.533
     16.310  408.758    1.168    0.268    0.080    0.234    0.364   22.479   18.892    5.776
     16.320  409.633    1.047    0.261    0.219    0.100    0.345   22.147   19.166    5.720
     16.330  409.748    0.982    0.234    0.113    0.201    0.363   22.575   19.020    5.381
     16.340  412.116    1.179    0.194    0.147    0.201    0.360   23.555   18.850    5.745
     16.350  411.009    1.388    0.301    0.094    0.201    0.314   22.691   19.152    5.974
     16.360  411.703    1.274    0.294    0.306    0.167    0.224   22.972   19.214    5.847
     16.370  409.330    1.168    0.301    0.033    0.134    0.303   22.215   18.259    5.951
     16.380  409.197    1.047    0.234    0.080    0.134    0.481   22.375   18.961    5.110
     16.390  410.132    1.596    0.301    0.087    0.201    0.375   22.836   18.536    6.135
     16.400  409.315    1.202    0.268    0.053    0.227    0.326   23.426   18.664    5.773
     16.410  414.319    1.320    0.268    0.094    0.201    0.269   23.418   18.241    6.252
     16.420  407.571    1.339    0.201    0.000    0.167    0.261   21.859   18.967    6.326
     16.430  408.930    1.213    0.261    0.060    0.134    0.307   21.874   18.973    6.174
     16.440  410.277    1.308    0.269    0.053    0.268    0.307   21.559   18.541    6.130
     16.450  410.926    1.274    0.269    0.060    0.234    0.314   22.843   17.979    6.018
     16.460  415.560    1.274    0.361    0.060    0.167    0.288   22.104   18.188    6.687
     16.470  410.424    1.123    0.268    0.087    0.201    0.261   22.432   16.848    6.487
     16.480  411.601    1.062    0.301    0.140    0.234    0.447   23.151   17.583    6.376
     16.490  417.228    1.232    0.361    0.147    0.234    0.299   23.183   18.784    5.917
     16.500  406.499    1.088    0.301    0.113    0.234    0.394   22.588   17.129    5.830
     16.510  410.877    1.232    0.268    0.060    0.167    0.402   22.759   17.970    5.724
     16.520  410.810    1.009    0.134    0.027    0.067    0.466   22.076   18.041    6.209
     16.530  409.502    1.088    0.134    0.113    0.067    0.356   23.212   18.131    5.781
     16.540  408.263    1.248    0.134    0.120    0.100    0.488   22.996   19.221    5.933
     16.550  409.231    1.392    0.100    0.060    0.094    0.390   22.277   17.659    5.766
     16.560  408.818    1.255    0.160    0.053    0.100    0.564   22.956   18.604    5.871
     16.570  409.499    1.282    0.134    0.087    0.167    0.360   22.506   18.566    5.940
     16.580  410.184    1.141    0.268    0.087    0.167    0.466   22.428   18.496    5.406
     16.590  415.991    1.062    0.227    0.087    0.167    0.447   22.668   19.026    5.835
     16.600  406.325    1.195    0.268    0.087    0.134    0.386   22.203   19.026    5.942
     16.610  408.459    1.213    0.234    0.140    0.234    0.344   22.639   18.319    5.552
     16.620  408.349    1.088    0.294    0.000    0.134    0.329   22.680   17.702    5.629
     16.630  411.300    1.179    0.268    0.060    0.100    0.344   22.289   18.146    5.703
     16.640  412.233    1.141    0.167    0.113    0.100    0.515   23.209   18.488    5.496
     16.650  414.605    1.020    0.234    0.120    0.201    0.461   23.130   18.294    5.587
     16.660  412.023    1.312    0.294    0.060    0.167    0.306   23.763   17.284    5.497
     16.670  407.958    1.172    0.301    0.147    0.201    0.318   22.774   17.917    5.630
     16.680  408.410    1.179    0.301    0.087    0.134    0.268   23.355   18.394    5.639
     16.690  415.910    1.115    0.201    0.106    0.134    0.291   23.113   18.048    5.897
     16.700  412.746    1.035    0.167    0.113    0.167    0.386   23.151   17.790    5.748
     16.710  411.141    1.100    0.234    0.053    0.201    0.394   22.661   17.666    5.477
     16.720  409.457    1.126    0.261    0.100    0.167    0.488   23.185   18.811    5.837
     16.730  407.732    1.176    0.201    0.087    0.194    0.515   22.986   18.786    5.679
     16.740  411.512    0.982    0.268    0.067    0.134    0.500   23.072   18.729    5.974
     16.750  413.628    0.903    0.301    0.140    0.100    0.447   23.540   18.969    6.291
     16.760  406.947    1.009    0.100    0.060    0.167    0.844   22.897   19.465    6.159
     16.770  407.507    0.956    0.100    0.087    0.134    0.686   23.866   17.694    5.599
     16.780  409.018    0.929    0.227    0.087    0.205    0.815   23.722   18.853    5.435
     16.790  408.311    1.141    0.167    0.094    0.234    0.750   23.064   18.795    5.948
     16.800  405.036    1.126    0.100    0.087    0.167    0.731   23.688   18.331    5.600
     16.810  406.463    1.153    0.134    0.094    0.201    0.822   23.674   18.725    6.008
     16.820  405.532    1.115    0.167    0.154    0.134    0.663   23.394   18.755    6.166
     16.830  408.880    1.312    0.167    0.033    0.201    0.678   22.431   18.095    6.049
     16.840  406.879    1.293    0.268    0.060    0.100    0.561   23.550   18.432    5.817
     16.850  413.454    1.312    0.234    0.060    0.134    0.587   23.480   18.563    5.708
     16.860  407.179    1.168    0.201    0.094    0.167    0.720   23.128   18.065    6.034
     16.870  408.164    1.153    0.167    0.087    0.234    0.826   23.423   18.406    6.040
     16.880  412.252    1.232    0.234    0.067    0.167    0.405   23.107   17.938    5.948
     16.890  407.668    1.202    0.301    0.033    0.232    0.674   23.888   17.407    5.458
     16.900  408.205    1.115    0.335    0.060    0.272    0.530   23.376   18.382    5.485
     16.910  410.580    1.354    0.335    0.033    0.134    0.717   24.413   17.835    5.840
     16.920  412.757    1.418    0.234    0.027    0.172    0.515   23.128   18.049    5.783
     16.930  410.780    1.107    0.301    0.094    0.134    0.576   24.319   17.965    5.900
     16.940  410.224    1.096    0.402    0.060    0.167    0.614   23.414   17.947    5.622
     16.950  406.748    1.255    0.201    0.094    0.160    0.511   22.819   17.856    5.808
     16.960  409.838    1.141    0.301    0.094    0.134    0.458   23.725   17.682    5.854
     16.970  404.350    1.479    0.234    0.000    0.100    0.492   22.766   16.934    5.773
     16.980  410.748    1.445    0.301    0.060    0.134    0.561   23.742   17.739    5.964
     16.990  410.504    1.190    0.268    0.033    0.167    0.561   23.600   18.748    6.160
     17.000  409.262    1.354    0.335    0.094    0.239    0.499   22.637   19.082    5.497
     17.010  412.621    1.168    0.301    0.187    0.134    0.601   23.048   18.249    5.667
     17.020  406.199    1.217    0.301    0.147    0.187    0.504   22.993   17.731    5.192
     17.030  411.448    1.267    0.268    0.154    0.167    0.557   23.158   18.061    6.076
     17.040  412.920    1.206    0.268    0.033    0.167    0.583   22.760   18.876    5.985
     17.050  409.738    1.312    0.201    0.094    0.276    0.727   22.503   18.884    6.232
     17.060  409.466    1.259    0.402    0.127    0.205    0.618   22.897   18.282    6.029
     17.070  409.444    1.141    0.268    0.060    0.134    0.504   22.871   18.523    6.006
     17.080  408.054    1.153    0.234    0.060    0.205    0.527   21.847   18.587    5.707
     17.090  409.951    1.285    0.234    0.087    0.167    0.787   22.760   18.443    6.067
     17.100  407.804    1.327    0.301    0.060    0.194    0.595   22.621   18.907    6.096
     17.110  408.609    1.445    0.335    0.060    0.232    0.625   23.691   19.039    6.304
     17.120  408.109    1.339    0.366    0.027    0.100    0.572   23.115   18.266    6.154
     17.130  408.080    1.141    0.201    0.060    0.134    0.591   22.628   18.411    6.247
     17.140  409.234    1.403    0.167    0.147    0.247    0.587   23.733   17.693    6.392
     17.150  407.305    1.244    0.167    0.094    0.138    0.648   22.949   18.187    5.452
     17.160  406.870    1.312    0.265    0.000    0.167    0.511   22.955   18.077    6.310
     17.170  408.354    1.213    0.301    0.094    0.167    0.534   23.759   17.464    6.087
     17.180  407.168    1.467    0.261    0.127    0.100    0.618   23.011   18.305    6.016
     17.190  404.294    1.380    0.201    0.154    0.100    0.538   22.088   17.376    6.615
     17.200  410.376    1.482    0.268    0.067    0.134    0.538   23.237   17.973    6.423
     17.210  408.488    1.301    0.201    0.033    0.160    0.511   22.074   17.995    5.683
     17.220  411.980    1.418    0.201    0.033    0.100    0.632   22.270   19.208    6.162
     17.230  407.641    1.274    0.201    0.033    0.134    0.458   21.944   18.359    6.288
     17.240  407.432    1.452    0.167    0.094    0.201    0.602   22.799   18.369    5.504
     17.250  411.277    1.232    0.167    0.060    0.239    0.738   23.153   18.917    6.372
     17.260  408.407    1.282    0.227    0.087    0.134    0.496   22.850   17.751    5.934
     17.270  412.596    1.301    0.167    0.033    0.100    0.507   22.399   17.819    6.255
     17.280  409.541    1.301    0.201    0.027    0.187    0.477   22.682   18.788    6.682
     17.290  406.762    1.434    0.234    0.067    0.134    0.651   22.383   16.951    6.529
     17.300  409.373    1.376    0.234    0.060    0.167    0.549   22.656   17.795    6.617
     17.310  409.401    1.320    0.268    0.127    0.134    0.496   23.421   17.655    6.839
     17.320  410.620    1.327    0.201    0.094    0.160    0.484   23.026   17.347    6.314
     17.330  410.448    1.498    0.301    0.127    0.134    0.697   23.127   17.878    6.203
     17.340  410.808    1.441    0.301    0.094    0.287    0.659   23.258   17.360    6.223
     17.350  412.146    1.285    0.167    0.094    0.268    0.628   23.507   18.816    6.626
     17.360  412.804    1.361    0.201    0.094    0.167    0.616   24.098   18.406    6.449
     17.370  411.598    1.388    0.201    0.127    0.234    0.728   23.812   17.697    6.410
     17.380  408.121    1.426    0.167    0.094    0.134    0.836   23.320   17.954    6.352
     17.390  410.489    1.449    0.167    0.087    0.167    0.769   23.502   16.914    7.004
     17.400  410.314    1.392    0.134    0.127    0.134    0.870   23.097   18.651    6.406
     17.410  408.740    1.619    0.201    0.100    0.201    0.386   22.394   17.606    5.743
     17.420  407.160    1.437    0.201    0.127    0.160    0.609   22.614   17.947    5.833
     17.430  407.159    1.505    0.167    0.120    0.134    0.397   22.548   18.476    6.040
     17.440  408.731    1.149    0.201    0.027    0.134    0.526   22.218   18.849    5.597
     17.450  409.586    1.293    0.134    0.094    0.100    0.648   23.400   18.521    6.375
     17.460  407.231    1.388    0.268    0.033    0.205    0.611   22.193   17.699    5.948
     17.470  407.283    1.392    0.268    0.080    0.198    0.488   22.954   18.366    5.819
     17.480  407.800    1.259    0.268    0.027    0.239    0.489   22.462   18.637    5.929
     17.490  407.768    1.248    0.234    0.060    0.100    0.485   22.119   19.036    5.659
     17.500  408.996    1.179    0.301    0.053    0.134    0.627   22.973   19.038    6.065
     17.510  408.707    1.255    0.368    0.027    0.276    0.527   22.416   18.196    6.141
     17.520  406.347    1.293    0.301    0.094    0.172    0.470   21.895   18.911    6.197
     17.530  408.601    1.187    0.368    0.166    0.234    0.515   23.266   17.733    6.410
     17.540  409.397    1.206    0.234    0.200    0.134    0.375   22.923   18.739    5.942
     17.550  410.119    1.403    0.261    0.113    0.301    0.571   23.502   18.647    5.690
     17.560  407.501    1.441    0.268    0.087    0.167    0.409   23.127   18.695    6.163
     17.570  413.385    1.373    0.201    0.147    0.172    0.553   22.863   18.879    5.853
     17.580  405.280    1.339    0.268    0.113    0.167    0.569   21.956   18.709    5.987
     17.590  408.576    1.160    0.301    0.207    0.205    0.428   22.614   19.155    5.970
     17.600  405.307    1.179    0.301    0.106    0.160    0.421   23.383   18.297    5.820
     17.610  404.976    1.372    0.301    0.080    0.134    0.439   22.677   18.108    5.694
     17.620  406.117    1.354    0.301    0.166    0.134    0.621   23.043   18.092    6.003
     17.630  408.737    1.373    0.201    0.106    0.201    0.579   23.714   18.170    5.928
     17.640  407.766    1.361    0.201    0.060    0.201    0.489   23.084   17.993    6.001
     17.650  403.659    1.509    0.301    0.060    0.239    0.553   23.572   17.890    5.935
     17.660  405.884    1.221    0.268    0.060    0.160    0.428   23.719   17.938    6.265
     17.670  405.345    1.490    0.301    0.087    0.272    0.466   23.581   17.581    5.451
     17.680  410.114    1.547    0.234    0.087    0.167    0.455   23.591   17.901    5.857
     17.690  407.002    1.559    0.234    0.033    0.167    0.553   23.133   17.581    5.117
     17.700  405.555    1.369    0.328    0.060    0.205    0.553   23.416   17.404    5.566
     17.710  406.121    1.285    0.268    0.094    0.172    0.671   22.259   18.248    5.748
     17.720  408.054    1.301    0.268    0.087    0.205    0.553   22.635   18.716    5.611
     17.730  408.571    1.494    0.335    0.113    0.239    0.549   23.100   17.288    6.077
     17.740  405.269    1.346    0.201    0.094    0.201    0.629   22.494   17.792    5.715
     17.750  406.502    1.339    0.268    0.094    0.134    0.731   23.212   18.255    5.533
     17.760  406.800    1.429    0.201    0.067    0.201    0.420   23.229   18.076    5.811
     17.770  403.284    1.164    0.335    0.033    0.272    0.552   22.868   18.208    5.455
     17.780  404.191    1.126    0.268    0.033    0.167    0.614   22.620   18.044    5.694
     17.790  407.846    1.187    0.201    0.060    0.134    0.386   22.754   18.446    6.020
     17.800  403.889    1.373    0.301    0.000    0.134    0.462   23.036   18.350    6.136
     17.810  405.615    1.407    0.268    0.060    0.134    0.598   22.399   17.483    5.835
     17.820  407.212    1.236    0.234    0.094    0.239    0.447   22.446   17.805    5.503
     17.830  405.080    1.331    0.335    0.060    0.201    0.420   23.480   17.387    5.687
     17.840  404.548    1.229    0.395    0.127    0.272    0.349   22.202   17.295    5.628
     17.850  407.723    1.335    0.368    0.087    0.239    0.583   23.100   17.953    5.768
     17.860  405.000    1.282    0.368    0.226    0.373    0.586   22.198   17.609    5.505
     17.870  407.223    1.301    0.402    0.033    0.167    0.546   22.820   17.785    5.632
     17.880  406.288    1.350    0.201    0.120    0.205    0.492   21.493   18.330    5.930
     17.890  403.762    1.270    0.301    0.053    0.134    0.466   22.309   18.106    5.857
     17.900  409.358    1.414    0.301    0.094    0.205    0.557   22.394   18.940    5.273
     17.910  404.282    1.392    0.268    0.113    0.239    0.485   22.137   17.375    5.314
     17.920  406.325    1.410    0.234    0.094    0.239    0.492   21.791   18.891    5.998
     17.930  409.592    1.153    0.234    0.033    0.100    0.519   22.535   18.439    5.571
     17.940  406.632    1.293    0.301    0.080    0.172    0.579   22.270   17.660    5.646
     17.950  409.445    1.115    0.301    0.133    0.306    0.492   22.419   18.146    6.118
     17.960  405.017    1.168    0.201    0.094    0.138    0.428   22.111   16.625    5.821
     17.970  406.952    1.195    0.335    0.060    0.194    0.689   22.454   18.585    6.105
     17.980  404.414    1.308    0.234    0.094    0.205    0.614   22.288   17.979    6.030
     17.990  409.251    1.285    0.234    0.094    0.138    0.553   22.053   17.475    5.976
     18.000  409.287    1.229    0.301    0.120    0.205    0.715   22.239   17.928    5.597
     18.010  408.396    1.365    0.335    0.033    0.172    0.542   22.910   18.398    5.508
     18.020  406.640    1.251    0.268    0.060    0.239    0.712   22.454   17.865    5.906
     18.030  406.652    1.244    0.234    0.027    0.239    0.561   21.971   17.056    6.095
     18.040  405.928    1.373    0.234    0.094    0.167    0.701   22.003   18.048    5.375
     18.050  404.892    1.244    0.201    0.253    0.239    0.640   21.958   17.247    5.638
     18.060  407.225    1.115    0.167    0.219    0.201    0.636   23.159   17.556    6.056
     18.070  406.697    1.418    0.234    0.286    0.205    0.705   22.201   17.800    5.659
     18.080  404.653    1.384    0.201    0.117    0.134    0.618   22.737   17.632    6.231
     18.090  405.761    1.176    0.201    0.080    0.167    0.674   22.694   17.170    5.959
     18.100  406.291    1.115    0.268    0.166    0.167    0.656   22.313   17.144    5.548
     18.110  407.358    1.433    0.234    0.159    0.105    0.599   22.563   17.507    5.284
     18.120  407.911    1.339    0.234    0.166    0.167    0.729   22.847   17.738    6.044
     18.130  407.403    1.452    0.301    0.219    0.272    0.667   23.351   17.748    5.727
     18.140  406.493    1.316    0.268    0.166    0.127    0.583   22.490   16.755    5.995
     18.150  412.524    1.285    0.268    0.159    0.172    0.700   23.522   17.432    6.139
     18.160  409.519    1.259    0.234    0.200    0.272    0.641   22.138   18.094    6.234
     18.170  409.909    1.327    0.301    0.133    0.239    0.689   23.247   16.923    6.206
     18.180  407.074    1.376    0.301    0.166    0.138    0.667   23.167   17.615    6.082
     18.190  407.258    1.327    0.268    0.193    0.172    0.704   22.702   18.114    5.645
     18.200  412.758    1.312    0.335    0.193    0.138    0.689   22.429   18.159    5.783
     18.210  407.370    1.232    0.234    0.120    0.138    0.571   22.735   17.897    5.808
     18.220  405.507    1.141    0.335    0.233    0.127    0.624   23.060   18.335    5.783
     18.230  406.458    1.270    0.368    0.240    0.105    0.636   23.445   18.281    5.584
     18.240  408.296    1.293    0.268    0.173    0.272    0.712   23.370   18.038    5.650
     18.250  407.471    1.195    0.268    0.200    0.100    0.662   22.367   17.863    5.726
     18.260  405.501    1.407    0.335    0.279    0.160    0.611   22.528   17.953    6.114
     18.270  405.014    1.323    0.335    0.291    0.100    0.564   23.396   18.247    5.389
     18.280  405.566    1.100    0.268    0.310    0.239    0.606   22.099   18.112    5.790
     18.290  407.932    1.407    0.234    0.226    0.205    0.651   22.342   18.215    5.892
     18.300  405.896    1.301    0.268    0.200    0.205    0.622   22.889   18.341    5.794
     18.310  411.636    1.327    0.234    0.087    0.194    0.785   22.640   19.205    5.770
     18.320  403.119    1.373    0.234    0.120    0.167    0.694   22.426   18.607    5.789
     18.330  405.397    1.221    0.234    0.067    0.239    0.838   23.189   19.469    5.439
     18.340  407.136    1.058    0.234    0.060    0.167    0.868   23.810   18.880    5.977
     18.350  407.423    1.259    0.100    0.113    0.232    0.777   22.676   18.663    5.342
     18.360  407.181    1.187    0.134    0.106    0.239    0.705   23.231   17.988    5.355
     18.370  407.009    1.475    0.100    0.113    0.100    0.690   22.282   19.121    5.899
     18.380  404.506    1.179    0.368    0.094    0.094    0.451   23.250   18.057    5.705
     18.390  407.303    1.179    0.134    0.033    0.067    0.664   22.493   18.411    5.838
     18.400  400.224    1.255    0.160    0.060    0.100    0.734   22.555   17.848    5.758
     18.410  402.116    1.339    0.201    0.060    0.201    0.678   22.516   18.511    6.399
     18.420  400.086    1.274    0.167    0.094    0.167    0.833   21.402   17.890    5.643
     18.430  403.219    1.403    0.100    0.087    0.167    0.743   22.494   18.173    5.756
     18.440  403.627    1.312    0.201    0.087    0.167    0.620   22.099   17.704    6.419
     18.450  403.658    1.232    0.134    0.087    0.227    0.757   21.881   18.018    6.218
     18.460  402.343    1.168    0.234    0.193    0.194    0.609   21.666   17.513    6.058
     18.470  404.264    0.982    0.100    0.140    0.234    0.867   23.168   17.469    5.681
     18.480  404.643    1.016    0.134    0.166    0.201    0.680   22.237   17.098    5.926
     18.490  405.453    1.221    0.201    0.113    0.234    0.719   21.847   18.354    6.040
     18.500  406.195    1.248    0.100    0.120    0.167    0.723   22.267   17.927    5.652
     18.510  405.539    1.255    0.268    0.147    0.194    0.670   22.954   17.352    5.504
     18.520  406.717    1.441    0.100    0.279    0.172    0.655   22.687   17.423    5.253
     18.530  408.095    1.107    0.167    0.033    0.272    0.822   23.429   17.629    5.601
     18.540  409.538    1.232    0.134    0.060    0.201    0.796   23.757   18.595    5.934
     18.550  408.988    1.100    0.234    0.200    0.201    0.742   21.957   17.478    6.138
     18.560  408.780    1.274    0.167    0.147    0.314    0.632   21.972   17.481    5.311
     18.570  409.502    1.270    0.227    0.087    0.134    0.527   22.265   17.174    5.546
     18.580  410.384    1.195    0.301    0.094    0.172    0.734   21.465   18.419    5.627
     18.590  406.157    1.176    0.335    0.033    0.306    0.658   22.365   17.941    5.614
     18.600  405.901    1.289    0.268    0.094    0.201    0.692   22.970   17.408    5.567
     18.610  408.355    1.206    0.301    0.033    0.234    0.500   23.271   17.081    6.233
     18.620  405.904    1.259    0.268    0.120    0.198    0.731   23.005   17.399    5.744
     18.630  399.990    1.380    0.368    0.033    0.239    0.704   23.940   16.679    6.054
     18.640  400.939    1.346    0.301    0.120    0.167    0.647   23.006   17.604    5.861
     18.650  401.169    1.126    0.335    0.053    0.201    0.583   23.808   17.252    5.709
     18.660  403.189    1.115    0.268    0.060    0.134    0.616   23.297   17.068    6.310
     18.670  401.747    1.221    0.201    0.060    0.201    0.606   23.120   16.978    6.079
     18.680  402.665    1.357    0.234    0.127    0.205    0.844   22.506   17.441    5.837
     18.690  403.476    1.126    0.268    0.140    0.172    0.781   22.743   17.038    6.039
     18.700  409.416    1.195    0.167    0.173    0.134    0.798   23.699   18.379    6.160
     18.710  405.165    1.259    0.301    0.027    0.205    0.770   23.229   17.476    5.717
     18.720  399.870    1.434    0.167    0.080    0.201    0.522   23.341   17.519    6.232
     18.730  397.403    1.460    0.134    0.120    0.134    0.617   22.902   17.619    5.580
     18.740  407.274    1.339    0.167    0.279    0.265    0.473   23.217   17.143    5.783
     18.750  403.111    1.168    0.100    0.186    0.160    0.661   22.300   17.413    6.239
     18.760  401.871    1.240    0.167    0.237    0.227    0.715   21.878   17.337    6.241
     18.770  407.084    1.297    0.167    0.219    0.227    0.851   22.030   18.895    6.371
     18.780  407.599    1.346    0.100    0.053    0.167    0.817   22.561   17.494    6.220
     18.790  405.746    1.320    0.100    0.053    0.234    0.749   22.177   18.507    6.087
     18.800  405.654    1.410    0.167    0.094    0.194    0.630   21.915   17.942    5.671
     18.810  405.565    1.115    0.201    0.113    0.201    0.658   21.882   17.613    5.515
     18.820  400.313    1.327    0.134    0.060    0.234    0.796   21.662   17.723    5.555
     18.830  407.593    1.232    0.134    0.120    0.254    0.810   21.702   18.550    6.095
     18.840  402.004    1.141    0.160    0.140    0.205    0.832   22.238   17.924    6.618
     18.850  402.718    1.062    0.134    0.087    0.227    0.815   22.371   18.048    5.869
     18.860  404.681    1.373    0.234    0.033    0.094    0.845   21.708   17.927    6.016
     18.870  399.137    1.107    0.268    0.094    0.205    0.728   21.703   17.682    5.702
     18.880  403.044    1.339    0.067    0.120    0.167    0.796   21.472   18.791    5.993
     18.890  406.118    1.088    0.167    0.027    0.239    0.694   21.874   19.157    6.150
     18.900  405.812    1.020    0.201    0.094    0.100    0.659   22.840   18.243    5.990
     18.910  409.287    1.126    0.134    0.027    0.234    0.659   22.518   18.352    5.811
     18.920  404.732    1.084    0.134    0.094    0.239    0.742   22.199   17.682    5.844
     18.930  404.643    1.335    0.134    0.147    0.272    0.814   22.828   18.549    6.454
     18.940  403.196    1.217    0.067    0.087    0.205    0.900   22.729   17.601    6.150
     18.950  405.031    1.354    0.268    0.120    0.268    0.552   22.174   17.991    5.798
     18.960  403.687    1.179    0.254    0.147    0.160    0.655   22.370   17.763    5.521
     18.970  407.290    1.195    0.328    0.094    0.194    0.553   22.646   17.793    6.531
     18.980  408.409    1.259    0.201    0.094    0.172    0.659   23.581   17.032    6.555
     18.990  406.569    1.285    0.294    0.067    0.165    0.484   23.209   18.127    6.666
     19.000  406.436    1.410    0.234    0.067    0.165    0.503   23.656   17.472    6.021
     19.010  407.528    1.388    0.167    0.120    0.167    0.658   22.903   17.791    5.871
     19.020  404.544    1.327    0.227    0.000    0.100    0.678   22.370   18.080    5.927
     19.030  411.185    1.020    0.167    0.060    0.239    0.499   23.112   18.213    5.822
     19.040  404.115    1.365    0.268    0.060    0.205    0.439   22.918   18.826    5.460
     19.050  406.751    1.202    0.234    0.100    0.105    0.534   22.642   17.928    6.232
     19.060  406.069    1.479    0.167    0.000    0.167    0.583   23.149   18.683    6.320
     19.070  407.005    1.285    0.100    0.067    0.227    0.371   22.662   18.525    5.925
     19.080  406.708    1.323    0.167    0.094    0.167    0.466   22.229   18.805    5.728
     19.090  406.008    1.164    0.127    0.120    0.201    0.451   22.520   18.868    5.948
     19.100  406.135    1.274    0.201    0.200    0.272    0.272   21.666   18.456    6.152
     19.110  412.994    1.232    0.067    0.279    0.201    0.299   22.428   18.220    6.722
     19.120  407.134    1.179    0.100    0.200    0.201    0.333   22.119   17.576    6.400
     19.130  407.838    1.195    0.134    0.140    0.234    0.439   23.174   18.724    5.781
     19.140  405.695    1.479    0.167    0.140    0.201    0.451   22.486   18.574    6.406
     19.150  406.557    1.524    0.268    0.173    0.272    0.246   22.855   17.731    6.516
     19.160  403.716    1.259    0.268    0.147    0.232    0.409   23.105   18.612    6.125
     19.170  404.016    1.434    0.310    0.140    0.272    0.219   22.689   18.514    5.633
     19.180  406.688    1.248    0.268    0.173    0.172    0.379   23.155   18.127    6.308
     19.190  405.142    1.069    0.268    0.147    0.261    0.405   22.773   18.284    6.112
     19.200  400.802    1.213    0.294    0.317    0.328    0.307   22.260   17.097    6.337
     19.210  404.553    1.202    0.301    0.226    0.201    0.530   23.009   18.773    6.111
     19.220  405.739    1.244    0.234    0.226    0.201    0.299   22.225   17.737    6.190
     19.230  404.224    1.168    0.301    0.309    0.227    0.371   22.251   17.794    5.459
     19.240  400.519    1.164    0.234    0.279    0.227    0.416   22.016   18.265    6.083
     19.250  402.132    1.115    0.301    0.159    0.272    0.341   22.730   17.781    5.860
     19.260  404.428    1.115    0.167    0.159    0.239    0.375   22.545   17.851    5.975
     19.270  406.168    1.195    0.261    0.060    0.167    0.288   22.581   17.929    6.023
     19.280  407.096    1.149    0.268    0.106    0.160    0.261   22.427   18.270    5.722
     19.290  405.337    1.195    0.201    0.253    0.138    0.314   22.138   18.426    5.699
     19.300  402.790    1.190    0.261    0.186    0.198    0.314   22.358   17.526    5.307
     19.310  403.276    1.206    0.234    0.264    0.201    0.269   22.855   17.237    5.995
     19.320  404.654    1.312    0.268    0.140    0.234    0.413   22.920   17.879    6.277
     19.330  404.945    1.179    0.301    0.094    0.138    0.416   21.957   18.255    6.198
     19.340  407.546    1.160    0.335    0.060    0.167    0.477   22.352   18.255    5.719
     19.350  404.289    1.536    0.201    0.158    0.234    0.337   22.296   18.293    6.409
     19.360  403.674    1.285    0.268    0.087    0.134    0.413   22.790   17.975    5.789
     19.370  406.663    1.274    0.268    0.207    0.194    0.284   22.612   17.089    6.254
     19.380  404.724    1.308    0.234    0.286    0.325    0.424   22.675   17.499    5.900
     19.390  401.954    1.164    0.201    0.120    0.261    0.299   22.269   18.028    6.729
     19.400  406.606    1.259    0.299    0.147    0.268    0.299   23.230   17.527    6.095
     19.410  403.612    1.062    0.268    0.140    0.198    0.288   22.831   17.443    6.112
     19.420  403.718    1.426    0.261    0.147    0.160    0.326   22.040   17.046    6.179
     19.430  406.009    1.452    0.201    0.094    0.359    0.341   22.907   17.876    5.809
     19.440  407.778    1.376    0.268    0.113    0.299    0.261   22.879   17.692    5.780
     19.450  405.043    1.471    0.268    0.147    0.272    0.439   22.707   17.572    5.944
     19.460  405.809    1.179    0.301    0.173    0.234    0.299   22.729   17.128    5.773
     19.470  403.759    1.248    0.301    0.113    0.205    0.277   22.424   18.335    5.865
     19.480  405.848    1.206    0.294    0.147    0.194    0.310   22.243   18.947    5.857
     19.490  405.088    1.434    0.234    0.060    0.361    0.383   23.007   18.039    6.109
     19.500  403.144    1.179    0.268    0.080    0.205    0.330   22.381   17.703    5.836
     19.510  404.396    1.285    0.268    0.147    0.299    0.363   23.105   17.186    5.907
     19.520  402.172    1.221    0.335    0.147    0.100    0.235   22.794   17.882    5.601
     19.530  407.402    1.248    0.294    0.120    0.261    0.397   22.960   17.945    6.465
     19.540  404.890    1.229    0.234    0.147    0.167    0.272   22.466   17.848    5.907
     19.550  408.514    1.240    0.167    0.166    0.094    0.314   23.511   18.416    5.806
     19.560  406.904    1.009    0.234    0.147    0.227    0.208   23.157   17.656    5.716
     19.570  409.595    1.282    0.361    0.113    0.198    0.352   22.871   18.830    5.905
     19.580  406.268    1.088    0.234    0.067    0.165    0.254   22.844   18.727    5.943
     19.590  407.352    1.350    0.268    0.060    0.138    0.333   23.718   18.644    5.586
     19.600  405.651    1.285    0.301    0.166    0.134    0.344   22.800   17.782    5.966
     19.610  405.007    1.407    0.261    0.067    0.225    0.337   22.483   17.824    6.303
     19.620  409.437    1.437    0.167    0.060    0.100    0.439   22.320   18.682    6.948
     19.630  406.836    1.221    0.201    0.060    0.227    0.432   22.457   18.004    6.201
     19.640  405.990    0.982    0.201    0.033    0.167    0.314   22.002   18.428    6.433
     19.650  406.680    1.100    0.167    0.067    0.198    0.500   23.939   17.538    5.874
     19.660  403.171    1.282    0.201    0.027    0.134    0.314   22.787   18.460    5.888
     19.670  407.022    1.206    0.234    0.033    0.100    0.515   22.385   18.166    5.979
     19.680  408.154    1.179    0.301    0.027    0.172    0.409   23.280   17.193    6.573
     19.690  404.841    1.115    0.167    0.060    0.100    0.425   22.334   17.627    5.418
     19.700  404.370    1.471    0.234    0.120    0.138    0.485   22.325   17.744    5.879
     19.710  405.942    1.407    0.294    0.060    0.201    0.242   22.944   17.308    5.534
     19.720  405.710    1.274    0.301    0.120    0.205    0.360   22.246   17.790    5.850
     19.730  406.664    1.376    0.268    0.067    0.172    0.205   22.802   17.652    6.194
     19.740  407.114    1.312    0.268    0.033    0.232    0.428   22.641   17.752    6.033
     19.750  410.049    1.339    0.328    0.067    0.172    0.182   22.449   17.337    5.480
     19.760  405.928    1.388    0.234    0.033    0.306    0.394   21.998   18.579    5.872
     19.770  407.438    1.301    0.301    0.067    0.172    0.386   22.772   16.782    6.049
     19.780  406.317    1.126    0.201    0.160    0.194    0.307   22.412   18.382    5.930
     19.790  409.802    1.255    0.234    0.173    0.276    0.337   22.573   17.804    5.453
     19.800  411.690    1.392    0.261    0.060    0.205    0.333   22.400   17.484    5.734
     19.810  411.308    1.285    0.294    0.060    0.265    0.303   23.343   17.913    5.923
     19.820  410.809    1.320    0.268    0.094    0.368    0.360   23.373   18.355    5.646
     19.830  408.405    1.607    0.268    0.060    0.239    0.393   22.821   17.636    5.470
     19.840  408.520    1.380    0.234    0.060    0.227    0.462   23.484   19.103    5.768
     19.850  410.800    1.426    0.234    0.027    0.167    0.602   22.604   18.456    6.009
     19.860  409.522    1.407    0.306    0.033    0.328    0.768   22.905   18.672    6.313
     19.870  416.981    1.494    0.301    0.154    0.265    0.492   23.647   18.639    5.973
     19.880  413.630    1.259    0.328    0.094    0.138    0.746   23.332   19.172    5.646
     19.890  410.691    1.471    0.234    0.027    0.134    0.451   23.130   18.214    5.844
     19.900  412.125    1.392    0.134    0.033    0.033    0.371   22.459   19.225    6.029
     19.910  409.289    1.134    0.234    0.033    0.172    0.435   22.592   18.616    5.909
     19.920  410.900    1.274    0.234    0.094    0.094    0.424   22.362   18.256    5.863
     19.930  409.839    1.551    0.261    0.120    0.160    0.473   22.937   18.493    5.925
     19.940  406.891    1.437    0.234    0.087    0.067    0.288   21.429   17.656    6.110
     19.950  403.879    1.365    0.227    0.033    0.067    0.314   21.339   17.789    6.127
     19.960  409.413    1.088    0.234    0.094    0.094    0.363   22.499   17.994    6.223
     19.970  410.429    1.141    0.201    0.120    0.105    0.348   22.513   17.751    6.485
     19.980  405.375    1.126    0.234    0.067    0.094    0.477   22.251   17.863    6.368
     19.990  407.418    1.346    0.234    0.060    0.100    0.413   22.224   17.921    5.648
     20.000  401.212    1.327    0.234    0.053    0.067    0.432   21.039   17.363    5.730
     20.010  404.767    1.274    0.234    0.027    0.100    0.307   21.180   17.887    5.912
     20.020  404.695    1.365    0.261    0.000    0.134    0.367   22.444   18.321    5.082
     20.030  405.753    1.232    0.234    0.033    0.134    0.208   22.177   17.423    5.803
     20.040  401.788    1.255    0.268    0.147    0.201    0.436   21.939   18.687    5.312
     20.050  402.964    1.293    0.268    0.060    0.100    0.182   22.365   17.846    5.640
     20.060  404.384    1.301    0.335    0.033    0.127    0.397   22.942   17.642    5.301
     20.070  405.267    1.323    0.361    0.033    0.172    0.303   22.053   17.818    5.198
     20.080  403.381    1.415    0.435    0.147    0.227    0.261   22.450   16.763    5.622
     20.090  402.776    1.274    0.335    0.094    0.138    0.409   22.090   17.692    5.694
     20.100  402.126    1.301    0.234    0.067    0.227    0.390   22.198   17.744    5.323
     20.110  406.433    1.195    0.301    0.113    0.201    0.518   22.948   18.378    6.019
     20.120  404.854    1.274    0.268    0.027    0.201    0.413   22.831   18.779    5.982
     20.130  407.584    1.399    0.261    0.053    0.205    0.421   22.895   19.768    5.931
     20.140  406.186    1.168    0.234    0.067    0.160    0.349   22.316   17.969    6.018
     20.150  409.333    1.361    0.294    0.053    0.134    0.401   22.452   18.915    5.935
     20.160  402.378    1.354    0.234    0.053    0.239    0.349   23.113   17.110    5.721
     20.170  404.226    1.361    0.201    0.060    0.239    0.405   22.971   18.124    5.268
     20.180  404.202    1.387    0.268    0.033    0.254    0.299   23.029   17.842    6.070
     20.190  407.779    1.221    0.234    0.060    0.194    0.341   24.116   17.772    5.786
     20.200  404.854    1.088    0.335    0.027    0.160    0.205   22.963   18.264    5.177
     20.210  406.737    1.232    0.294    0.067    0.239    0.284   22.421   17.622    5.497
     20.220  409.742    1.255    0.335    0.067    0.198    0.477   23.068   17.925    5.342
     20.230  408.577    1.248    0.268    0.087    0.265    0.360   23.174   18.086    5.531
     20.240  408.299    1.232    0.234    0.087    0.167    0.307   23.403   18.109    6.392
     20.250  407.514    1.479    0.301    0.094    0.205    0.333   23.480   17.073    5.625
     20.260  404.828    1.468    0.268    0.087    0.167    0.416   22.730   17.520    6.088
     20.270  403.811    1.088    0.268    0.094    0.172    0.341   23.547   17.180    5.649
     20.280  406.296    1.232    0.301    0.120    0.134    0.341   23.168   17.486    5.974
     20.290  408.417    1.255    0.201    0.087    0.227    0.405   24.220   17.889    6.376
     20.300  406.725    1.202    0.201    0.120    0.167    0.390   23.592   17.826    6.079
     20.310  404.367    1.468    0.268    0.060    0.172    0.310   22.491   17.985    5.822
     20.320  403.360    1.293    0.201    0.120    0.172    0.295   23.106   17.515    6.203
     20.330  408.744    1.149    0.301    0.067    0.205    0.421   23.897   18.324    6.033
     20.340  405.078    1.312    0.234    0.027    0.198    0.367   22.886   17.425    5.758
     20.350  406.460    1.301    0.268    0.060    0.239    0.416   23.671   18.120    6.027
     20.360  406.112    1.259    0.234    0.087    0.167    0.246   22.732   17.696    6.021
     20.370  406.798    1.164    0.234    0.094    0.198    0.261   22.453   17.274    5.687
     20.380  404.328    1.248    0.268    0.067    0.205    0.326   23.437   17.521    5.554
     20.390  404.796    1.179    0.301    0.094    0.167    0.390   23.418   16.583    6.244
     20.400  406.833    1.267    0.234    0.033    0.243    0.321   23.287   16.763    6.043
     20.410  406.073    1.232    0.167    0.060    0.100    0.261   22.665   16.942    5.645
     20.420  406.149    1.285    0.328    0.033    0.138    0.246   23.311   16.980    5.680
     20.430  405.243    0.956    0.268    0.060    0.033    0.318   23.183   16.853    6.110
     20.440  404.913    1.308    0.067    0.120    0.194    0.435   23.495   17.738    5.223
     20.450  406.001    1.206    0.201    0.060    0.134    0.610   23.310   18.340    5.717
     20.460  407.299    1.354    0.234    0.033    0.134    0.531   24.212   17.791    5.614
     20.470  402.116    1.312    0.335    0.060    0.134    0.341   23.242   16.703    5.673
     20.480  403.008    1.149    0.201    0.033    0.160    0.272   23.586   17.204    5.520
     20.490  402.811    1.134    0.234    0.033    0.138    0.219   23.719   16.712    5.403
     20.500  401.912    1.164    0.294    0.120    0.172    0.288   23.305   16.887    5.373
     20.510  403.130    1.062    0.268    0.060    0.167    0.326   23.672   17.038    5.646
     20.520  401.182    1.221    0.268    0.060    0.239    0.341   23.004   17.188    5.832
     20.530  402.256    1.123    0.234    0.067    0.232    0.284   22.255   17.652    5.784
     20.540  410.875    1.073    0.234    0.067    0.172    0.333   23.275   18.839    5.742
     20.550  404.891    1.479    0.268    0.033    0.194    0.352   23.086   17.705    5.436
     20.560  404.991    1.312    0.328    0.060    0.272    0.326   22.791   17.294    5.756
     20.570  406.942    1.198    0.268    0.067    0.239    0.360   22.543   17.853    5.291
     20.580  405.983    1.062    0.268    0.000    0.134    0.337   23.497   18.044    5.408
     20.590  403.109    1.259    0.268    0.094    0.167    0.326   23.462   17.514    5.203
     20.600  404.512    1.285    0.201    0.120    0.134    0.288   23.684   16.992    5.255
     20.610  409.968    1.418    0.234    0.067    0.265    0.436   22.851   17.783    5.195
     20.620  403.741    1.213    0.134    0.120    0.172    0.481   22.589   18.306    5.196
     20.630  406.040    1.297    0.194    0.060    0.134    0.292   22.437   18.328    5.034
     20.640  406.932    1.232    0.167    0.033    0.138    0.288   22.862   18.873    5.453
     20.650  409.470    1.456    0.234    0.147    0.172    0.474   22.903   18.844    5.293
     20.660  405.373    1.248    0.201    0.120    0.160    0.344   22.878   17.724    5.078
     20.670  405.218    1.418    0.201    0.094    0.167    0.409   23.213   17.186    5.092
     20.680  403.276    1.517    0.201    0.067    0.105    0.291   23.598   17.765    5.381
     20.690  405.536    1.357    0.201    0.000    0.134    0.344   23.049   17.419    5.783
     20.700  402.333    1.403    0.134    0.067    0.172    0.349   23.328   17.702    6.025
     20.710  407.671    1.259    0.234    0.033    0.172    0.261   23.670   17.630    6.192
     20.720  404.007    1.399    0.301    0.094    0.105    0.352   22.780   17.635    5.864
     20.730  403.553    1.248    0.301    0.094    0.198    0.367   23.468   17.866    6.340
     20.740  405.339    1.312    0.234    0.067    0.167    0.371   23.546   17.712    6.187
     20.750  406.272    1.278    0.201    0.094    0.167    0.272   23.520   17.259    5.787
     20.760  406.833    1.179    0.167    0.033    0.198    0.326   23.140   17.669    5.615
     20.770  403.382    1.320    0.335    0.033    0.258    0.254   23.761   17.818    5.810
     20.780  399.408    1.361    0.301    0.067    0.294    0.352   22.712   17.521    5.782
     20.790  404.918    1.259    0.301    0.094    0.198    0.375   23.824   17.513    5.625
     20.800  406.783    1.293    0.234    0.067    0.201    0.208   25.058   17.449    5.759
     20.810  403.565    1.232    0.234    0.127    0.167    0.394   23.835   17.501    5.371
     20.820  408.719    1.301    0.234    0.120    0.167    0.379   24.608   18.008    6.156
     20.830  408.876    1.323    0.234    0.120    0.201    0.291   24.746   18.291    6.715
     20.840  405.687    1.274    0.167    0.033    0.410    0.299   22.831   18.022    6.059
     20.850  407.171    1.380    0.261    0.067    0.268    0.288   23.340   18.141    6.194
     20.860  408.374    1.392    0.301    0.000    0.261    0.447   24.625   17.425    6.634
     20.870  411.806    1.399    0.201    0.067    0.261    0.435   24.395   18.116    6.791
     20.880  409.512    1.297    0.234    0.000    0.234    0.341   24.957   17.124    6.357
     20.890  409.974    1.190    0.268    0.067    0.239    0.261   25.356   17.702    6.320
     20.900  409.846    1.248    0.268    0.094    0.261    0.242   24.496   17.589    6.064
     20.910  407.417    1.221    0.268    0.094    0.234    0.583   23.882   18.157    5.996
     20.920  408.943    1.100    0.272    0.033    0.201    0.341   24.452   18.021    6.114
     20.930  405.516    1.217    0.301    0.094    0.205    0.393   24.290   17.801    5.571
     20.940  405.798    1.115    0.268    0.033    0.265    0.477   23.654   18.405    5.400
     20.950  403.615    1.282    0.335    0.094    0.134    0.405   24.297   17.675    5.957
     20.960  405.831    1.168    0.268    0.067    0.239    0.280   23.625   17.920    6.021
     20.970  408.479    1.365    0.201    0.033    0.198    0.458   25.668   18.128    6.013
     20.980  403.483    1.259    0.301    0.094    0.138    0.565   24.912   18.011    6.229
     20.990  402.157    1.445    0.301    0.033    0.134    0.333   23.485   17.917    5.785
     21.000  402.525    1.407    0.335    0.033    0.201    0.333   22.677   18.536    5.814
     21.010  404.628    1.365    0.301    0.033    0.234    0.341   24.009   17.952    6.289
     21.020  408.521    1.468    0.234    0.120    0.239    0.367   23.398   17.884    6.726
     21.030  402.625    1.407    0.268    0.180    0.234    0.394   23.308   17.982    6.526
     21.040  404.186    1.206    0.201    0.120    0.294    0.379   23.991   18.429    5.908
     21.050  404.161    1.009    0.239    0.094    0.239    0.295   24.006   18.102    5.809
     21.060  404.063    1.213    0.301    0.067    0.205    0.379   23.861   17.674    6.194
     21.070  403.493    0.929    0.329    0.067    0.272    0.231   23.914   18.085    6.018
     21.080  408.289    0.956    0.234    0.120    0.201    0.288   23.518   18.197    5.942
     21.090  405.302    1.471    0.234    0.253    0.205    0.288   23.629   17.390    5.774
     21.100  401.513    1.460    0.335    0.291    0.205    0.382   23.145   17.116    5.787
     21.110  403.555    1.312    0.368    0.200    0.239    0.277   24.128   17.842    6.170
     21.120  405.995    1.376    0.335    0.200    0.205    0.390   23.778   17.641    6.491
     21.130  402.785    1.035    0.301    0.207    0.167    0.223   23.724   17.139    5.676
     21.140  405.853    1.088    0.301    0.253    0.268    0.341   25.192   18.225    5.657
     21.150  407.358    1.327    0.268    0.200    0.134    0.219   24.101   17.112    6.319
     21.160  406.128    1.335    0.268    0.226    0.167    0.277   24.461   18.213    6.159
     21.170  407.726    1.088    0.268    0.113    0.272    0.325   25.720   17.693    6.212
     21.180  407.421    1.179    0.272    0.226    0.205    0.307   24.299   17.313    6.244
     21.190  409.768    1.312    0.301    0.147    0.234    0.242   23.876   16.712    5.888
     21.200  407.290    1.259    0.294    0.253    0.306    0.348   24.297   17.541    5.639
     21.210  409.097    1.373    0.301    0.264    0.239    0.367   23.590   17.362    5.801
     21.220  411.547    1.339    0.201    0.313    0.294    0.288   23.833   17.749    5.867
     21.230  410.729    1.149    0.301    0.053    0.205    0.277   24.546   18.062    5.648
     21.240  410.879    1.229    0.301    0.246    0.201    0.288   25.327   18.306    5.844
     21.250  408.691    1.062    0.294    0.087    0.134    0.360   24.670   17.235    5.538
     21.260  404.867    1.126    0.234    0.060    0.205    0.231   24.632   17.330    5.815
     21.270  408.224    1.141    0.335    0.166    0.339    0.416   24.577   17.933    6.082
     21.280  407.469    1.339    0.301    0.226    0.205    0.307   23.585   17.834    5.724
     21.290  404.713    0.982    0.201    0.173    0.201    0.280   24.584   18.079    5.739
     21.300  405.903    1.168    0.201    0.147    0.167    0.280   24.171   17.544    6.055
     21.310  404.316    1.248    0.234    0.027    0.201    0.333   24.219   18.004    5.625
     21.320  403.182    1.115    0.268    0.060    0.205    0.397   23.739   17.584    5.062
     21.330  405.079    1.418    0.234    0.147    0.205    0.333   23.907   17.811    5.571
     21.340  403.019    1.327    0.368    0.180    0.172    0.405   23.913   17.161    6.075
     21.350  406.641    1.035    0.301    0.147    0.272    0.318   23.104   17.447    6.033
     21.360  409.309    1.195    0.201    0.060    0.167    0.416   24.244   18.278    6.052
     21.370  408.052    1.354    0.268    0.173    0.167    0.356   23.734   18.428    5.972
     21.380  408.861    1.407    0.335    0.094    0.172    0.379   24.315   18.216    6.014
     21.390  408.778    1.429    0.234    0.120    0.134    0.413   24.362   17.570    5.770
     21.400  409.457    1.392    0.201    0.237    0.033    0.326   24.308   16.789    5.987
     21.410  406.543    1.267    0.328    0.173    0.134    0.261   23.410   17.601    5.763
     21.420  407.397    1.339    0.268    0.147    0.131    0.454   23.307   17.879    5.957
     21.430  410.054    1.168    0.268    0.060    0.138    0.310   24.296   17.109    6.106
     21.440  406.958    1.304    0.301    0.094    0.138    0.470   24.238   17.645    5.815
     21.450  407.616    1.043    0.234    0.207    0.100    0.383   24.922   17.826    5.662
     21.460  403.296    1.460    0.368    0.233    0.138    0.394   24.542   17.697    5.621
     21.470  406.508    1.062    0.234    0.147    0.100    0.439   24.754   17.848    6.099
     21.480  403.463    1.577    0.268    0.067    0.067    0.280   24.434   17.998    5.488
     21.490  405.735    1.301    0.234    0.200    0.067    0.272   24.444   17.788    6.216
     21.500  410.112    1.415    0.301    0.200    0.201    0.458   24.401   18.231    5.669
     21.510  405.316    1.206    0.335    0.200    0.167    0.474   23.791   18.203    6.106
     21.520  408.961    1.088    0.234    0.246    0.165    0.424   23.742   17.901    6.155
     21.530  407.698    1.153    0.234    0.094    0.067    0.386   24.305   17.700    6.069
     21.540  407.395    1.088    0.261    0.113    0.234    0.416   23.849   18.039    6.116
     21.550  409.789    1.062    0.234    0.226    0.127    0.337   24.649   18.204    5.989
     21.560  405.088    1.115    0.234    0.147    0.105    0.386   23.799   18.030    5.862
     21.570  408.380    1.274    0.268    0.087    0.131    0.333   23.220   17.911    6.141
     21.580  404.022    1.240    0.301    0.060    0.067    0.295   23.537   18.038    5.525
     21.590  406.932    1.062    0.301    0.094    0.067    0.352   23.339   17.537    5.805
     21.600  403.834    1.195    0.201    0.080    0.094    0.314   23.711   16.789    6.041
     21.610  407.301    1.168    0.234    0.200    0.209    0.508   24.135   18.352    6.522
     21.620  399.636    1.365    0.201    0.154    0.067    0.538   22.529   18.554    6.062
     21.630  405.471    1.190    0.234    0.087    0.234    0.330   23.569   17.616    6.250
     21.640  405.106    1.301    0.201    0.100    0.201    0.352   22.740   17.782    6.075
     21.650  407.724    1.327    0.234    0.120    0.205    0.333   24.192   18.238    6.523
     21.660  405.780    1.153    0.268    0.154    0.167    0.417   23.711   17.671    6.603
     21.670  407.047    1.259    0.268    0.180    0.134    0.508   23.590   18.641    6.667
     21.680  403.467    1.232    0.301    0.113    0.221    0.197   23.457   17.736    6.154
     21.690  403.779    1.354    0.261    0.060    0.225    0.447   23.010   17.833    5.977
     21.700  404.587    1.426    0.134    0.154    0.134    0.432   23.805   17.161    6.420
     21.710  411.130    1.335    0.368    0.067    0.134    0.367   23.346   16.504    6.060
     21.720  407.471    1.176    0.234    0.127    0.172    0.477   24.455   16.695    6.191
     21.730  409.021    1.339    0.301    0.120    0.172    0.447   23.866   17.249    5.940
     21.740  405.729    1.229    0.160    0.060    0.227    0.462   24.095   17.710    6.056
     21.750  409.053    1.346    0.134    0.120    0.167    0.413   23.547   18.068    5.996
     21.760  412.326    1.081    0.067    0.094    0.134    0.549   23.930   17.973    6.847
     21.770  410.154    1.126    0.067    0.094    0.167    0.511   24.679   17.704    6.506
     21.780  408.278    1.471    0.100    0.033    0.172    0.436   23.492   18.002    5.793
     21.790  409.259    1.494    0.134    0.033    0.167    0.254   24.750   17.131    6.172
     21.800  410.028    1.259    0.167    0.033    0.100    0.488   24.744   18.548    6.405
     21.810  408.775    1.115    0.100    0.060    0.134    0.413   24.254   17.856    6.078
     21.820  406.313    1.274    0.100    0.067    0.100    0.371   23.866   16.895    6.149
     21.830  407.668    1.202    0.033    0.154    0.167    0.485   24.725   17.472    6.630
     21.840  412.021    1.350    0.134    0.214    0.167    0.534   25.706   17.690    6.082
     21.850  408.991    1.255    0.167    0.233    0.134    0.382   24.524   17.586    6.334
     21.860  413.170    1.407    0.067    0.207    0.167    0.337   25.861   17.552    6.496
     21.870  409.871    1.479    0.033    0.200    0.100    0.405   24.751   17.908    6.255
     21.880  409.907    1.301    0.100    0.200    0.167    0.451   24.855   17.646    6.507
     21.890  409.846    1.229    0.154    0.233    0.167    0.466   24.347   17.965    5.716
     21.900  411.790    1.388    0.134    0.180    0.194    0.382   25.256   17.457    6.111
     21.910  412.829    1.248    0.033    0.214    0.134    0.538   24.762   17.829    6.352
     21.920  407.961    1.361    0.067    0.120    0.134    0.451   24.427   18.207    6.364
     21.930  406.762    1.301    0.100    0.140    0.100    0.435   24.000   17.578    6.359
     21.940  408.045    1.187    0.134    0.087    0.134    0.439   23.980   17.747    6.230
     21.950  410.214    1.437    0.100    0.200    0.071    0.515   25.431   18.343    5.889
     21.960  412.482    1.418    0.067    0.180    0.134    0.420   25.339   18.442    6.144
     21.970  409.279    1.434    0.100    0.173    0.033    0.409   24.562   17.716    6.555
     21.980  405.578    1.221    0.134    0.067    0.033    0.356   25.354   17.751    6.669
     21.990  404.758    1.354    0.067    0.127    0.134    0.291   24.669   18.301    6.348
     22.000  413.762    1.392    0.000    0.200    0.033    0.299   25.208   17.665    7.307
     22.010  412.063    1.388    0.033    0.127    0.067    0.295   23.936   17.480    6.577
     22.020  410.268    1.301    0.167    0.067    0.033    0.462   25.271   17.591    6.570
     22.030  405.636    1.259    0.160    0.140    0.100    0.386   24.423   16.832    6.429
     22.040  408.001    1.126    0.268    0.147    0.100    0.481   24.950   16.919    6.592
     22.050  406.338    1.456    0.201    0.154    0.134    0.458   23.795   17.224    6.984
     22.060  407.271    1.354    0.194    0.154    0.167    0.534   24.292   17.655    6.875
     22.070  405.586    1.312    0.067    0.207    0.138    0.629   23.509   18.660    6.430
     22.080  408.057    1.179    0.201    0.173    0.134    0.507   24.471   18.245    6.610
     22.090  406.587    1.187    0.201    0.113    0.100    0.383   23.563   17.923    6.046
     22.100  407.532    1.593    0.301    0.166    0.198    0.314   24.421   17.279    5.973
     22.110  411.138    1.392    0.167    0.173    0.067    0.481   25.138   17.679    6.764
     22.120  407.185    1.225    0.167    0.173    0.205    0.416   24.019   18.256    6.302
     22.130  410.050    1.434    0.268    0.166    0.232    0.458   24.213   18.210    6.462
     22.140  406.297    1.248    0.301    0.211    0.100    0.394   23.937   18.478    6.127
     22.150  409.993    1.206    0.201    0.226    0.172    0.428   23.641   17.579    6.575
     22.160  409.930    1.229    0.094    0.200    0.167    0.708   23.273   17.868    7.013
     22.170  408.807    1.232    0.160    0.291    0.134    0.435   24.745   17.471    6.642
     22.180  404.104    1.312    0.100    0.200    0.134    0.446   23.172   16.939    7.246
     22.190  406.554    1.301    0.201    0.226    0.127    0.469   23.893   17.707    6.750
     22.200  406.954    1.373    0.134    0.286    0.160    0.576   24.132   17.522    6.661
     22.210  404.393    1.293    0.167    0.357    0.167    0.367   23.069   17.569    6.223
     22.220  407.004    1.320    0.167    0.166    0.194    0.390   24.740   17.865    6.377
     22.230  408.038    1.168    0.160    0.244    0.100    0.470   23.525   17.676    5.903
     22.240  404.438    1.206    0.060    0.237    0.033    0.436   23.394   17.311    6.299
     22.250  406.623    1.414    0.094    0.120    0.134    0.644   23.052   17.994    6.229
     22.260  403.674    1.248    0.100    0.147    0.067    0.523   23.680   17.662    6.028
     22.270  406.292    1.179    0.067    0.200    0.100    0.754   23.087   17.595    6.066
     22.280  406.691    1.327    0.134    0.253    0.100    0.776   24.151   17.364    5.659
     22.290  405.506    1.107    0.067    0.260    0.067    0.773   23.570   16.796    6.530
     22.300  403.676    1.323    0.167    0.226    0.071    0.670   23.673   17.262    5.681
     22.310  408.160    1.217    0.167    0.286    0.194    0.776   23.883   18.238    5.910
     22.320  408.256    1.157    0.234    0.173    0.033    0.666   23.676   18.736    5.992
     22.330  405.390    1.388    0.201    0.173    0.071    0.784   24.261   17.567    5.806
     22.340  410.101    1.373    0.127    0.094    0.098    0.700   24.465   17.663    5.954
     22.350  406.337    1.221    0.335    0.120    0.100    0.567   23.484   17.593    6.115
     22.360  407.306    1.339    0.201    0.033    0.067    0.552   24.493   17.551    6.311
     22.370  405.325    1.274    0.234    0.147    0.067    0.647   23.966   17.558    5.838
     22.380  406.324    1.312    0.268    0.027    0.067    0.631   24.992   17.471    5.981
     22.390  404.668    1.407    0.395    0.120    0.138    0.597   23.659   17.003    6.520
     22.400  404.660    1.464    0.268    0.120    0.127    0.491   24.307   17.396    5.993
     22.410  407.952    1.202    0.301    0.154    0.100    0.810   24.334   16.841    6.100
     22.420  410.128    1.494    0.234    0.240    0.067    0.628   24.101   18.678    5.954
     22.430  404.661    1.547    0.201    0.094    0.127    0.601   23.926   16.858    6.144
     22.440  405.444    1.403    0.234    0.033    0.134    0.518   23.480   17.026    6.448
     22.450  409.005    1.593    0.268    0.100    0.131    0.529   24.606   17.187    5.857
     22.460  410.734    1.434    0.328    0.060    0.127    0.584   24.319   17.798    5.772
     22.470  404.487    1.365    0.134    0.033    0.138    0.674   24.070   17.237    5.491
     22.480  405.982    1.293    0.261    0.120    0.154    0.580   23.823   17.016    6.264
     22.490  407.008    1.509    0.301    0.094    0.094    0.618   24.007   17.141    6.204
     22.500  407.520    1.596    0.234    0.113    0.198    0.727   23.162   17.031    6.014
     22.510  405.214    1.415    0.227    0.033    0.138    0.720   24.560   17.669    6.141
     22.520  404.154    1.335    0.201    0.087    0.154    0.636   23.334   16.967    6.252
     22.530  406.319    1.498    0.201    0.140    0.098    0.629   23.637   17.320    5.676
     22.540  404.872    1.293    0.268    0.060    0.000    0.616   22.499   16.226    5.987
     22.550  401.832    1.388    0.294    0.033    0.033    0.715   22.203   17.027    5.673
     22.560  407.239    1.532    0.201    0.053    0.071    0.444   23.390   17.562    5.631
     22.570  407.725    1.320    0.201    0.113    0.071    0.519   22.717   16.933    5.697
     22.580  405.739    1.426    0.167    0.113    0.038    0.614   22.888   16.575    5.542
     22.590  405.274    1.168    0.268    0.094    0.038    0.492   22.453   17.083    5.994
     22.600  407.956    1.308    0.201    0.147    0.172    0.749   22.709   16.699    5.889
     22.610  400.159    1.365    0.201    0.113    0.138    0.583   21.873   16.753    5.543
     22.620  405.495    1.267    0.201    0.033    0.067    0.508   24.156   17.259    5.819
     22.630  403.308    1.229    0.205    0.033    0.033    0.545   22.594   16.035    5.793
     22.640  402.847    1.168    0.268    0.094    0.067    0.558   22.393   16.758    5.739
     22.650  407.184    1.282    0.268    0.027    0.033    0.504   23.108   16.887    6.052
     22.660  408.322    1.354    0.268    0.033    0.100    0.569   23.211   16.279    5.859
     22.670  408.552    1.229    0.268    0.067    0.134    0.602   23.006   16.567    5.901
     22.680  404.176    1.274    0.301    0.227    0.134    0.659   22.619   17.589    5.654
     22.690  404.816    1.168    0.205    0.067    0.172    0.534   22.126   17.377    5.600
     22.700  408.745    1.361    0.272    0.127    0.172    0.565   23.960   17.778    5.806
     22.710  402.888    1.282    0.234    0.067    0.071    0.580   22.599   17.430    6.002
     22.720  408.089    1.320    0.134    0.033    0.067    0.499   23.040   16.939    6.315
     22.730  405.772    1.479    0.272    0.060    0.100    0.488   22.069   17.059    6.146
     22.740  404.208    1.282    0.234    0.291    0.105    0.534   23.234   17.254    6.127
     22.750  408.804    1.487    0.167    0.094    0.033    0.632   22.531   17.091    5.833
     22.760  404.601    1.285    0.201    0.173    0.100    0.563   23.014   17.437    6.289
     22.770  406.296    1.270    0.234    0.180    0.134    0.610   23.218   17.492    6.139
     22.780  401.977    1.157    0.134    0.033    0.165    0.727   23.321   17.319    5.985
     22.790  408.190    1.482    0.339    0.094    0.094    0.606   23.768   17.462    6.193
     22.800  402.489    1.388    0.167    0.033    0.105    0.527   23.407   17.374    5.626
     22.810  403.102    1.221    0.201    0.100    0.138    0.673   22.578   17.552    5.618
     22.820  404.704    1.354    0.201    0.087    0.134    0.720   23.247   17.245    6.099
     22.830  401.896    1.009    0.201    0.094    0.187    0.652   22.379   18.219    5.667
     22.840  409.006    1.153    0.234    0.094    0.201    0.674   22.978   18.404    5.778
     22.850  408.754    1.259    0.167    0.060    0.205    0.571   22.512   17.789    5.699
     22.860  407.650    1.035    0.167    0.087    0.227    0.833   23.017   17.219    5.413
     22.870  407.862    1.141    0.201    0.067    0.205    0.787   22.757   18.262    5.678
     22.880  405.911    1.407    0.134    0.067    0.172    0.795   23.063   18.006    5.842
     22.890  406.450    1.062    0.167    0.067    0.167    0.839   23.207   17.082    6.056
     22.900  407.151    0.929    0.167    0.053    0.272    0.780   23.145   17.429    5.976
     22.910  408.200    1.149    0.127    0.060    0.167    0.705   23.764   17.524    5.964
     22.920  403.431    1.168    0.201    0.033    0.167    0.681   23.613   17.214    5.390
     22.930  403.198    1.282    0.033    0.067    0.067    0.590   22.581   17.744    5.619
     22.940  399.695    0.990    0.134    0.033    0.033    0.557   22.512   17.927    4.848
     22.950  403.128    1.206    0.100    0.120    0.160    0.761   23.333   17.621    5.441
     22.960  407.275    1.149    0.067    0.160    0.033    0.634   23.620   17.975    5.487
     22.970  405.661    1.123    0.201    0.094    0.038    0.686   21.679   17.466    5.498
     22.980  407.492    0.937    0.167    0.154    0.033    0.640   22.362   17.674    5.796
     22.990  404.123    1.062    0.234    0.240    0.027    0.620   22.280   17.504    5.693
     23.000  406.306    1.160    0.201    0.147    0.134    0.606   23.300   18.392    5.519
     23.010  405.647    1.009    0.134    0.120    0.060    0.609   22.797   18.230    6.455
     23.020  403.994    1.088    0.134    0.033    0.033    0.397   22.491   17.405    5.734
     23.030  402.231    1.062    0.227    0.094    0.000    0.469   22.728   17.657    5.579
     23.040  403.842    0.903    0.201    0.067    0.060    0.629   22.363   17.471    5.653
     23.050  404.674    0.982    0.134    0.120    0.094    0.541   23.326   18.178    5.399
     23.060  404.508    1.016    0.033    0.094    0.000    0.576   22.978   18.075    5.701
     23.070  404.358    1.195    0.167    0.033    0.000    0.629   22.972   18.177    6.137
     23.080  404.939    1.073    0.234    0.033    0.100    0.572   23.283   18.864    6.154
     23.090  403.706    1.118    0.201    0.100    0.067    0.534   22.236   17.671    6.043
     23.100  406.622    1.134    0.134    0.120    0.071    0.606   22.628   18.689    5.848
     23.110  404.683    1.195    0.167    0.094    0.094    0.663   22.805   18.290    5.751
     23.120  403.701    1.107    0.167    0.154    0.071    0.617   21.969   17.719    5.968
     23.130  404.514    1.058    0.167    0.100    0.033    0.522   23.188   18.312    5.780
     23.140  403.084    1.100    0.134    0.067    0.027    0.561   22.565   17.846    6.246
     23.150  405.542    1.270    0.167    0.120    0.000    0.424   23.162   17.442    5.631
     23.160  404.971    1.047    0.167    0.127    0.033    0.472   22.917   18.526    5.840
     23.170  406.388    1.232    0.301    0.087    0.000    0.540   22.548   18.386    6.221
     23.180  407.626    1.115    0.167    0.033    0.033    0.458   22.549   19.362    6.128
     23.190  407.183    1.073    0.301    0.060    0.000    0.576   22.628   18.198    6.319
     23.200  407.381    1.206    0.268    0.094    0.038    0.625   22.961   18.420    6.075
     23.210  407.148    1.217    0.167    0.120    0.067    0.527   22.883   18.367    6.054
     23.220  410.037    1.293    0.328    0.100    0.071    0.571   23.358   17.438    6.275
     23.230  407.311    1.339    0.201    0.053    0.120    0.609   22.629   18.263    5.979
     23.240  403.997    1.285    0.234    0.094    0.000    0.541   22.906   17.363    6.125
     23.250  406.944    1.202    0.234    0.094    0.000    0.689   22.721   18.131    5.927
     23.260  406.855    1.190    0.201    0.094    0.033    0.641   22.114   18.031    6.045
     23.270  411.840    1.141    0.234    0.094    0.067    0.553   23.367   17.998    6.120
     23.280  409.539    1.285    0.335    0.094    0.105    0.601   22.926   17.751    5.913
     23.290  408.449    1.141    0.201    0.094    0.033    0.428   23.550   17.307    5.622
     23.300  408.375    1.141    0.221    0.120    0.033    0.557   22.634   17.843    6.591
     23.310  409.477    1.244    0.234    0.100    0.091    0.436   23.489   17.511    6.143
     23.320  407.969    0.823    0.268    0.154    0.038    0.576   23.516   17.357    6.613
     23.330  403.558    1.073    0.234    0.094    0.000    0.639   22.693   17.542    5.832
     23.340  403.259    1.050    0.227    0.160    0.064    0.529   22.591   17.540    5.754
     23.350  404.832    1.179    0.268    0.100    0.038    0.608   22.225   16.825    6.298
     23.360  404.433    1.176    0.301    0.067    0.038    0.647   22.876   17.877    6.408
     23.370  406.714    1.153    0.201    0.094    0.105    0.602   22.688   18.932    6.434
     23.380  406.779    1.195    0.268    0.060    0.067    0.561   22.962   17.750    6.441
     23.390  405.357    1.145    0.201    0.033    0.067    0.568   22.810   18.185    6.086
     23.400  402.839    1.020    0.227    0.094    0.038    0.654   22.736   17.841    5.983
     23.410  402.673    1.126    0.201    0.033    0.067    0.610   22.200   17.387    5.837
     23.420  404.896    1.285    0.167    0.094    0.033    0.666   23.244   17.145    5.947
     23.430  405.549    1.187    0.201    0.120    0.033    0.674   23.043   18.533    5.904
     23.440  404.944    0.929    0.234    0.094    0.033    0.705   22.640   17.773    6.310
     23.450  407.482    1.100    0.301    0.127    0.060    0.636   23.248   18.602    5.698
     23.460  407.260    1.149    0.234    0.094    0.000    0.675   22.813   18.110    6.188
     23.470  404.107    1.206    0.201    0.000    0.038    0.576   22.763   18.363    5.724
     23.480  406.943    1.160    0.201    0.094    0.071    0.598   22.717   17.829    5.916
     23.490  409.027    1.160    0.234    0.094    0.067    0.651   22.910   17.079    5.746
     23.500  404.498    1.179    0.234    0.094    0.067    0.515   22.402   18.177    6.448
     23.510  407.506    1.073    0.268    0.067    0.033    0.389   22.682   17.195    6.454
     23.520  407.635    1.179    0.268    0.094    0.033    0.617   23.098   17.702    6.114
     23.530  407.992    1.115    0.167    0.120    0.038    0.605   21.991   17.671    6.079
     23.540  407.164    1.202    0.301    0.094    0.033    0.825   22.616   17.950    6.461
     23.550  404.103    1.126    0.234    0.154    0.038    0.627   22.436   18.103    6.314
     23.560  402.445    1.069    0.268    0.127    0.000    0.518   21.952   17.723    5.952
     23.570  403.438    1.179    0.201    0.094    0.038    0.652   22.602   18.499    6.304
     23.580  407.232    1.035    0.234    0.094    0.038    0.519   22.443   17.930    6.715
     23.590  403.589    1.229    0.268    0.067    0.000    0.681   22.202   19.151    6.188
     23.600  404.065    1.134    0.234    0.094    0.000    0.618   23.329   18.178    6.429
     23.610  400.768    1.179    0.201    0.087    0.067    0.421   22.072   17.488    6.435
     23.620  404.682    1.255    0.335    0.127    0.000    0.352   22.620   17.593    6.366
     23.630  405.218    1.213    0.167    0.067    0.033    0.522   22.510   17.895    6.252
     23.640  401.315    1.225    0.201    0.127    0.060    0.412   22.605   17.224    6.553
     23.650  401.157    1.081    0.234    0.033    0.033    0.481   22.019   16.964    6.077
     23.660  399.809    0.929    0.234    0.127    0.067    0.488   23.715   19.245    6.087
     23.670  400.008    1.088    0.268    0.120    0.067    0.492   22.831   18.498    6.004
     23.680  403.292    1.077    0.234    0.094    0.071    0.529   23.083   19.036    6.191
     23.690  401.934    1.062    0.301    0.067    0.105    0.549   22.657   18.257    6.206
     23.700  403.342    1.009    0.435    0.127    0.000    0.522   23.798   18.353    6.295
     23.710  400.971    1.035    0.234    0.094    0.094    0.533   22.247   17.722    6.376
     23.720  403.086    0.849    0.268    0.067    0.033    0.582   22.476   17.951    5.595
     23.730  403.494    1.050    0.234    0.067    0.067    0.594   22.997   18.233    5.984
     23.740  401.490    1.069    0.201    0.127    0.134    0.610   22.789   17.939    6.127
     23.750  398.266    1.016    0.234    0.094    0.100    0.602   22.967   19.014    6.405
     23.760  402.636    1.054    0.268    0.067    0.167    0.571   22.184   18.370    5.784
     23.770  401.240    1.206    0.268    0.094    0.131    0.443   22.302   18.007    6.227
     23.780  400.464    1.308    0.234    0.060    0.033    0.669   21.686   17.726    5.929
     23.790  399.404    1.107    0.234    0.127    0.105    0.504   22.656   17.819    5.701
     23.800  401.294    1.187    0.234    0.094    0.033    0.613   22.464   18.298    5.702
     23.810  399.993    1.221    0.301    0.094    0.138    0.647   22.251   17.281    5.810
     23.820  400.889    1.176    0.268    0.067    0.100    0.428   22.293   18.240    5.470
     23.830  401.583    1.437    0.234    0.094    0.167    0.485   23.422   19.112    5.511
     23.840  400.241    1.141    0.201    0.154    0.172    0.572   22.668   18.190    5.792
     23.850  403.145    1.035    0.201    0.094    0.134    0.655   22.601   18.232    5.861
     23.860  404.345    1.141    0.194    0.067    0.167    0.580   22.350   18.277    5.898
     23.870  404.258    1.088    0.201    0.120    0.100    0.675   22.236   18.100    5.914
     23.880  398.724    1.179    0.201    0.067    0.134    0.550   22.998   18.675    5.727
     23.890  400.935    1.028    0.234    0.094    0.234    0.568   22.430   18.081    5.621
     23.900  398.640    1.069    0.234    0.100    0.167    0.625   22.064   17.932    5.866
     23.910  400.223    0.982    0.234    0.147    0.067    0.662   22.779   17.766    5.857
     23.920  402.641    1.137    0.201    0.100    0.100    0.534   23.190   18.377    6.171
     23.930  405.812    1.248    0.268    0.100    0.194    0.583   22.763   18.079    6.092
     23.940  404.581    1.062    0.167    0.134    0.100    0.703   23.121   17.816    6.113
     23.950  403.548    1.047    0.234    0.067    0.138    0.571   22.900   18.161    6.114
     23.960  404.911    1.232    0.306    0.127    0.243    0.568   23.161   17.931    5.936
     23.970  401.822    1.020    0.234    0.067    0.134    0.727   22.996   18.098    5.772
     23.980  406.592    1.062    0.100    0.067    0.100    0.916   23.333   18.578    6.169
     23.990  401.791    1.035    0.134    0.180    0.067    0.420   23.025   17.933    5.879
     24.000  402.115    1.081    0.167    0.187    0.067    0.625   22.522   18.430    5.291
     24.010  405.886    1.043    0.234    0.147    0.067    0.487   22.934   18.016    5.793
     24.020  399.857    1.096    0.268    0.154    0.100    0.541   22.008   18.453    5.919
     24.030  400.633    0.743    0.335    0.180    0.100    0.476   23.097   17.446    6.444
     24.040  399.586    1.062    0.234    0.087    0.100    0.564   22.300   17.682    6.303
     24.050  405.778    1.047    0.234    0.094    0.258    0.439   23.126   18.715    6.442
     24.060  402.166    1.187    0.201    0.060    0.100    0.586   23.144   17.790    6.489
     24.070  405.229    1.187    0.201    0.094    0.205    0.631   23.147   18.095    6.381
     24.080  405.890    1.388    0.201    0.120    0.134    0.629   23.163   18.756    6.197
     24.090  405.078    1.384    0.167    0.120    0.268    0.307   23.291   17.831    5.680
     24.100  401.430    1.115    0.268    0.094    0.227    0.462   24.169   17.857    6.046
     24.110  400.795    0.982    0.234    0.060    0.335    0.348   23.928   17.799    5.648
     24.120  403.125    1.301    0.201    0.033    0.201    0.564   23.372   18.371    5.981
     24.130  402.517    0.967    0.201    0.067    0.201    0.360   22.959   18.251    6.483
     24.140  400.819    0.770    0.167    0.000    0.261    0.330   23.614   18.426    6.509
     24.150  401.482    1.062    0.339    0.060    0.167    0.398   23.532   18.636    6.668
     24.160  405.288    1.229    0.134    0.033    0.167    0.443   23.225   19.056    5.860
     24.170  401.741    1.115    0.268    0.120    0.167    0.473   23.200   18.555    5.997
     24.180  401.131    1.088    0.134    0.100    0.201    0.371   23.079   18.499    5.801
     24.190  403.323    1.100    0.294    0.033    0.167    0.280   23.399   18.040    6.047
     24.200  398.545    1.035    0.201    0.067    0.201    0.360   23.195   17.670    5.744
     24.210  402.481    1.054    0.301    0.060    0.134    0.269   22.736   19.236    5.576
     24.220  404.392    1.373    0.268    0.033    0.201    0.397   22.590   19.168    6.157
     24.230  400.123    0.967    0.268    0.067    0.160    0.288   23.269   18.662    5.709
     24.240  401.120    1.323    0.268    0.067    0.134    0.322   23.918   18.745    5.462
     24.250  406.179    1.149    0.301    0.067    0.134    0.330   23.763   19.809    5.982
     24.260  403.524    1.217    0.335    0.100    0.234    0.333   23.830   19.174    5.776
     24.270  403.250    1.035    0.239    0.120    0.209    0.375   24.148   18.245    5.695
     24.280  399.516    1.407    0.402    0.100    0.234    0.386   23.449   19.460    5.987
     24.290  402.984    1.308    0.294    0.060    0.194    0.299   24.110   19.253    5.976
     24.300  401.904    1.229    0.234    0.060    0.201    0.341   23.762   18.717    5.409
     24.310  401.570    1.274    0.234    0.060    0.301    0.299   24.377   18.554    6.211
     24.320  400.699    1.308    0.234    0.154    0.176    0.300   24.124   18.168    5.631
     24.330  400.543    1.282    0.268    0.067    0.033    0.182   23.365   18.033    6.098
     24.340  403.517    1.418    0.234    0.087    0.094    0.402   24.897   18.084    5.732
     24.350  403.942    1.232    0.402    0.094    0.067    0.432   23.866   18.579    6.146
     24.360  406.691    1.229    0.368    0.094    0.167    0.227   24.712   17.787    5.950
     24.370  405.730    1.327    0.234    0.120    0.067    0.322   23.867   18.501    6.369
     24.380  402.801    1.232    0.268    0.180    0.067    0.303   24.042   17.475    6.542
     24.390  406.897    1.255    0.268    0.067    0.100    0.352   23.680   18.176    6.605
     24.400  403.983    0.993    0.234    0.100    0.067    0.314   23.905   18.128    6.522
     24.410  401.167    0.918    0.167    0.067    0.067    0.333   23.668   17.946    5.747
     24.420  403.141    0.857    0.261    0.033    0.239    0.386   23.156   18.253    5.368
     24.430  404.269    0.770    0.294    0.120    0.134    0.223   23.234   17.200    6.420
     24.440  402.431    1.149    0.234    0.060    0.134    0.352   23.649   18.818    6.099
     24.450  401.209    1.054    0.234    0.094    0.033    0.250   23.258   17.982    6.180
     24.460  403.648    1.088    0.335    0.000    0.134    0.322   23.238   18.696    6.131
     24.470  401.416    0.849    0.301    0.060    0.198    0.205   22.320   18.436    5.714
     24.480  403.447    1.081    0.301    0.060    0.194    0.269   23.680   17.739    6.463
     24.490  404.025    1.062    0.167    0.094    0.033    0.375   23.064   18.344    5.858
     24.500  403.728    0.963    0.234    0.067    0.067    0.401   23.058   18.274    6.036
     24.510  404.840    1.062    0.234    0.087    0.201    0.352   23.307   18.526    6.158
     24.520  405.753    1.069    0.268    0.147    0.134    0.394   23.028   18.088    6.604
     24.530  404.516    0.956    0.234    0.094    0.205    0.451   23.467   18.501    6.042
     24.540  403.096    1.168    0.268    0.094    0.033    0.356   23.828   17.903    6.458
     24.550  403.280    1.232    0.335    0.100    0.167    0.375   23.710   18.483    6.365
     24.560  406.192    1.221    0.294    0.094    0.134    0.178   24.255   18.205    6.291
     24.570  402.732    1.062    0.268    0.067    0.067    0.318   24.132   18.786    6.019
     24.580  406.662    1.248    0.268    0.067    0.067    0.387   23.845   18.511    6.205
     24.590  403.345    1.354    0.294    0.067    0.067    0.322   23.656   18.040    5.724
     24.600  402.963    1.320    0.268    0.060    0.098    0.329   24.504   18.640    5.795
     24.610  405.866    1.179    0.301    0.060    0.033    0.258   23.692   17.801    5.977
     24.620  406.833    1.285    0.234    0.060    0.100    0.311   24.035   18.033    5.895
     24.630  402.292    1.149    0.167    0.087    0.194    0.268   23.788   19.280    6.097
     24.640  404.552    1.206    0.201    0.127    0.134    0.360   23.904   18.522    5.779
     24.650  406.435    1.464    0.301    0.120    0.100    0.272   24.417   19.432    6.068
     24.660  402.585    1.335    0.234    0.094    0.100    0.356   23.567   18.504    5.726
     24.670  405.414    1.282    0.234    0.033    0.172    0.372   23.091   17.713    5.525
     24.680  406.032    1.282    0.201    0.033    0.067    0.360   23.230   18.697    5.705
     24.690  405.328    1.206    0.194    0.027    0.067    0.250   24.697   18.216    6.246
     24.700  401.111    1.248    0.201    0.060    0.134    0.333   23.761   17.980    6.001
     24.710  401.721    1.297    0.268    0.060    0.134    0.311   24.150   17.599    5.911
     24.720  404.799    1.285    0.194    0.033    0.234    0.311   23.409   17.725    6.025
     24.730  404.288    1.248    0.234    0.060    0.127    0.311   23.249   17.856    5.712
     24.740  401.512    1.232    0.201    0.000    0.167    0.349   24.103   18.308    5.997
     24.750  407.345    1.248    0.301    0.033    0.167    0.394   23.561   18.885    6.301
     24.760  403.748    1.088    0.234    0.060    0.201    0.345   23.741   18.990    5.855
     24.770  401.379    1.088    0.167    0.087    0.234    0.447   24.125   17.018    6.169
     24.780  404.400    1.168    0.167    0.053    0.227    0.629   23.933   18.015    6.212
     24.790  408.224    1.335    0.234    0.033    0.134    0.719   24.176   19.237    5.881
     24.800  402.611    1.168    0.201    0.067    0.167    0.455   23.607   19.378    5.907
     24.810  404.733    1.217    0.167    0.120    0.134    0.542   22.735   18.937    6.100
     24.820  407.048    1.350    0.335    0.033    0.221    0.534   23.935   18.807    5.964
     24.830  403.373    1.471    0.261    0.180    0.201    0.598   23.737   19.301    6.094
     24.840  405.860    1.312    0.234    0.113    0.167    0.553   23.133   19.067    6.141
     24.850  403.442    1.335    0.335    0.027    0.194    0.567   23.710   17.806    6.159
     24.860  406.572    1.445    0.335    0.147    0.201    0.692   22.807   18.817    6.061
     24.870  400.133    1.263    0.201    0.087    0.227    0.632   21.999   18.096    6.507
     24.880  407.659    1.418    0.268    0.180    0.167    0.545   23.300   18.393    6.241
     24.890  406.039    1.301    0.234    0.120    0.201    0.579   23.165   17.651    6.080
     24.900  403.017    1.509    0.301    0.260    0.167    0.499   23.379   17.313    5.953
     24.910  407.831    1.232    0.368    0.147    0.198    0.579   23.407   18.169    5.449
     24.920  408.626    1.361    0.268    0.200    0.167    0.556   22.589   17.995    6.294
     24.930  403.543    1.459    0.234    0.060    0.134    0.549   22.416   17.614    6.325
     24.940  403.188    1.380    0.261    0.200    0.268    0.356   23.446   18.307    6.209
     24.950  402.956    1.536    0.234    0.120    0.201    0.601   23.262   17.751    5.318
     24.960  403.798    1.456    0.268    0.087    0.201    0.643   23.106   18.100    6.514
     24.970  399.800    1.520    0.234    0.067    0.234    0.529   21.868   17.317    6.175
     24.980  406.009    1.445    0.234    0.113    0.268    0.632   22.790   17.889    6.199
     24.990  400.533    1.445    0.301    0.120    0.268    0.412   23.189   16.814    5.679
     25.000  405.468    1.464    0.234    0.060    0.227    0.526   22.861   17.503    5.598
     25.010  403.826    1.429    0.234    0.147    0.167    0.632   22.428   18.033    5.598
     25.020  402.909    1.505    0.268    0.120    0.268    0.594   23.159   17.636    5.351
     25.030  405.608    1.471    0.301    0.214    0.268    0.674   23.662   18.333    6.109
     25.040  401.632    1.350    0.335    0.253    0.301    0.552   23.039   18.032    5.803
     25.050  402.417    1.445    0.234    0.173    0.167    0.591   23.267   18.659    6.151
     25.060  403.778    1.361    0.268    0.120    0.167    0.469   22.796   18.569    5.800
     25.070  400.430    1.490    0.268    0.033    0.201    0.643   22.321   18.124    6.133
     25.080  402.067    1.441    0.268    0.120    0.134    0.583   22.940   16.964    5.914
     25.090  404.011    1.418    0.268    0.067    0.268    0.571   22.947   17.519    6.018
     25.100  406.487    1.339    0.301    0.033    0.373    0.564   23.654   17.577    6.852
     25.110  406.440    1.376    0.301    0.067    0.201    0.518   22.972   17.394    6.493
     25.120  409.548    1.418    0.201    0.060    0.160    0.777   23.759   18.052    6.538
     25.130  407.041    1.320    0.234    0.127    0.201    0.545   23.253   17.286    6.512
     25.140  405.745    1.297    0.272    0.207    0.201    0.522   23.167   17.424    5.756
     25.150  406.163    1.282    0.234    0.067    0.239    0.637   23.363   17.435    5.839
     25.160  402.982    1.100    0.201    0.147    0.268    0.564   22.305   17.378    5.721
     25.170  406.730    1.126    0.268    0.226    0.201    0.723   22.990   18.125    5.723
     25.180  407.084    1.047    0.268    0.279    0.388    0.586   22.977   16.699    5.760
     25.190  407.675    1.384    0.234    0.231    0.227    0.499   23.649   17.743    5.679
     25.200  404.884    1.418    0.268    0.200    0.234    0.496   21.792   17.653    5.582
     25.210  406.904    1.331    0.234    0.200    0.234    0.613   21.575   17.845    5.479
     25.220  408.357    1.149    0.268    0.166    0.234    0.465   22.433   16.854    6.100
     25.230  410.523    1.346    0.268    0.173    0.272    0.591   22.681   18.059    5.460
     25.240  407.596    1.301    0.268    0.226    0.301    0.594   22.832   18.408    5.541
     25.250  410.117    1.384    0.227    0.173    0.368    0.533   22.683   18.057    5.577
     25.260  410.101    1.176    0.301    0.233    0.234    0.743   23.077   18.184    5.726
     25.270  407.847    1.062    0.234    0.279    0.299    0.749   21.564   18.990    5.821
     25.280  402.418    1.157    0.234    0.180    0.272    0.515   22.594   18.187    5.495
     25.290  407.013    1.141    0.301    0.067    0.201    0.639   22.406   17.841    5.441
     25.300  406.451    1.134    0.234    0.027    0.301    0.503   23.266   17.557    6.369
     25.310  407.548    1.137    0.234    0.094    0.234    0.488   22.521   18.037    6.030
     25.320  406.210    1.297    0.201    0.067    0.268    0.552   22.508   17.854    5.424
     25.330  408.069    1.331    0.201    0.120    0.201    0.599   22.657   18.789    5.945
     25.340  408.542    1.210    0.234    0.094    0.134    0.590   22.439   18.431    5.862
     25.350  407.462    1.028    0.234    0.100    0.239    0.608   21.763   18.426    5.527
     25.360  403.057    1.088    0.201    0.033    0.067    0.559   22.407   17.509    5.360
     25.370  408.098    1.043    0.268    0.067    0.354    0.594   22.953   18.254    5.575
     25.380  408.170    1.115    0.201    0.060    0.167    0.496   23.364   17.589    5.710
     25.390  403.796    1.062    0.201    0.033    0.100    0.465   22.821   17.323    6.044
     25.400  409.707    1.285    0.268    0.100    0.100    0.518   23.505   18.029    6.205
     25.410  407.158    1.126    0.234    0.094    0.134    0.553   23.179   17.250    5.605
     25.420  406.406    1.270    0.201    0.094    0.134    0.416   22.918   17.915    6.107
     25.430  404.025    1.179    0.234    0.087    0.067    0.522   23.041   17.491    5.966
     25.440  401.174    1.255    0.201    0.033    0.127    0.523   22.689   18.108    5.448
     25.450  405.327    1.380    0.227    0.060    0.033    0.450   22.749   17.092    6.088
     25.460  407.084    1.320    0.201    0.060    0.134    0.545   22.444   18.163    5.952
     25.470  404.406    1.312    0.201    0.033    0.167    0.583   23.000   18.255    5.802
     25.480  404.886    1.445    0.134    0.094    0.134    0.537   23.508   17.317    6.057
     25.490  405.794    1.308    0.234    0.120    0.234    0.341   22.660   17.876    5.751
     25.500  407.315    1.460    0.268    0.060    0.167    0.420   22.305   17.188    5.813
     25.510  404.696    1.308    0.234    0.094    0.167    0.423   22.508   16.832    5.892
     25.520  405.783    1.285    0.234    0.233    0.167    0.655   22.905   17.509    5.810
     25.530  405.879    1.551    0.134    0.166    0.227    0.545   22.597   17.158    5.527
     25.540  403.914    1.421    0.100    0.113    0.201    0.951   21.902   18.555    5.707
     25.550  405.605    1.320    0.060    0.200    0.167    0.739   21.709   17.756    5.997
     25.560  405.470    1.115    0.167    0.173    0.201    0.629   21.665   18.125    5.411
     25.570  407.979    1.141    0.167    0.033    0.134    0.580   22.066   17.661    5.997
     25.580  405.355    1.320    0.194    0.087    0.134    0.636   22.476   17.342    5.512
     25.590  406.010    1.532    0.067    0.180    0.100    0.659   22.519   16.959    5.753
     25.600  407.144    1.141    0.234    0.060    0.134    0.492   22.393   16.999    5.292
     25.610  402.854    1.281    0.201    0.193    0.167    0.458   23.593   17.034    5.690
     25.620  408.794    1.323    0.134    0.120    0.033    0.438   22.435   17.421    6.124
     25.630  411.358    1.392    0.134    0.147    0.201    0.481   21.837   17.711    5.839
     25.640  407.870    1.293    0.160    0.033    0.134    0.458   22.890   17.139    5.316
     25.650  407.927    1.168    0.201    0.120    0.134    0.420   23.513   17.179    5.984
     25.660  404.736    1.206    0.167    0.147    0.201    0.625   22.447   16.896    5.387
     25.670  413.299    1.380    0.167    0.087    0.301    0.602   22.652   17.138    5.801
     25.680  406.518    1.320    0.167    0.154    0.167    0.572   22.705   17.144    5.354
     25.690  406.716    1.301    0.167    0.173    0.134    0.402   23.268   16.754    5.344
     25.700  405.747    1.320    0.100    0.094    0.201    0.569   23.254   17.288    5.390
     25.710  404.533    1.361    0.100    0.147    0.234    0.591   22.810   18.042    5.553
     25.720  406.317    1.312    0.227    0.094    0.167    0.420   23.117   18.003    5.703
     25.730  403.681    1.399    0.134    0.113    0.201    0.379   23.119   16.721    5.561
     25.740  401.711    1.312    0.134    0.094    0.201    0.497   23.291   16.885    5.478
     25.750  403.418    1.392    0.100    0.094    0.167    0.553   22.118   16.547    5.417
     25.760  402.872    1.373    0.167    0.060    0.100    0.314   22.906   16.777    5.813
     25.770  403.906    1.221    0.167    0.033    0.201    0.443   22.435   16.752    5.501
     25.780  404.464    1.392    0.160    0.060    0.234    0.519   22.670   16.577    5.864
     25.790  399.357    1.346    0.134    0.113    0.201    0.534   22.124   17.034    5.457
     25.800  401.218    1.217    0.134    0.094    0.167    0.413   22.475   16.765    5.842
     25.810  403.867    1.320    0.201    0.127    0.100    0.466   22.276   17.235    5.991
     25.820  401.023    1.282    0.134    0.027    0.167    0.613   21.847   17.275    6.268
     25.830  405.196    1.190    0.033    0.094    0.201    0.614   22.481   17.632    5.754
     25.840  400.126    1.475    0.094    0.033    0.234    0.569   22.416   16.518    6.202
     25.850  401.497    1.327    0.067    0.060    0.134    0.652   22.623   17.310    5.485
     25.860  403.426    1.334    0.100    0.060    0.268    0.330   21.957   16.687    6.023
     25.870  402.673    1.232    0.100    0.067    0.167    0.330   22.158   16.912    6.334
     25.880  402.867    1.414    0.100    0.060    0.234    0.383   22.669   17.311    6.013
     25.890  401.671    1.202    0.067    0.000    0.201    0.515   22.823   16.550    5.951
     25.900  400.503    1.361    0.134    0.087    0.234    0.564   22.031   16.762    6.111
     25.910  402.573    1.365    0.100    0.067    0.134    0.496   22.255   16.848    5.843
     25.920  403.445    1.240    0.167    0.094    0.100    0.443   22.399   16.646    5.483
     25.930  401.539    1.380    0.134    0.033    0.234    0.689   21.741   17.150    5.602
     25.940  406.280    1.554    0.167    0.127    0.160    0.591   22.701   17.740    6.090
     25.950  404.546    1.141    0.201    0.067    0.134    0.462   21.854   17.484    6.018
     25.960  405.636    1.365    0.167    0.033    0.268    0.425   22.105   17.960    5.993
     25.970  404.721    1.327    0.234    0.060    0.100    0.337   22.473   16.810    6.120
     25.980  405.690    1.339    0.301    0.033    0.205    0.519   22.422   17.842    5.832
     25.990  404.823    1.221    0.201    0.027    0.067    0.333   22.786   17.102    5.488
     26.000  403.597    1.009    0.234    0.033    0.134    0.349   21.757   16.887    5.773
     26.010  405.460    1.160    0.268    0.033    0.167    0.489   22.059   17.939    5.825
     26.020  403.920    1.115    0.301    0.094    0.272    0.352   22.860   17.170    5.597
     26.030  404.232    1.607    0.268    0.067    0.167    0.322   22.139   16.782    6.215
     26.040  407.401    1.646    0.234    0.060    0.234    0.307   23.752   17.539    5.946
     26.050  403.485    1.270    0.234    0.100    0.201    0.277   23.133   17.168    5.787
     26.060  406.286    1.282    0.301    0.060    0.134    0.277   23.024   17.051    5.798
     26.070  408.236    1.248    0.234    0.067    0.134    0.272   22.917   16.740    5.829
     26.080  404.539    1.206    0.234    0.127    0.167    0.208   23.319   16.678    6.123
     26.090  406.562    1.464    0.268    0.033    0.234    0.231   22.761   16.335    5.748
     26.100  405.456    1.335    0.268    0.067    0.134    0.307   22.938   15.561    6.305
     26.110  400.309    1.141    0.201    0.147    0.100    0.186   23.355   16.098    6.024
     26.120  405.319    1.168    0.167    0.180    0.134    0.462   23.630   16.417    5.756
     26.130  407.089    1.373    0.160    0.060    0.134    0.500   23.666   17.330    5.928
     26.140  403.441    1.384    0.268    0.067    0.100    0.372   22.401   17.649    5.936
     26.150  406.005    1.285    0.194    0.033    0.100    0.383   23.393   17.378    6.548
     26.160  404.655    1.179    0.167    0.067    0.167    0.447   23.141   17.388    5.984
     26.170  404.763    1.301    0.201    0.033    0.201    0.330   23.539   16.864    6.325
     26.180  403.173    1.259    0.167    0.127    0.301    0.409   23.347   17.636    6.107
     26.190  403.546    1.206    0.167    0.067    0.060    0.299   23.026   16.989    6.019
     26.200  411.362    1.354    0.268    0.113    0.134    0.280   23.257   17.335    6.160
     26.210  408.286    1.259    0.201    0.027    0.100    0.325   23.220   16.556    5.818
     26.220  405.483    1.308    0.234    0.060    0.067    0.375   22.429   16.986    5.619
     26.230  407.454    1.354    0.167    0.087    0.167    0.360   22.733   17.969    5.994
     26.240  409.565    1.168    0.268    0.067    0.167    0.409   22.424   18.637    5.981
     26.250  405.518    1.149    0.134    0.033    0.067    0.360   22.937   18.087    5.910
     26.260  402.617    1.179    0.167    0.060    0.000    0.363   22.253   17.461    6.031
     26.270  405.604    1.195    0.234    0.033    0.100    0.435   24.093   17.354    5.800
     26.280  405.758    1.213    0.194    0.033    0.060    0.288   23.359   17.540    5.539
     26.290  402.364    1.376    0.234    0.120    0.067    0.288   23.718   17.349    5.974
     26.300  406.386    1.373    0.201    0.067    0.100    0.458   23.101   17.714    5.718
     26.310  402.323    1.168    0.194    0.127    0.127    0.424   23.019   17.501    6.275
     26.320  404.314    1.282    0.201    0.087    0.134    0.299   22.992   18.433    5.941
     26.330  403.166    1.392    0.234    0.087    0.134    0.500   22.123   17.751    5.918
     26.340  408.315    1.312    0.134    0.053    0.033    0.216   23.715   18.078    6.177
     26.350  400.315    1.285    0.201    0.060    0.067    0.356   21.925   16.814    6.160
     26.360  400.156    1.282    0.301    0.033    0.067    0.291   21.956   16.381    6.274
     26.370  402.562    1.259    0.268    0.180    0.027    0.193   22.528   17.304    6.521
     26.380  402.313    1.350    0.268    0.120    0.033    0.219   22.104   17.039    6.432
     26.390  405.848    1.088    0.301    0.113    0.134    0.261   22.908   17.402    6.346
     26.400  405.654    1.069    0.134    0.027    0.067    0.288   23.008   17.587    5.628
     26.410  403.268    1.388    0.167    0.033    0.100    0.446   22.803   18.260    5.941
     26.420  402.377    1.255    0.134    0.033    0.033    0.321   22.967   17.930    5.841
     26.430  402.160    1.259    0.167    0.120    0.033    0.329   22.178   16.509    6.123
     26.440  406.325    1.301    0.167    0.067    0.067    0.348   21.876   17.511    6.361
     26.450  403.868    1.229    0.201    0.033    0.100    0.401   22.216   16.984    6.338
     26.460  406.833    1.221    0.201    0.094    0.134    0.261   22.693   16.864    5.696
     26.470  408.322    1.498    0.167    0.060    0.100    0.182   22.292   16.623    6.445
     26.480  406.507    1.301    0.167    0.033    0.100    0.409   23.100   17.051    5.695
     26.490  406.037    1.168    0.094    0.113    0.067    0.356   22.138   17.021    5.814
     26.500  402.376    1.566    0.201    0.094    0.201    0.413   21.931   16.611    6.180
     26.510  403.524    1.441    0.134    0.000    0.167    0.242   22.788   16.565    6.029
     26.520  405.529    1.551    0.167    0.113    0.134    0.318   22.485   16.981    5.942
     26.530  404.289    1.229    0.100    0.094    0.100    0.310   22.646   17.273    5.843
     26.540  403.511    1.487    0.201    0.173    0.100    0.424   22.095   17.588    6.003
     26.550  407.790    1.415    0.201    0.067    0.067    0.261   22.267   18.266    6.247
     26.560  410.261    1.365    0.134    0.080    0.100    0.329   22.635   17.578    5.866
     26.570  408.029    1.532    0.134    0.094    0.134    0.155   22.777   16.678    6.203
     26.580  404.660    1.320    0.167    0.087    0.033    0.136   22.418   17.140    5.863
     26.590  407.689    1.312    0.201    0.087    0.033    0.310   21.834   17.108    5.871
     26.600  407.382    1.471    0.234    0.033    0.033    0.329   21.817   18.541    6.106
     26.610  406.151    1.415    0.261    0.120    0.100    0.329   22.728   17.679    5.923
     26.620  404.899    1.293    0.167    0.173    0.067    0.382   22.134   18.760    5.916
     26.630  407.855    1.301    0.167    0.087    0.060    0.529   22.367   18.015    5.990
     26.640  406.574    1.285    0.234    0.127    0.167    0.265   22.889   17.429    6.399
     26.650  404.337    1.354    0.134    0.033    0.100    0.310   22.074   17.912    5.644
     26.660  406.603    1.426    0.261    0.033    0.167    0.413   23.863   17.912    5.980
     26.670  409.039    1.361    0.234    0.027    0.134    0.401   23.119   17.424    6.019
     26.680  409.456    1.354    0.201    0.100    0.134    0.356   23.328   19.155    5.193
     26.690  408.370    1.468    0.227    0.060    0.094    0.397   22.573   18.864    5.748
     26.700  408.426    1.320    0.167    0.067    0.100    0.473   22.321   18.315    5.826
     26.710  405.237    1.316    0.201    0.033    0.134    0.337   22.632   18.063    5.945
     26.720  406.128    1.168    0.234    0.033    0.100    0.235   23.014   18.572    5.808
     26.730  405.049    1.274    0.272    0.060    0.033    0.166   22.052   18.481    6.034
     26.740  402.841    1.437    0.234    0.060    0.167    0.268   22.686   17.012    5.783
     26.750  402.183    1.339    0.234    0.094    0.067    0.182   22.183   17.406    5.490
     26.760  405.131    1.464    0.268    0.033    0.067    0.254   22.506   17.521    6.040
     26.770  405.776    1.255    0.201    0.060    0.033    0.193   22.488   17.455    5.777
     26.780  406.631    1.088    0.167    0.067    0.067    0.219   22.160   18.194    5.889
     26.790  404.794    1.195    0.167    0.100    0.067    0.265   23.067   18.067    5.743
     26.800  407.112    1.365    0.167    0.067    0.268    0.390   22.433   19.030    5.781
     26.810  408.339    1.418    0.167    0.087    0.067    0.390   22.628   18.381    6.203
     26.820  407.362    1.487    0.067    0.000    0.160    0.545   22.896   18.477    5.587
     26.830  409.515    1.221    0.167    0.094    0.167    0.401   23.001   19.733    5.368
     26.840  410.568    1.505    0.201    0.067    0.100    0.402   23.218   19.761    6.011
     26.850  406.452    1.513    0.167    0.033    0.094    0.265   22.943   19.035    6.091
     26.860  405.546    1.327    0.268    0.067    0.167    0.291   22.338   18.974    5.879
     26.870  407.205    1.301    0.227    0.127    0.100    0.424   22.228   18.559    5.554
     26.880  408.050    1.373    0.167    0.113    0.134    0.500   22.755   19.192    5.964
     26.890  407.461    1.285    0.227    0.027    0.194    0.379   22.153   18.858    5.623
     26.900  410.622    1.471    0.234    0.094    0.160    0.435   21.444   18.481    5.989
     26.910  407.472    1.540    0.227    0.067    0.100    0.352   22.822   18.248    5.625
     26.920  405.425    1.505    0.201    0.033    0.194    0.500   21.887   18.804    5.467
     26.930  405.704    1.540    0.033    0.033    0.134    0.545   20.852   19.291    5.836
     26.940  407.788    1.285    0.160    0.060    0.134    0.432   21.206   18.874    6.012
     26.950  408.155    1.141    0.100    0.094    0.067    0.390   21.948   18.647    5.716
     26.960  403.261    1.274    0.033    0.033    0.067    0.193   21.367   18.475    5.882
     26.970  408.085    1.088    0.100    0.033    0.100    0.405   22.037   18.872    5.749
     26.980  411.665    1.187    0.067    0.094    0.100    0.405   22.304   18.941    5.426
     26.990  408.793    1.274    0.094    0.094    0.067    0.367   22.534   19.287    5.525
     27.000  411.987    1.376    0.100    0.120    0.033    0.329   23.022   18.784    5.495
     27.010  408.094    1.274    0.201    0.033    0.134    0.360   22.408   18.486    5.368
     27.020  406.027    1.176    0.067    0.094    0.100    0.405   22.432   18.913    5.548
     27.030  408.982    1.479    0.100    0.087    0.160    0.250   22.518   18.556    6.013
     27.040  408.595    1.035    0.067    0.033    0.100    0.379   22.410   18.405    5.633
     27.050  408.121    1.141    0.067    0.033    0.134    0.443   22.512   18.849    5.923
     27.060  409.595    1.289    0.067    0.033    0.067    0.496   21.927   19.118    5.639
     27.070  410.548    1.153    0.167    0.053    0.198    0.481   22.524   19.474    5.613
     27.080  409.547    1.202    0.100    0.033    0.105    0.352   22.336   18.778    5.408
     27.090  407.093    1.380    0.033    0.027    0.205    0.443   21.046   18.908    5.610
     27.100  412.313    1.267    0.067    0.067    0.100    0.397   21.753   18.456    5.914
     27.110  409.379    1.327    0.134    0.033    0.134    0.242   21.751   18.197    5.938
     27.120  408.867    1.323    0.100    0.060    0.105    0.325   23.069   18.478    5.413
     27.130  405.375    1.418    0.100    0.067    0.134    0.359   22.922   17.986    5.830
     27.140  412.033    1.384    0.167    0.027    0.165    0.325   23.085   19.089    5.439
     27.150  406.665    1.399    0.234    0.033    0.194    0.405   23.102   18.958    5.951
     27.160  409.354    1.115    0.261    0.053    0.100    0.379   22.877   19.894    6.105
     27.170  411.909    1.126    0.234    0.033    0.067    0.409   23.281   19.302    5.668
     27.180  412.416    1.304    0.201    0.094    0.067    0.333   23.580   19.282    5.445
     27.190  413.105    1.195    0.201    0.120    0.134    0.397   23.462   19.391    5.816
     27.200  417.262    1.346    0.167    0.067    0.134    0.390   23.756   18.838    5.621
     27.210  405.330    1.297    0.261    0.094    0.100    0.518   22.475   19.336    5.657
     27.220  407.636    1.392    0.268    0.033    0.127    0.329   21.697   18.710    5.851
     27.230  411.908    1.346    0.167    0.094    0.100    0.481   23.074   18.817    6.315
     27.240  410.827    1.441    0.167    0.067    0.100    0.284   22.678   18.594    6.130
     27.250  410.994    1.418    0.134    0.060    0.100    0.284   22.494   18.489    5.542
     27.260  410.813    1.441    0.100    0.173    0.100    0.420   23.084   19.006    5.474
     27.270  409.231    1.354    0.134    0.173    0.033    0.484   22.808   19.000    5.821
     27.280  411.105    1.312    0.160    0.094    0.067    0.280   22.597   18.047    5.401
     27.290  409.784    1.418    0.234    0.147    0.067    0.397   22.688   18.282    5.788
     27.300  409.092    1.285    0.234    0.027    0.167    0.455   22.888   17.340    5.736
     27.310  407.865    1.255    0.134    0.094    0.100    0.356   23.177   17.852    5.851
     27.320  406.723    1.339    0.201    0.094    0.100    0.397   23.451   17.507    5.520
     27.330  409.696    1.392    0.100    0.094    0.100    0.534   23.005   19.165    5.583
     27.340  410.029    1.312    0.167    0.033    0.000    0.314   22.046   19.086    5.554
     27.350  405.293    1.259    0.134    0.067    0.067    0.394   22.915   18.728    5.823
     27.360  406.954    1.327    0.167    0.033    0.201    0.254   22.309   18.730    5.984
     27.370  407.424    1.229    0.100    0.087    0.134    0.344   22.686   18.445    5.905
     27.380  410.137    1.354    0.167    0.207    0.067    0.370   22.893   17.967    5.977
     27.390  409.406    1.388    0.167    0.140    0.167    0.382   23.084   17.666    6.187
     27.400  410.334    1.339    0.167    0.173    0.160    0.549   22.152   19.148    5.909
     27.410  408.214    1.259    0.201    0.113    0.067    0.344   22.457   19.050    6.303
     27.420  407.468    1.274    0.167    0.060    0.134    0.466   22.273   19.620    5.946
     27.430  414.509    1.479    0.100    0.094    0.176    0.397   22.876   18.932    6.207
     27.440  411.238    1.418    0.160    0.154    0.100    0.439   22.130   19.707    6.261
     27.450  407.395    1.312    0.227    0.113    0.160    0.404   21.993   18.295    6.305
     27.460  405.380    1.392    0.194    0.120    0.134    0.466   23.127   18.845    6.317
     27.470  408.184    1.441    0.201    0.060    0.134    0.583   22.770   18.390    6.716
     27.480  406.375    1.320    0.201    0.173    0.100    0.360   22.477   17.997    6.895
     27.490  406.342    1.380    0.201    0.147    0.234    0.436   22.387   18.027    6.668
     27.500  407.681    1.539    0.234    0.027    0.134    0.349   22.159   18.351    6.229
     27.510  409.079    1.403    0.234    0.067    0.100    0.455   22.637   19.265    6.197
     27.520  406.225    1.418    0.234    0.087    0.167    0.515   22.968   18.735    6.198
     27.530  408.462    1.248    0.201    0.060    0.067    0.375   23.177   18.746    6.283
     27.540  409.287    1.441    0.268    0.094    0.239    0.295   22.713   17.874    6.459
     27.550  407.699    1.274    0.201    0.094    0.134    0.474   23.003   18.985    6.297
     27.560  412.218    1.274    0.268    0.033    0.100    0.420   23.225   18.773    6.223
     27.570  413.807    1.388    0.234    0.087    0.134    0.318   23.150   17.908    6.479
     27.580  410.853    1.543    0.167    0.060    0.134    0.367   22.674   18.958    6.225
     27.590  412.360    1.471    0.234    0.033    0.134    0.295   22.672   17.559    6.289
     27.600  412.017    1.365    0.261    0.060    0.134    0.394   23.193   18.774    6.643
     27.610  410.713    1.445    0.201    0.067    0.100    0.307   23.952   18.020    6.020
     27.620  411.883    1.407    0.234    0.094    0.060    0.261   23.541   17.671    6.493
     27.630  410.393    1.593    0.234    0.087    0.138    0.291   22.808   18.257    5.962
     27.640  406.023    1.479    0.201    0.127    0.094    0.295   22.462   17.964    5.948
     27.650  415.875    1.399    0.234    0.033    0.100    0.307   22.768   18.488    6.664
     27.660  410.251    1.267    0.167    0.094    0.033    0.349   22.770   18.793    6.298
     27.670  403.616    1.339    0.201    0.200    0.000    0.197   21.230   18.827    6.460
     27.680  411.250    1.380    0.268    0.134    0.127    0.277   22.354   18.929    5.946
     27.690  408.799    1.551    0.201    0.087    0.100    0.231   21.371   18.580    6.216
     27.700  407.698    1.505    0.227    0.094    0.067    0.322   22.341   18.464    6.046
     27.710  408.627    1.615    0.268    0.067    0.127    0.269   22.201   18.818    5.991
     27.720  409.573    1.426    0.167    0.067    0.134    0.269   23.665   19.018    5.537
     27.730  410.756    1.285    0.234    0.127    0.205    0.333   23.155   19.357    5.833
     27.740  410.921    1.388    0.294    0.094    0.134    0.242   23.283   18.360    6.414
     27.750  411.059    1.399    0.201    0.060    0.033    0.254   23.097   19.159    5.955
     27.760  412.312    1.232    0.268    0.113    0.167    0.436   23.150   19.117    5.778
     27.770  413.799    1.487    0.361    0.094    0.100    0.303   23.327   18.396    6.000
     27.780  413.939    1.365    0.134    0.094    0.100    0.390   23.101   18.460    5.929
     27.790  415.078    1.327    0.167    0.094    0.134    0.318   23.579   19.305    6.382
     27.800  409.177    1.407    0.134    0.067    0.100    0.409   22.353   18.649    5.551
     27.810  411.093    1.657    0.194    0.060    0.100    0.386   23.051   19.353    6.202
     27.820  412.019    1.354    0.167    0.094    0.100    0.397   23.057   18.619    6.542
     27.830  410.016    1.426    0.194    0.100    0.067    0.367   23.282   19.051    6.280
     27.840  411.420    1.195    0.167    0.087    0.134    0.564   23.223   19.840    5.907
     27.850  412.300    1.297    0.167    0.033    0.134    0.703   22.647   19.893    6.529
     27.860  408.684    1.365    0.234    0.094    0.033    0.504   22.370   18.859    5.949
     27.870  408.807    1.365    0.268    0.087    0.067    0.527   22.741   19.505    6.225
     27.880  407.604    1.206    0.187    0.140    0.100    0.397   22.650   19.011    5.875
     27.890  407.763    1.365    0.201    0.087    0.033    0.541   22.852   19.130    5.963
     27.900  412.407    1.168    0.201    0.094    0.134    0.609   22.459   18.559    6.560
     27.910  415.448    1.035    0.167    0.087    0.100    0.595   22.656   19.243    6.748
     27.920  409.474    1.354    0.134    0.127    0.067    0.568   22.156   19.302    6.138
     27.930  409.888    1.278    0.134    0.094    0.134    0.458   22.499   20.004    6.151
     27.940  410.192    1.456    0.201    0.094    0.134    0.534   22.272   19.072    6.242
     27.950  408.843    1.468    0.167    0.060    0.234    0.500   23.288   19.955    5.734
     27.960  408.940    1.289    0.134    0.094    0.134    0.693   22.474   18.803    5.823
     27.970  408.265    1.259    0.167    0.094    0.100    0.458   22.726   18.943    5.970
     27.980  406.064    1.361    0.134    0.033    0.100    0.394   23.063   19.315    6.079
     27.990  410.641    1.513    0.160    0.094    0.067    0.572   23.485   19.621    5.991
     28.000  403.549    1.308    0.067    0.033    0.100    0.488   22.897   18.172    6.048
     28.010  409.238    1.536    0.067    0.094    0.134    0.727   23.377   19.216    5.850
     28.020  408.453    1.418    0.100    0.033    0.201    0.507   23.341   19.698    5.639
     28.030  407.646    1.418    0.100    0.000    0.138    0.564   23.708   19.037    5.684
     28.040  406.813    1.399    0.098    0.094    0.160    0.727   23.265   18.752    5.846
     28.050  405.395    1.354    0.167    0.033    0.134    0.507   22.942   19.315    6.045
     28.060  406.191    1.335    0.100    0.147    0.167    0.515   22.791   18.255    6.054
     28.070  408.848    1.255    0.160    0.060    0.100    0.715   23.478   18.880    6.154
     28.080  408.060    1.350    0.194    0.060    0.100    0.534   22.958   19.113    6.242
     28.090  406.003    1.115    0.167    0.147    0.033    0.383   23.170   18.408    6.794
     28.100  407.594    1.073    0.268    0.060    0.000    0.470   22.303   18.877    6.434
     28.110  405.274    1.331    0.134    0.120    0.067    0.379   22.338   18.901    6.589
     28.120  411.317    1.384    0.201    0.094    0.033    0.571   23.316   19.948    5.815
     28.130  405.493    1.308    0.234    0.033    0.067    0.632   22.737   19.292    5.865
     28.140  404.732    1.217    0.268    0.100    0.033    0.560   22.271   18.854    5.821
     28.150  405.175    1.009    0.194    0.094    0.033    0.393   23.230   18.241    5.827
     28.160  406.567    1.168    0.167    0.033    0.094    0.344   22.523   17.419    6.459
     28.170  405.635    1.248    0.134    0.100    0.033    0.242   23.140   18.022    6.377
     28.180  408.940    1.354    0.201    0.033    0.033    0.435   22.361   18.636    6.039
     28.190  407.424    1.035    0.160    0.067    0.000    0.451   22.702   18.205    5.743
     28.200  403.420    1.126    0.134    0.120    0.033    0.602   23.052   18.811    6.210
     28.210  404.471    1.361    0.234    0.147    0.033    0.382   22.934   17.637    5.691
     28.220  409.069    1.376    0.194    0.113    0.033    0.435   23.064   17.922    5.728
     28.230  406.622    1.168    0.134    0.147    0.094    0.397   23.290   17.949    6.540
     28.240  406.423    1.176    0.167    0.053    0.033    0.446   23.302   17.600    6.131
     28.250  407.725    1.285    0.167    0.087    0.160    0.557   22.138   17.828    5.943
     28.260  406.803    1.195    0.167    0.027    0.167    0.590   22.554   18.842    6.294
     28.270  407.189    1.293    0.167    0.000    0.100    0.549   22.518   17.932    6.046
     28.280  408.888    1.096    0.201    0.147    0.134    0.446   23.350   18.173    6.333
     28.290  409.293    1.327    0.100    0.147    0.134    0.477   22.850   19.234    6.413
     28.300  407.898    1.183    0.167    0.067    0.100    0.451   23.380   18.483    6.613
     28.310  407.990    1.187    0.067    0.087    0.165    0.545   23.449   18.302    6.521
     28.320  411.566    1.339    0.134    0.127    0.067    0.587   24.287   18.698    6.541
     28.330  409.454    1.232    0.201    0.147    0.134    0.541   23.503   18.220    6.298
     28.340  408.653    1.426    0.167    0.060    0.067    0.601   23.355   18.591    6.044
     28.350  409.173    1.293    0.167    0.027    0.033    0.439   23.646   18.311    6.753
     28.360  410.999    1.407    0.201    0.147    0.033    0.537   24.265   18.684    6.878
     28.370  411.865    1.001    0.268    0.094    0.239    0.519   22.901   18.676    6.559
     28.380  408.654    1.232    0.167    0.087    0.167    0.632   22.530   18.423    6.307
     28.390  409.900    1.126    0.201    0.094    0.234    0.595   23.777   18.303    6.595
     28.400  406.118    1.449    0.201    0.027    0.134    0.560   22.084   19.227    6.290
     28.410  405.983    1.323    0.167    0.033    0.301    0.591   22.299   18.809    6.253
     28.420  403.193    1.426    0.234    0.033    0.201    0.488   23.078   19.306    5.932
     28.430  405.690    1.399    0.134    0.067    0.134    0.534   22.551   18.767    6.465
     28.440  408.021    1.255    0.201    0.033    0.234    0.488   22.575   18.682    6.857
     28.450  402.172    1.316    0.167    0.000    0.167    0.451   22.138   18.200    5.871
     28.460  404.545    1.100    0.134    0.033    0.100    0.511   23.008   18.801    5.694
     28.470  406.615    1.009    0.201    0.033    0.167    0.602   24.073   18.289    6.270
     28.480  404.173    1.141    0.134    0.033    0.100    0.666   22.625   17.931    6.448
     28.490  406.948    1.274    0.294    0.138    0.201    0.379   22.993   18.147    7.249
     28.500  406.303    1.210    0.167    0.000    0.134    0.553   23.487   18.167    6.314
     28.510  407.634    0.956    0.167    0.033    0.134    0.583   22.960   18.812    6.945
     28.520  403.487    1.115    0.234    0.053    0.194    0.435   23.107   18.247    6.023
     28.530  407.908    1.123    0.201    0.033    0.201    0.578   23.325   18.844    6.588
     28.540  408.939    1.229    0.234    0.033    0.160    0.416   23.633   18.014    6.592
     28.550  406.716    1.293    0.234    0.067    0.227    0.526   23.672   17.765    6.385
     28.560  406.021    1.179    0.234    0.067    0.167    0.451   22.794   18.563    6.080
     28.570  406.222    1.115    0.201    0.033    0.100    0.435   22.528   18.440    6.749
     28.580  408.704    1.016    0.234    0.000    0.167    0.553   23.270   18.722    6.261
     28.590  406.964    1.168    0.201    0.067    0.134    0.356   22.830   18.426    6.293
     28.600  405.343    1.346    0.201    0.067    0.187    0.523   22.214   18.899    6.384
     28.610  409.620    1.213    0.167    0.033    0.261    0.432   22.857   18.524    6.461
     28.620  409.001    1.088    0.167    0.067    0.067    0.435   22.794   18.368    5.921
     28.630  405.161    1.168    0.227    0.000    0.167    0.386   22.862   18.288    6.263
     28.640  411.781    1.471    0.234    0.033    0.268    0.523   21.887   19.799    5.874
     28.650  411.793    0.956    0.167    0.094    0.301    0.534   22.204   18.892    6.516
     28.660  408.526    1.073    0.201    0.033    0.134    0.515   22.274   20.072    6.757
     28.670  412.301    1.274    0.201    0.067    0.100    0.534   21.999   19.798    6.275
     28.680  408.463    1.176    0.134    0.067    0.067    0.405   22.335   20.048    5.607
     28.690  405.531    1.301    0.201    0.033    0.067    0.409   22.743   18.755    5.897
     28.700  406.721    1.399    0.268    0.033    0.100    0.344   22.345   18.888    5.879
     28.710  408.709    1.335    0.167    0.067    0.067    0.405   22.474   18.137    5.628
     28.720  410.102    1.380    0.100    0.033    0.067    0.352   22.659   18.804    5.923
     28.730  410.444    1.270    0.268    0.033    0.067    0.375   22.588   18.746    5.753
     28.740  411.645    1.179    0.234    0.000    0.100    0.258   22.207   18.652    5.792
     28.750  410.736    1.354    0.201    0.033    0.060    0.382   22.035   19.134    5.857
     28.760  408.466    1.452    0.201    0.067    0.154    0.356   20.963   17.949    5.780
     28.770  408.925    1.293    0.234    0.094    0.100    0.420   21.260   18.716    6.386
     28.780  407.571    1.301    0.134    0.060    0.033    0.496   21.828   18.466    5.697
     28.790  410.467    0.982    0.261    0.094    0.094    0.507   22.814   19.509    5.892
     28.800  407.672    1.126    0.167    0.060    0.071    0.351   22.231   17.628    5.443
     28.810  406.049    1.501    0.167    0.067    0.033    0.344   22.805   17.488    5.307
     28.820  410.534    1.244    0.167    0.067    0.060    0.477   22.459   18.852    5.909
     28.830  411.422    1.460    0.201    0.120    0.067    0.254   22.338   18.977    5.847
     28.840  408.319    1.540    0.167    0.067    0.100    0.382   22.832   18.047    6.046
     28.850  411.412    1.346    0.134    0.033    0.067    0.431   22.193   18.894    6.015
     28.860  405.509    1.248    0.134    0.094    0.094    0.416   21.675   18.003    5.793
     28.870  410.580    1.437    0.234    0.060    0.067    0.409   23.557   18.433    5.883
     28.880  406.955    1.376    0.201    0.094    0.067    0.329   23.213   18.376    5.729
     28.890  410.800    1.274    0.201    0.033    0.060    0.382   23.117   18.541    6.271
     28.900  408.964    1.141    0.167    0.053    0.194    0.363   21.819   19.210    5.578
     28.910  406.660    1.123    0.167    0.120    0.134    0.390   22.550   18.767    5.523
     28.920  406.652    1.062    0.100    0.094    0.201    0.458   22.868   18.306    5.652
     28.930  408.378    1.267    0.134    0.033    0.160    0.390   22.617   18.646    6.126
     28.940  413.207    1.274    0.167    0.087    0.094    0.530   22.587   18.716    5.971
     28.950  412.728    0.963    0.201    0.033    0.134    0.352   23.070   18.463    6.590
     28.960  410.295    1.327    0.134    0.067    0.134    0.515   23.004   19.070    6.004
     28.970  408.928    1.403    0.201    0.060    0.134    0.469   22.698   18.947    5.846
     28.980  409.583    1.415    0.234    0.027    0.134    0.481   22.995   18.372    5.804
     28.990  409.959    1.232    0.201    0.067    0.265    0.404   22.415   18.645    5.734
     29.000  411.584    1.149    0.134    0.033    0.201    0.397   23.440   19.489    6.188
     29.010  408.234    1.195    0.234    0.000    0.268    0.435   22.563   18.003    5.924
     29.020  407.306    1.339    0.234    0.053    0.201    0.469   22.669   18.705    5.987
     29.030  409.568    1.179    0.268    0.027    0.201    0.443   23.410   17.458    6.045
     29.040  413.221    1.547    0.234    0.060    0.167    0.352   23.264   19.220    5.980
     29.050  413.110    1.255    0.268    0.000    0.328    0.356   23.111   19.221    6.089
     29.060  410.408    1.141    0.167    0.060    0.201    0.602   23.234   19.680    5.922
     29.070  412.632    1.153    0.201    0.027    0.361    0.397   23.754   18.835    6.313
     29.080  411.436    1.384    0.201    0.033    0.167    0.401   22.865   18.855    5.918
     29.090  409.470    1.232    0.201    0.060    0.234    0.530   23.169   19.417    6.402
     29.100  416.080    1.656    0.167    0.060    0.167    0.371   23.175   19.336    5.861
     29.110  413.593    1.320    0.167    0.033    0.067    0.397   23.441   18.340    5.803
     29.120  410.543    1.388    0.234    0.033    0.201    0.322   23.584   18.169    5.941
     29.130  415.620    1.376    0.167    0.000    0.201    0.416   24.129   18.206    6.385
     29.140  412.976    1.361    0.167    0.033    0.261    0.511   23.655   18.718    5.964
     29.150  409.466    1.361    0.234    0.033    0.201    0.379   23.357   18.778    6.224
     29.160  410.793    1.468    0.167    0.067    0.134    0.473   23.310   19.508    6.149
     29.170  410.398    1.373    0.201    0.027    0.187    0.511   22.324   19.218    6.023
     29.180  413.624    1.179    0.201    0.033    0.160    0.523   24.334   19.792    5.540
     29.190  414.438    1.297    0.234    0.000    0.134    0.284   23.411   19.642    6.042
     29.200  410.665    1.285    0.268    0.087    0.201    0.337   22.715   19.422    5.952
     29.210  411.108    1.248    0.234    0.127    0.167    0.310   22.734   19.106    6.097
     29.220  411.149    1.229    0.234    0.033    0.167    0.254   22.665   20.208    6.535
     29.230  411.116    1.308    0.201    0.033    0.067    0.254   23.249   19.828    6.106
     29.240  409.350    1.047    0.234    0.033    0.094    0.477   23.461   19.493    5.922
     29.250  408.446    1.221    0.167    0.060    0.201    0.435   22.307   20.602    5.510
     29.260  411.201    1.399    0.134    0.113    0.134    0.469   23.459   20.360    5.934
     29.270  411.562    1.308    0.294    0.000    0.354    0.462   22.645   19.960    5.711
     29.280  411.675    1.160    0.201    0.033    0.373    0.250   22.670   19.934    6.125
     29.290  412.019    1.312    0.234    0.100    0.201    0.371   23.327   20.137    6.371
     29.300  410.926    1.392    0.234    0.000    0.201    0.534   22.940   19.978    5.868
     29.310  410.372    1.361    0.201    0.033    0.167    0.424   24.140   19.335    5.973
     29.320  413.067    1.335    0.234    0.060    0.201    0.374   23.186   20.173    6.173
     29.330  413.611    1.403    0.167    0.053    0.294    0.318   22.416   19.477    5.844
     29.340  415.494    1.482    0.201    0.033    0.234    0.314   23.311   19.967    5.728
     29.350  412.693    1.255    0.201    0.000    0.067    0.321   22.543   19.299    5.837
     29.360  412.023    1.308    0.268    0.100    0.033    0.272   23.140   18.942    5.713
     29.370  415.664    1.141    0.201    0.033    0.287    0.390   23.350   19.272    6.094
     29.380  412.890    1.415    0.234    0.067    0.134    0.310   22.545   18.744    5.872
     29.390  414.776    1.357    0.268    0.094    0.134    0.469   23.076   19.342    5.995
     29.400  412.745    1.418    0.301    0.033    0.100    0.371   21.623   19.079    5.565
     29.410  411.513    1.346    0.167    0.060    0.134    0.397   22.520   18.957    5.795
     29.420  410.025    1.285    0.227    0.060    0.134    0.291   21.709   18.586    6.038
     29.430  411.468    1.589    0.234    0.000    0.167    0.318   22.365   19.785    5.856
     29.440  413.466    1.168    0.201    0.033    0.138    0.363   22.246   19.964    5.936
     29.450  410.052    1.293    0.134    0.027    0.167    0.481   21.753   18.844    5.398
     29.460  409.861    1.088    0.201    0.027    0.234    0.443   21.873   19.743    5.519
     29.470  414.536    0.982    0.201    0.060    0.232    0.397   23.192   20.556    5.923
     29.480  413.270    1.206    0.234    0.033    0.100    0.409   22.393   20.138    5.986
     29.490  414.079    1.176    0.201    0.033    0.261    0.360   22.673   20.493    5.595
     29.500  413.134    1.206    0.167    0.060    0.234    0.272   22.992   19.666    5.316
     29.510  413.296    1.327    0.134    0.067    0.167    0.484   21.998   19.807    5.814
     29.520  412.823    1.373    0.234    0.067    0.167    0.458   23.022   19.594    5.137
     29.530  413.042    1.267    0.167    0.000    0.100    0.428   22.421   19.453    5.665
     29.540  407.929    1.202    0.201    0.000    0.100    0.386   23.282   18.564    5.924
     29.550  406.545    1.190    0.201    0.067    0.100    0.435   22.454   19.662    5.573
     29.560  408.927    1.350    0.261    0.000    0.105    0.329   22.809   19.711    5.973
     29.570  412.884    1.232    0.301    0.033    0.134    0.280   22.881   19.284    5.508
     29.580  406.928    1.255    0.167    0.033    0.134    0.458   22.576   19.598    5.774
     29.590  409.582    1.213    0.201    0.067    0.134    0.352   22.934   19.873    5.666
     29.600  410.512    1.160    0.294    0.100    0.134    0.348   22.704   19.968    5.089
     29.610  412.156    1.153    0.268    0.067    0.134    0.405   22.834   19.726    5.679
     29.620  410.201    1.179    0.167    0.000    0.201    0.307   22.606   19.216    5.408
     29.630  409.273    1.100    0.227    0.060    0.201    0.500   22.921   20.009    5.566
     29.640  411.282    1.100    0.301    0.067    0.100    0.382   22.943   20.125    5.470
     29.650  407.523    1.267    0.234    0.000    0.127    0.413   22.884   19.206    5.397
     29.660  408.328    1.206    0.301    0.033    0.033    0.314   22.927   19.614    5.706
     29.670  406.367    1.187    0.301    0.000    0.067    0.363   22.687   19.228    5.786
     29.680  409.614    1.354    0.234    0.067    0.033    0.477   22.981   20.748    5.225
     29.690  410.579    1.229    0.201    0.033    0.138    0.356   22.152   18.978    5.634
     29.700  408.475    1.126    0.201    0.033    0.160    0.397   22.992   20.341    5.417
     29.710  409.703    1.221    0.167    0.087    0.134    0.405   23.479   19.665    5.795
     29.720  411.725    1.339    0.201    0.060    0.167    0.458   23.486   19.980    5.991
     29.730  408.818    1.195    0.227    0.000    0.033    0.432   22.671   19.666    5.216
     29.740  407.370    1.441    0.268    0.100    0.134    0.420   23.207   19.130    5.635
     29.750  411.863    1.330    0.328    0.000    0.227    0.341   23.057   19.376    5.739
     29.760  407.143    1.141    0.335    0.033    0.000    0.474   23.154   18.613    5.599
     29.770  406.319    1.365    0.268    0.000    0.160    0.413   22.315   17.936    5.575
     29.780  408.418    1.221    0.335    0.100    0.227    0.428   22.584   18.116    6.384
     29.790  411.303    1.149    0.268    0.033    0.201    0.685   22.475   17.892    6.069
     29.800  408.650    1.228    0.268    0.067    0.167    0.356   22.205   17.816    5.829
     29.810  408.230    1.206    0.239    0.033    0.187    0.428   22.528   18.556    5.826
     29.820  409.021    1.190    0.335    0.120    0.201    0.295   22.814   17.948    5.947
     29.830  408.215    1.490    0.335    0.113    0.234    0.473   21.723   18.074    5.876
     29.840  408.461    1.422    0.201    0.120    0.301    0.466   22.307   18.487    5.801
     29.850  410.431    1.259    0.268    0.060    0.268    0.360   22.474   18.787    5.759
     29.860  409.093    1.376    0.301    0.033    0.339    0.386   22.456   18.188    5.345
     29.870  405.860    1.350    0.335    0.033    0.301    0.288   22.530   17.225    5.931
     29.880  408.901    1.354    0.301    0.087    0.399    0.428   22.745   18.875    6.006
     29.890  411.970    1.206    0.301    0.027    0.268    0.507   22.331   19.062    5.811
     29.900  410.139    1.126    0.234    0.027    0.167    0.322   22.613   18.925    5.805
     29.910  405.310    1.350    0.301    0.067    0.201    0.394   21.874   19.304    5.293
     29.920  412.351    1.365    0.234    0.033    0.268    0.330   22.520   18.210    5.563
     29.930  408.253    1.206    0.301    0.033    0.167    0.303   23.451   17.728    6.158
     29.940  406.307    1.418    0.335    0.060    0.306    0.409   23.904   17.957    6.117
     29.950  407.618    1.335    0.301    0.000    0.134    0.466   22.841   18.297    5.819
     29.960  409.239    1.206    0.234    0.000    0.167    0.372   22.765   18.724    6.009
     29.970  405.052    1.141    0.234    0.060    0.198    0.349   22.947   17.864    5.357
     29.980  409.180    1.168    0.201    0.027    0.167    0.436   22.975   19.386    5.861
     29.990  407.831    1.293    0.201    0.087    0.100    0.386   24.262   18.325    5.861
     30.000  409.577    1.255    0.201    0.067    0.201    0.314   22.729   18.997    5.414
     30.010  410.871    1.475    0.268    0.060    0.201    0.511   23.192   19.510    6.231
     30.020  411.654    1.206    0.234    0.033    0.167    0.330   22.203   18.361    6.660
     30.030  413.956    1.195    0.268    0.033    0.167    0.402   22.317   18.859    6.166
     30.040  409.442    1.285    0.268    0.000    0.227    0.455   22.185   18.935    5.918
     30.050  408.239    1.244    0.201    0.000    0.167    0.409   22.463   18.190    5.719
     30.060  409.139    0.876    0.234    0.027    0.306    0.349   22.921   18.817    5.406
     30.070  412.054    1.176    0.294    0.000    0.205    0.254   21.539   18.891    5.706
     30.080  405.268    1.141    0.234    0.087    0.134    0.367   22.084   18.860    5.823
     30.090  404.704    1.107    0.167    0.000    0.221    0.322   22.328   18.774    5.730
     30.100  407.768    1.149    0.201    0.033    0.134    0.462   21.686   19.701    6.611
     30.110  406.238    1.035    0.234    0.033    0.105    0.295   22.404   18.694    6.182
     30.120  406.204    1.270    0.167    0.067    0.167    0.314   22.079   18.225    6.389
     30.130  407.994    1.176    0.201    0.060    0.100    0.261   23.078   18.803    5.989
     30.140  410.452    1.195    0.167    0.120    0.261    0.261   23.632   18.789    5.397
     30.150  408.543    1.320    0.234    0.033    0.221    0.444   22.905   18.757    5.862
     30.160  406.381    1.327    0.268    0.080    0.167    0.402   23.656   18.800    5.265
     30.170  406.882    1.123    0.234    0.033    0.134    0.341   22.945   19.025    5.669
     30.180  409.116    1.429    0.201    0.033    0.201    0.322   22.509   18.809    5.473
     30.190  406.476    1.346    0.301    0.027    0.172    0.428   23.087   18.166    5.270
     30.200  411.586    1.327    0.261    0.033    0.167    0.314   23.387   18.884    5.797
     30.210  408.773    1.168    0.234    0.033    0.127    0.367   22.627   19.189    5.569
     30.220  409.046    1.259    0.306    0.027    0.172    0.379   22.371   18.658    5.969
     30.230  413.163    1.301    0.234    0.027    0.205    0.314   23.212   18.951    5.907
     30.240  406.722    1.236    0.268    0.067    0.167    0.375   22.475   18.835    5.547
     30.250  410.407    1.339    0.301    0.094    0.167    0.447   22.564   18.650    5.969
     30.260  411.240    1.115    0.335    0.027    0.134    0.382   22.758   18.093    6.114
     30.270  412.230    1.301    0.268    0.067    0.142    0.424   22.957   18.726    6.117
     30.280  411.713    1.346    0.234    0.033    0.198    0.386   22.685   18.684    6.336
     30.290  413.606    1.399    0.201    0.067    0.167    0.314   23.818   18.669    6.103
     30.300  409.996    1.179    0.301    0.000    0.134    0.469   23.426   18.747    6.166
     30.310  411.936    1.320    0.261    0.000    0.134    0.349   22.953   18.093    5.811
     30.320  412.383    1.350    0.268    0.027    0.172    0.436   23.625   18.574    5.980
     30.330  411.949    1.494    0.294    0.067    0.306    0.269   22.802   18.512    6.078
     30.340  411.764    1.232    0.167    0.033    0.172    0.402   23.934   19.318    6.628
     30.350  408.096    0.982    0.234    0.060    0.100    0.186   22.909   18.039    6.003
     30.360  409.723    1.206    0.167    0.033    0.134    0.292   23.471   18.649    6.690
     30.370  407.941    1.270    0.368    0.087    0.201    0.333   23.667   18.701    5.531
     30.380  410.042    1.221    0.201    0.000    0.134    0.235   23.695   17.647    5.894
     30.390  408.856    1.259    0.201    0.067    0.160    0.341   23.572   17.919    5.844
     30.400  409.511    1.195    0.201    0.067    0.134    0.314   23.617   17.994    5.753
     30.410  409.037    1.509    0.201    0.033    0.234    0.349   23.641   18.332    6.113
     30.420  410.199    1.471    0.301    0.033    0.239    0.402   23.798   19.122    5.465
     30.430  411.668    1.126    0.261    0.080    0.272    0.295   24.982   19.215    5.372
     30.440  407.983    1.062    0.201    0.060    0.205    0.421   23.766   18.712    5.308
     30.450  412.533    0.830    0.201    0.060    0.138    0.428   24.169   18.945    6.102
     30.460  408.862    1.126    0.234    0.060    0.142    0.364   23.692   18.685    5.784
     30.470  410.956    1.232    0.301    0.033    0.167    0.322   23.731   18.526    5.549
     30.480  411.031    1.179    0.268    0.000    0.172    0.367   23.167   18.208    5.789
     30.490  410.377    1.267    0.268    0.033    0.067    0.356   23.390   18.075    6.030
     30.500  407.749    1.153    0.268    0.027    0.033    0.421   23.287   18.946    5.971
     30.510  405.487    1.206    0.201    0.033    0.100    0.292   23.202   18.122    5.360
     30.520  406.808    1.282    0.167    0.027    0.067    0.417   23.101   18.090    5.815
     30.530  411.066    1.088    0.234    0.060    0.172    0.390   23.262   18.026    6.102
     30.540  407.139    1.274    0.268    0.094    0.134    0.353   23.571   17.746    5.333
     30.550  401.862    1.259    0.268    0.067    0.201    0.432   23.045   18.422    5.839
     30.560  407.332    1.445    0.234    0.067    0.100    0.322   23.114   18.274    5.442
     30.570  410.050    1.365    0.268    0.067    0.167    0.269   24.078   18.254    5.623
     30.580  408.974    1.259    0.268    0.094    0.201    0.444   24.116   18.442    5.583
     30.590  411.040    1.221    0.201    0.060    0.167    0.511   23.840   18.640    5.453
     30.600  409.828    1.176    0.335    0.067    0.172    0.288   23.830   18.149    5.448
     30.610  409.574    1.259    0.268    0.080    0.272    0.386   23.182   19.400    5.248
     30.620  409.004    1.426    0.201    0.060    0.201    0.466   24.646   18.278    5.274
     30.630  409.528    1.195    0.335    0.094    0.134    0.344   23.745   17.335    5.336
     30.640  406.215    1.373    0.301    0.094    0.172    0.379   23.456   18.745    5.380
     30.650  410.607    1.179    0.368    0.094    0.268    0.333   24.794   18.099    5.331
     30.660  415.534    1.088    0.268    0.120    0.272    0.272   24.422   19.097    5.972
     30.670  413.184    1.141    0.335    0.113    0.265    0.344   24.667   18.845    5.441
     30.680  413.188    1.301    0.335    0.120    0.254    0.455   25.409   19.107    5.478
     30.690  409.337    1.282    0.268    0.067    0.268    0.352   23.882   18.253    5.787
     30.700  412.194    1.339    0.301    0.134    0.201    0.390   24.116   18.546    5.766
     30.710  411.744    1.274    0.268    0.000    0.201    0.420   24.670   17.443    5.304
     30.720  408.466    1.248    0.301    0.060    0.268    0.439   24.167   18.836    5.858
     30.730  413.705    1.297    0.234    0.087    0.272    0.375   23.985   18.574    6.751
     30.740  413.069    1.274    0.301    0.067    0.272    0.375   24.524   18.727    5.936
     30.750  412.263    1.339    0.167    0.027    0.167    0.409   23.979   19.395    5.439
     30.760  408.090    1.490    0.294    0.033    0.201    0.348   24.444   18.315    5.794
     30.770  412.213    1.115    0.234    0.053    0.201    0.413   25.156   18.550    6.245
     30.780  410.138    1.179    0.268    0.033    0.201    0.436   24.351   18.440    6.176
     30.790  410.213    1.195    0.268    0.000    0.167    0.432   24.112   19.322    5.755
     30.800  413.837    1.312    0.268    0.000    0.167    0.307   24.695   19.077    5.854
     30.810  411.165    1.327    0.301    0.060    0.167    0.333   24.170   19.034    5.318
     30.820  409.340    1.285    0.268    0.027    0.301    0.439   22.694   19.094    5.343
     30.830  406.350    1.016    0.268    0.033    0.134    0.417   22.888   18.701    5.422
     30.840  411.801    1.100    0.268    0.033    0.234    0.344   23.345   19.229    5.746
     30.850  406.906    1.206    0.234    0.067    0.067    0.330   22.929   18.602    5.434
     30.860  408.740    1.365    0.268    0.027    0.134    0.307   24.264   18.477    5.036
     30.870  408.340    1.399    0.201    0.060    0.201    0.277   24.015   19.040    5.749
     30.880  409.197    1.232    0.201    0.033    0.167    0.246   23.539   19.055    5.680
     30.890  405.642    1.373    0.268    0.060    0.167    0.367   23.334   19.293    6.033
     30.900  408.156    1.176    0.201    0.100    0.172    0.314   24.841   18.398    5.946
     30.910  409.886    1.464    0.268    0.033    0.167    0.432   23.685   20.531    5.238
     30.920  410.588    1.137    0.201    0.053    0.234    0.405   23.099   18.732    5.131
     30.930  414.961    1.232    0.167    0.113    0.067    0.349   23.828   19.595    5.499
     30.940  414.294    1.232    0.301    0.060    0.167    0.344   23.687   19.661    5.291
     30.950  411.710    1.202    0.301    0.100    0.194    0.261   23.077   19.081    5.179
     30.960  409.776    1.339    0.294    0.094    0.100    0.481   23.491   18.291    5.024
     30.970  409.764    1.229    0.301    0.033    0.100    0.424   23.506   17.970    5.596
     30.980  412.743    1.380    0.201    0.053    0.134    0.333   23.703   18.712    5.634
     30.990  411.449    1.274    0.335    0.033    0.138    0.269   23.102   19.117    5.196
     31.000  412.091    1.407    0.301    0.027    0.194    0.428   22.881   18.953    5.309
     31.010  413.336    1.282    0.268    0.060    0.265    0.360   24.010   19.236    5.438
     31.020  409.690    1.248    0.268    0.027    0.134    0.549   23.702   19.714    5.248
     31.030  410.751    1.335    0.234    0.027    0.167    0.314   24.313   19.256    5.237
     31.040  409.229    1.308    0.201    0.000    0.138    0.402   23.727   18.887    4.855
     31.050  414.111    1.176    0.201    0.060    0.100    0.341   23.621   19.153    4.918
     31.060  408.623    1.096    0.201    0.000    0.268    0.500   23.437   19.583    5.872
     31.070  412.643    1.327    0.227    0.067    0.134    0.641   24.501   19.556    5.664
     31.080  415.069    1.361    0.033    0.060    0.239    0.576   24.002   19.977    4.842
     31.090  414.397    1.335    0.201    0.033    0.134    0.777   24.332   19.975    5.161
     31.100  414.980    1.388    0.167    0.027    0.134    0.481   24.282   19.536    5.447
     31.110  416.225    1.232    0.167    0.027    0.167    0.571   24.118   20.281    5.345
     31.120  416.006    1.270    0.134    0.033    0.201    0.397   23.649   20.145    6.034
     31.130  414.367    1.259    0.234    0.067    0.100    0.265   24.128   19.681    6.268
     31.140  418.441    1.244    0.160    0.100    0.160    0.303   24.655   20.499    5.959
     31.150  414.826    1.240    0.234    0.100    0.160    0.371   23.723   20.078    5.663
     31.160  414.247    1.213    0.201    0.060    0.067    0.356   23.689   20.408    5.699
     31.170  417.850    1.240    0.201    0.060    0.160    0.443   25.406   20.547    6.195
     31.180  412.648    1.263    0.268    0.000    0.100    0.303   23.861   20.049    6.204
     31.190  414.961    1.213    0.268    0.067    0.134    0.390   24.380   20.775    5.801
     31.200  417.630    1.248    0.234    0.094    0.227    0.413   24.946   20.037    5.633
     31.210  413.724    1.213    0.167    0.080    0.067    0.329   23.467   20.292    5.785
     31.220  415.240    1.392    0.234    0.100    0.033    0.341   23.488   20.299    5.456
     31.230  414.077    1.088    0.301    0.033    0.191    0.443   23.224   21.330    5.819
     31.240  411.520    1.334    0.167    0.033    0.033    0.356   23.427   20.692    6.136
     31.250  414.763    1.339    0.194    0.094    0.033    0.325   23.291   19.931    6.457
     31.260  414.529    1.248    0.201    0.033    0.033    0.393   22.561   20.695    5.925
     31.270  415.827    1.339    0.167    0.067    0.060    0.344   24.427   19.869    6.068
     31.280  416.682    1.399    0.301    0.060    0.067    0.416   23.980   20.816    6.165
     31.290  414.089    1.365    0.167    0.033    0.134    0.344   23.763   20.394    6.251
     31.300  417.302    1.221    0.234    0.033    0.033    0.344   24.758   20.559    6.522
     31.310  416.202    1.213    0.234    0.067    0.067    0.443   23.667   20.042    5.994
     31.320  416.614    1.195    0.268    0.087    0.100    0.496   23.619   19.770    6.366
     31.330  419.719    1.282    0.201    0.087    0.134    0.568   23.774   20.768    6.428
     31.340  419.027    1.206    0.227    0.000    0.100    0.583   23.708   20.096    5.955
     31.350  419.052    1.407    0.160    0.147    0.100    0.534   23.312   19.929    5.593
     31.360  413.882    1.361    0.261    0.033    0.167    0.523   23.790   19.806    5.667
     31.370  417.161    1.471    0.234    0.094    0.033    0.443   23.273   20.189    5.984
     31.380  417.572    1.365    0.194    0.060    0.134    0.458   23.598   20.528    5.916
     31.390  419.644    1.285    0.234    0.067    0.127    0.488   23.105   20.025    5.301
     31.400  414.377    1.437    0.234    0.033    0.227    0.526   23.231   20.689    5.615
     31.410  419.774    1.388    0.194    0.134    0.194    0.371   23.773   20.446    6.019
     31.420  417.055    1.248    0.167    0.134    0.167    0.556   23.510   20.776    5.647
     31.430  416.889    1.248    0.234    0.100    0.167    0.337   23.238   19.679    6.127
     31.440  417.470    1.267    0.268    0.160    0.167    0.469   23.060   19.752    6.149
     31.450  417.209    1.392    0.301    0.033    0.268    0.379   23.639   19.604    5.737
     31.460  418.377    1.267    0.234    0.033    0.100    0.363   22.957   20.185    5.814
     31.470  418.043    1.168    0.234    0.027    0.167    0.507   23.488   19.685    5.939
     31.480  420.166    1.035    0.234    0.033    0.194    0.446   23.800   20.151    5.876
     31.490  417.638    1.357    0.201    0.067    0.167    0.379   23.331   20.076    6.039
     31.500  414.510    1.126    0.167    0.000    0.234    0.325   24.132   19.929    5.406
     31.510  415.587    1.335    0.134    0.033    0.299    0.488   24.386   20.600    6.045
     31.520  420.124    1.468    0.167    0.000    0.134    0.427   23.506   20.171    6.696
     31.530  415.566    1.365    0.201    0.033    0.194    0.321   23.328   20.069    5.869
     31.540  421.938    1.248    0.201    0.027    0.194    0.379   23.859   19.990    6.171
     31.550  418.236    1.282    0.134    0.087    0.198    0.390   24.278   20.000    5.508
     31.560  413.388    1.308    0.167    0.067    0.234    0.375   23.464   19.398    6.380
     31.570  415.649    1.308    0.167    0.060    0.194    0.420   23.930   19.705    5.805
     31.580  416.342    1.418    0.167    0.087    0.067    0.435   24.701   20.291    5.897
     31.590  417.806    1.388    0.134    0.027    0.301    0.379   24.397   20.118    6.146
     31.600  417.629    1.361    0.194    0.027    0.348    0.548   24.365   20.068    5.823
     31.610  416.454    1.418    0.234    0.027    0.328    0.405   23.735   20.875    6.324
     31.620  416.770    1.168    0.234    0.027    0.234    0.416   23.651   19.809    6.199
     31.630  417.543    1.202    0.134    0.087    0.134    0.363   22.726   20.138    6.126
     31.640  413.993    1.123    0.167    0.027    0.134    0.307   23.957   19.931    5.814
     31.650  412.952    1.229    0.301    0.053    0.194    0.272   23.286   20.670    6.391
     31.660  410.577    1.164    0.167    0.094    0.134    0.277   22.774   19.675    6.036
     31.670  413.378    1.229    0.227    0.060    0.127    0.363   23.309   19.752    6.151
     31.680  416.998    1.168    0.234    0.067    0.105    0.340   23.797   20.715    5.929
     31.690  415.022    1.229    0.268    0.067    0.134    0.443   23.681   20.306    5.920
     31.700  414.462    1.335    0.201    0.060    0.201    0.507   23.963   20.354    6.120
     31.710  411.263    1.228    0.201    0.067    0.165    0.432   23.712   19.051    5.402
     31.720  411.592    1.096    0.100    0.060    0.100    0.424   23.301   19.490    5.540
     31.730  412.821    1.320    0.134    0.094    0.105    0.500   22.811   19.824    5.453
     31.740  414.169    1.232    0.134    0.120    0.100    0.344   23.361   19.518    5.745
     31.750  412.287    1.255    0.167    0.060    0.134    0.432   22.620   20.284    5.804
     31.760  416.067    1.206    0.127    0.067    0.227    0.541   23.402   19.766    5.754
     31.770  417.778    1.350    0.201    0.060    0.232    0.674   23.473   20.664    5.429
     31.780  414.480    1.312    0.234    0.087    0.100    0.485   23.732   20.447    5.414
     31.790  414.293    1.407    0.167    0.053    0.201    0.636   23.778   20.188    4.928
     31.800  413.631    1.115    0.268    0.060    0.167    0.500   23.385   19.582    5.218
     31.810  416.196    1.240    0.268    0.033    0.201    0.390   23.737   20.196    5.406
     31.820  416.193    1.392    0.268    0.027    0.134    0.659   22.803   21.252    5.603
     31.830  413.642    1.274    0.201    0.027    0.100    0.484   23.523   21.052    5.473
     31.840  412.999    1.195    0.201    0.027    0.134    0.569   23.661   21.022    5.543
     31.850  412.565    1.354    0.234    0.027    0.167    0.591   22.649   20.678    5.396
     31.860  418.224    0.956    0.234    0.027    0.294    0.477   23.027   21.607    5.497
     31.870  416.388    1.009    0.268    0.000    0.201    0.466   23.357   21.631    5.326
     31.880  417.042    1.134    0.268    0.000    0.239    0.545   22.842   21.079    5.226
     31.890  415.119    1.392    0.234    0.053    0.205    0.295   23.847   20.291    5.052
     31.900  413.618    1.308    0.234    0.087    0.100    0.466   23.038   21.000    4.822
     31.910  412.729    1.312    0.268    0.027    0.134    0.420   23.546   21.024    5.336
     31.920  414.399    1.206    0.201    0.147    0.160    0.379   22.524   21.577    4.945
     31.930  414.871    1.297    0.268    0.134    0.100    0.352   22.372   21.189    5.059
     31.940  412.803    1.528    0.301    0.100    0.201    0.288   22.316   20.202    5.541
     31.950  410.555    1.392    0.268    0.067    0.239    0.420   22.525   21.137    5.143
     31.960  414.717    1.441    0.301    0.100    0.172    0.428   22.794   20.892    5.093
     31.970  411.414    1.407    0.301    0.067    0.134    0.397   22.408   20.320    5.068
     31.980  414.314    1.141    0.294    0.033    0.167    0.447   22.716   20.778    5.382
     31.990  411.187    1.062    0.335    0.060    0.167    0.356   22.740   19.645    5.310
     32.000  417.036    1.267    0.201    0.033    0.194    0.435   22.922   20.802    5.210
     32.010  414.843    1.028    0.201    0.067    0.167    0.485   23.763   20.765    5.219
     32.020  415.503    1.248    0.268    0.027    0.167    0.394   23.936   19.953    5.492
     32.030  413.214    1.195    0.234    0.027    0.134    0.428   23.397   19.975    4.874
     32.040  414.658    1.301    0.167    0.060    0.100    0.435   23.749   20.719    5.194
     32.050  413.554    1.183    0.201    0.033    0.167    0.318   22.815   19.601    5.196
     32.060  413.489    1.335    0.201    0.000    0.201    0.341   22.689   20.123    5.744
     32.070  413.455    1.115    0.294    0.060    0.138    0.272   23.038   19.700    5.701
     32.080  415.237    1.221    0.234    0.100    0.172    0.292   23.860   20.463    5.377
     32.090  414.538    1.308    0.335    0.000    0.134    0.409   23.486   20.136    5.335
     32.100  412.836    1.350    0.167    0.060    0.134    0.367   23.690   19.657    5.702
     32.110  414.542    1.361    0.268    0.060    0.134    0.439   24.008   20.088    5.610
     32.120  411.593    1.452    0.167    0.067    0.167    0.428   23.908   20.905    5.430
     32.130  415.460    0.982    0.167    0.033    0.167    0.367   23.391   20.175    5.687
     32.140  416.751    1.035    0.201    0.033    0.205    0.367   23.924   21.214    5.901
     32.150  416.150    1.141    0.167    0.053    0.201    0.375   23.595   20.622    5.714
     32.160  415.756    1.187    0.301    0.100    0.201    0.280   23.584   20.150    5.542
     32.170  415.545    1.168    0.234    0.033    0.261    0.390   23.071   20.752    5.832
     32.180  414.901    1.285    0.328    0.000    0.205    0.466   23.128   21.021    5.369
     32.190  415.837    1.168    0.234    0.120    0.198    0.208   23.723   19.894    5.837
     32.200  415.358    1.494    0.268    0.060    0.201    0.367   24.067   20.621    5.510
     32.210  415.711    1.335    0.201    0.060    0.201    0.367   24.266   20.476    5.640
     32.220  417.335    1.418    0.234    0.033    0.205    0.360   23.580   20.694    6.114
     32.230  412.434    1.259    0.234    0.113    0.234    0.546   23.186   19.790    5.727
     32.240  413.597    1.206    0.268    0.033    0.339    0.606   23.903   20.776    6.027
     32.250  412.125    1.415    0.268    0.060    0.067    0.572   24.010   20.413    6.181
     32.260  414.888    1.195    0.268    0.060    0.167    0.421   23.277   20.161    6.095
     32.270  415.391    1.293    0.268    0.053    0.167    0.337   23.288   20.653    5.710
     32.280  413.265    1.259    0.227    0.067    0.272    0.223   23.578   19.640    5.900
     32.290  414.651    1.365    0.227    0.113    0.201    0.492   23.816   20.769    5.721
     32.300  416.258    1.373    0.301    0.113    0.134    0.303   23.289   20.476    5.988
     32.310  413.783    1.380    0.335    0.060    0.339    0.314   22.617   20.217    5.648
     32.320  409.513    1.297    0.368    0.060    0.335    0.325   23.027   19.606    5.436
     32.330  411.723    1.509    0.335    0.087    0.201    0.333   22.736   19.217    5.581
     32.340  412.575    1.373    0.201    0.173    0.234    0.314   22.664   19.865    5.667
     32.350  414.325    1.232    0.201    0.147    0.227    0.386   23.239   19.636    5.717
     32.360  413.801    1.073    0.234    0.113    0.234    0.288   22.960   19.111    5.760
     32.370  418.800    1.149    0.234    0.140    0.239    0.257   23.861   19.912    5.524
     32.380  418.020    1.323    0.201    0.154    0.160    0.235   22.934   20.540    5.585
     32.390  416.430    1.168    0.201    0.060    0.033    0.420   23.484   20.929    5.899
     32.400  417.095    1.282    0.268    0.113    0.067    0.310   24.056   20.583    5.594
     32.410  419.107    1.376    0.268    0.140    0.165    0.341   23.120   20.552    6.316
     32.420  417.471    1.255    0.201    0.027    0.100    0.352   22.674   20.732    6.375
     32.430  415.676    1.339    0.234    0.087    0.172    0.363   24.076   20.805    5.453
     32.440  413.925    1.069    0.268    0.053    0.134    0.349   23.251   20.094    5.900
     32.450  416.539    1.062    0.234    0.064    0.100    0.428   22.324   19.915    5.890
     32.460  418.772    1.069    0.268    0.207    0.100    0.386   22.074   21.130    6.153
     32.470  418.898    1.164    0.301    0.053    0.167    0.227   21.954   19.970    6.727
     32.480  413.265    1.069    0.234    0.094    0.134    0.295   23.322   19.423    6.162
     32.490  413.055    0.929    0.201    0.087    0.134    0.447   22.995   20.048    6.088
     32.500  414.276    1.255    0.261    0.033    0.100    0.439   24.039   20.188    5.973
     32.510  417.750    1.065    0.201    0.033    0.100    0.349   23.887   20.978    6.298
     32.520  413.291    1.221    0.201    0.100    0.134    0.310   23.149   19.928    6.284
     32.530  415.495    1.176    0.201    0.100    0.134    0.371   22.798   19.078    6.228
     32.540  416.537    1.437    0.234    0.067    0.100    0.431   23.936   19.972    6.018
     32.550  414.032    1.259    0.167    0.067    0.201    0.375   23.068   20.622    5.969
     32.560  409.345    1.293    0.301    0.027    0.134    0.458   23.309   19.995    5.647
     32.570  411.829    1.365    0.167    0.067    0.100    0.372   22.398   20.440    5.850
     32.580  413.048    1.407    0.201    0.027    0.167    0.413   23.631   19.969    6.047
     32.590  411.084    1.335    0.201    0.094    0.100    0.394   23.286   18.926    5.459
     32.600  412.297    1.282    0.201    0.100    0.127    0.356   23.337   20.934    5.215
     32.610  415.774    1.327    0.234    0.033    0.134    0.329   23.600   20.385    5.910
     32.620  417.642    1.361    0.227    0.000    0.261    0.318   23.963   19.594    6.386
     32.630  413.995    1.354    0.234    0.147    0.194    0.329   23.772   21.019    6.060
     32.640  413.798    1.259    0.201    0.033    0.100    0.340   23.323   20.292    6.531
     32.650  410.937    1.354    0.201    0.113    0.100    0.476   23.427   19.711    5.930
     32.660  411.200    1.426    0.201    0.060    0.100    0.341   23.284   20.197    5.851
     32.670  412.359    1.468    0.167    0.067    0.205    0.435   23.761   21.090    5.895
     32.680  409.856    1.487    0.201    0.060    0.033    0.409   23.620   19.782    5.881
     32.690  408.508    1.320    0.268    0.060    0.033    0.352   23.134   19.375    5.642
     32.700  410.862    1.388    0.268    0.060    0.100    0.413   22.231   19.944    6.194
     32.710  410.288    1.229    0.234    0.033    0.100    0.333   23.604   19.945    5.857
     32.720  412.324    1.274    0.167    0.027    0.067    0.340   22.036   21.095    5.887
     32.730  409.605    1.346    0.201    0.094    0.067    0.428   22.220   20.085    5.601
     32.740  412.685    1.498    0.234    0.033    0.067    0.348   23.022   20.007    6.144
     32.750  415.168    1.415    0.201    0.053    0.100    0.382   22.681   19.576    6.076
     32.760  413.840    1.312    0.134    0.067    0.067    0.416   23.112   20.054    6.212
     32.770  412.169    1.115    0.134    0.100    0.094    0.579   22.413   20.276    6.567
     32.780  413.022    1.232    0.201    0.087    0.167    0.349   22.665   19.630    6.320
     32.790  410.398    1.441    0.134    0.027    0.134    0.378   22.381   20.199    6.196
     32.800  412.420    1.259    0.201    0.067    0.134    0.462   22.959   20.519    5.504
     32.810  411.180    1.229    0.134    0.067    0.134    0.481   22.802   19.875    6.680
     32.820  413.744    1.244    0.227    0.060    0.033    0.367   22.222   20.049    6.084
     32.830  414.236    1.206    0.134    0.060    0.100    0.356   23.466   19.950    5.883
     32.840  412.619    1.274    0.100    0.067    0.033    0.265   22.370   19.778    6.159
     32.850  418.216    1.339    0.167    0.094    0.167    0.193   22.579   20.784    6.071
     32.860  413.601    1.195    0.167    0.060    0.067    0.492   22.715   20.907    6.504
     32.870  412.765    1.141    0.201    0.100    0.167    0.295   22.558   20.442    6.582
     32.880  412.758    1.335    0.227    0.120    0.167    0.488   22.929   20.486    6.448
     32.890  410.744    1.399    0.201    0.094    0.100    0.435   23.056   20.342    5.558
     32.900  415.985    1.407    0.268    0.060    0.134    0.451   23.352   19.718    6.112
     32.910  414.813    1.274    0.167    0.067    0.234    0.386   23.576   19.642    6.147
     32.920  415.930    1.327    0.201    0.060    0.167    0.640   23.595   20.153    6.470
     32.930  415.831    1.532    0.201    0.100    0.234    0.424   23.533   20.532    6.586
     32.940  415.099    1.532    0.201    0.120    0.134    0.500   23.165   20.570    5.991
     32.950  418.283    1.452    0.067    0.033    0.167    0.503   24.012   21.368    6.705
     32.960  415.749    1.494    0.167    0.160    0.268    0.416   23.218   20.525    6.359
     32.970  412.602    1.399    0.167    0.027    0.234    0.329   23.298   20.358    5.836
     32.980  410.879    1.282    0.234    0.027    0.100    0.515   23.108   19.754    5.767
     32.990  411.303    1.259    0.268    0.094    0.201    0.488   23.164   20.031    5.433
     33.000  413.985    1.123    0.261    0.033    0.100    0.553   23.574   19.562    6.187
     33.010  417.507    1.267    0.254    0.060    0.100    0.470   23.567   20.261    6.311
     33.020  417.970    1.153    0.201    0.087    0.134    0.374   23.999   19.813    6.054
     33.030  415.035    0.884    0.234    0.060    0.100    0.397   23.747   19.103    6.457
     33.040  414.000    1.221    0.234    0.027    0.134    0.454   23.554   19.862    5.966
     33.050  415.719    1.373    0.134    0.000    0.134    0.591   23.614   19.664    6.355
     33.060  414.606    1.168    0.100    0.060    0.100    0.507   23.751   19.643    6.090
     33.070  413.742    1.176    0.167    0.194    0.138    0.606   23.345   19.678    5.563
     33.080  410.147    1.282    0.234    0.134    0.160    0.393   22.393   18.315    5.857
     33.090  406.498    1.282    0.167    0.067    0.194    0.469   22.843   19.527    5.928
     33.100  412.856    1.187    0.160    0.067    0.167    0.404   23.252   19.850    5.661
     33.110  414.062    1.270    0.167    0.127    0.134    0.504   22.995   19.603    6.094
     33.120  408.608    1.285    0.234    0.060    0.100    0.681   22.509   19.759    6.045
     33.130  410.290    1.259    0.268    0.060    0.167    0.625   23.082   19.445    6.404
     33.140  410.028    1.335    0.301    0.033    0.239    0.617   22.778   18.603    5.774
     33.150  407.868    1.361    0.268    0.067    0.160    0.766   22.859   19.214    5.725
     33.160  407.617    1.335    0.234    0.060    0.033    0.697   22.284   20.006    6.310
     33.170  410.815    1.274    0.234    0.027    0.205    0.561   22.835   19.337    6.656
     33.180  412.164    1.301    0.167    0.033    0.234    0.633   22.822   20.819    5.987
     33.190  410.259    1.388    0.167    0.033    0.167    0.701   23.531   20.296    6.164
     33.200  412.681    1.282    0.201    0.027    0.100    0.599   23.043   20.350    6.356
     33.210  413.799    1.380    0.167    0.060    0.134    0.564   22.706   20.251    6.396
     33.220  413.401    1.232    0.234    0.067    0.100    0.421   22.289   20.076    6.624
     33.230  413.858    1.452    0.234    0.027    0.201    0.363   22.844   19.680    5.744
     33.240  419.195    1.407    0.268    0.000    0.127    0.242   22.895   19.793    6.030
     33.250  413.700    1.312    0.201    0.060    0.100    0.310   22.709   20.124    6.062
     33.260  414.060    1.115    0.201    0.033    0.134    0.374   23.203   19.815    6.259
     33.270  411.631    1.354    0.301    0.094    0.100    0.280   23.196   18.504    6.183
     33.280  415.214    1.274    0.234    0.067    0.167    0.261   22.998   19.343    6.148
     33.290  415.194    1.301    0.234    0.033    0.167    0.261   22.954   19.279    5.585
     33.300  411.493    1.179    0.268    0.000    0.100    0.269   22.868   18.413    5.765
     33.310  408.431    1.301    0.268    0.127    0.100    0.307   22.554   19.080    6.023
     33.320  412.500    1.195    0.234    0.027    0.227    0.367   22.832   18.866    5.573
     33.330  412.252    1.221    0.201    0.000    0.205    0.420   21.984   18.992    6.034
     33.340  410.515    1.339    0.335    0.060    0.205    0.451   22.778   18.942    5.310
     33.350  410.198    1.354    0.234    0.067    0.167    0.484   22.362   19.292    5.429
     33.360  412.477    1.434    0.201    0.060    0.194    0.413   22.696   19.338    6.091
     33.370  413.770    1.429    0.234    0.000    0.165    0.356   22.707   19.614    5.652
     33.380  414.834    1.335    0.234    0.100    0.127    0.466   23.810   20.076    5.794
     33.390  409.336    1.399    0.234    0.060    0.067    0.367   23.191   20.265    6.072
     33.400  411.274    1.213    0.234    0.000    0.167    0.254   22.211   19.421    5.959
     33.410  412.970    1.232    0.234    0.100    0.201    0.341   23.185   19.592    5.845
     33.420  411.337    1.388    0.268    0.033    0.167    0.397   22.552   19.658    6.303
     33.430  415.479    1.335    0.268    0.033    0.272    0.333   23.363   19.188    6.603
     33.440  412.565    1.392    0.234    0.067    0.167    0.492   23.978   19.659    6.404
     33.450  413.745    1.202    0.234    0.033    0.172    0.546   23.480   19.774    6.371
     33.460  412.424    1.259    0.234    0.094    0.134    0.439   24.075   19.406    5.795
     33.470  412.430    1.323    0.368    0.027    0.134    0.409   24.149   20.123    5.733
     33.480  417.069    1.248    0.268    0.134    0.194    0.473   23.581   19.735    6.060
     33.490  414.610    1.335    0.268    0.060    0.134    0.488   24.637   19.544    6.020
     33.500  414.971    1.460    0.301    0.067    0.134    0.333   23.861   19.903    6.186
     33.510  412.392    1.585    0.301    0.067    0.172    0.367   23.952   19.378    6.395
     33.520  410.475    1.464    0.268    0.060    0.127    0.322   24.106   19.617    6.724
     33.530  416.706    1.475    0.268    0.100    0.100    0.447   23.879   19.906    6.268
     33.540  414.678    1.179    0.268    0.067    0.094    0.439   23.852   19.565    6.358
     33.550  414.325    1.168    0.268    0.060    0.134    0.197   23.186   19.038    6.541
     33.560  412.678    1.320    0.335    0.027    0.067    0.451   23.732   18.115    6.489
     33.570  414.259    1.479    0.234    0.060    0.167    0.284   23.733   17.902    6.404
     33.580  413.079    1.274    0.301    0.100    0.160    0.272   22.653   18.285    6.514
     33.590  408.516    1.145    0.268    0.127    0.134    0.246   23.913   18.216    6.551
     33.600  414.789    1.327    0.234    0.067    0.167    0.227   23.660   19.537    6.696
     33.610  413.745    1.388    0.268    0.067    0.134    0.375   22.905   19.170    6.391
     33.620  411.972    1.354    0.201    0.033    0.134    0.242   24.424   18.336    6.687
     33.630  414.427    1.339    0.234    0.033    0.234    0.333   23.330   18.595    5.960
     33.640  414.153    1.255    0.234    0.033    0.268    0.352   23.065   18.842    6.491
     33.650  417.502    1.346    0.201    0.067    0.100    0.356   24.075   19.929    6.613
     33.660  412.954    1.217    0.268    0.067    0.172    0.409   22.907   19.076    6.673
     33.670  414.574    1.202    0.268    0.067    0.234    0.250   24.139   18.192    5.517
     33.680  412.287    1.312    0.268    0.067    0.134    0.386   23.244   19.148    5.890
     33.690  415.464    1.168    0.268    0.100    0.234    0.269   23.165   19.102    5.965
     33.700  410.867    1.380    0.234    0.100    0.167    0.435   23.610   19.108    6.005
     33.710  411.276    1.543    0.194    0.067    0.127    0.322   24.499   18.197    6.410
     33.720  412.124    1.380    0.234    0.000    0.201    0.458   23.129   18.812    6.394
     33.730  412.434    1.392    0.301    0.000    0.160    0.299   24.008   19.732    5.883
     33.740  415.202    1.100    0.234    0.127    0.071    0.200   23.581   19.250    5.451
     33.750  413.247    1.096    0.201    0.033    0.094    0.288   22.739   20.791    5.732
     33.760  413.029    0.963    0.234    0.000    0.100    0.424   23.405   19.334    5.826
     33.770  415.299    0.876    0.167    0.060    0.033    0.208   22.691   20.249    6.436
     33.780  413.403    1.016    0.335    0.027    0.100    0.307   22.270   20.160    6.136
     33.790  414.780    0.823    0.301    0.060    0.033    0.333   22.758   20.221    6.536
     33.800  410.610    0.963    0.294    0.094    0.100    0.333   22.741   19.530    5.575
     33.810  410.250    1.384    0.234    0.087    0.194    0.235   22.780   19.341    5.997
     33.820  416.367    1.464    0.301    0.067    0.100    0.303   23.723   20.069    6.317
     33.830  416.432    1.274    0.268    0.027    0.067    0.466   23.803   19.661    6.776
     33.840  417.294    1.369    0.268    0.033    0.134    0.272   23.005   20.397    6.594
     33.850  416.146    1.229    0.301    0.100    0.067    0.386   23.986   20.664    5.962
     33.860  415.057    1.415    0.294    0.087    0.172    0.371   24.058   20.554    5.801
     33.870  418.683    1.123    0.301    0.033    0.100    0.360   23.744   19.913    5.598
     33.880  416.952    1.282    0.268    0.027    0.000    0.295   23.451   20.104    6.161
     33.890  418.037    1.274    0.227    0.127    0.067    0.303   23.762   20.327    6.029
     33.900  417.604    1.418    0.194    0.000    0.033    0.208   24.145   19.947    6.245
     33.910  413.725    1.335    0.268    0.120    0.067    0.360   23.136   20.247    6.045
     33.920  410.931    1.399    0.294    0.094    0.067    0.363   23.837   19.966    6.507
     33.930  415.559    1.339    0.167    0.060    0.105    0.527   24.082   20.115    6.877
     33.940  412.536    1.489    0.201    0.100    0.100    0.424   23.688   19.456    5.633
     33.950  414.226    1.259    0.134    0.060    0.134    0.239   23.505   19.490    5.948
     33.960  416.659    1.327    0.272    0.060    0.067    0.349   23.636   19.743    5.941
     33.970  414.332    1.141    0.234    0.033    0.100    0.401   23.170   19.061    5.965
     33.980  414.942    1.297    0.301    0.127    0.167    0.288   23.386   19.601    6.309
     33.990  412.756    1.460    0.234    0.060    0.000    0.247   23.026   19.356    6.164
     34.000  412.927    1.478    0.335    0.060    0.100    0.261   24.168   19.899    6.349
     34.010  418.670    1.339    0.261    0.027    0.201    0.455   22.843   20.469    5.954
     34.020  418.412    1.285    0.234    0.087    0.172    0.534   23.517   20.253    6.312
     34.030  416.998    1.331    0.201    0.027    0.134    0.394   23.909   21.062    6.237
     34.040  414.926    1.373    0.234    0.060    0.067    0.402   23.670   20.777    5.774
     34.050  417.709    1.460    0.201    0.053    0.100    0.265   23.687   20.876    5.996
     34.060  416.381    1.248    0.201    0.100    0.134    0.444   23.777   19.757    6.163
     34.070  421.002    1.312    0.167    0.147    0.105    0.421   23.511   20.153    5.706
     34.080  417.380    1.308    0.268    0.027    0.201    0.375   23.783   19.858    6.381
     34.090  418.464    1.403    0.301    0.053    0.134    0.439   23.934   19.987    6.585
     34.100  416.268    1.339    0.234    0.067    0.167    0.477   23.999   20.255    5.611
     34.110  416.802    1.195    0.268    0.094    0.194    0.568   23.057   20.115    6.231
     34.120  414.539    1.387    0.268    0.060    0.134    0.644   23.381   20.721    6.137
     34.130  413.370    1.415    0.268    0.060    0.067    0.375   22.681   19.942    6.121
     34.140  411.097    1.327    0.201    0.067    0.134    0.383   23.353   19.662    5.093
     34.150  413.163    1.248    0.261    0.127    0.167    0.477   23.118   20.352    5.151
     34.160  413.548    1.487    0.167    0.027    0.105    0.277   23.480   19.739    5.618
     34.170  411.461    1.354    0.234    0.033    0.134    0.186   23.130   19.620    5.255
     34.180  413.703    1.361    0.234    0.067    0.033    0.364   23.180   19.776    5.366
     34.190  414.370    1.445    0.167    0.027    0.000    0.250   23.041   19.351    5.275
     34.200  411.032    1.392    0.301    0.087    0.067    0.288   23.763   20.322    5.268
     34.210  411.505    1.456    0.234    0.067    0.165    0.311   22.908   19.687    5.480
     34.220  414.236    1.206    0.201    0.033    0.027    0.250   23.175   19.854    5.561
     34.230  410.926    1.312    0.201    0.060    0.067    0.330   23.046   19.907    5.251
     34.240  411.852    1.308    0.294    0.060    0.134    0.295   23.463   19.279    5.860
     34.250  414.277    1.357    0.335    0.067    0.100    0.360   22.930   19.793    5.435
     34.260  414.045    1.407    0.201    0.033    0.033    0.515   23.896   19.802    5.739
     34.270  412.622    1.513    0.268    0.134    0.105    0.333   24.508   19.247    5.947
     34.280  412.794    1.445    0.234    0.094    0.134    0.519   22.708   19.692    5.226
     34.290  413.738    1.293    0.368    0.067    0.100    0.375   23.600   19.374    5.310
     34.300  414.388    1.354    0.268    0.067    0.100    0.322   23.429   19.868    5.526
     34.310  411.615    1.221    0.234    0.033    0.172    0.530   23.253   20.002    5.481
     34.320  420.510    1.339    0.335    0.033    0.134    0.474   23.575   20.156    5.903
     34.330  413.554    1.248    0.227    0.067    0.201    0.405   22.694   20.142    5.463
     34.340  417.632    1.221    0.301    0.167    0.167    0.470   24.630   19.526    6.059
     34.350  417.901    1.232    0.261    0.000    0.033    0.701   23.883   19.426    5.334
     34.360  414.031    1.115    0.254    0.067    0.094    0.550   23.594   20.163    6.100
     34.370  413.609    1.202    0.234    0.033    0.167    0.421   23.964   19.794    5.988
     34.380  415.689    1.259    0.201    0.000    0.172    0.500   23.949   20.038    6.093
     34.390  417.202    1.274    0.268    0.033    0.167    0.397   23.408   20.232    6.054
     34.400  420.500    1.320    0.167    0.067    0.134    0.333   22.999   19.596    6.474
     34.410  418.918    1.308    0.301    0.053    0.232    0.428   23.744   19.863    6.705
     34.420  419.918    1.471    0.268    0.053    0.205    0.277   24.866   19.373    6.337
     34.430  419.217    1.312    0.268    0.060    0.134    0.435   25.193   19.361    6.357
     34.440  415.170    1.479    0.234    0.060    0.134    0.288   24.163   19.531    6.716
     34.450  414.575    1.339    0.301    0.033    0.201    0.416   23.922   20.346    6.210
     34.460  419.393    1.221    0.234    0.000    0.167    0.216   25.640   19.417    6.027
     34.470  417.330    1.141    0.335    0.094    0.239    0.333   24.607   19.704    6.502
     34.480  417.181    1.179    0.234    0.027    0.167    0.462   24.530   19.922    6.192
     34.490  415.133    1.308    0.234    0.060    0.227    0.318   24.621   19.220    5.872
     34.500  417.490    1.308    0.134    0.060    0.100    0.314   24.407   20.345    5.995
     34.510  415.355    1.248    0.167    0.033    0.167    0.349   24.014   19.650    5.985
     34.520  418.023    1.380    0.234    0.027    0.067    0.235   24.978   19.863    6.372
     34.530  416.449    1.221    0.268    0.000    0.167    0.485   23.921   19.318    6.215
     34.540  413.082    1.441    0.234    0.067    0.201    0.394   24.287   19.789    5.266
     34.550  413.637    1.399    0.268    0.087    0.234    0.474   24.782   19.167    5.989
     34.560  414.711    1.301    0.201    0.060    0.234    0.606   24.372   19.500    5.437
     34.570  413.569    1.115    0.301    0.094    0.301    0.424   24.149   19.789    5.566
     34.580  411.781    1.301    0.234    0.067    0.134    0.519   23.926   20.150    5.753
     34.590  414.714    1.047    0.167    0.127    0.201    0.405   24.448   18.866    6.019
     34.600  415.359    1.327    0.134    0.067    0.201    0.481   25.413   18.927    5.961
     34.610  417.533    1.445    0.234    0.000    0.067    0.569   25.601   18.912    5.657
     34.620  408.931    1.115    0.234    0.000    0.100    0.492   24.343   19.821    5.646
     34.630  412.874    1.441    0.201    0.033    0.172    0.534   24.527   19.719    5.971
     34.640  417.531    1.369    0.201    0.067    0.201    0.546   25.756   19.210    6.169
     34.650  413.557    1.354    0.167    0.000    0.167    0.519   23.981   19.658    5.721
     34.660  416.791    1.392    0.268    0.140    0.167    0.466   24.348   19.881    5.693
     34.670  413.068    1.418    0.167    0.060    0.134    0.428   25.102   18.597    5.544
     34.680  409.082    1.354    0.268    0.113    0.134    0.397   24.322   19.785    5.837
     34.690  411.553    1.282    0.201    0.060    0.194    0.481   23.835   18.473    5.414
     34.700  411.859    1.407    0.201    0.060    0.201    0.363   24.375   18.599    6.235
     34.710  410.249    1.282    0.268    0.027    0.194    0.341   24.292   18.501    5.753
     34.720  409.224    1.418    0.100    0.120    0.268    0.409   24.096   18.598    6.266
     34.730  409.867    1.221    0.100    0.033    0.205    0.401   23.821   19.202    5.963
     34.740  407.680    1.429    0.167    0.060    0.234    0.394   24.552   18.296    5.751
     34.750  413.191    1.240    0.134    0.147    0.100    0.583   24.712   18.938    6.410
     34.760  409.803    1.232    0.100    0.173    0.100    0.295   23.722   19.635    6.283
     34.770  415.928    1.134    0.134    0.166    0.134    0.447   25.183   19.972    6.376
     34.780  415.060    1.373    0.201    0.106    0.100    0.614   24.163   19.611    6.585
     34.790  413.051    1.415    0.301    0.060    0.134    0.564   24.571   19.490    6.516
     34.800  409.950    1.490    0.268    0.033    0.134    0.519   24.658   19.824    5.902
     34.810  416.262    1.490    0.268    0.154    0.167    0.477   25.223   20.274    6.134
     34.820  415.816    1.221    0.268    0.067    0.167    0.428   25.268   19.214    5.614
     34.830  414.918    1.267    0.234    0.033    0.201    0.508   24.944   19.546    6.706
     34.840  416.172    1.335    0.167    0.100    0.227    0.606   24.850   20.054    6.122
     34.850  410.255    1.415    0.301    0.094    0.201    0.455   24.122   18.836    6.096
     34.860  411.112    1.088    0.301    0.000    0.306    0.333   23.338   19.009    6.499
     34.870  414.972    1.035    0.201    0.033    0.167    0.542   23.780   19.208    6.008
     34.880  414.988    1.164    0.268    0.027    0.134    0.530   23.384   19.024    6.260
     34.890  411.517    1.153    0.167    0.094    0.201    0.583   24.021   18.955    6.588
     34.900  414.010    1.278    0.234    0.067    0.134    0.402   24.893   18.485    6.558
     34.910  414.109    1.115    0.234    0.033    0.306    0.439   23.458   18.876    6.465
     34.920  413.386    1.137    0.234    0.067    0.201    0.527   24.620   18.713    6.409
     34.930  414.493    1.490    0.201    0.067    0.167    0.420   24.497   18.846    6.614
     34.940  413.307    1.195    0.134    0.147    0.167    0.492   24.892   19.641    6.156
     34.950  408.125    1.350    0.268    0.033    0.134    0.511   24.995   19.230    6.102
     34.960  414.078    1.441    0.268    0.033    0.100    0.455   25.964   20.222    6.258
     34.970  415.399    1.380    0.234    0.140    0.201    0.591   25.172   20.180    6.455
     34.980  411.615    1.399    0.167    0.094    0.127    0.367   24.580   19.480    6.525
     34.990  410.058    1.441    0.335    0.147    0.100    0.379   23.521   19.612    6.175
     35.000  414.413    1.429    0.268    0.233    0.227    0.371   24.754   20.799    6.130
     35.010  415.534    1.179    0.301    0.094    0.234    0.455   25.068   20.481    5.720
     35.020  413.579    1.270    0.234    0.027    0.134    0.420   25.518   19.646    6.066
     35.030  411.507    1.570    0.234    0.173    0.100    0.485   24.735   18.829    5.808
     35.040  417.692    1.282    0.301    0.080    0.100    0.447   25.147   19.458    6.320
     35.050  412.172    1.195    0.167    0.170    0.100    0.474   24.805   19.083    6.421
     35.060  410.823    1.141    0.335    0.094    0.067    0.341   24.459   19.493    6.054
     35.070  413.191    1.213    0.268    0.087    0.033    0.420   24.989   19.220    5.756
     35.080  410.880    1.153    0.301    0.094    0.067    0.247   24.475   19.877    5.984
     35.090  409.614    1.232    0.167    0.060    0.033    0.356   24.389   19.205    5.672
     35.100  413.998    1.327    0.335    0.060    0.100    0.330   24.023   19.134    5.660
     35.110  411.055    1.373    0.301    0.060    0.067    0.405   24.302   18.761    5.924
     35.120  409.914    1.221    0.301    0.060    0.134    0.330   23.436   18.545    6.072
     35.130  414.422    1.292    0.335    0.106    0.033    0.394   24.368   19.920    6.145
     35.140  412.763    1.009    0.234    0.060    0.033    0.439   24.324   19.702    6.378
     35.150  411.826    1.346    0.234    0.080    0.000    0.265   24.385   18.874    6.303
     35.160  411.392    1.240    0.335    0.000    0.067    0.360   24.371   19.189    6.279
     35.170  413.133    1.213    0.234    0.060    0.134    0.424   24.675   19.550    6.748
     35.180  415.115    1.176    0.234    0.060    0.067    0.527   24.026   19.658    6.331
     35.190  414.720    1.115    0.234    0.060    0.167    0.401   23.912   19.382    6.494
     35.200  413.526    1.327    0.373    0.053    0.201    0.360   23.871   18.972    6.421
     35.210  416.428    1.096    0.167    0.033    0.239    0.527   23.904   19.058    6.443
     35.220  413.751    1.240    0.167    0.094    0.201    0.455   24.101   18.931    6.502
     35.230  412.808    1.354    0.201    0.067    0.167    0.523   24.744   19.733    6.256
     35.240  415.690    1.141    0.268    0.140    0.268    0.466   23.895   19.152    6.525
     35.250  415.639    1.221    0.268    0.140    0.134    0.348   25.576   19.430    6.572
     35.260  409.978    1.373    0.234    0.094    0.134    0.314   24.929   18.754    6.507
     35.270  411.640    1.339    0.369    0.060    0.201    0.420   24.887   18.652    6.343
     35.280  412.256    1.357    0.368    0.094    0.167    0.394   24.066   19.694    6.578
     35.290  413.517    1.248    0.194    0.147    0.167    0.477   24.720   19.610    6.360
     35.300  410.425    1.418    0.134    0.060    0.067    0.553   24.269   19.753    6.124
     35.310  413.266    1.452    0.301    0.000    0.100    0.341   23.822   19.759    6.057
     35.320  415.374    1.373    0.268    0.000    0.127    0.375   24.742   20.107    6.688
     35.330  414.637    1.434    0.201    0.087    0.067    0.314   24.515   19.215    6.281
     35.340  412.665    1.380    0.201    0.127    0.168    0.269   24.727   20.072    6.968
     35.350  409.244    1.255    0.268    0.094    0.100    0.333   24.002   19.586    6.299
     35.360  411.202    1.354    0.167    0.067    0.134    0.360   24.372   18.674    5.931
     35.370  407.716    1.202    0.201    0.127    0.100    0.250   24.254   19.039    5.486
     35.380  408.506    1.202    0.234    0.180    0.067    0.322   23.805   19.323    5.798
     35.390  408.506    1.437    0.301    0.053    0.100    0.330   23.990   18.630    5.748
     35.400  407.681    1.335    0.294    0.100    0.067    0.277   23.553   19.320    6.689
     35.410  406.402    1.327    0.227    0.087    0.127    0.333   23.706   19.498    5.814
     35.420  410.134    1.392    0.234    0.027    0.100    0.235   24.800   19.542    5.899
     35.430  411.609    1.293    0.268    0.033    0.033    0.322   23.593   19.737    5.716
     35.440  409.996    1.327    0.301    0.027    0.160    0.277   23.050   20.359    5.758
     35.450  411.246    1.445    0.261    0.000    0.201    0.322   24.105   19.070    6.060
     35.460  413.419    1.096    0.261    0.087    0.067    0.466   23.391   19.270    6.143
     35.470  412.395    1.308    0.234    0.094    0.067    0.219   23.130   19.817    5.534
     35.480  411.805    1.361    0.268    0.067    0.134    0.246   23.370   18.646    5.934
     35.490  414.048    1.255    0.234    0.120    0.100    0.344   23.079   19.715    5.798
     35.500  411.601    1.229    0.234    0.094    0.067    0.250   23.728   19.193    5.459
     35.510  410.721    1.232    0.268    0.120    0.067    0.307   22.737   18.413    5.440
     35.520  407.462    1.206    0.268    0.094    0.167    0.386   23.006   18.664    5.599
     35.530  408.175    1.126    0.268    0.113    0.100    0.277   23.645   19.284    5.666
     35.540  413.612    1.339    0.201    0.087    0.067    0.330   24.380   18.551    5.651
     35.550  410.449    1.206    0.301    0.067    0.167    0.258   23.477   18.774    5.378
     35.560  407.984    1.410    0.268    0.147    0.067    0.310   23.030   18.392    5.687
     35.570  411.523    1.229    0.301    0.087    0.067    0.269   23.931   18.199    6.159
     35.580  406.865    1.532    0.268    0.173    0.000    0.239   24.052   17.968    6.226
     35.590  410.022    1.346    0.235    0.212    0.100    0.277   23.429   19.235    6.265
     35.600  411.579    1.270    0.268    0.067    0.100    0.409   23.346   19.218    6.720
     35.610  412.194    1.149    0.201    0.147    0.100    0.446   23.581   18.970    5.989
     35.620  409.676    1.221    0.167    0.087    0.033    0.235   23.867   17.763    6.614
     35.630  408.057    1.335    0.234    0.060    0.033    0.379   23.823   17.421    5.911
     35.640  410.318    1.179    0.227    0.094    0.033    0.197   23.412   19.293    6.239
     35.650  411.401    1.312    0.268    0.087    0.033    0.330   23.615   19.396    6.414
     35.660  408.617    1.255    0.301    0.166    0.067    0.284   23.609   19.273    6.677
     35.670  407.319    1.418    0.234    0.053    0.033    0.353   23.426   18.657    5.871
     35.680  409.429    1.248    0.234    0.053    0.100    0.295   23.616   18.053    5.819
     35.690  409.751    1.179    0.201    0.053    0.000    0.518   23.446   19.317    6.119
     35.700  407.943    1.361    0.261    0.080    0.000    0.421   22.720   18.162    6.644
     35.710  405.833    1.312    0.268    0.120    0.000    0.341   23.118   18.644    5.375
     35.720  408.690    1.441    0.234    0.180    0.000    0.322   23.303   18.248    6.247
     35.730  407.157    1.380    0.167    0.087    0.000    0.386   22.706   18.010    5.771
     35.740  406.784    1.202    0.134    0.120    0.000    0.197   23.299   18.050    6.066
     35.750  408.103    1.361    0.234    0.147    0.033    0.322   23.245   18.502    5.138
     35.760  411.142    1.195    0.234    0.120    0.100    0.383   23.371   18.763    5.508
     35.770  406.418    1.141    0.301    0.120    0.033    0.477   23.063   17.914    6.138
     35.780  411.232    1.081    0.268    0.120    0.000    0.405   24.094   18.840    5.906
     35.790  410.033    1.221    0.234    0.094    0.067    0.481   23.197   19.428    5.550
     35.800  407.913    1.267    0.301    0.120    0.038    0.292   22.613   19.001    5.477
     35.810  405.706    1.365    0.234    0.094    0.000    0.284   22.953   18.322    5.700
     35.820  406.893    1.331    0.268    0.094    0.000    0.356   23.612   18.392    5.241
     35.830  405.356    1.126    0.167    0.120    0.000    0.292   24.195   18.993    5.800
     35.840  408.213    1.073    0.201    0.166    0.000    0.367   23.456   19.672    5.910
     35.850  409.017    1.259    0.234    0.060    0.067    0.409   23.502   18.779    6.251
     35.860  408.077    1.274    0.100    0.113    0.000    0.325   23.712   18.298    6.001
     35.870  408.102    1.168    0.234    0.053    0.000    0.496   23.206   18.722    5.945
     35.880  407.029    1.141    0.201    0.080    0.067    0.447   23.988   18.623    5.670
     35.890  409.060    1.062    0.227    0.140    0.033    0.311   23.370   18.755    5.530
     35.900  410.924    1.206    0.234    0.060    0.067    0.504   23.711   18.589    5.044
     35.910  410.573    1.115    0.201    0.053    0.033    0.447   23.534   18.499    5.536
     35.920  412.749    1.123    0.301    0.087    0.000    0.307   23.862   19.005    5.428
     35.930  405.595    1.123    0.167    0.027    0.067    0.428   22.968   18.011    5.842
     35.940  409.932    1.168    0.167    0.140    0.033    0.322   22.665   18.592    5.427
     35.950  407.159    1.149    0.167    0.060    0.100    0.401   22.621   18.251    5.766
     35.960  406.334    0.982    0.201    0.087    0.033    0.489   23.490   18.237    5.346
     35.970  408.080    1.206    0.201    0.053    0.100    0.499   23.728   18.401    6.045
     35.980  411.473    1.088    0.268    0.060    0.100    0.322   23.395   18.672    5.500
     35.990  404.638    1.088    0.234    0.067    0.033    0.367   23.786   17.491    5.375
     36.000  410.641    1.240    0.268    0.027    0.134    0.390   23.568   18.664    5.766
     36.010  406.848    1.123    0.261    0.027    0.100    0.424   23.234   18.667    5.731
     36.020  408.986    1.096    0.234    0.000    0.100    0.394   23.331   18.406    5.993
     36.030  408.603    1.202    0.268    0.087    0.205    0.470   23.349   17.865    5.913
     36.040  412.468    1.069    0.234    0.027    0.067    0.367   23.462   17.897    6.515
     36.050  411.473    1.073    0.167    0.087    0.100    0.292   23.324   17.965    5.642
     36.060  408.197    1.107    0.234    0.120    0.067    0.500   24.109   18.435    5.424
     36.070  407.362    1.221    0.328    0.027    0.100    0.546   23.849   18.026    6.153
     36.080  409.300    1.160    0.234    0.113    0.105    0.420   23.595   19.068    5.934
     36.090  408.596    1.308    0.268    0.027    0.205    0.413   23.907   17.673    5.939
     36.100  410.382    1.088    0.234    0.184    0.134    0.636   22.979   19.101    5.648
     36.110  414.736    1.047    0.335    0.094    0.071    0.447   23.628   17.969    5.858
     36.120  408.608    1.009    0.201    0.053    0.134    0.594   22.754   17.909    5.653
     36.130  413.507    1.312    0.268    0.140    0.134    0.678   23.477   18.091    6.331
     36.140  410.574    1.350    0.268    0.094    0.105    0.655   23.404   17.867    6.126
     36.150  409.431    1.361    0.268    0.067    0.067    0.473   22.873   18.475    6.217
     36.160  410.680    1.365    0.268    0.060    0.201    0.602   23.863   18.587    5.648
     36.170  411.622    1.259    0.201    0.120    0.000    0.326   22.969   18.619    6.371
     36.180  411.947    1.301    0.268    0.067    0.067    0.318   23.363   18.456    6.437
     36.190  407.863    1.206    0.201    0.060    0.100    0.345   23.266   18.879    6.771
     36.200  407.436    1.195    0.268    0.033    0.067    0.394   23.660   18.051    6.587
     36.210  412.168    1.123    0.201    0.134    0.033    0.455   23.501   19.084    6.864
     36.220  409.644    1.373    0.268    0.067    0.000    0.511   24.010   18.565    6.470
     36.230  409.686    1.354    0.268    0.067    0.000    0.405   23.500   18.866    6.902
     36.240  409.194    1.278    0.234    0.033    0.000    0.367   23.276   18.989    6.134
     36.250  409.187    1.206    0.201    0.000    0.033    0.402   23.548   18.616    6.544
     36.260  409.346    1.274    0.167    0.033    0.067    0.333   23.255   17.690    6.392
     36.270  410.093    1.028    0.268    0.100    0.067    0.242   22.351   18.061    6.895
     36.280  409.754    1.429    0.234    0.067    0.033    0.390   22.382   17.959    6.857
     36.290  410.782    1.308    0.234    0.060    0.067    0.466   22.840   18.444    6.822
     36.300  409.703    1.035    0.234    0.033    0.067    0.606   23.158   18.812    6.701
     36.310  410.161    1.327    0.268    0.127    0.067    0.518   22.728   17.820    6.436
     36.320  410.755    1.418    0.335    0.067    0.071    0.537   23.503   18.526    6.549
     36.330  405.443    1.312    0.167    0.140    0.000    0.455   22.613   18.553    6.716
     36.340  410.817    1.206    0.201    0.000    0.100    0.455   23.124   18.133    6.343
     36.350  410.883    1.323    0.268    0.100    0.067    0.405   23.227   18.701    6.511
     36.360  410.293    1.255    0.268    0.060    0.033    0.402   24.049   18.349    6.719
     36.370  408.120    1.141    0.234    0.094    0.033    0.401   23.518   18.656    6.606
     36.380  408.700    1.126    0.268    0.033    0.067    0.492   22.819   18.802    6.631
     36.390  404.453    1.009    0.268    0.067    0.000    0.481   23.022   18.246    6.507
     36.400  409.298    1.418    0.301    0.000    0.033    0.507   23.239   18.446    6.573
     36.410  405.571    1.168    0.261    0.053    0.033    0.314   23.169   17.415    6.247
     36.420  405.317    1.282    0.301    0.067    0.027    0.383   23.264   17.706    6.016
     36.430  406.854    1.179    0.268    0.147    0.067    0.405   22.519   18.726    6.255
     36.440  407.824    1.126    0.201    0.060    0.033    0.447   22.811   18.321    6.012
     36.450  408.592    1.115    0.301    0.200    0.033    0.458   23.228   17.853    5.993
     36.460  406.929    1.415    0.201    0.027    0.000    0.367   23.294   18.290    6.019
     36.470  413.475    1.248    0.234    0.147    0.000    0.455   22.177   18.981    6.055
     36.480  409.612    1.141    0.268    0.127    0.067    0.633   23.690   18.330    6.021
     36.490  406.620    1.312    0.100    0.033    0.100    0.557   23.206   18.586    6.269
     36.500  402.785    1.248    0.167    0.000    0.067    0.492   21.999   18.755    6.234
     36.510  404.441    1.373    0.234    0.033    0.100    0.447   22.785   17.998    6.163
     36.520  407.708    1.612    0.234    0.000    0.000    0.531   22.375   18.783    6.084
     36.530  410.703    1.441    0.301    0.067    0.000    0.519   24.369   18.266    5.342
     36.540  408.371    1.240    0.201    0.127    0.033    0.451   23.301   17.530    6.204
     36.550  409.713    1.221    0.268    0.033    0.000    0.478   24.143   17.878    5.701
     36.560  411.289    1.221    0.268    0.000    0.000    0.519   23.868   18.835    5.962
     36.570  408.699    1.339    0.268    0.000    0.000    0.481   23.563   18.591    5.329
     36.580  408.632    1.267    0.268    0.027    0.027    0.386   23.654   18.311    5.336
     36.590  406.120    1.232    0.261    0.027    0.000    0.508   23.682   17.710    5.366
     36.600  406.066    1.107    0.239    0.053    0.000    0.402   22.525   18.516    5.838
     36.610  406.597    1.274    0.234    0.027    0.000    0.337   22.705   17.799    6.174
     36.620  404.163    1.346    0.167    0.033    0.027    0.292   22.782   18.088    5.570
     36.630  404.864    1.354    0.167    0.027    0.033    0.439   23.294   18.724    6.212
     36.640  406.527    1.206    0.268    0.113    0.000    0.504   23.161   17.923    5.641
     36.650  408.568    1.195    0.134    0.027    0.000    0.375   23.978   18.250    5.835
     36.660  409.377    1.308    0.201    0.053    0.033    0.364   23.160   18.305    5.592
     36.670  406.946    1.285    0.268    0.113    0.127    0.417   23.476   17.342    6.072
     36.680  413.028    1.274    0.201    0.080    0.067    0.303   22.553   18.690    6.220
     36.690  407.930    1.213    0.201    0.133    0.094    0.375   23.149   18.066    5.454
     36.700  409.544    1.062    0.261    0.186    0.120    0.372   23.171   17.663    5.665
     36.710  410.812    1.221    0.306    0.087    0.160    0.318   22.986   17.827    5.975
     36.720  414.269    1.187    0.328    0.120    0.100    0.330   23.044   17.344    6.004
     36.730  409.007    1.213    0.268    0.027    0.067    0.375   23.273   17.449    5.944
     36.740  412.512    1.267    0.294    0.120    0.167    0.318   22.765   17.893    6.430
     36.750  409.923    1.206    0.301    0.067    0.033    0.458   22.706   18.755    5.587
     36.760  404.986    1.312    0.234    0.087    0.033    0.349   22.464   17.037    5.717
     36.770  411.702    1.221    0.261    0.127    0.100    0.409   22.813   17.467    5.793
     36.780  405.551    1.334    0.201    0.127    0.100    0.409   23.246   17.900    5.706
     36.790  405.619    1.285    0.294    0.113    0.067    0.295   22.531   17.432    5.905
     36.800  406.338    1.206    0.167    0.094    0.033    0.303   23.170   17.479    5.922
     36.810  405.342    1.434    0.201    0.033    0.105    0.272   22.953   17.320    5.404
     36.820  405.322    1.350    0.234    0.060    0.165    0.394   23.774   17.640    5.664
     36.830  405.721    1.365    0.234    0.027    0.033    0.333   23.176   16.803    5.586
     36.840  402.559    1.221    0.234    0.000    0.067    0.318   22.658   17.445    5.646
     36.850  408.198    1.190    0.268    0.147    0.027    0.269   23.834   16.707    5.629
     36.860  404.825    1.554    0.294    0.000    0.160    0.288   23.007   17.148    6.001
     36.870  405.842    1.354    0.227    0.033    0.187    0.397   23.684   18.347    5.798
     36.880  410.186    1.388    0.201    0.127    0.033    0.208   23.939   17.638    5.665
     36.890  406.834    1.570    0.301    0.120    0.105    0.197   24.075   17.349    5.558
     36.900  403.568    1.202    0.268    0.127    0.033    0.398   23.396   18.023    5.664
     36.910  402.765    1.346    0.301    0.094    0.100    0.322   23.237   18.086    5.905
     36.920  404.336    1.320    0.227    0.060    0.027    0.372   24.034   17.145    5.543
     36.930  410.143    1.380    0.268    0.094    0.067    0.367   24.144   18.075    5.589
     36.940  407.213    1.308    0.268    0.094    0.109    0.458   23.181   17.315    5.673
     36.950  405.933    1.149    0.268    0.087    0.105    0.402   22.571   17.325    5.487
     36.960  409.326    1.149    0.268    0.087    0.067    0.367   24.745   17.869    5.541
     36.970  404.278    1.153    0.234    0.094    0.033    0.288   23.597   17.396    5.157
     36.980  405.545    1.293    0.234    0.140    0.060    0.349   24.371   16.674    5.544
     36.990  408.514    1.494    0.134    0.060    0.067    0.466   23.953   17.683    5.435
     37.000  408.447    1.304    0.301    0.094    0.067    0.382   23.335   18.248    5.358
     37.010  408.836    1.195    0.234    0.221    0.100    0.299   23.438   16.842    5.553
     37.020  409.744    1.301    0.234    0.094    0.138    0.458   23.606   16.748    5.063
     37.030  407.662    1.179    0.167    0.154    0.167    0.367   23.242   17.519    6.064
     37.040  409.572    1.308    0.234    0.067    0.234    0.386   23.139   17.729    5.747
     37.050  410.025    1.293    0.201    0.067    0.268    0.394   23.675   17.422    5.833
     37.060  411.763    1.304    0.201    0.120    0.127    0.360   23.495   17.975    6.113
     37.070  407.290    1.195    0.167    0.067    0.134    0.474   23.244   17.442    5.634
     37.080  410.758    1.308    0.201    0.060    0.100    0.337   23.447   18.306    6.362
     37.090  409.568    1.392    0.234    0.154    0.094    0.235   23.563   18.403    5.963
     37.100  404.551    1.346    0.167    0.067    0.100    0.330   23.492   17.669    5.532
     37.110  408.933    1.168    0.234    0.147    0.067    0.394   22.329   17.630    5.543
     37.120  409.285    1.274    0.301    0.060    0.100    0.420   22.962   17.208    6.089
     37.130  409.852    1.168    0.167    0.067    0.167    0.261   23.002   18.096    5.802
     37.140  405.728    1.123    0.201    0.094    0.100    0.231   23.802   17.267    6.497
     37.150  410.015    1.221    0.234    0.087    0.067    0.258   23.054   17.215    6.250
     37.160  409.657    1.361    0.234    0.094    0.067    0.250   23.631   18.056    5.588
     37.170  409.005    1.248    0.167    0.094    0.033    0.205   23.283   17.779    5.229
     37.180  412.468    1.213    0.167    0.060    0.000    0.349   23.012   17.981    6.219
     37.190  410.368    1.274    0.134    0.100    0.000    0.284   22.882   18.131    5.897
     37.200  406.813    1.267    0.294    0.200    0.033    0.280   22.219   17.860    5.790
     37.210  409.271    1.115    0.134    0.094    0.067    0.322   23.285   18.555    5.456
     37.220  405.863    1.361    0.234    0.033    0.067    0.303   23.233   18.535    5.446
     37.230  408.935    1.346    0.234    0.067    0.000    0.265   23.149   17.930    5.697
     37.240  407.739    1.221    0.201    0.033    0.000    0.288   23.233   17.739    5.272
     37.250  410.487    1.365    0.268    0.087    0.067    0.224   23.233   18.792    5.996
     37.260  410.389    1.498    0.194    0.060    0.033    0.258   22.962   18.905    5.308
     37.270  405.426    1.392    0.301    0.000    0.067    0.319   23.143   18.634    5.705
     37.280  402.297    1.153    0.201    0.053    0.000    0.318   23.597   18.043    5.476
     37.290  405.909    1.255    0.301    0.033    0.000    0.458   23.202   18.211    5.646
     37.300  402.040    1.434    0.234    0.100    0.000    0.413   23.276   18.570    5.698
     37.310  404.923    1.464    0.134    0.120    0.000    0.466   22.965   18.799    6.203
     37.320  406.333    1.339    0.268    0.067    0.100    0.492   23.091   18.375    6.133
     37.330  409.971    1.392    0.134    0.094    0.067    0.451   23.906   18.277    6.165
     37.340  409.136    1.267    0.268    0.060    0.027    0.439   23.731   18.104    5.875
     37.350  408.252    1.297    0.268    0.120    0.033    0.436   22.488   18.225    5.584
     37.360  412.192    1.376    0.268    0.067    0.100    0.455   23.353   18.233    5.929
     37.370  409.173    1.380    0.201    0.033    0.000    0.572   23.353   18.387    5.851
     37.380  409.601    1.361    0.234    0.094    0.100    0.397   23.638   18.491    6.056
     37.390  409.020    1.452    0.268    0.100    0.134    0.299   23.794   18.831    5.679
     37.400  407.980    1.244    0.201    0.067    0.033    0.481   23.739   18.560    5.774
     37.410  413.081    1.248    0.268    0.033    0.033    0.413   23.545   18.074    5.847
     37.420  409.427    1.149    0.234    0.027    0.033    0.360   24.033   18.213    5.984
     37.430  411.680    1.248    0.234    0.027    0.000    0.455   23.170   18.380    5.865
     37.440  405.444    1.267    0.234    0.053    0.027    0.402   22.961   18.391    5.615
     37.450  405.832    1.388    0.201    0.027    0.100    0.295   22.970   18.065    5.745
     37.460  409.571    1.168    0.201    0.053    0.000    0.386   23.171   18.430    6.462
     37.470  410.487    1.441    0.201    0.053    0.033    0.439   22.260   18.593    6.310
     37.480  410.071    1.195    0.268    0.027    0.000    0.352   22.682   18.451    6.747
     37.490  407.938    1.149    0.234    0.027    0.067    0.326   23.173   18.423    6.465
     37.500  412.846    1.346    0.301    0.033    0.000    0.394   24.076   19.716    6.241
     37.510  406.278    1.081    0.268    0.033    0.136    0.356   24.044   18.376    6.052
     37.520  409.533    1.407    0.234    0.033    0.033    0.333   23.268   19.142    6.369
     37.530  405.155    1.399    0.134    0.033    0.134    0.307   22.247   17.443    5.941
     37.540  405.501    1.195    0.167    0.053    0.033    0.261   22.520   18.097    5.842
     37.550  410.936    1.088    0.167    0.060    0.100    0.341   23.149   18.326    5.830
     37.560  410.921    1.248    0.201    0.000    0.000    0.281   23.316   18.603    6.103
     37.570  408.308    1.153    0.134    0.060    0.000    0.235   22.252   18.159    6.076
     37.580  409.539    1.179    0.234    0.113    0.100    0.330   23.915   18.062    6.272
     37.590  406.701    1.221    0.268    0.033    0.160    0.455   23.974   18.141    5.599
     37.600  407.220    1.206    0.234    0.000    0.234    0.416   23.541   18.891    6.079
     37.610  409.778    1.251    0.234    0.027    0.268    0.474   22.879   18.780    6.135
     37.620  411.167    1.373    0.227    0.127    0.134    0.405   24.089   19.544    5.938
     37.630  409.950    1.168    0.234    0.154    0.067    0.466   23.268   18.773    6.202
     37.640  407.848    1.229    0.301    0.027    0.201    0.295   23.194   18.638    6.104
     37.650  410.193    1.153    0.201    0.033    0.100    0.360   23.025   18.508    6.229
     37.660  408.642    1.221    0.268    0.094    0.201    0.428   22.997   18.858    6.360
     37.670  409.760    1.058    0.201    0.094    0.167    0.550   22.433   19.324    6.077
     37.680  406.016    1.331    0.201    0.113    0.234    0.379   21.820   18.676    6.071
     37.690  407.739    1.259    0.301    0.113    0.067    0.288   22.272   19.107    5.988
     37.700  408.309    1.251    0.167    0.027    0.027    0.534   21.865   19.065    5.904
     37.710  408.703    1.149    0.268    0.033    0.071    0.367   22.888   19.228    6.023
     37.720  406.757    1.123    0.301    0.060    0.134    0.379   22.790   18.722    6.134
     37.730  407.790    1.157    0.268    0.060    0.100    0.523   23.147   19.451    5.746
     37.740  410.127    1.270    0.234    0.033    0.067    0.523   24.531   19.174    6.041
     37.750  409.370    1.285    0.268    0.060    0.033    0.386   23.961   19.625    6.472
     37.760  405.941    1.221    0.167    0.033    0.000    0.451   22.973   18.920    6.079
     37.770  407.120    1.195    0.201    0.060    0.033    0.432   23.140   19.545    6.542
     37.780  406.950    1.179    0.167    0.033    0.067    0.447   22.847   18.466    5.958
     37.790  410.146    1.232    0.201    0.000    0.094    0.420   22.441   19.710    6.629
     37.800  407.431    1.153    0.234    0.087    0.067    0.333   23.770   19.472    5.751
     37.810  408.557    1.244    0.234    0.087    0.033    0.481   23.196   19.324    5.898
     37.820  407.965    1.270    0.167    0.033    0.067    0.284   23.422   19.704    5.993
     37.830  408.260    1.190    0.167    0.033    0.033    0.288   23.226   18.500    5.613
     37.840  409.872    1.141    0.234    0.033    0.033    0.330   23.541   19.499    6.276
     37.850  409.467    1.016    0.234    0.100    0.027    0.333   23.110   18.775    5.795
     37.860  409.685    0.952    0.201    0.053    0.027    0.364   23.222   19.158    5.486
     37.870  410.494    1.179    0.234    0.027    0.067    0.522   23.069   19.010    5.323
     37.880  409.787    1.187    0.234    0.087    0.033    0.250   23.287   19.133    5.599
     37.890  408.660    1.293    0.201    0.094    0.094    0.326   22.995   19.042    5.469
     37.900  405.282    1.255    0.234    0.060    0.127    0.314   23.774   19.161    5.917
     37.910  410.500    1.168    0.201    0.207    0.100    0.352   22.954   19.756    5.618
     37.920  411.114    1.369    0.234    0.120    0.094    0.424   23.753   19.201    5.393
     37.930  407.244    1.198    0.201    0.100    0.094    0.413   23.366   19.283    5.826
     37.940  409.534    1.240    0.167    0.094    0.067    0.416   23.658   19.061    5.617
     37.950  410.457    1.134    0.201    0.120    0.060    0.333   23.776   18.491    5.816
     37.960  405.562    1.187    0.201    0.120    0.067    0.352   23.666   19.735    6.044
     37.970  404.729    1.342    0.234    0.060    0.060    0.401   23.300   19.199    6.023
     37.980  405.473    1.373    0.234    0.033    0.033    0.436   23.739   19.531    5.756
     37.990  407.855    1.244    0.234    0.033    0.000    0.496   23.651   19.646    5.839
     38.000  410.673    1.365    0.234    0.033    0.067    0.311   23.460   20.388    5.904
     38.010  410.898    1.282    0.234    0.033    0.000    0.295   24.109   19.531    6.104
     38.020  412.190    1.285    0.201    0.113    0.000    0.492   23.870   20.005    5.957
     38.030  403.905    1.335    0.234    0.000    0.127    0.242   23.583   20.159    5.935
     38.040  405.736    1.206    0.201    0.094    0.000    0.341   23.572   20.443    5.052
     38.050  406.801    1.179    0.234    0.087    0.160    0.432   23.168   20.412    5.442
     38.060  409.921    1.482    0.234    0.113    0.167    0.455   23.531   19.586    6.114
     38.070  407.891    1.361    0.268    0.027    0.134    0.383   23.773   20.226    6.062
     38.080  409.205    1.035    0.261    0.140    0.138    0.269   24.155   20.047    5.417
     38.090  406.681    1.221    0.268    0.033    0.100    0.394   22.872   19.146    5.307
     38.100  406.934    1.308    0.268    0.113    0.100    0.538   22.896   20.663    5.690
     38.110  409.268    1.282    0.234    0.033    0.160    0.499   23.552   19.878    5.050
     38.120  402.989    1.232    0.261    0.067    0.064    0.504   23.780   19.786    5.146
     38.130  408.770    1.168    0.234    0.087    0.294    0.224   23.614   19.606    5.611
     38.140  403.546    1.399    0.301    0.100    0.100    0.311   23.697   18.360    5.365
     38.150  407.610    1.229    0.335    0.087    0.094    0.360   23.988   19.853    5.332
     38.160  409.780    1.141    0.268    0.100    0.067    0.451   24.348   20.160    5.507
     38.170  409.285    1.168    0.227    0.060    0.067    0.352   24.177   19.342    5.609
     38.180  408.769    1.468    0.201    0.033    0.000    0.402   23.565   19.873    5.685
     38.190  407.443    1.384    0.167    0.033    0.000    0.288   24.165   19.700    6.229
     38.200  409.108    1.301    0.134    0.033    0.033    0.288   24.219   18.940    5.601
     38.210  405.977    1.285    0.234    0.000    0.094    0.314   23.989   19.009    6.003
     38.220  406.496    1.388    0.201    0.033    0.131    0.349   24.101   19.434    5.880
     38.230  406.966    1.047    0.201    0.033    0.000    0.356   23.638   18.888    6.047
     38.240  409.146    1.141    0.167    0.033    0.067    0.326   24.323   19.480    6.354
     38.250  409.931    1.464    0.268    0.053    0.100    0.349   23.854   19.760    6.090
     38.260  407.650    1.282    0.234    0.113    0.134    0.330   24.182   19.416    5.897
     38.270  409.138    1.335    0.268    0.087    0.067    0.360   24.444   19.760    5.872
     38.280  407.175    1.206    0.268    0.113    0.094    0.261   24.057   19.364    6.495
     38.290  407.248    1.176    0.134    0.154    0.165    0.189   24.157   19.051    6.099
     38.300  412.748    1.240    0.201    0.094    0.027    0.261   24.738   18.548    6.034
     38.310  410.728    1.255    0.234    0.154    0.167    0.269   24.944   18.909    5.269
     38.320  410.919    1.392    0.234    0.033    0.100    0.322   23.993   19.207    5.964
     38.330  407.668    1.395    0.234    0.053    0.067    0.330   24.055   18.942    6.118
     38.340  408.218    1.259    0.234    0.060    0.033    0.303   23.886   18.952    6.088
     38.350  408.802    1.081    0.234    0.094    0.067    0.205   24.364   19.670    6.191
     38.360  411.207    1.255    0.268    0.060    0.033    0.216   24.164   19.298    5.815
     38.370  408.295    0.982    0.134    0.067    0.033    0.394   24.558   19.937    4.983
     38.380  407.691    1.202    0.134    0.000    0.100    0.447   23.587   19.437    5.598
     38.390  407.713    1.365    0.134    0.067    0.167    0.272   23.090   18.523    5.511
     38.400  405.886    1.164    0.201    0.000    0.033    0.144   23.368   18.947    6.180
     38.410  403.721    0.993    0.134    0.000    0.067    0.208   23.490   19.733    5.939
     38.420  405.028    0.963    0.201    0.033    0.033    0.311   23.549   19.183    6.096
     38.430  407.032    1.149    0.201    0.067    0.000    0.288   23.874   19.239    5.940
     38.440  405.097    1.213    0.167    0.033    0.033    0.356   23.794   19.463    6.026
     38.450  408.206    0.921    0.234    0.033    0.033    0.311   22.547   19.639    6.439
     38.460  404.531    1.149    0.201    0.127    0.000    0.394   22.292   18.794    5.949
     38.470  403.561    1.202    0.167    0.060    0.067    0.295   22.911   18.407    5.815
     38.480  408.094    1.376    0.234    0.000    0.067    0.170   23.257   19.072    6.023
     38.490  406.960    1.232    0.201    0.060    0.067    0.447   23.804   18.308    5.358
     38.500  409.562    1.312    0.134    0.000    0.067    0.432   23.735   19.402    6.185
     38.510  407.630    1.123    0.134    0.067    0.067    0.224   24.398   17.773    5.842
     38.520  403.128    0.876    0.067    0.067    0.100    0.152   23.335   18.514    5.997
     38.530  404.965    1.312    0.227    0.067    0.033    0.277   23.322   17.648    5.864
     38.540  404.361    1.339    0.328    0.067    0.033    0.307   23.338   18.342    5.867
     38.550  411.024    1.285    0.234    0.120    0.060    0.091   23.737   18.889    6.203
     38.560  412.696    1.088    0.201    0.067    0.067    0.360   23.835   18.911    5.592
     38.570  408.115    1.035    0.201    0.067    0.067    0.250   23.251   18.429    5.373
     38.580  406.817    1.308    0.234    0.033    0.127    0.325   22.593   18.731    5.532
     38.590  407.154    1.168    0.167    0.000    0.094    0.356   23.023   18.640    5.494
     38.600  405.826    1.195    0.134    0.060    0.100    0.295   24.350   18.352    5.678
     38.610  409.177    1.153    0.201    0.033    0.134    0.295   24.130   18.254    5.557
     38.620  405.130    1.365    0.328    0.033    0.067    0.254   24.024   18.652    5.538
     38.630  404.917    1.267    0.234    0.033    0.120    0.254   23.530   19.511    5.981
     38.640  403.794    1.437    0.167    0.033    0.100    0.352   23.516   19.001    6.392
     38.650  405.697    1.282    0.234    0.033    0.067    0.291   23.470   18.241    5.912
     38.660  407.321    1.274    0.234    0.033    0.100    0.333   23.937   18.778    5.723
     38.670  405.210    1.141    0.268    0.067    0.000    0.277   23.605   19.061    5.607
     38.680  408.749    1.365    0.234    0.067    0.194    0.189   23.673   18.462    6.200
     38.690  409.341    1.312    0.268    0.067    0.067    0.360   24.748   18.685    5.933
     38.700  409.748    1.168    0.234    0.033    0.254    0.371   23.451   19.219    5.980
     38.710  412.177    1.141    0.201    0.033    0.261    0.420   23.850   18.662    6.227
     38.720  409.843    1.259    0.268    0.100    0.167    0.360   23.959   18.726    5.940
     38.730  404.036    1.301    0.268    0.100    0.198    0.424   23.347   18.938    5.161
     38.740  407.579    1.259    0.234    0.067    0.134    0.356   23.798   18.385    5.473
     38.750  404.478    1.308    0.201    0.067    0.127    0.269   23.308   18.021    5.160
     38.760  406.480    1.232    0.201    0.033    0.167    0.394   23.050   18.499    4.950
     38.770  407.436    1.202    0.201    0.033    0.176    0.549   23.815   18.718    5.840
     38.780  405.267    1.100    0.268    0.127    0.067    0.417   24.220   19.425    5.644
     38.790  406.601    1.047    0.201    0.033    0.067    0.447   23.927   18.928    5.543
     38.800  407.522    0.982    0.234    0.067    0.100    0.261   25.030   18.119    5.115
     38.810  408.542    1.240    0.201    0.033    0.033    0.367   24.151   19.018    5.306
     38.820  411.202    1.126    0.201    0.067    0.239    0.538   24.488   19.181    5.652
     38.830  408.071    1.168    0.201    0.060    0.167    0.527   24.034   19.372    5.479
     38.840  408.876    1.221    0.234    0.067    0.067    0.436   24.605   19.450    5.960
     38.850  411.417    1.308    0.201    0.000    0.127    0.519   25.350   19.033    6.202
     38.860  414.337    1.141    0.201    0.027    0.167    0.413   24.262   19.113    5.363
     38.870  409.811    1.088    0.234    0.060    0.134    0.466   23.520   19.210    5.339
     38.880  411.162    1.195    0.201    0.000    0.134    0.455   25.001   19.524    5.358
     38.890  408.995    1.115    0.201    0.147    0.134    0.485   24.448   19.695    5.478
     38.900  409.456    1.187    0.261    0.087    0.227    0.587   25.283   19.166    5.759
     38.910  411.650    1.285    0.201    0.033    0.100    0.545   24.013   19.427    5.366
     38.920  408.687    1.100    0.201    0.120    0.127    0.523   24.437   19.096    5.413
     38.930  408.622    1.096    0.234    0.000    0.201    0.720   24.335   20.248    5.406
     38.940  405.831    1.062    0.268    0.033    0.134    0.530   24.030   18.990    5.140
     38.950  407.409    1.195    0.301    0.094    0.194    0.519   24.227   18.830    5.939
     38.960  407.706    1.141    0.301    0.060    0.138    0.606   23.984   19.336    5.540
     38.970  407.860    1.240    0.167    0.067    0.167    0.394   23.611   19.017    5.730
     38.980  408.521    1.088    0.268    0.094    0.100    0.424   23.990   19.291    5.933
     38.990  408.122    0.967    0.201    0.180    0.100    0.371   24.187   18.279    5.533
     39.000  403.668    1.217    0.234    0.033    0.167    0.428   23.438   18.779    5.340
     39.010  406.653    1.062    0.268    0.060    0.134    0.379   24.480   19.048    5.229
     39.020  410.965    1.149    0.134    0.033    0.067    0.409   24.535   19.373    5.578
     39.030  405.856    1.160    0.201    0.000    0.067    0.416   23.971   18.617    5.720
     39.040  407.108    1.016    0.167    0.033    0.033    0.409   24.430   18.485    5.579
     39.050  406.803    1.202    0.134    0.067    0.067    0.322   24.847   17.727    5.403
     39.060  405.187    1.069    0.201    0.154    0.033    0.477   23.701   18.059    5.428
     39.070  406.048    1.016    0.167    0.067    0.100    0.500   24.334   18.283    5.237
     39.080  407.169    1.176    0.234    0.067    0.268    0.363   24.186   18.331    5.173
     39.090  406.283    1.096    0.167    0.033    0.127    0.397   24.229   17.607    5.553
     39.100  406.056    1.051    0.201    0.127    0.033    0.447   25.256   17.969    5.094
     39.110  405.243    0.929    0.234    0.060    0.098    0.394   23.698   17.964    5.701
     39.120  404.665    0.963    0.167    0.060    0.067    0.504   23.588   18.877    5.128
     39.130  407.436    1.141    0.201    0.080    0.060    0.330   25.142   18.547    5.532
     39.140  406.622    1.009    0.167    0.087    0.067    0.379   24.572   17.914    5.256
     39.150  407.389    1.168    0.167    0.100    0.033    0.409   24.067   18.523    5.801
     39.160  405.148    1.179    0.167    0.067    0.060    0.383   23.494   18.557    6.454
     39.170  406.615    1.206    0.167    0.094    0.194    0.439   24.055   18.795    5.875
     39.180  406.055    1.153    0.268    0.060    0.127    0.333   23.668   18.680    6.185
     39.190  411.335    1.255    0.234    0.094    0.067    0.439   24.050   18.685    6.142
     39.200  410.652    1.062    0.201    0.033    0.127    0.378   25.154   18.380    5.860
     39.210  409.280    1.054    0.201    0.094    0.167    0.359   24.438   18.917    5.781
     39.220  410.241    1.096    0.201    0.094    0.167    0.572   24.737   17.811    6.293
     39.230  411.252    1.183    0.234    0.060    0.160    0.576   24.665   18.710    6.006
     39.240  406.535    1.195    0.201    0.100    0.131    0.284   23.280   17.898    5.805
     39.250  406.328    1.168    0.201    0.094    0.138    0.273   23.686   18.061    6.085
     39.260  412.603    1.259    0.201    0.127    0.194    0.352   23.716   19.115    6.156
     39.270  406.576    1.248    0.167    0.067    0.268    0.314   25.119   18.692    6.054
     39.280  405.025    1.149    0.234    0.033    0.261    0.371   24.411   18.271    5.639
     39.290  407.331    1.232    0.201    0.087    0.167    0.330   24.443   18.642    5.411
     39.300  407.267    1.115    0.167    0.033    0.303    0.300   25.065   18.037    5.714
     39.310  407.816    0.982    0.268    0.033    0.060    0.322   23.729   18.595    5.891
     39.320  403.827    1.028    0.234    0.067    0.100    0.235   23.921   18.294    5.418
     39.330  407.954    1.312    0.268    0.027    0.000    0.288   25.645   18.764    5.902
     39.340  408.250    1.195    0.201    0.060    0.067    0.402   24.451   18.986    5.969
     39.350  408.563    1.221    0.301    0.033    0.094    0.254   24.359   19.625    6.277
     39.360  410.279    1.141    0.201    0.067    0.033    0.386   24.318   18.116    5.744
     39.370  412.680    1.335    0.234    0.067    0.100    0.326   24.621   18.604    6.269
     39.380  408.864    1.206    0.268    0.087    0.172    0.326   25.453   18.845    6.483
     39.390  407.646    1.293    0.268    0.033    0.154    0.299   24.142   19.113    6.125
     39.400  410.679    1.346    0.201    0.094    0.033    0.416   25.214   19.249    6.114
     39.410  413.679    1.248    0.268    0.067    0.094    0.349   25.228   18.964    5.755
     39.420  407.634    1.195    0.234    0.033    0.100    0.420   23.994   19.320    6.327
     39.430  407.733    1.115    0.201    0.067    0.154    0.428   24.777   19.455    6.463
     39.440  407.079    1.088    0.227    0.033    0.198    0.462   24.527   18.217    6.013
     39.450  409.122    1.301    0.268    0.033    0.194    0.409   24.222   19.915    5.947
     39.460  407.040    1.312    0.234    0.033    0.205    0.360   24.043   19.264    5.923
     39.470  407.468    1.335    0.201    0.033    0.067    0.337   24.402   20.094    6.440
     39.480  405.155    0.963    0.194    0.094    0.167    0.375   25.128   19.763    6.528
     39.490  408.309    0.982    0.234    0.087    0.120    0.553   24.453   19.819    6.090
     39.500  407.437    1.028    0.201    0.094    0.127    0.318   23.925   20.670    6.914
     39.510  409.585    1.073    0.134    0.094    0.138    0.451   23.577   20.842    6.281
     39.520  411.677    1.126    0.268    0.033    0.033    0.386   25.528   20.678    6.196
     39.530  407.027    1.069    0.201    0.067    0.100    0.447   24.703   20.022    6.165
     39.540  409.911    1.339    0.268    0.033    0.167    0.492   24.473   19.823    6.405
     39.550  409.661    1.339    0.201    0.053    0.134    0.295   23.999   20.212    6.025
     39.560  408.694    1.327    0.201    0.113    0.100    0.455   24.729   20.470    6.576
     39.570  408.756    1.168    0.234    0.067    0.194    0.383   24.324   19.265    6.231
     39.580  411.046    1.259    0.134    0.094    0.067    0.269   24.994   19.699    5.688
     39.590  408.050    1.028    0.167    0.033    0.033    0.314   24.297   19.497    6.171
     39.600  408.250    1.195    0.201    0.060    0.038    0.553   24.160   19.564    6.448
     39.610  412.592    1.259    0.201    0.033    0.091    0.394   24.623   21.040    6.155
     39.620  411.107    1.354    0.201    0.060    0.000    0.402   24.543   19.827    6.153
     39.630  411.006    1.274    0.167    0.067    0.033    0.421   24.894   20.027    5.255
     39.640  413.129    1.301    0.234    0.094    0.000    0.398   24.967   19.823    5.781
     39.650  407.277    1.221    0.134    0.087    0.000    0.466   24.366   20.352    5.493
     39.660  408.731    1.445    0.234    0.067    0.038    0.527   24.703   20.420    5.430
     39.670  411.008    1.354    0.201    0.180    0.138    0.402   24.522   20.165    5.751
     39.680  411.037    1.267    0.261    0.120    0.127    0.379   23.259   20.854    5.592
     39.690  412.379    1.479    0.167    0.087    0.071    0.421   24.663   20.209    5.577
     39.700  411.224    1.361    0.268    0.033    0.000    0.606   24.812   20.605    5.982
     39.710  412.147    1.141    0.201    0.094    0.120    0.863   24.173   21.610    5.457
     39.720  410.235    1.365    0.167    0.033    0.033    0.779   24.261   19.799    5.604
     39.730  407.784    1.274    0.167    0.033    0.160    0.594   23.897   20.105    5.785
     39.740  414.034    1.388    0.201    0.087    0.027    0.689   24.868   20.661    5.730
     39.750  413.962    1.312    0.234    0.127    0.134    0.587   24.855   19.565    5.860
     39.760  412.605    1.494    0.100    0.127    0.067    0.754   25.324   19.608    5.648
     39.770  408.119    1.301    0.268    0.154    0.067    0.632   23.470   19.885    5.474
     39.780  410.369    1.134    0.134    0.127    0.100    0.663   24.449   20.773    4.841
     39.790  408.931    1.206    0.234    0.067    0.033    0.692   24.035   20.365    5.650
     39.800  414.372    1.399    0.167    0.087    0.160    0.605   24.146   20.049    5.298
     39.810  405.541    1.115    0.134    0.094    0.138    0.587   23.226   20.268    5.367
     39.820  411.567    1.513    0.100    0.127    0.165    0.719   24.710   20.813    5.468
     39.830  408.262    1.115    0.301    0.060    0.105    0.534   23.941   19.453    4.977
     39.840  411.637    1.312    0.268    0.087    0.033    0.735   24.045   20.180    4.953
     39.850  411.021    1.274    0.234    0.067    0.000    0.624   24.162   19.973    5.188
     39.860  411.393    1.195    0.234    0.087    0.000    0.594   24.624   20.560    5.455
     39.870  407.655    1.384    0.201    0.060    0.000    0.621   23.988   19.970    5.340
     39.880  409.698    1.153    0.167    0.120    0.033    0.526   23.767   19.665    5.263
     39.890  408.490    1.195    0.100    0.087    0.067    0.647   23.410   20.145    5.758
     39.900  408.874    1.308    0.134    0.127    0.098    0.496   24.275   19.874    5.350
     39.910  408.000    1.115    0.167    0.060    0.094    0.712   23.958   19.731    5.790
     39.920  408.467    1.168    0.134    0.113    0.060    0.719   24.986   20.350    6.095
     39.930  408.525    1.327    0.167    0.060    0.000    0.644   25.164   19.939    5.550
     39.940  409.890    1.168    0.261    0.094    0.094    0.629   24.493   20.715    5.690
     39.950  413.374    1.365    0.134    0.087    0.033    0.715   25.622   20.320    5.874
     39.960  410.808    1.267    0.067    0.087    0.033    0.648   24.670   20.249    5.660
     39.970  410.845    1.123    0.167    0.113    0.033    0.579   25.093   19.988    6.213
     39.980  411.456    1.141    0.167    0.173    0.100    0.576   24.918   20.237    5.554
     39.990  413.910    1.354    0.201    0.127    0.087    0.458   24.704   19.711    5.986
     40.000  409.375    1.456    0.134    0.120    0.071    0.541   24.249   19.381    5.490
     40.010  409.274    1.168    0.094    0.087    0.000    0.477   24.171   19.706    5.849
     40.020  408.556    1.285    0.134    0.113    0.060    0.606   23.722   19.317    6.004
     40.030  409.974    1.179    0.100    0.147    0.067    0.705   24.807   19.353    5.880
     40.040  411.309    1.221    0.067    0.060    0.000    0.515   24.495   19.408    6.041
     40.050  413.742    1.168    0.134    0.113    0.033    0.610   26.212   20.334    5.755
     40.060  409.340    1.179    0.201    0.060    0.033    0.557   25.782   19.906    6.115
     40.070  413.976    1.285    0.134    0.060    0.094    0.477   25.058   19.754    6.132
     40.080  411.808    1.232    0.134    0.067    0.000    0.485   24.443   20.203    6.220
     40.090  412.180    1.274    0.134    0.060    0.000    0.670   24.155   19.763    6.330
     40.100  412.633    1.415    0.234    0.060    0.000    0.659   24.918   19.423    6.146
     40.110  412.530    1.327    0.201    0.060    0.033    0.485   24.927   19.868    6.219
     40.120  411.315    1.327    0.067    0.060    0.053    0.549   24.747   19.410    5.538
     40.130  410.567    1.221    0.167    0.060    0.053    0.447   24.356   19.533    5.634
     40.140  414.447    1.168    0.134    0.033    0.000    0.458   24.677   19.567    5.729
     40.150  415.438    1.285    0.201    0.033    0.027    0.598   24.455   20.030    6.270
     40.160  414.943    1.179    0.167    0.033    0.000    0.470   24.768   19.081    5.411
     40.170  416.065    1.536    0.167    0.033    0.027    0.557   24.273   19.340    5.860
     40.180  418.800    1.373    0.100    0.033    0.098    0.402   24.748   20.144    6.094
     40.190  414.881    1.350    0.167    0.060    0.000    0.549   25.285   19.688    5.747
     40.200  412.898    1.403    0.134    0.094    0.060    0.542   24.812   20.061    5.328
     40.210  413.931    1.312    0.134    0.087    0.000    0.466   24.444   19.419    5.710
     40.220  411.804    1.410    0.134    0.060    0.027    0.360   24.607   19.453    5.867
     40.230  411.959    1.373    0.167    0.113    0.060    0.553   24.968   20.227    5.399
     40.240  409.618    1.274    0.100    0.033    0.033    0.413   24.212   18.365    5.274
     40.250  411.101    1.547    0.134    0.033    0.033    0.466   24.119   19.058    5.096
     40.260  406.216    1.600    0.167    0.094    0.000    0.367   24.555   18.825    4.855
     40.270  404.151    1.600    0.201    0.060    0.060    0.379   23.421   19.158    5.323
     40.280  408.923    1.642    0.201    0.147    0.033    0.341   24.180   19.981    5.269
     40.290  410.625    1.585    0.167    0.094    0.027    0.477   24.538   20.186    5.240
     40.300  407.937    1.657    0.167    0.127    0.033    0.397   23.650   20.274    4.653
     40.310  404.754    1.376    0.100    0.060    0.000    0.364   23.192   19.034    4.527
     40.320  413.039    1.585    0.201    0.060    0.027    0.390   24.376   20.714    5.001
     40.330  412.230    1.388    0.167    0.060    0.033    0.269   24.730   20.271    4.382
     40.340  411.684    1.308    0.100    0.060    0.027    0.246   23.979   20.322    4.972
     40.350  410.338    1.513    0.134    0.087    0.027    0.432   23.718   20.527    4.914
     40.360  406.026    1.206    0.167    0.120    0.094    0.318   23.479   18.842    4.856
     40.370  409.323    1.047    0.201    0.094    0.027    0.417   23.845   20.559    4.701
     40.380  411.750    1.346    0.100    0.094    0.027    0.288   24.412   19.401    5.136
     40.390  407.425    1.035    0.167    0.060    0.027    0.182   24.244   19.737    4.223
     40.400  411.415    1.255    0.134    0.147    0.000    0.250   25.755   19.930    4.523
     40.410  408.854    1.035    0.194    0.094    0.060    0.413   25.116   20.296    5.080
     40.420  409.241    1.267    0.167    0.087    0.067    0.367   24.497   20.338    4.842
     40.430  411.170    1.195    0.167    0.120    0.033    0.349   24.538   20.806    4.692
     40.440  409.933    1.190    0.167    0.060    0.033    0.409   24.390   20.045    4.862
     40.450  403.583    1.232    0.134    0.060    0.105    0.330   24.588   19.455    5.301
     40.460  407.812    1.183    0.201    0.113    0.060    0.178   23.672   19.797    5.004
     40.470  403.713    1.069    0.167    0.087    0.000    0.208   24.110   19.622    5.063
     40.480  404.964    1.206    0.127    0.134    0.027    0.333   23.765   19.822    5.661
     40.490  409.450    1.190    0.201    0.094    0.000    0.288   23.922   20.133    5.306
     40.500  411.549    1.160    0.100    0.033    0.033    0.481   24.430   20.128    4.958
     40.510  408.483    1.123    0.134    0.060    0.105    0.261   23.355   20.133    4.973
     40.520  407.804    1.240    0.167    0.127    0.064    0.386   24.127   20.323    5.379
     40.530  412.743    1.255    0.100    0.087    0.000    0.344   24.717   20.622    5.174
     40.540  410.274    1.312    0.194    0.087    0.033    0.534   23.697   20.785    5.195
     40.550  414.085    1.274    0.167    0.094    0.000    0.330   24.882   20.341    4.938
     40.560  410.529    1.206    0.167    0.120    0.000    0.458   24.175   21.096    5.120
     40.570  411.266    1.035    0.201    0.060    0.033    0.246   23.826   20.761    4.839
     40.580  412.533    1.308    0.234    0.060    0.033    0.242   24.595   20.710    4.933
     40.590  414.482    1.035    0.268    0.060    0.067    0.269   24.811   21.137    4.739
     40.600  414.178    1.221    0.268    0.060    0.033    0.303   24.581   20.608    4.895
     40.610  412.710    1.415    0.234    0.127    0.033    0.178   24.882   20.117    5.015
     40.620  412.632    1.153    0.167    0.060    0.000    0.424   23.529   20.669    5.179
     40.630  410.044    1.179    0.201    0.087    0.033    0.402   24.714   20.691    4.710
     40.640  412.277    1.123    0.167    0.154    0.000    0.500   25.051   19.869    5.216
     40.650  412.339    1.320    0.201    0.180    0.000    0.235   24.091   20.134    5.152
     40.660  409.886    1.255    0.201    0.033    0.067    0.258   24.699   20.537    4.923
     40.670  411.226    1.062    0.134    0.060    0.033    0.261   24.434   20.911    5.474
     40.680  411.221    1.141    0.134    0.033    0.033    0.344   23.890   20.396    5.223
     40.690  407.834    1.308    0.134    0.033    0.000    0.242   23.628   19.645    4.942
     40.700  410.695    1.126    0.234    0.087    0.000    0.333   24.377   20.179    4.924
     40.710  413.803    1.179    0.167    0.060    0.000    0.318   23.528   20.344    4.936
     40.720  407.974    1.141    0.167    0.033    0.027    0.295   24.209   20.294    5.175
     40.730  406.538    1.232    0.201    0.127    0.033    0.303   23.835   20.122    5.198
     40.740  407.001    1.312    0.201    0.067    0.000    0.360   23.987   19.923    4.513
     40.750  409.356    1.141    0.234    0.087    0.000    0.360   23.985   21.104    4.988
     40.760  409.021    1.248    0.234    0.094    0.033    0.235   23.620   20.170    5.047
     40.770  405.953    1.221    0.201    0.127    0.033    0.303   23.820   20.146    5.050
     40.780  407.136    1.035    0.234    0.033    0.000    0.216   24.241   19.796    4.862
     40.790  408.589    1.039    0.201    0.127    0.000    0.333   24.156   20.736    5.329
     40.800  410.522    1.073    0.201    0.094    0.033    0.375   23.819   20.318    5.336
     40.810  407.139    1.244    0.201    0.060    0.000    0.307   24.339   20.791    5.231
     40.820  406.882    1.035    0.134    0.120    0.000    0.280   24.283   20.702    5.026
     40.830  408.407    1.221    0.201    0.087    0.000    0.386   24.254   21.004    5.495
     40.840  411.952    1.168    0.167    0.154    0.000    0.269   24.476   20.511    5.450
     40.850  408.842    1.081    0.167    0.087    0.000    0.295   24.021   20.425    5.320
     40.860  405.954    1.100    0.134    0.060    0.000    0.295   24.040   20.344    5.129
     40.870  407.276    1.164    0.134    0.087    0.000    0.250   24.023   20.110    5.464
     40.880  411.059    1.270    0.134    0.187    0.038    0.224   23.976   20.988    5.304
     40.890  406.689    1.088    0.134    0.154    0.033    0.170   23.184   19.657    5.085
     40.900  408.375    1.373    0.134    0.154    0.000    0.349   23.499   21.286    4.812
     40.910  405.316    1.365    0.201    0.154    0.000    0.333   24.435   21.368    5.230
     40.920  410.337    1.281    0.134    0.113    0.000    0.330   25.075   20.294    4.993
     40.930  409.294    1.259    0.167    0.120    0.000    0.314   24.805   20.639    5.139
     40.940  409.042    1.354    0.201    0.127    0.000    0.307   23.481   20.287    4.998
     40.950  412.345    1.096    0.167    0.100    0.000    0.235   25.147   19.778    5.432
     40.960  407.525    1.179    0.268    0.154    0.000    0.352   24.552   19.651    5.240
     40.970  408.464    0.963    0.134    0.127    0.000    0.182   23.904   19.816    4.926
     40.980  409.020    1.035    0.167    0.120    0.033    0.163   23.433   19.058    5.237
     40.990  411.644    1.312    0.100    0.120    0.034    0.277   24.143   20.647    5.773
     41.000  408.258    1.229    0.167    0.094    0.027    0.261   24.201   20.481    5.086
     41.010  410.322    1.221    0.167    0.094    0.033    0.413   24.256   20.341    5.598
     41.020  410.930    1.274    0.201    0.127    0.000    0.261   23.890   20.281    5.294
     41.030  410.021    1.153    0.134    0.180    0.027    0.326   24.472   19.591    5.337
     41.040  410.738    1.115    0.167    0.033    0.033    0.394   24.147   20.034    5.999
     41.050  408.705    1.141    0.134    0.067    0.033    0.117   25.483   19.529    5.986
     41.060  408.090    1.141    0.134    0.120    0.033    0.280   24.338   19.746    5.576
     41.070  406.104    1.115    0.100    0.120    0.000    0.265   24.045   19.465    5.780
     41.080  405.423    1.168    0.167    0.140    0.033    0.208   24.646   19.521    5.874
     41.090  404.952    1.396    0.167    0.094    0.000    0.205   24.563   19.796    5.648
     41.100  410.300    1.179    0.134    0.113    0.027    0.284   25.291   19.325    5.559
     41.110  408.923    1.267    0.100    0.100    0.033    0.261   24.245   18.861    5.259
     41.120  409.920    1.176    0.167    0.094    0.033    0.231   24.460   18.922    5.544
     41.130  414.029    1.126    0.134    0.094    0.033    0.413   25.456   19.252    5.763
     41.140  410.655    1.301    0.100    0.060    0.033    0.212   24.367   19.565    6.018
     41.150  411.290    1.255    0.100    0.154    0.033    0.246   24.544   19.408    5.348
     41.160  408.222    1.115    0.067    0.147    0.000    0.144   24.266   19.387    5.771
     41.170  408.619    1.141    0.134    0.087    0.033    0.170   24.709   19.082    5.689
     41.180  412.104    1.035    0.134    0.127    0.038    0.159   24.369   20.076    5.695
     41.190  411.210    1.259    0.100    0.120    0.033    0.379   25.090   20.146    5.316
     41.200  406.749    1.187    0.134    0.087    0.033    0.224   25.489   19.941    5.234
     41.210  404.911    1.274    0.167    0.060    0.033    0.231   24.497   19.437    5.348
     41.220  406.306    1.115    0.201    0.087    0.027    0.152   24.850   18.950    5.259
     41.230  411.183    1.267    0.167    0.120    0.053    0.239   24.898   20.194    5.124
     41.240  407.137    1.415    0.134    0.060    0.033    0.186   25.006   18.889    5.457
     41.250  408.253    1.259    0.201    0.187    0.000    0.159   25.049   18.647    5.525
     41.260  405.972    1.221    0.134    0.120    0.033    0.231   24.825   18.431    5.303
     41.270  406.556    1.365    0.234    0.120    0.033    0.295   25.237   19.035    4.694
     41.280  405.652    1.221    0.167    0.087    0.000    0.224   24.808   19.713    5.201
     41.290  407.593    1.259    0.201    0.094    0.000    0.314   25.136   20.237    5.381
     41.300  408.565    1.244    0.167    0.100    0.060    0.269   25.284   19.694    5.074
     41.310  410.038    1.312    0.134    0.154    0.033    0.386   23.639   20.658    4.944
     41.320  406.336    0.956    0.100    0.060    0.033    0.170   24.690   19.483    5.455
     41.330  406.826    1.100    0.201    0.067    0.000    0.390   24.190   19.293    5.229
     41.340  405.341    1.179    0.167    0.067    0.000    0.311   24.682   19.135    5.665
     41.350  408.435    1.248    0.134    0.060    0.060    0.367   24.884   19.458    5.210
     41.360  408.974    1.323    0.201    0.033    0.071    0.311   25.123   19.446    5.171
     41.370  407.562    1.217    0.134    0.127    0.000    0.231   25.456   19.298    4.832
     41.380  410.736    1.206    0.167    0.087    0.033    0.337   24.917   19.543    4.747
     41.390  414.555    1.259    0.134    0.100    0.000    0.409   24.438   20.172    4.541
     41.400  410.711    1.270    0.167    0.067    0.000    0.284   25.189   19.806    4.392
     41.410  414.268    1.221    0.234    0.087    0.033    0.349   24.740   19.929    4.882
     41.420  409.029    1.168    0.134    0.154    0.000    0.189   24.847   19.559    4.798
     41.430  409.622    1.206    0.100    0.127    0.000    0.208   24.340   19.598    4.787
     41.440  407.255    1.073    0.134    0.127    0.000    0.284   24.695   19.904    5.077
     41.450  404.245    1.062    0.134    0.060    0.038    0.212   24.543   19.123    4.575
     41.460  410.503    1.168    0.134    0.033    0.000    0.284   24.559   19.772    4.831
     41.470  407.828    1.179    0.134    0.113    0.027    0.269   24.661   19.199    4.787
     41.480  407.716    1.035    0.100    0.127    0.027    0.224   23.188   18.275    5.261
     41.490  407.006    1.168    0.167    0.100    0.034    0.242   24.552   18.912    5.062
     41.500  411.424    1.035    0.100    0.087    0.000    0.133   23.904   18.408    5.571
     41.510  410.528    1.312    0.134    0.120    0.060    0.231   24.880   18.838    5.430
     41.520  413.871    1.312    0.167    0.067    0.027    0.167   25.920   19.393    5.176
     41.530  412.127    1.339    0.067    0.120    0.000    0.288   24.806   19.290    5.066
     41.540  412.177    1.327    0.100    0.120    0.000    0.349   24.578   19.453    5.771
     41.550  413.051    1.115    0.134    0.120    0.000    0.247   24.802   19.793    5.676
     41.560  409.913    1.327    0.167    0.147    0.000    0.208   25.596   18.992    5.283
     41.570  416.986    1.221    0.134    0.147    0.000    0.273   25.031   20.404    5.746
     41.580  409.802    1.176    0.167    0.060    0.000    0.220   24.816   20.836    5.562
     41.590  411.456    1.388    0.134    0.113    0.000    0.250   26.059   19.720    5.155
     41.600  408.594    1.278    0.100    0.033    0.000    0.311   24.593   19.595    5.593
     41.610  411.638    1.464    0.134    0.113    0.067    0.311   24.457   20.782    5.177
     41.620  410.191    1.137    0.134    0.060    0.034    0.197   24.094   19.665    5.838
     41.630  406.736    1.179    0.167    0.120    0.000    0.193   24.111   20.101    5.043
     41.640  413.210    1.168    0.100    0.113    0.033    0.258   25.215   20.387    5.426
     41.650  414.632    1.168    0.167    0.094    0.000    0.360   25.500   20.687    4.886
     41.660  410.599    1.327    0.100    0.087    0.000    0.303   24.879   20.403    5.303
     41.670  413.854    1.532    0.167    0.180    0.027    0.167   24.461   19.825    5.052
     41.680  411.984    1.088    0.160    0.087    0.034    0.284   24.412   19.865    5.331
     41.690  410.569    1.410    0.167    0.067    0.000    0.288   24.513   19.903    5.016
     41.700  412.965    1.468    0.134    0.087    0.000    0.314   24.256   20.428    5.568
     41.710  411.833    1.301    0.167    0.180    0.000    0.231   24.235   20.043    4.853
     41.720  408.200    1.115    0.167    0.060    0.000    0.186   23.168   19.472    5.477
     41.730  409.823    1.464    0.100    0.154    0.000    0.197   24.324   20.430    5.171
     41.740  409.769    1.297    0.201    0.180    0.000    0.231   24.301   20.022    5.206
     41.750  410.249    1.312    0.134    0.120    0.000    0.140   23.767   19.776    5.287
     41.760  408.213    1.327    0.167    0.094    0.000    0.170   23.380   19.972    5.146
     41.770  408.044    1.229    0.134    0.120    0.000    0.280   24.397   20.786    5.208
     41.780  407.564    1.482    0.134    0.094    0.000    0.170   23.964   20.820    5.436
     41.790  407.892    1.282    0.134    0.100    0.000    0.197   24.876   21.305    5.107
     41.800  406.382    1.202    0.134    0.134    0.027    0.235   23.993   20.055    5.075
     41.810  408.336    1.190    0.134    0.154    0.000    0.277   24.492   20.721    5.485
     41.820  408.451    1.190    0.100    0.147    0.000    0.144   23.977   20.329    5.047
     41.830  411.774    1.047    0.167    0.094    0.033    0.220   24.984   20.556    4.906
     41.840  404.702    1.190    0.100    0.180    0.000    0.333   24.484   19.812    5.300
     41.850  410.077    1.346    0.167    0.120    0.000    0.208   24.219   20.647    5.357
     41.860  408.653    1.339    0.134    0.154    0.000    0.235   25.086   20.365    5.536
     41.870  406.568    1.399    0.134    0.180    0.000    0.216   25.022   19.897    5.571
     41.880  410.213    1.248    0.167    0.094    0.033    0.170   24.294   20.840    5.896
     41.890  413.450    1.445    0.134    0.147    0.000    0.208   24.420   21.183    5.744
     41.900  409.454    1.213    0.167    0.154    0.000    0.144   25.076   19.639    5.129
     41.910  410.189    1.274    0.167    0.100    0.000    0.159   24.652   19.665    5.421
     41.920  409.657    1.202    0.167    0.067    0.000    0.349   23.470   21.094    5.534
     41.930  411.188    1.221    0.234    0.120    0.000    0.231   24.247   20.836    5.691
     41.940  408.190    1.251    0.067    0.100    0.000    0.144   23.871   21.196    5.215
     41.950  409.191    1.301    0.167    0.154    0.000    0.265   24.253   20.770    5.326
     41.960  413.270    1.168    0.160    0.094    0.000    0.133   24.109   20.314    6.071
     41.970  407.602    1.176    0.134    0.067    0.000    0.352   23.506   20.718    5.433
     41.980  409.319    0.990    0.134    0.067    0.000    0.224   24.367   20.357    5.646
     41.990  410.319    1.213    0.167    0.067    0.000    0.333   23.769   19.759    4.953
     42.000  408.046    1.255    0.100    0.067    0.000    0.242   23.573   19.660    5.216
     42.010  410.083    1.410    0.134    0.060    0.000    0.360   23.641   20.281    5.064
     42.020  409.345    1.141    0.100    0.100    0.000    0.386   24.443   19.907    5.522
     42.030  407.775    1.206    0.167    0.033    0.000    0.352   24.024   20.510    5.554
     42.040  408.652    1.346    0.167    0.094    0.000    0.367   23.985   20.173    5.037
     42.050  410.970    1.084    0.172    0.094    0.000    0.246   24.594   20.126    5.428
     42.060  410.736    1.229    0.134    0.180    0.000    0.360   24.413   20.817    5.493
     42.070  407.772    1.123    0.134    0.067    0.000    0.405   24.006   19.487    5.556
     42.080  404.244    1.115    0.100    0.100    0.000    0.402   23.595   19.840    5.802
     42.090  411.939    1.028    0.134    0.100    0.000    0.360   24.497   20.472    5.660
     42.100  409.378    1.043    0.167    0.127    0.000    0.402   24.130   20.004    5.902
     42.110  410.218    1.229    0.167    0.127    0.033    0.330   23.685   20.985    5.273
     42.120  410.310    1.168    0.134    0.094    0.000    0.330   24.270   20.308    5.632
     42.130  408.133    1.176    0.234    0.120    0.000    0.397   23.446   20.275    5.160
     42.140  406.774    1.221    0.201    0.100    0.000    0.386   23.547   20.776    5.562
     42.150  407.483    1.285    0.172    0.067    0.000    0.333   23.945   20.396    5.804
     42.160  406.979    1.248    0.167    0.060    0.033    0.360   24.207   20.155    5.663
     42.170  405.036    1.141    0.201    0.154    0.060    0.326   23.736   19.092    5.892
     42.180  405.900    1.123    0.234    0.187    0.033    0.269   23.554   20.423    6.263
     42.190  404.778    1.221    0.234    0.134    0.000    0.386   24.440   20.057    5.933
     42.200  408.145    1.073    0.201    0.100    0.000    0.269   24.088   21.043    5.764
     42.210  408.725    1.123    0.201    0.127    0.000    0.272   24.151   20.648    5.767
     42.220  405.813    1.225    0.167    0.067    0.027    0.299   23.404   20.067    5.786
     42.230  409.076    1.190    0.167    0.100    0.033    0.394   25.321   20.294    5.936
     42.240  407.356    1.016    0.239    0.120    0.000    0.246   25.432   19.561    6.071
     42.250  406.380    1.160    0.201    0.154    0.000    0.235   24.538   19.538    6.149
     42.260  406.283    1.312    0.201    0.127    0.000    0.208   23.596   19.601    6.371
     42.270  406.064    1.403    0.201    0.033    0.000    0.367   23.578   19.301    6.504
     42.280  407.473    1.365    0.134    0.067    0.000    0.360   24.180   19.292    5.813
     42.290  404.870    1.270    0.234    0.100    0.000    0.307   24.428   19.794    5.674
     42.300  403.349    1.331    0.167    0.094    0.000    0.307   23.312   19.797    5.999
     42.310  407.499    1.312    0.134    0.060    0.000    0.341   23.888   19.474    5.819
     42.320  401.416    1.221    0.201    0.147    0.000    0.269   23.715   19.228    5.715
     42.330  405.630    1.168    0.201    0.094    0.000    0.360   23.118   19.995    5.332
     42.340  401.960    1.137    0.167    0.120    0.000    0.325   24.190   20.875    5.881
     42.350  402.827    0.876    0.167    0.094    0.000    0.341   24.490   19.924    5.559
     42.360  405.925    1.202    0.167    0.094    0.000    0.352   24.001   20.178    5.988
     42.370  408.168    1.009    0.201    0.120    0.000    0.242   24.513   20.604    6.227
     42.380  405.833    1.248    0.167    0.067    0.000    0.352   23.867   20.084    5.715
     42.390  405.779    1.195    0.167    0.120    0.000    0.451   24.358   19.638    5.810
     42.400  407.115    1.304    0.201    0.154    0.000    0.390   25.116   20.061    5.568
     42.410  405.035    1.190    0.134    0.060    0.000    0.367   24.071   19.992    5.862
     42.420  407.014    1.195    0.268    0.160    0.000    0.360   24.509   19.761    5.650
     42.430  404.031    1.088    0.167    0.160    0.000    0.375   23.667   19.600    5.403
     42.440  409.662    1.426    0.201    0.127    0.033    0.333   24.663   19.670    6.168
     42.450  403.648    1.232    0.201    0.067    0.000    0.269   23.239   19.315    5.484
     42.460  405.197    1.251    0.167    0.060    0.000    0.420   24.119   20.326    4.837
     42.470  406.147    1.301    0.301    0.060    0.000    0.466   22.644   19.830    5.976
     42.480  406.472    1.285    0.201    0.067    0.000    0.295   23.604   20.400    5.499
     42.490  412.767    1.035    0.201    0.033    0.000    0.341   23.767   20.487    5.607
     42.500  408.348    1.293    0.201    0.120    0.000    0.413   24.386   20.011    5.612
     42.510  409.497    1.115    0.268    0.100    0.000    0.326   23.752   20.144    5.648
     42.520  404.938    1.100    0.234    0.120    0.000    0.178   23.274   19.117    5.014
     42.530  407.378    1.251    0.201    0.087    0.038    0.367   24.642   20.314    5.422
     42.540  410.968    0.982    0.201    0.154    0.038    0.307   23.911   20.143    5.660
     42.550  407.789    0.876    0.201    0.087    0.000    0.254   23.324   19.750    5.792
     42.560  406.522    0.910    0.234    0.147    0.000    0.322   23.910   19.349    5.717
     42.570  412.600    1.149    0.201    0.060    0.000    0.386   23.918   20.912    5.952
     42.580  406.588    1.255    0.201    0.060    0.000    0.235   23.767   19.807    5.815
     42.590  407.714    0.982    0.272    0.120    0.000    0.549   24.196   20.739    6.035
     42.600  406.300    1.069    0.268    0.233    0.038    0.439   24.373   19.463    6.364
     42.610  405.589    1.009    0.167    0.233    0.000    0.288   23.676   19.528    5.926
     42.620  409.320    1.145    0.201    0.207    0.033    0.277   24.405   19.771    6.087
     42.630  409.129    1.267    0.234    0.180    0.071    0.363   23.885   19.886    5.753
     42.640  407.492    1.115    0.234    0.127    0.038    0.208   24.814   19.115    5.973
     42.650  404.324    1.088    0.201    0.191    0.000    0.261   24.658   18.829    5.804
     42.660  407.182    1.126    0.201    0.127    0.038    0.250   24.481   19.652    5.948
     42.670  403.849    1.229    0.234    0.120    0.000    0.379   24.336   19.363    5.422
     42.680  409.596    1.179    0.167    0.120    0.000    0.443   24.254   20.321    5.812
     42.690  404.540    1.179    0.201    0.120    0.000    0.341   23.972   19.636    6.075
     42.700  403.246    1.100    0.268    0.120    0.000    0.420   23.847   19.715    5.768
     42.710  406.228    1.179    0.268    0.127    0.000    0.542   23.896   20.414    5.830
     42.720  401.991    0.974    0.201    0.113    0.000    0.409   23.511   19.380    5.006
     42.730  404.530    1.100    0.167    0.154    0.000    0.333   22.630   19.933    5.355
     42.740  405.065    1.346    0.167    0.087    0.000    0.250   22.975   19.343    5.266
     42.750  409.570    1.248    0.167    0.120    0.000    0.280   23.593   19.915    6.119
     42.760  407.040    1.206    0.268    0.087    0.000    0.216   23.395   19.289    5.547
     42.770  405.251    1.149    0.201    0.120    0.038    0.307   23.155   19.824    5.432
     42.780  403.635    1.149    0.268    0.053    0.033    0.288   23.390   19.490    5.085
     42.790  408.193    1.278    0.167    0.120    0.000    0.189   23.749   19.087    5.612
     42.800  403.703    1.062    0.134    0.207    0.000    0.144   23.393   18.848    5.409
     42.810  405.718    1.255    0.167    0.087    0.038    0.277   23.809   18.606    4.546
     42.820  406.942    0.940    0.167    0.087    0.000    0.254   23.569   19.609    5.110
     42.830  403.725    1.123    0.167    0.087    0.027    0.152   22.611   18.715    4.786
     42.840  401.754    1.134    0.134    0.087    0.000    0.140   23.358   19.190    5.788
     42.850  404.820    1.229    0.100    0.120    0.000    0.205   22.676   19.045    5.844
     42.860  404.162    1.149    0.134    0.120    0.000    0.322   23.711   20.455    5.462
     42.870  404.964    1.141    0.134    0.113    0.000    0.250   23.374   19.305    6.080
     42.880  404.612    1.369    0.067    0.087    0.000    0.257   22.921   18.888    5.761
     42.890  406.247    1.415    0.134    0.087    0.000    0.288   23.644   20.239    5.595
[truncated: 9,087,124 more chars]
