# Supplementary material for: Comparative structural insights and functional analysis for the distinct unbound states of Human AGO proteins
Source: Sci Rep. 2025 Mar 19;15:9432. doi: 10.1038/s41598-025-91849-5 (PMC11923369; doi:10.1038/s41598-025-91849-5)
Supplement: Supplementary file 4 — Supplementary Information 4. [file 41598_2025_91849_MOESM4_ESM.zip › specific_areas/AGO2/r3/specific_areas.xvg]

# This file was created Sun Jul 14 15:49:53 2024
# Created by:
#                       :-) GROMACS - gmx sasa, 2024.1 (-:
# 
# Executable:   /home/panos/gromacs2024_1/bin/gmx
# Data prefix:  /home/panos/gromacs2024_1
# Working dir:  /media/panos/206c1b5a-e5c5-4016-9bdd-177d61394396/ago_sim3/AGO2/production
# Command line:
#   gmx sasa -f prod_center.xtc -s prod.tpr -n specific_areas.ndx -o specific_areas.xvg -tu ns -surface 1 -output 10 11 12 13 14 15 16 17
# gmx sasa is part of G R O M A C S:
#
# Getting the Right Output Means no Artefacts in Calculating Stuff
#
@    title "Solvent Accessible Surface"
@    xaxis  label "Time (ns)"
@    yaxis  label "Area (nm\S2\N)"
@TYPE xy
@ view 0.15, 0.15, 0.75, 0.85
@ legend on
@ legend box on
@ legend loctype view
@ legend 0.78, 0.8
@ legend length 2
@ s0 legend "Total"
@ s1 legend "r_472"
@ s2 legend "r_576"
@ s3 legend "r_616"
@ s4 legend "r_648"
@ s5 legend "r_786"
@ s6 legend "r_301-344"
@ s7 legend "r_761-808"
@ s8 legend "r_569_r_599_r_630_r_632_r_633_r_636_r_638_r_639_r_673_r_674_r_677"
      0.000  416.517    1.176    0.160    0.519    0.000    0.985   23.050   19.950    6.212
      0.010  416.201    1.107    0.134    0.677    0.000    0.864   22.555   19.787    5.707
      0.020  412.714    1.069    0.201    0.565    0.000    0.826   22.993   19.201    6.146
      0.030  414.825    1.168    0.201    0.539    0.000    0.724   24.260   19.341    5.754
      0.040  414.648    1.062    0.100    0.684    0.000    0.948   23.346   18.582    6.273
      0.050  414.215    1.168    0.100    0.639    0.033    0.656   22.989   19.434    6.158
      0.060  414.513    1.115    0.067    0.704    0.000    0.804   23.148   19.730    6.634
      0.070  410.617    1.141    0.067    0.664    0.000    0.644   22.492   19.221    6.348
      0.080  412.885    1.149    0.134    0.775    0.000    0.784   22.430   18.905    5.984
      0.090  413.884    1.062    0.100    0.637    0.033    0.678   22.911   19.010    5.967
      0.100  413.984    1.274    0.100    0.486    0.033    0.743   22.825   19.076    6.057
      0.110  414.458    1.043    0.100    0.586    0.033    0.826   22.458   19.678    5.798
      0.120  414.566    1.009    0.100    0.691    0.000    0.871   23.765   18.446    6.425
      0.130  415.196    1.206    0.100    0.710    0.060    0.776   22.998   19.125    6.332
      0.140  416.350    1.088    0.067    0.790    0.033    0.845   24.181   19.095    6.434
      0.150  411.897    0.956    0.134    0.833    0.033    0.712   22.873   19.103    6.593
      0.160  414.311    1.160    0.134    0.740    0.033    0.830   23.826   19.272    5.960
      0.170  408.527    0.903    0.134    1.029    0.000    0.792   22.883   17.971    6.211
      0.180  412.224    1.062    0.067    0.653    0.060    0.679   23.273   18.950    6.338
      0.190  410.687    1.126    0.100    0.586    0.033    0.841   23.620   18.778    6.110
      0.200  413.710    1.126    0.100    0.733    0.000    0.848   23.184   19.258    5.529
      0.210  410.403    1.194    0.167    0.740    0.000    0.678   23.267   19.004    5.891
      0.220  412.932    0.982    0.134    0.860    0.027    0.719   22.651   18.688    5.978
      0.230  410.113    1.153    0.100    0.773    0.000    0.913   23.428   19.377    6.281
      0.240  406.865    1.202    0.134    0.659    0.000    0.841   23.081   19.079    6.307
      0.250  408.930    0.956    0.100    0.646    0.000    0.599   23.622   18.698    6.298
      0.260  415.331    0.876    0.000    0.526    0.000    0.678   23.404   19.095    6.966
      0.270  414.930    0.849    0.067    0.687    0.000    0.603   23.916   19.732    6.655
      0.280  414.496    1.062    0.134    0.623    0.000    0.701   23.894   19.344    6.606
      0.290  410.058    1.073    0.033    0.673    0.060    0.803   22.576   20.439    6.399
      0.300  411.049    1.195    0.033    0.474    0.027    0.871   23.396   19.705    5.975
      0.310  413.388    1.141    0.033    0.579    0.027    0.833   22.971   20.473    6.262
      0.320  415.336    1.176    0.033    0.589    0.000    0.769   23.564   19.808    6.108
      0.330  412.294    1.255    0.033    0.759    0.000    1.048   24.154   20.069    6.374
      0.340  411.877    0.993    0.033    0.493    0.060    0.827   23.147   19.109    6.135
      0.350  411.344    1.168    0.000    0.541    0.000    0.815   23.250   19.093    6.794
      0.360  416.075    1.001    0.067    0.706    0.033    1.023   24.626   19.825    6.600
      0.370  412.070    1.096    0.100    0.646    0.000    0.894   23.881   19.158    6.365
      0.380  410.005    0.993    0.100    0.639    0.000    0.857   24.097   20.447    6.236
      0.390  411.100    1.134    0.134    0.539    0.087    0.777   22.992   19.114    6.206
      0.400  412.930    1.134    0.100    0.579    0.027    0.917   23.214   19.476    6.211
      0.410  414.199    1.141    0.127    0.479    0.027    0.985   23.680   19.936    6.289
      0.420  413.814    1.350    0.067    0.548    0.000    0.951   24.024   20.538    6.034
      0.430  413.336    1.285    0.067    0.546    0.000    0.815   23.978   20.350    6.728
      0.440  414.401    1.088    0.134    0.557    0.000    0.621   23.831   19.971    5.914
      0.450  411.182    1.035    0.067    0.597    0.000    0.921   24.198   20.129    5.674
      0.460  414.173    1.073    0.100    0.586    0.033    0.837   23.171   19.714    6.040
      0.470  415.861    1.145    0.067    0.586    0.000    0.837   23.413   20.675    6.229
      0.480  416.430    1.248    0.100    0.687    0.000    0.883   23.770   20.121    6.534
      0.490  418.379    1.073    0.134    0.546    0.033    0.898   23.650   20.481    6.367
      0.500  417.453    1.062    0.100    0.472    0.000    0.958   23.537   20.625    6.198
      0.510  411.647    1.248    0.067    0.575    0.000    1.049   22.954   19.747    5.904
      0.520  414.570    1.195    0.067    0.539    0.000    0.879   23.697   19.426    6.112
      0.530  416.180    1.255    0.100    0.717    0.000    0.834   24.115   19.939    6.048
      0.540  412.485    0.903    0.067    0.673    0.000    0.799   23.368   19.812    6.659
      0.550  415.767    1.062    0.067    0.599    0.000    0.747   24.369   20.956    6.285
      0.560  417.309    1.035    0.067    0.639    0.000    0.822   23.532   20.742    6.438
      0.570  414.639    1.176    0.067    0.630    0.033    0.719   23.539   19.749    6.302
      0.580  417.285    1.020    0.067    0.699    0.000    0.675   22.848   19.215    6.107
      0.590  416.848    0.993    0.067    0.617    0.033    0.689   24.436   19.261    6.506
      0.600  413.151    0.956    0.067    0.553    0.033    0.678   23.562   20.346    6.515
      0.610  415.576    0.717    0.100    0.639    0.033    0.894   22.885   20.545    6.396
      0.620  415.999    1.115    0.067    0.573    0.027    0.724   22.862   19.473    6.142
      0.630  412.310    1.047    0.100    0.633    0.033    0.815   23.331   20.131    5.961
      0.640  413.299    1.153    0.033    0.610    0.000    0.648   22.879   19.446    5.892
      0.650  413.740    1.062    0.067    0.586    0.027    0.652   22.130   19.337    6.082
      0.660  410.580    1.073    0.067    0.653    0.000    0.788   21.349   20.384    6.075
      0.670  412.909    1.009    0.067    0.568    0.000    0.852   22.806   19.405    6.085
      0.680  409.437    1.126    0.100    0.452    0.000    0.829   23.217   20.686    6.443
      0.690  411.650    1.160    0.067    0.560    0.000    0.629   23.479   20.068    6.321
      0.700  412.838    1.259    0.100    0.717    0.000    0.747   23.372   20.867    6.263
      0.710  411.849    1.009    0.100    0.546    0.000    0.701   23.172   20.229    6.399
      0.720  411.199    1.195    0.067    0.639    0.000    0.629   23.525   19.879    6.244
      0.730  410.703    0.993    0.100    0.553    0.000    0.670   23.492   20.757    6.384
      0.740  412.625    1.088    0.033    0.553    0.000    0.618   23.284   19.950    6.168
      0.750  414.614    0.982    0.167    0.593    0.033    0.716   23.249   19.680    5.840
      0.760  413.360    1.062    0.033    0.493    0.000    0.625   22.538   20.376    6.156
      0.770  412.346    1.100    0.067    0.705    0.033    0.526   23.531   19.936    5.900
      0.780  413.535    1.168    0.067    0.633    0.064    0.804   23.692   20.487    5.332
      0.790  415.544    1.179    0.033    0.731    0.033    0.785   22.933   21.053    6.256
      0.800  415.599    1.232    0.100    0.526    0.000    1.072   23.244   21.073    6.449
      0.810  413.904    1.244    0.167    0.519    0.098    0.815   23.187   19.944    6.587
      0.820  412.816    1.487    0.138    0.646    0.000    0.819   23.406   19.115    5.730
      0.830  411.948    1.126    0.167    0.702    0.000    0.697   23.392   18.901    5.906
      0.840  417.565    1.020    0.194    0.589    0.091    0.743   23.480   19.860    6.208
      0.850  417.844    1.282    0.227    0.687    0.000    0.948   23.286   20.380    5.815
      0.860  413.910    1.115    0.094    0.853    0.000    0.978   23.467   20.623    5.731
      0.870  418.078    1.259    0.314    0.736    0.053    1.110   24.034   20.746    6.290
      0.880  415.405    0.937    0.100    0.709    0.000    0.921   23.582   21.351    6.170
      0.890  417.310    1.179    0.160    0.777    0.000    0.785   23.132   20.483    5.833
      0.900  417.340    1.020    0.227    0.720    0.060    1.019   23.475   20.228    5.481
      0.910  417.722    1.380    0.234    0.747    0.033    0.822   22.894   20.686    5.871
      0.920  414.763    1.301    0.160    0.620    0.033    0.916   23.236   20.047    5.731
      0.930  418.181    1.248    0.165    0.646    0.060    0.826   22.365   20.757    5.986
      0.940  420.393    1.445    0.160    0.680    0.060    1.000   23.346   21.370    6.278
      0.950  417.829    1.376    0.167    0.694    0.071    0.815   22.592   20.333    6.149
      0.960  415.340    1.229    0.100    0.560    0.000    0.644   23.054   19.683    5.808
      0.970  412.235    0.982    0.201    0.512    0.067    0.686   22.142   19.529    5.206
      0.980  414.617    1.141    0.067    0.575    0.027    0.534   23.245   20.262    5.737
      0.990  413.194    1.069    0.134    0.459    0.027    0.713   22.878   19.877    5.434
      1.000  413.247    1.195    0.201    0.526    0.000    0.796   22.586   20.246    5.565
      1.010  416.266    1.248    0.167    0.560    0.027    0.898   22.532   20.740    6.259
      1.020  415.655    1.267    0.134    0.466    0.000    0.781   22.409   20.245    6.038
      1.030  411.969    1.221    0.160    0.459    0.033    0.629   22.488   19.728    5.750
      1.040  413.926    1.168    0.154    0.553    0.000    0.667   23.733   20.135    5.697
      1.050  413.614    1.221    0.167    0.583    0.033    0.841   23.330   19.282    6.402
      1.060  411.081    1.160    0.134    0.452    0.000    0.675   23.233   19.253    5.448
      1.070  411.743    1.221    0.134    0.426    0.000    0.762   23.476   20.298    5.277
      1.080  413.854    1.323    0.100    0.493    0.000    0.822   23.512   20.362    5.723
      1.090  411.544    1.176    0.134    0.677    0.033    0.815   22.729   19.063    5.902
      1.100  412.853    1.259    0.167    0.462    0.000    0.747   23.355   19.797    5.983
      1.110  417.320    1.088    0.134    0.500    0.000    0.731   23.259   19.829    5.608
      1.120  413.027    1.248    0.167    0.455    0.027    0.864   22.623   20.520    5.818
      1.130  411.381    1.115    0.160    0.508    0.067    0.777   22.525   20.069    5.273
      1.140  411.026    1.221    0.134    0.600    0.000    0.724   22.505   18.727    6.168
      1.150  414.391    1.137    0.134    0.593    0.033    0.413   23.058   19.369    5.797
      1.160  412.106    1.179    0.134    0.452    0.000    0.739   23.025   19.708    5.269
      1.170  413.971    1.365    0.167    0.632    0.033    0.811   22.659   18.955    6.014
      1.180  418.300    1.574    0.100    0.448    0.033    0.754   23.172   19.712    6.175
      1.190  416.347    1.619    0.100    0.445    0.067    0.917   22.863   19.658    5.655
      1.200  417.923    1.540    0.167    0.388    0.033    0.554   23.265   19.355    5.894
      1.210  412.356    1.267    0.134    0.610    0.033    0.735   22.764   19.747    5.562
      1.220  416.602    1.096    0.167    0.561    0.033    0.769   24.303   19.560    5.730
      1.230  412.281    0.990    0.167    0.505    0.033    0.709   22.804   19.416    5.267
      1.240  413.839    1.221    0.138    0.570    0.033    0.637   22.298   19.859    5.609
      1.250  412.590    1.297    0.067    0.490    0.000    0.887   23.041   20.577    6.007
      1.260  413.626    1.452    0.100    0.624    0.033    0.747   23.333   20.879    6.302
      1.270  409.380    1.354    0.194    0.481    0.033    0.818   22.209   19.827    6.235
      1.280  415.160    1.088    0.134    0.684    0.000    0.890   23.653   19.786    5.696
      1.290  413.807    1.229    0.134    0.660    0.000    1.068   22.150   20.253    5.487
      1.300  413.624    1.361    0.100    0.668    0.027    1.054   23.120   19.964    5.717
      1.310  414.925    1.285    0.194    0.426    0.000    1.087   22.775   19.516    5.488
      1.320  415.906    1.441    0.172    0.512    0.033    0.769   22.346   19.308    5.398
      1.330  414.634    1.418    0.067    0.539    0.000    0.898   22.643   19.584    5.834
      1.340  417.215    1.285    0.227    0.483    0.033    0.576   23.116   19.252    5.475
      1.350  413.859    1.600    0.100    0.557    0.033    0.966   22.305   19.484    5.799
      1.360  411.209    1.259    0.167    0.385    0.000    0.967   22.095   20.388    5.401
      1.370  415.887    1.380    0.134    0.650    0.033    0.864   22.528   19.848    5.571
      1.380  419.680    1.339    0.134    0.530    0.000    0.595   23.030   19.787    5.898
      1.390  414.656    1.285    0.134    0.639    0.067    0.845   23.266   18.786    6.131
      1.400  411.941    1.229    0.100    0.564    0.000    0.682   23.569   19.501    5.820
      1.410  413.151    1.293    0.167    0.657    0.033    0.731   23.085   18.945    5.758
      1.420  416.509    1.373    0.201    0.419    0.033    0.834   22.565   19.325    5.700
      1.430  417.951    1.445    0.134    0.519    0.000    1.042   22.930   19.455    5.754
      1.440  413.999    1.206    0.100    0.396    0.000    1.015   22.983   19.833    5.883
      1.450  411.709    1.069    0.100    0.381    0.000    0.906   22.981   19.680    5.978
      1.460  409.877    1.339    0.067    0.412    0.027    0.879   22.791   19.337    5.475
      1.470  411.729    1.168    0.100    0.533    0.000    0.935   21.745   19.511    5.471
      1.480  410.552    1.088    0.100    0.553    0.000    1.189   21.739   19.848    6.128
      1.490  414.159    1.153    0.167    0.430    0.038    0.898   22.963   19.872    5.525
      1.500  412.563    1.115    0.100    0.516    0.060    0.966   23.111   19.312    6.333
      1.510  411.901    1.009    0.127    0.455    0.000    0.932   22.728   19.402    5.411
      1.520  409.218    1.195    0.100    0.522    0.000    0.969   22.651   18.882    5.724
      1.530  413.554    1.168    0.167    0.469    0.000    0.886   23.037   20.024    5.661
      1.540  415.984    1.312    0.100    0.479    0.000    1.027   23.252   19.099    6.199
      1.550  414.407    1.380    0.067    0.565    0.000    0.860   23.736   18.961    6.230
      1.560  413.107    1.123    0.258    0.512    0.000    0.871   22.526   18.984    6.249
      1.570  415.010    1.035    0.160    0.699    0.000    1.012   22.430   19.703    5.804
      1.580  412.747    1.361    0.134    0.613    0.000    0.811   23.660   18.765    5.967
      1.590  415.211    1.153    0.134    0.522    0.033    1.068   23.988   19.701    6.129
      1.600  414.309    1.399    0.201    0.586    0.033    1.050   23.442   18.519    5.663
      1.610  413.150    1.320    0.100    0.620    0.000    0.985   22.323   18.037    6.224
      1.620  414.733    1.141    0.134    0.856    0.000    1.057   23.112   19.067    5.920
      1.630  412.510    1.141    0.067    0.600    0.000    0.890   23.232   19.192    6.284
      1.640  411.770    1.327    0.134    0.706    0.000    1.019   22.737   18.014    5.953
      1.650  411.068    1.236    0.167    0.804    0.060    0.784   23.739   19.213    5.864
      1.660  408.851    1.339    0.127    0.673    0.000    0.876   23.034   19.584    5.568
      1.670  410.840    1.289    0.134    0.632    0.060    0.796   22.778   18.968    5.841
      1.680  407.747    1.320    0.227    0.621    0.027    0.815   22.398   18.975    5.235
      1.690  414.403    1.259    0.261    0.498    0.033    1.102   23.630   20.132    5.555
      1.700  411.346    1.096    0.227    0.572    0.000    1.061   23.374   20.309    5.477
      1.710  413.030    1.445    0.221    0.543    0.033    0.913   22.715   19.596    5.540
      1.720  412.143    1.176    0.134    0.539    0.061    0.940   23.992   20.417    5.868
      1.730  411.363    1.100    0.134    0.486    0.000    0.853   23.093   19.177    5.805
      1.740  413.279    1.361    0.167    0.419    0.000    0.720   23.516   19.020    5.836
      1.750  411.765    1.168    0.221    0.459    0.034    0.694   23.596   18.825    5.798
      1.760  411.984    1.255    0.134    0.493    0.033    0.811   23.551   19.447    5.801
      1.770  412.275    1.259    0.167    0.512    0.000    0.788   23.166   18.633    5.941
      1.780  413.068    1.320    0.134    0.497    0.000    1.015   23.948   18.680    5.928
      1.790  414.883    1.312    0.388    0.423    0.033    0.837   23.490   19.129    5.870
      1.800  408.948    1.399    0.254    0.519    0.033    0.940   23.752   18.794    6.017
      1.810  411.380    1.282    0.167    0.586    0.000    1.031   23.279   19.371    5.458
      1.820  414.875    1.285    0.172    0.440    0.027    0.898   23.286   19.870    5.492
      1.830  415.746    1.505    0.201    0.265    0.000    0.659   22.769   19.675    5.707
      1.840  413.381    1.422    0.067    0.486    0.000    0.796   23.527   20.003    5.754
      1.850  413.132    1.388    0.127    0.572    0.053    0.826   23.375   19.910    6.168
      1.860  415.025    1.285    0.227    0.592    0.033    0.973   23.344   20.049    5.576
      1.870  407.620    1.274    0.172    0.388    0.000    1.114   23.085   19.068    5.323
      1.880  415.101    1.115    0.221    0.577    0.000    1.023   23.513   19.539    5.157
      1.890  412.526    1.248    0.227    0.426    0.060    0.990   23.188   20.658    5.404
      1.900  413.910    1.232    0.134    0.557    0.033    1.046   23.450   20.304    5.683
      1.910  408.577    1.274    0.167    0.396    0.000    1.004   22.895   19.831    5.227
      1.920  409.837    1.248    0.198    0.359    0.000    0.818   23.122   20.068    5.566
      1.930  411.182    1.293    0.227    0.294    0.000    0.822   22.894   19.115    5.600
      1.940  411.316    1.415    0.134    0.479    0.000    0.955   23.173   20.000    5.204
      1.950  410.004    1.232    0.100    0.414    0.000    1.012   23.020   19.803    5.732
      1.960  410.047    1.282    0.100    0.579    0.027    0.758   23.601   19.541    5.967
      1.970  413.797    1.384    0.194    0.519    0.000    1.080   24.039   20.486    5.364
      1.980  415.796    1.274    0.100    0.459    0.033    0.860   24.001   19.735    5.864
      1.990  409.555    1.312    0.167    0.419    0.000    0.818   22.088   18.811    5.270
      2.000  415.181    1.327    0.167    0.498    0.000    0.879   23.800   19.936    5.274
      2.010  410.936    1.312    0.167    0.462    0.000    0.819   23.350   19.992    6.158
      2.020  416.984    1.206    0.205    0.500    0.000    0.727   23.364   19.843    5.305
      2.030  414.135    1.373    0.160    0.414    0.000    0.716   24.442   19.857    5.741
      2.040  413.370    1.517    0.160    0.565    0.000    0.811   23.828   20.001    5.426
      2.050  414.812    1.464    0.127    0.706    0.000    0.666   24.021   20.626    5.468
      2.060  412.889    1.168    0.214    0.428    0.000    0.796   24.149   19.741    5.573
      2.070  413.580    1.334    0.100    0.526    0.000    0.797   22.493   20.272    5.432
      2.080  409.657    1.339    0.194    0.328    0.000    0.746   22.965   19.347    5.932
      2.090  411.891    1.259    0.127    0.583    0.000    0.917   22.947   20.024    5.605
      2.100  413.193    1.259    0.234    0.610    0.000    0.709   23.499   19.645    5.417
      2.110  415.634    1.149    0.134    0.526    0.000    0.663   22.210   19.516    5.972
      2.120  414.544    1.418    0.100    0.479    0.000    0.489   23.029   20.152    5.511
      2.130  412.364    1.434    0.127    0.493    0.000    0.701   23.146   19.784    5.889
      2.140  414.489    1.403    0.134    0.530    0.000    0.568   24.010   19.261    5.586
      2.150  414.913    1.221    0.134    0.613    0.000    0.493   24.201   18.673    5.879
      2.160  413.526    1.282    0.194    0.586    0.000    0.644   23.039   19.106    6.144
      2.170  414.997    1.198    0.201    0.606    0.033    0.739   22.786   18.993    5.977
      2.180  415.212    1.259    0.100    0.819    0.000    0.633   23.786   18.867    5.859
      2.190  411.487    1.312    0.201    0.699    0.000    0.584   23.250   19.098    5.934
      2.200  411.694    1.202    0.160    0.568    0.000    0.580   22.947   19.288    5.439
      2.210  410.552    1.494    0.321    0.532    0.033    0.728   23.132   19.897    5.266
      2.220  411.151    1.285    0.201    0.541    0.000    0.879   24.066   20.429    5.426
      2.230  413.573    1.380    0.134    0.519    0.000    0.674   22.769   19.398    5.749
      2.240  411.639    1.354    0.194    0.613    0.033    0.747   22.846   19.827    5.333
      2.250  411.601    1.517    0.198    0.575    0.000    0.769   23.254   19.620    5.616
      2.260  412.508    1.471    0.167    0.512    0.000    0.731   23.571   18.954    5.111
      2.270  411.967    1.441    0.194    0.579    0.000    0.906   24.147   19.673    5.401
      2.280  414.197    1.062    0.234    0.579    0.033    0.898   24.400   20.559    5.088
      2.290  417.192    1.293    0.261    0.586    0.000    0.785   23.588   19.319    5.530
      2.300  413.487    1.062    0.154    0.479    0.000    0.735   23.206   19.515    5.545
      2.310  414.481    1.573    0.265    0.512    0.033    0.886   23.364   20.403    5.968
      2.320  411.844    1.282    0.227    0.590    0.033    0.853   23.653   20.167    5.563
      2.330  408.821    1.259    0.134    0.548    0.067    0.822   23.939   19.726    5.714
      2.340  410.620    1.346    0.067    0.632    0.000    0.830   23.455   19.640    5.805
      2.350  414.310    1.278    0.134    0.381    0.067    1.049   23.371   20.016    5.720
      2.360  409.297    1.206    0.167    0.635    0.067    0.788   23.255   19.169    5.630
      2.370  414.788    1.267    0.194    0.579    0.060    0.686   23.510   18.532    5.875
      2.380  411.006    1.285    0.167    0.675    0.067    0.864   23.495   19.573    5.620
      2.390  412.483    1.460    0.100    0.599    0.000    0.758   23.174   19.248    5.284
      2.400  413.281    1.259    0.134    0.613    0.027    0.781   22.814   19.026    5.622
      2.410  413.185    1.376    0.134    0.625    0.027    0.901   22.829   18.898    5.474
      2.420  417.114    1.365    0.268    0.639    0.000    0.864   23.947   19.454    5.491
      2.430  411.184    1.168    0.268    0.522    0.000    0.966   23.013   19.761    5.551
      2.440  416.506    1.255    0.167    0.399    0.000    1.000   23.232   19.016    5.595
      2.450  418.026    1.410    0.100    0.486    0.000    0.932   22.521   19.222    5.528
      2.460  417.280    1.384    0.201    0.419    0.000    0.845   22.761   19.671    5.661
      2.470  418.078    1.327    0.227    0.586    0.000    0.879   23.132   18.903    5.373
      2.480  421.039    1.285    0.201    0.546    0.060    0.826   23.606   19.101    5.493
      2.490  416.552    1.373    0.227    0.546    0.027    0.830   22.971   19.795    5.835
      2.500  417.594    1.327    0.172    0.421    0.060    0.776   22.521   19.827    5.721
      2.510  415.905    1.123    0.134    0.639    0.000    0.784   23.027   19.583    6.194
      2.520  417.332    1.282    0.268    0.565    0.067    0.781   22.941   19.786    5.536
      2.530  413.953    1.456    0.194    0.630    0.000    0.705   23.046   19.574    5.706
      2.540  414.582    1.335    0.234    0.637    0.000    0.579   23.626   19.788    5.998
      2.550  414.237    1.259    0.201    0.595    0.067    0.788   23.328   20.109    5.921
      2.560  415.104    1.221    0.100    0.684    0.000    0.750   22.384   20.505    5.811
      2.570  415.429    1.259    0.100    0.695    0.033    0.799   23.089   19.255    5.991
      2.580  418.758    1.434    0.067    0.486    0.034    0.689   22.989   20.701    5.695
      2.590  414.252    1.380    0.100    0.699    0.027    0.867   22.513   19.801    5.576
      2.600  418.081    1.202    0.067    0.423    0.000    0.879   23.059   20.245    5.994
      2.610  421.113    1.088    0.067    0.752    0.000    0.712   23.649   19.397    5.616
      2.620  418.264    1.335    0.033    0.681    0.000    0.739   23.727   20.329    6.188
      2.630  419.238    1.115    0.033    0.653    0.000    0.788   23.419   19.722    5.712
      2.640  422.280    1.312    0.100    0.582    0.000    0.750   23.039   20.697    5.816
      2.650  418.978    1.532    0.160    0.555    0.027    0.830   23.974   20.448    5.788
      2.660  416.510    1.229    0.134    0.659    0.033    0.765   23.594   19.943    5.837
      2.670  419.267    1.388    0.127    0.639    0.000    0.739   23.901   19.092    6.150
      2.680  414.823    1.301    0.067    0.586    0.094    0.936   23.723   20.198    5.820
      2.690  417.378    1.410    0.033    0.519    0.038    0.728   23.981   20.508    6.140
      2.700  413.399    1.248    0.067    0.583    0.033    0.515   23.680   20.174    5.739
      2.710  414.076    1.100    0.067    0.540    0.027    0.758   23.979   20.321    5.967
      2.720  416.708    1.259    0.033    0.615    0.000    0.621   24.130   20.352    6.224
      2.730  416.416    1.153    0.067    0.687    0.000    0.659   23.208   19.446    6.082
      2.740  416.745    1.468    0.067    0.555    0.000    0.644   23.724   19.417    5.883
      2.750  412.466    1.190    0.067    0.653    0.033    0.443   22.961   19.881    5.994
      2.760  417.970    1.301    0.167    0.664    0.033    0.554   23.808   18.571    6.054
      2.770  412.514    1.221    0.134    0.640    0.060    0.845   23.871   19.824    5.938
      2.780  413.617    1.285    0.067    0.555    0.033    0.682   24.036   19.713    6.240
      2.790  415.880    1.388    0.067    0.657    0.067    0.807   24.714   19.761    6.158
      2.800  407.116    1.335    0.067    0.593    0.000    0.633   23.799   19.611    5.894
      2.810  415.346    1.339    0.167    0.717    0.060    0.549   24.137   19.103    5.509
      2.820  413.159    1.388    0.100    0.627    0.033    0.553   24.115   18.940    6.263
      2.830  417.841    1.274    0.100    0.608    0.060    0.719   23.016   19.451    6.089
      2.840  414.857    1.301    0.067    0.572    0.000    0.746   23.758   19.030    5.763
      2.850  417.556    1.274    0.134    0.770    0.060    0.921   24.231   20.142    6.203
      2.860  413.486    1.467    0.167    0.627    0.033    0.697   23.504   19.359    6.296
      2.870  415.511    1.195    0.167    0.706    0.068    0.773   23.500   19.636    5.978
      2.880  415.478    1.153    0.100    0.624    0.000    0.674   23.085   19.930    5.967
      2.890  414.495    1.270    0.134    0.631    0.000    0.974   23.248   19.857    5.542
      2.900  414.265    1.365    0.067    0.715    0.033    0.709   23.824   20.502    6.011
      2.910  419.890    1.232    0.134    0.704    0.033    0.985   23.754   19.722    5.839
      2.920  416.367    1.335    0.160    0.657    0.000    0.682   23.710   20.042    5.692
      2.930  416.087    1.202    0.067    0.878    0.000    0.686   23.494   19.564    6.242
      2.940  413.404    1.270    0.100    0.784    0.000    0.508   24.309   19.403    5.827
      2.950  420.480    1.232    0.100    0.789    0.033    0.713   24.121   20.974    5.812
      2.960  416.036    1.267    0.134    0.819    0.033    0.742   24.268   19.274    6.173
      2.970  418.574    1.248    0.067    0.583    0.000    0.534   23.704   20.001    5.752
      2.980  419.355    1.445    0.067    0.433    0.000    0.629   23.687   19.582    6.221
      2.990  416.236    1.320    0.100    0.539    0.000    0.640   23.469   19.997    5.780
      3.000  418.346    1.373    0.067    0.448    0.033    0.762   24.027   19.454    6.265
      3.010  420.963    1.274    0.100    0.680    0.000    0.568   24.360   19.794    6.218
      3.020  419.464    1.361    0.100    0.737    0.000    0.693   24.584   19.207    5.981
      3.030  419.253    1.293    0.100    0.765    0.000    0.735   23.650   20.363    5.896
      3.040  417.673    1.176    0.067    0.657    0.000    0.663   23.543   19.625    6.224
      3.050  416.620    1.009    0.100    0.567    0.033    0.663   23.961   19.030    6.437
      3.060  418.593    1.035    0.100    0.583    0.000    0.572   23.564   19.628    6.301
      3.070  418.147    1.202    0.067    0.512    0.033    0.712   23.095   19.009    6.077
      3.080  421.729    1.274    0.234    0.597    0.000    0.610   23.508   19.346    6.073
      3.090  417.570    1.339    0.100    0.662    0.000    0.640   23.491   19.217    6.164
      3.100  416.999    1.339    0.067    0.777    0.033    0.727   23.585   18.516    6.200
      3.110  419.645    1.339    0.067    0.677    0.000    0.663   23.959   18.532    6.058
      3.120  418.612    1.221    0.100    0.797    0.000    0.728   23.538   18.577    6.229
      3.130  418.811    1.350    0.100    0.695    0.000    0.603   23.975   19.169    5.988
      3.140  421.684    1.323    0.100    0.726    0.000    0.580   24.717   18.966    6.172
      3.150  420.431    1.536    0.172    0.564    0.033    0.800   23.779   19.465    5.829
      3.160  420.848    1.248    0.134    0.650    0.000    0.844   24.259   19.647    6.696
      3.170  420.406    1.316    0.167    0.643    0.067    0.788   23.516   19.500    6.370
      3.180  420.037    1.255    0.167    0.525    0.000    0.754   24.037   19.445    6.114
      3.190  415.848    1.418    0.167    0.684    0.000    0.550   23.710   18.617    6.386
      3.200  423.035    1.407    0.167    0.835    0.000    0.864   24.239   20.054    6.237
      3.210  421.454    1.229    0.100    0.632    0.000    0.686   23.725   20.200    6.338
      3.220  419.582    1.274    0.067    0.650    0.033    0.598   23.932   19.681    6.568
      3.230  419.948    1.445    0.100    0.666    0.000    0.614   24.029   19.502    6.644
      3.240  418.112    1.293    0.067    0.790    0.000    0.647   23.207   19.113    6.371
      3.250  418.643    1.343    0.067    0.583    0.000    0.564   23.295   19.560    6.196
      3.260  418.599    0.990    0.100    0.695    0.000    0.784   23.169   19.856    6.284
      3.270  422.601    1.452    0.067    0.637    0.000    0.834   23.835   19.251    5.895
      3.280  421.225    1.403    0.100    0.519    0.000    0.549   24.065   19.192    6.274
      3.290  419.525    1.282    0.160    0.677    0.000    0.671   24.082   18.476    6.108
      3.300  418.083    1.202    0.100    0.796    0.000    0.901   23.408   18.683    6.640
      3.310  418.019    1.168    0.100    0.819    0.000    0.701   22.826   18.438    6.001
      3.320  420.847    1.373    0.067    0.666    0.000    0.849   23.580   19.612    6.057
      3.330  420.039    1.232    0.100    0.717    0.000    0.728   23.961   18.757    5.944
      3.340  415.070    1.202    0.100    0.752    0.000    0.856   23.151   18.982    6.075
      3.350  417.405    1.327    0.134    0.512    0.000    0.716   23.000   19.291    5.639
      3.360  414.856    1.115    0.067    0.655    0.000    0.651   23.606   19.063    5.637
      3.370  414.115    1.248    0.067    0.624    0.000    0.667   24.094   18.557    6.234
      3.380  419.791    1.392    0.134    0.706    0.000    0.637   22.937   19.722    6.252
      3.390  417.160    1.141    0.100    0.590    0.000    0.629   23.719   18.963    5.293
      3.400  419.644    1.229    0.067    0.697    0.000    0.478   23.955   18.324    5.720
      3.410  421.782    1.339    0.100    0.803    0.000    0.751   22.883   18.975    6.228
      3.420  418.812    1.232    0.134    0.613    0.000    0.720   23.863   18.890    5.430
      3.430  413.943    1.396    0.167    0.613    0.000    0.709   23.166   19.469    5.907
      3.440  418.569    1.285    0.134    0.601    0.000    0.735   24.154   19.366    5.536
      3.450  419.218    1.505    0.067    0.643    0.000    0.761   23.468   19.569    6.101
      3.460  419.365    1.327    0.067    0.722    0.000    0.818   23.446   19.745    5.984
      3.470  417.824    1.399    0.167    0.625    0.000    0.610   23.215   18.854    5.567
      3.480  419.639    1.551    0.100    0.613    0.000    0.758   23.247   18.969    5.637
      3.490  417.226    1.536    0.100    0.710    0.000    0.682   23.518   19.526    5.865
      3.500  415.150    1.528    0.067    0.613    0.000    0.716   23.813   19.153    5.666
      3.510  416.357    1.396    0.100    0.610    0.000    0.758   24.489   19.121    6.169
      3.520  419.829    1.255    0.067    0.628    0.000    0.890   23.440   19.259    6.089
      3.530  411.645    1.376    0.100    0.557    0.000    0.652   22.997   18.796    6.224
      3.540  415.399    1.301    0.160    0.684    0.033    0.735   23.039   19.949    5.420
      3.550  416.208    1.301    0.167    0.754    0.033    0.731   22.418   20.210    6.216
      3.560  419.462    1.088    0.134    0.617    0.033    0.636   23.501   19.631    6.198
      3.570  416.114    1.073    0.167    0.572    0.000    0.637   24.337   19.164    6.170
      3.580  414.400    1.274    0.134    0.526    0.033    0.807   22.847   19.296    6.335
      3.590  417.035    1.623    0.134    0.659    0.033    0.932   23.627   20.162    5.787
      3.600  413.837    1.441    0.100    0.553    0.033    0.637   23.315   18.575    5.915
      3.610  419.197    1.468    0.227    0.860    0.000    0.701   23.884   20.323    5.838
      3.620  416.528    1.418    0.167    0.539    0.000    0.709   23.089   19.484    5.458
      3.630  411.011    1.434    0.194    0.747    0.000    0.781   22.540   19.456    5.494
      3.640  411.812    1.176    0.268    0.699    0.067    0.670   23.527   19.700    6.444
      3.650  415.384    1.255    0.067    0.586    0.000    0.670   23.259   19.005    5.977
      3.660  416.066    1.415    0.134    0.577    0.033    0.807   23.286   20.800    6.495
      3.670  410.959    1.301    0.201    0.621    0.000    0.496   22.690   19.456    6.270
      3.680  413.883    1.426    0.201    0.646    0.067    0.629   22.827   19.677    6.267
      3.690  414.505    1.248    0.201    0.748    0.033    0.663   23.671   19.357    6.746
      3.700  415.877    1.308    0.134    0.692    0.033    0.743   24.000   19.045    6.558
      3.710  415.735    1.285    0.134    0.699    0.000    0.727   23.880   20.037    6.421
      3.720  415.564    1.115    0.100    0.740    0.000    0.841   23.231   20.102    5.892
      3.730  416.975    1.179    0.067    0.688    0.033    0.826   23.666   19.399    6.254
      3.740  413.702    1.179    0.067    0.682    0.000    0.769   24.759   18.946    5.859
      3.750  415.942    1.123    0.100    0.660    0.060    0.598   23.807   19.551    6.411
      3.760  417.256    1.141    0.134    0.694    0.033    0.777   24.177   19.438    6.094
      3.770  416.366    1.221    0.100    0.508    0.000    0.709   22.602   19.040    6.209
      3.780  417.781    1.399    0.160    0.586    0.000    0.542   22.918   20.348    6.991
      3.790  418.941    1.126    0.067    0.666    0.000    0.594   23.446   20.183    6.559
      3.800  418.044    1.259    0.100    0.733    0.000    0.780   22.833   19.815    5.987
      3.810  415.608    1.115    0.100    0.639    0.000    0.784   22.621   18.994    6.486
      3.820  414.438    1.365    0.100    0.557    0.000    0.481   23.191   19.612    6.201
      3.830  413.087    1.361    0.134    0.804    0.000    0.811   22.575   20.018    6.134
      3.840  412.357    1.479    0.167    0.710    0.000    0.777   22.820   20.230    6.179
      3.850  414.424    1.255    0.067    0.600    0.000    0.701   22.542   20.804    6.049
      3.860  415.979    1.274    0.100    0.650    0.000    0.841   22.708   19.796    6.023
      3.870  416.461    1.445    0.100    0.539    0.000    0.679   22.890   20.249    6.016
      3.880  416.925    1.471    0.167    0.575    0.000    0.780   22.821   19.409    5.964
      3.890  415.410    1.521    0.201    0.583    0.000    0.686   22.992   20.696    6.200
      3.900  411.830    1.365    0.194    0.657    0.000    0.818   23.105   18.930    6.283
      3.910  416.376    1.308    0.100    0.505    0.000    0.534   23.209   19.164    6.547
      3.920  415.167    1.426    0.134    0.595    0.000    0.909   24.000   19.622    5.746
      3.930  414.657    1.339    0.067    0.448    0.000    0.633   23.490   19.202    6.176
      3.940  414.880    1.255    0.134    0.632    0.033    0.576   23.297   19.312    5.954
      3.950  416.423    1.600    0.100    0.660    0.000    0.784   23.345   19.624    6.488
      3.960  419.000    1.407    0.134    0.722    0.000    0.542   23.539   20.862    6.441
      3.970  417.363    1.365    0.067    0.745    0.033    0.834   23.217   20.147    6.355
      3.980  416.480    1.168    0.100    0.673    0.000    0.754   23.754   19.208    5.868
      3.990  415.834    1.274    0.134    0.706    0.033    0.689   22.529   19.602    5.951
      4.000  416.748    1.229    0.067    0.692    0.000    0.879   22.964   19.830    5.888
      4.010  414.955    1.255    0.134    0.472    0.000    0.886   23.545   19.316    5.581
      4.020  416.986    1.407    0.167    0.548    0.033    0.735   23.260   19.880    5.598
      4.030  414.413    1.259    0.100    0.494    0.000    0.629   23.613   19.962    5.497
      4.040  415.562    1.282    0.134    0.508    0.000    0.796   23.188   19.267    5.487
      4.050  420.853    1.437    0.100    0.548    0.000    0.864   23.881   21.257    5.854
      4.060  422.514    1.434    0.067    0.493    0.000    0.690   24.024   20.420    5.352
      4.070  419.845    1.259    0.067    0.546    0.000    0.728   24.164   19.519    6.044
      4.080  416.156    1.335    0.067    0.553    0.000    0.618   23.077   19.760    5.639
      4.090  417.078    1.339    0.067    0.675    0.033    0.871   22.686   20.401    5.758
      4.100  420.213    1.115    0.067    0.533    0.033    0.693   24.633   20.782    5.842
      4.110  417.363    1.187    0.067    0.620    0.000    0.686   23.340   19.919    5.624
      4.120  418.671    1.213    0.100    0.579    0.000    1.007   23.640   20.943    6.189
      4.130  417.259    1.282    0.100    0.606    0.000    0.890   24.106   20.269    6.744
      4.140  416.448    1.282    0.033    0.613    0.000    0.848   22.569   20.536    6.234
      4.150  416.864    1.221    0.067    0.519    0.000    0.855   23.252   19.901    5.559
      4.160  417.186    1.282    0.067    0.555    0.000    1.022   23.176   20.929    5.976
      4.170  414.456    1.373    0.265    0.452    0.000    0.917   23.469   18.947    5.839
      4.180  418.814    1.388    0.127    0.529    0.000    1.144   23.589   20.441    5.612
      4.190  416.787    1.320    0.134    0.555    0.000    0.830   23.447   19.609    5.236
      4.200  413.081    1.399    0.234    0.515    0.000    0.890   23.062   20.396    5.262
      4.210  414.684    1.301    0.067    0.561    0.033    0.905   23.178   19.438    6.071
      4.220  418.119    1.115    0.167    0.560    0.000    0.803   23.193   19.266    6.142
      4.230  416.876    1.126    0.134    0.555    0.000    0.905   23.401   19.863    5.955
      4.240  416.033    1.460    0.134    0.526    0.000    0.867   24.040   20.623    5.668
      4.250  417.590    1.168    0.033    0.560    0.000    0.860   23.356   19.384    5.687
      4.260  417.008    1.392    0.033    0.579    0.033    0.663   23.442   19.447    5.631
      4.270  416.809    1.221    0.067    0.627    0.033    0.773   23.715   20.687    5.453
      4.280  416.345    1.149    0.067    0.519    0.033    0.629   22.690   19.272    5.695
      4.290  419.200    1.388    0.067    0.512    0.033    0.822   23.127   19.959    5.894
      4.300  418.276    0.967    0.134    0.650    0.067    0.788   22.994   19.862    5.835
      4.310  417.715    1.320    0.067    0.586    0.000    0.633   24.539   19.879    5.044
      4.320  420.996    1.441    0.100    0.560    0.000    0.481   23.349   20.116    5.871
      4.330  416.212    1.123    0.100    0.519    0.000    0.697   23.685   20.515    6.232
      4.340  418.646    1.259    0.067    0.586    0.000    0.674   23.616   20.598    5.559
      4.350  420.772    1.179    0.067    0.579    0.033    0.693   23.192   20.934    5.766
      4.360  420.020    1.434    0.100    0.579    0.033    0.652   23.594   20.939    5.502
      4.370  415.091    1.221    0.100    0.519    0.067    0.765   24.051   20.367    5.541
      4.380  413.040    1.232    0.134    0.608    0.033    0.663   23.555   19.701    5.010
      4.390  420.952    1.274    0.100    0.388    0.000    0.716   24.418   19.709    5.915
      4.400  417.277    1.248    0.134    0.541    0.000    0.697   23.328   19.814    6.563
      4.410  417.717    1.285    0.067    0.481    0.033    0.580   24.093   19.633    6.099
      4.420  418.760    1.168    0.067    0.613    0.000    0.663   22.953   19.960    6.166
      4.430  418.871    1.221    0.100    0.601    0.033    0.647   23.017   19.430    5.877
      4.440  416.490    1.282    0.067    0.673    0.000    0.621   23.061   20.005    5.667
      4.450  418.242    1.179    0.100    0.586    0.000    0.504   23.266   20.613    5.659
      4.460  415.864    0.876    0.100    0.500    0.000    0.610   23.293   20.350    5.309
      4.470  420.273    1.047    0.033    0.615    0.033    0.784   23.128   20.889    5.965
      4.480  418.946    1.225    0.100    0.608    0.000    0.701   22.620   20.044    5.220
      4.490  418.012    0.967    0.067    0.488    0.000    0.527   23.280   20.558    5.363
      4.500  419.971    0.884    0.067    0.682    0.033    0.557   23.031   20.723    5.576
      4.510  417.150    1.221    0.134    0.553    0.033    0.758   23.234   19.626    4.953
      4.520  414.834    0.910    0.100    0.481    0.100    0.746   23.148   19.532    5.601
      4.530  419.106    1.118    0.134    0.553    0.100    0.723   23.484   20.401    5.727
      4.540  418.596    0.914    0.134    0.553    0.000    0.823   22.994   20.327    5.098
      4.550  415.710    0.914    0.067    0.713    0.000    0.871   23.079   19.163    5.039
      4.560  414.425    1.069    0.134    0.575    0.033    0.822   23.207   20.275    5.664
      4.570  415.217    1.069    0.134    0.624    0.033    0.796   22.974   20.000    5.343
      4.580  417.554    0.990    0.100    0.593    0.067    0.705   24.195   20.421    5.792
      4.590  415.371    1.020    0.134    0.586    0.000    0.663   23.447   19.465    5.581
      4.600  412.252    0.884    0.067    0.535    0.033    0.678   23.646   18.786    5.660
      4.610  417.385    1.069    0.234    0.601    0.000    0.629   23.519   20.007    5.867
      4.620  415.071    0.963    0.167    0.548    0.067    0.807   22.662   19.844    4.930
      4.630  417.613    1.100    0.134    0.642    0.033    0.701   23.686   20.675    5.536
      4.640  418.971    1.009    0.134    0.673    0.033    0.841   23.172   20.229    5.438
      4.650  418.055    1.009    0.134    0.522    0.000    0.731   22.828   20.448    5.642
      4.660  421.127    1.282    0.100    0.633    0.033    0.845   24.163   20.503    6.116
      4.670  421.289    1.179    0.194    0.548    0.000    0.913   22.889   19.853    5.724
      4.680  420.191    1.179    0.167    0.646    0.033    0.777   22.638   21.708    5.518
      4.690  421.237    1.088    0.134    0.522    0.000    0.781   23.895   21.809    5.854
      4.700  419.780    0.997    0.067    0.586    0.033    0.670   23.047   20.925    5.621
      4.710  415.088    1.149    0.033    0.582    0.000    0.770   23.072   20.054    5.995
      4.720  417.548    0.823    0.167    0.615    0.033    0.473   23.209   20.098    5.518
      4.730  412.102    1.035    0.067    0.608    0.000    0.716   23.404   20.588    5.217
      4.740  415.475    1.141    0.067    0.800    0.033    0.833   22.802   20.445    5.001
      4.750  414.026    1.221    0.100    0.675    0.033    0.450   23.623   20.060    6.226
      4.760  417.257    1.267    0.067    0.606    0.000    0.647   23.016   20.403    5.730
      4.770  413.776    1.285    0.167    0.620    0.027    0.644   23.402   20.187    5.462
      4.780  416.195    1.240    0.067    0.673    0.033    0.652   22.917   19.685    6.213
      4.790  414.725    1.088    0.100    0.673    0.000    0.848   23.314   20.223    5.855
      4.800  416.784    1.248    0.094    0.646    0.000    0.705   23.353   20.189    6.255
      4.810  417.897    1.115    0.033    0.541    0.000    0.689   23.119   20.336    6.295
      4.820  416.869    1.100    0.067    0.692    0.000    0.765   23.131   20.201    6.579
      4.830  419.371    1.047    0.100    0.582    0.000    0.678   24.292   20.530    6.434
      4.840  420.086    1.100    0.100    0.575    0.000    0.837   23.973   20.358    5.998
      4.850  418.674    1.229    0.067    0.622    0.000    0.670   23.985   20.308    6.172
      4.860  420.899    1.047    0.100    0.627    0.033    0.902   23.754   20.865    6.546
      4.870  422.587    1.141    0.134    0.522    0.000    0.795   23.643   20.822    6.375
      4.880  419.884    1.123    0.134    0.635    0.000    0.844   23.363   20.792    6.271
      4.890  418.097    0.956    0.067    0.682    0.033    1.004   22.852   21.156    6.306
      4.900  414.212    1.088    0.067    0.642    0.000    0.875   22.433   19.827    6.052
      4.910  415.081    1.088    0.033    0.675    0.033    0.875   22.864   20.886    6.540
      4.920  413.704    1.115    0.094    0.519    0.033    0.807   23.389   20.702    6.389
      4.930  414.016    1.134    0.105    0.505    0.060    0.818   22.794   21.378    5.956
      4.940  415.694    1.100    0.100    0.472    0.033    0.928   22.319   21.009    5.771
      4.950  413.598    1.009    0.134    0.532    0.000    0.709   22.480   20.750    6.160
      4.960  416.510    1.043    0.100    0.800    0.000    1.095   22.589   21.363    6.013
      4.970  413.900    1.392    0.100    0.706    0.033    1.023   22.032   20.390    5.912
      4.980  415.923    1.195    0.100    0.653    0.000    0.678   22.537   20.456    5.850
      4.990  412.658    1.270    0.134    0.699    0.067    0.818   22.994   20.360    6.368
      5.000  415.660    1.339    0.100    0.613    0.033    1.219   22.319   20.929    6.789
      5.010  413.560    1.123    0.100    0.632    0.000    1.031   22.729   20.549    6.418
      5.020  418.149    1.376    0.134    0.620    0.000    1.091   22.698   20.981    7.021
      5.030  416.275    1.141    0.134    0.608    0.000    1.095   22.835   20.899    6.750
      5.040  417.902    1.248    0.100    0.655    0.000    1.019   22.830   20.540    6.856
      5.050  414.181    1.126    0.100    0.582    0.000    0.792   22.943   20.186    6.670
      5.060  415.973    1.232    0.134    0.488    0.000    1.095   22.670   21.003    6.716
      5.070  414.430    1.320    0.067    0.620    0.033    1.038   22.899   20.234    6.279
      5.080  410.864    1.115    0.134    0.582    0.033    1.023   22.245   19.883    6.111
      5.090  413.727    1.285    0.134    0.575    0.033    0.921   22.628   19.195    6.003
      5.100  412.336    1.153    0.100    0.713    0.000    1.019   22.086   19.816    5.891
      5.110  412.956    1.232    0.100    0.515    0.033    0.845   23.331   19.665    6.298
      5.120  414.470    1.274    0.100    0.608    0.033    0.951   22.347   20.282    6.154
      5.130  418.404    1.339    0.100    0.642    0.027    0.826   23.350   20.737    6.449
      5.140  419.939    1.179    0.100    0.615    0.100    0.860   23.506   21.065    6.205
      5.150  419.453    1.240    0.067    0.706    0.033    0.969   23.233   20.325    5.798
      5.160  415.798    1.043    0.201    0.615    0.067    0.564   23.017   20.640    6.381
      5.170  416.723    1.149    0.167    0.662    0.000    0.962   22.887   20.318    5.604
      5.180  419.860    1.020    0.100    0.617    0.000    0.917   23.404   21.024    6.121
      5.190  417.120    1.043    0.160    0.713    0.000    0.580   22.746   20.442    6.604
      5.200  419.802    1.229    0.134    0.668    0.000    0.644   22.613   20.734    6.501
      5.210  420.797    1.035    0.134    0.713    0.033    0.910   23.004   21.202    6.492
      5.220  418.541    1.039    0.067    0.706    0.000    0.450   23.030   21.232    6.866
      5.230  420.438    1.088    0.067    0.649    0.033    0.564   23.107   19.991    6.441
      5.240  414.443    1.206    0.167    0.642    0.000    0.614   22.218   21.279    5.765
      5.250  417.222    1.035    0.067    0.597    0.033    0.746   22.884   20.681    5.766
      5.260  415.925    1.115    0.100    0.462    0.033    0.591   22.909   21.090    6.490
      5.270  417.196    1.009    0.100    0.555    0.038    0.728   22.606   20.741    5.737
      5.280  419.064    0.993    0.100    0.567    0.068    0.550   23.051   21.228    6.318
      5.290  415.283    1.187    0.100    0.689    0.000    0.712   22.613   20.239    5.952
      5.300  417.303    1.009    0.033    0.448    0.033    0.754   22.564   20.436    5.766
      5.310  414.962    1.126    0.134    0.560    0.033    0.667   22.232   20.432    5.860
      5.320  417.344    1.016    0.067    0.582    0.000    0.751   22.658   20.331    6.057
      5.330  415.769    1.009    0.134    0.601    0.000    0.648   22.799   20.021    5.816
      5.340  414.442    1.096    0.067    0.709    0.033    0.709   22.407   20.255    6.349
      5.350  417.817    1.001    0.100    0.742    0.000    0.686   22.878   20.740    6.417
      5.360  418.446    1.123    0.067    0.488    0.000    0.626   22.178   21.133    5.924
      5.370  412.830    1.123    0.100    0.613    0.033    0.705   22.281   20.537    5.452
      5.380  416.875    1.190    0.134    0.529    0.000    0.758   23.003   19.882    5.726
      5.390  419.529    0.982    0.067    0.653    0.038    0.845   22.911   20.904    6.043
      5.400  418.016    1.229    0.100    0.421    0.000    0.527   23.306   20.740    6.096
      5.410  419.277    1.380    0.067    0.536    0.000    0.716   23.287   20.495    5.738
      5.420  416.636    1.354    0.067    0.783    0.000    0.595   23.553   20.470    6.206
      5.430  421.392    1.335    0.201    0.553    0.033    0.603   23.504   20.353    5.984
      5.440  413.808    1.335    0.134    0.735    0.000    0.595   22.226   19.990    5.902
      5.450  416.894    1.339    0.134    0.769    0.033    0.550   22.358   20.726    6.008
      5.460  412.939    1.350    0.067    0.809    0.000    0.626   22.913   20.238    5.910
      5.470  418.443    1.285    0.167    0.903    0.000    0.667   23.151   20.477    6.307
      5.480  415.679    1.354    0.201    0.673    0.000    0.580   22.744   21.129    6.478
      5.490  416.161    1.248    0.167    0.613    0.000    0.765   22.225   20.159    6.321
      5.500  414.438    1.274    0.134    0.733    0.000    0.648   21.621   19.776    6.054
      5.510  413.578    1.361    0.201    0.742    0.000    0.542   21.273   20.109    5.969
      5.520  413.485    1.274    0.100    0.582    0.068    0.610   21.432   20.097    6.543
      5.530  416.793    1.259    0.067    0.575    0.027    0.614   22.746   20.916    6.229
      5.540  414.893    1.361    0.100    0.428    0.033    0.568   22.546   19.868    6.381
      5.550  413.655    1.392    0.134    0.448    0.067    0.440   22.322   20.009    6.385
      5.560  411.681    1.248    0.167    0.548    0.000    0.481   22.429   20.257    6.115
      5.570  414.429    1.335    0.234    0.675    0.000    0.550   22.162   20.489    6.522
      5.580  412.462    1.335    0.100    0.593    0.000    0.656   22.289   19.134    5.865
      5.590  411.720    1.282    0.067    0.586    0.000    0.459   21.075   19.199    6.202
      5.600  409.597    1.339    0.100    0.522    0.033    0.644   22.063   19.383    6.106
      5.610  410.403    1.141    0.100    0.608    0.033    0.689   21.800   19.489    6.133
      5.620  412.877    1.285    0.134    0.635    0.000    0.720   22.320   19.513    5.766
      5.630  412.421    1.335    0.100    0.575    0.067    0.705   21.761   20.127    6.357
      5.640  413.274    1.301    0.100    0.608    0.000    0.575   21.024   18.921    6.079
      5.650  412.815    1.293    0.100    0.526    0.033    0.807   21.180   18.487    6.178
      5.660  415.558    1.415    0.201    0.568    0.000    0.728   21.189   18.391    5.787
      5.670  412.901    1.248    0.100    0.548    0.000    0.727   21.607   19.075    6.891
      5.680  413.107    1.468    0.134    0.747    0.000    0.719   22.238   18.749    5.632
      5.690  417.607    1.380    0.033    0.555    0.033    0.568   22.821   18.492    6.373
      5.700  412.446    1.415    0.167    0.706    0.067    0.508   23.210   18.352    5.753
      5.710  411.058    1.380    0.100    0.655    0.100    0.557   22.491   18.742    6.175
      5.720  409.097    1.441    0.100    0.747    0.067    0.860   21.818   18.267    6.106
      5.730  417.482    1.471    0.239    0.706    0.000    0.625   22.070   18.433    6.424
      5.740  414.777    1.176    0.100    0.642    0.000    0.584   21.309   19.788    6.094
      5.750  411.682    1.274    0.201    0.522    0.067    0.360   22.203   18.669    6.293
      5.760  412.856    1.115    0.100    0.561    0.033    0.651   22.038   19.221    6.659
      5.770  416.651    1.361    0.167    0.613    0.033    0.610   22.139   20.484    6.289
      5.780  414.716    1.471    0.100    0.546    0.027    0.716   22.150   19.976    6.344
      5.790  415.299    1.434    0.134    0.649    0.000    0.761   21.641   20.201    6.533
      5.800  410.447    1.195    0.100    0.615    0.000    0.617   22.228   20.149    6.070
      5.810  415.277    1.293    0.127    0.589    0.000    0.742   22.308   19.612    6.789
      5.820  413.522    1.441    0.067    0.595    0.033    0.792   22.025   20.209    6.400
      5.830  414.000    1.361    0.167    0.642    0.000    0.750   21.938   19.880    6.710
      5.840  416.052    1.392    0.134    0.606    0.033    0.788   23.079   20.187    6.176
      5.850  412.370    1.285    0.100    0.519    0.000    0.754   23.258   19.883    6.200
      5.860  414.191    1.365    0.100    0.673    0.000    0.747   22.419   20.279    6.294
      5.870  411.652    1.415    0.100    0.579    0.033    0.511   22.362   19.213    6.276
      5.880  411.175    1.418    0.100    0.620    0.000    0.716   21.897   18.820    6.207
      5.890  418.252    1.195    0.100    0.706    0.000    0.894   22.634   20.241    6.915
      5.900  417.065    1.248    0.067    0.586    0.033    1.091   22.641   19.210    6.804
      5.910  412.633    1.339    0.033    0.646    0.033    0.966   22.698   19.726    5.824
      5.920  414.357    1.392    0.067    0.688    0.000    0.788   23.021   18.388    6.579
      5.930  413.842    1.274    0.127    0.493    0.000    0.788   22.424   19.117    5.918
      5.940  411.818    1.559    0.134    0.388    0.000    0.743   21.698   19.017    6.515
      5.950  417.023    1.490    0.067    0.493    0.068    0.867   22.706   19.689    6.225
      5.960  413.965    1.479    0.160    0.553    0.000    0.728   22.234   19.872    6.406
      5.970  413.974    1.464    0.067    0.680    0.033    0.932   22.996   19.662    6.734
      5.980  417.600    1.069    0.067    0.613    0.000    0.621   22.592   18.478    6.732
      5.990  414.028    1.115    0.134    0.673    0.000    0.833   22.524   19.836    6.726
      6.000  415.786    1.107    0.067    0.639    0.053    0.947   22.208   18.847    6.530
      6.010  416.196    1.248    0.194    0.613    0.000    0.860   22.708   18.932    6.187
      6.020  413.439    1.521    0.000    0.695    0.000    0.693   22.571   18.541    6.891
      6.030  414.350    1.422    0.033    0.762    0.033    0.773   22.184   18.138    6.721
      6.040  412.998    1.392    0.100    0.762    0.000    0.860   22.503   19.190    6.375
      6.050  415.662    1.267    0.201    0.699    0.000    0.887   23.004   19.107    7.052
      6.060  413.039    1.380    0.100    0.659    0.000    0.849   22.461   18.496    7.207
      6.070  414.189    1.229    0.033    0.632    0.000    0.833   22.558   18.592    7.001
      6.080  414.326    1.392    0.100    0.620    0.000    1.031   22.844   20.081    6.727
      6.090  412.933    1.403    0.134    0.620    0.033    0.898   22.683   19.859    7.039
      6.100  414.500    1.418    0.134    0.666    0.000    0.917   22.920   19.908    7.035
      6.110  414.252    1.380    0.100    0.752    0.000    0.818   22.600   19.063    6.795
      6.120  414.352    1.445    0.100    0.617    0.000    0.860   23.489   19.840    7.079
      6.130  418.999    1.559    0.033    0.546    0.033    0.909   22.119   19.546    6.953
      6.140  412.253    1.403    0.067    0.613    0.033    0.804   21.832   19.029    7.250
      6.150  412.492    1.627    0.038    0.628    0.027    0.750   22.778   19.500    7.147
      6.160  414.486    1.354    0.134    0.677    0.000    0.780   22.683   20.394    7.435
      6.170  414.714    1.373    0.134    0.797    0.068    0.947   22.404   19.289    6.771
      6.180  414.269    1.365    0.134    0.733    0.033    0.913   23.086   19.451    6.290
      6.190  414.152    1.221    0.100    0.596    0.033    0.947   22.642   19.975    6.758
      6.200  414.995    1.388    0.067    0.699    0.033    0.845   23.265   19.162    5.969
      6.210  414.466    1.115    0.067    0.660    0.033    1.012   22.585   19.882    6.008
      6.220  416.732    1.282    0.067    0.522    0.033    0.860   22.713   19.669    6.092
      6.230  414.265    1.388    0.134    0.728    0.000    0.860   22.150   19.912    6.198
      6.240  415.441    1.410    0.100    0.802    0.033    0.890   22.647   19.939    6.393
      6.250  417.951    1.115    0.134    0.682    0.033    0.947   23.606   20.036    6.681
      6.260  412.421    1.570    0.201    0.610    0.000    0.784   21.808   18.885    6.034
      6.270  417.798    1.517    0.134    0.642    0.033    0.728   23.019   19.589    6.267
      6.280  411.676    1.399    0.067    0.668    0.000    0.671   22.838   20.274    6.272
      6.290  412.078    1.354    0.033    0.740    0.000    0.709   22.703   19.729    5.953
      6.300  412.993    1.441    0.000    0.639    0.033    0.880   22.639   20.297    6.499
      6.310  414.947    1.274    0.100    0.695    0.033    0.792   22.231   21.163    6.287
      6.320  417.299    1.426    0.067    0.606    0.033    0.754   21.856   20.296    5.874
      6.330  415.102    1.418    0.100    0.515    0.000    0.823   23.249   20.297    5.890
      6.340  418.882    1.259    0.100    0.740    0.033    0.728   22.125   20.491    6.331
      6.350  412.994    1.418    0.134    0.601    0.000    0.754   22.205   20.091    5.796
      6.360  415.285    1.346    0.134    0.421    0.000    0.909   22.493   20.058    6.302
      6.370  419.925    1.274    0.100    0.548    0.034    0.637   22.559   19.630    6.133
      6.380  414.614    1.354    0.134    0.702    0.000    0.546   22.598   19.176    5.754
      6.390  420.581    1.376    0.167    0.558    0.033    0.781   22.603   20.764    5.856
      6.400  415.246    1.308    0.167    0.639    0.000    0.944   23.545   20.013    6.005
      6.410  420.933    1.206    0.134    0.615    0.038    0.800   22.961   19.778    6.082
      6.420  416.812    1.524    0.134    0.575    0.033    0.860   21.970   19.373    6.090
      6.430  415.504    1.168    0.221    0.486    0.033    0.898   21.953   19.184    5.720
      6.440  416.675    1.213    0.134    0.572    0.033    1.114   22.144   19.520    5.783
      6.450  416.830    1.267    0.067    0.419    0.000    0.981   21.780   19.411    6.123
      6.460  417.904    1.551    0.134    0.625    0.033    0.724   21.795   19.567    6.060
      6.470  414.837    1.229    0.100    0.481    0.000    0.712   22.012   19.123    5.750
      6.480  415.679    1.043    0.100    0.572    0.033    0.705   21.955   19.955    5.908
      6.490  414.401    1.221    0.127    0.589    0.033    0.667   21.387   19.035    5.819
      6.500  413.653    1.047    0.134    0.354    0.033    0.560   22.358   19.404    6.044
      6.510  410.821    1.123    0.127    0.582    0.033    0.719   21.809   18.314    6.069
      6.520  414.387    1.335    0.033    0.508    0.033    0.698   21.160   17.979    5.886
      6.530  415.386    1.441    0.127    0.479    0.033    0.712   22.207   19.065    5.831
      6.540  414.156    1.452    0.100    0.378    0.067    0.860   22.344   19.332    6.102
      6.550  412.753    1.244    0.067    0.378    0.033    0.804   22.057   19.213    6.066
      6.560  415.274    1.384    0.167    0.433    0.033    0.918   21.683   19.822    6.612
      6.570  417.063    1.452    0.167    0.378    0.000    0.777   22.070   18.643    6.295
      6.580  412.941    1.361    0.033    0.287    0.000    0.713   21.831   18.639    6.206
      6.590  414.475    1.312    0.067    0.452    0.000    0.891   21.159   19.008    6.025
      6.600  414.552    1.441    0.033    0.385    0.000    0.607   21.818   19.337    6.060
      6.610  412.704    1.282    0.000    0.325    0.000    0.709   21.344   18.597    6.547
      6.620  413.828    1.354    0.100    0.392    0.033    0.879   21.727   20.211    5.684
      6.630  412.827    1.312    0.167    0.472    0.000    0.846   22.436   20.079    6.373
      6.640  412.445    1.399    0.067    0.392    0.033    0.819   22.221   18.722    6.085
      6.650  419.987    1.168    0.127    0.306    0.000    0.909   22.830   20.088    6.826
      6.660  413.658    1.267    0.167    0.481    0.033    1.012   22.669   20.044    6.300
      6.670  419.265    1.088    0.201    0.448    0.033    0.830   22.700   19.676    6.554
      6.680  416.135    1.255    0.067    0.515    0.033    1.171   21.650   20.075    6.402
      6.690  419.049    1.088    0.067    0.560    0.000    0.959   22.452   19.310    6.490
      6.700  418.350    1.361    0.067    0.508    0.000    0.902   23.169   19.802    6.288
      6.710  415.889    1.301    0.194    0.555    0.000    0.906   21.739   19.094    6.274
      6.720  415.868    1.346    0.098    0.479    0.000    0.943   21.917   19.680    6.506
      6.730  415.233    1.202    0.134    0.625    0.033    0.909   21.571   20.579    6.195
      6.740  413.746    1.179    0.134    0.608    0.033    0.834   21.704   19.825    5.889
      6.750  415.339    1.346    0.227    0.770    0.000    0.781   21.419   19.700    5.923
      6.760  415.640    1.141    0.134    0.702    0.000    0.800   22.070   19.556    5.922
      6.770  414.399    1.202    0.167    0.606    0.000    0.929   21.325   20.510    6.076
      6.780  414.726    1.164    0.167    0.421    0.033    0.754   22.110   20.396    5.970
      6.790  413.492    1.195    0.105    0.655    0.033    0.929   21.162   20.876    5.954
      6.800  413.831    1.232    0.201    0.515    0.000    0.830   22.314   20.855    5.681
      6.810  412.691    1.418    0.205    0.441    0.033    0.705   22.162   21.391    6.039
      6.820  414.354    1.354    0.134    0.501    0.000    0.588   21.317   21.136    5.903
      6.830  413.892    1.195    0.201    0.421    0.000    0.826   22.136   20.648    5.919
      6.840  415.103    1.229    0.167    0.548    0.000    0.853   21.802   20.180    5.847
      6.850  412.352    1.570    0.194    0.335    0.033    0.872   21.484   20.405    6.251
      6.860  415.637    1.274    0.067    0.455    0.033    0.712   21.982   20.160    5.956
      6.870  420.439    1.392    0.167    0.395    0.000    0.739   23.073   21.365    5.792
      6.880  413.056    1.179    0.100    0.735    0.000    0.637   22.036   20.714    6.276
      6.890  416.254    1.221    0.134    0.742    0.000    0.735   22.316   20.622    6.072
      6.900  414.324    1.273    0.100    0.589    0.000    0.637   21.734   20.712    6.177
      6.910  416.082    1.339    0.138    0.629    0.000    0.659   22.212   20.209    6.155
      6.920  413.653    1.221    0.134    0.649    0.033    0.732   22.388   20.295    6.385
      6.930  415.416    1.365    0.067    0.622    0.033    0.807   21.645   20.290    6.755
      6.940  414.786    1.221    0.134    0.522    0.033    0.742   21.695   19.726    6.452
      6.950  414.723    1.232    0.201    0.642    0.000    0.913   22.085   20.596    6.518
      6.960  412.993    1.327    0.134    0.575    0.033    1.001   22.116   21.195    6.553
      6.970  418.585    1.327    0.160    0.677    0.000    1.068   22.878   20.913    6.938
      6.980  412.912    1.274    0.167    0.660    0.033    0.674   23.026   20.769    6.677
      6.990  415.020    1.399    0.134    0.800    0.000    0.587   23.147   20.876    7.107
      7.000  413.611    1.376    0.167    0.639    0.000    0.648   22.508   20.911    6.715
      7.010  417.666    1.513    0.167    0.650    0.000    0.909   22.886   21.154    6.559
      7.020  415.425    1.195    0.134    0.668    0.000    0.834   22.513   20.498    6.460
      7.030  416.288    1.248    0.201    0.706    0.000    0.947   22.308   21.391    6.390
      7.040  412.864    1.195    0.134    0.649    0.000    0.826   22.162   20.241    6.604
      7.050  417.670    1.327    0.167    0.740    0.000    0.868   22.444   20.408    6.600
      7.060  417.808    1.195    0.194    0.575    0.000    0.920   22.515   21.208    6.722
      7.070  415.791    1.248    0.134    0.733    0.000    0.701   21.501   19.610    7.070
      7.080  415.816    1.274    0.167    0.699    0.000    0.720   21.814   20.154    6.913
      7.090  418.210    1.361    0.033    0.800    0.000    0.689   22.467   20.589    6.864
      7.100  417.757    1.365    0.033    0.606    0.000    0.925   22.074   20.242    6.733
      7.110  412.857    1.270    0.033    0.728    0.000    0.894   21.971   19.973    6.368
      7.120  416.523    1.179    0.100    0.673    0.033    0.876   22.517   20.162    6.248
      7.130  415.466    1.308    0.067    0.615    0.000    0.720   22.466   19.917    6.513
      7.140  416.234    1.441    0.134    0.541    0.033    0.618   21.953   20.404    6.984
      7.150  417.195    1.062    0.134    0.722    0.000    0.868   22.122   20.236    6.690
      7.160  410.475    0.956    0.134    0.662    0.033    0.796   21.816   20.612    6.448
      7.170  416.655    1.176    0.127    0.668    0.000    0.823   22.485   20.196    6.364
      7.180  417.667    1.100    0.100    0.675    0.033    0.845   21.791   20.700    6.227
      7.190  412.893    1.141    0.067    0.448    0.000    0.879   21.895   20.138    6.688
      7.200  418.916    1.274    0.067    0.649    0.000    0.792   22.544   21.164    6.303
      7.210  416.451    1.176    0.033    0.766    0.000    0.747   22.194   20.706    6.300
      7.220  416.608    1.096    0.067    0.622    0.100    0.724   21.683   20.791    6.357
      7.230  417.117    1.229    0.067    0.608    0.000    0.731   22.448   20.626    6.712
      7.240  416.174    1.096    0.100    0.588    0.000    0.883   22.559   20.746    6.162
      7.250  412.756    1.176    0.134    0.642    0.000    0.777   22.252   20.138    5.213
      7.260  418.614    1.285    0.067    0.692    0.033    1.046   21.940   20.539    5.883
      7.270  413.545    1.096    0.100    0.501    0.000    0.879   21.442   20.489    6.421
      7.280  416.003    1.354    0.134    0.582    0.000    0.818   22.048   21.225    5.858
      7.290  416.988    1.096    0.134    0.522    0.033    0.739   22.216   21.685    6.056
      7.300  415.677    1.081    0.100    0.649    0.000    0.792   21.879   20.401    5.723
      7.310  414.242    1.062    0.138    0.599    0.033    0.769   22.723   20.549    5.756
      7.320  412.924    1.126    0.134    0.539    0.067    0.572   22.120   19.751    6.225
      7.330  414.309    0.982    0.134    0.481    0.067    0.667   22.173   19.569    6.241
      7.340  413.113    1.047    0.134    0.601    0.033    0.652   21.808   19.881    5.809
      7.350  413.568    1.141    0.100    0.546    0.000    0.705   22.347   20.197    6.013
      7.360  412.940    1.232    0.272    0.515    0.067    0.660   21.907   19.667    5.790
      7.370  410.937    1.126    0.265    0.582    0.033    0.758   22.999   19.525    5.827
      7.380  415.003    1.255    0.232    0.642    0.033    0.826   21.516   19.296    6.848
      7.390  412.414    1.434    0.134    0.639    0.000    0.781   21.630   19.957    6.415
      7.400  414.922    1.426    0.239    0.466    0.033    0.996   22.277   20.383    5.920
      7.410  415.767    1.248    0.160    0.675    0.033    0.895   22.828   19.939    5.580
      7.420  413.268    1.388    0.194    0.646    0.067    0.834   22.231   19.333    5.907
      7.430  412.303    1.217    0.201    0.481    0.101    0.796   21.244   19.925    6.313
      7.440  412.194    1.100    0.167    0.613    0.101    0.565   21.383   19.245    6.304
      7.450  416.250    1.350    0.134    0.541    0.067    0.751   21.743   20.221    6.288
      7.460  411.388    1.100    0.134    0.539    0.067    0.743   22.336   19.722    6.179
      7.470  414.381    0.956    0.167    0.675    0.100    0.614   22.459   19.467    6.630
      7.480  419.945    1.141    0.067    0.553    0.033    0.822   22.683   20.153    6.659
      7.490  413.673    1.073    0.067    0.550    0.033    0.686   22.493   19.969    6.319
      7.500  407.180    1.168    0.138    0.493    0.033    0.853   21.883   19.398    6.276
      7.510  416.929    1.267    0.138    0.615    0.067    0.883   23.186   20.329    6.465
      7.520  412.331    1.335    0.127    0.646    0.033    0.659   23.370   19.662    6.079
      7.530  416.586    1.312    0.033    0.579    0.067    0.723   23.293   19.446    6.092
      7.540  417.231    1.282    0.100    0.572    0.067    0.921   22.330   20.091    6.051
      7.550  414.809    1.354    0.134    0.533    0.000    0.693   21.216   20.266    6.136
      7.560  414.469    1.365    0.033    0.589    0.067    0.583   21.938   20.187    6.600
      7.570  415.853    1.399    0.100    0.724    0.060    0.849   21.229   19.345    6.939
      7.580  413.953    1.232    0.100    0.579    0.000    0.686   21.849   20.143    6.523
      7.590  418.735    1.335    0.100    0.608    0.033    0.659   22.657   20.819    6.349
      7.600  414.960    1.232    0.100    0.519    0.000    0.686   21.324   20.568    6.424
      7.610  416.751    1.301    0.100    0.620    0.033    0.758   22.236   20.306    6.787
      7.620  415.134    1.388    0.067    0.508    0.033    0.758   21.922   21.319    6.233
      7.630  414.936    1.115    0.100    0.702    0.067    0.932   22.418   22.096    6.419
      7.640  413.798    1.388    0.100    0.462    0.033    0.925   21.951   20.129    6.073
      7.650  417.437    1.562    0.100    0.601    0.000    0.734   22.182   20.917    6.547
      7.660  418.365    1.259    0.134    0.435    0.033    0.754   22.163   20.493    6.790
      7.670  415.973    1.301    0.100    0.508    0.033    0.921   22.719   19.817    6.332
      7.680  412.190    1.168    0.100    0.555    0.000    0.823   21.944   19.913    5.860
      7.690  409.686    1.456    0.167    0.414    0.033    0.894   21.726   19.739    6.353
      7.700  410.107    1.088    0.127    0.586    0.000    0.875   22.273   19.161    6.316
      7.710  411.055    1.062    0.094    0.649    0.033    0.765   21.889   19.853    6.475
      7.720  409.945    1.115    0.067    0.508    0.000    0.781   21.498   19.247    6.312
      7.730  412.196    1.035    0.167    0.555    0.033    0.807   23.350   19.307    6.239
      7.740  414.427    1.202    0.167    0.575    0.033    0.887   22.083   20.117    6.343
      7.750  409.723    1.301    0.167    0.481    0.000    0.826   21.988   20.416    6.336
      7.760  412.966    1.327    0.067    0.680    0.000    1.156   21.008   20.609    6.454
      7.770  411.886    1.282    0.134    0.546    0.000    0.774   21.058   19.601    6.677
      7.780  411.661    1.274    0.100    0.608    0.033    0.739   22.379   20.356    6.186
      7.790  411.383    1.392    0.201    0.668    0.067    0.929   22.502   20.958    6.722
      7.800  413.123    1.331    0.033    0.474    0.033    0.940   22.528   20.356    6.320
      7.810  412.341    1.248    0.205    0.601    0.067    0.981   21.949   20.826    6.058
      7.820  413.462    1.392    0.060    0.615    0.033    0.913   22.180   19.691    6.435
      7.830  412.263    1.589    0.033    0.666    0.000    1.023   21.537   19.745    6.472
      7.840  414.333    1.244    0.067    0.481    0.000    0.846   21.340   19.766    6.045
      7.850  416.392    1.259    0.134    0.546    0.000    1.061   22.194   20.576    6.055
      7.860  412.999    1.532    0.194    0.541    0.067    1.068   22.075   20.377    6.120
      7.870  417.299    1.206    0.167    0.632    0.033    1.212   23.308   20.601    6.342
      7.880  412.123    1.285    0.167    0.568    0.067    1.121   22.681   19.459    6.328
      7.890  415.656    1.221    0.100    0.512    0.000    0.909   22.820   20.302    6.031
      7.900  411.475    1.460    0.167    0.548    0.027    0.887   22.373   19.648    6.393
      7.910  410.667    1.285    0.127    0.649    0.033    0.940   22.025   19.573    5.776
      7.920  413.319    1.141    0.201    0.481    0.000    1.031   23.016   20.360    6.233
      7.930  411.046    1.407    0.100    0.541    0.033    0.978   22.527   20.032    6.034
      7.940  411.731    1.213    0.033    0.615    0.100    1.087   22.605   20.420    5.936
      7.950  411.173    1.149    0.134    0.421    0.033    1.034   23.127   20.045    5.823
      7.960  410.199    1.403    0.194    0.515    0.033    1.088   22.020   19.539    6.506
      7.970  412.233    1.464    0.067    0.680    0.033    1.136   22.437   19.772    6.057
      7.980  412.097    1.229    0.067    0.710    0.033    0.951   22.106   20.120    6.271
      7.990  410.860    1.304    0.100    0.670    0.033    1.026   22.766   19.376    5.831
      8.000  411.171    1.357    0.138    0.620    0.033    1.046   22.032   20.514    5.885
      8.010  412.868    1.221    0.067    0.546    0.033    0.951   22.815   19.464    5.805
      8.020  411.086    1.354    0.100    0.548    0.000    1.027   22.535   18.087    6.157
      8.030  411.364    1.467    0.033    0.628    0.033    0.970   22.740   20.455    6.046
      8.040  412.483    1.084    0.067    0.807    0.033    0.819   22.522   19.123    6.203
      8.050  411.207    0.956    0.234    0.706    0.033    1.126   21.889   19.076    6.351
      8.060  417.827    1.365    0.067    0.726    0.060    1.080   21.903   20.167    6.250
      8.070  416.083    1.308    0.167    0.575    0.033    0.883   22.139   18.853    6.686
      8.080  413.602    1.229    0.134    0.535    0.033    0.989   21.814   18.975    6.886
      8.090  410.872    1.354    0.134    0.479    0.067    1.068   22.350   18.778    6.393
      8.100  411.009    1.297    0.100    0.367    0.000    0.992   22.437   19.765    5.934
      8.110  411.280    1.202    0.100    0.632    0.033    0.781   22.684   19.117    6.262
      8.120  416.599    1.221    0.134    0.512    0.000    0.853   22.585   18.951    6.691
      8.130  414.770    1.221    0.134    0.539    0.033    0.875   23.462   19.528    6.810
      8.140  412.531    1.270    0.201    0.523    0.033    0.940   23.071   18.508    5.891
      8.150  413.765    1.100    0.134    0.677    0.000    0.879   23.211   18.411    6.936
      8.160  413.134    1.195    0.134    0.635    0.000    0.838   22.843   18.110    7.037
      8.170  415.563    1.399    0.134    0.613    0.000    1.012   22.898   18.979    6.719
      8.180  412.832    1.365    0.067    0.599    0.000    0.872   22.543   18.015    6.858
      8.190  412.740    1.308    0.134    0.766    0.000    0.823   23.377   18.085    6.776
      8.200  411.460    1.202    0.100    0.699    0.000    0.917   24.004   18.286    6.842
      8.210  413.490    1.426    0.201    0.565    0.033    1.019   23.309   18.919    5.999
      8.220  413.150    1.202    0.234    0.723    0.033    1.004   22.710   19.453    5.693
      8.230  410.629    1.221    0.167    0.530    0.033    1.220   23.598   19.364    6.009
      8.240  410.984    1.259    0.167    0.572    0.000    0.932   22.668   19.529    6.342
      8.250  409.215    1.149    0.160    0.468    0.000    0.955   22.225   18.963    5.809
      8.260  410.263    1.168    0.167    0.659    0.105    0.811   22.956   19.174    6.152
      8.270  405.886    1.141    0.234    0.579    0.033    1.057   22.150   19.728    5.950
      8.280  413.174    1.179    0.094    0.541    0.033    0.770   22.716   19.543    5.908
      8.290  409.069    1.164    0.134    0.575    0.000    1.008   21.613   19.191    5.625
      8.300  410.921    1.259    0.201    0.635    0.000    1.080   22.299   19.763    6.670
      8.310  408.062    1.346    0.134    0.599    0.033    1.091   21.510   19.212    6.157
      8.320  411.360    1.244    0.134    0.459    0.033    1.190   22.044   19.476    6.142
      8.330  408.815    1.168    0.201    0.419    0.033    0.978   22.295   18.917    6.345
      8.340  408.729    1.392    0.167    0.389    0.000    0.879   22.099   18.835    5.749
      8.350  410.375    1.441    0.194    0.269    0.000    1.023   23.035   18.272    5.980
      8.360  411.404    1.585    0.160    0.541    0.067    0.989   22.485   18.583    6.270
      8.370  412.419    1.312    0.127    0.445    0.027    0.910   22.885   18.816    6.228
      8.380  412.939    1.195    0.234    0.445    0.000    1.349   21.892   19.772    6.231
      8.390  412.059    1.282    0.100    0.321    0.033    0.625   22.457   18.915    6.723
      8.400  413.981    1.339    0.067    0.399    0.000    0.731   22.764   18.958    6.369
      8.410  412.494    1.559    0.221    0.332    0.033    0.848   22.204   19.829    6.181
      8.420  411.094    1.301    0.100    0.421    0.033    0.728   22.378   18.841    5.933
      8.430  412.336    1.206    0.201    0.414    0.033    0.962   22.905   18.122    5.861
      8.440  415.360    1.452    0.234    0.488    0.067    0.982   22.535   19.804    6.256
      8.450  416.531    1.354    0.227    0.533    0.100    0.887   23.240   19.133    5.999
      8.460  414.072    1.403    0.167    0.582    0.033    0.890   23.720   19.010    6.106
      8.470  413.215    1.229    0.328    0.515    0.033    0.841   23.148   18.954    6.660
      8.480  414.007    1.255    0.134    0.632    0.000    0.701   23.658   18.586    6.313
      8.490  410.241    1.312    0.201    0.782    0.000    0.709   23.002   18.338    6.198
      8.500  412.898    1.062    0.167    0.512    0.000    0.489   22.622   18.869    5.952
      8.510  410.523    1.282    0.134    0.512    0.067    0.682   22.535   17.878    6.322
      8.520  408.908    1.339    0.100    0.395    0.000    0.804   22.143   18.625    5.874
      8.530  410.489    1.259    0.134    0.546    0.000    0.769   22.083   18.385    7.022
      8.540  408.015    1.369    0.167    0.773    0.033    0.697   22.180   18.543    6.820
      8.550  407.789    1.434    0.100    0.561    0.000    0.701   21.787   18.462    6.404
      8.560  408.619    1.415    0.134    0.468    0.000    0.636   22.334   19.021    6.281
      8.570  407.457    1.255    0.201    0.699    0.033    0.727   22.503   18.192    6.252
      8.580  408.552    1.399    0.134    0.752    0.000    0.796   22.389   19.051    6.336
      8.590  408.963    1.232    0.167    0.710    0.033    0.610   23.399   18.482    6.176
      8.600  410.076    1.259    0.261    0.706    0.033    0.682   22.987   19.567    6.005
      8.610  411.208    1.206    0.134    0.646    0.033    0.637   22.332   18.896    6.384
      8.620  411.918    1.267    0.134    0.599    0.000    0.705   22.546   18.997    5.949
      8.630  413.466    1.441    0.100    0.554    0.000    0.663   23.385   19.455    6.062
      8.640  408.315    1.195    0.100    0.740    0.000    0.712   22.774   17.432    6.556
      8.650  407.746    1.244    0.100    0.659    0.000    0.762   22.286   19.254    6.124
      8.660  414.505    1.248    0.167    0.840    0.033    0.807   23.970   18.345    6.725
      8.670  412.362    1.418    0.134    0.829    0.033    0.762   23.510   18.977    5.987
      8.680  413.903    1.111    0.167    0.773    0.000    0.815   23.571   18.637    6.248
      8.690  413.120    1.448    0.033    0.833    0.000    0.818   23.455   18.649    6.420
      8.700  413.605    1.115    0.100    1.154    0.000    0.848   22.864   19.334    6.393
      8.710  411.959    1.426    0.033    0.924    0.000    0.500   22.566   18.444    5.928
      8.720  413.678    1.445    0.067    0.867    0.033    0.875   23.322   19.207    6.275
      8.730  408.363    1.354    0.067    0.837    0.000    0.712   22.585   18.643    6.715
      8.740  413.327    1.232    0.067    0.779    0.000    0.754   22.962   19.676    6.033
      8.750  412.627    1.301    0.100    0.946    0.134    0.622   22.238   18.013    6.498
      8.760  413.725    1.354    0.134    0.938    0.033    0.754   22.113   19.321    6.608
      8.770  406.184    1.274    0.138    0.867    0.000    0.583   22.788   18.656    6.204
      8.780  410.616    1.232    0.067    0.579    0.033    0.629   22.547   18.825    6.363
      8.790  407.781    1.415    0.067    0.931    0.000    0.693   21.764   18.929    6.655
      8.800  409.881    1.380    0.067    0.548    0.033    0.674   22.387   19.306    6.228
      8.810  412.998    1.407    0.067    0.553    0.033    0.572   22.772   18.552    6.321
      8.820  414.112    1.429    0.100    0.695    0.033    0.610   21.764   18.506    5.902
      8.830  410.149    1.274    0.067    0.528    0.000    0.685   21.812   19.163    6.534
      8.840  409.313    1.062    0.100    0.613    0.033    0.648   21.770   18.708    6.441
      8.850  411.293    1.274    0.134    0.702    0.033    0.708   21.979   19.459    6.175
      8.860  409.261    1.407    0.100    0.713    0.033    0.663   22.678   19.636    5.964
      8.870  410.739    1.221    0.134    0.526    0.000    0.788   21.867   19.692    6.500
      8.880  409.348    1.229    0.134    0.553    0.033    0.848   22.212   18.997    5.894
      8.890  411.306    1.365    0.033    0.395    0.000    0.807   21.282   19.907    5.819
      8.900  411.954    1.248    0.067    0.579    0.000    0.698   21.740   18.741    5.912
      8.910  414.645    1.301    0.067    0.706    0.033    0.674   21.776   20.880    6.248
      8.920  415.236    1.407    0.100    0.479    0.000    0.844   22.502   19.667    6.697
      8.930  409.445    1.206    0.100    0.490    0.000    0.716   22.148   19.476    6.862
      8.940  413.429    1.312    0.100    0.505    0.033    0.777   22.597   19.556    6.542
      8.950  412.087    1.221    0.100    0.474    0.033    0.648   21.969   19.146    6.815
      8.960  414.170    1.456    0.033    0.501    0.033    0.625   22.911   18.878    6.458
      8.970  411.035    1.354    0.100    0.486    0.000    0.966   23.268   19.348    6.522
      8.980  409.238    1.327    0.067    0.452    0.033    0.701   22.309   18.912    6.451
      8.990  411.453    1.482    0.067    0.687    0.033    0.860   22.430   19.062    6.080
      9.000  413.238    1.502    0.100    0.526    0.033    0.504   23.379   19.375    6.479
      9.010  409.320    1.183    0.100    0.462    0.033    0.848   22.293   19.193    6.807
      9.020  410.969    1.505    0.100    0.575    0.000    0.663   22.561   18.023    5.968
      9.030  409.371    1.399    0.100    0.702    0.000    0.943   23.339   17.463    6.586
      9.040  408.030    1.195    0.167    0.649    0.033    0.788   22.840   17.619    6.074
      9.050  409.309    1.195    0.100    0.579    0.033    0.849   22.286   17.758    6.453
      9.060  412.108    1.073    0.167    0.629    0.033    0.883   21.846   18.336    5.842
      9.070  414.004    1.088    0.100    0.632    0.000    0.845   23.092   19.154    6.314
      9.080  414.662    0.982    0.134    0.590    0.033    0.830   22.961   18.525    6.894
      9.090  411.533    0.948    0.067    0.526    0.000    0.765   22.594   18.118    5.623
      9.100  408.746    0.982    0.134    0.462    0.067    0.841   21.939   18.541    5.676
      9.110  408.795    1.248    0.294    0.560    0.033    0.784   22.524   18.958    6.185
      9.120  410.310    1.077    0.167    0.590    0.033    0.500   23.001   18.390    5.970
      9.130  411.370    0.831    0.201    0.666    0.033    0.636   22.871   18.429    5.932
      9.140  408.766    1.232    0.067    0.419    0.033    0.746   22.018   18.470    5.810
      9.150  411.522    0.956    0.100    0.553    0.000    0.693   23.114   19.186    6.377
      9.160  409.216    1.263    0.100    0.526    0.000    0.761   22.755   17.702    6.433
      9.170  416.950    1.126    0.134    0.519    0.033    0.803   23.696   19.356    6.525
      9.180  415.165    1.244    0.167    0.548    0.033    0.917   22.929   18.701    6.122
      9.190  412.766    1.312    0.134    0.472    0.000    0.973   22.557   19.752    6.025
      9.200  411.250    1.141    0.167    0.642    0.033    0.777   23.841   18.320    6.626
      9.210  415.332    1.047    0.201    0.622    0.033    0.890   23.306   18.875    6.177
      9.220  411.255    1.187    0.100    0.649    0.033    0.670   22.803   18.632    6.025
      9.230  412.746    1.073    0.134    0.519    0.033    0.788   23.115   19.101    5.924
      9.240  411.552    1.069    0.234    0.633    0.000    0.633   23.460   18.453    6.413
      9.250  410.873    1.145    0.134    0.643    0.033    0.743   24.615   18.677    6.752
      9.260  410.767    0.849    0.127    0.807    0.000    0.845   23.722   18.879    7.016
      9.270  412.175    1.073    0.205    0.653    0.000    0.568   24.337   18.777    7.007
      9.280  410.909    0.921    0.134    0.488    0.033    0.936   23.731   18.208    6.659
      9.290  415.793    0.974    0.134    0.539    0.000    1.194   23.536   19.499    6.606
      9.300  408.392    1.054    0.134    0.472    0.000    0.925   23.124   18.397    6.933
      9.310  411.907    1.009    0.100    0.560    0.000    0.841   24.252   17.850    6.943
      9.320  414.043    1.259    0.134    0.688    0.033    1.001   23.773   19.404    6.637
      9.330  410.287    1.213    0.134    0.488    0.000    0.864   24.055   17.358    6.747
      9.340  411.904    1.206    0.167    0.608    0.033    0.974   23.134   18.541    6.330
      9.350  413.733    1.206    0.100    0.550    0.000    0.879   22.899   18.376    6.910
      9.360  416.267    1.096    0.134    0.455    0.067    0.955   23.534   18.441    7.197
      9.370  413.105    1.160    0.134    0.481    0.067    0.746   23.673   17.624    6.858
      9.380  412.248    1.084    0.100    0.613    0.000    0.705   23.259   17.744    6.477
      9.390  411.569    1.267    0.067    0.589    0.027    0.659   22.738   18.198    6.426
      9.400  413.928    1.141    0.033    0.770    0.000    0.928   22.666   18.482    6.563
      9.410  411.230    1.292    0.067    0.666    0.000    0.777   23.135   17.594    6.741
      9.420  407.837    1.168    0.067    0.761    0.000    0.617   22.941   17.925    6.286
      9.430  408.684    1.410    0.067    0.582    0.000    0.633   22.955   17.636    6.814
      9.440  410.190    1.281    0.033    0.639    0.000    0.822   22.742   18.402    6.164
      9.450  409.792    1.239    0.100    0.586    0.000    0.640   23.719   18.115    7.198
      9.460  410.295    1.339    0.100    0.579    0.000    0.568   23.541   17.518    6.600
      9.470  406.604    1.213    0.067    0.535    0.000    0.538   22.758   17.483    6.170
      9.480  406.772    1.206    0.033    0.546    0.000    0.675   23.218   16.760    5.663
      9.490  411.429    1.285    0.067    0.392    0.000    0.663   22.691   17.285    5.985
      9.500  410.254    1.373    0.033    0.555    0.000    0.618   22.645   17.668    7.328
      9.510  410.360    1.274    0.067    0.423    0.000    0.883   21.950   17.770    6.026
      9.520  409.287    1.221    0.160    0.519    0.067    0.576   22.914   17.089    6.129
      9.530  410.160    1.270    0.134    0.597    0.000    0.830   22.836   17.871    6.284
      9.540  408.936    1.285    0.100    0.548    0.000    0.728   21.988   17.712    5.878
      9.550  407.174    1.195    0.100    0.479    0.067    0.633   22.190   17.120    6.152
      9.560  411.325    1.160    0.134    0.620    0.033    0.617   22.620   17.545    6.275
      9.570  410.554    1.157    0.167    0.620    0.033    0.857   22.462   17.051    7.001
      9.580  412.043    1.282    0.134    0.516    0.000    0.913   23.012   17.330    6.742
      9.590  408.551    1.331    0.134    0.575    0.000    0.754   22.814   17.483    6.307
      9.600  410.151    1.206    0.201    0.597    0.067    0.693   22.702   17.259    6.199
      9.610  412.727    1.429    0.167    0.535    0.000    0.838   21.959   17.146    6.392
      9.620  410.337    1.267    0.167    0.526    0.000    0.667   22.667   17.133    6.633
      9.630  412.683    1.179    0.167    0.515    0.000    0.553   23.493   17.060    6.692
      9.640  414.044    1.285    0.100    0.622    0.033    0.936   22.520   18.158    6.096
      9.650  409.698    1.047    0.134    0.515    0.000    0.617   23.261   17.166    5.914
      9.660  413.781    1.202    0.067    0.529    0.000    0.795   23.181   17.597    6.192
      9.670  411.613    1.187    0.100    0.515    0.000    0.693   23.143   17.074    6.068
      9.680  414.773    1.270    0.033    0.519    0.000    0.762   23.992   18.099    6.302
      9.690  410.274    1.285    0.134    0.486    0.000    0.655   22.972   17.612    5.944
      9.700  409.242    1.198    0.067    0.639    0.000    0.655   22.397   16.982    6.069
      9.710  412.879    1.126    0.134    0.512    0.000    1.061   22.691   17.923    5.571
      9.720  411.041    0.959    0.134    0.643    0.000    0.943   22.985   17.637    6.132
      9.730  413.737    1.232    0.100    0.624    0.000    0.902   23.031   17.796    6.318
      9.740  415.674    1.350    0.134    0.684    0.000    0.886   23.117   17.550    6.672
      9.750  411.677    1.285    0.134    0.539    0.000    1.053   21.121   18.290    6.651
      9.760  412.051    1.259    0.167    0.620    0.000    0.943   21.782   17.702    6.593
      9.770  414.721    1.073    0.167    0.710    0.000    0.970   23.420   17.969    6.497
      9.780  413.345    1.244    0.100    0.713    0.000    0.724   22.255   17.791    6.626
      9.790  411.613    1.244    0.100    0.692    0.000    0.796   21.916   17.376    6.027
      9.800  413.528    1.088    0.134    0.493    0.000    0.811   22.085   17.927    6.419
      9.810  411.537    1.107    0.100    0.388    0.033    0.614   22.047   18.065    6.325
      9.820  409.759    1.096    0.167    0.548    0.000    0.879   21.570   18.012    6.152
      9.830  414.138    1.232    0.100    0.702    0.000    0.932   21.480   17.536    6.267
      9.840  416.680    1.213    0.100    0.650    0.033    1.064   21.332   18.261    6.049
      9.850  412.653    1.190    0.194    0.508    0.000    0.769   20.241   17.693    5.917
      9.860  408.531    1.297    0.239    0.653    0.000    0.890   20.828   17.578    5.971
      9.870  411.170    1.410    0.239    0.486    0.000    1.068   21.764   17.437    5.839
      9.880  411.328    1.387    0.167    0.497    0.033    0.890   21.672   17.612    6.263
      9.890  409.060    1.339    0.172    0.519    0.033    0.750   21.690   17.313    6.520
      9.900  412.107    1.255    0.100    0.632    0.000    0.887   21.743   16.983    6.624
      9.910  409.905    1.452    0.167    0.541    0.000    0.723   22.200   18.134    5.816
      9.920  409.394    1.392    0.100    0.586    0.100    0.758   21.090   17.173    6.212
      9.930  408.913    1.274    0.134    0.529    0.033    0.845   21.747   16.759    6.464
      9.940  403.787    1.410    0.100    0.541    0.000    0.860   21.969   16.676    6.714
      9.950  408.260    1.176    0.134    0.539    0.033    0.887   22.042   16.736    6.693
      9.960  410.174    1.221    0.134    0.452    0.033    0.780   21.616   17.078    6.674
      9.970  406.648    1.141    0.134    0.466    0.033    0.803   23.334   16.301    6.215
      9.980  408.275    1.141    0.134    0.613    0.033    0.815   22.455   18.096    6.326
      9.990  412.495    1.122    0.234    0.546    0.000    0.788   22.440   18.224    5.967
     10.000  407.571    1.149    0.033    0.582    0.000    0.735   22.066   18.313    6.635
     10.010  409.472    1.168    0.033    0.646    0.033    0.557   22.681   17.823    6.984
     10.020  412.697    1.179    0.067    0.557    0.033    0.679   22.981   18.612    6.410
     10.030  410.889    1.323    0.167    0.613    0.000    0.686   22.218   18.349    6.845
     10.040  411.324    1.255    0.100    0.522    0.000    0.617   22.765   18.086    6.885
     10.050  414.453    1.335    0.167    0.579    0.000    0.796   23.419   18.302    6.814
     10.060  410.290    1.274    0.167    0.620    0.000    0.469   22.709   17.592    6.846
     10.070  406.552    1.213    0.105    0.666    0.000    0.716   21.955   16.756    6.349
     10.080  410.981    1.248    0.167    0.421    0.000    0.800   23.267   17.420    6.451
     10.090  411.171    1.528    0.033    0.614    0.000    0.818   22.998   17.394    6.285
     10.100  410.333    1.345    0.100    0.735    0.000    0.796   22.768   17.548    6.593
     10.110  408.162    1.232    0.167    0.807    0.033    0.723   22.266   17.376    6.977
     10.120  412.098    1.229    0.033    0.608    0.000    0.712   22.570   16.776    6.785
     10.130  410.537    1.149    0.067    0.748    0.033    0.580   22.856   17.158    6.675
     10.140  409.456    1.259    0.033    0.642    0.000    0.796   22.879   18.138    6.915
     10.150  415.031    1.195    0.067    0.680    0.033    0.762   24.193   17.927    6.208
     10.160  409.066    1.312    0.100    0.639    0.033    0.606   22.621   17.339    6.741
     10.170  408.761    1.320    0.033    0.769    0.000    0.727   22.856   17.136    6.658
     10.180  416.050    1.088    0.100    0.586    0.033    0.584   22.881   18.746    6.809
     10.190  415.597    1.456    0.134    0.553    0.000    0.720   22.762   18.267    6.975
     10.200  411.204    1.100    0.100    0.553    0.000    0.724   22.731   17.767    6.596
     10.210  412.646    1.388    0.033    0.579    0.033    0.792   23.671   17.130    7.343
     10.220  412.310    1.308    0.167    0.533    0.000    0.818   23.289   17.980    6.845
     10.230  412.790    1.248    0.205    0.673    0.033    0.758   22.516   17.077    6.768
     10.240  408.009    1.365    0.165    0.526    0.000    0.731   22.064   17.253    6.394
     10.250  409.642    1.176    0.100    0.519    0.033    0.644   22.382   17.659    6.881
     10.260  413.558    1.376    0.100    0.639    0.033    0.781   22.936   16.919    7.076
     10.270  411.887    1.388    0.134    0.652    0.000    0.724   23.118   18.646    6.457
     10.280  410.546    1.195    0.067    0.479    0.000    0.905   22.427   19.244    6.472
     10.290  405.400    1.285    0.033    0.692    0.033    0.765   22.589   17.758    6.595
     10.300  411.983    1.441    0.033    0.512    0.067    0.602   23.727   18.709    6.443
     10.310  408.846    1.487    0.134    0.668    0.000    0.617   23.951   17.581    6.708
     10.320  410.162    1.388    0.033    0.733    0.000    0.826   23.130   18.809    6.538
     10.330  410.104    1.468    0.067    0.601    0.033    0.690   22.724   18.023    7.320
     10.340  411.696    1.255    0.067    0.541    0.000    0.701   23.768   17.118    6.754
     10.350  414.324    1.292    0.100    0.628    0.033    0.852   23.258   18.154    6.751
     10.360  413.872    1.274    0.100    0.541    0.033    0.662   23.040   18.712    7.317
     10.370  411.356    1.312    0.100    0.546    0.000    0.796   23.369   18.517    7.017
     10.380  412.609    1.327    0.067    0.541    0.033    0.716   22.748   17.460    7.140
     10.390  408.738    1.415    0.100    0.539    0.000    0.940   22.747   17.924    6.122
     10.400  407.875    1.339    0.167    0.565    0.000    0.769   22.047   17.902    6.350
     10.410  408.271    1.517    0.100    0.632    0.000    0.906   23.556   18.309    6.585
     10.420  413.796    1.441    0.033    0.754    0.000    0.815   23.314   17.537    6.159
     10.430  410.252    1.429    0.100    0.555    0.000    0.747   23.078   17.613    5.844
     10.440  411.146    1.505    0.067    0.522    0.000    1.064   23.785   18.529    6.226
     10.450  409.911    1.392    0.033    0.495    0.000    0.959   23.303   17.982    5.823
     10.460  406.308    1.274    0.167    0.702    0.000    0.784   22.982   17.233    6.210
     10.470  411.112    1.437    0.100    0.682    0.000    0.872   24.005   17.809    5.952
     10.480  413.068    1.186    0.167    0.557    0.000    0.761   23.630   18.505    6.292
     10.490  408.140    1.345    0.201    0.579    0.000    0.712   22.490   17.799    6.355
     10.500  411.538    1.232    0.234    0.548    0.000    0.675   23.391   18.320    6.178
     10.510  412.626    1.149    0.100    0.579    0.000    0.821   22.861   18.067    5.901
     10.520  411.889    1.255    0.067    0.697    0.000    0.640   22.984   17.401    5.912
     10.530  412.032    1.213    0.134    0.639    0.000    0.716   23.266   17.684    5.923
     10.540  406.558    1.436    0.100    0.963    0.094    0.833   22.837   17.394    6.425
     10.550  409.330    1.285    0.100    0.860    0.000    0.758   22.975   16.541    6.454
     10.560  410.831    1.183    0.100    0.562    0.000    0.970   23.286   17.132    6.475
     10.570  412.017    1.334    0.167    0.606    0.033    0.747   23.772   17.580    6.196
     10.580  413.876    1.494    0.067    0.553    0.000    0.826   23.508   17.128    6.606
     10.590  411.244    1.373    0.100    0.709    0.000    0.829   23.735   17.840    6.316
     10.600  413.522    1.365    0.167    0.752    0.000    1.046   23.342   18.568    6.439
     10.610  414.085    1.505    0.167    0.555    0.000    0.876   22.832   18.487    6.809
     10.620  413.900    1.273    0.205    0.560    0.033    0.724   24.140   18.522    6.657
     10.630  417.184    1.195    0.138    0.649    0.060    0.951   22.605   18.375    6.289
     10.640  413.782    1.365    0.100    0.533    0.000    0.791   22.500   18.123    6.382
     10.650  413.468    1.437    0.067    0.568    0.033    0.833   22.913   17.828    6.385
     10.660  415.864    1.202    0.100    0.874    0.000    0.925   22.420   18.561    6.341
     10.670  414.103    1.259    0.100    0.754    0.000    0.724   22.248   17.111    7.007
     10.680  413.924    1.498    0.067    0.642    0.000    0.629   23.122   16.903    6.818
     10.690  413.492    1.464    0.167    0.515    0.000    0.614   23.112   17.216    5.913
     10.700  412.443    1.452    0.100    0.515    0.000    0.656   22.144   17.858    6.586
     10.710  413.575    1.505    0.100    0.522    0.033    0.916   21.929   17.447    6.977
     10.720  417.732    1.248    0.100    0.448    0.067    0.568   22.480   17.316    6.690
     10.730  414.521    1.335    0.167    0.426    0.033    0.731   22.497   16.661    6.912
     10.740  416.759    1.301    0.134    0.546    0.000    0.939   22.632   16.940    6.526
     10.750  412.524    1.327    0.134    0.687    0.000    0.792   22.473   17.242    6.429
     10.760  413.924    1.141    0.134    0.519    0.127    0.842   22.836   17.591    6.133
     10.770  410.576    1.137    0.100    0.548    0.000    0.988   22.512   18.233    6.416
     10.780  414.957    1.415    0.134    0.421    0.000    0.985   21.960   18.340    5.931
     10.790  414.674    1.566    0.100    0.589    0.000    0.781   22.778   18.388    6.475
     10.800  414.610    1.168    0.134    0.582    0.000    0.761   22.894   16.893    6.181
     10.810  409.842    1.335    0.134    0.628    0.000    0.875   23.229   17.814    6.468
     10.820  412.647    1.312    0.094    0.575    0.000    0.925   22.541   17.517    6.100
     10.830  411.670    1.115    0.201    0.716    0.033    0.784   22.467   17.393    7.139
     10.840  407.575    1.206    0.187    0.695    0.033    0.826   22.568   17.044    6.310
     10.850  409.203    1.176    0.227    0.826    0.033    0.697   22.844   16.717    6.372
     10.860  407.934    1.315    0.167    0.812    0.000    0.864   22.107   17.275    6.465
     10.870  410.950    1.426    0.167    0.568    0.033    0.784   22.481   16.708    6.990
     10.880  415.393    1.153    0.067    0.648    0.000    0.781   23.043   17.411    6.884
     10.890  412.443    1.380    0.134    0.615    0.033    0.746   22.199   17.261    6.628
     10.900  411.924    1.126    0.167    0.749    0.033    0.648   22.379   17.570    6.462
     10.910  410.549    1.047    0.227    0.793    0.033    0.613   22.795   17.451    6.866
     10.920  414.223    1.259    0.201    0.579    0.000    0.890   23.312   18.044    6.742
     10.930  412.901    1.195    0.227    0.726    0.033    0.860   22.841   17.878    6.515
     10.940  412.200    1.187    0.160    0.662    0.000    0.750   23.252   17.976    6.701
     10.950  414.315    1.357    0.100    0.690    0.033    0.795   23.240   17.679    6.742
     10.960  413.760    1.255    0.127    0.680    0.033    0.784   23.272   17.712    7.292
     10.970  413.985    1.357    0.134    0.526    0.033    0.909   22.489   17.529    6.363
     10.980  413.190    1.335    0.227    0.550    0.060    0.754   23.110   17.796    6.543
     10.990  415.394    1.433    0.134    0.630    0.000    0.731   23.427   17.626    5.963
     11.000  412.669    1.221    0.234    0.645    0.094    0.735   22.440   17.955    6.401
     11.010  415.997    1.320    0.160    0.539    0.060    0.712   21.759   17.767    6.714
     11.020  415.572    1.240    0.167    0.578    0.000    0.845   22.871   17.287    7.012
     11.030  412.546    1.320    0.100    0.668    0.000    0.864   22.462   17.569    6.827
     11.040  408.811    1.354    0.134    0.751    0.000    1.027   22.012   17.973    6.061
     11.050  412.586    1.153    0.134    0.572    0.000    0.807   21.887   17.918    6.203
     11.060  415.341    1.373    0.100    0.733    0.000    0.728   21.801   17.910    6.672
     11.070  410.547    1.248    0.227    0.613    0.000    0.902   21.775   17.579    6.119
     11.080  409.599    1.369    0.094    0.653    0.000    0.698   22.190   17.624    6.301
     11.090  412.669    1.301    0.127    0.614    0.033    0.890   22.782   17.037    6.666
     11.100  411.060    1.153    0.160    0.692    0.000    0.826   22.493   17.551    6.044
     11.110  411.168    1.399    0.033    0.712    0.027    0.769   22.152   17.455    7.049
     11.120  409.243    1.115    0.194    0.766    0.060    0.876   22.532   17.769    6.639
     11.130  410.145    1.168    0.134    0.577    0.094    0.701   22.724   17.999    7.082
     11.140  410.581    1.380    0.201    0.535    0.033    0.663   21.415   16.974    6.373
     11.150  412.467    1.267    0.127    0.662    0.033    0.868   21.066   18.045    6.773
     11.160  410.281    1.251    0.160    0.695    0.000    0.781   21.531   18.354    6.692
     11.170  415.803    1.301    0.134    0.832    0.000    0.804   22.185   17.875    6.268
     11.180  409.015    1.376    0.127    0.528    0.000    0.807   21.698   16.845    6.169
     11.190  403.373    1.380    0.100    0.588    0.033    0.848   21.841   16.880    6.094
     11.200  410.158    1.229    0.134    0.554    0.000    0.830   21.976   17.290    6.622
     11.210  408.947    1.388    0.033    0.592    0.000    0.545   21.631   17.419    6.001
     11.220  407.114    1.248    0.100    0.561    0.000    0.617   21.796   16.707    6.720
     11.230  406.789    1.213    0.160    0.683    0.033    0.970   21.108   17.645    6.562
     11.240  407.077    1.168    0.100    0.655    0.033    0.849   21.440   17.829    6.053
     11.250  409.825    1.141    0.094    0.610    0.033    0.807   21.553   17.822    6.799
     11.260  406.936    1.361    0.033    0.625    0.000    0.830   22.271   17.850    6.456
     11.270  404.874    1.195    0.000    0.508    0.000    0.648   22.251   16.980    6.539
     11.280  408.408    1.221    0.100    0.595    0.000    0.788   22.252   17.315    6.066
     11.290  408.414    1.301    0.067    0.568    0.033    0.943   22.359   17.217    5.909
     11.300  407.855    1.285    0.100    0.512    0.038    0.784   22.384   16.860    5.977
     11.310  407.279    1.274    0.201    0.508    0.000    0.788   22.347   16.706    6.320
     11.320  409.122    1.293    0.067    0.572    0.000    0.747   21.758   17.219    6.293
     11.330  407.265    1.415    0.100    0.614    0.000    0.800   22.202   17.201    6.687
     11.340  407.036    1.248    0.067    0.815    0.033    0.784   22.040   16.824    6.420
     11.350  408.414    1.016    0.100    0.419    0.000    0.818   21.924   17.034    6.615
     11.360  409.018    1.388    0.100    0.528    0.000    0.769   21.765   16.246    6.733
     11.370  403.260    1.308    0.067    0.554    0.000    0.712   21.912   16.459    6.100
     11.380  407.823    1.179    0.067    0.528    0.000    0.864   21.371   17.580    6.583
     11.390  415.072    1.123    0.067    0.521    0.000    0.712   22.609   17.509    7.111
     11.400  415.231    1.195    0.000    0.558    0.000    0.811   22.875   18.065    6.668
     11.410  413.296    1.240    0.100    0.493    0.000    0.667   22.496   17.938    6.562
     11.420  413.953    1.240    0.033    0.568    0.000    0.621   21.921   18.302    6.663
     11.430  410.786    1.308    0.033    0.519    0.000    0.777   22.364   18.038    6.796
     11.440  408.976    1.062    0.067    0.723    0.000    0.818   23.068   17.670    6.467
     11.450  415.038    1.312    0.033    0.865    0.127    0.702   22.251   17.747    7.192
     11.460  415.945    1.361    0.033    0.610    0.000    0.645   22.625   17.679    6.892
     11.470  410.826    1.190    0.067    0.822    0.000    0.625   22.596   18.101    6.969
     11.480  411.444    0.993    0.067    0.779    0.000    0.705   22.414   17.825    7.398
     11.490  413.267    1.069    0.067    0.561    0.000    0.837   22.939   18.009    6.534
     11.500  417.137    1.153    0.100    0.743    0.000    0.686   23.004   18.239    7.021
     11.510  413.450    1.270    0.134    0.505    0.000    0.591   23.445   17.709    6.754
     11.520  413.292    1.399    0.067    0.561    0.160    0.712   23.215   17.699    6.587
     11.530  415.269    1.274    0.100    0.695    0.067    0.682   23.276   18.343    6.905
     11.540  411.062    1.009    0.067    0.822    0.000    0.651   23.797   17.351    6.674
     11.550  415.106    1.206    0.100    0.608    0.000    0.739   23.934   17.040    6.462
     11.560  414.068    1.263    0.134    0.548    0.000    0.705   23.022   17.706    6.086
     11.570  417.582    1.100    0.134    0.757    0.000    0.667   22.834   18.903    6.842
     11.580  414.134    1.221    0.100    0.699    0.000    0.693   22.624   17.961    6.384
     11.590  414.879    1.365    0.067    0.560    0.000    0.769   22.294   17.017    6.631
     11.600  414.355    1.285    0.033    0.680    0.038    0.644   23.872   17.600    6.052
     11.610  412.887    1.179    0.060    0.719    0.038    0.663   23.242   17.001    6.793
     11.620  411.762    1.160    0.067    0.541    0.000    0.682   23.198   17.390    6.611
     11.630  411.744    1.297    0.100    0.529    0.000    0.656   22.711   17.415    5.884
     11.640  410.938    1.301    0.060    0.681    0.000    0.811   23.091   17.479    5.987
     11.650  411.771    1.020    0.033    0.615    0.000    0.731   23.150   17.004    6.156
     11.660  408.567    1.301    0.033    0.749    0.000    0.769   22.378   17.432    6.522
     11.670  411.756    0.903    0.100    0.652    0.027    0.689   22.909   17.072    6.191
     11.680  411.833    1.179    0.100    0.579    0.033    0.602   22.282   17.788    6.202
     11.690  410.898    1.187    0.060    0.438    0.060    0.523   22.244   17.466    6.355
     11.700  411.949    1.123    0.033    0.512    0.000    0.758   21.751   17.988    6.353
     11.710  413.510    1.229    0.033    0.643    0.000    0.709   22.734   18.096    6.611
     11.720  411.808    1.331    0.033    0.614    0.000    0.644   23.263   17.395    6.072
     11.730  409.744    1.327    0.067    0.572    0.060    0.724   21.884   17.982    6.650
     11.740  413.393    1.308    0.100    0.577    0.033    0.818   22.568   17.447    6.757
     11.750  411.718    1.195    0.067    0.401    0.033    0.829   22.610   15.943    6.105
     11.760  411.454    1.240    0.067    0.728    0.105    0.777   22.740   17.762    6.727
     11.770  408.128    1.232    0.067    0.728    0.033    0.751   22.716   16.813    7.341
     11.780  411.157    1.418    0.000    0.635    0.000    0.712   22.662   16.636    6.796
     11.790  407.305    1.240    0.067    0.606    0.000    0.773   22.375   17.301    6.146
     11.800  412.073    1.267    0.027    0.515    0.000    0.629   22.430   17.783    7.061
     11.810  410.680    1.153    0.033    0.702    0.000    0.693   22.593   16.975    7.174
     11.820  413.264    1.213    0.060    0.754    0.000    0.792   23.296   17.638    7.056
     11.830  405.765    1.123    0.127    0.526    0.033    0.633   23.431   17.503    6.257
     11.840  413.301    1.320    0.100    0.553    0.000    0.659   23.496   17.515    6.690
     11.850  406.711    1.312    0.067    0.713    0.000    0.723   22.927   17.483    6.558
     11.860  410.389    1.126    0.067    0.625    0.033    0.826   22.730   17.485    7.105
     11.870  412.644    1.270    0.067    0.621    0.000    0.751   21.439   17.584    6.635
     11.880  411.998    1.270    0.160    0.554    0.033    0.769   22.795   17.170    6.861
     11.890  409.341    1.221    0.100    0.601    0.000    0.773   22.775   17.670    6.513
     11.900  412.325    1.255    0.127    0.755    0.105    0.842   22.151   17.479    6.982
     11.910  411.758    1.115    0.172    0.548    0.000    0.769   22.515   17.361    6.932
     11.920  411.431    1.190    0.067    0.508    0.000    0.800   22.611   18.025    6.974
     11.930  409.713    1.373    0.067    0.762    0.000    0.792   21.816   18.177    6.900
     11.940  411.277    1.388    0.067    0.613    0.000    0.830   22.830   17.985    6.874
     11.950  413.810    1.346    0.033    0.601    0.000    0.860   22.227   18.300    6.835
     11.960  411.380    1.354    0.067    0.555    0.033    0.800   22.285   18.272    6.712
     11.970  411.905    1.380    0.134    0.535    0.000    0.826   22.786   18.163    6.807
     11.980  413.321    1.274    0.067    0.568    0.033    0.742   22.470   17.741    6.814
     11.990  412.445    1.195    0.033    0.582    0.000    0.735   22.806   17.417    6.710
     12.000  414.657    1.278    0.134    0.495    0.000    0.758   22.696   17.587    6.622
     12.010  414.178    1.282    0.100    0.522    0.000    0.788   22.198   16.881    6.867
     12.020  412.443    1.168    0.033    0.642    0.000    0.761   22.316   17.240    7.343
     12.030  413.853    1.259    0.067    0.615    0.000    0.758   22.388   17.485    6.902
     12.040  411.120    1.335    0.033    0.646    0.033    0.856   22.242   17.693    6.876
     12.050  413.700    1.464    0.067    0.653    0.000    0.925   22.053   18.068    6.216
     12.060  412.329    1.255    0.100    0.853    0.000    0.792   22.126   17.670    6.959
     12.070  413.539    1.274    0.067    0.805    0.033    0.648   23.054   16.820    6.795
     12.080  409.424    1.339    0.067    0.515    0.000    0.637   22.619   17.348    6.534
     12.090  410.517    1.376    0.167    0.620    0.000    0.925   22.706   18.035    6.008
     12.100  411.623    1.445    0.067    0.575    0.000    0.879   23.788   17.796    6.363
     12.110  410.009    1.308    0.033    0.751    0.033    0.856   22.775   17.821    6.441
     12.120  405.592    1.248    0.067    0.515    0.033    0.814   22.319   17.267    7.105
     12.130  407.125    1.259    0.033    0.582    0.000    0.712   22.929   17.202    5.999
     12.140  410.462    1.020    0.067    0.462    0.000    0.515   22.616   17.769    6.697
     12.150  409.932    1.179    0.167    0.716    0.000    0.754   22.819   17.464    6.326
     12.160  413.099    1.088    0.134    0.553    0.000    0.811   22.759   18.313    7.009
     12.170  408.904    1.259    0.067    0.646    0.033    0.902   23.658   17.840    6.231
     12.180  410.636    1.115    0.100    0.546    0.033    0.932   22.484   17.964    7.011
     12.190  414.021    1.073    0.067    0.628    0.000    0.776   22.552   17.745    6.587
     12.200  413.564    1.248    0.067    0.733    0.027    0.830   22.832   18.870    7.228
     12.210  414.405    1.240    0.094    0.515    0.033    0.939   22.799   17.775    6.753
     12.220  416.020    1.126    0.067    0.548    0.000    1.094   23.212   18.409    7.304
     12.230  415.332    1.009    0.100    0.709    0.000    1.075   23.200   18.498    6.706
     12.240  409.857    0.937    0.067    0.646    0.000    1.026   22.710   18.222    6.943
     12.250  412.109    1.088    0.100    0.613    0.000    0.905   23.782   18.019    6.536
     12.260  411.519    1.248    0.033    0.717    0.000    0.724   23.427   18.388    6.884
     12.270  411.841    1.217    0.067    0.615    0.000    1.018   23.906   17.809    6.921
     12.280  411.260    1.187    0.067    0.621    0.000    1.061   23.364   18.565    7.086
     12.290  412.477    1.202    0.100    0.752    0.000    1.128   22.510   18.076    6.395
     12.300  413.588    1.009    0.100    0.568    0.000    1.057   22.653   18.408    6.149
     12.310  415.331    1.062    0.100    0.582    0.000    0.856   23.548   18.003    6.832
     12.320  411.682    1.054    0.067    0.601    0.000    0.811   22.020   18.253    7.168
     12.330  410.873    1.035    0.067    0.715    0.033    0.591   23.031   18.361    6.361
     12.340  412.571    1.134    0.100    0.747    0.000    0.822   22.329   18.522    7.183
     12.350  410.841    0.997    0.067    0.479    0.000    0.848   21.869   17.936    6.781
     12.360  413.761    1.088    0.033    0.668    0.000    0.705   22.422   17.996    6.967
     12.370  409.830    1.081    0.134    0.582    0.033    0.803   22.353   18.270    7.048
     12.380  407.205    1.062    0.067    0.610    0.000    0.629   21.335   18.175    6.464
     12.390  412.928    1.343    0.134    0.635    0.100    0.970   22.652   18.566    6.678
     12.400  410.559    1.141    0.134    0.680    0.033    0.837   22.630   18.820    6.796
     12.410  410.706    1.308    0.100    0.726    0.033    0.856   22.665   18.284    6.284
     12.420  410.249    1.047    0.067    0.639    0.000    0.799   22.368   18.367    7.160
     12.430  410.724    1.115    0.067    0.653    0.000    0.944   22.337   18.153    6.947
     12.440  411.953    0.929    0.100    0.831    0.000    0.928   21.275   18.277    6.331
     12.450  411.982    1.062    0.100    0.804    0.033    0.909   22.391   18.476    6.980
     12.460  415.516    1.232    0.138    0.790    0.000    0.898   22.499   18.730    7.087
     12.470  416.080    0.903    0.167    0.649    0.067    0.928   23.150   18.885    6.751
     12.480  412.371    1.100    0.100    0.738    0.000    0.864   21.781   18.030    7.005
     12.490  413.211    1.126    0.134    0.689    0.033    0.917   21.823   18.432    6.854
     12.500  412.498    1.069    0.167    0.583    0.000    0.943   23.065   18.791    6.644
     12.510  413.257    1.073    0.134    0.548    0.067    0.921   22.965   17.405    6.719
     12.520  417.126    1.183    0.167    0.522    0.000    0.940   23.158   18.986    7.177
     12.530  417.570    1.009    0.134    0.613    0.033    0.781   22.863   18.886    6.821
     12.540  415.134    1.301    0.100    0.488    0.000    0.796   22.053   18.637    6.681
     12.550  410.395    1.073    0.033    0.426    0.000    0.845   22.485   18.753    6.537
     12.560  414.119    1.081    0.067    0.537    0.067    0.773   22.611   18.828    6.498
     12.570  411.477    0.929    0.100    0.560    0.000    0.883   21.854   18.396    7.145
     12.580  415.363    1.035    0.067    0.555    0.000    0.678   23.037   18.274    6.472
     12.590  420.869    1.141    0.134    0.479    0.033    0.860   23.526   18.301    6.769
     12.600  413.445    1.274    0.060    0.466    0.000    0.826   23.949   17.835    6.893
     12.610  412.598    1.035    0.067    0.657    0.000    0.818   23.562   17.683    7.065
     12.620  415.237    1.020    0.067    0.649    0.000    0.992   23.290   18.798    7.463
     12.630  414.918    0.929    0.067    0.493    0.000    0.890   24.043   17.426    6.596
     12.640  414.726    0.990    0.067    0.526    0.000    0.898   23.090   18.322    6.581
     12.650  411.775    1.096    0.100    0.600    0.000    0.670   22.393   17.547    6.773
     12.660  409.681    0.956    0.134    0.622    0.000    0.754   22.452   18.026    6.721
     12.670  413.129    1.153    0.134    0.606    0.000    0.936   22.030   18.793    6.519
     12.680  409.401    1.202    0.201    0.680    0.067    0.959   22.469   18.415    6.903
     12.690  410.203    1.259    0.134    0.754    0.000    0.914   22.097   18.802    7.431
     12.700  412.138    1.069    0.100    0.680    0.000    1.038   22.334   18.315    7.262
     12.710  413.196    1.149    0.100    0.832    0.033    0.936   23.148   18.501    7.434
     12.720  412.855    1.073    0.134    0.917    0.000    0.659   22.422   18.410    6.795
     12.730  414.156    0.982    0.134    0.931    0.067    0.701   23.076   19.196    6.735
     12.740  417.141    1.149    0.172    0.532    0.033    0.705   23.395   18.723    6.605
     12.750  415.023    0.929    0.201    0.699    0.067    0.860   22.699   18.496    6.868
     12.760  413.224    1.088    0.134    0.747    0.067    0.755   22.533   18.382    7.018
     12.770  413.209    1.141    0.234    0.726    0.100    0.940   22.773   18.379    6.667
     12.780  408.734    1.088    0.201    0.659    0.000    0.720   22.935   18.337    7.055
     12.790  412.812    1.392    0.201    0.733    0.033    0.594   22.053   18.343    7.081
     12.800  412.565    1.073    0.100    0.666    0.000    0.871   22.097   18.815    6.861
     12.810  411.715    1.232    0.100    0.694    0.033    0.599   22.421   18.416    6.305
     12.820  415.394    1.047    0.067    0.726    0.033    0.860   22.746   19.108    7.136
     12.830  410.186    1.176    0.100    0.747    0.067    0.920   22.630   18.739    7.097
     12.840  412.907    0.903    0.067    0.646    0.067    1.011   22.750   18.599    7.157
     12.850  417.023    1.153    0.033    0.706    0.000    0.901   22.303   18.985    6.693
     12.860  413.210    1.141    0.100    0.706    0.033    0.981   22.180   17.948    7.137
     12.870  411.848    1.179    0.100    0.786    0.033    1.038   22.362   18.442    7.080
     12.880  414.259    1.149    0.100    0.764    0.033    0.920   22.053   18.917    7.123
     12.890  414.189    1.020    0.105    0.720    0.000    0.906   23.099   17.598    6.670
     12.900  411.776    1.126    0.094    0.668    0.033    0.856   22.254   18.011    6.334
     12.910  409.514    0.956    0.198    0.620    0.000    0.822   22.506   18.297    6.118
     12.920  413.650    1.073    0.067    0.519    0.067    0.780   22.629   18.718    7.291
     12.930  414.328    1.229    0.100    0.553    0.000    0.875   23.046   17.730    7.116
     12.940  411.207    1.088    0.000    0.466    0.000    0.834   23.774   17.576    6.599
     12.950  412.224    1.088    0.033    0.555    0.000    0.689   22.732   18.690    7.040
     12.960  411.352    1.035    0.067    0.631    0.000    0.821   21.909   17.937    6.502
     12.970  415.580    1.176    0.067    0.770    0.000    0.901   23.080   17.471    6.277
     12.980  418.838    0.956    0.067    0.537    0.000    0.818   24.381   16.941    7.401
     12.990  416.824    0.914    0.067    0.593    0.000    0.837   23.651   18.159    7.035
     13.000  418.567    0.910    0.067    0.500    0.000    0.791   23.380   17.794    7.737
     13.010  413.788    1.308    0.105    0.593    0.000    0.883   23.921   17.534    7.261
     13.020  414.851    1.141    0.071    0.522    0.000    0.852   23.543   17.750    6.674
     13.030  413.858    1.248    0.067    0.477    0.000    0.576   23.015   17.544    6.539
     13.040  415.549    1.206    0.067    0.539    0.000    0.946   24.770   18.220    6.668
     13.050  410.611    1.388    0.105    0.444    0.000    0.671   23.445   17.588    6.847
     13.060  411.460    1.179    0.067    0.301    0.033    0.686   23.784   16.795    6.913
     13.070  409.294    1.168    0.100    0.440    0.100    0.804   23.467   17.766    7.254
     13.080  406.455    1.176    0.105    0.495    0.067    0.712   23.243   16.687    6.807
     13.090  409.729    1.308    0.172    0.567    0.033    0.753   23.418   16.851    6.525
     13.100  407.521    1.380    0.138    0.440    0.000    0.773   23.495   16.964    7.185
     13.110  410.574    1.308    0.131    0.571    0.000    0.724   23.205   17.177    6.722
     13.120  414.619    1.365    0.067    0.540    0.000    0.883   22.710   17.333    6.427
     13.130  411.479    1.232    0.167    0.596    0.000    0.895   22.633   17.889    6.678
     13.140  412.424    1.088    0.198    0.537    0.033    0.935   22.877   16.899    6.307
     13.150  405.062    1.195    0.198    0.724    0.000    0.716   23.010   16.981    6.678
     13.160  409.484    1.035    0.134    0.657    0.000    0.667   22.747   17.940    6.270
     13.170  410.295    1.062    0.138    0.657    0.027    0.849   23.762   17.411    6.344
     13.180  410.804    1.206    0.194    0.462    0.000    0.751   23.701   17.821    7.223
     13.190  412.488    1.100    0.067    0.582    0.000    0.856   24.185   17.771    6.689
     13.200  409.160    1.259    0.067    0.589    0.000    0.656   22.340   17.267    6.708
     13.210  412.671    1.221    0.127    0.564    0.000    0.803   23.935   17.818    6.882
     13.220  409.619    1.088    0.134    0.462    0.000    0.758   21.825   17.875    6.533
     13.230  410.854    1.115    0.067    0.653    0.000    0.584   23.082   18.244    6.152
     13.240  411.876    1.320    0.167    0.596    0.000    0.709   22.966   18.913    6.212
     13.250  409.659    1.240    0.167    0.582    0.067    0.735   22.899   18.416    6.502
     13.260  406.949    1.248    0.138    0.590    0.000    0.607   22.759   17.612    6.760
     13.270  412.009    1.149    0.134    0.562    0.033    0.925   23.577   17.335    5.916
     13.280  411.913    1.441    0.067    0.469    0.000    0.829   22.820   17.342    6.600
     13.290  412.579    1.100    0.268    0.479    0.033    0.716   22.545   17.590    6.486
     13.300  408.877    1.248    0.201    0.354    0.100    0.872   22.653   17.333    6.780
     13.310  413.915    1.361    0.194    0.368    0.067    0.705   21.260   17.658    7.814
     13.320  409.395    1.236    0.172    0.366    0.067    0.527   22.226   16.980    6.915
     13.330  410.061    1.452    0.100    0.473    0.033    0.568   22.436   17.736    6.315
     13.340  412.765    1.195    0.160    0.579    0.000    0.780   23.148   17.373    6.113
     13.350  412.668    1.160    0.033    0.627    0.033    0.788   22.180   17.946    7.037
     13.360  413.811    1.293    0.160    0.649    0.067    0.800   22.098   17.603    6.857
     13.370  413.563    1.361    0.138    0.713    0.033    0.701   22.527   17.253    6.251
     13.380  411.230    1.354    0.100    0.560    0.067    0.867   22.487   18.043    6.552
     13.390  410.036    1.301    0.134    0.582    0.100    0.678   22.370   17.529    6.493
     13.400  411.197    1.285    0.167    0.540    0.000    0.913   22.025   18.939    6.747
     13.410  412.604    1.312    0.100    0.567    0.100    0.652   22.405   18.428    6.683
     13.420  408.907    1.312    0.067    0.640    0.033    0.622   22.040   18.165    6.617
     13.430  411.292    1.312    0.227    0.667    0.033    0.857   22.351   18.940    6.653
     13.440  413.076    1.206    0.167    0.747    0.067    0.663   23.697   18.149    6.935
     13.450  412.170    1.001    0.232    0.667    0.067    0.598   22.254   17.585    6.132
     13.460  409.984    1.047    0.127    0.729    0.033    0.607   21.808   18.092    6.794
     13.470  410.659    1.126    0.067    0.600    0.067    0.770   22.244   17.739    7.155
     13.480  410.236    1.096    0.094    0.640    0.000    0.834   23.746   18.203    6.505
     13.490  405.746    1.035    0.100    0.406    0.000    0.742   22.638   16.378    6.480
     13.500  407.453    0.929    0.265    0.586    0.033    0.671   23.425   17.677    6.627
     13.510  410.679    1.221    0.067    0.473    0.067    0.576   23.666   17.313    6.525
     13.520  412.002    1.206    0.239    0.667    0.000    0.678   21.975   18.009    7.064
     13.530  408.788    1.206    0.272    0.557    0.033    0.652   22.822   18.048    6.995
     13.540  409.112    0.982    0.232    0.493    0.000    0.765   22.553   17.343    6.873
     13.550  412.074    1.202    0.100    0.473    0.033    0.728   22.486   18.282    6.749
     13.560  416.303    1.141    0.100    0.466    0.060    0.565   22.422   17.246    7.440
     13.570  410.474    1.062    0.138    0.560    0.067    0.568   22.339   17.992    6.566
     13.580  411.474    1.009    0.134    0.548    0.033    0.625   22.613   18.346    7.246
     13.590  410.516    1.069    0.261    0.526    0.000    0.674   22.783   18.563    6.726
     13.600  414.279    1.388    0.127    0.597    0.000    0.591   23.669   18.613    6.312
     13.610  412.356    1.229    0.160    0.470    0.033    0.629   24.027   17.759    6.454
     13.620  410.753    1.088    0.265    0.526    0.000    0.709   23.696   17.906    6.663
     13.630  409.459    1.058    0.201    0.553    0.033    0.781   22.731   18.200    6.695
     13.640  409.992    1.062    0.134    0.589    0.000    0.629   23.083   17.462    6.826
     13.650  410.240    1.062    0.201    0.536    0.033    0.716   22.643   17.996    7.005
     13.660  409.159    1.195    0.067    0.607    0.000    0.610   21.705   18.105    6.388
     13.670  409.856    1.195    0.134    0.493    0.000    0.580   22.284   18.175    6.618
     13.680  410.684    1.141    0.067    0.660    0.000    0.618   22.269   18.272    6.546
     13.690  407.906    1.149    0.201    0.720    0.000    0.781   22.104   18.251    6.689
     13.700  407.891    1.392    0.134    0.578    0.000    0.769   22.315   18.788    6.342
     13.710  410.415    1.479    0.127    0.698    0.000    0.660   21.633   18.357    6.710
     13.720  406.388    1.126    0.100    0.680    0.033    0.773   21.799   17.407    6.688
     13.730  405.685    1.274    0.100    0.731    0.000    0.698   21.990   17.893    6.662
     13.740  404.812    1.168    0.167    0.548    0.000    0.701   21.720   17.282    6.587
     13.750  410.938    1.248    0.134    0.540    0.000    0.853   21.627   18.751    6.053
     13.760  408.848    1.232    0.067    0.529    0.100    0.679   21.979   18.465    6.559
     13.770  409.044    1.179    0.100    0.455    0.027    0.791   22.349   19.094    6.308
     13.780  407.716    1.141    0.100    0.621    0.000    0.735   22.086   18.640    6.328
     13.790  410.971    1.248    0.033    0.613    0.033    0.735   22.583   18.179    6.106
     13.800  409.420    1.202    0.100    0.691    0.000    0.558   22.401   18.269    7.141
     13.810  408.109    1.339    0.167    0.627    0.000    0.853   21.782   18.329    6.877
     13.820  408.383    1.221    0.167    0.529    0.000    0.765   22.751   18.699    6.576
     13.830  412.091    1.274    0.167    0.627    0.033    0.963   21.168   18.677    6.341
     13.840  411.411    1.361    0.167    0.529    0.033    0.834   21.709   18.026    6.333
     13.850  415.233    1.346    0.160    0.698    0.000    0.754   21.936   18.572    6.788
     13.860  411.486    1.346    0.167    0.800    0.033    0.925   22.238   18.097    6.813
     13.870  410.669    1.213    0.100    0.481    0.033    0.871   21.886   17.361    6.577
     13.880  411.803    1.403    0.067    0.529    0.033    0.867   21.781   18.331    6.711
     13.890  412.597    1.282    0.067    0.642    0.000    0.992   23.289   17.264    6.793
     13.900  410.334    1.267    0.134    0.706    0.000    1.030   22.559   18.200    5.950
     13.910  410.666    1.403    0.100    0.646    0.100    0.788   22.304   18.004    6.765
     13.920  408.892    1.282    0.201    0.673    0.000    0.766   22.268   17.937    6.483
     13.930  407.999    1.195    0.167    0.741    0.000    0.724   22.423   18.028    6.344
     13.940  406.493    1.176    0.134    0.562    0.000    0.777   22.127   17.268    6.568
     13.950  406.803    1.407    0.201    0.687    0.027    0.867   22.765   17.157    6.636
     13.960  411.734    1.009    0.134    0.533    0.000    0.852   21.966   17.320    6.557
     13.970  407.540    1.141    0.033    0.660    0.033    0.705   22.812   16.576    6.609
     13.980  404.943    1.251    0.100    0.495    0.033    0.781   21.927   17.505    6.308
     13.990  408.138    1.255    0.134    0.620    0.000    0.928   22.890   17.432    6.555
     14.000  412.287    1.096    0.167    0.702    0.000    0.970   22.341   18.454    6.868
     14.010  410.160    1.293    0.134    0.608    0.000    0.909   21.647   17.566    7.369
     14.020  406.914    1.126    0.167    0.780    0.067    0.857   21.825   16.801    6.975
     14.030  407.768    1.274    0.067    0.646    0.067    0.746   23.221   17.572    7.147
     14.040  411.685    1.376    0.067    0.608    0.033    0.841   22.685   17.631    6.958
     14.050  408.043    1.327    0.033    0.667    0.000    0.720   22.799   17.951    7.387
     14.060  415.317    1.301    0.033    0.519    0.033    0.819   22.643   18.155    6.627
     14.070  415.719    1.361    0.100    0.706    0.067    0.610   22.796   18.383    6.608
     14.080  418.374    1.229    0.134    0.650    0.000    0.629   23.366   18.368    6.830
     14.090  416.597    1.183    0.100    0.646    0.033    0.819   23.376   16.778    6.589
     14.100  412.109    1.134    0.134    0.468    0.000    0.841   23.299   17.961    6.936
     14.110  410.795    1.176    0.067    0.593    0.033    0.849   22.485   17.494    6.123
     14.120  407.673    1.043    0.194    0.776    0.033    0.879   22.420   17.628    6.377
     14.130  412.724    1.149    0.167    0.720    0.033    0.747   22.791   17.498    6.515
     14.140  413.159    1.285    0.100    0.754    0.033    0.860   23.485   17.979    6.849
     14.150  412.828    1.327    0.134    0.653    0.000    0.902   22.980   18.104    6.595
     14.160  413.442    1.274    0.067    0.762    0.033    0.807   22.588   17.016    7.195
     14.170  415.831    1.282    0.100    0.724    0.033    0.720   22.930   17.404    6.980
     14.180  408.198    0.956    0.134    0.840    0.067    0.830   21.965   17.040    7.258
     14.190  413.935    1.255    0.134    0.675    0.033    0.959   22.656   18.224    6.902
     14.200  415.717    1.062    0.167    0.780    0.033    0.781   23.033   17.881    6.697
     14.210  411.367    1.009    0.167    0.589    0.000    0.879   23.250   17.448    6.367
     14.220  412.562    1.016    0.094    0.607    0.000    0.925   22.891   17.498    6.532
     14.230  414.614    1.195    0.100    0.495    0.067    0.694   23.178   16.733    6.394
     14.240  411.472    1.001    0.033    0.486    0.000    0.936   22.239   18.154    6.283
     14.250  411.677    1.096    0.100    0.560    0.000    0.788   22.535   17.659    6.283
     14.260  413.912    1.168    0.033    0.600    0.033    0.830   22.483   18.453    6.265
     14.270  410.961    1.149    0.033    0.710    0.000    0.837   22.645   18.098    6.333
     14.280  411.533    1.339    0.033    0.709    0.000    0.826   23.607   17.870    5.929
     14.290  410.349    1.285    0.064    0.469    0.067    0.905   23.186   17.133    6.577
     14.300  411.960    1.308    0.127    0.596    0.033    0.724   23.689   17.334    6.174
     14.310  414.312    1.255    0.127    0.682    0.000    0.848   23.035   17.554    6.521
     14.320  413.171    1.327    0.033    0.657    0.000    0.800   23.232   17.534    6.876
     14.330  416.386    1.361    0.060    0.562    0.000    0.754   23.284   16.815    5.825
     14.340  415.807    1.248    0.000    0.511    0.000    0.856   22.269   17.149    6.994
     14.350  417.483    1.100    0.127    0.522    0.000    0.940   24.198   18.001    6.667
     14.360  418.301    1.293    0.131    0.620    0.000    0.781   23.369   16.864    6.593
     14.370  411.547    0.940    0.067    0.615    0.000    0.652   22.335   16.657    6.952
     14.380  413.805    0.993    0.033    0.526    0.000    0.807   22.093   16.942    6.915
     14.390  414.373    0.990    0.094    0.582    0.000    0.670   23.266   17.335    6.712
     14.400  413.020    1.028    0.201    0.682    0.000    0.796   22.637   18.289    7.217
     14.410  412.892    1.274    0.127    0.731    0.000    0.712   22.787   18.009    6.567
     14.420  416.160    1.100    0.067    0.511    0.000    0.845   23.461   18.242    6.486
     14.430  414.051    1.062    0.098    0.567    0.033    0.702   22.425   17.712    6.951
     14.440  415.018    1.160    0.067    0.758    0.027    0.587   21.825   18.519    6.839
     14.450  415.372    1.213    0.067    0.673    0.000    0.617   22.774   17.851    7.433
     14.460  413.789    1.115    0.071    0.529    0.000    0.720   23.366   17.990    6.073
     14.470  417.253    1.149    0.071    0.522    0.000    0.769   22.337   18.024    6.420
     14.480  415.298    1.123    0.033    0.575    0.067    0.701   23.057   18.092    6.745
     14.490  412.604    1.115    0.000    0.495    0.000    0.719   23.193   17.772    6.947
     14.500  413.287    1.134    0.033    0.653    0.000    0.591   23.143   18.175    6.825
     14.510  414.349    0.990    0.071    0.589    0.100    0.560   23.051   18.015    6.832
     14.520  416.239    1.320    0.000    0.604    0.000    0.663   23.437   18.294    6.659
     14.530  413.313    1.043    0.033    0.622    0.000    0.712   22.859   18.280    6.713
     14.540  411.633    0.982    0.033    0.582    0.033    0.561   23.224   18.427    6.053
     14.550  412.382    0.993    0.033    0.473    0.033    0.757   23.362   19.123    6.044
     14.560  414.162    0.929    0.067    0.627    0.000    0.841   23.316   19.651    5.768
     14.570  414.458    1.194    0.067    0.727    0.000    0.663   22.496   18.242    6.446
     14.580  413.810    1.149    0.067    0.650    0.000    0.689   23.223   18.123    5.983
     14.590  415.866    1.195    0.000    0.597    0.027    0.640   22.951   18.765    6.259
     14.600  415.368    1.221    0.127    0.622    0.033    0.765   23.788   18.777    6.128
     14.610  416.756    1.346    0.027    0.560    0.000    0.788   23.882   18.481    6.322
     14.620  417.658    1.248    0.033    0.600    0.000    0.925   23.013   19.528    6.077
     14.630  416.301    1.126    0.000    0.687    0.033    0.879   23.601   18.900    5.577
     14.640  411.840    1.035    0.033    0.733    0.033    0.742   23.800   18.489    5.865
     14.650  415.185    1.149    0.060    0.555    0.033    0.670   23.017   18.479    6.171
     14.660  414.174    1.001    0.100    0.620    0.033    0.633   23.195   18.610    6.297
     14.670  410.881    1.380    0.000    0.694    0.033    0.659   21.567   18.179    6.260
     14.680  411.953    1.380    0.067    0.586    0.000    0.739   22.062   17.705    6.842
     14.690  412.599    1.297    0.167    0.515    0.000    0.689   22.924   18.850    6.389
     14.700  413.609    1.304    0.000    0.702    0.033    0.587   23.454   18.074    6.439
     14.710  413.288    1.062    0.033    0.600    0.067    0.803   23.710   18.045    6.214
     14.720  414.278    1.088    0.033    0.680    0.000    0.697   22.564   18.882    5.892
     14.730  411.542    1.035    0.167    0.631    0.067    0.909   22.200   17.877    6.071
     14.740  408.688    0.982    0.100    0.500    0.067    0.758   21.432   17.694    6.208
     14.750  413.462    1.190    0.033    0.548    0.033    0.716   22.594   17.656    5.970
     14.760  409.979    0.876    0.000    0.660    0.000    0.606   22.466   18.445    6.585
     14.770  412.881    1.073    0.000    0.680    0.000    0.603   22.385   18.082    6.747
     14.780  411.234    1.153    0.033    0.833    0.033    0.576   22.505   17.600    6.620
     14.790  411.310    0.982    0.000    0.881    0.033    0.591   23.202   17.588    6.650
     14.800  408.225    0.993    0.000    0.793    0.000    0.754   22.437   18.543    6.803
     14.810  414.475    1.259    0.000    0.958    0.033    0.728   23.493   18.017    7.120
     14.820  408.906    1.149    0.000    0.802    0.033    0.769   23.141   17.693    6.360
     14.830  408.200    1.149    0.033    0.751    0.000    0.750   21.196   18.039    6.792
     14.840  409.602    1.361    0.060    0.807    0.000    0.844   23.188   17.855    6.918
     14.850  414.132    1.255    0.000    0.680    0.033    0.750   23.098   17.198    6.852
     14.860  412.634    1.259    0.000    0.962    0.000    0.568   23.777   18.106    6.486
     14.870  411.469    1.179    0.033    0.717    0.033    0.784   22.799   17.820    6.775
     14.880  410.815    1.418    0.033    0.826    0.033    0.712   23.544   17.161    6.352
     14.890  415.110    1.559    0.033    0.840    0.067    0.656   22.999   17.889    6.284
     14.900  412.240    1.176    0.033    0.716    0.000    0.766   22.366   18.086    6.901
     14.910  411.995    1.418    0.000    0.462    0.033    0.685   22.593   17.971    6.255
     14.920  412.502    1.293    0.067    0.642    0.033    0.637   22.157   18.437    6.174
     14.930  412.791    1.354    0.033    0.734    0.033    0.675   22.934   18.625    6.179
     14.940  411.105    1.206    0.033    0.620    0.033    0.807   21.686   18.016    6.189
     14.950  413.997    1.308    0.000    0.546    0.000    0.864   23.426   18.450    6.472
     14.960  414.265    1.088    0.100    0.624    0.000    0.750   23.240   17.488    6.413
     14.970  412.326    1.141    0.067    0.579    0.000    0.754   23.199   17.949    6.550
     14.980  411.280    1.213    0.100    0.606    0.000    0.709   23.420   18.315    6.076
     14.990  408.068    1.073    0.100    0.548    0.060    0.773   22.726   17.703    6.560
     15.000  412.671    1.195    0.033    0.583    0.033    0.678   22.445   18.875    6.046
     15.010  411.178    1.115    0.067    0.523    0.033    0.701   22.881   18.606    5.983
     15.020  414.660    1.141    0.194    0.706    0.033    0.875   22.693   18.473    5.865
     15.030  416.288    1.221    0.067    0.579    0.067    0.705   23.150   18.131    6.106
     15.040  410.707    1.141    0.134    0.553    0.033    0.636   22.807   18.903    5.789
     15.050  413.178    1.365    0.134    0.433    0.033    0.693   22.034   18.648    6.221
     15.060  409.613    1.115    0.033    0.426    0.000    0.610   21.373   18.328    5.779
     15.070  410.809    1.301    0.000    0.713    0.033    0.481   22.031   17.951    5.672
     15.080  409.125    1.399    0.134    0.490    0.000    0.739   22.681   18.010    5.989
     15.090  415.776    1.414    0.033    0.839    0.000    0.769   22.616   18.477    6.080
     15.100  408.991    1.195    0.033    0.553    0.000    0.750   22.430   17.474    6.016
     15.110  410.809    1.380    0.134    0.615    0.000    0.599   22.440   18.863    6.226
     15.120  410.667    1.274    0.067    0.684    0.000    0.644   22.366   17.864    6.335
     15.130  411.386    1.206    0.100    0.633    0.067    0.587   21.359   18.247    6.269
     15.140  414.056    1.137    0.000    0.360    0.033    0.655   21.895   17.604    5.652
     15.150  411.940    1.323    0.100    0.374    0.033    0.492   21.854   18.253    6.391
     15.160  411.871    1.179    0.067    0.338    0.033    0.462   21.643   18.302    6.442
     15.170  416.243    1.164    0.105    0.408    0.033    0.553   21.905   17.882    6.264
     15.180  409.451    1.361    0.060    0.318    0.067    0.542   22.437   17.293    6.138
     15.190  410.362    1.282    0.067    0.438    0.033    0.655   22.040   17.392    5.828
     15.200  406.906    1.141    0.033    0.348    0.067    0.607   21.811   17.647    5.925
     15.210  408.363    1.221    0.033    0.360    0.067    0.545   21.917   18.153    5.847
     15.220  409.172    1.270    0.000    0.374    0.100    0.686   21.334   17.630    5.613
     15.230  413.038    1.365    0.067    0.401    0.067    0.739   21.647   17.906    5.839
     15.240  413.096    1.498    0.000    0.345    0.033    0.659   21.901   17.216    6.092
     15.250  412.744    1.767    0.000    0.307    0.033    0.640   22.476   17.675    5.407
     15.260  409.320    1.293    0.067    0.338    0.067    0.739   21.866   17.508    6.096
     15.270  411.123    1.176    0.000    0.244    0.033    0.651   22.435   17.805    5.332
     15.280  413.282    1.494    0.033    0.258    0.000    0.629   21.834   17.464    5.436
     15.290  413.802    1.293    0.100    0.325    0.067    0.769   21.070   17.704    5.668
     15.300  412.023    1.285    0.033    0.381    0.033    0.788   21.154   18.538    6.406
     15.310  412.290    1.248    0.094    0.481    0.067    0.470   22.131   17.523    5.742
     15.320  413.064    1.297    0.033    0.381    0.033    0.693   21.618   18.914    6.329
     15.330  411.244    1.395    0.000    0.311    0.033    0.667   21.628   18.888    6.011
     15.340  411.368    1.232    0.000    0.472    0.000    0.522   22.620   17.813    6.004
     15.350  410.468    1.327    0.000    0.445    0.033    0.841   22.208   17.939    5.577
     15.360  414.151    1.350    0.060    0.385    0.134    0.697   22.666   17.364    6.113
     15.370  413.700    1.335    0.033    0.455    0.067    0.610   22.668   18.236    5.995
     15.380  411.740    1.285    0.000    0.385    0.000    0.614   22.057   17.705    5.716
     15.390  413.340    1.240    0.033    0.364    0.067    0.723   22.299   18.259    6.009
     15.400  414.316    1.490    0.060    0.187    0.033    0.777   22.375   18.765    5.787
     15.410  412.034    1.301    0.000    0.251    0.100    0.826   22.222   18.398    5.544
     15.420  414.615    1.365    0.060    0.292    0.067    0.659   22.671   18.212    5.925
     15.430  415.042    1.164    0.027    0.274    0.094    0.939   22.594   19.087    5.858
     15.440  414.095    1.195    0.033    0.371    0.033    0.802   22.271   17.881    6.117
     15.450  418.021    1.274    0.033    0.321    0.033    0.833   22.170   18.888    6.326
     15.460  412.299    1.471    0.000    0.356    0.067    0.712   21.524   18.029    5.670
     15.470  412.344    1.520    0.033    0.487    0.000    0.610   22.207   18.548    5.807
     15.480  417.349    1.115    0.033    0.532    0.033    0.777   22.998   18.890    5.933
     15.490  416.944    1.206    0.100    0.468    0.033    0.648   22.974   16.905    6.046
     15.500  414.009    1.213    0.067    0.436    0.067    0.780   21.889   18.169    6.148
     15.510  414.607    1.282    0.000    0.521    0.033    0.712   22.261   17.011    5.715
     15.520  413.111    1.255    0.000    0.420    0.094    0.591   21.721   17.058    5.954
     15.530  415.001    1.301    0.067    0.408    0.067    0.640   22.698   17.357    5.426
     15.540  417.986    1.255    0.000    0.323    0.067    0.624   23.497   17.703    5.891
     15.550  416.245    1.434    0.067    0.474    0.000    0.693   22.398   17.531    6.066
     15.560  414.316    1.376    0.033    0.385    0.033    0.723   22.561   18.562    5.936
     15.570  412.029    1.267    0.000    0.486    0.033    0.727   21.813   18.398    5.988
     15.580  416.966    1.240    0.000    0.401    0.094    0.667   21.819   18.730    6.117
     15.590  414.068    1.301    0.000    0.408    0.033    0.693   22.021   17.638    5.859
     15.600  413.108    1.244    0.000    0.481    0.033    0.617   22.227   18.365    5.471
     15.610  411.684    1.293    0.033    0.414    0.100    0.863   21.676   17.818    5.794
     15.620  416.128    1.376    0.067    0.461    0.067    0.792   23.136   18.345    5.644
     15.630  412.275    1.267    0.033    0.468    0.067    0.860   21.743   18.168    6.129
     15.640  410.673    1.297    0.067    0.325    0.067    0.814   22.222   18.725    6.000
     15.650  416.679    1.168    0.033    0.341    0.033    0.834   22.086   18.495    6.354
     15.660  410.543    1.267    0.067    0.474    0.067    0.856   21.822   18.582    5.999
     15.670  411.429    1.141    0.138    0.401    0.033    0.701   21.707   18.205    6.274
     15.680  411.172    1.123    0.105    0.505    0.067    0.727   22.439   17.728    5.655
     15.690  409.737    1.206    0.000    0.374    0.033    0.954   21.366   18.562    6.069
     15.700  411.302    1.262    0.033    0.414    0.134    0.867   21.863   18.132    5.366
     15.710  408.941    1.365    0.067    0.461    0.000    0.826   22.402   18.091    5.297
     15.720  410.731    1.115    0.067    0.352    0.033    0.980   22.061   17.773    6.262
     15.730  416.427    1.176    0.134    0.445    0.067    0.769   21.800   18.682    5.586
     15.740  411.454    1.153    0.094    0.454    0.067    0.872   21.945   18.369    6.100
     15.750  410.662    1.176    0.100    0.287    0.000    0.735   21.280   17.301    5.897
     15.760  412.222    1.365    0.134    0.394    0.067    0.735   22.318   19.065    6.087
     15.770  413.803    1.179    0.100    0.519    0.033    0.712   21.788   18.433    5.921
     15.780  415.047    1.126    0.100    0.371    0.000    0.803   22.738   18.432    5.808
     15.790  415.059    1.141    0.067    0.512    0.000    0.765   22.356   18.716    5.917
     15.800  414.630    1.088    0.067    0.512    0.067    0.977   21.619   18.240    5.780
     15.810  417.075    1.308    0.134    0.405    0.000    1.038   22.127   18.169    5.868
     15.820  416.382    1.043    0.067    0.371    0.000    0.807   22.499   17.782    6.073
     15.830  418.854    1.164    0.105    0.314    0.000    0.746   22.548   18.758    6.053
     15.840  416.209    1.566    0.100    0.348    0.000    0.856   22.724   18.264    5.519
     15.850  416.758    1.111    0.100    0.416    0.000    0.784   22.710   18.137    5.379
     15.860  421.730    1.062    0.100    0.427    0.000    0.955   22.989   18.891    6.094
     15.870  416.856    1.418    0.067    0.374    0.033    0.830   23.143   17.882    6.096
     15.880  417.217    1.259    0.134    0.385    0.000    0.989   22.104   19.039    6.103
     15.890  417.798    1.168    0.000    0.494    0.027    0.853   22.417   18.541    5.748
     15.900  411.687    1.384    0.067    0.473    0.000    0.594   22.460   17.827    5.773
     15.910  418.821    1.327    0.100    0.387    0.000    0.837   22.651   18.974    5.544
     15.920  423.045    1.354    0.067    0.444    0.000    0.924   22.778   18.282    6.408
     15.930  419.647    1.464    0.067    0.431    0.000    0.720   21.646   18.916    5.713
     15.940  419.902    1.301    0.234    0.445    0.033    0.814   22.470   18.789    5.758
     15.950  417.388    1.308    0.033    0.405    0.033    0.883   21.578   18.257    5.505
     15.960  420.371    1.285    0.100    0.438    0.033    0.962   23.281   18.898    6.177
     15.970  420.058    1.346    0.067    0.479    0.000    0.804   22.722   18.296    5.560
     15.980  421.577    1.426    0.067    0.371    0.033    0.826   23.382   18.578    5.842
     15.990  421.074    1.301    0.100    0.412    0.000    0.781   22.964   18.572    5.908
     16.000  419.371    1.293    0.134    0.325    0.033    0.917   22.008   18.818    5.940
     16.010  418.358    1.407    0.134    0.465    0.000    0.920   22.485   18.298    5.577
     16.020  417.574    1.240    0.201    0.472    0.000    0.845   23.703   18.434    5.491
     16.030  420.501    1.217    0.167    0.408    0.000    0.777   22.981   18.214    5.584
     16.040  418.166    1.441    0.067    0.420    0.000    0.936   22.288   18.054    5.731
     16.050  417.170    1.456    0.134    0.465    0.000    0.584   22.364   17.609    5.782
     16.060  420.090    1.361    0.100    0.420    0.000    0.621   22.040   18.796    6.305
     16.070  415.557    1.434    0.100    0.374    0.000    0.686   22.420   17.797    5.542
     16.080  416.306    1.354    0.067    0.421    0.094    0.917   21.839   19.190    5.794
     16.090  420.864    1.141    0.067    0.421    0.067    0.587   22.669   18.155    5.712
     16.100  421.665    1.217    0.100    0.408    0.067    0.561   22.812   18.162    6.254
     16.110  419.728    1.221    0.033    0.486    0.100    0.856   22.579   18.085    6.165
     16.120  416.767    1.354    0.067    0.374    0.033    0.913   21.739   16.956    5.801
     16.130  416.542    1.415    0.100    0.501    0.000    0.819   21.261   17.508    5.915
     16.140  421.111    1.479    0.167    0.486    0.033    0.846   21.706   17.984    5.590
     16.150  416.505    1.195    0.033    0.438    0.033    0.932   21.894   17.411    5.521
     16.160  416.679    1.339    0.067    0.454    0.000    0.868   22.043   17.363    6.013
     16.170  413.105    1.285    0.067    0.419    0.067    1.031   21.798   17.469    6.050
     16.180  413.025    1.297    0.100    0.381    0.033    0.943   22.601   17.299    5.508
     16.190  415.565    1.206    0.067    0.472    0.033    0.796   22.549   17.338    5.654
     16.200  418.287    1.441    0.033    0.459    0.033    1.041   22.806   18.113    5.430
     16.210  417.435    1.521    0.100    0.458    0.033    0.765   22.607   17.689    5.499
     16.220  415.064    1.365    0.067    0.614    0.033    0.799   22.591   17.928    5.395
     16.230  414.559    1.445    0.100    0.572    0.033    0.607   22.201   17.397    5.674
     16.240  415.426    1.240    0.000    0.427    0.033    0.735   22.764   17.632    6.169
     16.250  418.759    1.195    0.100    0.501    0.000    0.818   23.529   18.667    5.670
     16.260  413.382    1.179    0.100    0.381    0.033    0.875   22.708   17.671    6.066
     16.270  412.314    1.357    0.033    0.588    0.105    0.621   23.217   17.277    5.741
     16.280  417.886    1.141    0.033    0.441    0.100    0.829   23.391   17.890    5.845
     16.290  415.792    1.282    0.067    0.539    0.067    0.769   22.669   18.492    5.797
     16.300  414.344    1.354    0.033    0.535    0.067    0.909   23.875   17.822    6.052
     16.310  413.107    1.168    0.033    0.452    0.033    0.989   22.053   18.281    5.746
     16.320  415.755    1.259    0.067    0.452    0.033    0.909   22.916   18.232    5.882
     16.330  412.592    1.255    0.067    0.540    0.033    0.833   22.626   17.459    5.567
     16.340  412.066    1.282    0.134    0.484    0.067    0.860   22.430   17.055    5.424
     16.350  409.572    1.285    0.067    0.448    0.067    0.872   22.110   16.520    6.306
     16.360  411.250    1.285    0.134    0.510    0.000    0.879   22.929   17.885    5.808
     16.370  413.364    1.441    0.134    0.401    0.033    0.780   22.533   18.012    5.946
     16.380  414.189    1.255    0.033    0.570    0.033    0.856   22.842   17.501    5.973
     16.390  418.066    1.123    0.067    0.401    0.067    0.901   23.584   17.534    5.429
     16.400  414.373    1.190    0.033    0.445    0.033    0.656   22.888   18.201    6.370
     16.410  416.853    1.490    0.167    0.570    0.067    0.872   22.853   18.100    5.892
     16.420  416.591    1.418    0.100    0.491    0.033    0.640   21.666   17.919    5.635
     16.430  419.357    1.320    0.067    0.381    0.033    0.594   21.922   16.859    5.792
     16.440  415.306    1.384    0.067    0.578    0.067    0.481   22.006   16.922    6.126
     16.450  414.521    1.221    0.067    0.454    0.033    0.701   22.455   16.874    5.807
     16.460  417.196    1.380    0.033    0.625    0.067    0.701   22.258   17.656    5.716
     16.470  411.557    1.267    0.134    0.540    0.134    0.606   21.858   16.801    6.091
     16.480  415.575    1.396    0.067    0.514    0.067    0.644   21.955   16.902    5.940
     16.490  415.852    1.232    0.067    0.420    0.067    0.731   21.627   17.707    5.651
     16.500  416.133    1.380    0.067    0.511    0.067    0.698   22.223   17.569    5.904
     16.510  417.691    1.123    0.067    0.575    0.033    0.751   22.141   17.689    6.050
     16.520  416.939    1.229    0.067    0.642    0.000    0.731   22.281   17.144    5.871
     16.530  415.816    1.278    0.100    0.602    0.000    0.716   23.003   16.589    5.709
     16.540  416.748    1.354    0.067    0.427    0.033    0.485   22.231   16.623    5.897
     16.550  416.030    1.168    0.067    0.367    0.033    0.694   22.450   17.011    5.857
     16.560  418.826    1.248    0.067    0.424    0.033    0.921   22.850   16.610    5.685
     16.570  418.816    1.320    0.033    0.522    0.000    0.599   22.428   16.856    5.683
     16.580  419.338    1.301    0.033    0.458    0.000    0.762   21.920   17.070    6.131
     16.590  417.047    1.301    0.138    0.529    0.033    0.630   22.541   17.162    6.152
     16.600  414.470    1.096    0.067    0.578    0.067    0.788   22.230   17.772    5.813
     16.610  413.394    1.282    0.071    0.598    0.033    0.739   21.903   18.127    5.959
     16.620  414.486    1.259    0.100    0.511    0.000    0.943   21.572   19.414    5.290
     16.630  419.087    1.376    0.100    0.424    0.033    0.747   22.352   19.320    6.025
     16.640  419.333    1.149    0.067    0.605    0.033    0.780   23.035   19.270    6.085
     16.650  414.374    1.176    0.134    0.525    0.033    0.864   23.773   18.480    5.892
     16.660  415.614    1.274    0.134    0.458    0.033    0.757   23.882   17.570    5.797
     16.670  420.413    1.149    0.134    0.434    0.033    0.872   23.225   18.006    5.770
     16.680  420.588    1.255    0.100    0.565    0.067    0.701   23.518   17.757    5.855
     16.690  416.923    1.274    0.067    0.558    0.000    0.921   24.149   17.977    5.406
     16.700  420.853    1.240    0.134    0.528    0.000    0.849   23.297   17.927    6.074
     16.710  415.834    1.460    0.100    0.480    0.033    0.792   22.974   17.312    6.114
     16.720  420.485    1.134    0.100    0.434    0.033    0.784   23.805   18.389    6.064
     16.730  424.240    1.073    0.201    0.605    0.000    0.872   24.323   17.503    6.318
     16.740  417.875    1.206    0.067    0.371    0.000    0.776   24.123   17.158    6.318
     16.750  418.358    1.331    0.100    0.378    0.033    0.735   24.288   17.114    5.711
     16.760  414.301    1.415    0.100    0.448    0.100    0.735   23.283   17.441    6.403
     16.770  419.551    1.532    0.134    0.412    0.033    0.780   23.890   17.492    5.779
     16.780  416.105    1.096    0.100    0.381    0.033    0.659   23.454   17.661    5.993
     16.790  420.045    1.361    0.167    0.374    0.000    0.815   24.435   17.576    6.221
     16.800  418.771    1.301    0.167    0.408    0.000    0.807   23.707   18.320    6.300
     16.810  418.714    1.221    0.247    0.420    0.067    0.856   24.312   18.276    6.723
     16.820  417.410    1.354    0.154    0.385    0.060    0.614   24.343   17.942    6.701
     16.830  415.750    1.282    0.127    0.423    0.067    0.916   23.933   17.623    6.378
     16.840  416.550    1.437    0.268    0.479    0.000    0.841   23.563   17.265    5.945
     16.850  414.897    1.384    0.167    0.454    0.033    0.833   23.897   17.568    6.201
     16.860  413.886    1.320    0.127    0.434    0.033    0.947   23.782   17.973    5.526
     16.870  413.194    1.293    0.194    0.427    0.000    0.830   22.791   16.710    5.943
     16.880  415.024    1.320    0.232    0.445    0.033    1.020   22.884   18.273    6.499
     16.890  417.045    1.327    0.227    0.434    0.000    0.777   22.936   18.191    6.084
     16.900  416.560    1.365    0.227    0.445    0.060    0.644   23.080   17.985    6.355
     16.910  416.731    1.259    0.160    0.408    0.033    0.940   23.505   18.916    5.450
     16.920  413.763    1.168    0.194    0.412    0.000    0.674   23.593   17.796    5.556
     16.930  419.553    1.365    0.194    0.367    0.033    0.720   22.975   18.750    5.858
     16.940  415.620    1.343    0.221    0.427    0.033    0.853   22.810   18.363    5.684
     16.950  414.653    1.392    0.134    0.427    0.000    0.864   23.947   17.273    5.532
     16.960  413.043    1.464    0.134    0.458    0.000    0.799   21.874   17.755    5.811
     16.970  411.444    1.187    0.194    0.445    0.000    0.788   22.038   17.792    5.587
     16.980  412.247    1.517    0.234    0.401    0.000    0.720   23.041   17.298    6.050
     16.990  410.971    1.096    0.227    0.352    0.000    0.723   22.660   17.978    5.467
     17.000  416.582    1.384    0.194    0.421    0.000    0.811   22.902   18.735    5.502
     17.010  414.975    1.160    0.167    0.498    0.033    0.875   23.289   17.571    5.171
     17.020  413.783    1.448    0.167    0.405    0.067    0.841   22.396   18.130    5.736
     17.030  414.030    1.248    0.100    0.525    0.000    0.807   22.127   17.832    5.352
     17.040  417.591    1.240    0.127    0.434    0.000    0.936   23.466   17.993    5.623
     17.050  414.847    1.282    0.198    0.546    0.000    0.606   22.418   17.227    5.654
     17.060  416.063    1.221    0.201    0.434    0.000    0.765   23.078   17.565    5.919
     17.070  418.378    1.285    0.067    0.385    0.033    0.875   23.306   18.572    5.648
     17.080  419.630    1.229    0.067    0.539    0.000    0.830   23.170   17.998    5.316
     17.090  413.307    1.396    0.067    0.572    0.000    0.909   22.821   18.352    5.460
     17.100  417.217    1.202    0.067    0.561    0.000    0.875   22.404   18.124    5.636
     17.110  415.037    1.270    0.100    0.546    0.033    0.830   22.637   17.949    5.616
     17.120  414.675    1.168    0.167    0.652    0.033    0.674   23.429   17.481    5.944
     17.130  416.877    1.202    0.134    0.512    0.067    0.686   23.112   17.976    5.521
     17.140  415.546    1.415    0.234    0.491    0.100    0.754   22.963   18.243    5.741
     17.150  418.468    1.221    0.234    0.427    0.239    0.731   22.744   17.592    5.885
     17.160  418.321    1.312    0.134    0.480    0.201    0.822   22.053   18.402    5.779
     17.170  415.068    1.319    0.268    0.554    0.134    0.834   22.204   17.699    5.678
     17.180  420.172    1.452    0.268    0.572    0.100    0.837   22.561   17.945    6.336
     17.190  416.029    1.274    0.201    0.572    0.100    0.769   22.305   18.384    5.846
     17.200  416.549    1.221    0.201    0.431    0.134    0.724   22.939   17.743    5.499
     17.210  416.017    1.282    0.335    0.434    0.172    0.791   23.746   18.055    5.864
     17.220  415.939    1.248    0.201    0.603    0.067    0.750   23.183   17.866    5.403
     17.230  415.160    1.627    0.201    0.501    0.033    0.814   22.335   18.264    5.276
     17.240  414.509    1.365    0.167    0.532    0.033    0.799   22.243   18.938    5.755
     17.250  412.456    1.285    0.134    0.541    0.033    0.849   23.443   17.518    5.561
     17.260  410.018    1.259    0.167    0.541    0.067    0.777   23.177   17.531    5.386
     17.270  414.525    1.285    0.134    0.512    0.033    0.830   23.344   18.103    5.715
     17.280  415.185    1.202    0.067    0.519    0.033    0.720   23.701   18.776    5.702
     17.290  417.680    1.100    0.100    0.486    0.033    0.693   22.612   19.024    5.839
     17.300  414.559    1.282    0.100    0.501    0.033    0.742   23.443   18.959    5.457
     17.310  417.872    1.176    0.100    0.521    0.094    0.838   23.014   18.830    5.998
     17.320  415.488    1.285    0.100    0.434    0.000    0.553   22.623   18.832    5.550
     17.330  416.937    1.232    0.100    0.547    0.033    0.489   23.147   19.349    5.759
     17.340  417.252    1.312    0.100    0.434    0.033    0.709   22.029   19.277    6.323
     17.350  419.761    1.285    0.100    0.445    0.000    0.735   23.376   17.792    6.244
     17.360  417.448    1.308    0.100    0.412    0.000    0.716   22.846   19.535    5.689
     17.370  419.346    1.248    0.100    0.408    0.033    1.015   23.048   19.656    5.908
     17.380  417.070    1.468    0.127    0.374    0.033    0.739   22.183   19.294    5.930
     17.390  414.856    1.407    0.134    0.568    0.033    0.814   21.841   19.067    6.049
     17.400  416.322    1.301    0.067    0.493    0.033    0.723   22.937   19.099    6.184
     17.410  415.957    1.634    0.201    0.448    0.033    0.720   22.459   19.711    6.179
     17.420  416.847    1.543    0.100    0.381    0.033    0.750   21.798   19.399    6.108
     17.430  413.062    1.468    0.167    0.528    0.000    0.955   21.919   18.578    6.021
     17.440  416.225    1.399    0.134    0.498    0.000    0.856   21.756   18.785    6.082
     17.450  417.443    1.361    0.067    0.445    0.033    0.746   22.140   18.957    6.026
     17.460  416.392    1.384    0.071    0.448    0.000    1.148   22.519   19.070    6.106
     17.470  414.575    1.327    0.138    0.553    0.000    1.178   20.884   19.899    5.799
     17.480  413.618    1.141    0.067    0.408    0.033    0.948   21.786   20.130    5.917
     17.490  413.719    1.487    0.100    0.512    0.033    1.053   21.372   19.990    6.182
     17.500  415.924    1.365    0.100    0.479    0.000    1.113   22.657   20.142    6.316
     17.510  413.878    1.312    0.067    0.328    0.033    0.958   21.189   19.346    6.068
     17.520  415.631    1.179    0.100    0.519    0.033    1.003   22.053   19.531    5.626
     17.530  414.650    1.232    0.060    0.381    0.033    1.106   22.074   19.832    5.967
     17.540  417.968    1.418    0.033    0.459    0.000    0.958   22.004   19.678    5.974
     17.550  412.593    1.301    0.067    0.456    0.000    0.974   21.834   19.038    5.905
     17.560  414.480    1.452    0.094    0.503    0.033    0.996   21.924   19.184    5.604
     17.570  416.148    1.267    0.067    0.364    0.033    0.959   22.749   19.698    5.879
     17.580  416.112    1.357    0.060    0.528    0.033    0.864   22.211   19.143    6.173
     17.590  418.259    1.452    0.000    0.414    0.033    0.932   22.392   19.362    5.621
     17.600  416.785    1.267    0.100    0.341    0.000    0.906   22.650   19.725    6.165
     17.610  413.782    1.384    0.033    0.421    0.033    0.826   22.350   19.124    5.414
     17.620  417.320    1.399    0.033    0.321    0.033    1.034   23.135   18.734    5.985
     17.630  416.994    1.221    0.067    0.374    0.000    0.988   22.153   19.746    5.750
     17.640  419.431    1.168    0.100    0.412    0.033    0.853   22.430   19.527    6.052
     17.650  414.350    1.407    0.100    0.508    0.033    0.901   21.213   18.798    5.753
     17.660  419.218    1.339    0.134    0.354    0.033    1.061   21.968   19.773    6.189
     17.670  417.709    1.244    0.134    0.348    0.033    0.815   22.235   19.336    6.296
     17.680  414.101    1.259    0.100    0.381    0.000    1.073   21.491   18.790    6.279
     17.690  415.184    1.293    0.167    0.479    0.000    1.050   22.086   18.886    5.886
     17.700  416.520    1.415    0.067    0.414    0.000    0.996   22.751   19.029    5.938
     17.710  414.290    1.126    0.134    0.486    0.033    0.750   21.686   19.677    6.010
     17.720  415.079    1.164    0.100    0.472    0.033    0.962   22.537   19.410    6.392
     17.730  418.682    1.221    0.100    0.505    0.033    0.883   22.466   19.507    6.167
     17.740  413.984    1.137    0.067    0.368    0.033    0.705   22.824   18.536    6.250
     17.750  412.517    1.005    0.033    0.500    0.000    0.844   22.257   19.149    6.523
     17.760  410.868    1.221    0.100    0.448    0.000    0.777   22.041   19.049    5.977
     17.770  411.541    1.392    0.100    0.438    0.033    0.822   22.404   19.323    6.240
     17.780  416.849    1.160    0.134    0.479    0.000    0.738   22.557   18.630    6.098
     17.790  416.964    1.282    0.033    0.452    0.033    0.659   21.472   18.421    5.920
     17.800  411.974    1.501    0.172    0.452    0.033    0.818   21.856   19.023    5.543
     17.810  416.907    1.301    0.067    0.565    0.000    0.678   21.542   19.295    5.540
     17.820  416.436    1.259    0.067    0.546    0.000    0.679   22.064   18.441    6.248
     17.830  413.683    1.339    0.134    0.474    0.000    0.739   21.943   18.930    5.878
     17.840  416.446    1.168    0.167    0.546    0.000    0.758   22.036   20.184    5.880
     17.850  416.141    1.255    0.067    0.512    0.000    0.724   22.184   19.026    5.525
     17.860  417.523    1.301    0.201    0.468    0.033    0.686   22.362   19.028    5.945
     17.870  416.823    1.365    0.134    0.472    0.000    0.678   22.025   19.208    5.665
     17.880  414.897    1.301    0.234    0.546    0.033    0.640   21.852   19.826    5.461
     17.890  418.028    1.441    0.000    0.445    0.000    0.742   20.972   19.538    5.744
     17.900  417.060    1.502    0.100    0.419    0.067    0.807   21.551   19.474    5.679
     17.910  415.001    1.202    0.067    0.445    0.000    0.932   21.729   19.240    5.896
     17.920  417.582    1.176    0.134    0.445    0.000    0.758   22.087   19.500    5.963
     17.930  418.783    1.327    0.067    0.412    0.000    0.682   21.876   19.143    5.994
     17.940  416.519    1.399    0.033    0.611    0.067    0.712   22.002   18.925    6.115
     17.950  411.971    1.263    0.094    0.468    0.100    0.864   22.010   19.311    5.507
     17.960  410.531    1.335    0.067    0.472    0.000    0.936   21.877   18.664    5.808
     17.970  411.959    1.365    0.067    0.479    0.033    0.777   22.311   17.848    6.230
     17.980  412.029    1.248    0.067    0.405    0.067    0.845   22.299   17.387    5.463
     17.990  412.552    1.248    0.134    0.486    0.000    0.811   22.369   18.380    5.685
     18.000  412.068    1.464    0.134    0.546    0.000    0.746   22.114   18.984    6.432
     18.010  411.794    1.331    0.134    0.388    0.000    0.901   21.538   18.175    5.745
     18.020  410.527    1.339    0.100    0.381    0.033    0.636   22.333   17.827    5.570
     18.030  414.675    1.388    0.067    0.419    0.033    0.837   21.199   18.831    5.773
     18.040  411.695    1.274    0.134    0.490    0.033    0.701   21.487   19.089    5.847
     18.050  411.265    1.221    0.067    0.550    0.067    0.932   22.305   18.711    5.834
     18.060  412.170    1.426    0.100    0.452    0.033    0.727   22.522   18.277    5.784
     18.070  412.619    1.312    0.100    0.490    0.033    0.853   21.594   17.907    5.842
     18.080  410.309    1.327    0.067    0.486    0.067    0.947   21.242   18.505    6.069
     18.090  409.947    1.240    0.100    0.412    0.033    0.712   20.980   18.079    5.793
     18.100  415.404    1.221    0.100    0.512    0.000    0.678   21.726   18.670    5.545
     18.110  414.507    1.327    0.138    0.479    0.033    0.853   21.384   18.385    5.814
     18.120  412.539    1.460    0.134    0.459    0.033    0.746   21.331   18.351    5.929
     18.130  412.635    1.415    0.067    0.359    0.000    0.822   21.545   18.978    5.651
     18.140  412.192    1.232    0.134    0.494    0.067    0.784   21.865   18.463    5.868
     18.150  417.347    1.282    0.134    0.419    0.033    0.761   21.886   18.839    5.770
     18.160  414.407    1.312    0.067    0.426    0.000    0.724   21.765   17.886    6.221
     18.170  415.967    1.248    0.167    0.561    0.067    0.791   21.923   18.402    5.663
     18.180  408.345    1.164    0.134    0.373    0.033    0.758   21.795   17.366    6.168
     18.190  418.912    1.232    0.138    0.419    0.067    0.587   22.482   18.319    5.734
     18.200  417.873    1.293    0.100    0.419    0.067    0.758   22.529   19.023    5.750
     18.210  415.362    1.426    0.100    0.445    0.033    0.674   21.937   18.458    5.663
     18.220  416.836    1.035    0.167    0.445    0.000    0.693   21.591   19.058    5.750
     18.230  413.163    1.248    0.033    0.565    0.000    0.906   21.613   17.842    6.170
     18.240  419.813    1.168    0.134    0.456    0.033    0.848   22.808   18.285    5.803
     18.250  414.090    1.217    0.100    0.479    0.033    0.969   22.440   17.936    5.166
     18.260  411.346    1.073    0.067    0.431    0.033    1.083   21.646   19.302    5.274
     18.270  418.230    1.339    0.067    0.392    0.033    0.818   22.681   19.897    5.885
     18.280  407.138    1.153    0.060    0.359    0.067    0.803   22.033   18.570    5.590
     18.290  408.514    1.357    0.067    0.419    0.033    0.913   22.638   19.457    5.339
     18.300  411.429    1.141    0.067    0.546    0.033    0.973   21.709   18.820    5.681
     18.310  413.077    1.062    0.067    0.392    0.033    0.916   23.199   19.427    5.386
     18.320  411.621    1.149    0.067    0.557    0.000    0.977   22.614   19.022    5.333
     18.330  412.611    1.069    0.067    0.412    0.033    0.815   22.229   18.537    5.955
     18.340  407.477    1.202    0.067    0.479    0.033    0.921   21.747   19.047    5.556
     18.350  413.822    1.312    0.100    0.505    0.033    0.731   22.212   19.143    5.872
     18.360  412.599    1.320    0.067    0.452    0.033    0.848   22.213   18.864    6.001
     18.370  410.790    1.399    0.100    0.427    0.033    0.883   21.626   18.711    6.137
     18.380  409.380    1.346    0.100    0.512    0.033    0.807   21.449   18.681    5.983
     18.390  412.954    1.122    0.100    0.479    0.033    0.913   21.850   19.205    6.147
     18.400  411.790    1.441    0.067    0.479    0.033    0.795   21.431   18.929    5.907
     18.410  411.253    1.141    0.067    0.557    0.000    0.554   21.151   18.795    5.608
     18.420  410.995    1.301    0.067    0.646    0.033    0.833   21.740   18.865    5.988
     18.430  414.326    1.195    0.067    0.515    0.000    0.743   21.949   18.840    5.809
     18.440  410.246    1.323    0.100    0.459    0.067    0.557   21.568   17.953    5.917
     18.450  411.451    1.221    0.033    0.325    0.033    0.682   21.507   18.769    6.292
     18.460  413.555    1.422    0.100    0.438    0.033    0.754   21.188   18.239    5.849
     18.470  410.134    1.285    0.100    0.426    0.033    0.989   20.682   18.259    5.787
     18.480  413.327    1.278    0.067    0.332    0.067    0.735   21.864   17.877    6.346
     18.490  409.661    1.195    0.134    0.426    0.067    0.849   20.917   18.656    5.600
     18.500  409.292    1.206    0.067    0.472    0.033    1.023   21.057   18.762    5.664
     18.510  411.484    1.251    0.100    0.510    0.033    0.890   21.571   18.793    5.553
     18.520  409.734    1.346    0.100    0.512    0.033    0.697   21.920   18.157    5.398
     18.530  408.367    1.354    0.134    0.408    0.067    0.883   21.000   18.863    5.490
     18.540  409.024    1.179    0.067    0.419    0.033    0.879   22.311   19.276    5.315
     18.550  411.612    1.339    0.067    0.438    0.067    0.898   21.746   18.646    4.985
     18.560  409.121    1.255    0.100    0.412    0.067    0.822   22.080   19.176    5.839
     18.570  407.169    1.320    0.033    0.426    0.067    0.799   21.866   18.813    5.714
     18.580  410.648    1.232    0.067    0.452    0.067    1.007   21.966   18.906    5.916
     18.590  412.090    1.168    0.105    0.445    0.033    0.875   22.517   18.275    5.790
     18.600  415.068    1.259    0.033    0.486    0.067    0.924   22.092   18.486    5.762
     18.610  409.999    1.062    0.033    0.479    0.033    0.883   21.964   18.823    5.542
     18.620  409.124    1.221    0.033    0.472    0.067    0.936   21.267   18.845    5.880
     18.630  412.101    1.149    0.067    0.486    0.000    0.735   21.537   19.553    5.701
     18.640  410.226    1.259    0.033    0.632    0.033    0.879   21.799   19.166    5.435
     18.650  410.226    1.248    0.067    0.452    0.033    0.837   21.337   19.224    5.795
     18.660  411.528    1.301    0.033    0.606    0.033    0.902   21.172   18.723    5.778
     18.670  410.046    1.361    0.067    0.451    0.033    0.803   21.495   19.888    5.529
     18.680  410.686    1.282    0.067    0.486    0.033    0.970   22.157   19.319    5.213
     18.690  407.146    1.202    0.134    0.405    0.033    1.174   21.396   19.373    5.663
     18.700  411.925    1.259    0.067    0.430    0.067    0.890   21.552   19.487    5.632
     18.710  409.794    1.088    0.100    0.452    0.033    0.792   20.850   19.193    6.242
     18.720  411.189    1.168    0.067    0.419    0.033    0.913   21.642   19.098    6.096
     18.730  411.921    1.164    0.067    0.414    0.033    1.019   21.004   18.382    6.086
     18.740  412.171    1.202    0.100    0.481    0.027    0.940   21.734   18.626    6.311
     18.750  408.731    1.088    0.100    0.408    0.033    0.936   21.859   18.485    5.910
     18.760  412.045    1.195    0.067    0.532    0.033    0.917   22.391   18.999    5.548
     18.770  410.445    1.115    0.100    0.486    0.067    0.962   21.578   18.252    5.815
     18.780  408.788    1.240    0.067    0.505    0.033    0.909   22.367   18.982    5.728
     18.790  408.206    1.160    0.033    0.529    0.000    0.890   21.889   17.940    5.149
     18.800  410.410    1.285    0.067    0.349    0.033    0.910   22.654   18.494    5.298
     18.810  411.437    1.255    0.100    0.445    0.033    0.910   22.487   18.397    5.740
     18.820  412.125    1.168    0.067    0.426    0.067    0.875   22.535   19.254    5.788
     18.830  412.408    1.115    0.100    0.359    0.067    1.011   21.942   18.497    6.111
     18.840  405.820    1.126    0.067    0.592    0.100    0.928   21.623   19.138    6.330
     18.850  411.206    1.327    0.067    0.265    0.000    0.890   21.918   19.109    6.204
     18.860  407.994    1.320    0.134    0.318    0.000    0.679   21.991   18.608    6.036
     18.870  409.747    1.274    0.167    0.293    0.067    0.648   20.632   18.539    6.013
     18.880  408.314    1.221    0.100    0.198    0.033    0.844   20.921   18.252    5.674
     18.890  405.948    1.301    0.067    0.378    0.000    0.693   21.643   18.998    5.466
     18.900  410.520    1.334    0.067    0.258    0.033    0.660   22.044   19.159    5.869
     18.910  411.289    1.308    0.033    0.438    0.067    0.546   21.879   18.876    6.229
     18.920  406.272    1.445    0.033    0.401    0.033    0.633   21.079   18.749    5.710
     18.930  411.006    1.308    0.067    0.510    0.071    0.523   21.751   18.193    6.241
     18.940  414.674    1.274    0.100    0.285    0.033    0.603   21.487   19.256    5.941
     18.950  409.765    1.339    0.134    0.341    0.100    0.853   21.433   18.111    6.013
     18.960  413.721    1.187    0.100    0.385    0.000    0.803   21.978   19.101    5.629
     18.970  409.166    1.308    0.100    0.328    0.033    0.674   21.641   18.119    5.563
     18.980  412.176    1.392    0.033    0.399    0.100    0.700   21.929   19.738    5.712
     18.990  412.633    1.221    0.167    0.423    0.100    0.777   21.832   18.051    5.774
     19.000  406.691    1.335    0.033    0.325    0.033    0.800   21.612   18.503    5.327
     19.010  411.797    1.308    0.027    0.385    0.067    0.705   21.384   19.075    6.146
     19.020  410.878    1.153    0.033    0.526    0.100    0.925   21.549   18.704    5.787
     19.030  411.490    1.418    0.100    0.479    0.033    0.667   21.789   18.827    6.050
     19.040  410.819    1.354    0.100    0.565    0.067    0.940   22.662   19.096    5.964
     19.050  410.485    1.282    0.100    0.419    0.100    0.868   21.583   19.253    6.178
     19.060  412.163    1.259    0.067    0.452    0.067    0.800   21.818   18.856    6.062
     19.070  411.636    1.293    0.067    0.419    0.033    0.777   22.108   18.631    6.139
     19.080  409.832    1.403    0.067    0.374    0.067    0.883   21.746   19.340    6.037
     19.090  411.332    1.069    0.100    0.378    0.067    0.800   21.985   18.796    6.267
     19.100  411.848    1.248    0.134    0.426    0.033    0.928   21.285   19.506    6.245
     19.110  409.317    1.195    0.067    0.472    0.094    0.826   21.945   18.651    6.386
     19.120  412.054    1.274    0.167    0.306    0.138    0.929   22.089   19.075    6.093
     19.130  415.491    1.365    0.167    0.525    0.033    0.712   21.004   18.962    6.391
     19.140  410.475    1.373    0.100    0.563    0.033    0.863   21.066   19.033    5.804
     19.150  415.629    1.282    0.033    0.532    0.067    0.879   21.599   19.206    6.642
     19.160  410.715    1.373    0.000    0.596    0.094    0.792   20.933   18.675    5.787
     19.170  410.301    1.176    0.100    0.487    0.094    1.004   21.095   18.820    5.981
     19.180  411.802    1.346    0.100    0.479    0.100    1.034   21.098   18.660    6.291
     19.190  412.291    1.282    0.033    0.462    0.033    0.788   20.730   18.576    6.423
     19.200  409.480    1.380    0.067    0.445    0.033    0.796   20.270   18.170    6.254
     19.210  407.995    1.327    0.000    0.494    0.033    0.648   20.127   18.547    5.490
     19.220  411.151    1.282    0.067    0.412    0.067    0.621   19.494   18.361    6.234
     19.230  408.930    1.221    0.067    0.345    0.067    0.762   20.241   18.412    5.855
     19.240  411.254    1.365    0.067    0.392    0.067    0.830   20.455   18.764    5.948
     19.250  409.799    1.312    0.100    0.251    0.033    1.175   20.757   18.822    6.033
     19.260  410.120    1.543    0.033    0.370    0.033    0.686   21.434   18.568    5.829
     19.270  410.708    1.248    0.134    0.440    0.067    0.834   21.284   18.118    6.128
     19.280  410.873    1.153    0.100    0.352    0.033    0.887   21.577   18.910    6.209
     19.290  414.890    1.373    0.033    0.426    0.067    0.769   21.741   18.954    5.712
     19.300  416.688    1.426    0.067    0.426    0.067    0.742   21.829   18.621    5.720
     19.310  413.055    1.248    0.067    0.325    0.033    0.848   21.621   18.744    5.819
     19.320  410.523    1.361    0.067    0.494    0.033    0.583   21.066   17.749    6.640
     19.330  411.034    1.240    0.100    0.392    0.033    0.834   21.599   17.783    6.100
     19.340  410.954    1.255    0.067    0.354    0.033    0.617   21.554   17.768    6.096
     19.350  408.419    1.301    0.134    0.519    0.033    0.883   21.765   18.711    5.534
     19.360  410.078    1.202    0.134    0.412    0.067    0.693   21.875   19.871    5.864
     19.370  412.625    1.308    0.067    0.385    0.033    0.660   21.512   19.303    5.795
     19.380  416.933    1.460    0.067    0.381    0.067    0.648   21.790   19.145    6.233
     19.390  409.119    1.323    0.100    0.443    0.067    0.553   21.196   18.207    5.669
     19.400  409.381    1.217    0.100    0.345    0.033    0.603   20.477   19.248    5.801
     19.410  414.526    1.278    0.100    0.419    0.033    0.637   21.450   18.502    5.905
     19.420  410.787    1.415    0.067    0.452    0.033    0.629   21.422   18.733    6.325
     19.430  412.824    1.384    0.033    0.451    0.067    0.917   21.623   18.906    6.409
     19.440  407.847    1.157    0.067    0.385    0.033    0.656   21.479   18.618    6.065
     19.450  412.991    1.202    0.134    0.352    0.027    0.777   21.677   19.464    6.764
     19.460  410.059    1.285    0.033    0.314    0.067    0.697   21.339   18.617    6.417
     19.470  411.603    1.259    0.033    0.459    0.033    0.864   20.824   18.438    6.578
     19.480  412.608    1.202    0.100    0.510    0.067    0.739   21.294   18.667    6.577
     19.490  408.558    1.221    0.100    0.396    0.033    0.857   21.006   18.833    6.705
     19.500  409.616    1.232    0.100    0.348    0.000    0.864   21.656   18.806    6.050
     19.510  413.252    1.009    0.067    0.479    0.033    0.837   21.265   18.944    6.346
     19.520  406.606    1.195    0.033    0.329    0.000    0.689   20.671   18.492    6.355
     19.530  416.221    1.312    0.067    0.292    0.000    0.697   21.432   18.141    6.237
     19.540  409.562    1.259    0.067    0.254    0.033    0.648   20.518   18.142    6.562
     19.550  413.131    1.229    0.033    0.299    0.033    0.769   20.922   18.937    6.245
     19.560  409.104    1.187    0.067    0.385    0.033    0.913   20.614   19.372    6.426
     19.570  411.983    1.339    0.067    0.546    0.033    0.898   20.806   18.869    6.020
     19.580  407.066    1.361    0.067    0.419    0.033    0.807   20.321   18.281    6.839
     19.590  407.739    1.168    0.033    0.261    0.033    0.746   20.865   18.514    5.801
     19.600  411.629    1.179    0.067    0.438    0.000    0.807   21.605   18.839    5.933
     19.610  408.860    1.312    0.067    0.366    0.000    0.712   21.346   18.779    5.682
     19.620  414.391    1.084    0.033    0.479    0.000    0.769   22.263   18.627    6.258
     19.630  411.838    1.096    0.134    0.532    0.000    0.773   21.086   18.111    5.384
     19.640  413.672    1.198    0.100    0.359    0.067    0.689   21.775   18.795    6.059
     19.650  408.090    1.403    0.234    0.445    0.067    0.701   21.602   18.817    5.773
     19.660  413.619    1.160    0.100    0.378    0.067    0.784   21.652   18.249    6.350
     19.670  418.258    1.115    0.067    0.419    0.000    0.959   22.193   18.759    6.045
     19.680  414.283    1.376    0.134    0.385    0.067    1.000   23.112   18.157    6.124
     19.690  415.746    1.282    0.100    0.535    0.033    0.792   22.641   19.224    6.604
     19.700  411.802    1.259    0.100    0.345    0.033    0.647   23.254   18.756    6.390
     19.710  414.490    1.274    0.067    0.458    0.033    0.667   22.900   18.844    6.034
     19.720  416.224    1.354    0.067    0.381    0.033    0.796   22.702   19.264    5.881
     19.730  410.824    1.153    0.033    0.401    0.033    0.769   22.942   18.527    6.271
     19.740  410.422    1.244    0.100    0.363    0.033    0.651   22.731   18.809    5.843
     19.750  411.753    1.441    0.033    0.359    0.033    0.716   21.062   19.369    6.264
     19.760  412.750    1.297    0.100    0.299    0.033    0.765   21.810   19.425    6.349
     19.770  415.150    1.244    0.067    0.392    0.033    0.732   23.023   19.084    6.398
     19.780  413.566    1.339    0.033    0.452    0.033    0.641   22.613   18.463    6.587
     19.790  410.849    1.361    0.067    0.586    0.033    0.568   22.015   18.258    6.659
     19.800  410.966    1.429    0.167    0.381    0.067    0.731   21.801   18.789    5.721
     19.810  415.316    1.301    0.134    0.394    0.067    0.891   21.880   19.065    6.144
     19.820  408.478    1.259    0.134    0.408    0.067    0.724   21.608   17.900    6.504
     19.830  406.460    1.274    0.134    0.445    0.033    0.689   21.234   19.086    6.794
     19.840  413.003    1.176    0.167    0.321    0.100    0.659   21.146   19.158    6.011
     19.850  410.994    1.248    0.067    0.491    0.033    0.845   21.447   18.941    6.244
     19.860  410.192    1.217    0.100    0.434    0.067    0.788   20.999   19.209    6.474
     19.870  410.015    1.399    0.100    0.434    0.033    0.531   20.882   19.148    7.391
     19.880  408.409    1.335    0.067    0.374    0.033    0.826   21.018   19.034    6.898
     19.890  407.417    1.202    0.000    0.348    0.000    0.659   21.798   18.524    6.729
     19.900  406.260    1.206    0.067    0.367    0.067    0.591   21.338   18.458    6.225
     19.910  402.864    1.168    0.067    0.354    0.033    0.591   22.258   18.135    6.210
     19.920  411.084    1.141    0.000    0.348    0.033    0.591   22.362   18.519    6.882
     19.930  406.889    1.308    0.033    0.348    0.033    0.670   21.056   18.301    7.386
     19.940  410.828    1.115    0.067    0.381    0.033    0.819   22.277   19.877    6.230
     19.950  407.934    1.437    0.100    0.294    0.067    0.765   22.016   18.425    7.078
     19.960  409.717    1.213    0.033    0.359    0.033    0.868   21.758   18.742    7.232
     19.970  409.937    1.403    0.167    0.445    0.067    0.746   21.548   19.033    6.945
     19.980  412.762    1.168    0.167    0.388    0.033    0.682   21.617   18.177    6.698
     19.990  411.323    1.248    0.167    0.468    0.033    0.674   21.467   18.726    6.996
     20.000  408.250    1.346    0.134    0.328    0.100    0.981   21.950   18.792    6.749
     20.010  414.184    1.327    0.100    0.438    0.067    0.515   22.164   18.239    6.824
     20.020  414.072    1.248    0.134    0.456    0.033    0.603   22.257   19.000    6.182
     20.030  416.878    1.274    0.067    0.314    0.033    0.671   22.574   18.634    6.972
     20.040  412.759    1.361    0.134    0.338    0.033    0.947   21.756   18.770    6.531
     20.050  411.329    1.285    0.067    0.341    0.067    0.826   21.912   18.548    6.583
     20.060  410.596    1.229    0.033    0.294    0.134    0.781   21.185   17.877    6.524
     20.070  412.381    1.195    0.067    0.361    0.067    0.883   20.903   19.099    6.614
     20.080  412.180    1.327    0.127    0.261    0.067    0.807   21.714   17.977    6.562
     20.090  412.145    1.255    0.134    0.287    0.033    0.689   21.466   18.005    6.425
     20.100  411.302    1.274    0.067    0.521    0.033    0.739   20.870   18.878    6.216
     20.110  410.405    1.274    0.100    0.419    0.033    0.648   21.692   18.062    6.022
     20.120  416.524    1.399    0.134    0.474    0.033    0.996   21.948   19.136    6.427
     20.130  413.679    1.373    0.100    0.494    0.033    0.770   21.441   18.244    6.184
     20.140  415.689    1.357    0.167    0.472    0.033    0.818   21.379   19.788    6.050
     20.150  410.161    1.346    0.100    0.487    0.067    0.576   20.923   18.534    6.305
     20.160  410.223    1.285    0.033    0.427    0.067    0.553   21.908   17.891    6.429
     20.170  412.948    1.396    0.134    0.448    0.033    0.811   21.961   19.446    6.312
     20.180  415.827    1.437    0.100    0.623    0.067    0.811   21.829   19.798    6.235
     20.190  410.812    1.380    0.100    0.494    0.067    0.503   20.855   19.858    6.224
     20.200  406.473    1.221    0.167    0.638    0.033    0.939   20.776   19.092    6.204
     20.210  411.794    1.232    0.134    0.394    0.000    0.675   21.661   18.896    7.028
     20.220  411.598    1.392    0.134    0.462    0.135    0.902   20.496   18.894    6.510
     20.230  410.431    1.240    0.134    0.454    0.033    0.969   21.666   20.477    5.898
     20.240  408.732    1.354    0.167    0.549    0.033    0.769   21.554   19.609    5.840
     20.250  410.452    1.354    0.134    0.536    0.067    0.826   21.672   18.334    7.127
     20.260  410.971    1.274    0.134    0.498    0.067    0.728   21.646   19.379    6.627
     20.270  410.513    1.354    0.134    0.645    0.033    0.777   21.495   19.402    6.494
     20.280  410.257    1.259    0.100    0.359    0.033    0.917   21.759   19.703    6.344
     20.290  408.485    1.354    0.100    0.441    0.033    0.800   20.765   19.001    6.891
     20.300  406.760    1.115    0.067    0.554    0.033    0.724   21.164   19.111    6.318
     20.310  410.407    1.494    0.100    0.463    0.067    0.951   21.683   18.821    6.696
     20.320  409.692    1.320    0.134    0.497    0.033    0.693   22.674   19.394    6.431
     20.330  407.178    1.248    0.067    0.510    0.100    1.106   21.564   18.870    6.035
     20.340  407.235    1.388    0.067    0.445    0.033    0.716   22.048   19.155    6.130
     20.350  408.893    1.248    0.100    0.579    0.033    0.845   20.912   19.058    6.675
     20.360  408.374    1.232    0.134    0.381    0.033    0.739   21.218   18.017    6.446
     20.370  404.975    1.179    0.067    0.565    0.033    0.712   21.435   18.312    6.457
     20.380  408.715    1.335    0.100    0.532    0.067    0.841   21.155   18.422    6.561
     20.390  413.103    1.517    0.067    0.385    0.033    0.985   21.656   18.818    6.001
     20.400  406.524    1.168    0.067    0.392    0.033    0.845   21.546   19.141    6.329
     20.410  407.550    1.308    0.067    0.459    0.033    0.814   21.771   18.473    6.324
     20.420  409.355    1.312    0.067    0.474    0.033    0.958   21.073   18.843    6.181
     20.430  406.962    1.384    0.100    0.359    0.033    0.944   21.613   18.293    7.067
     20.440  406.387    1.517    0.100    0.530    0.067    0.883   21.232   19.073    6.462
     20.450  410.650    1.285    0.033    0.572    0.067    0.887   21.614   19.094    6.398
     20.460  410.876    1.187    0.100    0.361    0.033    0.777   20.748   18.621    6.988
     20.470  409.342    1.274    0.100    0.610    0.100    0.913   21.727   19.174    6.248
     20.480  412.212    1.153    0.127    0.539    0.033    0.724   22.020   18.484    6.919
     20.490  408.808    1.244    0.100    0.459    0.067    1.046   21.901   19.437    6.599
     20.500  414.141    1.259    0.167    0.572    0.033    0.822   21.980   19.097    6.463
     20.510  410.423    1.361    0.134    0.560    0.067    0.823   21.853   19.085    6.120
     20.520  412.151    1.312    0.100    0.414    0.033    0.943   21.696   19.822    6.178
     20.530  410.238    1.399    0.134    0.512    0.033    0.679   21.969   18.858    6.118
     20.540  407.493    1.392    0.134    0.564    0.033    0.625   22.204   18.769    6.160
     20.550  412.088    1.441    0.172    0.448    0.033    0.750   21.174   19.702    6.064
     20.560  408.589    1.380    0.100    0.426    0.067    0.675   20.923   18.591    5.598
     20.570  408.868    1.388    0.067    0.519    0.000    0.925   21.193   19.456    6.205
     20.580  410.037    1.395    0.067    0.528    0.033    0.754   21.262   18.455    5.881
     20.590  410.489    1.308    0.000    0.474    0.000    0.583   21.063   18.691    6.370
     20.600  406.469    1.213    0.000    0.395    0.000    0.575   21.397   18.854    6.431
     20.610  409.034    1.312    0.067    0.385    0.067    0.550   21.176   17.917    6.355
     20.620  405.537    1.304    0.100    0.419    0.033    0.497   21.333   18.757    6.190
     20.630  407.728    1.434    0.000    0.381    0.033    0.508   21.919   19.267    6.412
     20.640  408.961    1.502    0.127    0.399    0.033    0.955   20.908   19.232    6.328
     20.650  410.788    1.619    0.033    0.359    0.033    0.788   21.835   19.299    6.609
     20.660  409.449    1.494    0.134    0.452    0.033    0.633   22.150   19.533    7.134
     20.670  411.189    1.297    0.100    0.479    0.033    0.765   21.728   19.638    6.055
     20.680  408.985    1.312    0.067    0.430    0.033    0.614   21.672   18.998    7.002
     20.690  409.505    1.607    0.067    0.452    0.000    1.007   21.835   19.385    6.428
     20.700  408.541    1.354    0.067    0.366    0.033    0.834   20.710   19.461    6.244
     20.710  405.696    1.559    0.000    0.519    0.033    0.792   21.506   18.976    6.181
     20.720  409.354    1.308    0.033    0.426    0.033    0.940   22.224   19.172    6.478
     20.730  411.608    1.141    0.100    0.378    0.033    0.811   22.151   19.721    6.768
     20.740  408.289    1.301    0.100    0.455    0.033    0.894   21.619   19.187    6.268
     20.750  409.452    1.448    0.134    0.455    0.067    0.871   21.725   19.072    6.226
     20.760  409.127    1.327    0.134    0.546    0.033    0.675   21.484   18.818    6.295
     20.770  407.097    1.168    0.100    0.426    0.033    0.743   21.342   18.570    5.867
     20.780  407.439    1.202    0.167    0.419    0.033    0.784   21.119   17.667    6.166
     20.790  409.024    1.471    0.033    0.389    0.033    0.864   22.061   18.607    6.263
     20.800  408.669    1.240    0.205    0.519    0.033    0.765   21.391   19.515    5.733
     20.810  411.408    1.308    0.000    0.463    0.000    0.576   22.304   20.009    6.060
     20.820  405.491    1.434    0.067    0.493    0.033    0.709   21.257   19.708    6.432
     20.830  405.339    1.365    0.067    0.512    0.000    0.603   21.829   18.583    5.548
     20.840  409.806    1.221    0.033    0.472    0.033    0.803   21.989   19.590    5.475
     20.850  407.267    1.232    0.100    0.468    0.067    0.966   21.267   19.895    5.130
     20.860  409.529    1.221    0.067    0.553    0.067    0.818   20.834   20.223    5.917
     20.870  408.531    1.323    0.067    0.486    0.000    0.773   21.287   20.177    5.580
     20.880  409.260    1.373    0.067    0.399    0.033    0.527   21.663   19.302    5.773
     20.890  406.654    1.301    0.100    0.395    0.067    0.719   21.653   19.755    5.830
     20.900  412.869    1.274    0.100    0.496    0.033    0.826   21.414   20.312    5.919
     20.910  409.240    1.202    0.100    0.592    0.000    0.905   21.881   20.463    5.811
     20.920  411.723    1.259    0.067    0.399    0.033    0.565   21.767   20.287    5.525
     20.930  407.700    1.202    0.067    0.483    0.033    0.652   21.335   19.999    5.859
     20.940  412.505    1.285    0.033    0.519    0.033    0.818   20.933   20.571    6.039
     20.950  412.929    1.195    0.100    0.398    0.000    0.636   21.525   19.334    6.292
     20.960  406.874    1.274    0.033    0.381    0.067    0.644   21.618   19.597    6.146
     20.970  410.018    1.232    0.067    0.426    0.033    0.629   21.726   19.091    5.796
     20.980  409.253    1.221    0.100    0.419    0.033    0.709   22.032   19.350    6.210
     20.990  415.525    1.320    0.067    0.452    0.033    0.830   22.432   19.834    5.856
     21.000  409.754    1.195    0.033    0.452    0.033    0.731   21.534   20.064    5.878
     21.010  408.537    1.403    0.033    0.268    0.000    0.667   21.405   19.723    6.386
     21.020  412.995    1.361    0.067    0.272    0.033    0.875   22.898   20.246    5.782
     21.030  412.308    1.429    0.100    0.294    0.033    0.867   21.556   20.261    5.415
     21.040  409.508    1.434    0.067    0.354    0.033    0.974   21.611   20.445    5.809
     21.050  415.582    1.513    0.067    0.363    0.033    0.765   21.834   20.459    5.868
     21.060  410.991    1.301    0.100    0.421    0.033    0.675   21.986   18.841    6.147
     21.070  409.702    1.335    0.100    0.385    0.033    0.705   21.558   20.025    5.783
     21.080  412.772    1.301    0.100    0.546    0.033    0.845   21.220   20.482    5.974
     21.090  412.854    1.361    0.100    0.383    0.033    0.656   21.744   20.523    5.886
     21.100  416.024    1.479    0.033    0.318    0.033    0.640   22.525   20.223    5.721
     21.110  408.393    1.248    0.067    0.430    0.033    0.701   22.055   19.392    5.676
     21.120  410.409    1.308    0.067    0.325    0.033    0.508   21.709   19.165    6.107
     21.130  410.146    1.376    0.134    0.385    0.033    0.538   21.661   19.993    6.370
     21.140  412.131    1.285    0.067    0.254    0.000    0.701   21.105   19.946    5.836
     21.150  412.813    1.282    0.134    0.378    0.033    0.686   21.530   19.883    6.205
     21.160  410.116    1.301    0.134    0.396    0.033    0.815   20.531   19.140    5.705
     21.170  413.611    1.380    0.100    0.472    0.000    0.728   21.206   19.715    6.249
     21.180  410.262    1.229    0.167    0.392    0.000    0.587   21.158   19.035    5.451
     21.190  409.805    1.517    0.134    0.528    0.033    0.777   21.474   19.906    5.948
     21.200  412.966    1.335    0.167    0.359    0.067    0.693   21.044   19.721    5.712
     21.210  413.267    1.426    0.167    0.546    0.033    0.663   21.985   20.534    6.261
     21.220  413.462    1.415    0.100    0.550    0.033    0.890   21.606   19.807    6.529
     21.230  413.948    1.346    0.167    0.532    0.033    1.050   21.629   20.356    6.100
     21.240  412.146    1.297    0.227    0.445    0.067    0.853   21.975   19.453    5.875
     21.250  416.026    1.350    0.033    0.519    0.033    0.800   20.899   20.158    6.469
     21.260  409.478    1.380    0.134    0.537    0.033    0.746   20.447   19.800    6.233
     21.270  411.307    1.202    0.134    0.579    0.033    0.872   21.698   19.966    6.239
     21.280  409.458    1.354    0.067    0.519    0.033    1.019   21.486   19.577    5.792
     21.290  414.888    1.365    0.100    0.354    0.067    0.739   21.755   19.559    5.717
     21.300  407.515    1.418    0.134    0.539    0.033    0.864   21.596   18.528    5.777
     21.310  410.797    1.426    0.134    0.441    0.067    0.948   21.649   19.217    5.767
     21.320  410.079    1.361    0.067    0.519    0.033    0.992   21.333   18.823    5.409
     21.330  413.530    1.392    0.067    0.459    0.000    0.970   21.332   19.888    5.770
     21.340  413.052    1.274    0.033    0.493    0.000    0.864   21.864   18.833    5.229
     21.350  411.761    1.195    0.067    0.459    0.000    0.792   22.151   19.380    5.829
     21.360  413.378    1.327    0.067    0.414    0.033    0.648   22.312   18.938    5.601
     21.370  410.311    1.426    0.067    0.519    0.033    0.860   22.074   19.239    5.306
     21.380  413.708    1.479    0.100    0.659    0.033    0.924   21.459   19.790    5.333
     21.390  408.566    1.339    0.067    0.526    0.000    0.818   21.714   19.394    5.279
     21.400  413.959    1.195    0.067    0.493    0.033    0.728   22.060   19.478    5.295
     21.410  412.798    1.229    0.100    0.512    0.033    0.758   22.871   19.439    5.764
     21.420  412.739    1.369    0.067    0.497    0.033    0.769   22.229   18.533    5.636
     21.430  411.901    1.255    0.033    0.426    0.033    0.640   22.207   18.827    5.616
     21.440  413.381    1.274    0.100    0.414    0.033    0.686   21.515   19.569    5.044
     21.450  416.677    1.521    0.100    0.392    0.000    0.701   21.708   20.361    5.276
     21.460  412.154    1.301    0.167    0.398    0.000    0.531   21.652   19.546    5.485
     21.470  413.875    1.418    0.100    0.427    0.033    0.731   21.901   19.851    5.207
     21.480  411.558    1.259    0.100    0.360    0.067    0.822   21.196   18.801    5.702
     21.490  412.696    1.520    0.067    0.452    0.000    0.777   21.391   19.785    5.493
     21.500  410.007    0.903    0.067    0.271    0.000    0.648   20.653   18.931    5.911
     21.510  412.958    1.176    0.033    0.459    0.000    0.595   20.904   18.678    6.244
     21.520  414.707    0.982    0.100    0.493    0.000    0.796   21.307   18.803    5.877
     21.530  414.950    0.974    0.134    0.553    0.000    0.947   21.082   19.213    5.461
     21.540  414.176    1.058    0.134    0.385    0.067    0.747   21.545   19.315    5.751
     21.550  411.807    1.069    0.100    0.339    0.000    0.792   22.252   18.916    5.450
     21.560  415.878    1.190    0.067    0.381    0.000    0.777   22.712   18.829    5.671
     21.570  412.907    0.796    0.067    0.474    0.033    0.769   21.355   19.093    6.079
     21.580  411.567    1.043    0.067    0.450    0.000    0.830   21.206   19.146    6.009
     21.590  414.320    1.043    0.105    0.299    0.000    0.693   21.142   19.467    6.364
     21.600  414.864    1.126    0.067    0.497    0.033    0.814   21.553   19.802    6.036
     21.610  416.244    1.164    0.033    0.373    0.067    0.841   21.908   19.440    5.984
     21.620  414.909    1.312    0.033    0.456    0.033    0.906   22.251   19.725    5.559
     21.630  410.513    1.100    0.100    0.459    0.033    0.925   21.102   20.372    5.503
     21.640  417.053    0.963    0.134    0.452    0.033    0.792   21.328   19.575    5.940
     21.650  413.683    1.028    0.100    0.483    0.000    0.610   21.392   19.404    6.002
     21.660  419.579    1.248    0.067    0.371    0.067    0.698   21.240   20.205    6.468
     21.670  415.502    1.308    0.134    0.497    0.000    0.856   20.767   20.228    5.994
     21.680  411.071    1.259    0.160    0.463    0.033    0.709   21.346   19.534    5.834
     21.690  411.497    1.297    0.100    0.481    0.000    0.830   21.425   18.927    5.704
     21.700  416.222    1.301    0.134    0.528    0.033    0.731   21.530   19.046    5.941
     21.710  415.068    1.141    0.100    0.392    0.033    0.784   21.574   20.025    6.082
     21.720  416.487    1.392    0.134    0.399    0.033    0.807   21.457   20.126    6.254
     21.730  417.581    1.573    0.134    0.579    0.033    0.785   21.235   20.772    6.155
     21.740  417.754    1.468    0.167    0.426    0.033    1.049   22.388   20.246    6.422
     21.750  414.464    1.168    0.100    0.381    0.000    0.826   22.723   20.091    5.673
     21.760  413.122    1.285    0.000    0.359    0.033    0.855   22.114   19.236    5.425
     21.770  411.439    1.267    0.134    0.472    0.000    0.765   21.798   19.514    5.783
     21.780  414.904    1.274    0.067    0.565    0.033    0.712   22.477   20.050    6.279
     21.790  414.327    1.285    0.134    0.505    0.000    0.610   21.140   19.461    5.721
     21.800  415.857    1.327    0.134    0.512    0.033    0.853   21.429   19.435    6.113
     21.810  412.198    1.415    0.100    0.519    0.067    0.788   21.506   18.850    5.967
     21.820  415.443    1.487    0.067    0.596    0.000    0.712   21.507   19.816    6.226
     21.830  416.298    1.441    0.067    0.434    0.033    0.739   21.864   19.694    5.871
     21.840  410.691    1.232    0.067    0.392    0.000    0.640   21.973   18.668    6.431
     21.850  413.956    1.293    0.100    0.419    0.033    0.800   20.511   19.933    6.369
     21.860  414.626    1.213    0.160    0.268    0.033    0.879   21.314   18.244    6.131
     21.870  412.147    1.202    0.167    0.452    0.033    0.925   20.295   19.423    6.537
     21.880  411.663    1.062    0.100    0.412    0.067    0.845   21.446   19.222    7.058
     21.890  415.530    1.255    0.134    0.443    0.067    0.675   21.691   19.396    6.186
     21.900  415.172    1.327    0.067    0.476    0.000    0.818   21.961   20.201    6.072
     21.910  417.160    1.062    0.134    0.426    0.134    0.872   20.717   20.478    6.205
     21.920  415.697    1.232    0.167    0.392    0.067    0.735   20.900   18.676    6.578
     21.930  413.677    1.434    0.167    0.508    0.033    0.894   20.934   20.115    6.604
     21.940  416.268    1.327    0.165    0.516    0.067    1.012   21.630   20.643    6.476
     21.950  415.080    1.365    0.134    0.441    0.100    0.712   21.242   19.654    6.133
     21.960  415.874    1.221    0.160    0.385    0.033    0.833   22.118   20.578    6.146
     21.970  413.837    1.301    0.100    0.366    0.060    0.780   22.244   20.097    6.009
     21.980  414.382    1.195    0.033    0.624    0.033    0.879   20.022   20.620    6.159
     21.990  415.682    1.232    0.033    0.519    0.033    0.723   21.379   20.263    6.607
     22.000  412.841    1.339    0.067    0.388    0.000    0.781   21.181   19.673    6.707
     22.010  411.716    1.141    0.134    0.359    0.000    0.909   20.581   20.398    6.342
     22.020  410.325    1.354    0.134    0.461    0.067    0.883   21.690   20.764    6.260
     22.030  407.493    1.088    0.134    0.341    0.000    0.890   20.584   19.844    6.826
     22.040  409.949    1.176    0.094    0.450    0.033    0.853   22.467   18.785    5.878
     22.050  410.225    1.346    0.239    0.431    0.000    0.758   22.150   19.615    6.638
     22.060  412.408    1.267    0.167    0.345    0.033    0.754   21.339   18.855    6.254
     22.070  416.239    1.471    0.134    0.426    0.000    0.875   21.709   20.011    6.157
     22.080  413.963    1.335    0.100    0.272    0.033    0.803   20.449   19.284    5.948
     22.090  411.798    1.335    0.134    0.366    0.000    0.584   20.927   20.897    6.302
     22.100  413.786    1.236    0.100    0.336    0.033    0.652   21.555   19.232    6.106
     22.110  412.365    1.229    0.100    0.452    0.033    0.663   21.616   19.530    5.921
     22.120  408.751    1.354    0.100    0.519    0.067    0.732   21.533   19.066    6.285
     22.130  412.511    1.437    0.100    0.650    0.000    0.932   21.926   19.947    5.518
     22.140  410.079    1.248    0.134    0.548    0.000    0.720   20.926   19.738    6.427
     22.150  413.876    1.232    0.165    0.599    0.033    0.872   21.441   19.842    6.608
     22.160  410.172    1.248    0.033    0.526    0.033    0.761   21.390   19.873    6.493
     22.170  413.008    1.361    0.100    0.575    0.033    0.948   20.819   20.395    5.877
     22.180  412.401    1.206    0.067    0.583    0.033    0.898   20.615   20.226    6.352
     22.190  412.687    1.229    0.100    0.541    0.033    0.890   21.360   20.637    6.565
     22.200  416.533    1.388    0.067    0.553    0.000    0.917   21.461   20.124    5.846
     22.210  415.505    1.418    0.067    0.599    0.033    0.879   21.383   20.210    6.244
     22.220  416.028    1.301    0.100    0.452    0.033    0.860   21.161   20.649    6.480
     22.230  411.449    1.380    0.067    0.394    0.033    0.788   21.123   20.447    6.092
     22.240  419.038    1.494    0.033    0.532    0.033    0.966   21.603   21.307    5.752
     22.250  415.138    1.468    0.100    0.581    0.000    0.864   22.524   19.567    6.251
     22.260  417.422    1.361    0.134    0.519    0.033    0.652   21.582   19.605    5.819
     22.270  411.988    1.577    0.067    0.476    0.033    0.758   21.407   19.283    5.318
     22.280  410.820    1.452    0.100    0.431    0.000    0.693   20.889   19.387    5.944
     22.290  412.920    1.301    0.134    0.529    0.033    0.678   21.243   19.810    6.597
     22.300  414.089    1.361    0.134    0.448    0.000    0.780   21.821   19.603    6.401
     22.310  417.451    1.339    0.134    0.367    0.033    0.696   21.042   19.510    6.416
     22.320  413.380    1.301    0.067    0.416    0.000    0.743   20.564   19.218    6.274
     22.330  416.404    1.407    0.167    0.416    0.000    0.667   21.285   19.950    6.439
     22.340  412.487    1.179    0.172    0.338    0.000    0.614   20.903   19.597    6.150
     22.350  413.647    1.471    0.134    0.424    0.033    0.913   22.213   20.378    5.856
     22.360  413.882    1.274    0.167    0.281    0.033    0.860   21.468   19.873    6.027
     22.370  411.394    1.308    0.100    0.438    0.000    0.739   20.734   19.084    6.565
     22.380  413.811    1.581    0.100    0.394    0.000    0.686   21.145   19.301    5.941
     22.390  420.109    1.445    0.100    0.426    0.000    0.898   21.486   20.090    5.754
     22.400  411.196    1.354    0.100    0.348    0.000    0.712   21.454   19.947    6.358
     22.410  413.719    1.441    0.134    0.267    0.100    0.823   22.063   20.315    6.100
     22.420  411.665    1.380    0.167    0.378    0.033    0.800   21.990   20.081    6.436
     22.430  415.934    1.308    0.100    0.367    0.033    0.943   22.404   20.800    6.346
     22.440  411.679    1.232    0.134    0.292    0.000    0.837   21.306   20.012    5.604
     22.450  414.255    1.202    0.067    0.359    0.067    1.023   21.427   20.313    6.456
     22.460  409.905    1.479    0.167    0.445    0.033    0.890   21.594   19.906    5.664
     22.470  412.793    1.380    0.100    0.431    0.000    0.875   21.723   20.094    5.824
     22.480  411.495    1.179    0.067    0.405    0.033    0.807   21.236   19.794    6.692
     22.490  411.503    1.365    0.067    0.505    0.067    0.757   21.674   19.354    6.654
     22.500  414.399    1.221    0.134    0.378    0.033    0.758   21.335   20.625    6.181
     22.510  412.951    1.232    0.033    0.367    0.033    0.845   21.728   19.892    6.089
     22.520  413.234    1.232    0.067    0.387    0.033    0.716   21.735   19.683    5.898
     22.530  413.669    1.176    0.067    0.327    0.033    0.587   21.464   19.217    5.880
     22.540  410.735    1.399    0.033    0.327    0.000    0.807   21.844   20.045    5.793
     22.550  410.595    1.301    0.033    0.401    0.067    0.716   21.271   20.489    6.537
     22.560  410.820    1.229    0.067    0.364    0.033    0.640   21.581   19.633    5.660
     22.570  414.074    1.308    0.100    0.472    0.033    1.006   21.032   19.916    6.834
     22.580  408.350    1.206    0.033    0.371    0.000    0.811   21.282   19.678    6.519
     22.590  412.470    1.195    0.067    0.419    0.000    0.743   21.676   19.823    6.448
     22.600  409.275    1.293    0.067    0.510    0.033    0.958   21.377   19.502    6.402
     22.610  412.865    1.339    0.100    0.385    0.000    0.996   21.026   20.162    6.708
     22.620  411.641    1.195    0.033    0.332    0.000    0.728   21.712   19.464    7.110
     22.630  410.611    1.312    0.134    0.367    0.033    0.879   21.123   20.529    6.978
     22.640  414.394    0.993    0.067    0.318    0.000    0.936   21.426   20.809    6.627
     22.650  410.775    1.244    0.033    0.535    0.033    0.845   21.253   20.970    6.365
     22.660  408.169    1.141    0.067    0.294    0.033    0.659   21.925   20.114    6.886
     22.670  406.400    1.229    0.067    0.240    0.033    0.735   21.506   19.895    6.525
     22.680  414.487    1.361    0.100    0.361    0.033    0.648   21.906   20.296    6.856
     22.690  415.323    1.399    0.033    0.314    0.033    0.818   21.336   20.467    6.588
     22.700  413.325    1.168    0.067    0.348    0.000    0.648   22.023   19.953    6.788
     22.710  412.513    1.365    0.100    0.311    0.033    0.690   21.137   20.079    6.345
     22.720  409.236    1.213    0.033    0.503    0.000    0.598   21.214   19.903    6.577
     22.730  411.023    1.426    0.100    0.420    0.033    0.712   22.117   20.050    6.098
     22.740  406.226    1.248    0.067    0.465    0.000    0.803   22.162   19.340    6.081
     22.750  409.723    1.259    0.100    0.547    0.000    0.705   21.287   19.389    6.488
     22.760  406.956    1.232    0.100    0.522    0.000    0.670   21.651   19.021    6.234
     22.770  412.018    1.232    0.167    0.304    0.000    0.951   22.077   20.006    6.491
     22.780  412.473    1.179    0.033    0.341    0.000    0.675   22.996   19.454    6.416
     22.790  409.267    1.100    0.100    0.307    0.000    0.883   22.306   18.987    6.270
     22.800  410.369    1.232    0.100    0.412    0.033    0.708   21.972   18.396    5.847
     22.810  410.917    1.274    0.033    0.325    0.000    0.466   22.021   18.930    5.972
     22.820  407.923    1.221    0.033    0.456    0.000    0.738   21.074   19.049    6.082
     22.830  412.881    1.043    0.100    0.436    0.000    0.648   21.297   19.588    6.300
     22.840  412.301    1.229    0.033    0.434    0.000    0.834   21.644   18.825    6.328
     22.850  412.044    1.115    0.033    0.334    0.033    0.742   22.100   19.159    5.780
     22.860  411.929    1.137    0.033    0.419    0.000    0.587   21.376   20.537    5.917
     22.870  414.252    1.088    0.100    0.385    0.033    0.682   21.619   19.939    6.481
     22.880  406.347    0.982    0.033    0.445    0.000    0.712   21.699   18.425    6.489
     22.890  408.648    0.903    0.067    0.389    0.067    0.504   21.594   18.350    5.833
     22.900  412.355    1.035    0.067    0.314    0.067    0.667   21.502   18.870    6.156
     22.910  411.808    1.141    0.100    0.515    0.000    0.785   21.945   19.598    6.567
     22.920  413.705    1.035    0.033    0.463    0.000    0.708   21.999   18.529    6.516
     22.930  414.644    1.035    0.160    0.459    0.000    0.944   22.487   20.021    5.653
     22.940  416.293    1.179    0.067    0.419    0.067    0.747   22.461   18.481    6.379
     22.950  412.988    1.240    0.067    0.528    0.067    0.580   22.676   19.261    5.945
     22.960  410.446    1.232    0.033    0.381    0.000    0.640   20.668   19.940    6.087
     22.970  415.844    1.437    0.067    0.539    0.033    0.841   20.791   19.385    6.334
     22.980  415.661    1.176    0.134    0.505    0.000    0.720   21.855   20.189    5.903
     22.990  414.410    1.179    0.100    0.578    0.000    0.814   22.241   20.625    6.980
     23.000  411.771    1.179    0.100    0.554    0.000    0.603   22.468   19.876    6.497
     23.010  417.338    1.153    0.167    0.431    0.067    0.784   22.706   20.345    6.369
     23.020  418.120    1.009    0.100    0.541    0.000    0.587   22.292   20.305    6.414
     23.030  417.827    1.168    0.067    0.479    0.000    0.705   21.433   20.192    7.042
     23.040  418.160    1.100    0.172    0.486    0.100    0.769   22.622   19.635    7.042
     23.050  417.369    1.255    0.167    0.359    0.067    0.814   21.820   20.248    6.310
     23.060  416.688    1.168    0.100    0.476    0.033    0.868   21.159   20.730    6.838
     23.070  420.247    1.118    0.067    0.392    0.000    0.765   21.533   21.132    6.702
     23.080  416.269    1.259    0.033    0.431    0.000    0.751   21.909   19.978    6.458
     23.090  420.800    1.365    0.067    0.577    0.000    0.769   21.962   20.851    6.641
     23.100  417.443    1.069    0.134    0.452    0.033    0.910   21.751   20.968    6.721
     23.110  417.959    1.062    0.033    0.367    0.000    0.773   21.979   21.046    6.589
     23.120  415.893    1.339    0.100    0.394    0.033    0.773   22.054   20.700    6.523
     23.130  417.798    1.297    0.067    0.498    0.033    0.769   22.722   22.011    7.017
     23.140  417.381    1.195    0.094    0.563    0.000    0.849   21.827   21.393    6.464
     23.150  414.218    1.111    0.033    0.431    0.000    0.693   21.487   20.675    6.821
     23.160  420.622    1.190    0.138    0.281    0.033    0.906   21.593   20.350    6.870
     23.170  421.197    0.982    0.198    0.376    0.067    0.697   22.943   21.148    6.980
     23.180  418.900    1.073    0.067    0.445    0.033    0.845   22.219   21.087    6.626
     23.190  416.932    1.190    0.033    0.281    0.000    0.705   22.173   20.617    6.877
     23.200  418.903    1.062    0.033    0.267    0.000    0.819   22.219   21.074    6.923
     23.210  417.314    1.062    0.100    0.254    0.000    0.921   22.230   19.872    7.046
     23.220  418.698    1.221    0.067    0.274    0.033    0.773   22.101   21.296    6.677
     23.230  416.122    1.369    0.134    0.278    0.067    0.853   21.703   21.067    6.373
     23.240  415.666    1.088    0.134    0.385    0.033    0.758   21.582   21.218    6.803
     23.250  419.891    1.153    0.167    0.352    0.033    0.890   22.039   20.418    6.648
     23.260  418.202    1.217    0.033    0.292    0.000    0.996   22.854   21.230    6.583
     23.270  416.198    1.141    0.033    0.314    0.033    0.841   22.317   20.422    7.088
     23.280  414.390    1.369    0.033    0.265    0.000    0.868   22.500   20.475    6.609
     23.290  414.531    1.141    0.067    0.398    0.067    0.804   22.322   20.045    7.020
     23.300  413.459    1.115    0.067    0.300    0.033    0.815   21.750   20.243    6.816
     23.310  413.372    1.016    0.067    0.254    0.000    0.796   21.637   20.395    7.034
     23.320  413.873    1.096    0.138    0.405    0.033    0.761   22.662   20.235    6.863
     23.330  417.934    1.278    0.033    0.251    0.033    0.864   22.590   19.814    7.099
     23.340  418.225    1.285    0.205    0.359    0.033    0.959   22.368   19.922    7.049
     23.350  416.078    1.229    0.134    0.244    0.000    0.750   22.394   19.555    6.956
     23.360  417.921    1.202    0.100    0.293    0.000    0.784   22.379   19.726    6.883
     23.370  415.887    1.123    0.094    0.438    0.067    0.872   22.151   20.441    7.067
     23.380  418.835    1.255    0.067    0.389    0.033    0.800   22.036   19.599    7.256
     23.390  418.437    1.403    0.167    0.374    0.033    0.962   22.803   21.049    7.566
     23.400  419.331    1.308    0.100    0.307    0.033    1.099   23.067   19.887    6.840
     23.410  414.261    1.248    0.100    0.292    0.033    0.936   22.078   19.286    6.823
     23.420  413.384    1.361    0.100    0.378    0.000    0.830   23.272   20.254    6.589
     23.430  412.273    1.126    0.134    0.254    0.033    0.807   23.003   20.138    7.085
     23.440  416.623    1.195    0.067    0.254    0.000    0.697   21.917   20.565    7.495
     23.450  418.563    1.312    0.100    0.299    0.067    0.621   23.120   19.589    7.111
     23.460  415.387    1.509    0.100    0.419    0.000    0.871   22.198   20.723    6.823
     23.470  416.755    1.361    0.067    0.359    0.033    0.875   23.405   19.688    7.004
     23.480  417.789    1.312    0.100    0.254    0.000    0.701   23.380   20.499    6.686
     23.490  417.025    1.274    0.067    0.409    0.000    0.845   22.584   20.857    7.079
     23.500  418.808    1.202    0.167    0.456    0.000    0.992   22.493   20.694    7.428
     23.510  421.946    1.334    0.100    0.281    0.033    0.849   23.006   20.331    7.342
     23.520  419.217    1.035    0.033    0.378    0.033    0.712   23.005   20.473    6.708
     23.530  417.854    1.160    0.067    0.359    0.067    0.727   22.577   20.520    6.916
     23.540  419.517    1.016    0.000    0.341    0.033    1.016   22.539   20.359    7.129
     23.550  422.379    1.221    0.067    0.465    0.033    0.879   22.809   20.651    6.758
     23.560  418.827    1.213    0.127    0.465    0.067    0.803   23.408   20.387    7.312
     23.570  416.687    1.085    0.100    0.403    0.000    0.872   23.156   20.482    6.945
     23.580  414.831    1.301    0.134    0.445    0.067    0.890   22.783   20.866    6.528
     23.590  413.064    1.141    0.100    0.452    0.000    0.955   22.725   20.873    6.698
     23.600  415.292    1.107    0.067    0.452    0.000    0.906   22.343   20.199    6.693
     23.610  420.089    1.228    0.100    0.476    0.033    0.872   23.134   20.856    7.107
     23.620  417.668    1.047    0.033    0.476    0.000    0.795   22.316   19.752    6.735
     23.630  415.331    1.376    0.127    0.367    0.000    0.849   22.313   20.100    6.561
     23.640  418.564    1.179    0.160    0.518    0.067    0.946   22.870   22.300    6.615
     23.650  416.298    1.267    0.060    0.438    0.033    0.856   23.414   20.413    7.034
     23.660  414.431    1.407    0.105    0.412    0.000    1.110   22.281   20.501    6.889
     23.670  418.704    1.179    0.000    0.461    0.000    0.856   22.211   20.106    6.947
     23.680  417.965    1.248    0.000    0.345    0.067    0.837   22.918   20.927    6.294
     23.690  415.940    1.009    0.067    0.368    0.000    0.754   23.292   20.470    7.242
     23.700  416.518    1.088    0.033    0.381    0.000    0.773   22.227   20.073    7.265
     23.710  419.971    1.073    0.033    0.462    0.000    0.819   22.689   20.618    6.930
     23.720  419.947    1.240    0.067    0.325    0.033    0.837   22.479   20.637    6.586
     23.730  420.148    1.285    0.033    0.412    0.033    0.686   22.658   21.065    6.911
     23.740  419.013    1.172    0.134    0.498    0.033    0.758   22.299   20.534    6.380
     23.750  416.720    1.088    0.100    0.480    0.000    0.856   22.098   19.958    6.653
     23.760  417.169    1.153    0.067    0.479    0.033    0.833   22.752   20.149    6.431
     23.770  419.172    1.418    0.067    0.445    0.000    0.898   22.580   20.727    6.707
     23.780  420.999    1.153    0.105    0.405    0.033    0.655   22.442   20.648    6.947
     23.790  418.852    1.153    0.100    0.385    0.033    0.773   22.545   20.121    6.695
     23.800  418.132    1.206    0.100    0.321    0.000    0.720   22.928   20.181    7.063
     23.810  417.967    1.278    0.134    0.431    0.033    0.909   22.942   19.807    6.742
     23.820  417.098    1.285    0.100    0.354    0.000    0.750   22.669   19.737    6.468
     23.830  419.271    1.369    0.100    0.452    0.033    0.890   21.648   20.399    6.978
     23.840  415.355    0.982    0.067    0.445    0.000    0.803   21.974   21.707    6.884
     23.850  417.468    1.115    0.167    0.321    0.000    0.981   22.632   20.825    6.769
     23.860  413.009    0.993    0.033    0.635    0.033    0.875   22.846   19.858    6.729
     23.870  418.089    1.195    0.100    0.554    0.067    0.743   22.761   20.688    6.728
     23.880  415.678    1.202    0.167    0.414    0.033    0.913   23.611   19.191    7.159
     23.890  412.024    0.956    0.067    0.493    0.000    0.970   22.043   21.179    7.047
     23.900  413.929    1.149    0.067    0.493    0.033    1.016   22.688   19.351    7.459
     23.910  416.501    1.016    0.033    0.539    0.000    0.754   22.493   20.170    6.816
     23.920  413.878    1.073    0.100    0.445    0.027    0.758   22.390   20.132    7.098
     23.930  413.976    1.206    0.134    0.481    0.033    0.705   22.713   19.720    6.428
     23.940  416.539    1.229    0.134    0.483    0.000    0.894   22.404   20.468    6.906
     23.950  414.176    1.350    0.100    0.523    0.000    0.769   22.747   19.786    6.779
     23.960  415.165    1.126    0.033    0.352    0.033    0.837   22.770   20.284    6.629
     23.970  413.855    1.403    0.067    0.448    0.033    0.955   22.301   20.045    6.792
     23.980  416.517    1.009    0.033    0.512    0.033    0.807   22.817   20.817    6.823
     23.990  419.437    1.301    0.067    0.543    0.033    0.792   22.761   20.449    6.519
     24.000  420.428    1.206    0.067    0.354    0.033    0.742   22.257   21.038    6.904
     24.010  418.526    1.115    0.100    0.354    0.033    0.883   22.634   20.049    6.119
     24.020  417.432    1.202    0.067    0.452    0.067    0.909   22.494   19.789    5.953
     24.030  418.546    1.187    0.033    0.345    0.067    0.749   22.954   20.080    6.629
     24.040  421.996    1.350    0.067    0.354    0.033    0.617   22.711   20.682    6.776
     24.050  423.112    1.115    0.067    0.493    0.100    0.531   22.534   19.183    6.914
     24.060  421.487    1.141    0.033    0.395    0.033    0.497   22.038   19.589    6.687
     24.070  418.108    1.126    0.100    0.426    0.033    0.652   22.875   20.773    6.836
     24.080  416.631    1.137    0.067    0.586    0.134    0.673   22.238   20.018    7.089
     24.090  417.432    1.115    0.134    0.474    0.067    0.633   22.435   20.224    6.814
     24.100  417.068    1.145    0.033    0.445    0.000    0.663   24.135   20.369    6.712
     24.110  420.614    1.183    0.067    0.510    0.033    0.788   23.530   21.045    6.318
     24.120  417.532    1.399    0.033    0.445    0.033    0.534   23.081   19.728    6.007
     24.130  415.207    1.282    0.067    0.272    0.033    0.480   22.420   20.471    5.994
     24.140  421.913    1.195    0.067    0.450    0.033    0.988   22.524   20.635    6.855
     24.150  417.606    1.285    0.060    0.575    0.033    0.818   22.930   20.891    6.473
     24.160  418.924    1.195    0.134    0.535    0.033    0.826   23.491   20.540    6.124
     24.170  417.694    1.206    0.100    0.474    0.067    0.739   22.312   20.446    6.368
     24.180  420.647    1.293    0.067    0.428    0.000    0.796   23.243   20.598    6.049
     24.190  415.493    1.422    0.033    0.441    0.000    0.746   23.438   20.290    5.738
     24.200  417.843    1.141    0.067    0.582    0.033    0.693   22.837   21.016    6.195
     24.210  418.966    1.282    0.067    0.474    0.033    0.856   23.207   20.778    6.635
     24.220  419.823    1.346    0.067    0.441    0.033    0.640   22.183   20.718    6.636
     24.230  420.801    1.346    0.067    0.497    0.000    0.804   22.047   20.728    6.338
     24.240  421.886    1.350    0.033    0.643    0.033    0.966   22.956   20.769    6.884
     24.250  426.159    1.437    0.094    0.554    0.067    0.921   22.796   20.503    6.805
     24.260  421.497    1.407    0.071    0.558    0.033    0.962   23.309   21.191    6.755
     24.270  418.619    1.464    0.094    0.522    0.033    1.072   22.825   20.234    6.297
     24.280  419.119    1.248    0.067    0.474    0.033    0.693   22.720   21.074    6.852
     24.290  415.589    1.255    0.033    0.560    0.033    0.860   22.765   20.708    6.005
     24.300  415.791    1.240    0.033    0.408    0.033    0.773   23.140   20.977    6.648
     24.310  417.850    1.270    0.094    0.378    0.033    0.610   22.782   20.876    6.474
     24.320  415.349    1.248    0.067    0.341    0.000    0.974   23.805   20.589    5.895
     24.330  413.095    1.373    0.067    0.381    0.000    1.110   22.325   20.230    7.096
     24.340  415.384    1.346    0.033    0.479    0.033    0.875   22.784   19.174    6.511
     24.350  415.082    1.293    0.033    0.494    0.033    0.848   22.167   19.493    6.565
     24.360  414.591    1.392    0.127    0.497    0.067    0.803   21.902   19.755    6.526
     24.370  413.960    1.540    0.033    0.408    0.000    0.826   22.487   20.340    5.998
     24.380  416.168    1.376    0.033    0.401    0.033    0.686   23.255   20.585    6.003
     24.390  420.831    1.471    0.033    0.341    0.000    0.682   23.419   21.667    6.020
     24.400  417.241    1.456    0.033    0.479    0.033    0.939   22.648   20.066    5.711
     24.410  415.241    1.206    0.100    0.454    0.033    0.879   21.801   20.134    5.661
     24.420  415.358    1.384    0.100    0.461    0.033    0.747   22.196   20.647    5.994
     24.430  420.768    1.441    0.067    0.414    0.033    0.857   22.287   19.895    6.047
     24.440  417.714    1.547    0.105    0.378    0.033    0.777   21.978   20.197    5.526
     24.450  418.854    1.248    0.100    0.630    0.033    0.724   22.660   20.862    5.795
     24.460  416.216    1.107    0.067    0.546    0.000    0.614   22.683   19.610    6.726
     24.470  419.745    1.221    0.100    0.433    0.033    0.761   23.512   20.315    6.268
     24.480  415.628    1.308    0.100    0.445    0.033    0.678   21.863   21.170    6.222
     24.490  417.229    1.176    0.067    0.465    0.033    0.686   22.248   19.910    6.624
     24.500  413.307    1.445    0.067    0.334    0.067    0.841   22.147   20.022    6.280
     24.510  412.480    1.335    0.067    0.265    0.000    0.591   21.967   20.120    5.861
     24.520  414.273    1.339    0.160    0.378    0.033    0.834   21.909   20.617    5.770
     24.530  418.099    1.361    0.067    0.378    0.033    0.792   21.136   20.770    6.441
     24.540  418.887    1.505    0.100    0.498    0.000    0.557   22.459   19.901    6.388
     24.550  417.134    1.354    0.067    0.352    0.033    0.667   21.703   20.122    6.444
     24.560  413.697    1.259    0.100    0.378    0.000    0.557   22.889   18.962    5.794
     24.570  420.926    1.388    0.100    0.389    0.033    0.943   23.209   21.234    6.636
     24.580  417.866    1.100    0.067    0.367    0.067    0.785   22.375   21.543    6.436
     24.590  419.584    1.088    0.100    0.508    0.033    0.803   22.609   21.107    6.981
     24.600  417.134    1.035    0.100    0.408    0.033    0.924   21.496   20.594    6.834
     24.610  417.158    1.062    0.100    0.423    0.000    0.698   22.472   20.352    6.619
     24.620  420.432    1.088    0.100    0.378    0.033    0.943   22.137   20.512    6.582
     24.630  419.575    1.195    0.094    0.438    0.033    0.932   22.020   21.140    6.551
     24.640  414.627    1.464    0.100    0.419    0.000    0.818   21.947   21.088    6.525
     24.650  412.355    1.179    0.067    0.336    0.000    1.008   22.401   20.822    6.845
     24.660  417.633    1.248    0.067    0.472    0.033    0.989   22.246   20.653    6.457
     24.670  418.628    1.365    0.067    0.412    0.000    1.030   22.745   21.023    7.004
     24.680  416.184    1.270    0.000    0.426    0.033    0.868   21.664   21.076    6.970
     24.690  416.500    1.267    0.033    0.388    0.067    0.761   22.604   20.256    6.674
     24.700  414.913    1.396    0.033    0.281    0.000    0.943   21.861   20.787    7.124
     24.710  417.433    1.596    0.094    0.448    0.000    0.860   21.825   20.368    7.127
     24.720  412.116    1.426    0.100    0.445    0.000    0.656   21.574   19.955    7.375
     24.730  415.496    1.259    0.067    0.441    0.033    0.689   21.267   20.302    6.915
     24.740  411.044    1.062    0.067    0.438    0.033    0.742   21.167   21.066    6.632
     24.750  413.434    1.229    0.038    0.461    0.033    0.587   22.315   19.952    6.927
     24.760  413.048    1.153    0.138    0.512    0.000    0.754   22.277   20.217    7.296
     24.770  416.936    1.123    0.071    0.321    0.000    0.716   22.521   20.900    6.936
     24.780  415.162    1.195    0.067    0.472    0.000    0.742   22.417   19.992    7.076
     24.790  412.519    1.134    0.100    0.321    0.033    0.595   21.188   20.171    7.020
     24.800  415.373    0.982    0.100    0.426    0.067    0.776   21.873   20.848    6.542
     24.810  415.127    1.176    0.067    0.414    0.000    0.906   20.934   20.781    6.846
     24.820  418.217    1.149    0.100    0.441    0.033    0.727   22.204   20.937    6.553
     24.830  417.758    0.990    0.067    0.392    0.033    0.621   20.831   19.929    7.115
     24.840  416.447    1.361    0.100    0.448    0.000    0.583   20.879   19.300    6.790
     24.850  414.782    1.195    0.067    0.525    0.000    0.508   21.413   19.535    6.847
     24.860  418.664    1.426    0.067    0.479    0.000    0.682   21.945   19.472    7.253
     24.870  416.541    1.361    0.071    0.494    0.033    0.606   21.276   19.291    6.581
     24.880  416.463    1.282    0.067    0.434    0.000    0.675   21.415   20.206    6.877
     24.890  416.962    1.532    0.071    0.528    0.000    0.939   21.506   20.071    6.624
     24.900  418.980    1.221    0.000    0.572    0.000    0.591   20.766   20.294    6.478
     24.910  414.667    1.248    0.000    0.414    0.033    0.963   21.028   19.755    7.079
     24.920  412.603    1.232    0.033    0.472    0.000    0.724   21.151   19.132    6.707
     24.930  418.696    1.327    0.033    0.455    0.033    0.853   21.991   20.972    6.869
     24.940  415.416    1.388    0.067    0.328    0.000    0.849   21.495   20.903    7.268
     24.950  414.847    1.361    0.067    0.419    0.000    0.925   21.364   20.209    6.895
     24.960  416.173    1.221    0.100    0.328    0.027    0.754   21.891   21.099    6.636
     24.970  411.588    1.248    0.033    0.348    0.000    0.807   21.281   20.468    6.515
     24.980  415.879    1.221    0.105    0.474    0.000    1.007   21.927   21.187    6.057
     24.990  416.654    1.229    0.033    0.385    0.000    0.864   21.638   20.597    6.456
     25.000  416.854    1.168    0.100    0.414    0.000    0.841   21.815   19.748    6.334
     25.010  414.776    1.282    0.105    0.389    0.000    0.943   21.484   19.923    6.541
     25.020  413.903    1.062    0.067    0.318    0.067    0.818   22.477   20.311    6.163
     25.030  413.297    1.206    0.067    0.367    0.000    0.886   21.763   19.608    6.498
     25.040  414.148    1.229    0.067    0.261    0.033    0.867   21.751   20.226    6.692
     25.050  414.366    1.232    0.067    0.378    0.033    0.848   22.031   21.218    6.807
     25.060  416.921    1.320    0.067    0.378    0.000    1.045   22.169   20.431    6.782
     25.070  414.585    1.267    0.067    0.261    0.033    0.894   21.381   20.148    5.960
     25.080  417.272    1.312    0.033    0.412    0.033    0.909   21.249   19.833    6.730
     25.090  414.302    1.073    0.067    0.388    0.033    1.003   20.896   19.732    7.110
     25.100  420.900    1.221    0.033    0.461    0.000    1.008   21.430   20.321    6.229
     25.110  416.183    1.354    0.000    0.321    0.000    0.878   21.590   20.281    6.725
     25.120  418.427    1.202    0.067    0.294    0.033    0.955   21.933   20.508    7.503
     25.130  419.501    1.334    0.000    0.314    0.033    1.011   21.616   21.576    7.390
     25.140  416.718    1.354    0.071    0.278    0.033    0.837   22.090   20.593    7.467
     25.150  416.508    1.195    0.071    0.376    0.033    0.871   22.654   19.269    7.200
     25.160  414.247    1.312    0.067    0.237    0.033    1.072   21.793   20.298    7.355
     25.170  414.387    1.346    0.067    0.281    0.033    0.780   22.087   19.486    6.837
     25.180  421.071    1.380    0.067    0.348    0.000    1.006   22.352   21.110    6.835
     25.190  415.868    1.327    0.071    0.274    0.033    0.788   22.213   20.239    6.329
     25.200  415.267    1.293    0.038    0.307    0.000    0.965   23.020   20.317    6.430
     25.210  414.895    1.179    0.038    0.334    0.000    0.792   22.450   19.830    6.524
     25.220  415.450    1.441    0.033    0.352    0.033    0.872   22.957   19.524    7.146
     25.230  415.074    1.115    0.033    0.292    0.033    0.723   22.212   20.175    6.026
     25.240  415.905    1.327    0.033    0.341    0.033    0.686   22.062   20.350    6.007
     25.250  415.192    1.232    0.000    0.160    0.000    0.829   21.829   20.213    6.297
     25.260  418.963    1.248    0.033    0.307    0.000    0.996   21.802   20.401    7.079
     25.270  417.051    1.195    0.033    0.247    0.000    0.811   22.014   19.908    6.259
     25.280  415.972    1.490    0.000    0.274    0.033    0.685   21.775   20.931    6.720
     25.290  414.062    1.126    0.000    0.274    0.000    0.780   22.561   20.048    6.808
     25.300  416.793    1.251    0.033    0.311    0.000    0.754   21.516   19.732    6.668
     25.310  417.537    1.255    0.000    0.321    0.033    0.818   22.712   20.130    6.129
     25.320  412.841    1.532    0.000    0.194    0.000    0.598   22.731   19.762    6.563
     25.330  418.447    1.369    0.033    0.287    0.067    0.739   22.394   19.797    6.755
     25.340  414.501    1.339    0.033    0.374    0.067    0.773   22.019   19.399    7.598
     25.350  420.655    1.339    0.000    0.385    0.033    0.617   22.995   19.927    7.355
     25.360  419.289    1.308    0.067    0.399    0.033    0.739   22.652   19.907    6.662
     25.370  417.031    1.255    0.000    0.414    0.000    0.519   22.050   20.610    6.688
     25.380  415.478    1.346    0.000    0.354    0.033    0.754   21.935   20.794    6.354
     25.390  413.135    1.429    0.067    0.254    0.000    0.784   22.270   19.504    6.855
     25.400  414.411    1.073    0.000    0.354    0.033    0.867   21.640   19.094    6.736
     25.410  412.354    1.088    0.000    0.463    0.033    0.765   21.084   19.297    6.163
     25.420  416.757    1.487    0.033    0.419    0.067    0.848   21.752   19.370    6.841
     25.430  413.063    1.206    0.033    0.388    0.033    0.913   21.129   19.677    7.135
     25.440  416.854    1.312    0.105    0.321    0.033    0.920   22.232   19.743    7.098
     25.450  417.998    1.274    0.000    0.468    0.000    0.898   22.744   19.415    6.954
     25.460  415.299    1.354    0.033    0.354    0.000    0.845   22.570   18.807    6.655
     25.470  414.125    1.195    0.060    0.354    0.000    0.962   21.631   19.501    7.228
     25.480  411.910    1.505    0.000    0.348    0.033    0.587   21.332   18.313    7.055
     25.490  413.573    1.354    0.033    0.448    0.000    0.777   21.681   18.715    6.635
     25.500  415.587    1.323    0.000    0.505    0.000    0.906   22.772   18.980    6.538
     25.510  417.490    1.194    0.067    0.374    0.033    0.739   21.777   19.477    6.831
     25.520  414.646    1.293    0.134    0.348    0.000    0.849   20.604   19.405    6.701
     25.530  415.846    1.301    0.067    0.381    0.000    0.781   21.943   19.671    7.339
     25.540  417.011    1.320    0.172    0.408    0.000    0.796   21.865   20.261    7.306
     25.550  418.557    1.387    0.033    0.408    0.033    0.867   20.737   20.196    6.427
     25.560  415.564    1.221    0.038    0.352    0.000    0.811   21.649   20.578    7.041
     25.570  417.637    1.100    0.033    0.314    0.033    0.777   22.344   20.191    6.962
     25.580  418.209    1.267    0.071    0.341    0.033    0.853   21.425   21.040    7.049
     25.590  418.078    1.115    0.000    0.348    0.000    0.773   22.349   19.866    7.000
     25.600  414.281    1.426    0.067    0.486    0.000    0.932   22.283   20.582    6.473
     25.610  413.501    1.232    0.000    0.412    0.000    1.049   21.938   20.716    6.269
     25.620  415.103    1.418    0.000    0.452    0.000    0.920   22.348   19.726    6.873
     25.630  415.305    1.168    0.033    0.374    0.000    1.011   22.099   19.919    6.489
     25.640  415.961    1.195    0.000    0.419    0.033    0.621   21.784   19.832    7.094
     25.650  414.081    1.282    0.000    0.414    0.000    0.705   21.953   20.132    6.448
     25.660  417.835    1.206    0.067    0.381    0.000    0.952   21.726   20.358    6.654
     25.670  416.318    1.168    0.000    0.408    0.000    0.758   22.076   20.861    6.348
     25.680  418.501    1.229    0.000    0.354    0.000    0.560   22.525   20.317    6.541
     25.690  416.723    1.259    0.033    0.468    0.000    0.826   22.269   20.052    6.734
     25.700  413.751    1.123    0.033    0.474    0.033    0.773   22.683   20.052    5.936
     25.710  413.503    1.176    0.105    0.498    0.000    0.546   22.463   19.701    6.265
     25.720  416.928    0.982    0.033    0.385    0.033    0.792   22.740   19.815    6.783
     25.730  416.823    1.445    0.067    0.416    0.033    0.765   21.336   19.596    6.530
     25.740  413.579    1.202    0.000    0.434    0.000    0.712   21.750   19.586    6.397
     25.750  413.044    1.357    0.000    0.448    0.033    0.652   22.511   19.428    6.630
     25.760  414.856    1.126    0.067    0.321    0.000    0.663   22.456   19.574    6.531
     25.770  415.603    1.168    0.033    0.388    0.033    0.636   22.292   19.147    6.434
     25.780  416.132    1.380    0.033    0.434    0.033    0.777   22.560   20.379    6.303
     25.790  413.470    1.270    0.033    0.388    0.000    0.761   22.744   19.673    6.495
     25.800  414.158    1.176    0.067    0.419    0.000    0.720   21.046   20.341    6.863
     25.810  416.311    1.043    0.172    0.285    0.067    0.860   22.231   20.351    6.384
     25.820  413.265    1.267    0.100    0.285    0.033    0.830   22.619   20.168    6.285
     25.830  414.208    1.335    0.000    0.392    0.033    0.761   21.938   19.124    6.106
     25.840  415.904    1.434    0.033    0.385    0.000    0.781   21.536   19.969    6.080
     25.850  416.395    1.221    0.033    0.405    0.000    0.948   22.200   19.999    6.245
     25.860  420.977    1.410    0.100    0.374    0.033    0.891   22.622   20.395    6.019
     25.870  412.554    1.190    0.000    0.281    0.033    0.804   22.412   19.582    5.988
     25.880  417.547    1.312    0.033    0.180    0.033    0.690   22.458   20.026    6.020
     25.890  417.450    1.164    0.033    0.412    0.033    0.951   22.756   20.183    6.652
     25.900  414.162    1.270    0.000    0.360    0.033    0.747   21.973   19.921    6.130
     25.910  416.610    1.168    0.033    0.247    0.033    0.837   22.535   19.830    7.035
     25.920  416.420    1.312    0.000    0.314    0.033    0.618   22.851   19.761    6.712
     25.930  416.824    1.354    0.105    0.385    0.000    0.675   23.406   19.866    6.396
     25.940  418.053    1.361    0.000    0.247    0.067    0.872   23.378   20.089    6.511
     25.950  414.776    1.429    0.100    0.254    0.033    0.796   22.430   20.402    5.748
     25.960  417.259    1.357    0.105    0.341    0.000    0.924   22.122   19.994    6.248
     25.970  418.071    1.312    0.067    0.318    0.033    0.913   23.503   20.752    6.520
     25.980  417.404    1.248    0.033    0.314    0.033    0.746   22.815   20.299    6.911
     25.990  418.259    1.115    0.033    0.307    0.033    0.758   22.297   20.857    6.645
     26.000  416.378    1.195    0.198    0.334    0.000    0.849   21.483   19.849    6.279
     26.010  415.802    1.285    0.000    0.287    0.000    0.955   22.339   19.807    6.145
     26.020  415.882    1.259    0.100    0.314    0.000    1.042   21.542   19.979    6.166
     26.030  416.591    1.418    0.067    0.254    0.000    0.678   22.442   20.451    6.131
     26.040  415.996    1.168    0.100    0.318    0.033    0.735   21.726   20.325    5.876
     26.050  419.576    1.452    0.067    0.274    0.033    0.781   22.555   20.467    6.007
     26.060  416.953    1.229    0.094    0.325    0.033    0.849   22.762   20.410    6.635
     26.070  418.091    1.346    0.000    0.281    0.067    0.773   21.710   19.833    6.162
     26.080  414.528    1.289    0.167    0.311    0.033    0.837   22.159   20.317    6.186
     26.090  419.596    1.282    0.038    0.341    0.000    0.860   22.298   19.834    6.062
     26.100  415.209    1.320    0.105    0.281    0.000    0.701   22.126   19.442    6.417
     26.110  417.411    1.274    0.000    0.287    0.000    0.652   22.023   19.851    6.407
     26.120  414.284    1.426    0.033    0.401    0.000    0.837   22.255   19.925    5.758
     26.130  410.361    1.327    0.000    0.465    0.000    0.970   22.917   19.491    5.902
     26.140  411.949    1.354    0.033    0.341    0.000    0.909   22.956   19.265    5.991
     26.150  415.399    1.376    0.067    0.374    0.033    1.008   22.139   20.377    6.286
     26.160  415.557    1.339    0.000    0.247    0.000    0.720   23.391   19.495    6.204
     26.170  415.058    1.392    0.000    0.374    0.000    0.788   22.664   19.977    6.776
     26.180  417.666    1.267    0.067    0.307    0.033    0.606   22.677   20.706    6.432
     26.190  413.393    1.168    0.033    0.445    0.000    0.708   22.921   19.592    6.459
     26.200  410.446    1.392    0.138    0.367    0.033    0.739   22.313   18.570    6.714
     26.210  414.454    1.297    0.000    0.445    0.033    0.762   22.351   19.420    6.632
     26.220  411.526    1.221    0.105    0.378    0.000    0.770   21.921   19.179    6.313
     26.230  415.545    1.524    0.100    0.321    0.027    1.117   22.622   20.201    6.634
     26.240  415.905    1.301    0.000    0.378    0.000    0.955   22.578   19.732    6.468
     26.250  413.521    1.274    0.100    0.378    0.033    0.947   23.002   19.947    6.157
     26.260  413.885    1.285    0.038    0.285    0.000    0.739   22.938   20.349    5.999
     26.270  414.146    1.107    0.033    0.325    0.000    0.625   22.622   19.968    6.410
     26.280  417.848    1.137    0.033    0.285    0.000    0.693   23.251   19.827    6.874
     26.290  416.380    1.062    0.067    0.498    0.000    0.742   23.197   19.340    5.909
     26.300  419.014    1.115    0.000    0.405    0.000    0.697   23.431   18.675    7.064
     26.310  414.401    1.312    0.194    0.374    0.000    0.735   22.186   19.523    6.713
     26.320  415.889    1.479    0.134    0.434    0.094    0.845   22.654   19.330    6.815
     26.330  412.349    1.206    0.134    0.348    0.000    0.777   21.457   18.546    7.159
     26.340  409.455    1.301    0.071    0.254    0.027    0.679   21.860   19.115    6.645
     26.350  412.460    1.141    0.000    0.304    0.033    0.818   21.708   19.783    6.934
     26.360  413.325    1.274    0.134    0.325    0.000    0.996   20.874   19.963    6.439
     26.370  413.983    1.267    0.033    0.378    0.000    0.758   22.864   19.407    6.816
     26.380  407.492    1.285    0.067    0.304    0.033    0.788   22.273   19.061    7.140
     26.390  411.596    1.380    0.100    0.211    0.000    0.872   21.326   19.103    6.712
     26.400  410.238    1.255    0.201    0.401    0.000    0.925   22.874   19.351    6.347
     26.410  409.488    1.339    0.100    0.371    0.027    0.709   22.316   18.626    6.752
     26.420  413.856    1.179    0.127    0.341    0.027    1.012   22.206   19.350    7.149
     26.430  411.301    1.248    0.100    0.360    0.000    0.890   22.564   19.064    7.105
     26.440  411.404    1.259    0.067    0.281    0.000    0.796   21.547   19.233    6.994
     26.450  408.829    1.399    0.100    0.367    0.000    0.879   22.787   19.424    6.334
     26.460  410.673    1.354    0.033    0.254    0.000    0.724   22.389   19.489    6.275
     26.470  408.948    1.361    0.138    0.247    0.000    0.777   21.879   19.672    6.057
     26.480  408.903    1.248    0.100    0.244    0.000    0.750   21.807   19.892    6.655
     26.490  409.961    1.418    0.033    0.491    0.000    0.534   22.200   19.369    6.863
     26.500  409.939    1.248    0.033    0.341    0.000    0.598   22.261   18.727    7.032
     26.510  408.979    1.100    0.127    0.314    0.000    0.576   22.582   19.612    6.848
     26.520  406.727    1.274    0.033    0.438    0.000    0.663   22.351   19.615    6.873
     26.530  406.017    1.350    0.033    0.405    0.000    0.466   22.521   19.476    6.850
     26.540  408.742    1.274    0.067    0.348    0.000    0.598   22.006   20.085    6.520
     26.550  411.405    1.020    0.100    0.405    0.000    0.648   23.033   19.771    6.835
     26.560  411.109    1.240    0.033    0.334    0.000    0.519   22.016   19.785    6.124
     26.570  412.544    1.168    0.134    0.307    0.033    0.337   23.200   19.975    6.505
     26.580  412.264    1.297    0.038    0.438    0.000    0.450   20.998   20.447    6.190
     26.590  411.521    1.088    0.067    0.254    0.033    0.607   22.899   19.941    5.671
     26.600  414.597    1.285    0.100    0.287    0.033    0.485   22.483   20.735    5.985
     26.610  413.434    1.176    0.100    0.321    0.000    0.580   22.224   20.069    6.064
     26.620  406.681    1.141    0.100    0.167    0.000    0.818   22.031   19.718    7.151
     26.630  412.611    1.183    0.067    0.412    0.033    0.644   22.382   19.513    6.772
     26.640  413.310    1.445    0.067    0.381    0.000    0.629   22.658   20.695    6.394
     26.650  408.833    1.221    0.067    0.254    0.000    0.614   21.939   19.676    6.921
     26.660  409.925    1.308    0.000    0.154    0.033    0.568   22.087   19.202    6.808
     26.670  408.008    1.312    0.067    0.233    0.033    0.603   22.700   20.118    6.102
     26.680  410.543    1.267    0.033    0.307    0.027    0.576   22.174   19.582    6.200
     26.690  403.874    1.354    0.000    0.274    0.033    0.462   22.333   19.146    6.203
     26.700  411.210    1.320    0.000    0.214    0.033    0.515   22.593   19.047    6.098
     26.710  411.437    1.339    0.067    0.281    0.033    0.671   22.233   19.301    6.049
     26.720  408.359    1.115    0.033    0.237    0.000    0.504   22.362   19.069    6.226
     26.730  412.888    1.202    0.033    0.254    0.000    0.531   22.054   19.682    6.176
     26.740  405.324    1.449    0.033    0.247    0.000    0.735   23.124   19.424    6.423
     26.750  406.874    1.202    0.033    0.194    0.000    0.988   22.869   20.061    6.559
     26.760  402.120    1.232    0.033    0.334    0.000    0.985   23.181   19.759    6.709
     26.770  409.757    1.176    0.033    0.314    0.033    0.962   22.887   19.443    6.537
     26.780  407.483    1.100    0.067    0.232    0.000    0.833   21.532   19.631    6.253
     26.790  410.210    1.376    0.033    0.254    0.000    0.925   22.495   19.272    6.592
     26.800  407.159    0.929    0.033    0.247    0.067    0.750   21.763   19.853    6.490
     26.810  410.375    1.088    0.000    0.221    0.000    0.720   22.219   20.319    6.617
     26.820  412.233    1.054    0.067    0.314    0.033    0.917   21.855   20.764    5.826
     26.830  407.542    1.221    0.067    0.367    0.000    0.974   23.075   19.814    6.311
     26.840  407.005    1.073    0.067    0.364    0.033    0.731   22.291   19.313    6.269
     26.850  403.104    1.009    0.000    0.441    0.000    0.784   21.424   18.898    6.378
     26.860  404.217    1.088    0.067    0.300    0.000    0.837   21.899   18.700    6.126
     26.870  406.750    1.020    0.000    0.321    0.033    0.803   22.507   19.383    6.805
     26.880  407.172    1.221    0.033    0.261    0.000    0.860   22.484   19.927    6.202
     26.890  407.852    1.210    0.033    0.479    0.000    0.792   23.530   18.384    5.908
     26.900  410.301    1.043    0.067    0.307    0.033    0.913   22.300   18.671    6.066
     26.910  408.084    1.274    0.000    0.307    0.000    0.481   22.718   19.941    5.315
     26.920  408.367    1.339    0.067    0.354    0.033    0.784   22.574   19.931    5.630
     26.930  408.096    1.312    0.094    0.300    0.000    0.742   22.384   19.785    6.030
     26.940  406.862    1.179    0.067    0.427    0.000    0.834   22.156   19.315    5.859
     26.950  407.713    1.187    0.067    0.458    0.033    0.860   22.307   19.939    5.924
     26.960  408.484    1.062    0.067    0.371    0.033    0.769   22.433   19.510    5.937
     26.970  407.734    1.137    0.033    0.371    0.000    0.882   23.486   19.811    6.100
     26.980  405.251    1.179    0.000    0.359    0.000    0.765   22.609   20.191    5.317
     26.990  405.861    1.399    0.100    0.412    0.000    0.781   22.569   19.256    6.072
     27.000  404.888    1.141    0.100    0.374    0.000    0.769   21.729   19.059    5.620
     27.010  407.552    1.179    0.033    0.465    0.000    0.966   21.959   19.334    6.215
     27.020  403.359    1.229    0.000    0.341    0.033    0.675   21.831   19.332    5.251
     27.030  404.681    1.259    0.000    0.472    0.000    0.784   22.059   19.539    6.122
     27.040  407.230    1.206    0.067    0.438    0.000    0.852   22.469   19.166    5.567
     27.050  405.954    1.088    0.033    0.578    0.000    0.754   22.427   18.911    5.266
     27.060  402.207    1.323    0.067    0.431    0.033    0.796   22.386   19.284    5.524
     27.070  407.007    1.274    0.067    0.518    0.000    0.678   22.629   19.286    6.065
     27.080  406.129    1.179    0.033    0.445    0.000    0.742   22.385   20.297    6.107
     27.090  406.851    1.168    0.033    0.307    0.000    0.724   22.459   19.500    6.597
     27.100  406.483    1.213    0.033    0.398    0.000    0.758   23.290   19.296    6.071
     27.110  408.862    1.248    0.067    0.391    0.033    0.591   23.293   19.418    6.378
     27.120  409.231    1.202    0.100    0.484    0.000    0.720   22.697   18.883    6.005
     27.130  404.936    1.232    0.033    0.461    0.033    0.701   22.536   19.217    5.432
     27.140  412.089    1.195    0.100    0.533    0.000    0.663   23.818   19.089    6.399
     27.150  410.284    1.123    0.105    0.465    0.033    0.841   23.637   19.617    6.079
     27.160  403.827    1.141    0.067    0.392    0.060    0.723   22.156   18.762    6.054
     27.170  405.182    1.115    0.067    0.345    0.067    0.766   22.060   21.029    5.748
     27.180  404.871    0.903    0.100    0.408    0.000    0.652   22.438   20.331    5.265
     27.190  408.610    1.274    0.067    0.408    0.000    0.849   22.274   20.149    6.485
     27.200  407.789    1.168    0.067    0.385    0.033    1.061   22.080   19.893    5.935
     27.210  410.130    1.168    0.067    0.381    0.033    0.837   23.059   20.172    6.264
     27.220  412.537    1.221    0.033    0.348    0.000    0.678   22.307   19.104    5.722
     27.230  409.494    1.384    0.067    0.405    0.033    0.735   22.774   19.515    6.038
     27.240  408.564    1.217    0.067    0.348    0.000    0.826   22.499   18.875    5.785
     27.250  408.661    1.270    0.067    0.371    0.000    0.731   21.940   19.541    5.560
     27.260  407.439    1.202    0.033    0.416    0.000    0.603   21.612   18.729    6.285
     27.270  409.960    1.255    0.033    0.472    0.033    0.844   21.994   20.108    5.345
     27.280  404.775    1.354    0.033    0.345    0.033    0.662   21.780   18.237    5.819
     27.290  409.717    1.088    0.067    0.318    0.033    0.875   21.599   19.056    6.265
     27.300  406.154    1.043    0.067    0.371    0.060    0.815   22.199   19.812    5.399
     27.310  406.411    1.069    0.033    0.191    0.000    0.906   23.043   19.424    5.613
     27.320  406.819    1.043    0.033    0.352    0.000    0.800   22.776   18.621    5.640
     27.330  408.356    1.009    0.067    0.251    0.000    0.675   21.960   19.692    6.080
     27.340  408.370    1.274    0.100    0.184    0.033    0.731   21.758   17.899    5.446
     27.350  413.507    1.115    0.167    0.251    0.000    0.906   22.545   18.933    5.588
     27.360  409.579    1.168    0.100    0.304    0.000    0.640   22.729   19.249    6.156
     27.370  408.961    1.141    0.138    0.318    0.000    0.633   22.057   18.853    5.850
     27.380  405.979    1.100    0.067    0.434    0.000    0.720   21.814   18.031    6.255
     27.390  408.275    1.221    0.067    0.381    0.000    0.909   22.031   18.928    6.260
     27.400  410.840    1.176    0.134    0.354    0.033    0.693   22.217   19.232    5.808
     27.410  406.263    1.130    0.067    0.254    0.033    0.735   23.056   19.021    6.355
     27.420  410.260    1.187    0.033    0.388    0.000    0.800   23.456   18.829    6.173
     27.430  411.964    1.248    0.067    0.234    0.000    0.652   23.445   19.448    5.777
     27.440  409.606    0.993    0.067    0.448    0.000    0.872   21.909   18.912    6.243
     27.450  408.578    1.259    0.033    0.441    0.033    0.833   22.939   19.104    6.121
     27.460  409.687    1.168    0.067    0.408    0.000    0.686   22.339   19.239    6.809
     27.470  407.893    1.160    0.033    0.408    0.067    0.883   22.850   18.961    6.422
     27.480  408.058    1.248    0.033    0.381    0.033    0.720   23.267   19.562    6.896
     27.490  407.780    1.137    0.127    0.408    0.000    0.749   22.593   20.382    6.674
     27.500  408.293    1.062    0.067    0.388    0.000    0.848   22.739   19.721    6.540
     27.510  407.978    1.073    0.067    0.285    0.033    0.822   21.894   19.561    6.962
     27.520  410.165    1.304    0.033    0.505    0.000    0.675   23.200   18.915    7.031
     27.530  407.626    1.020    0.067    0.318    0.000    0.758   22.268   18.717    7.144
     27.540  408.729    1.020    0.094    0.458    0.033    0.849   22.003   19.883    7.032
     27.550  411.875    1.221    0.000    0.398    0.033    0.796   21.897   19.558    7.165
     27.560  408.181    1.221    0.100    0.408    0.033    0.633   21.833   19.794    6.436
     27.570  407.468    1.069    0.033    0.300    0.000    0.796   21.994   19.220    6.248
     27.580  413.364    1.293    0.033    0.458    0.033    0.728   22.438   18.880    6.864
     27.590  410.967    1.312    0.000    0.374    0.033    0.659   21.388   19.287    6.607
     27.600  407.854    1.301    0.100    0.378    0.000    0.761   21.624   18.766    6.268
     27.610  407.432    1.399    0.033    0.348    0.000    0.690   21.415   19.024    6.829
     27.620  407.670    1.043    0.134    0.385    0.000    0.762   21.827   18.777    6.434
     27.630  407.587    1.115    0.094    0.398    0.000    0.678   22.022   18.850    6.374
     27.640  407.130    1.149    0.100    0.354    0.033    0.829   22.426   18.984    5.892
     27.650  410.037    1.164    0.000    0.345    0.000    0.985   22.001   19.888    6.511
     27.660  409.503    1.062    0.067    0.498    0.033    0.845   22.247   19.176    6.812
     27.670  409.021    1.244    0.067    0.345    0.000    0.929   21.858   19.494    6.393
     27.680  410.417    1.100    0.067    0.345    0.033    0.856   21.313   19.562    6.447
     27.690  406.317    1.339    0.033    0.352    0.000    0.818   21.865   19.512    5.918
     27.700  408.607    1.062    0.067    0.352    0.000    0.834   21.760   19.712    6.168
     27.710  407.299    1.259    0.033    0.480    0.000    0.784   20.777   19.249    5.808
     27.720  406.509    1.229    0.067    0.438    0.033    1.031   22.285   18.885    6.402
     27.730  409.796    1.392    0.000    0.352    0.000    0.894   22.339   18.661    6.298
     27.740  410.189    1.297    0.033    0.345    0.000    0.780   22.339   19.499    6.064
     27.750  411.862    1.407    0.033    0.338    0.000    0.666   22.089   19.982    6.704
     27.760  413.045    1.339    0.033    0.352    0.000    0.697   22.767   19.561    6.729
     27.770  409.170    1.285    0.033    0.348    0.000    0.822   23.267   19.470    6.256
     27.780  407.488    1.285    0.033    0.314    0.000    0.788   21.804   20.077    6.682
     27.790  410.497    1.490    0.067    0.341    0.000    0.947   22.120   19.833    6.500
     27.800  411.622    1.354    0.033    0.338    0.033    0.818   22.953   19.435    6.949
     27.810  411.526    1.339    0.067    0.434    0.033    0.621   22.719   20.052    6.967
     27.820  409.953    1.274    0.100    0.314    0.000    0.800   23.506   19.530    6.255
     27.830  411.424    1.312    0.033    0.405    0.000    0.735   23.582   19.570    6.924
     27.840  408.623    1.232    0.100    0.405    0.000    0.738   22.949   19.943    6.495
     27.850  410.391    1.141    0.067    0.314    0.033    0.675   22.863   20.181    5.987
     27.860  412.192    1.323    0.033    0.261    0.000    0.572   22.363   19.935    6.366
     27.870  407.019    1.339    0.071    0.281    0.067    0.663   22.637   18.989    6.476
     27.880  411.131    1.285    0.000    0.505    0.000    0.550   22.864   19.132    6.518
     27.890  404.929    1.088    0.000    0.412    0.000    0.496   22.762   19.122    6.531
     27.900  411.284    1.426    0.033    0.458    0.000    0.754   23.321   19.155    7.000
     27.910  406.940    1.354    0.105    0.292    0.000    0.697   21.840   19.499    6.301
     27.920  410.669    1.301    0.067    0.441    0.000    0.625   22.042   19.681    6.238
     27.930  413.724    1.274    0.100    0.366    0.033    0.890   22.760   19.525    6.678
     27.940  408.292    1.282    0.033    0.459    0.000    0.793   22.386   19.979    6.530
     27.950  409.148    1.168    0.033    0.546    0.033    0.849   21.770   20.184    6.173
     27.960  409.290    1.407    0.000    0.388    0.033    0.890   22.281   19.344    6.650
     27.970  411.703    1.308    0.033    0.254    0.000    0.636   22.880   19.586    6.678
     27.980  412.515    1.403    0.033    0.474    0.033    0.610   22.251   19.897    6.247
     27.990  413.408    1.267    0.000    0.501    0.000    0.663   21.859   19.564    6.399
     28.000  413.823    1.020    0.033    0.572    0.033    0.913   22.322   20.032    6.592
     28.010  410.558    1.206    0.033    0.392    0.033    0.738   21.616   19.921    6.465
     28.020  413.739    0.956    0.067    0.359    0.033    0.716   22.792   20.269    6.814
     28.030  411.333    1.168    0.067    0.433    0.000    0.841   22.931   19.919    6.318
     28.040  407.356    1.047    0.067    0.462    0.033    0.879   22.803   20.367    6.518
     28.050  409.527    1.259    0.033    0.649    0.033    0.940   22.644   20.475    6.442
     28.060  408.512    1.202    0.067    0.555    0.033    0.887   22.764   18.949    6.379
     28.070  406.617    1.168    0.100    0.569    0.100    0.902   22.653   19.291    6.493
     28.080  412.783    1.274    0.127    0.653    0.100    0.701   23.921   19.217    6.621
     28.090  408.066    1.270    0.100    0.361    0.033    0.701   22.622   19.168    6.660
     28.100  407.784    1.285    0.067    0.687    0.067    0.674   22.200   19.482    6.281
     28.110  407.377    1.312    0.067    0.474    0.033    0.621   22.428   19.522    6.365
     28.120  411.254    1.320    0.100    0.575    0.033    0.648   22.968   19.094    6.494
     28.130  408.694    1.096    0.067    0.448    0.033    0.788   22.567   19.443    6.549
     28.140  414.210    1.020    0.000    0.488    0.000    0.663   23.068   19.692    6.726
     28.150  405.896    1.088    0.067    0.515    0.000    0.844   22.584   19.490    6.815
     28.160  406.493    1.062    0.067    0.548    0.033    0.867   22.733   19.321    6.409
     28.170  405.192    1.073    0.000    0.548    0.033    1.045   21.335   20.039    6.453
     28.180  409.804    1.009    0.033    0.335    0.000    0.792   22.495   20.042    6.891
     28.190  407.814    1.126    0.100    0.488    0.033    0.932   21.353   19.539    6.599
     28.200  407.168    1.285    0.067    0.381    0.033    1.015   21.673   20.056    6.759
     28.210  404.529    1.179    0.033    0.441    0.000    0.883   21.325   19.445    6.342
     28.220  411.477    1.232    0.033    0.341    0.033    0.966   23.335   20.617    6.385
     28.230  411.383    1.179    0.000    0.498    0.000    0.894   22.307   20.330    6.190
     28.240  409.186    1.285    0.033    0.455    0.000    0.996   22.413   19.960    6.314
     28.250  408.772    1.217    0.038    0.304    0.000    0.685   22.472   19.821    5.937
     28.260  406.732    1.213    0.000    0.357    0.000    0.754   22.309   19.665    6.643
     28.270  409.264    1.282    0.000    0.296    0.000    0.644   21.436   19.758    6.002
     28.280  409.690    0.956    0.033    0.214    0.000    0.818   23.058   18.555    6.206
     28.290  414.783    1.251    0.033    0.304    0.033    0.784   21.812   19.578    6.901
     28.300  410.252    1.285    0.033    0.367    0.000    0.886   21.035   20.024    6.793
     28.310  406.755    1.293    0.067    0.388    0.033    0.841   22.474   19.060    5.921
     28.320  411.776    1.141    0.067    0.445    0.067    0.936   22.150   19.417    6.001
     28.330  406.223    1.248    0.000    0.388    0.033    0.984   22.132   19.871    5.882
     28.340  409.283    1.088    0.027    0.441    0.000    0.939   21.793   19.182    6.428
     28.350  411.176    1.153    0.000    0.501    0.000    1.008   21.838   19.913    6.153
     28.360  408.021    1.248    0.033    0.408    0.000    0.906   22.438   19.366    6.198
     28.370  406.233    1.160    0.033    0.261    0.000    1.026   22.622   19.818    6.068
     28.380  408.731    1.232    0.033    0.354    0.000    0.886   21.639   19.847    5.444
     28.390  410.090    1.126    0.000    0.294    0.033    0.897   21.405   20.093    5.605
     28.400  404.775    1.062    0.000    0.421    0.000    0.985   21.411   19.218    6.214
     28.410  413.218    1.240    0.067    0.328    0.033    0.807   21.357   19.566    5.994
     28.420  412.257    1.149    0.033    0.414    0.000    0.723   22.507   19.318    6.162
     28.430  411.013    1.285    0.000    0.392    0.033    0.826   21.981   20.210    6.001
     28.440  408.738    1.153    0.000    0.426    0.000    0.974   22.287   19.506    6.379
     28.450  414.143    1.388    0.000    0.385    0.000    0.962   21.359   19.092    6.375
     28.460  407.857    1.259    0.100    0.455    0.033    0.841   22.180   18.835    6.310
     28.470  409.947    1.434    0.000    0.307    0.000    0.826   21.993   18.792    6.688
     28.480  408.831    1.339    0.100    0.247    0.033    0.780   21.553   19.294    6.115
     28.490  414.756    1.217    0.134    0.303    0.000    0.939   22.333   19.882    5.978
     28.500  411.102    1.073    0.000    0.385    0.033    0.966   21.456   19.171    6.118
     28.510  411.690    1.282    0.033    0.359    0.033    0.867   22.765   18.885    7.001
     28.520  415.233    1.335    0.000    0.294    0.033    0.890   21.837   19.286    6.334
     28.530  409.043    1.346    0.033    0.381    0.000    0.743   22.078   18.988    6.085
     28.540  407.484    1.213    0.067    0.341    0.000    0.769   20.693   19.293    6.256
     28.550  410.245    0.993    0.033    0.287    0.067    0.913   21.505   18.869    6.087
     28.560  408.393    1.255    0.100    0.374    0.000    0.848   21.613   19.559    5.966
     28.570  413.711    1.179    0.033    0.294    0.000    0.747   22.575   19.308    6.331
     28.580  412.927    1.285    0.033    0.434    0.033    0.874   22.499   19.435    6.471
     28.590  413.996    1.392    0.000    0.414    0.033    0.841   21.786   20.222    6.334
     28.600  407.671    1.153    0.100    0.414    0.000    0.875   22.146   20.206    6.247
     28.610  414.307    1.468    0.067    0.414    0.033    1.011   22.083   20.339    6.237
     28.620  413.969    1.259    0.067    0.354    0.067    0.951   22.050   19.972    6.366
     28.630  415.286    0.993    0.033    0.468    0.033    0.955   21.397   21.180    6.275
     28.640  409.969    1.035    0.067    0.468    0.033    0.856   21.546   19.926    6.887
     28.650  408.043    1.115    0.000    0.381    0.033    0.784   21.615   19.977    5.991
     28.660  413.305    1.274    0.067    0.294    0.000    0.830   21.835   20.116    6.403
     28.670  406.824    1.259    0.000    0.314    0.000    0.866   21.469   19.342    6.247
     28.680  412.535    1.153    0.067    0.281    0.000    0.879   21.654   20.082    6.877
     28.690  410.721    1.149    0.033    0.339    0.000    1.026   21.579   20.334    7.065
     28.700  408.739    0.956    0.033    0.227    0.000    0.950   21.501   19.845    6.544
     28.710  401.761    1.126    0.033    0.201    0.033    0.807   21.003   19.628    6.389
     28.720  408.297    1.115    0.067    0.318    0.033    0.894   21.753   20.486    6.390
     28.730  408.733    1.354    0.067    0.292    0.033    0.697   21.271   19.653    6.486
     28.740  406.892    1.274    0.000    0.332    0.000    0.830   21.194   19.778    6.577
     28.750  406.617    1.232    0.067    0.232    0.000    0.723   21.782   20.035    6.569
     28.760  409.647    1.202    0.100    0.232    0.000    0.796   21.817   20.481    6.540
     28.770  408.839    1.278    0.067    0.198    0.033    0.958   21.327   20.952    7.088
     28.780  401.975    1.221    0.067    0.225    0.094    0.848   21.948   19.774    6.433
     28.790  407.673    1.221    0.033    0.232    0.000    0.716   22.699   19.981    6.866
     28.800  406.849    1.176    0.100    0.345    0.033    0.845   21.469   20.402    6.014
     28.810  406.396    1.335    0.033    0.205    0.033    0.981   22.001   19.257    6.131
     28.820  410.447    1.267    0.033    0.285    0.033    1.072   21.490   20.128    6.480
     28.830  409.279    1.115    0.033    0.345    0.000    0.848   22.238   19.898    6.298
     28.840  408.446    1.232    0.067    0.292    0.000    0.897   22.076   20.267    6.466
     28.850  408.675    1.221    0.033    0.172    0.000    0.871   21.584   20.174    6.518
     28.860  407.681    1.062    0.067    0.198    0.033    0.909   21.213   19.639    6.246
     28.870  412.028    1.301    0.000    0.265    0.000    1.121   22.153   19.822    6.759
     28.880  410.809    1.229    0.067    0.232    0.000    0.898   22.098   20.230    6.770
     28.890  412.507    1.035    0.000    0.134    0.000    0.807   22.889   19.651    6.036
     28.900  408.263    1.206    0.100    0.251    0.000    0.868   22.173   19.228    6.359
     28.910  409.323    1.285    0.067    0.232    0.000    0.883   21.644   20.274    7.008
     28.920  410.478    1.115    0.033    0.251    0.033    0.659   22.347   19.944    6.288
     28.930  405.886    1.088    0.067    0.167    0.000    0.754   22.437   19.202    6.451
     28.940  414.207    1.365    0.000    0.176    0.067    0.833   22.551   19.781    6.604
     28.950  410.607    1.221    0.000    0.198    0.000    0.902   22.335   19.783    6.152
     28.960  410.468    1.320    0.033    0.236    0.000    0.652   22.263   20.103    6.486
     28.970  413.096    1.339    0.033    0.318    0.000    0.709   22.849   20.011    6.605
     28.980  411.022    1.153    0.000    0.433    0.000    0.693   22.328   20.061    6.227
     28.990  408.358    1.115    0.067    0.251    0.000    0.758   23.525   19.912    6.599
     29.000  409.065    1.096    0.033    0.187    0.000    0.761   23.022   19.875    6.184
     29.010  409.891    1.179    0.033    0.247    0.000    0.871   22.549   19.699    5.625
     29.020  413.942    1.137    0.033    0.278    0.000    0.746   22.614   19.748    6.143
     29.030  408.275    1.179    0.033    0.371    0.000    0.761   22.425   19.669    6.143
     29.040  410.287    1.259    0.000    0.281    0.033    0.754   23.132   18.525    6.252
     29.050  409.514    1.361    0.067    0.321    0.033    0.667   22.599   19.016    6.759
     29.060  403.845    1.141    0.033    0.328    0.000    0.693   22.414   19.732    6.648
     29.070  406.183    1.141    0.033    0.381    0.033    0.826   22.047   19.914    6.715
     29.080  409.181    1.248    0.033    0.374    0.000    0.719   22.117   19.131    6.626
     29.090  407.050    1.274    0.033    0.299    0.033    0.894   22.444   18.841    6.158
     29.100  410.286    1.232    0.067    0.408    0.000    0.830   21.938   19.555    6.326
     29.110  414.822    1.285    0.000    0.468    0.033    0.705   22.656   19.820    6.184
     29.120  411.920    1.263    0.067    0.371    0.000    0.584   22.371   19.489    6.457
     29.130  410.407    1.407    0.033    0.285    0.033    0.750   22.669   19.875    5.961
     29.140  410.491    1.195    0.033    0.247    0.033    0.727   22.044   20.302    6.198
     29.150  403.206    1.248    0.033    0.214    0.000    0.845   21.776   19.348    6.246
     29.160  412.212    1.365    0.033    0.448    0.000    0.705   23.172   20.303    6.066
     29.170  412.017    1.221    0.000    0.354    0.000    0.781   22.260   20.462    6.258
     29.180  413.517    1.407    0.000    0.441    0.033    0.853   22.373   20.277    6.870
     29.190  411.451    1.312    0.000    0.481    0.033    0.659   22.987   20.026    6.726
     29.200  406.606    1.380    0.000    0.321    0.000    0.651   22.659   20.006    6.558
     29.210  407.828    1.354    0.000    0.348    0.033    0.606   22.338   19.351    6.738
     29.220  407.260    1.285    0.000    0.294    0.000    0.693   22.746   19.887    6.376
     29.230  410.127    1.354    0.000    0.414    0.067    0.674   23.288   19.723    6.362
     29.240  410.174    1.141    0.000    0.421    0.033    0.803   22.197   19.816    6.196
     29.250  409.883    1.274    0.033    0.401    0.000    0.954   23.791   20.124    6.313
     29.260  411.682    1.251    0.033    0.408    0.033    0.735   22.361   19.492    6.787
     29.270  409.885    1.426    0.067    0.321    0.000    0.856   23.023   19.873    6.378
     29.280  410.840    1.213    0.134    0.388    0.033    0.920   22.746   20.369    6.838
     29.290  409.945    1.357    0.067    0.452    0.000    0.622   22.390   19.186    6.498
     29.300  409.080    1.365    0.033    0.328    0.000    0.712   22.925   19.184    7.210
     29.310  407.427    1.255    0.067    0.414    0.033    0.728   22.390   20.002    6.353
     29.320  409.068    1.195    0.067    0.395    0.000    0.894   21.971   19.322    6.613
     29.330  411.288    1.301    0.100    0.361    0.000    0.742   23.066   19.517    6.623
     29.340  408.434    1.062    0.033    0.321    0.000    0.814   22.878   19.622    6.317
     29.350  414.324    1.259    0.067    0.265    0.000    0.829   23.253   19.559    6.391
     29.360  412.171    1.115    0.100    0.198    0.000    0.784   23.766   19.589    6.685
     29.370  411.129    0.993    0.100    0.292    0.000    0.879   22.745   19.764    5.998
     29.380  413.442    1.259    0.100    0.278    0.000    0.712   23.156   19.981    6.287
     29.390  411.733    1.153    0.067    0.191    0.033    0.942   22.745   20.142    6.071
     29.400  409.594    1.312    0.100    0.221    0.000    0.799   23.274   19.311    6.241
     29.410  406.334    1.141    0.100    0.187    0.000    0.776   22.664   19.884    6.235
     29.420  405.760    1.168    0.100    0.167    0.000    0.735   22.966   19.519    6.102
     29.430  405.332    1.206    0.033    0.218    0.033    0.898   21.687   19.625    6.502
     29.440  408.319    1.206    0.067    0.318    0.000    0.833   22.146   19.829    6.161
     29.450  403.717    1.407    0.060    0.239    0.000    0.886   22.735   19.792    6.173
     29.460  411.539    1.487    0.067    0.205    0.000    0.913   23.043   19.963    6.181
     29.470  412.788    1.320    0.060    0.205    0.000    0.856   22.183   20.113    6.603
     29.480  413.485    1.323    0.033    0.167    0.033    0.928   22.995   19.605    6.479
     29.490  410.624    1.274    0.000    0.232    0.000    0.750   22.241   20.188    6.506
     29.500  410.588    1.232    0.033    0.261    0.033    0.603   22.827   19.630    6.090
     29.510  412.869    1.179    0.033    0.232    0.033    0.792   21.632   19.054    6.430
     29.520  411.540    1.221    0.067    0.265    0.033    0.731   22.544   20.256    6.026
     29.530  411.856    1.168    0.100    0.138    0.000    0.780   22.246   20.290    6.594
     29.540  410.542    1.282    0.100    0.167    0.000    0.720   22.620   19.211    6.078
     29.550  421.318    1.282    0.100    0.134    0.000    0.754   22.846   19.787    6.339
     29.560  409.985    1.657    0.033    0.194    0.000    0.814   22.298   19.169    6.204
     29.570  415.491    1.267    0.067    0.198    0.033    0.587   22.245   18.822    5.755
     29.580  418.102    1.100    0.067    0.100    0.000    0.628   22.102   19.869    6.979
     29.590  412.615    1.445    0.033    0.239    0.000    0.515   22.234   19.093    5.971
     29.600  415.318    1.206    0.033    0.201    0.033    0.686   22.838   19.387    6.190
     29.610  414.651    1.415    0.033    0.105    0.000    0.606   22.036   19.982    6.001
     29.620  415.805    1.471    0.033    0.138    0.000    0.701   22.245   19.508    6.406
     29.630  413.337    1.301    0.067    0.100    0.033    0.689   22.414   19.399    5.962
     29.640  410.190    1.176    0.033    0.165    0.033    0.564   21.943   19.576    6.195
     29.650  415.212    1.259    0.033    0.292    0.033    0.610   22.481   20.368    6.090
     29.660  413.003    1.179    0.033    0.167    0.033    0.814   22.387   20.110    5.772
     29.670  414.811    1.195    0.134    0.209    0.033    0.868   22.708   19.329    5.743
     29.680  415.952    0.982    0.100    0.134    0.000    0.772   22.833   20.757    5.985
     29.690  415.672    1.149    0.100    0.172    0.067    0.720   22.066   19.948    5.669
     29.700  414.935    1.225    0.000    0.232    0.000    0.599   21.833   20.257    6.699
     29.710  415.440    1.123    0.033    0.205    0.000    0.682   22.331   20.543    6.643
     29.720  413.104    1.244    0.067    0.198    0.000    0.527   21.556   19.227    6.029
     29.730  411.482    1.327    0.033    0.221    0.000    0.557   21.995   19.900    6.024
     29.740  410.535    1.248    0.000    0.172    0.000    0.633   22.171   19.669    6.370
     29.750  413.555    1.195    0.000    0.160    0.033    0.527   23.102   20.141    5.871
     29.760  413.974    1.195    0.100    0.251    0.000    0.751   22.637   19.216    6.191
     29.770  407.377    1.062    0.067    0.251    0.000    0.587   22.101   18.929    6.112
     29.780  412.284    1.088    0.033    0.251    0.000    0.648   22.782   20.125    6.228
     29.790  413.652    1.164    0.033    0.198    0.033    0.587   22.152   20.268    6.755
     29.800  410.059    1.202    0.000    0.067    0.000    0.678   21.781   20.211    6.139
     29.810  414.593    1.297    0.038    0.165    0.000    0.777   22.529   20.302    6.366
     29.820  409.672    1.206    0.033    0.205    0.000    0.690   21.787   20.025    6.100
     29.830  411.538    1.380    0.000    0.167    0.000    0.792   21.811   20.344    6.203
     29.840  410.746    1.248    0.100    0.167    0.033    0.803   22.220   20.229    6.247
     29.850  416.311    1.505    0.033    0.127    0.000    0.731   22.411   20.354    5.915
     29.860  414.835    1.399    0.067    0.100    0.000    0.765   22.682   20.133    6.030
     29.870  412.352    1.217    0.033    0.198    0.033    0.822   22.591   18.544    5.803
     29.880  413.653    1.179    0.067    0.138    0.067    0.758   22.430   20.465    5.981
     29.890  412.630    1.240    0.100    0.167    0.033    0.693   22.667   19.635    6.154
     29.900  414.474    1.202    0.100    0.134    0.000    0.678   22.820   19.509    6.236
     29.910  415.113    1.301    0.067    0.100    0.000    0.803   22.114   19.121    5.929
     29.920  418.688    1.141    0.033    0.225    0.000    0.705   23.001   20.048    6.744
     29.930  409.816    1.141    0.067    0.160    0.033    0.754   22.511   19.651    5.924
     29.940  414.205    1.380    0.067    0.232    0.000    0.792   23.575   19.936    5.655
     29.950  411.815    1.206    0.100    0.131    0.000    0.868   22.218   19.257    5.997
     29.960  410.964    1.062    0.033    0.167    0.000    0.557   22.285   19.900    5.879
     29.970  414.320    1.426    0.033    0.232    0.033    0.667   21.850   20.223    5.776
     29.980  413.876    1.331    0.067    0.205    0.000    0.875   23.200   20.574    6.210
     29.990  411.168    1.301    0.038    0.198    0.000    0.705   22.514   19.176    6.525
     30.000  410.426    1.339    0.067    0.160    0.000    0.776   22.708   19.825    6.228
     30.010  414.380    1.259    0.033    0.100    0.033    0.784   21.889   19.826    6.040
     30.020  414.402    1.490    0.067    0.100    0.000    0.663   21.468   20.159    6.054
     30.030  415.123    1.301    0.000    0.172    0.033    0.856   22.081   20.116    6.361
     30.040  410.513    1.445    0.067    0.225    0.000    0.830   22.395   19.489    5.941
     30.050  408.394    1.335    0.100    0.205    0.000    0.678   22.251   19.007    6.105
     30.060  412.456    1.190    0.067    0.134    0.000    0.648   22.806   19.934    6.533
     30.070  415.576    1.195    0.172    0.232    0.000    0.864   22.723   20.378    6.333
     30.080  413.002    1.323    0.201    0.205    0.033    0.587   22.618   19.081    6.219
     30.090  412.089    1.115    0.094    0.221    0.033    0.610   22.218   19.985    6.198
     30.100  412.641    1.096    0.100    0.105    0.000    1.061   22.602   20.097    6.113
     30.110  414.294    1.399    0.033    0.127    0.000    0.781   22.266   19.251    6.224
     30.120  414.178    1.270    0.067    0.154    0.000    0.735   22.308   20.196    6.699
     30.130  417.159    1.380    0.067    0.094    0.000    0.527   23.253   20.062    6.279
     30.140  412.788    1.244    0.067    0.134    0.000    0.799   22.133   20.166    6.450
     30.150  413.890    1.153    0.134    0.227    0.000    0.804   22.124   21.035    6.389
     30.160  413.087    1.210    0.067    0.134    0.000    0.951   22.228   20.442    5.914
     30.170  415.529    1.259    0.067    0.292    0.000    1.041   22.962   20.132    6.465
     30.180  416.955    1.248    0.067    0.225    0.000    0.837   22.231   20.619    6.244
     30.190  412.371    1.141    0.067    0.165    0.000    0.868   21.840   19.335    6.336
     30.200  413.710    1.141    0.033    0.232    0.033    0.777   22.470   19.863    6.553
     30.210  413.144    1.301    0.067    0.033    0.033    0.917   21.540   20.211    6.324
     30.220  413.135    1.274    0.100    0.120    0.000    0.614   22.390   19.864    6.077
     30.230  412.750    1.361    0.067    0.160    0.033    0.663   22.069   19.815    6.538
     30.240  418.030    1.285    0.194    0.138    0.000    0.750   23.016   20.387    6.374
     30.250  415.758    1.176    0.067    0.100    0.000    0.561   22.744   20.286    6.224
     30.260  414.101    1.267    0.033    0.165    0.000    0.796   22.483   20.840    6.273
     30.270  417.082    1.282    0.033    0.094    0.033    0.720   22.302   21.357    6.271
     30.280  411.355    1.282    0.071    0.198    0.000    0.621   21.565   20.875    6.276
     30.290  419.520    1.380    0.127    0.285    0.000    0.793   22.691   21.450    6.090
     30.300  413.450    1.320    0.033    0.244    0.067    0.621   20.914   20.805    5.928
     30.310  416.906    1.285    0.134    0.285    0.000    0.614   21.860   20.826    6.515
     30.320  413.230    1.312    0.131    0.232    0.000    0.955   21.584   20.938    5.824
     30.330  414.999    1.248    0.100    0.281    0.000    0.818   22.881   20.684    6.540
     30.340  415.217    0.910    0.160    0.165    0.000    0.844   22.683   20.552    6.327
     30.350  410.641    1.115    0.071    0.227    0.000    0.621   22.866   20.516    6.111
     30.360  411.907    1.274    0.105    0.281    0.000    0.723   23.082   20.737    6.031
     30.370  413.554    1.263    0.138    0.261    0.000    0.769   22.541   21.825    6.583
     30.380  415.514    1.361    0.165    0.314    0.033    0.857   22.944   20.811    5.543
     30.390  412.920    1.289    0.172    0.268    0.000    0.708   22.871   20.440    6.069
     30.400  414.055    1.274    0.160    0.261    0.033    0.826   23.039   20.653    6.502
     30.410  411.248    1.176    0.100    0.227    0.033    0.663   22.447   20.173    5.527
     30.420  413.234    1.460    0.071    0.227    0.000    0.606   23.049   18.917    6.214
     30.430  414.682    1.164    0.033    0.167    0.033    0.641   23.047   20.134    6.513
     30.440  412.838    1.168    0.000    0.321    0.000    0.693   21.392   20.243    6.389
     30.450  416.383    1.384    0.100    0.261    0.000    0.731   22.646   20.730    6.385
     30.460  411.530    1.327    0.105    0.261    0.000    0.765   22.528   20.696    6.246
     30.470  409.860    1.179    0.000    0.287    0.000    0.728   22.945   20.131    6.139
     30.480  411.713    0.982    0.033    0.281    0.000    0.758   23.459   20.347    5.945
     30.490  411.222    1.232    0.071    0.214    0.033    0.909   22.686   21.027    5.903
     30.500  413.049    1.149    0.098    0.314    0.000    0.890   22.751   20.958    5.780
     30.510  414.674    0.982    0.038    0.294    0.000    0.799   22.899   19.402    6.301
     30.520  416.684    1.062    0.033    0.218    0.033    0.772   22.826   20.315    6.250
     30.530  415.595    1.035    0.067    0.512    0.000    0.811   22.957   19.883    6.163
     30.540  416.305    1.179    0.105    0.352    0.000    0.978   22.580   20.149    6.148
     30.550  415.512    1.179    0.205    0.287    0.000    0.740   23.156   19.749    5.634
     30.560  414.663    1.168    0.067    0.325    0.033    0.716   23.150   20.402    5.960
     30.570  411.312    1.141    0.067    0.294    0.000    0.633   23.379   19.693    6.173
     30.580  411.638    1.126    0.033    0.318    0.000    0.705   23.244   18.690    6.366
     30.590  411.509    1.248    0.134    0.243    0.000    0.629   22.839   19.412    6.489
     30.600  409.043    1.115    0.100    0.239    0.000    0.504   22.297   19.955    6.170
     30.610  410.880    0.956    0.138    0.232    0.000    0.773   22.320   20.443    6.279
     30.620  410.899    0.982    0.071    0.205    0.000    0.655   22.009   19.383    6.109
     30.630  412.381    1.267    0.131    0.134    0.000    0.708   22.493   19.896    6.166
     30.640  411.047    1.251    0.033    0.205    0.033    0.719   22.806   19.803    5.689
     30.650  410.270    1.096    0.071    0.232    0.033    0.516   22.831   20.356    6.149
     30.660  407.291    1.274    0.067    0.272    0.000    0.856   22.244   20.196    6.499
     30.670  409.637    1.229    0.033    0.134    0.000    0.541   22.040   19.218    6.537
     30.680  409.185    1.221    0.067    0.232    0.033    0.712   22.082   20.028    6.413
     30.690  406.203    1.035    0.071    0.232    0.000    0.629   21.874   18.824    6.189
     30.700  407.407    1.202    0.067    0.187    0.000    0.739   22.599   19.195    5.841
     30.710  405.959    1.229    0.000    0.258    0.000    0.750   22.499   19.445    6.011
     30.720  407.540    1.153    0.105    0.232    0.000    0.708   23.329   18.478    6.374
     30.730  408.672    1.168    0.000    0.167    0.000    0.610   22.894   19.200    6.402
     30.740  408.402    1.168    0.000    0.172    0.000    0.670   22.556   19.436    6.241
     30.750  406.526    1.301    0.000    0.232    0.000    0.564   23.008   19.138    5.694
     30.760  408.510    1.088    0.000    0.194    0.000    0.772   22.302   19.807    5.995
     30.770  406.458    1.179    0.038    0.329    0.033    0.644   22.451   19.225    5.705
     30.780  406.634    1.274    0.038    0.486    0.000    0.579   21.675   18.612    5.688
     30.790  407.156    1.115    0.060    0.414    0.000    0.697   22.574   19.085    6.124
     30.800  408.139    1.088    0.105    0.479    0.000    0.625   23.057   19.145    5.875
     30.810  408.687    1.016    0.100    0.328    0.000    0.818   22.474   20.138    5.939
     30.820  404.931    0.982    0.205    0.388    0.000    0.701   22.293   19.348    5.903
     30.830  406.997    1.229    0.105    0.412    0.000    0.709   23.386   19.371    6.169
     30.840  407.320    0.963    0.105    0.381    0.000    0.810   22.725   19.597    5.646
     30.850  408.445    1.206    0.067    0.488    0.033    0.784   22.175   19.456    6.118
     30.860  410.093    1.009    0.105    0.381    0.000    0.814   21.927   19.847    5.631
     30.870  411.027    1.153    0.071    0.294    0.033    0.788   23.774   20.393    5.897
     30.880  409.380    0.963    0.167    0.528    0.000    0.750   21.863   19.987    5.474
     30.890  409.581    1.141    0.071    0.294    0.000    0.686   21.701   19.005    6.492
     30.900  409.979    0.823    0.105    0.441    0.000    0.587   22.579   19.105    6.189
     30.910  407.706    1.100    0.000    0.448    0.000    0.686   22.266   19.364    6.255
     30.920  408.231    1.187    0.000    0.348    0.033    0.667   22.323   19.536    5.941
     30.930  407.981    0.990    0.038    0.459    0.000    0.584   22.587   18.839    6.206
     30.940  407.993    0.929    0.098    0.328    0.000    0.712   22.576   18.725    6.152
     30.950  406.847    1.009    0.131    0.381    0.000    0.765   22.620   19.468    6.496
     30.960  408.461    1.096    0.138    0.445    0.000    0.735   22.706   19.264    5.662
     30.970  408.285    1.160    0.127    0.519    0.000    0.825   23.108   18.892    6.550
     30.980  406.181    1.126    0.067    0.399    0.033    0.838   22.606   19.248    6.194
     30.990  408.810    1.373    0.138    0.321    0.000    0.709   22.265   18.101    6.312
     31.000  405.457    1.217    0.172    0.354    0.000    0.644   22.188   19.139    6.416
     31.010  410.453    1.009    0.100    0.388    0.033    0.675   23.106   18.764    6.333
     31.020  410.925    1.069    0.067    0.455    0.033    0.765   22.603   19.157    6.215
     31.030  411.509    1.187    0.134    0.361    0.000    0.705   22.602   18.528    6.458
     31.040  410.867    1.020    0.100    0.361    0.067    0.663   22.610   17.840    6.574
     31.050  408.754    1.141    0.127    0.321    0.000    0.625   22.094   19.089    6.484
     31.060  410.715    1.009    0.067    0.335    0.000    0.686   22.552   19.328    6.006
     31.070  409.255    1.149    0.100    0.261    0.000    0.795   22.277   20.033    6.880
     31.080  408.814    1.043    0.067    0.234    0.000    0.758   22.454   19.687    6.737
     31.090  410.569    1.195    0.100    0.381    0.033    0.720   22.133   19.430    6.042
     31.100  411.122    1.035    0.105    0.272    0.033    0.728   22.829   19.250    6.555
     31.110  408.352    0.993    0.100    0.234    0.000    0.473   22.517   19.225    6.385
     31.120  407.163    1.115    0.033    0.385    0.033    0.796   22.126   19.201    6.758
     31.130  409.643    1.009    0.134    0.294    0.000    0.826   23.279   19.204    6.244
     31.140  407.279    0.929    0.033    0.328    0.033    0.701   22.508   19.579    6.477
     31.150  411.002    1.229    0.100    0.414    0.000    0.830   22.269   20.183    6.573
     31.160  406.313    1.115    0.100    0.388    0.000    0.716   22.042   18.931    6.545
     31.170  407.827    1.179    0.094    0.321    0.000    0.883   22.451   18.979    6.404
     31.180  408.003    0.887    0.067    0.366    0.000    0.663   23.273   18.357    6.315
     31.190  410.137    0.903    0.172    0.268    0.000    0.806   23.111   18.838    5.730
     31.200  412.271    0.982    0.033    0.307    0.100    0.890   23.965   18.924    6.560
     31.210  407.867    0.929    0.033    0.352    0.000    0.883   22.414   19.862    6.235
     31.220  410.608    0.982    0.094    0.258    0.000    0.818   22.287   19.681    6.072
     31.230  405.075    1.062    0.033    0.198    0.000    0.807   21.894   18.754    6.391
     31.240  408.497    1.100    0.067    0.251    0.033    0.674   22.028   18.872    6.238
     31.250  407.716    1.009    0.071    0.371    0.000    0.690   22.380   19.119    6.255
     31.260  411.774    0.929    0.134    0.318    0.000    0.769   22.666   18.513    6.875
     31.270  409.806    1.111    0.067    0.232    0.000    0.776   22.632   18.769    6.355
     31.280  405.018    0.956    0.094    0.258    0.067    0.633   22.210   18.514    6.419
     31.290  404.915    0.876    0.033    0.292    0.000    0.690   20.481   18.430    5.785
     31.300  405.466    1.399    0.067    0.265    0.000    0.728   21.634   19.236    6.024
     31.310  405.534    0.993    0.067    0.251    0.000    0.776   21.855   19.049    6.417
     31.320  406.940    1.016    0.094    0.292    0.000    0.731   21.410   18.572    6.352
     31.330  411.345    1.255    0.067    0.258    0.000    0.871   21.387   19.368    6.478
     31.340  409.535    1.081    0.000    0.191    0.000    0.792   21.265   19.825    6.087
     31.350  410.409    1.043    0.067    0.311    0.000    0.716   21.758   19.144    6.088
     31.360  409.207    1.259    0.105    0.292    0.000    0.761   21.677   19.062    6.195
     31.370  413.101    1.320    0.033    0.325    0.000    0.697   21.675   19.790    6.404
     31.380  414.429    1.282    0.067    0.292    0.000    0.844   22.365   20.147    5.989
     31.390  412.204    1.202    0.000    0.311    0.033    0.912   22.059   19.375    6.740
     31.400  409.978    1.183    0.033    0.318    0.033    0.860   23.009   19.782    6.319
     31.410  410.891    1.343    0.033    0.254    0.000    0.826   22.564   19.471    6.462
     31.420  409.502    1.168    0.033    0.167    0.000    0.720   21.698   18.763    6.128
     31.430  411.720    1.187    0.000    0.205    0.000    0.746   22.762   19.176    6.733
     31.440  413.681    1.031    0.100    0.134    0.000    0.871   22.876   18.844    6.586
     31.450  411.667    1.176    0.100    0.254    0.033    0.758   22.467   18.895    6.500
     31.460  410.598    1.062    0.033    0.356    0.000    0.531   21.764   19.599    6.687
     31.470  410.359    1.240    0.033    0.352    0.000    0.901   22.205   20.051    6.429
     31.480  409.494    1.259    0.100    0.419    0.000    0.652   21.662   20.044    6.564
     31.490  413.001    1.304    0.033    0.383    0.033    0.927   23.251   19.207    7.207
     31.500  411.381    1.172    0.105    0.484    0.000    0.709   22.242   19.869    6.578
     31.510  407.708    1.118    0.067    0.292    0.000    0.848   21.853   19.719    6.240
     31.520  409.226    1.035    0.176    0.311    0.000    0.883   22.146   19.390    6.597
     31.530  416.768    1.304    0.060    0.345    0.033    0.838   22.725   20.476    6.638
     31.540  412.319    1.248    0.100    0.503    0.000    0.723   21.661   20.442    6.048
     31.550  414.569    1.035    0.134    0.300    0.000    1.064   21.888   20.574    6.159
     31.560  414.231    1.035    0.067    0.465    0.000    0.999   21.894   20.470    6.518
     31.570  411.744    1.323    0.033    0.409    0.000    1.095   22.007   19.711    6.379
     31.580  416.570    1.176    0.105    0.405    0.000    0.935   22.822   19.398    5.782
     31.590  412.559    1.123    0.060    0.458    0.000    0.985   23.510   19.685    5.768
     31.600  413.187    1.176    0.033    0.325    0.000    0.985   22.565   20.009    6.254
     31.610  414.827    1.088    0.033    0.349    0.000    0.875   22.407   20.132    6.217
     31.620  418.562    0.982    0.060    0.225    0.033    0.867   21.969   19.746    6.083
     31.630  414.768    0.910    0.071    0.258    0.000    0.962   21.719   21.011    6.599
     31.640  411.631    1.035    0.033    0.289    0.033    0.848   21.903   19.984    6.405
     31.650  414.614    1.016    0.000    0.272    0.000    1.045   21.698   19.853    6.473
     31.660  414.722    1.016    0.067    0.323    0.000    1.064   22.015   20.599    6.301
     31.670  411.017    0.808    0.067    0.244    0.000    0.886   22.397   20.784    5.984
     31.680  414.239    1.153    0.071    0.205    0.033    0.970   22.686   20.202    6.925
     31.690  411.945    1.069    0.094    0.316    0.067    0.913   22.006   19.984    6.514
     31.700  412.382    1.179    0.000    0.338    0.000    0.931   23.018   19.423    5.785
     31.710  411.165    1.141    0.033    0.285    0.000    0.902   21.757   20.180    6.298
     31.720  414.160    1.047    0.033    0.371    0.033    0.849   21.457   20.456    6.503
     31.730  413.865    1.062    0.038    0.338    0.033    0.701   22.202   20.214    6.787
     31.740  415.269    1.123    0.033    0.232    0.000    0.675   21.734   20.648    6.211
     31.750  414.746    0.876    0.067    0.318    0.033    0.856   22.478   20.563    6.400
     31.760  412.646    1.009    0.094    0.307    0.000    0.844   22.202   20.939    6.048
     31.770  413.738    1.195    0.000    0.292    0.067    0.916   21.732   20.704    6.637
     31.780  410.571    1.115    0.067    0.214    0.033    0.769   22.180   20.890    6.075
     31.790  410.062    0.849    0.033    0.274    0.000    0.656   22.075   20.581    6.146
     31.800  408.468    1.069    0.033    0.227    0.000    0.703   22.084   19.538    6.185
     31.810  407.739    1.035    0.033    0.147    0.033    0.780   21.475   20.137    5.980
     31.820  411.701    0.937    0.071    0.233    0.033    0.905   21.866   20.375    6.218
     31.830  411.493    1.020    0.060    0.307    0.033    0.860   22.964   20.962    6.414
     31.840  410.484    1.020    0.071    0.292    0.000    0.776   22.116   19.355    6.376
     31.850  409.661    1.179    0.000    0.307    0.033    0.852   22.892   20.228    6.420
     31.860  406.434    1.195    0.067    0.254    0.000    0.882   22.090   18.964    5.983
     31.870  410.911    1.149    0.067    0.113    0.033    0.916   22.370   20.068    6.247
     31.880  408.855    1.088    0.094    0.147    0.033    0.659   22.299   19.276    6.414
     31.890  410.454    1.100    0.067    0.147    0.033    0.685   22.685   19.373    6.671
     31.900  412.044    1.468    0.098    0.187    0.033    0.515   22.618   19.380    6.217
     31.910  405.527    1.195    0.105    0.201    0.000    0.454   22.561   19.233    6.917
     31.920  410.822    1.195    0.033    0.167    0.000    0.575   21.901   19.312    6.697
     31.930  410.211    1.202    0.033    0.067    0.000    0.575   22.582   19.047    6.676
     31.940  409.668    1.195    0.094    0.160    0.000    0.605   22.097   19.180    7.047
     31.950  408.603    1.141    0.033    0.160    0.033    0.788   22.651   19.100    6.275
     31.960  407.973    1.346    0.033    0.127    0.000    0.526   21.768   19.263    6.239
     31.970  409.995    1.100    0.094    0.134    0.000    0.791   22.645   18.091    6.368
     31.980  407.327    1.327    0.000    0.167    0.000    0.651   22.792   18.942    6.659
     31.990  407.326    1.149    0.071    0.100    0.000    0.787   22.349   19.871    6.267
     32.000  417.297    1.149    0.071    0.234    0.000    0.939   22.928   20.180    6.661
     32.010  417.409    1.153    0.127    0.201    0.000    0.904   23.100   20.040    6.356
     32.020  409.585    1.221    0.033    0.160    0.067    0.909   21.713   19.730    6.243
     32.030  413.441    1.206    0.033    0.321    0.033    0.769   22.224   19.218    6.124
     32.040  412.972    1.134    0.100    0.247    0.000    0.779   22.458   19.946    6.436
     32.050  415.713    1.100    0.033    0.385    0.033    0.747   23.082   19.544    6.586
     32.060  411.749    1.088    0.165    0.287    0.033    0.724   21.710   19.565    6.548
     32.070  413.587    0.982    0.060    0.261    0.033    1.076   21.698   19.553    6.510
     32.080  413.391    1.270    0.033    0.254    0.000    1.030   22.205   20.065    6.309
     32.090  411.932    1.334    0.094    0.221    0.033    0.678   21.387   19.484    6.439
     32.100  409.183    1.168    0.067    0.127    0.000    0.841   21.491   19.616    6.144
     32.110  415.363    1.293    0.033    0.160    0.033    0.769   22.652   18.986    6.660
     32.120  410.238    1.259    0.094    0.154    0.033    0.860   22.005   18.763    6.690
     32.130  408.376    1.407    0.060    0.180    0.033    0.739   21.828   18.867    6.351
     32.140  411.576    1.047    0.033    0.160    0.000    0.826   22.927   18.621    5.860
     32.150  408.880    1.179    0.067    0.258    0.000    0.928   22.207   18.107    6.005
     32.160  411.874    1.179    0.033    0.285    0.067    1.019   22.917   19.134    6.091
     32.170  410.235    1.206    0.071    0.323    0.033    0.996   22.837   18.972    6.743
     32.180  411.989    1.221    0.033    0.323    0.000    0.916   22.550   19.548    6.922
     32.190  410.390    1.274    0.067    0.440    0.033    0.867   23.368   19.609    6.453
     32.200  408.543    1.467    0.000    0.285    0.000    0.670   21.360   19.404    6.864
     32.210  412.865    1.354    0.127    0.376    0.000    0.807   22.363   18.939    6.578
     32.220  409.916    1.255    0.165    0.405    0.067    0.742   22.444   18.454    6.566
     32.230  403.546    1.229    0.027    0.309    0.033    0.644   22.385   18.736    6.898
     32.240  409.738    1.248    0.060    0.438    0.000    0.708   22.023   18.513    7.281
     32.250  405.470    1.073    0.027    0.352    0.000    0.663   21.573   19.026    6.615
     32.260  408.741    1.357    0.060    0.232    0.033    0.856   22.073   18.610    7.028
     32.270  405.589    1.160    0.060    0.297    0.000    0.802   21.826   17.982    6.888
     32.280  406.205    1.232    0.000    0.371    0.000    0.754   21.767   18.655    6.546
     32.290  407.081    1.141    0.060    0.385    0.000    0.723   21.664   18.363    6.488
     32.300  407.512    1.202    0.000    0.318    0.033    0.681   22.423   19.042    6.632
     32.310  411.229    1.365    0.094    0.387    0.033    0.822   22.581   19.499    6.453
     32.320  411.679    1.274    0.138    0.285    0.033    0.746   22.764   19.272    6.498
     32.330  410.417    1.062    0.027    0.352    0.071    1.034   22.014   18.583    6.352
     32.340  412.786    1.035    0.000    0.389    0.067    0.879   21.309   19.721    6.574
     32.350  407.972    1.464    0.000    0.352    0.033    0.857   21.454   17.863    6.504
     32.360  409.547    1.168    0.127    0.438    0.033    1.015   21.129   18.794    6.217
     32.370  409.588    1.248    0.033    0.232    0.033    1.004   21.772   18.887    6.392
     32.380  408.419    1.069    0.033    0.371    0.027    0.951   22.288   19.922    5.981
     32.390  404.332    1.179    0.094    0.232    0.000    0.980   21.759   18.933    6.264
     32.400  405.237    1.115    0.105    0.345    0.033    0.791   22.087   18.373    6.170
     32.410  407.442    1.388    0.105    0.402    0.000    0.796   22.354   18.334    6.520
     32.420  411.312    1.270    0.127    0.331    0.033    0.830   22.836   18.936    6.488
     32.430  404.890    1.115    0.060    0.285    0.067    0.890   21.351   19.217    6.373
     32.440  407.730    1.206    0.138    0.378    0.067    0.909   21.498   18.897    6.668
     32.450  409.124    1.141    0.067    0.345    0.067    0.943   21.652   19.803    6.621
     32.460  407.807    1.081    0.033    0.325    0.000    0.901   21.753   19.591    7.326
     32.470  403.661    1.111    0.067    0.254    0.033    0.875   22.157   19.258    6.249
     32.480  408.483    1.126    0.138    0.378    0.033    0.674   22.032   20.014    7.423
     32.490  409.981    1.225    0.105    0.385    0.067    0.921   22.735   19.921    6.300
     32.500  406.022    1.376    0.105    0.232    0.067    1.034   21.956   19.684    6.011
     32.510  405.646    1.047    0.067    0.258    0.000    1.016   22.065   20.027    5.994
     32.520  405.751    1.126    0.127    0.292    0.033    1.159   21.241   19.785    6.558
     32.530  407.106    1.282    0.134    0.345    0.033    0.894   21.389   19.608    6.335
     32.540  407.071    1.270    0.033    0.265    0.000    0.985   22.119   19.354    6.277
     32.550  401.040    1.255    0.000    0.399    0.000    1.158   22.392   18.636    6.633
     32.560  405.573    1.354    0.165    0.296    0.000    1.082   21.685   18.922    6.586
     32.570  406.923    1.164    0.033    0.292    0.000    0.893   21.956   20.028    6.648
     32.580  410.358    1.141    0.000    0.311    0.000    1.000   22.047   19.887    6.478
     32.590  409.727    1.297    0.060    0.352    0.000    0.887   22.595   19.893    6.839
     32.600  412.719    1.062    0.060    0.251    0.000    1.178   23.090   19.461    6.459
     32.610  411.115    1.297    0.167    0.353    0.000    0.894   22.162   19.588    6.147
     32.620  412.428    1.069    0.134    0.285    0.033    0.761   22.687   20.092    6.682
     32.630  410.352    1.088    0.127    0.383    0.000    0.890   21.247   19.301    6.050
     32.640  412.171    1.240    0.094    0.338    0.000    0.943   21.800   20.494    6.372
     32.650  407.230    1.035    0.194    0.225    0.000    0.830   22.174   18.892    5.823
     32.660  410.819    1.259    0.227    0.318    0.000    0.981   22.287   20.673    5.721
     32.670  408.259    1.251    0.261    0.311    0.000    0.769   22.125   19.955    6.041
     32.680  409.236    1.301    0.239    0.299    0.000    0.936   22.237   20.090    6.132
     32.690  408.051    1.126    0.067    0.399    0.033    0.887   22.305   20.206    6.478
     32.700  407.215    1.115    0.261    0.486    0.033    1.068   22.004   20.547    6.259
     32.710  408.084    1.285    0.160    0.336    0.033    0.769   22.510   20.110    6.101
     32.720  409.947    1.274    0.167    0.256    0.067    0.818   22.775   19.347    6.180
     32.730  410.059    1.240    0.165    0.318    0.033    0.883   22.041   20.169    5.991
     32.740  409.059    0.940    0.100    0.447    0.000    0.848   21.974   19.662    6.216
     32.750  409.955    0.929    0.134    0.244    0.067    0.875   22.220   19.895    6.239
     32.760  407.418    1.047    0.100    0.438    0.067    0.696   21.641   18.696    6.343
     32.770  409.138    1.130    0.100    0.341    0.000    1.041   22.156   19.904    6.436
     32.780  410.120    0.868    0.138    0.431    0.033    1.095   21.663   21.052    6.199
     32.790  410.545    1.255    0.067    0.239    0.033    1.124   22.117   19.908    6.319
     32.800  411.418    1.134    0.134    0.345    0.000    0.965   22.694   19.594    7.100
     32.810  408.759    1.213    0.094    0.240    0.033    1.075   21.728   20.335    6.180
     32.820  411.041    1.160    0.134    0.341    0.067    0.921   23.640   20.539    6.154
     32.830  407.926    1.153    0.100    0.515    0.033    0.667   22.855   19.689    6.428
     32.840  407.543    1.232    0.167    0.332    0.067    0.739   21.754   19.598    6.372
     32.850  407.873    1.221    0.227    0.494    0.033    0.693   21.406   19.554    5.827
     32.860  407.583    1.195    0.167    0.318    0.067    0.814   21.725   19.639    5.858
     32.870  408.191    1.054    0.134    0.371    0.033    0.920   21.548   20.751    6.448
     32.880  413.355    1.259    0.134    0.424    0.033    0.723   22.521   20.421    6.686
     32.890  411.737    1.134    0.165    0.360    0.033    0.652   22.502   19.729    6.433
     32.900  407.242    1.123    0.100    0.385    0.033    0.751   21.612   19.817    6.499
     32.910  409.194    1.100    0.194    0.364    0.033    0.564   22.183   19.268    6.009
     32.920  407.819    1.213    0.165    0.285    0.067    0.614   21.822   19.928    6.421
     32.930  408.062    1.123    0.100    0.345    0.000    0.716   22.350   19.485    6.107
     32.940  405.262    1.054    0.127    0.364    0.067    0.731   21.952   19.326    6.128
     32.950  405.813    1.035    0.033    0.409    0.000    0.781   22.917   19.352    6.513
     32.960  410.428    1.088    0.172    0.356    0.000    0.640   22.745   19.729    6.092
     32.970  407.443    1.123    0.160    0.318    0.067    0.686   22.522   19.522    6.100
     32.980  407.072    1.047    0.138    0.374    0.033    0.878   22.848   20.092    6.823
     32.990  404.192    1.255    0.227    0.251    0.134    0.834   21.657   19.718    6.334
     33.000  408.293    1.248    0.067    0.338    0.000    0.689   22.232   19.071    6.400
     33.010  407.444    1.062    0.194    0.345    0.033    0.871   21.952   19.413    5.957
     33.020  410.642    0.903    0.105    0.258    0.000    0.962   22.934   19.560    5.957
     33.030  412.793    0.956    0.100    0.318    0.000    0.921   22.618   18.909    6.149
     33.040  411.958    1.126    0.067    0.405    0.000    0.811   22.383   18.891    6.037
     33.050  407.255    1.084    0.167    0.285    0.033    0.659   22.420   18.725    6.269
     33.060  408.092    1.123    0.134    0.325    0.000    0.750   22.023   19.433    6.777
     33.070  406.209    1.035    0.067    0.318    0.027    0.727   21.205   18.944    6.576
     33.080  405.547    1.153    0.105    0.240    0.000    0.815   22.131   18.962    5.852
     33.090  405.539    1.410    0.127    0.311    0.000    0.679   22.040   19.399    6.533
     33.100  403.359    1.312    0.127    0.327    0.000    0.795   21.774   18.927    6.973
     33.110  407.237    1.115    0.094    0.323    0.000    1.083   22.511   18.891    6.367
     33.120  409.336    1.202    0.100    0.385    0.000    0.730   22.130   19.462    6.599
     33.130  409.178    1.206    0.094    0.258    0.000    0.970   22.121   20.609    6.715
     33.140  411.669    1.035    0.060    0.247    0.000    0.992   22.418   19.835    6.076
     33.150  407.747    1.088    0.100    0.412    0.000    0.962   22.191   19.864    6.612
     33.160  410.390    1.081    0.160    0.472    0.000    0.815   22.844   19.717    6.488
     33.170  408.685    1.195    0.094    0.232    0.000    0.924   22.687   19.881    6.728
     33.180  411.740    1.350    0.127    0.278    0.033    1.137   21.947   19.685    6.661
     33.190  407.213    1.084    0.071    0.345    0.000    0.856   22.942   19.195    6.629
     33.200  410.468    1.153    0.127    0.154    0.000    0.939   23.227   19.369    6.625
     33.210  412.329    1.123    0.071    0.431    0.033    0.731   23.175   18.972    6.522
     33.220  409.124    1.149    0.100    0.352    0.033    1.053   22.679   19.572    6.718
     33.230  411.834    1.490    0.094    0.345    0.000    0.954   22.999   19.489    6.227
     33.240  413.072    1.335    0.027    0.371    0.000    0.958   22.957   20.307    6.157
     33.250  417.196    1.274    0.138    0.332    0.034    0.977   24.012   19.827    6.733
     33.260  410.892    1.445    0.127    0.251    0.033    0.958   22.627   19.825    6.227
     33.270  409.295    1.392    0.105    0.263    0.033    1.083   22.828   19.886    6.378
     33.280  411.514    1.357    0.131    0.172    0.000    0.954   23.640   19.783    5.754
     33.290  412.932    1.403    0.134    0.258    0.033    1.030   21.999   19.995    6.330
     33.300  411.666    1.407    0.067    0.363    0.033    1.011   22.731   19.997    5.788
     33.310  410.669    1.354    0.071    0.281    0.000    0.910   22.180   20.467    6.249
     33.320  410.493    1.339    0.000    0.261    0.033    1.083   21.899   19.967    6.396
     33.330  409.933    1.415    0.033    0.201    0.000    1.022   22.014   19.283    5.768
     33.340  411.760    1.498    0.027    0.201    0.000    0.966   22.113   20.539    6.193
     33.350  407.604    1.524    0.202    0.227    0.000    0.777   21.440   19.504    6.101
     33.360  410.228    1.373    0.100    0.221    0.000    0.985   21.930   19.458    5.797
     33.370  412.845    1.487    0.160    0.281    0.000    1.110   22.442   20.025    6.096
     33.380  409.909    1.278    0.033    0.218    0.000    0.984   21.583   19.346    6.030
     33.390  410.663    1.354    0.105    0.258    0.000    1.034   22.715   19.705    6.158
     33.400  408.354    1.346    0.131    0.261    0.000    1.166   22.126   19.627    6.100
     33.410  411.572    1.479    0.098    0.251    0.000    1.118   22.758   19.890    6.073
     33.420  413.242    1.270    0.027    0.154    0.000    1.249   22.011   19.742    6.660
     33.430  407.971    1.304    0.165    0.218    0.000    1.148   21.674   18.603    6.178
     33.440  409.550    1.339    0.131    0.251    0.000    1.128   23.663   18.803    6.427
     33.450  410.308    1.081    0.064    0.318    0.000    0.939   22.769   18.904    6.730
     33.460  410.952    1.172    0.105    0.419    0.000    0.902   22.161   19.483    6.774
     33.470  410.601    1.153    0.100    0.318    0.000    0.947   22.149   19.783    6.042
     33.480  415.332    1.195    0.033    0.318    0.000    0.962   22.612   20.481    6.315
     33.490  412.015    1.047    0.071    0.265    0.000    1.030   21.922   19.933    5.776
     33.500  413.209    1.126    0.094    0.300    0.000    0.849   22.650   19.997    6.208
     33.510  410.967    1.206    0.060    0.202    0.000    0.856   21.896   18.866    5.763
     33.520  412.895    1.244    0.098    0.354    0.000    0.882   23.105   20.317    6.199
     33.530  415.332    1.153    0.098    0.218    0.000    0.807   22.465   19.598    5.971
     33.540  413.261    1.331    0.127    0.345    0.000    0.826   23.345   20.167    6.347
     33.550  408.537    1.153    0.094    0.318    0.027    0.921   22.521   19.443    6.119
     33.560  409.731    1.244    0.138    0.232    0.000    0.920   22.706   20.032    5.915
     33.570  414.893    1.255    0.165    0.278    0.000    0.906   23.758   19.631    5.790
     33.580  413.244    1.392    0.060    0.345    0.000    1.003   23.610   19.477    5.727
     33.590  413.512    1.248    0.131    0.311    0.000    0.909   22.343   19.331    6.166
     33.600  412.426    1.384    0.060    0.244    0.000    0.985   23.114   20.249    5.790
     33.610  412.761    1.293    0.131    0.278    0.033    1.087   23.459   20.068    5.945
     33.620  412.829    1.179    0.000    0.311    0.000    1.091   23.056   19.704    5.832
     33.630  411.601    1.263    0.064    0.287    0.000    1.079   22.223   19.712    6.038
     33.640  410.419    1.198    0.067    0.244    0.000    1.110   22.205   20.325    5.777
     33.650  413.187    1.267    0.136    0.345    0.000    0.769   22.063   19.326    5.696
     33.660  412.320    1.339    0.098    0.292    0.000    1.023   21.475   20.010    6.178
     33.670  410.969    1.418    0.071    0.292    0.000    1.087   20.961   20.058    6.273
     33.680  413.351    1.259    0.060    0.456    0.000    1.053   21.978   20.002    5.750
     33.690  419.050    1.365    0.071    0.124    0.000    1.027   22.550   20.417    6.074
     33.700  415.784    1.009    0.098    0.214    0.000    1.284   23.077   20.835    5.871
     33.710  411.059    1.232    0.033    0.334    0.000    1.152   21.174   19.703    5.931
     33.720  413.580    1.153    0.105    0.191    0.000    1.234   22.652   20.379    6.147
     33.730  414.385    1.251    0.098    0.293    0.000    0.886   22.518   19.327    6.232
     33.740  415.450    1.232    0.165    0.202    0.000    1.209   21.681   20.363    6.456
     33.750  417.104    1.088    0.127    0.285    0.000    1.201   22.130   19.500    6.502
     33.760  416.539    1.202    0.060    0.172    0.034    0.856   21.711   20.113    6.542
     33.770  414.762    1.088    0.087    0.278    0.033    1.129   22.264   19.314    5.995
     33.780  412.247    1.426    0.131    0.316    0.033    0.886   22.161   19.146    6.510
     33.790  413.431    1.339    0.131    0.307    0.000    0.811   22.040   19.117    6.045
     33.800  406.894    1.244    0.060    0.198    0.000    1.178   21.957   19.109    6.362
     33.810  413.820    1.415    0.094    0.378    0.000    1.212   21.833   19.398    6.807
     33.820  416.775    1.487    0.064    0.281    0.000    0.758   22.813   20.075    6.619
     33.830  415.257    1.278    0.138    0.332    0.000    0.840   21.856   19.169    6.774
     33.840  413.282    1.282    0.098    0.292    0.000    0.989   21.804   19.371    6.591
     33.850  411.371    1.282    0.094    0.345    0.000    0.838   21.996   18.880    6.779
     33.860  414.763    1.248    0.100    0.378    0.000    0.906   21.821   18.717    6.613
     33.870  416.144    1.346    0.098    0.299    0.000    0.989   21.753   19.560    6.479
     33.880  415.709    1.468    0.172    0.299    0.000    0.939   22.177   19.175    6.192
     33.890  415.102    1.232    0.094    0.254    0.000    1.057   22.311   19.747    6.209
     33.900  415.245    1.361    0.071    0.348    0.067    0.867   22.408   19.565    6.414
     33.910  417.853    1.418    0.131    0.341    0.000    0.886   21.955   20.562    5.968
     33.920  416.755    1.312    0.165    0.385    0.033    1.175   22.433   19.557    6.535
     33.930  415.099    1.361    0.160    0.409    0.067    1.129   21.958   19.342    6.533
     33.940  411.832    1.399    0.060    0.287    0.000    0.985   22.561   19.799    6.536
     33.950  415.708    1.248    0.098    0.325    0.033    0.913   22.675   19.970    6.264
     33.960  411.772    1.392    0.165    0.472    0.033    0.810   21.646   19.109    6.040
     33.970  415.238    1.195    0.127    0.332    0.100    1.159   21.979   19.658    6.611
     33.980  416.005    1.320    0.067    0.363    0.033    0.864   22.240   19.937    6.614
     33.990  415.471    1.259    0.098    0.385    0.033    1.065   22.036   19.360    6.921
     34.000  414.935    1.327    0.198    0.419    0.033    0.712   22.228   19.355    6.566
     34.010  416.615    1.331    0.094    0.321    0.101    1.027   22.410   20.307    6.091
     34.020  418.884    1.221    0.165    0.419    0.033    0.777   21.673   19.294    6.485
     34.030  415.482    1.399    0.127    0.392    0.033    0.678   21.905   19.249    6.911
     34.040  415.563    1.195    0.198    0.232    0.000    0.652   21.785   19.621    6.654
     34.050  418.727    1.221    0.131    0.287    0.068    0.633   22.780   18.772    6.233
     34.060  419.256    1.195    0.060    0.419    0.000    0.712   23.188   20.081    6.374
     34.070  415.720    1.285    0.098    0.299    0.000    0.655   22.189   19.368    6.814
     34.080  417.195    1.494    0.098    0.396    0.000    0.542   22.143   18.911    6.364
     34.090  419.531    1.415    0.027    0.518    0.000    0.526   22.570   18.747    6.081
     34.100  416.508    1.274    0.098    0.287    0.000    0.508   21.010   19.118    6.617
     34.110  416.905    1.392    0.060    0.287    0.033    0.625   21.685   18.814    6.978
     34.120  417.394    1.505    0.060    0.332    0.000    0.591   22.904   17.997    6.077
     34.130  417.487    1.361    0.027    0.364    0.000    0.727   21.938   18.963    6.505
     34.140  418.418    1.301    0.165    0.352    0.000    0.481   22.707   18.720    6.410
     34.150  411.263    1.320    0.194    0.348    0.000    0.709   22.442   19.505    6.661
     34.160  413.076    1.312    0.221    0.325    0.000    0.629   22.124   18.504    6.782
     34.170  416.994    1.297    0.094    0.433    0.000    0.769   23.260   19.318    6.663
     34.180  414.640    1.312    0.165    0.299    0.000    0.519   21.457   19.343    6.935
     34.190  413.991    1.267    0.100    0.274    0.000    0.576   23.185   17.911    6.080
     34.200  413.118    1.418    0.067    0.359    0.000    0.580   21.887   18.474    6.387
     34.210  413.245    1.141    0.194    0.214    0.000    0.701   22.210   18.801    6.546
     34.220  414.900    1.350    0.105    0.268    0.000    0.781   22.019   18.896    6.795
     34.230  412.632    1.096    0.060    0.194    0.033    0.694   22.111   18.870    6.549
     34.240  415.154    1.285    0.060    0.378    0.000    0.557   22.350   18.908    6.465
     34.250  419.942    1.365    0.194    0.352    0.000    0.731   21.957   18.993    5.954
     34.260  414.829    1.069    0.127    0.396    0.000    0.708   21.746   18.893    6.111
     34.270  410.739    1.111    0.060    0.348    0.000    0.724   22.127   18.494    6.196
     34.280  414.414    1.062    0.033    0.300    0.000    0.769   22.277   18.347    6.404
     34.290  417.746    1.270    0.000    0.254    0.000    0.652   22.167   18.649    6.962
     34.300  410.224    1.020    0.094    0.261    0.000    0.864   21.663   18.231    6.052
     34.310  412.096    1.073    0.033    0.405    0.000    0.720   22.121   17.276    6.092
     34.320  416.459    1.130    0.098    0.345    0.000    0.788   22.077   17.255    6.045
     34.330  417.206    1.137    0.060    0.352    0.000    0.682   22.309   18.556    6.478
     34.340  413.444    1.088    0.067    0.265    0.000    0.803   20.982   17.959    6.889
     34.350  415.258    1.206    0.060    0.472    0.000    0.504   21.686   17.991    6.339
     34.360  416.226    1.035    0.094    0.385    0.000    0.766   22.030   17.773    6.538
     34.370  417.530    1.335    0.100    0.307    0.000    0.761   22.101   17.473    6.622
     34.380  414.320    1.339    0.094    0.227    0.000    0.591   21.926   18.364    6.463
     34.390  417.245    1.434    0.094    0.325    0.027    0.723   21.807   17.925    6.820
     34.400  417.631    1.187    0.194    0.325    0.033    0.720   20.742   18.294    6.913
     34.410  418.763    1.187    0.131    0.392    0.000    0.792   20.991   18.080    6.846
     34.420  417.123    1.104    0.127    0.328    0.000    0.811   22.176   18.734    6.738
     34.430  417.212    1.232    0.131    0.385    0.000    0.921   21.712   18.764    6.272
     34.440  419.010    1.069    0.094    0.265    0.000    0.742   21.818   18.831    6.119
     34.450  417.113    1.221    0.131    0.296    0.000    0.864   21.759   18.774    6.257
     34.460  418.966    1.062    0.033    0.158    0.000    0.693   21.033   17.650    6.471
     34.470  418.720    1.009    0.067    0.060    0.000    0.860   21.743   18.614    6.091
     34.480  417.612    1.035    0.160    0.258    0.000    0.811   21.356   18.478    6.252
     34.490  419.025    1.096    0.169    0.316    0.000    0.728   21.817   18.271    6.030
     34.500  418.252    1.020    0.127    0.359    0.000    0.951   21.844   18.476    6.541
     34.510  410.819    1.035    0.067    0.303    0.000    0.803   22.213   17.756    5.956
     34.520  413.423    1.088    0.033    0.325    0.000    0.705   21.655   18.032    5.942
     34.530  416.265    1.012    0.198    0.352    0.000    0.845   21.682   18.375    5.845
     34.540  420.747    0.831    0.131    0.438    0.000    0.830   22.621   18.352    6.060
     34.550  414.517    1.054    0.033    0.239    0.000    0.762   21.319   17.989    6.017
     34.560  413.913    0.982    0.127    0.369    0.000    0.689   21.713   18.281    6.007
     34.570  414.757    0.831    0.060    0.311    0.000    0.791   22.468   18.642    5.863
     34.580  417.817    0.956    0.094    0.398    0.000    0.750   21.973   17.729    5.777
     34.590  420.467    0.876    0.094    0.409    0.000    0.807   21.678   18.912    5.745
     34.600  418.978    0.956    0.060    0.429    0.000    0.761   22.125   19.302    5.901
     34.610  416.546    0.948    0.098    0.342    0.000    0.660   22.602   18.137    6.330
     34.620  420.225    0.823    0.094    0.383    0.000    0.823   22.932   17.709    6.130
     34.630  424.361    1.035    0.060    0.363    0.000    0.621   22.997   19.452    5.829
     34.640  414.197    0.884    0.067    0.438    0.000    0.905   22.838   19.021    6.245
     34.650  417.610    0.849    0.165    0.371    0.000    0.785   21.904   18.636    7.443
     34.660  415.628    0.876    0.060    0.387    0.000    0.985   21.630   18.924    6.862
     34.670  414.477    0.770    0.098    0.458    0.000    0.803   21.504   18.561    5.933
     34.680  412.592    0.990    0.033    0.454    0.000    0.747   21.123   18.630    6.373
     34.690  413.266    0.823    0.127    0.431    0.000    0.720   21.502   18.993    6.513
     34.700  418.323    0.940    0.094    0.431    0.000    0.951   21.718   19.157    5.998
     34.710  420.176    0.929    0.033    0.263    0.000    0.929   21.997   18.595    6.167
     34.720  411.047    0.770    0.033    0.385    0.000    0.731   21.404   18.487    6.256
     34.730  414.661    0.865    0.100    0.381    0.000    1.057   21.619   19.624    6.435
     34.740  418.385    0.637    0.094    0.352    0.000    0.663   21.981   18.397    6.397
     34.750  416.444    0.921    0.060    0.479    0.000    0.633   21.851   18.777    6.359
     34.760  414.271    0.664    0.127    0.359    0.000    0.818   23.541   19.541    6.487
     34.770  416.053    0.754    0.060    0.285    0.033    0.742   22.170   19.604    6.408
     34.780  415.874    0.834    0.060    0.292    0.000    0.469   22.810   18.860    6.136
     34.790  418.569    0.823    0.071    0.334    0.000    0.599   23.126   19.102    6.459
     34.800  418.154    0.823    0.160    0.311    0.027    0.686   22.205   18.996    6.316
     34.810  414.831    0.910    0.127    0.160    0.000    0.819   21.921   18.438    6.202
     34.820  412.586    0.724    0.100    0.287    0.000    0.781   22.039   18.784    6.271
     34.830  418.271    0.884    0.094    0.165    0.000    0.717   22.602   18.160    6.252
     34.840  413.620    0.929    0.127    0.254    0.000    0.769   22.233   18.387    6.516
     34.850  414.490    0.963    0.060    0.289    0.000    0.746   21.824   18.572    6.680
     34.860  414.452    1.069    0.094    0.334    0.000    0.598   21.770   18.871    6.874
     34.870  417.777    0.861    0.067    0.398    0.000    0.591   21.896   18.627    6.473
     34.880  415.385    0.903    0.127    0.360    0.000    0.777   22.584   18.108    6.262
     34.890  416.394    0.956    0.127    0.364    0.000    0.803   22.412   17.889    6.097
     34.900  413.207    1.009    0.094    0.191    0.000    0.663   22.430   17.580    6.777
     34.910  417.628    1.035    0.127    0.225    0.000    0.834   22.443   18.584    6.717
     34.920  415.538    0.937    0.027    0.225    0.000    0.814   22.221   18.034    6.382
     34.930  420.379    1.107    0.060    0.296    0.000    0.689   21.915   17.467    6.589
     34.940  416.185    0.910    0.127    0.323    0.000    0.644   21.293   17.902    5.985
     34.950  416.309    0.903    0.160    0.389    0.000    1.020   21.679   18.155    6.400
     34.960  417.389    1.088    0.131    0.303    0.000    0.758   22.212   18.297    6.588
     34.970  414.166    1.088    0.127    0.198    0.000    0.738   21.666   17.426    5.557
     34.980  411.207    1.141    0.027    0.345    0.000    0.796   22.344   17.618    6.036
     34.990  414.185    1.126    0.027    0.134    0.033    0.909   22.267   19.004    6.258
     35.000  413.471    0.971    0.131    0.352    0.033    0.895   21.888   18.156    5.857
     35.010  414.557    1.255    0.094    0.318    0.000    0.814   21.610   18.196    5.993
     35.020  412.873    1.069    0.060    0.239    0.000    0.754   21.540   17.399    6.059
     35.030  414.743    1.115    0.127    0.229    0.000    0.879   22.072   17.872    6.273
     35.040  415.625    0.956    0.094    0.198    0.000    0.751   21.913   18.076    6.128
     35.050  416.214    1.248    0.127    0.239    0.000    0.894   21.961   17.555    6.330
     35.060  421.404    1.100    0.060    0.247    0.000    0.830   23.203   18.252    6.276
     35.070  411.281    1.016    0.100    0.202    0.033    0.974   22.443   17.899    6.365
     35.080  412.870    0.982    0.060    0.265    0.000    0.844   22.524   18.097    6.177
     35.090  414.950    0.929    0.071    0.225    0.000    0.788   22.290   17.260    6.124
     35.100  416.185    0.956    0.094    0.138    0.000    0.640   22.423   18.939    5.987
     35.110  417.844    1.176    0.167    0.285    0.000    0.932   22.412   18.472    6.389
     35.120  415.803    1.009    0.027    0.376    0.000    0.698   21.355   18.900    6.934
     35.130  413.859    1.123    0.067    0.352    0.000    0.860   22.455   18.914    5.918
     35.140  415.894    0.956    0.027    0.201    0.000    0.663   23.096   18.355    6.395
     35.150  413.886    0.884    0.027    0.278    0.000    0.614   21.806   18.029    6.400
     35.160  416.100    1.126    0.000    0.239    0.000    0.599   22.704   18.456    6.442
     35.170  419.456    1.062    0.067    0.419    0.000    0.682   24.089   18.959    5.933
     35.180  416.495    0.910    0.060    0.233    0.000    1.034   22.517   18.778    6.290
     35.190  413.877    1.069    0.000    0.258    0.000    0.830   22.762   19.889    6.149
     35.200  411.410    0.849    0.098    0.338    0.000    0.773   22.805   18.552    6.557
     35.210  415.269    0.849    0.033    0.258    0.000    0.871   22.511   19.576    7.012
     35.220  414.282    1.062    0.067    0.434    0.000    0.917   22.025   19.374    6.154
     35.230  417.765    1.126    0.033    0.332    0.033    0.833   23.231   19.241    6.285
     35.240  416.081    1.058    0.000    0.232    0.000    0.928   22.332   19.794    6.298
     35.250  414.705    1.122    0.094    0.385    0.000    0.985   23.517   18.416    5.704
     35.260  414.894    1.088    0.100    0.281    0.033    0.867   22.537   19.700    6.380
     35.270  418.806    0.743    0.027    0.311    0.033    0.837   23.083   18.629    6.178
     35.280  415.064    0.929    0.033    0.287    0.033    0.675   22.101   18.960    5.725
     35.290  414.100    0.937    0.027    0.187    0.000    0.791   21.275   19.236    5.859
     35.300  412.246    0.823    0.100    0.359    0.067    0.804   22.251   19.254    6.527
     35.310  417.230    0.857    0.134    0.332    0.000    0.636   22.539   19.447    6.364
     35.320  413.385    0.956    0.027    0.332    0.033    0.637   22.521   19.039    6.121
     35.330  416.241    0.914    0.064    0.455    0.033    0.906   22.490   18.589    6.478
     35.340  412.825    0.993    0.033    0.287    0.033    0.739   22.376   18.203    6.463
     35.350  415.727    0.903    0.067    0.321    0.033    1.049   22.480   19.048    6.546
     35.360  411.493    1.047    0.067    0.321    0.033    0.841   22.884   18.471    6.908
     35.370  411.221    0.967    0.033    0.426    0.033    0.754   22.254   18.293    6.769
     35.380  416.822    1.115    0.000    0.441    0.033    0.738   22.485   19.282    6.465
     35.390  412.881    1.115    0.064    0.311    0.033    0.716   22.773   19.431    6.114
     35.400  411.482    1.043    0.105    0.285    0.033    0.758   23.475   18.777    5.798
     35.410  413.082    1.043    0.027    0.261    0.000    0.773   22.637   19.190    6.387
     35.420  415.802    1.141    0.060    0.332    0.067    0.723   21.989   19.577    6.860
     35.430  417.384    1.248    0.033    0.239    0.033    0.610   22.291   19.298    6.604
     35.440  416.775    1.149    0.000    0.287    0.033    0.784   22.389   19.221    5.866
     35.450  411.189    0.982    0.000    0.318    0.067    0.803   22.293   19.166    6.148
     35.460  416.033    1.221    0.000    0.214    0.000    0.803   21.973   18.962    6.683
     35.470  416.857    1.062    0.100    0.258    0.033    0.833   22.839   18.848    5.611
     35.480  415.516    1.035    0.127    0.124    0.000    0.890   22.421   19.464    6.016
     35.490  412.797    1.069    0.027    0.325    0.000    0.894   22.300   19.148    6.619
     35.500  413.146    0.940    0.094    0.285    0.000    0.860   22.463   19.918    6.283
     35.510  417.277    1.088    0.067    0.371    0.067    1.045   22.999   19.627    6.291
     35.520  416.672    0.990    0.000    0.285    0.000    0.614   23.122   18.146    6.394
     35.530  418.427    1.016    0.027    0.240    0.033    0.875   22.013   19.446    6.087
     35.540  416.813    1.065    0.033    0.251    0.033    0.815   22.316   20.089    6.696
     35.550  420.491    0.982    0.000    0.441    0.000    0.962   22.451   19.727    6.316
     35.560  420.169    1.009    0.033    0.570    0.067    1.129   22.902   20.551    5.950
     35.570  422.868    1.141    0.033    0.523    0.000    0.974   24.112   19.922    6.478
     35.580  422.880    1.009    0.027    0.321    0.000    1.011   22.902   19.367    7.016
     35.590  419.704    0.903    0.027    0.321    0.000    0.853   22.784   19.402    6.791
     35.600  418.022    1.073    0.060    0.401    0.000    0.746   22.194   19.547    6.182
     35.610  421.684    1.009    0.067    0.354    0.033    0.989   22.753   19.365    6.068
     35.620  421.071    0.910    0.067    0.261    0.000    0.804   22.282   20.360    6.278
     35.630  419.599    0.956    0.000    0.385    0.000    0.811   21.950   19.400    6.144
     35.640  423.127    0.903    0.033    0.311    0.000    0.826   21.730   18.993    6.202
     35.650  418.953    0.956    0.000    0.187    0.000    0.845   22.348   19.573    6.339
     35.660  419.856    0.929    0.127    0.198    0.000    0.886   21.162   19.107    6.290
     35.670  422.625    0.967    0.100    0.265    0.000    0.985   22.167   19.447    6.468
     35.680  421.040    1.020    0.100    0.292    0.000    0.909   22.708   19.701    6.108
     35.690  417.289    0.823    0.067    0.267    0.033    0.837   22.041   18.742    5.917
     35.700  419.674    1.035    0.000    0.127    0.033    0.720   21.773   18.883    6.778
     35.710  419.329    0.876    0.094    0.258    0.033    0.891   22.172   19.556    6.057
     35.720  417.179    0.910    0.000    0.184    0.033    0.985   22.328   19.979    6.036
     35.730  416.254    0.849    0.100    0.232    0.067    1.087   22.270   19.478    6.744
     35.740  422.462    1.073    0.067    0.314    0.067    0.995   22.495   19.043    6.161
     35.750  419.109    0.823    0.067    0.367    0.000    1.022   22.213   19.431    6.428
     35.760  421.878    0.967    0.167    0.329    0.067    0.939   23.568   19.889    6.358
     35.770  418.069    0.929    0.067    0.265    0.067    1.215   22.162   18.728    5.980
     35.780  419.924    0.770    0.100    0.274    0.100    0.902   23.735   18.891    6.135
     35.790  419.163    1.073    0.100    0.299    0.033    1.166   22.816   18.602    5.808
     35.800  417.312    0.993    0.033    0.194    0.033    1.038   23.385   17.892    6.098
     35.810  419.405    0.910    0.294    0.345    0.100    0.883   24.051   18.682    6.334
     35.820  418.293    0.876    0.134    0.325    0.067    0.743   23.544   17.334    6.383
     35.830  419.127    0.921    0.201    0.292    0.067    0.636   23.938   17.574    6.116
     35.840  416.679    1.073    0.100    0.325    0.033    0.758   23.461   17.824    6.220
     35.850  418.802    0.929    0.268    0.227    0.067    0.906   23.915   17.927    6.186
     35.860  417.960    1.141    0.100    0.205    0.000    0.879   23.417   18.176    5.464
     35.870  415.392    1.248    0.134    0.338    0.067    0.773   23.816   17.469    6.167
     35.880  417.479    1.426    0.227    0.371    0.000    0.777   24.430   18.346    5.893
     35.890  416.507    1.168    0.067    0.232    0.033    0.853   23.540   18.129    6.226
     35.900  420.371    1.350    0.033    0.232    0.000    0.845   22.681   17.915    6.133
     35.910  420.895    1.221    0.100    0.180    0.033    0.898   23.837   17.999    6.427
     35.920  420.991    1.293    0.160    0.173    0.033    0.758   23.446   18.886    6.067
     35.930  417.242    1.115    0.160    0.184    0.000    0.826   22.629   18.678    5.973
     35.940  420.993    1.339    0.094    0.147    0.033    0.686   23.025   18.963    5.864
     35.950  422.285    1.312    0.094    0.282    0.000    0.823   22.667   18.445    6.054
     35.960  417.817    1.361    0.127    0.187    0.000    0.724   22.882   18.193    6.066
     35.970  418.784    1.187    0.201    0.100    0.033    0.894   22.888   18.175    6.589
     35.980  421.861    1.312    0.094    0.160    0.067    0.845   22.341   18.411    6.566
     35.990  419.437    1.255    0.239    0.194    0.033    0.894   22.081   19.040    6.644
     36.000  419.102    1.460    0.127    0.307    0.033    0.629   22.851   18.334    5.304
     36.010  422.611    1.456    0.201    0.334    0.000    0.769   22.824   17.992    6.104
     36.020  422.733    1.573    0.201    0.378    0.000    0.814   22.904   17.997    6.630
     36.030  417.788    1.244    0.268    0.318    0.100    0.890   22.410   18.647    6.293
     36.040  421.517    1.312    0.167    0.376    0.000    0.830   23.452   18.377    5.946
     36.050  419.390    1.221    0.268    0.318    0.033    0.784   23.459   18.316    7.032
     36.060  416.968    1.274    0.201    0.201    0.033    0.735   22.095   17.851    6.337
     36.070  414.999    1.270    0.100    0.307    0.060    0.598   22.857   17.226    6.121
     36.080  416.507    1.195    0.167    0.356    0.000    0.667   22.456   18.069    6.059
     36.090  419.131    1.312    0.201    0.247    0.000    0.727   23.562   17.886    6.270
     36.100  415.603    1.115    0.127    0.345    0.000    0.550   22.772   16.887    6.119
     36.110  417.637    1.149    0.067    0.281    0.033    0.765   23.698   17.031    6.244
     36.120  419.143    1.100    0.067    0.172    0.000    0.788   22.922   18.056    6.799
     36.130  420.442    1.141    0.067    0.285    0.033    0.909   23.358   17.302    6.678
     36.140  421.232    1.251    0.134    0.281    0.067    0.777   23.922   17.244    5.541
     36.150  420.815    1.354    0.100    0.285    0.067    0.823   23.068   18.002    6.029
     36.160  423.356    1.297    0.234    0.318    0.060    0.826   23.554   18.158    5.336
     36.170  421.480    1.297    0.127    0.366    0.000    0.644   23.334   17.859    5.668
     36.180  421.831    1.339    0.100    0.303    0.033    0.761   23.547   17.916    5.939
     36.190  418.153    1.259    0.094    0.311    0.000    0.883   22.712   17.878    5.820
     36.200  418.624    1.217    0.033    0.345    0.000    1.140   22.595   18.102    6.400
     36.210  422.359    1.380    0.060    0.258    0.027    1.053   22.960   19.183    5.978
     36.220  420.745    1.452    0.033    0.187    0.034    1.109   23.492   18.092    6.545
     36.230  420.782    1.384    0.201    0.225    0.000    0.804   22.825   18.086    6.447
     36.240  420.994    1.206    0.234    0.158    0.033    1.001   22.901   18.141    6.210
     36.250  422.800    1.035    0.100    0.258    0.000    0.906   23.659   18.629    6.171
     36.260  421.367    1.285    0.100    0.240    0.000    0.927   23.911   18.509    6.890
     36.270  421.073    1.262    0.201    0.398    0.100    0.993   23.534   19.074    6.220
     36.280  421.349    1.407    0.100    0.207    0.000    0.944   23.183   18.253    6.106
     36.290  418.797    1.248    0.134    0.251    0.000    0.932   23.800   18.047    5.983
     36.300  419.854    1.206    0.201    0.214    0.033    0.830   22.470   17.448    6.300
     36.310  418.300    1.206    0.268    0.258    0.033    0.776   23.103   18.854    6.087
     36.320  419.007    1.153    0.067    0.225    0.000    0.883   22.791   18.414    5.843
     36.330  419.705    1.320    0.160    0.251    0.101    1.103   22.240   19.091    5.734
     36.340  421.964    1.426    0.100    0.232    0.033    1.019   22.727   18.293    6.222
     36.350  416.459    1.589    0.167    0.251    0.100    0.988   22.202   18.689    6.140
     36.360  414.253    1.195    0.100    0.300    0.033    0.902   22.982   18.328    5.995
     36.370  420.690    1.323    0.134    0.378    0.127    0.920   23.038   19.039    6.122
     36.380  415.510    1.369    0.100    0.232    0.033    0.777   22.619   18.392    6.305
     36.390  414.934    1.388    0.100    0.244    0.033    0.909   22.271   18.511    5.870
     36.400  419.515    1.115    0.167    0.311    0.000    0.906   23.142   18.487    6.257
     36.410  415.404    1.190    0.234    0.258    0.000    0.754   22.153   17.919    5.524
     36.420  412.114    1.206    0.167    0.311    0.033    0.802   23.101   17.927    6.146
     36.430  423.046    1.308    0.167    0.494    0.000    0.580   23.101   17.928    5.875
     36.440  416.549    1.482    0.134    0.491    0.067    0.693   22.803   17.080    6.086
     36.450  420.492    1.350    0.201    0.398    0.067    0.811   22.844   17.617    6.390
     36.460  419.897    1.403    0.167    0.318    0.060    0.928   23.141   18.390    6.046
     36.470  418.329    1.312    0.134    0.325    0.000    0.769   23.092   18.620    6.283
     36.480  421.087    1.141    0.201    0.352    0.033    0.905   22.992   17.764    6.386
     36.490  420.134    1.202    0.100    0.394    0.033    1.041   23.327   17.945    5.963
     36.500  420.497    1.141    0.134    0.438    0.000    1.042   23.071   18.996    6.285
     36.510  417.290    1.168    0.100    0.359    0.000    1.038   23.152   18.025    5.820
     36.520  413.658    1.232    0.201    0.299    0.000    0.909   23.023   18.230    6.220
     36.530  419.276    1.354    0.134    0.292    0.067    0.906   23.217   18.003    5.952
     36.540  413.194    1.168    0.201    0.338    0.000    0.849   21.933   17.626    6.126
     36.550  415.552    1.308    0.268    0.271    0.067    1.050   23.325   18.106    5.845
     36.560  415.020    1.445    0.134    0.207    0.000    0.977   22.547   17.974    5.894
     36.570  413.767    1.179    0.100    0.292    0.067    1.065   22.364   17.578    6.286
     36.580  416.813    1.278    0.205    0.490    0.033    0.762   22.760   17.616    6.381
     36.590  419.938    1.062    0.127    0.546    0.033    0.928   22.998   18.671    6.481
     36.600  418.245    1.365    0.134    0.490    0.033    1.061   23.366   18.503    6.179
     36.610  417.340    1.498    0.134    0.490    0.033    0.932   23.766   17.910    6.046
     36.620  418.108    1.168    0.165    0.421    0.067    1.079   23.575   18.767    5.872
     36.630  417.625    1.365    0.127    0.516    0.067    0.955   23.695   18.605    6.232
     36.640  414.162    1.339    0.294    0.356    0.033    1.075   23.068   18.271    6.047
     36.650  411.854    1.248    0.067    0.258    0.000    0.969   23.996   17.246    6.151
     36.660  414.053    1.221    0.100    0.387    0.134    0.792   24.169   18.056    6.396
     36.670  419.220    1.297    0.134    0.227    0.000    1.124   23.306   18.119    5.795
     36.680  413.806    1.361    0.134    0.496    0.033    1.133   22.559   18.439    5.857
     36.690  414.690    1.335    0.167    0.356    0.067    1.046   23.765   17.744    6.005
     36.700  413.992    1.433    0.234    0.352    0.033    0.845   23.779   17.506    5.929
     36.710  409.409    1.285    0.134    0.359    0.067    0.928   23.618   17.437    5.503
     36.720  410.065    1.073    0.100    0.327    0.033    0.955   23.214   17.374    6.092
     36.730  411.493    1.153    0.167    0.254    0.067    0.823   22.567   17.667    5.787
     36.740  411.007    1.206    0.100    0.154    0.033    0.928   22.783   17.993    6.258
     36.750  412.836    1.115    0.033    0.353    0.033    0.837   24.309   17.502    6.024
     36.760  410.383    1.081    0.067    0.345    0.067    0.966   22.927   17.488    5.951
     36.770  413.668    1.137    0.094    0.307    0.033    0.788   22.958   18.071    5.714
     36.780  409.072    1.194    0.033    0.338    0.000    0.735   23.763   17.333    6.033
     36.790  411.352    1.179    0.067    0.416    0.067    0.796   23.504   17.770    6.178
     36.800  414.717    1.282    0.100    0.339    0.000    0.625   23.761   17.251    5.984
     36.810  406.975    1.168    0.201    0.376    0.000    0.963   23.047   17.107    6.160
     36.820  413.684    1.126    0.134    0.371    0.000    0.887   23.479   17.681    6.265
     36.830  413.723    1.320    0.067    0.405    0.000    0.901   23.941   18.053    6.168
     36.840  410.190    1.259    0.167    0.374    0.033    0.921   23.210   17.599    6.321
     36.850  414.392    1.259    0.134    0.458    0.033    1.082   23.506   17.933    6.114
     36.860  415.776    1.195    0.134    0.458    0.067    1.008   23.697   17.585    6.273
     36.870  413.975    1.088    0.100    0.414    0.033    0.970   24.016   17.250    6.132
     36.880  416.222    1.426    0.100    0.408    0.067    1.034   23.605   18.183    6.063
     36.890  417.785    1.320    0.100    0.479    0.033    1.015   23.289   17.379    5.969
     36.900  415.588    1.206    0.100    0.539    0.000    0.981   23.482   17.464    6.323
     36.910  414.372    1.187    0.100    0.519    0.000    1.064   24.169   17.893    5.860
     36.920  414.650    1.206    0.067    0.452    0.067    0.747   23.654   18.342    5.955
     36.930  413.669    1.293    0.067    0.412    0.100    0.867   23.409   18.074    5.547
     36.940  412.974    1.096    0.067    0.318    0.033    0.777   24.135   17.541    5.456
     36.950  415.012    1.115    0.067    0.314    0.067    0.742   22.974   18.340    5.614
     36.960  413.489    1.354    0.033    0.287    0.000    1.041   23.232   17.392    6.304
     36.970  418.877    1.141    0.033    0.414    0.067    1.049   24.065   18.331    6.258
     36.980  413.866    1.415    0.134    0.419    0.033    1.053   23.529   18.635    5.902
     36.990  411.976    1.248    0.067    0.479    0.000    0.728   24.049   17.300    5.688
     37.000  416.082    1.255    0.067    0.536    0.033    0.962   23.327   17.449    5.484
     37.010  416.448    1.088    0.100    0.389    0.033    1.004   23.362   18.294    6.692
     37.020  412.193    1.168    0.227    0.419    0.000    0.724   23.208   16.542    6.089
     37.030  409.574    1.126    0.100    0.412    0.000    0.928   22.913   17.593    5.814
     37.040  412.394    1.134    0.134    0.354    0.033    0.716   23.251   17.216    6.194
     37.050  416.127    1.088    0.134    0.420    0.033    0.913   23.785   16.845    5.987
     37.060  413.985    1.115    0.167    0.359    0.033    0.872   24.235   17.021    6.428
     37.070  412.555    1.028    0.167    0.438    0.033    0.849   23.023   17.121    5.847
     37.080  413.730    1.043    0.167    0.423    0.000    0.875   23.538   17.966    5.812
     37.090  413.756    1.168    0.100    0.314    0.033    0.747   23.890   17.197    5.894
     37.100  416.444    1.088    0.067    0.353    0.000    0.818   22.454   17.051    5.686
     37.110  411.983    1.069    0.100    0.454    0.067    0.788   23.006   17.591    5.217
     37.120  413.578    1.232    0.067    0.334    0.000    0.792   23.817   17.213    5.806
     37.130  415.834    1.096    0.067    0.503    0.033    0.906   24.157   17.454    5.611
     37.140  418.527    1.274    0.067    0.625    0.033    0.995   23.896   18.115    6.031
     37.150  412.766    1.392    0.100    0.371    0.000    0.716   23.119   17.239    6.143
     37.160  414.084    1.323    0.000    0.318    0.000    1.056   23.365   17.752    5.801
     37.170  414.087    1.179    0.138    0.412    0.000    0.890   22.060   17.393    6.068
     37.180  414.125    1.153    0.033    0.334    0.000    0.925   23.312   17.928    6.315
     37.190  411.067    1.160    0.167    0.401    0.000    0.966   22.571   17.553    5.678
     37.200  412.619    1.380    0.033    0.427    0.000    0.758   23.133   17.521    5.396
     37.210  411.240    1.047    0.067    0.300    0.000    1.011   22.293   18.008    6.229
     37.220  410.570    1.043    0.100    0.424    0.000    1.083   23.065   17.334    6.075
     37.230  412.339    1.308    0.100    0.398    0.000    1.193   22.837   17.881    5.802
     37.240  408.919    1.043    0.000    0.438    0.033    0.935   22.629   17.958    5.548
     37.250  414.241    1.312    0.000    0.412    0.067    0.834   22.600   17.617    6.051
     37.260  414.405    1.327    0.000    0.445    0.033    1.079   22.767   17.510    5.575
     37.270  412.360    1.312    0.033    0.328    0.033    1.133   22.936   17.184    6.216
     37.280  411.593    1.308    0.100    0.540    0.033    1.045   22.545   17.621    5.753
     37.290  411.658    1.221    0.000    0.412    0.067    0.781   22.362   16.714    5.555
     37.300  412.659    1.312    0.134    0.378    0.033    0.932   22.863   17.954    5.834
     37.310  410.288    1.141    0.067    0.574    0.134    0.969   23.146   17.714    5.702
     37.320  412.676    1.195    0.033    0.465    0.067    0.988   23.520   17.310    5.790
     37.330  408.824    1.308    0.067    0.525    0.134    0.883   21.954   17.335    5.655
     37.340  409.331    1.229    0.067    0.445    0.067    0.762   22.533   17.105    6.382
     37.350  408.626    1.115    0.033    0.431    0.033    0.762   22.706   16.776    6.269
     37.360  411.168    1.343    0.100    0.361    0.033    0.818   22.600   17.067    6.523
     37.370  410.192    1.297    0.067    0.533    0.033    0.905   22.626   17.132    6.553
     37.380  410.597    1.221    0.033    0.553    0.134    0.803   23.318   17.599    6.048
     37.390  410.090    1.282    0.033    0.443    0.134    0.841   22.898   17.078    5.873
     37.400  408.528    1.418    0.067    0.479    0.067    0.849   22.937   17.954    6.189
     37.410  411.581    1.274    0.033    0.505    0.100    0.852   22.737   17.877    5.876
     37.420  413.126    1.107    0.033    0.505    0.100    0.882   23.037   17.351    6.139
     37.430  409.828    1.206    0.100    0.392    0.134    0.936   23.594   17.897    6.089
     37.440  406.999    1.149    0.067    0.448    0.135    0.724   22.700   17.611    6.702
     37.450  411.122    1.274    0.067    0.399    0.094    0.815   22.128   17.672    5.968
     37.460  410.683    1.168    0.033    0.366    0.134    0.796   22.679   18.064    6.170
     37.470  408.330    1.221    0.033    0.354    0.067    0.955   23.221   17.419    6.161
     37.480  412.645    1.259    0.033    0.287    0.135    1.053   23.121   17.534    6.401
     37.490  411.490    1.047    0.060    0.426    0.067    0.901   22.736   17.329    6.175
     37.500  410.058    1.100    0.033    0.287    0.033    0.769   22.537   17.248    5.960
     37.510  410.712    1.240    0.033    0.405    0.101    0.833   22.876   17.630    5.882
     37.520  415.069    0.982    0.033    0.465    0.067    0.738   23.566   17.942    5.113
     37.530  416.355    1.130    0.060    0.412    0.067    0.557   23.335   18.251    5.826
     37.540  413.665    1.285    0.033    0.378    0.100    0.814   22.903   17.845    5.708
     37.550  409.144    1.361    0.134    0.299    0.033    0.814   22.744   17.612    5.999
     37.560  410.927    1.168    0.100    0.251    0.000    0.792   22.394   17.918    6.017
     37.570  408.472    1.320    0.100    0.285    0.033    0.731   23.117   17.501    5.950
     37.580  409.244    1.365    0.167    0.345    0.033    0.985   23.385   18.080    5.918
     37.590  411.479    1.153    0.100    0.285    0.033    1.052   23.357   17.620    5.980
     37.600  412.550    1.202    0.167    0.285    0.000    0.943   23.578   19.076    5.893
     37.610  415.456    1.259    0.134    0.278    0.000    0.879   23.555   18.502    5.839
     37.620  413.779    1.187    0.167    0.332    0.033    0.876   23.309   18.126    6.406
     37.630  410.251    1.141    0.134    0.292    0.000    1.008   22.365   18.083    6.232
     37.640  411.318    1.141    0.067    0.318    0.033    0.898   22.485   17.506    5.908
     37.650  413.120    1.259    0.167    0.371    0.033    0.739   23.993   16.406    6.173
     37.660  414.078    1.062    0.033    0.385    0.000    0.792   23.410   17.452    6.478
     37.670  410.559    1.153    0.067    0.299    0.033    0.875   23.666   17.917    5.511
     37.680  410.293    1.229    0.167    0.232    0.033    0.989   22.494   17.601    5.782
     37.690  413.920    1.195    0.167    0.227    0.033    0.716   23.827   18.301    6.009
     37.700  410.345    1.388    0.134    0.205    0.033    0.663   23.360   17.759    6.205
     37.710  414.169    1.623    0.067    0.232    0.000    0.735   23.245   17.940    6.334
     37.720  412.720    1.373    0.033    0.258    0.067    0.853   23.952   17.085    6.561
     37.730  410.155    1.339    0.067    0.194    0.000    0.811   23.429   18.010    6.031
     37.740  409.354    1.468    0.167    0.332    0.000    0.830   22.779   17.720    6.450
     37.750  413.545    1.195    0.167    0.272    0.033    1.061   22.951   17.871    6.081
     37.760  409.864    1.221    0.100    0.265    0.000    0.996   22.544   18.163    5.801
     37.770  410.493    1.141    0.134    0.240    0.000    1.133   23.185   17.913    6.388
     37.780  407.829    1.312    0.033    0.240    0.000    1.034   22.889   17.229    6.693
     37.790  410.201    1.240    0.201    0.299    0.033    0.667   22.553   18.004    6.318
     37.800  412.432    1.285    0.134    0.389    0.067    0.739   22.555   17.428    5.900
     37.810  412.862    1.240    0.100    0.258    0.067    0.708   23.554   16.582    6.642
     37.820  412.389    1.346    0.067    0.292    0.000    0.777   23.392   17.333    6.523
     37.830  415.160    1.339    0.067    0.198    0.033    0.769   23.738   17.691    6.298
     37.840  416.932    1.312    0.067    0.251    0.000    0.867   22.686   17.707    6.516
     37.850  412.816    1.339    0.167    0.345    0.033    0.772   22.790   16.724    6.294
     37.860  412.258    1.168    0.134    0.251    0.033    0.750   21.971   17.337    6.411
     37.870  413.382    1.308    0.067    0.285    0.000    0.776   22.933   18.229    6.113
     37.880  411.101    1.168    0.067    0.338    0.000    0.883   22.510   18.322    6.414
     37.890  412.395    1.392    0.067    0.292    0.000    0.886   22.798   18.428    5.898
     37.900  410.986    1.320    0.100    0.345    0.000    0.936   22.237   18.508    6.115
     37.910  408.989    1.168    0.033    0.311    0.000    0.693   22.471   17.648    6.243
     37.920  413.512    1.434    0.067    0.292    0.000    0.806   23.525   18.376    6.315
     37.930  411.401    1.096    0.067    0.378    0.000    0.791   22.512   18.394    6.319
     37.940  408.807    1.100    0.033    0.232    0.000    1.041   23.160   17.607    6.290
     37.950  409.479    1.206    0.067    0.349    0.000    0.769   22.738   17.768    6.295
     37.960  414.338    1.494    0.033    0.274    0.100    0.621   22.313   17.639    5.999
     37.970  413.396    1.301    0.067    0.352    0.033    0.613   23.113   16.959    5.996
     37.980  414.184    1.126    0.000    0.160    0.000    0.830   22.381   16.951    6.416
     37.990  413.722    1.229    0.000    0.187    0.033    0.697   22.476   17.311    5.981
     38.000  417.472    1.229    0.033    0.267    0.033    0.762   23.079   17.267    6.443
     38.010  415.453    1.229    0.100    0.131    0.033    0.867   22.353   16.864    6.032
     38.020  413.433    1.134    0.067    0.247    0.000    0.924   21.952   17.294    6.515
     38.030  416.987    1.240    0.067    0.207    0.000    0.761   22.998   17.423    6.632
     38.040  409.548    1.312    0.167    0.207    0.033    0.959   22.144   16.799    5.740
     38.050  411.826    1.532    0.100    0.214    0.038    0.795   21.340   17.328    5.833
     38.060  410.063    1.452    0.134    0.173    0.033    0.951   21.745   17.547    5.896
     38.070  409.896    1.323    0.067    0.087    0.033    0.894   21.990   17.369    5.995
     38.080  409.853    1.285    0.134    0.166    0.033    0.742   21.495   17.429    6.165
     38.090  411.010    1.418    0.134    0.173    0.000    0.966   21.759   17.320    6.656
     38.100  413.198    1.115    0.067    0.219    0.000    0.818   22.245   17.646    5.962
     38.110  412.996    1.232    0.100    0.260    0.067    0.804   21.913   18.650    6.164
     38.120  410.468    1.392    0.067    0.271    0.033    0.826   22.962   17.486    6.198
     38.130  412.275    1.380    0.201    0.274    0.033    1.076   22.707   17.276    6.520
     38.140  410.055    1.308    0.134    0.173    0.060    1.016   22.601   17.128    6.846
     38.150  407.982    1.334    0.067    0.200    0.105    0.928   22.982   16.486    6.386
     38.160  409.923    1.062    0.100    0.260    0.067    0.985   23.004   17.459    6.410
     38.170  411.941    1.471    0.134    0.200    0.134    0.811   22.839   18.118    7.014
     38.180  408.398    1.482    0.100    0.247    0.100    1.272   22.225   18.759    6.435
     38.190  413.274    1.415    0.134    0.334    0.067    0.867   22.641   16.534    5.812
     38.200  413.745    1.274    0.100    0.247    0.100    1.053   23.267   17.882    6.226
     38.210  406.187    1.301    0.134    0.240    0.000    0.913   22.504   17.388    6.247
     38.220  413.378    1.285    0.100    0.311    0.067    1.094   22.785   17.508    6.699
     38.230  411.189    1.270    0.067    0.334    0.000    1.140   22.750   17.818    6.840
     38.240  414.254    1.267    0.067    0.391    0.033    0.584   22.868   17.166    6.007
     38.250  408.437    1.194    0.067    0.465    0.000    0.603   22.068   16.746    5.902
     38.260  407.898    1.422    0.067    0.364    0.033    0.947   22.276   17.504    6.069
     38.270  412.625    1.373    0.067    0.472    0.100    0.719   22.303   16.951    6.009
     38.280  415.653    1.285    0.134    0.431    0.000    0.780   22.015   17.776    6.797
     38.290  412.624    1.373    0.067    0.225    0.067    0.800   22.237   17.455    6.165
     38.300  416.437    1.232    0.067    0.462    0.033    0.822   22.494   17.971    6.369
     38.310  413.112    1.464    0.134    0.360    0.067    0.705   22.319   18.089    6.112
     38.320  413.838    1.168    0.134    0.287    0.000    0.617   21.918   17.490    5.743
     38.330  415.495    1.323    0.134    0.438    0.000    0.727   23.170   17.799    6.215
     38.340  410.922    1.096    0.167    0.405    0.067    0.769   22.181   17.457    5.846
     38.350  410.118    1.206    0.134    0.376    0.067    0.546   22.636   16.708    5.570
     38.360  414.346    1.126    0.100    0.356    0.100    0.640   22.960   17.318    5.950
     38.370  411.849    1.126    0.033    0.314    0.033    0.837   22.678   17.745    6.121
     38.380  409.793    1.141    0.100    0.325    0.000    0.844   22.678   18.586    5.995
     38.390  412.696    1.058    0.134    0.546    0.033    0.693   22.548   16.493    5.943
     38.400  408.490    1.153    0.100    0.332    0.067    0.815   22.586   17.149    5.881
     38.410  411.676    1.346    0.167    0.364    0.033    0.644   23.269   16.430    6.030
     38.420  412.200    1.426    0.134    0.359    0.000    0.757   23.375   17.134    6.042
     38.430  408.656    1.403    0.167    0.265    0.000    0.822   22.769   17.287    6.135
     38.440  411.202    1.217    0.067    0.426    0.067    0.962   22.577   17.184    5.510
     38.450  409.514    1.320    0.033    0.349    0.000    0.883   22.692   17.234    5.628
     38.460  413.435    1.517    0.033    0.385    0.067    0.882   22.044   18.491    5.880
     38.470  412.753    1.346    0.067    0.452    0.033    0.902   22.630   18.290    5.920
     38.480  417.411    1.410    0.100    0.505    0.033    0.867   22.691   17.890    5.973
     38.490  415.068    1.274    0.067    0.314    0.000    0.777   22.400   17.554    5.996
     38.500  414.939    1.498    0.134    0.405    0.100    0.963   23.214   18.026    5.762
     38.510  412.786    1.502    0.100    0.381    0.067    1.072   22.506   17.646    5.897
     38.520  412.591    1.339    0.067    0.359    0.027    0.788   22.945   18.051    6.378
     38.530  416.619    1.274    0.100    0.254    0.033    0.848   22.321   17.752    5.832
     38.540  409.961    1.229    0.100    0.359    0.033    0.621   22.666   18.062    5.843
     38.550  410.390    1.426    0.067    0.352    0.033    0.830   21.920   17.116    6.153
     38.560  409.552    1.229    0.134    0.258    0.067    0.830   22.900   17.379    6.030
     38.570  411.635    1.115    0.100    0.227    0.000    0.829   22.461   17.455    5.500
     38.580  409.718    1.490    0.201    0.378    0.033    0.750   22.176   17.174    5.729
     38.590  411.555    1.274    0.067    0.419    0.033    0.807   22.541   17.464    5.540
     38.600  407.750    1.354    0.167    0.445    0.000    0.811   23.056   17.090    5.858
     38.610  410.526    1.403    0.100    0.465    0.000    0.700   22.729   16.752    6.417
     38.620  408.608    1.456    0.134    0.325    0.000    0.546   22.607   16.463    6.314
     38.630  410.893    1.373    0.134    0.352    0.033    0.773   22.915   17.588    6.393
     38.640  411.470    1.566    0.100    0.265    0.000    0.679   23.327   17.013    5.913
     38.650  418.940    1.380    0.201    0.314    0.100    0.928   22.570   17.803    6.344
     38.660  413.933    1.320    0.167    0.318    0.000    0.822   23.274   16.935    6.125
     38.670  417.271    1.225    0.100    0.352    0.033    0.878   22.511   16.908    6.140
     38.680  419.387    1.498    0.067    0.345    0.033    0.863   22.042   18.089    6.216
     38.690  415.748    1.285    0.100    0.405    0.100    0.939   22.524   17.394    6.053
     38.700  415.147    1.365    0.134    0.306    0.067    0.788   23.080   17.469    6.118
     38.710  413.621    1.604    0.167    0.426    0.033    0.830   22.156   16.857    6.025
     38.720  415.746    1.376    0.067    0.285    0.033    0.860   22.955   18.626    6.338
     38.730  412.841    1.228    0.201    0.359    0.100    0.860   21.369   17.317    6.536
     38.740  412.586    1.153    0.167    0.285    0.100    0.871   23.082   17.790    6.589
     38.750  411.490    1.285    0.100    0.318    0.033    0.829   22.418   16.717    6.525
     38.760  413.175    1.426    0.201    0.299    0.067    0.803   22.466   17.067    5.901
     38.770  409.206    1.274    0.100    0.458    0.033    0.864   22.066   16.745    6.177
     38.780  407.096    1.179    0.134    0.345    0.067    0.689   22.199   17.359    6.150
     38.790  410.485    1.415    0.160    0.194    0.033    0.534   22.988   17.405    6.379
     38.800  415.121    1.088    0.201    0.352    0.067    0.716   21.982   17.751    6.395
     38.810  417.676    1.339    0.100    0.352    0.033    0.598   22.178   17.757    6.481
     38.820  411.208    1.490    0.067    0.278    0.067    0.659   22.434   17.108    6.618
     38.830  411.867    1.399    0.134    0.221    0.067    0.758   21.885   17.731    6.152
     38.840  411.604    1.392    0.100    0.265    0.100    0.534   22.503   18.027    6.580
     38.850  416.885    1.441    0.167    0.450    0.100    0.564   22.288   18.093    5.771
     38.860  413.452    1.327    0.167    0.399    0.067    0.629   22.471   17.650    6.809
     38.870  410.172    1.376    0.134    0.294    0.100    0.541   22.298   18.065    6.285
     38.880  412.988    1.426    0.134    0.325    0.067    0.807   22.539   18.252    6.436
     38.890  411.157    1.384    0.067    0.438    0.033    0.545   22.184   17.755    6.480
     38.900  409.313    1.361    0.201    0.383    0.067    0.610   23.141   17.659    6.531
     38.910  416.009    1.195    0.067    0.392    0.033    0.640   21.973   18.617    6.742
     38.920  412.556    1.126    0.134    0.385    0.000    0.579   22.648   17.668    6.134
     38.930  408.717    1.267    0.100    0.359    0.033    0.731   22.303   18.207    6.256
     38.940  411.785    1.240    0.067    0.419    0.033    0.485   22.820   18.042    6.883
     38.950  409.820    1.232    0.067    0.412    0.033    0.458   22.338   17.598    6.099
     38.960  413.350    1.107    0.134    0.518    0.033    0.580   22.602   17.376    6.662
     38.970  410.445    1.293    0.100    0.385    0.033    0.560   23.093   17.636    6.217
     38.980  412.912    1.392    0.067    0.498    0.000    0.719   23.462   19.016    6.713
     38.990  417.476    1.149    0.167    0.632    0.033    0.814   23.177   18.050    7.022
     39.000  414.309    1.009    0.134    0.419    0.000    0.807   23.310   17.389    6.841
     39.010  414.329    1.429    0.100    0.632    0.033    0.819   22.583   16.899    6.503
     39.020  410.957    1.285    0.134    0.352    0.000    0.962   22.414   17.440    7.249
     39.030  413.377    1.418    0.134    0.419    0.000    0.777   23.070   17.712    6.803
     39.040  409.038    1.308    0.100    0.565    0.000    0.617   22.957   18.192    6.585
     39.050  409.383    1.297    0.100    0.519    0.000    0.557   23.380   17.549    6.479
     39.060  413.448    1.327    0.067    0.399    0.000    0.624   21.740   17.493    6.415
     39.070  410.728    1.373    0.067    0.466    0.000    0.693   22.817   17.914    6.985
     39.080  412.752    1.259    0.134    0.526    0.033    0.636   22.941   18.782    6.582
     39.090  412.596    1.228    0.033    0.366    0.000    0.863   22.916   18.150    6.100
     39.100  412.736    1.168    0.067    0.332    0.000    0.731   22.078   18.205    6.599
     39.110  410.583    1.054    0.100    0.472    0.000    0.674   22.544   17.389    6.731
     39.120  410.337    1.244    0.033    0.325    0.000    0.488   21.832   17.422    7.098
     39.130  411.151    1.115    0.134    0.456    0.000    0.632   22.614   17.791    7.367
     39.140  408.470    1.221    0.100    0.419    0.000    0.598   21.873   17.832    6.353
     39.150  408.397    1.111    0.100    0.476    0.000    0.587   21.651   17.738    6.193
     39.160  410.677    1.100    0.100    0.445    0.000    0.750   22.310   17.044    6.771
     39.170  412.444    0.925    0.067    0.450    0.000    0.610   21.034   17.204    6.745
     39.180  411.904    0.823    0.033    0.438    0.033    0.697   21.890   17.316    7.553
     39.190  408.888    0.717    0.067    0.543    0.033    0.723   22.263   17.399    7.024
     39.200  410.986    0.584    0.100    0.405    0.000    0.583   22.142   17.860    6.578
     39.210  407.165    0.781    0.067    0.476    0.000    0.633   22.620   17.882    6.833
     39.220  412.757    0.857    0.134    0.479    0.000    0.670   22.666   17.988    6.368
     39.230  411.613    0.645    0.000    0.396    0.000    0.538   22.221   17.481    7.053
     39.240  413.276    0.592    0.067    0.367    0.000    0.515   21.515   17.985    6.915
     39.250  417.136    0.664    0.067    0.452    0.033    0.603   21.563   17.355    7.324
     39.260  409.543    0.618    0.134    0.450    0.000    0.504   21.410   17.123    6.876
     39.270  413.600    0.557    0.100    0.479    0.000    0.734   23.251   17.622    6.936
     39.280  414.799    0.557    0.067    0.385    0.000    0.583   23.875   17.926    6.250
     39.290  415.539    0.637    0.134    0.512    0.000    0.886   22.522   18.268    6.892
     39.300  413.372    0.789    0.067    0.392    0.000    0.542   22.789   17.843    6.577
     39.310  406.848    0.804    0.134    0.420    0.033    0.663   21.398   17.232    6.513
     39.320  409.702    1.088    0.098    0.392    0.000    0.496   22.835   18.402    6.339
     39.330  413.092    0.910    0.033    0.352    0.033    0.602   22.802   17.752    6.380
     39.340  413.278    0.701    0.100    0.551    0.067    0.640   22.787   17.391    6.413
     39.350  411.752    1.073    0.067    0.374    0.033    0.485   23.570   17.061    6.240
     39.360  409.798    1.274    0.100    0.458    0.033    0.606   23.749   16.497    6.429
     39.370  416.413    1.149    0.134    0.341    0.033    0.545   22.828   18.027    6.572
     39.380  406.115    1.141    0.067    0.472    0.033    0.644   22.078   17.951    6.742
     39.390  409.759    1.149    0.067    0.505    0.000    0.481   22.381   17.820    7.091
     39.400  417.418    0.937    0.067    0.550    0.000    0.580   23.164   17.338    7.192
     39.410  410.924    0.971    0.100    0.332    0.000    0.633   23.193   17.096    7.113
     39.420  412.570    0.956    0.067    0.399    0.033    0.659   22.176   17.408    7.610
     39.430  415.551    0.963    0.134    0.452    0.000    0.674   22.901   17.239    7.333
     39.440  411.532    1.187    0.100    0.490    0.060    0.511   22.856   17.360    6.983
     39.450  412.849    0.903    0.134    0.363    0.033    0.689   22.775   17.289    6.890
     39.460  413.693    1.126    0.067    0.392    0.000    0.686   22.773   17.447    6.296
     39.470  415.015    1.084    0.100    0.430    0.033    0.659   22.959   17.950    6.763
     39.480  410.045    1.232    0.067    0.463    0.033    0.716   23.904   17.123    6.401
     39.490  408.490    1.232    0.100    0.505    0.033    0.818   22.448   17.335    7.000
     39.500  412.363    1.338    0.100    0.512    0.000    0.728   23.610   18.233    6.532
     39.510  411.058    1.096    0.067    0.294    0.000    0.879   22.674   18.627    6.595
     39.520  413.350    1.248    0.100    0.406    0.000    0.800   22.746   18.467    6.814
     39.530  413.266    1.195    0.167    0.486    0.033    0.773   22.978   17.963    6.336
     39.540  412.077    1.141    0.067    0.395    0.000    0.897   22.097   17.903    6.718
     39.550  414.547    1.024    0.100    0.401    0.033    0.924   22.169   18.166    6.176
     39.560  417.314    1.202    0.100    0.455    0.000    1.053   22.319   18.148    6.637
     39.570  412.181    1.335    0.033    0.454    0.100    0.823   21.614   18.126    6.638
     39.580  414.632    1.206    0.100    0.498    0.033    0.902   22.494   18.104    6.826
     39.590  414.014    1.225    0.067    0.505    0.100    0.905   21.706   17.917    6.584
     39.600  412.245    1.168    0.167    0.539    0.100    0.762   22.663   17.619    6.504
     39.610  410.523    1.035    0.067    0.516    0.033    0.837   22.200   17.235    6.274
     39.620  411.059    1.035    0.100    0.463    0.033    0.773   22.312   16.738    6.555
     39.630  414.134    1.274    0.033    0.426    0.000    0.815   22.731   17.790    6.478
     39.640  411.517    0.956    0.100    0.486    0.000    0.800   22.093   17.467    6.266
     39.650  411.551    1.202    0.134    0.452    0.033    0.962   21.565   17.338    5.471
     39.660  411.249    1.232    0.100    0.504    0.067    0.807   22.244   17.076    6.280
     39.670  414.523    1.198    0.100    0.501    0.000    0.686   22.648   17.871    6.012
     39.680  411.243    1.399    0.100    0.523    0.000    0.834   22.426   17.618    6.449
     39.690  410.064    1.361    0.201    0.550    0.000    0.834   22.572   18.423    5.897
     39.700  406.937    1.195    0.134    0.470    0.100    0.697   21.677   17.193    6.154
     39.710  410.881    1.134    0.067    0.414    0.000    0.568   23.134   17.759    5.948
     39.720  412.046    1.062    0.033    0.486    0.000    0.784   23.176   17.681    6.264
     39.730  414.680    1.130    0.100    0.486    0.033    0.947   23.002   17.875    6.252
     39.740  412.711    1.043    0.134    0.385    0.000    0.739   23.151   17.333    6.975
     39.750  409.870    1.149    0.067    0.512    0.000    0.777   22.750   18.599    5.710
     39.760  411.060    1.009    0.094    0.512    0.000    0.705   23.031   17.571    6.697
     39.770  410.631    1.361    0.100    0.412    0.000    0.671   22.665   18.397    6.229
     39.780  412.449    1.221    0.067    0.546    0.000    0.606   23.465   17.787    6.771
     39.790  412.972    1.168    0.100    0.586    0.033    0.807   22.534   18.101    6.171
     39.800  408.600    1.195    0.067    0.608    0.000    0.792   22.560   17.521    6.024
     39.810  412.255    1.100    0.167    0.546    0.000    0.857   22.109   18.109    6.418
     39.820  417.745    1.301    0.100    0.628    0.000    0.666   23.096   17.693    6.505
     39.830  412.093    1.202    0.033    0.481    0.000    0.572   22.876   18.436    6.935
     39.840  413.162    1.285    0.134    0.541    0.000    0.629   23.213   18.732    6.913
     39.850  413.564    1.028    0.100    0.608    0.000    0.772   22.503   18.905    6.599
     39.860  408.930    1.141    0.033    0.642    0.000    0.595   22.252   17.922    6.586
     39.870  410.076    1.255    0.234    0.601    0.000    0.701   23.410   17.915    6.346
     39.880  412.644    1.441    0.134    0.608    0.000    0.841   23.810   18.767    6.434
     39.890  409.952    1.339    0.167    0.608    0.033    0.853   22.434   18.420    6.280
     39.900  407.941    1.137    0.167    0.515    0.000    0.746   22.747   17.677    7.074
     39.910  410.478    1.043    0.100    0.481    0.033    0.617   22.740   17.564    6.517
     39.920  411.131    1.062    0.067    0.680    0.000    0.530   23.004   17.928    6.437
     39.930  411.396    1.123    0.100    0.733    0.000    0.473   22.391   18.258    6.479
     39.940  412.065    1.301    0.100    0.635    0.000    0.731   22.812   17.820    6.324
     39.950  410.671    1.308    0.067    0.541    0.000    0.636   22.830   18.340    6.105
     39.960  413.698    1.149    0.100    0.624    0.000    0.705   23.931   17.230    6.002
     39.970  413.603    1.354    0.067    0.662    0.000    0.753   23.178   18.448    6.165
     39.980  408.764    1.248    0.100    0.627    0.060    0.875   22.089   17.659    6.312
     39.990  413.331    1.282    0.134    0.673    0.000    0.708   21.936   17.844    6.065
     40.000  412.315    1.285    0.067    0.599    0.000    0.659   21.881   17.878    6.047
     40.010  409.626    1.501    0.100    0.582    0.033    0.814   21.700   18.427    6.455
     40.020  410.870    1.490    0.033    0.501    0.000    0.946   22.031   17.823    6.707
     40.030  409.978    1.415    0.134    0.579    0.067    0.860   22.473   17.748    6.553
     40.040  414.311    1.153    0.167    0.684    0.033    0.603   22.205   17.659    6.491
     40.050  410.756    1.168    0.134    0.579    0.067    0.761   21.491   18.528    6.680
     40.060  414.744    1.153    0.134    0.613    0.100    0.670   22.040   18.927    6.780
     40.070  413.690    0.993    0.067    0.628    0.033    0.533   21.960   18.382    6.752
     40.080  411.401    1.153    0.134    0.599    0.033    0.667   22.090   18.754    6.220
     40.090  412.072    1.073    0.134    0.474    0.000    0.553   21.672   18.130    6.252
     40.100  410.877    1.346    0.067    0.508    0.000    0.564   21.594   17.830    6.615
     40.110  412.591    1.221    0.067    0.548    0.000    0.622   22.289   17.550    6.397
     40.120  413.533    1.232    0.100    0.419    0.000    0.849   21.073   18.349    6.136
     40.130  410.086    1.267    0.100    0.508    0.033    0.792   21.845   17.908    6.540
     40.140  407.988    1.206    0.067    0.441    0.000    0.902   20.914   19.043    6.397
     40.150  410.847    1.232    0.100    0.528    0.033    0.894   21.808   19.204    6.395
     40.160  411.179    1.285    0.067    0.378    0.033    0.978   21.127   18.586    6.367
     40.170  412.983    1.168    0.134    0.408    0.033    0.765   21.592   18.646    6.400
     40.180  408.048    1.141    0.100    0.474    0.033    0.856   21.291   18.761    6.153
     40.190  410.692    1.248    0.100    0.307    0.033    0.803   21.574   18.144    6.432
     40.200  413.088    1.062    0.100    0.535    0.000    0.902   22.252   18.127    5.948
     40.210  412.546    1.123    0.067    0.632    0.000    0.837   22.589   18.160    6.724
     40.220  412.964    1.157    0.134    0.494    0.000    0.969   22.386   18.711    6.197
     40.230  409.885    1.365    0.167    0.408    0.033    1.015   21.243   18.702    6.877
     40.240  412.626    1.195    0.067    0.374    0.000    0.883   22.692   18.481    6.458
     40.250  413.508    0.929    0.033    0.371    0.000    0.894   22.318   18.102    6.273
     40.260  410.816    1.168    0.067    0.367    0.000    0.871   22.658   18.526    6.709
     40.270  412.067    1.168    0.201    0.414    0.033    0.894   22.449   17.087    6.883
     40.280  413.198    0.956    0.134    0.441    0.033    0.864   23.191   17.892    6.409
     40.290  411.167    1.043    0.067    0.368    0.000    0.837   22.934   17.754    6.654
     40.300  412.955    1.259    0.033    0.554    0.033    0.913   21.716   17.965    6.754
     40.310  411.652    1.062    0.100    0.378    0.067    0.893   22.780   17.581    6.512
     40.320  413.520    1.304    0.067    0.412    0.000    0.780   23.047   18.117    6.282
     40.330  416.286    1.232    0.167    0.399    0.033    0.705   22.733   17.917    6.813
     40.340  412.436    0.903    0.134    0.547    0.033    0.758   21.646   18.767    6.659
     40.350  417.510    1.259    0.100    0.348    0.033    0.595   22.965   17.562    6.275
     40.360  414.579    1.123    0.100    0.535    0.033    0.894   22.517   18.256    6.859
     40.370  412.897    1.187    0.201    0.468    0.033    0.943   21.965   18.034    6.933
     40.380  411.869    1.035    0.167    0.354    0.033    0.887   22.376   18.625    6.321
     40.390  414.776    1.141    0.067    0.401    0.033    0.978   22.219   18.795    6.420
     40.400  411.582    1.123    0.134    0.311    0.127    0.920   22.348   18.079    6.186
     40.410  409.739    0.982    0.100    0.314    0.000    0.837   22.949   18.327    6.818
     40.420  410.928    1.062    0.100    0.381    0.033    0.913   21.976   18.623    6.968
     40.430  411.898    1.202    0.067    0.431    0.000    0.996   22.005   18.750    6.587
     40.440  413.667    1.278    0.100    0.378    0.033    0.893   22.165   18.649    6.707
     40.450  413.604    1.232    0.067    0.383    0.000    0.825   22.011   18.429    7.175
     40.460  411.367    1.149    0.100    0.323    0.033    1.091   21.850   18.558    6.845
     40.470  410.756    1.115    0.134    0.134    0.033    0.901   21.300   18.121    7.145
     40.480  413.986    1.176    0.067    0.261    0.033    0.864   21.949   18.260    6.250
     40.490  414.479    1.153    0.067    0.361    0.033    1.193   21.998   19.565    6.022
     40.500  412.999    1.028    0.100    0.328    0.000    0.925   22.755   19.343    6.849
     40.510  411.705    1.115    0.067    0.361    0.000    1.057   22.034   18.775    6.750
     40.520  411.946    1.195    0.100    0.332    0.000    1.106   23.141   18.517    6.586
     40.530  412.317    1.035    0.067    0.287    0.000    0.818   22.071   19.069    6.689
     40.540  409.530    1.153    0.100    0.221    0.033    1.030   21.189   18.635    6.727
     40.550  416.829    1.179    0.067    0.247    0.000    0.814   21.913   18.997    6.048
     40.560  411.462    1.100    0.067    0.416    0.033    1.102   22.027   18.316    6.474
     40.570  414.670    1.062    0.100    0.345    0.067    1.098   22.125   18.597    7.334
     40.580  413.672    1.088    0.134    0.423    0.033    0.867   21.984   18.425    6.651
     40.590  410.035    1.179    0.134    0.314    0.033    0.807   21.365   18.805    6.291
     40.600  409.699    1.035    0.100    0.160    0.033    1.011   21.781   19.186    6.634
     40.610  411.715    1.009    0.067    0.225    0.000    0.940   20.955   18.340    6.935
     40.620  412.170    0.982    0.033    0.388    0.033    1.060   21.262   18.765    6.468
     40.630  409.418    1.229    0.167    0.341    0.000    0.897   22.078   17.788    6.378
     40.640  411.437    1.221    0.067    0.352    0.000    0.757   21.890   18.606    6.234
     40.650  411.233    1.229    0.067    0.405    0.027    0.837   21.290   18.236    6.780
     40.660  411.844    1.149    0.067    0.535    0.000    0.825   22.098   18.481    6.814
     40.670  408.647    1.160    0.134    0.419    0.000    0.844   21.249   18.646    6.733
     40.680  411.684    1.035    0.100    0.501    0.000    0.939   22.277   19.228    6.312
     40.690  415.286    1.062    0.167    0.535    0.000    0.916   22.230   19.451    6.368
     40.700  413.359    1.160    0.100    0.445    0.000    0.943   22.440   18.481    6.225
     40.710  411.905    1.123    0.033    0.486    0.033    0.807   22.371   18.663    6.736
     40.720  414.629    1.202    0.100    0.522    0.000    0.882   21.890   19.619    6.905
     40.730  406.483    1.187    0.100    0.472    0.033    0.772   21.149   18.210    6.218
     40.740  411.138    1.088    0.033    0.401    0.000    0.666   21.768   18.495    7.138
     40.750  406.237    1.210    0.033    0.378    0.000    0.795   22.668   17.759    6.601
     40.760  405.102    1.088    0.033    0.383    0.000    0.724   22.019   18.215    5.726
     40.770  411.017    1.104    0.067    0.518    0.000    0.890   21.819   19.167    5.819
     40.780  408.856    1.016    0.134    0.427    0.000    0.727   21.677   18.539    6.126
     40.790  410.394    1.141    0.067    0.376    0.033    0.626   22.415   18.315    6.450
     40.800  408.953    1.035    0.033    0.420    0.000    0.825   21.806   18.357    6.437
     40.810  412.846    1.047    0.033    0.334    0.067    0.667   21.795   17.677    6.404
     40.820  407.878    0.903    0.033    0.391    0.000    0.689   21.315   18.849    6.316
     40.830  409.168    1.081    0.100    0.402    0.033    0.545   21.495   18.932    6.592
     40.840  409.431    1.179    0.033    0.431    0.000    1.098   21.945   19.566    6.000
     40.850  407.018    1.255    0.033    0.479    0.000    0.875   21.369   18.640    6.339
     40.860  407.489    1.100    0.033    0.381    0.000    1.038   21.578   18.874    6.743
     40.870  407.611    1.035    0.167    0.414    0.033    1.064   20.463   18.205    6.405
     40.880  409.812    1.115    0.100    0.348    0.000    0.750   21.633   18.406    6.626
     40.890  409.378    1.168    0.033    0.408    0.000    0.844   21.542   18.219    6.363
     40.900  409.643    1.202    0.100    0.575    0.000    0.906   21.510   18.603    6.880
     40.910  412.899    1.179    0.000    0.434    0.000    0.716   21.632   18.999    6.235
     40.920  410.923    1.168    0.100    0.408    0.000    0.830   21.607   18.534    6.646
     40.930  410.097    1.334    0.067    0.351    0.000    0.852   21.531   18.145    7.047
     40.940  416.389    1.335    0.100    0.318    0.033    0.864   21.616   18.505    6.933
     40.950  411.593    1.320    0.100    0.371    0.000    0.754   21.610   17.862    7.250
     40.960  411.145    1.153    0.100    0.292    0.000    0.727   21.370   17.891    6.438
     40.970  410.978    1.410    0.167    0.381    0.033    0.932   21.525   17.853    6.382
     40.980  409.378    1.221    0.167    0.352    0.033    1.034   21.080   19.261    6.598
     40.990  407.884    1.259    0.167    0.254    0.033    0.860   21.720   18.283    6.591
     41.000  408.535    1.198    0.033    0.348    0.000    0.924   21.319   18.764    5.980
     41.010  411.216    1.123    0.100    0.328    0.033    0.962   21.582   17.763    6.193
     41.020  403.833    1.168    0.100    0.374    0.000    0.754   21.839   17.605    6.461
     41.030  404.565    1.176    0.134    0.494    0.033    0.750   20.960   16.751    6.464
     41.040  407.722    1.195    0.100    0.240    0.000    0.709   20.970   17.867    5.977
     41.050  410.813    1.282    0.167    0.356    0.067    0.860   21.741   18.746    6.327
     41.060  408.806    1.187    0.100    0.281    0.033    0.652   21.931   17.339    6.186
     41.070  411.382    1.088    0.100    0.342    0.000    0.890   21.501   18.111    6.446
     41.080  413.233    1.263    0.067    0.341    0.033    0.712   22.203   17.469    6.190
     41.090  408.840    1.123    0.134    0.274    0.033    0.917   21.247   17.620    6.309
     41.100  413.357    1.047    0.033    0.180    0.033    0.864   21.552   17.751    6.301
     41.110  407.000    1.123    0.134    0.300    0.067    0.682   21.387   17.659    6.677
     41.120  406.718    1.346    0.067    0.254    0.100    0.818   22.313   17.655    6.124
     41.130  410.984    1.434    0.067    0.307    0.033    0.810   22.288   18.243    6.514
     41.140  410.909    1.285    0.067    0.325    0.033    0.591   21.749   18.202    5.838
     41.150  411.110    1.323    0.067    0.120    0.033    0.800   21.807   18.161    6.452
     41.160  410.568    1.168    0.067    0.194    0.000    0.575   21.389   17.935    7.197
     41.170  411.085    1.141    0.067    0.154    0.067    0.822   21.300   17.944    6.517
     41.180  409.002    1.081    0.033    0.281    0.067    0.704   21.706   17.836    6.190
     41.190  408.605    1.134    0.067    0.194    0.067    0.792   21.718   17.185    5.849
     41.200  409.970    1.282    0.033    0.154    0.033    0.746   22.603   18.160    5.814
     41.210  408.001    1.202    0.033    0.251    0.033    0.723   21.361   16.995    6.682
     41.220  410.580    1.096    0.033    0.127    0.033    0.750   20.886   17.523    7.353
     41.230  416.017    1.259    0.033    0.274    0.033    0.746   21.816   17.571    6.824
     41.240  411.380    1.206    0.067    0.094    0.033    0.754   22.240   17.171    7.024
     41.250  409.517    1.274    0.033    0.254    0.033    0.701   22.008   17.197    7.321
     41.260  409.718    1.160    0.033    0.187    0.033    0.573   22.623   17.413    6.814
     41.270  413.916    1.088    0.033    0.160    0.033    0.818   22.078   18.071    6.596
     41.280  410.075    1.195    0.033    0.100    0.000    0.830   22.776   17.515    7.324
     41.290  410.264    1.168    0.100    0.258    0.033    0.689   22.082   17.776    6.628
     41.300  413.421    1.528    0.067    0.348    0.000    0.909   22.036   18.286    6.953
     41.310  410.681    1.206    0.100    0.307    0.033    0.852   22.938   17.435    6.743
     41.320  413.927    1.327    0.067    0.281    0.000    0.758   22.760   18.291    6.547
     41.330  412.467    1.229    0.100    0.348    0.067    0.735   21.737   17.849    6.539
     41.340  412.130    1.301    0.067    0.348    0.067    0.666   21.439   18.179    7.239
     41.350  412.485    1.229    0.067    0.311    0.000    0.841   22.260   18.507    7.097
     41.360  410.178    1.392    0.033    0.345    0.067    0.814   21.317   17.831    6.976
     41.370  412.976    1.088    0.067    0.314    0.067    0.886   22.488   18.094    7.137
     41.380  416.005    1.282    0.100    0.434    0.033    0.913   23.584   18.590    7.553
     41.390  410.888    1.187    0.100    0.441    0.067    1.052   22.805   18.653    6.767
     41.400  414.755    1.141    0.100    0.314    0.101    0.708   22.769   18.350    7.189
     41.410  413.118    1.259    0.067    0.443    0.033    0.735   22.839   18.256    6.699
     41.420  414.028    1.339    0.100    0.371    0.033    0.879   22.246   19.237    7.121
     41.430  415.943    1.259    0.100    0.338    0.067    0.992   22.890   19.016    6.962
     41.440  409.686    1.047    0.033    0.383    0.033    0.988   22.531   17.587    7.306
     41.450  411.720    1.221    0.067    0.354    0.067    1.038   22.371   18.613    7.147
     41.460  413.451    1.141    0.033    0.535    0.033    0.772   22.977   18.000    7.664
     41.470  415.566    1.255    0.067    0.401    0.033    0.830   23.137   17.849    7.050
     41.480  414.629    1.221    0.067    0.227    0.067    0.985   22.108   18.015    7.348
     41.490  411.793    1.035    0.067    0.426    0.067    0.746   22.390   17.840    7.481
     41.500  416.027    1.267    0.100    0.321    0.100    0.863   22.725   17.853    7.785
     41.510  413.763    1.035    0.100    0.441    0.067    1.022   22.287   17.504    6.862
     41.520  416.819    1.187    0.100    0.441    0.067    0.772   22.321   18.196    6.742
     41.530  414.891    1.153    0.100    0.414    0.067    0.697   22.503   18.178    7.024
     41.540  412.582    1.255    0.100    0.441    0.067    0.853   21.895   18.819    7.526
     41.550  415.558    1.308    0.167    0.348    0.067    0.966   22.015   18.906    7.059
     41.560  414.547    1.160    0.100    0.341    0.067    0.946   22.874   18.420    7.276
     41.570  417.217    1.202    0.067    0.311    0.033    0.909   22.303   18.733    6.632
     41.580  416.082    1.202    0.127    0.354    0.033    0.909   22.981   19.716    7.208
     41.590  417.380    1.263    0.033    0.412    0.067    0.705   22.571   18.578    6.277
     41.600  413.047    1.232    0.067    0.401    0.100    0.935   22.540   18.850    6.638
     41.610  416.039    1.054    0.067    0.292    0.067    0.962   22.692   18.256    7.294
     41.620  417.061    1.187    0.100    0.287    0.100    0.837   21.822   18.375    6.768
     41.630  417.181    1.282    0.067    0.341    0.033    1.011   23.313   18.214    6.372
     41.640  417.000    1.259    0.067    0.307    0.100    1.019   23.886   17.684    6.393
     41.650  419.003    1.115    0.067    0.374    0.067    0.810   23.285   18.218    6.329
     41.660  416.820    1.100    0.100    0.374    0.000    0.799   22.850   18.912    6.955
     41.670  413.583    1.426    0.067    0.314    0.160    0.996   23.728   19.103    6.880
     41.680  414.386    1.115    0.067    0.374    0.201    0.909   23.172   18.577    6.792
     41.690  414.471    1.248    0.033    0.408    0.100    0.663   23.251   18.479    6.571
     41.700  415.020    0.956    0.100    0.354    0.094    0.860   22.800   18.417    7.082
     41.710  416.784    1.073    0.067    0.441    0.067    0.936   21.501   18.545    6.892
     41.720  417.569    1.035    0.067    0.408    0.033    1.053   21.745   19.574    6.652
     41.730  416.126    1.240    0.100    0.254    0.067    0.848   21.881   19.173    7.159
     41.740  414.347    1.134    0.167    0.307    0.134    0.905   21.852   18.774    6.846
     41.750  416.726    1.229    0.100    0.221    0.067    0.897   22.437   19.130    6.816
     41.760  416.609    1.096    0.067    0.321    0.067    0.890   22.191   18.042    7.028
     41.770  418.104    1.149    0.067    0.287    0.100    0.777   21.735   18.137    7.106
     41.780  417.274    1.213    0.134    0.341    0.100    0.754   22.763   17.747    6.667
     41.790  414.964    1.282    0.033    0.488    0.067    0.633   23.530   17.897    7.095
     41.800  417.729    1.149    0.067    0.455    0.067    0.682   22.923   17.943    7.128
     41.810  416.233    1.009    0.067    0.361    0.100    0.603   23.050   19.004    7.383
     41.820  414.569    1.123    0.134    0.441    0.067    0.981   23.026   17.837    7.505
     41.830  413.608    1.069    0.134    0.642    0.100    0.629   22.916   17.981    7.532
     41.840  417.684    1.240    0.067    0.441    0.067    0.659   23.601   18.050    7.548
     41.850  417.558    1.149    0.067    0.448    0.067    0.803   23.150   19.071    7.446
     41.860  415.289    1.088    0.100    0.354    0.100    0.807   23.450   18.038    7.204
     41.870  415.873    1.308    0.067    0.381    0.134    0.720   22.374   18.188    7.612
     41.880  419.618    1.248    0.100    0.408    0.067    0.617   22.778   18.281    7.270
     41.890  415.124    1.043    0.033    0.452    0.033    0.595   23.310   17.568    6.798
     41.900  414.502    1.141    0.100    0.341    0.000    0.781   23.531   17.653    7.158
     41.910  412.585    1.248    0.067    0.287    0.000    0.720   21.831   17.265    7.550
     41.920  412.635    1.354    0.033    0.381    0.000    0.701   22.586   17.961    6.926
     41.930  410.279    1.081    0.067    0.455    0.000    0.701   22.330   17.441    7.422
     41.940  415.694    1.176    0.033    0.374    0.000    0.663   23.033   18.421    7.290
     41.950  414.268    1.331    0.000    0.515    0.033    0.648   23.079   18.399    7.561
     41.960  413.243    1.123    0.067    0.287    0.000    0.830   22.382   18.116    7.241
     41.970  412.645    1.274    0.000    0.408    0.033    0.698   22.090   18.282    7.002
     41.980  418.226    1.259    0.100    0.321    0.000    0.550   22.672   18.638    7.476
     41.990  412.069    1.062    0.067    0.508    0.000    0.750   23.448   18.344    7.207
     42.000  414.236    1.229    0.033    0.307    0.000    0.761   22.872   18.649    7.597
     42.010  415.617    1.096    0.067    0.381    0.033    0.675   22.792   18.930    7.280
     42.020  414.811    1.069    0.067    0.348    0.068    0.720   23.821   19.192    7.652
     42.030  419.326    1.062    0.100    0.334    0.000    0.901   22.888   18.862    7.625
     42.040  413.148    1.141    0.100    0.354    0.000    0.739   22.746   18.560    7.088
     42.050  414.902    1.115    0.033    0.408    0.067    0.780   23.407   18.858    7.489
     42.060  419.740    1.202    0.033    0.441    0.060    0.818   23.345   19.110    7.545
     42.070  413.814    1.069    0.067    0.441    0.033    0.769   23.005   19.328    7.067
     42.080  415.371    1.229    0.100    0.549    0.067    0.853   22.857   19.446    6.614
     42.090  414.861    1.187    0.100    0.448    0.060    0.659   22.420   19.914    7.755
     42.100  417.003    1.202    0.100    0.321    0.033    0.636   22.722   18.675    8.489
     42.110  412.984    1.354    0.067    0.348    0.000    0.883   22.557   19.713    6.817
     42.120  420.134    1.107    0.134    0.401    0.094    0.784   22.557   18.628    6.606
     42.130  416.570    1.380    0.067    0.325    0.033    0.929   22.187   19.072    6.159
     42.140  412.816    1.221    0.000    0.367    0.000    0.811   22.890   18.937    6.658
     42.150  410.731    1.327    0.100    0.414    0.000    0.837   22.218   19.349    6.449
     42.160  412.247    1.255    0.067    0.441    0.033    0.841   22.071   19.035    6.335
     42.170  413.627    1.221    0.067    0.408    0.000    0.758   22.862   19.081    7.350
     42.180  415.025    1.168    0.100    0.381    0.033    0.765   21.682   18.810    7.223
     42.190  415.947    1.221    0.000    0.412    0.067    0.821   22.218   19.194    7.599
     42.200  411.670    1.062    0.067    0.345    0.033    0.738   20.905   19.246    8.280
     42.210  411.636    1.285    0.033    0.321    0.000    0.742   21.043   18.990    7.519
     42.220  413.785    0.956    0.033    0.448    0.033    0.837   22.603   19.593    8.042
     42.230  412.661    1.054    0.067    0.374    0.033    0.754   21.968   18.851    7.296
     42.240  419.637    1.115    0.033    0.314    0.000    0.913   21.833   19.855    7.141
     42.250  414.811    0.982    0.067    0.314    0.000    0.781   22.549   19.858    7.118
     42.260  412.095    0.956    0.033    0.448    0.000    0.920   22.876   19.977    7.746
     42.270  413.553    1.073    0.033    0.474    0.000    0.860   22.701   19.751    7.570
     42.280  409.759    0.849    0.033    0.421    0.033    0.808   21.766   19.712    7.050
     42.290  412.904    1.069    0.067    0.448    0.033    0.875   22.297   19.324    7.460
     42.300  417.581    1.168    0.067    0.479    0.000    0.762   23.161   19.412    7.463
     42.310  417.938    1.100    0.033    0.468    0.000    0.720   22.597   20.203    7.439
     42.320  410.602    1.062    0.067    0.374    0.000    0.780   22.158   20.280    7.345
     42.330  415.391    1.100    0.067    0.434    0.000    0.732   22.952   19.654    7.430
     42.340  413.267    1.062    0.067    0.508    0.033    0.674   21.602   20.110    7.724
     42.350  413.967    1.221    0.033    0.474    0.000    0.700   23.381   19.834    7.545
     42.360  415.035    1.354    0.100    0.468    0.000    0.674   22.194   18.963    7.714
     42.370  411.767    1.255    0.134    0.494    0.000    0.659   22.688   19.087    7.383
     42.380  410.577    1.437    0.033    0.414    0.000    0.973   22.334   18.966    7.359
     42.390  410.256    1.179    0.134    0.328    0.033    0.750   22.138   18.156    7.614
     42.400  413.915    1.301    0.134    0.321    0.067    0.773   22.598   19.137    7.275
     42.410  415.026    1.232    0.033    0.354    0.033    0.728   22.063   18.795    7.537
     42.420  414.282    1.221    0.067    0.328    0.000    0.519   23.011   18.760    7.314
     42.430  415.641    1.248    0.033    0.408    0.000    0.652   22.298   18.539    7.219
     42.440  412.438    1.434    0.033    0.247    0.033    0.693   22.411   19.561    6.723
     42.450  410.146    0.937    0.067    0.285    0.033    0.803   22.369   17.913    6.901
     42.460  414.319    1.179    0.067    0.354    0.000    0.754   23.450   18.850    6.876
     42.470  413.376    1.160    0.067    0.287    0.000    0.735   23.119   18.598    7.136
     42.480  415.893    1.259    0.067    0.374    0.033    0.792   22.737   18.906    7.639
     42.490  415.096    1.217    0.033    0.381    0.033    0.811   22.926   18.735    6.773
     42.500  414.772    1.297    0.033    0.281    0.000    0.871   22.127   18.876    6.992
     42.510  408.339    1.195    0.100    0.374    0.033    0.773   23.493   18.206    6.967
     42.520  412.052    1.195    0.033    0.321    0.033    0.860   22.991   19.266    7.883
     42.530  409.513    1.073    0.033    0.247    0.000    0.663   22.781   18.903    6.972
     42.540  410.147    1.248    0.067    0.258    0.000    0.845   22.551   18.114    6.440
     42.550  410.754    1.179    0.067    0.321    0.000    0.864   22.515   17.840    7.170
     42.560  409.878    1.062    0.100    0.364    0.000    0.905   22.854   18.985    7.330
     42.570  411.459    1.149    0.067    0.314    0.033    0.769   23.113   18.264    6.890
     42.580  410.782    1.202    0.067    0.287    0.000    0.939   21.101   18.753    7.882
     42.590  408.217    1.221    0.033    0.334    0.033    0.690   22.227   18.527    8.189
     42.600  406.728    1.088    0.134    0.381    0.067    0.690   22.385   18.489    8.137
     42.610  415.856    1.195    0.033    0.341    0.033    0.723   23.337   18.641    8.154
     42.620  415.228    1.221    0.033    0.374    0.000    0.610   23.506   17.743    7.971
     42.630  409.990    1.187    0.033    0.408    0.033    0.550   22.503   18.235    7.761
     42.640  410.938    1.096    0.033    0.401    0.000    0.663   21.994   18.421    7.582
     42.650  415.709    1.088    0.033    0.535    0.000    0.531   22.981   18.512    8.313
     42.660  412.271    0.849    0.033    0.441    0.033    0.580   22.746   18.129    7.547
     42.670  408.567    0.895    0.033    0.401    0.033    0.704   23.165   18.685    8.321
     42.680  408.491    0.940    0.067    0.318    0.033    0.614   22.505   18.347    6.875
     42.690  411.650    0.929    0.033    0.345    0.000    0.674   22.761   19.511    7.020
     42.700  415.855    0.982    0.067    0.338    0.033    0.739   23.085   18.517    7.838
     42.710  409.943    0.861    0.033    0.553    0.000    0.938   22.336   18.245    7.250
     42.720  411.621    1.088    0.067    0.541    0.000    0.803   23.079   17.763    7.283
     42.730  417.377    1.145    0.100    0.456    0.000    1.041   23.508   18.275    7.265
     42.740  415.814    1.176    0.033    0.388    0.067    0.762   22.628   19.037    7.821
     42.750  412.386    1.229    0.100    0.427    0.033    0.754   22.726   19.211    7.653
     42.760  411.282    1.062    0.067    0.419    0.033    0.765   23.221   19.197    7.809
     42.770  414.026    1.301    0.033    0.486    0.000    0.773   22.392   19.710    7.786
     42.780  414.910    1.392    0.067    0.421    0.000    0.906   22.666   19.549    7.573
     42.790  411.349    1.376    0.033    0.452    0.033    0.648   22.614   18.909    7.646
     42.800  409.464    1.221    0.067    0.486    0.000    0.709   22.494   18.286    7.552
     42.810  408.849    1.096    0.067    0.490    0.000    0.769   22.503   18.997    7.363
     42.820  408.133    1.308    0.100    0.459    0.000    0.743   22.003   18.954    7.151
     42.830  409.487    1.259    0.067    0.354    0.033    0.758   22.730   18.854    7.119
     42.840  411.432    1.361    0.033    0.381    0.000    0.598   22.314   19.239    7.164
     42.850  415.807    1.035    0.100    0.392    0.000    0.829   22.985   19.444    7.551
     42.860  415.150    1.229    0.100    0.419    0.000    0.720   22.775   18.656    6.707
     42.870  414.145    1.126    0.100    0.392    0.033    0.754   22.872   19.520    7.172
     42.880  411.340    1.088    0.067    0.437    0.000    0.637   22.811   18.741    7.256
[truncated: 9,087,217 more chars]
