# Supplementary material for: Comparative structural insights and functional analysis for the distinct unbound states of Human AGO proteins
Source: Sci Rep. 2025 Mar 19;15:9432. doi: 10.1038/s41598-025-91849-5 (PMC11923369; doi:10.1038/s41598-025-91849-5)
Supplement: Supplementary file 4 — Supplementary Information 4. [file 41598_2025_91849_MOESM4_ESM.zip › specific_areas/AGO3/r1/specific_areas.xvg]

# This file was created Wed Dec 27 11:42:22 2023
# Created by:
#                       :-) GROMACS - gmx sasa, 2020.3 (-:
# 
# Executable:   /home/panos/programs/bin/gmx
# Data prefix:  /home/panos/programs
# Working dir:  /media/panos/Seagate Expansion Drive/AGO3/production
# Command line:
#   gmx sasa -f prod_center.xtc -s prod.tpr -n specific_areas.ndx -o specific_areas.xvg -tu ns -surface 1 -output 10 11 12 13 14 15 16 17
# gmx sasa is part of G R O M A C S:
#
# Good ROcking Metal Altar for Chronical Sinners
#
@    title "Solvent Accessible Surface"
@    xaxis  label "Time (ns)"
@    yaxis  label "Area (nm\S2\N)"
@TYPE xy
@ view 0.15, 0.15, 0.75, 0.85
@ legend on
@ legend box on
@ legend loctype view
@ legend 0.78, 0.8
@ legend length 2
@ s0 legend "Total"
@ s1 legend "r_479"
@ s2 legend "r_583"
@ s3 legend "r_623"
@ s4 legend "r_655"
@ s5 legend "r_793"
@ s6 legend "r_308-351"
@ s7 legend "r_768-815"
@ s8 legend "r_576_r_606_r_637_r_639_r_640_r_643_r_645_r_646_r_680_r_681_r_684"
      0.000  443.797    1.414    0.100    0.327    0.368    0.519   22.389   19.954    6.955
      0.010  439.614    1.426    0.067    0.240    0.306    0.497   21.811   19.819    6.139
      0.020  440.582    1.388    0.033    0.307    0.268    0.432   22.156   19.647    6.479
      0.030  438.439    1.475    0.067    0.424    0.306    0.535   23.360   20.103    6.639
      0.040  443.716    1.380    0.127    0.311    0.287    0.663   23.064   20.324    6.670
      0.050  444.739    1.577    0.033    0.260    0.426    0.542   22.439   20.684    6.157
      0.060  443.251    1.274    0.060    0.304    0.395    0.515   22.550   20.331    6.487
      0.070  438.854    1.467    0.067    0.226    0.268    0.334   22.237   20.004    6.351
      0.080  439.959    1.301    0.100    0.154    0.339    0.489   21.466   19.181    6.256
      0.090  441.814    1.391    0.067    0.218    0.265    0.478   22.534   20.586    6.782
      0.100  440.434    1.319    0.067    0.221    0.306    0.546   22.345   20.436    6.938
      0.110  440.815    1.425    0.000    0.214    0.194    0.440   22.758   19.935    6.659
      0.120  440.275    1.346    0.000    0.221    0.227    0.394   21.969   19.679    6.800
      0.130  443.069    1.717    0.100    0.258    0.287    0.496   22.979   19.958    6.160
      0.140  439.651    1.346    0.100    0.187    0.201    0.723   22.091   19.029    6.418
      0.150  439.675    1.335    0.100    0.221    0.335    0.637   21.832   19.208    6.847
      0.160  444.406    1.437    0.067    0.173    0.272    0.644   22.472   19.239    5.914
      0.170  442.260    1.232    0.134    0.281    0.310    0.459   23.096   19.320    6.386
      0.180  443.829    1.521    0.067    0.147    0.294    0.716   23.305   19.244    6.920
      0.190  440.648    1.418    0.067    0.218    0.339    0.568   22.961   18.209    6.850
      0.200  444.399    1.471    0.100    0.278    0.265    0.576   23.205   18.800    6.355
      0.210  444.133    1.334    0.134    0.300    0.292    0.546   23.031   19.858    6.148
      0.220  446.049    1.323    0.060    0.345    0.321    0.784   23.102   19.696    6.061
      0.230  443.886    1.319    0.100    0.311    0.205    0.554   23.044   19.362    6.826
      0.240  444.909    1.292    0.067    0.247    0.239    0.561   23.306   19.760    7.177
      0.250  447.946    1.354    0.033    0.274    0.227    0.599   23.271   20.032    6.943
      0.260  445.690    1.289    0.060    0.338    0.292    0.644   23.021   20.636    6.537
      0.270  446.252    1.388    0.067    0.274    0.227    0.508   23.702   20.335    6.299
      0.280  444.913    1.141    0.033    0.278    0.265    0.466   23.942   19.712    6.473
      0.290  444.007    1.320    0.067    0.352    0.321    0.546   23.599   19.960    6.809
      0.300  442.245    1.380    0.100    0.334    0.201    0.504   22.921   20.040    6.946
      0.310  444.177    1.195    0.060    0.378    0.227    0.698   23.934   19.815    6.230
      0.320  441.699    1.437    0.033    0.311    0.227    0.474   23.476   20.096    6.691
      0.330  442.535    1.372    0.033    0.311    0.201    0.739   23.562   19.456    5.904
      0.340  441.097    1.248    0.027    0.258    0.299    0.471   23.491   19.531    6.484
      0.350  440.309    1.123    0.094    0.367    0.368    0.682   23.940   20.837    6.131
      0.360  443.484    1.372    0.067    0.371    0.321    0.653   24.118   20.003    6.374
      0.370  443.541    1.259    0.067    0.364    0.335    0.679   23.213   19.687    6.865
      0.380  445.401    1.221    0.033    0.278    0.258    0.455   23.805   19.763    6.992
      0.390  442.865    1.282    0.067    0.240    0.261    0.413   23.593   19.711    7.025
      0.400  442.132    1.221    0.100    0.187    0.268    0.439   23.317   20.052    6.605
      0.410  439.300    1.213    0.100    0.251    0.261    0.451   22.829   19.800    6.374
      0.420  443.864    1.399    0.094    0.338    0.332    0.550   23.244   20.722    7.472
      0.430  435.881    1.153    0.067    0.200    0.268    0.549   23.564   19.522    7.088
      0.440  440.880    1.418    0.067    0.320    0.239    0.440   23.815   20.217    5.911
      0.450  438.093    1.373    0.160    0.180    0.194    0.546   22.663   19.985    6.593
      0.460  437.560    1.354    0.067    0.233    0.100    0.448   23.050   19.891    6.564
      0.470  438.440    1.327    0.067    0.357    0.205    0.572   23.337   18.504    6.658
      0.480  440.167    1.088    0.067    0.307    0.165    0.424   24.191   19.343    6.681
      0.490  443.372    1.073    0.094    0.274    0.294    0.550   23.564   20.302    6.507
      0.500  438.291    1.282    0.067    0.278    0.321    0.505   23.498   20.404    6.597
      0.510  439.452    1.179    0.060    0.267    0.306    0.485   23.609   19.982    6.361
      0.520  443.606    1.304    0.033    0.251    0.328    0.512   23.394   20.278    6.252
      0.530  439.138    1.232    0.134    0.251    0.261    0.424   23.343   19.645    6.879
      0.540  443.894    1.100    0.094    0.271    0.421    0.478   23.283   19.365    6.066
      0.550  439.721    1.274    0.067    0.304    0.473    0.758   23.193   20.180    6.285
      0.560  445.518    1.312    0.060    0.274    0.265    0.500   22.782   20.505    6.779
      0.570  442.318    1.282    0.100    0.247    0.294    0.671   22.677   20.208    7.115
      0.580  443.907    1.259    0.067    0.233    0.306    0.762   21.841   20.623    6.817
      0.590  448.806    1.259    0.100    0.297    0.172    0.515   22.821   20.609    6.851
      0.600  443.013    1.354    0.067    0.226    0.272    0.679   23.145   20.834    7.159
      0.610  444.660    1.399    0.094    0.240    0.366    0.648   23.462   21.269    6.949
      0.620  443.545    1.403    0.134    0.278    0.294    0.648   23.065   20.906    7.286
      0.630  446.151    1.498    0.160    0.278    0.306    0.727   22.657   20.788    6.670
      0.640  443.997    1.195    0.100    0.278    0.428    0.565   22.676   19.706    6.407
      0.650  438.147    1.399    0.227    0.240    0.361    0.576   22.231   19.895    6.664
      0.660  442.962    1.339    0.127    0.278    0.301    0.584   22.696   19.016    6.611
      0.670  442.091    1.327    0.067    0.311    0.299    0.462   22.369   20.128    7.145
      0.680  445.750    1.543    0.067    0.233    0.239    0.554   22.466   20.665    7.554
      0.690  441.984    1.407    0.067    0.285    0.399    0.485   22.475   20.263    7.206
      0.700  445.371    1.248    0.033    0.267    0.339    0.644   22.784   20.554    7.170
      0.710  439.614    1.315    0.033    0.233    0.470    0.531   22.261   19.579    7.212
      0.720  442.408    1.126    0.134    0.311    0.272    0.553   22.465   20.926    7.464
      0.730  442.689    1.206    0.134    0.293    0.335    0.587   22.717   20.089    7.482
      0.740  442.534    1.285    0.033    0.353    0.388    0.618   22.259   20.114    6.914
      0.750  441.900    1.232    0.067    0.233    0.328    0.519   22.879   19.283    7.228
      0.760  444.155    1.236    0.094    0.204    0.366    0.492   23.207   20.368    6.600
      0.770  444.229    1.224    0.127    0.233    0.395    0.716   22.722   19.283    7.242
      0.780  440.280    1.464    0.067    0.334    0.339    0.576   22.446   19.000    6.784
      0.790  444.172    1.433    0.100    0.300    0.265    0.595   23.315   19.610    6.905
      0.800  446.133    1.388    0.160    0.356    0.328    0.519   24.032   19.961    7.544
      0.810  444.561    1.445    0.100    0.371    0.239    0.644   23.163   19.324    7.140
      0.820  440.419    1.285    0.167    0.360    0.421    0.508   23.637   19.006    6.682
      0.830  444.363    1.426    0.100    0.518    0.239    0.526   23.365   19.810    6.772
      0.840  445.823    1.232    0.134    0.364    0.414    0.598   23.392   20.022    6.516
      0.850  446.619    1.259    0.100    0.331    0.234    0.637   22.630   19.959    6.876
      0.860  448.775    1.380    0.067    0.364    0.426    0.606   23.718   20.134    7.390
      0.870  447.565    1.425    0.100    0.240    0.239    0.693   23.405   19.684    7.346
      0.880  445.830    1.277    0.194    0.391    0.227    0.674   22.745   19.831    7.742
      0.890  441.330    1.327    0.067    0.373    0.232    0.447   23.358   19.696    6.854
      0.900  441.825    1.365    0.127    0.327    0.314    0.580   22.329   19.796    6.791
      0.910  443.454    1.384    0.033    0.304    0.239    0.546   23.359   18.844    6.638
      0.920  442.043    1.221    0.261    0.274    0.332    0.591   23.040   19.870    6.765
      0.930  441.976    1.319    0.100    0.327    0.399    0.599   22.628   21.239    7.230
      0.940  446.263    1.035    0.100    0.378    0.537    0.595   22.432   20.979    7.053
      0.950  443.854    1.104    0.100    0.338    0.306    0.489   22.611   19.816    7.312
      0.960  444.294    1.141    0.134    0.271    0.329    0.512   22.211   20.125    6.791
      0.970  442.205    1.365    0.167    0.271    0.368    0.432   22.606   20.233    6.939
      0.980  438.940    1.115    0.100    0.214    0.227    0.580   21.827   20.885    7.483
      0.990  444.726    1.292    0.067    0.318    0.232    0.481   23.125   20.932    6.935
      1.000  445.862    1.232    0.033    0.240    0.261    0.739   22.762   19.967    7.569
      1.010  446.183    1.123    0.100    0.338    0.239    0.709   22.425   20.936    6.927
      1.020  447.418    1.248    0.100    0.274    0.205    0.644   21.807   20.167    7.004
      1.030  446.862    1.301    0.127    0.247    0.265    0.584   21.743   20.755    7.565
      1.040  443.802    1.240    0.033    0.221    0.269    0.519   22.417   20.557    7.773
      1.050  445.378    1.190    0.033    0.240    0.232    0.496   22.720   20.884    7.476
      1.060  441.983    1.365    0.134    0.300    0.172    0.595   22.914   20.839    7.331
      1.070  442.963    1.206    0.033    0.260    0.339    0.728   22.955   20.544    7.480
      1.080  446.299    1.388    0.067    0.147    0.272    0.694   23.305   20.538    7.202
      1.090  444.418    1.407    0.094    0.207    0.294    0.610   22.142   21.609    7.322
      1.100  445.753    1.240    0.094    0.240    0.366    0.735   21.845   21.094    7.725
      1.110  443.387    1.320    0.033    0.127    0.301    0.663   22.108   20.041    7.179
      1.120  443.600    1.357    0.033    0.240    0.272    0.679   21.806   21.233    7.262
      1.130  442.861    1.354    0.127    0.244    0.373    0.629   22.202   20.982    7.339
      1.140  445.861    1.168    0.033    0.173    0.134    0.618   21.849   20.536    7.083
      1.150  441.597    1.202    0.033    0.293    0.194    0.671   22.494   20.699    6.999
      1.160  443.346    1.399    0.094    0.293    0.301    0.577   21.056   21.452    7.361
      1.170  447.158    1.148    0.033    0.200    0.306    0.652   22.781   20.147    7.799
      1.180  446.319    1.259    0.033    0.173    0.306    0.584   22.333   21.523    7.283
      1.190  449.266    1.073    0.100    0.307    0.292    0.603   22.685   21.257    7.506
      1.200  446.609    1.126    0.160    0.233    0.332    0.697   22.828   20.519    7.069
      1.210  444.818    1.244    0.067    0.285    0.239    0.557   22.410   20.495    7.807
      1.220  445.692    1.221    0.100    0.364    0.301    0.413   22.274   20.709    7.575
      1.230  443.496    1.354    0.067    0.240    0.466    0.425   22.613   20.317    7.906
      1.240  444.462    1.339    0.100    0.226    0.239    0.674   23.695   20.170    7.611
      1.250  443.711    1.240    0.067    0.304    0.299    0.527   22.390   20.306    7.736
      1.260  439.578    1.407    0.067    0.214    0.268    0.527   21.721   19.066    7.375
      1.270  441.677    1.274    0.067    0.271    0.232    0.538   22.659   18.790    6.951
      1.280  438.417    1.308    0.127    0.247    0.392    0.504   23.504   19.218    7.354
      1.290  437.824    1.100    0.067    0.311    0.167    0.406   22.468   18.979    7.088
      1.300  439.606    1.251    0.033    0.274    0.205    0.542   22.916   18.821    7.637
      1.310  441.936    1.285    0.160    0.398    0.339    0.565   22.463   20.290    7.090
      1.320  444.076    1.274    0.127    0.371    0.261    0.546   23.295   19.765    8.117
      1.330  442.181    1.213    0.067    0.285    0.234    0.511   22.759   19.698    7.226
      1.340  440.230    1.293    0.094    0.258    0.292    0.501   22.968   18.808    6.939
      1.350  439.181    1.554    0.167    0.194    0.239    0.493   21.678   19.081    6.807
      1.360  437.207    1.255    0.033    0.214    0.399    0.485   21.941   18.961    7.192
      1.370  444.564    1.365    0.067    0.207    0.361    0.459   22.462   18.532    7.847
      1.380  441.871    1.168    0.100    0.278    0.301    0.364   22.951   18.766    7.660
      1.390  439.739    1.115    0.100    0.285    0.285    0.626   22.753   19.269    6.880
      1.400  440.515    1.339    0.067    0.278    0.205    0.474   22.628   19.297    7.230
      1.410  441.751    1.213    0.100    0.274    0.294    0.473   22.518   19.127    6.626
      1.420  443.377    1.259    0.100    0.147    0.272    0.534   22.555   18.477    7.813
      1.430  438.561    1.168    0.033    0.218    0.339    0.614   22.431   19.163    7.904
      1.440  436.467    1.327    0.033    0.113    0.205    0.508   22.600   19.217    7.564
      1.450  439.570    1.153    0.060    0.191    0.328    0.682   22.112   19.282    7.124
      1.460  442.426    1.115    0.100    0.300    0.306    0.712   23.018   20.739    7.643
      1.470  440.874    1.267    0.067    0.221    0.426    0.739   23.782   20.146    7.713
      1.480  447.825    1.468    0.060    0.260    0.335    0.546   23.499   20.046    8.098
      1.490  448.177    1.434    0.033    0.207    0.167    0.603   23.043   19.256    7.843
      1.500  443.016    0.929    0.100    0.154    0.399    0.670   23.089   20.074    7.252
      1.510  441.259    1.047    0.160    0.327    0.299    0.572   22.524   19.720    7.072
      1.520  444.401    1.422    0.127    0.258    0.332    0.527   23.930   20.919    7.062
      1.530  443.421    1.179    0.194    0.180    0.292    0.720   23.223   19.824    7.543
      1.540  444.262    1.255    0.067    0.180    0.399    0.644   23.763   20.230    7.413
      1.550  444.885    1.267    0.194    0.345    0.354    0.477   23.442   20.268    7.941
      1.560  445.143    1.520    0.067    0.191    0.261    0.428   22.888   20.829    7.285
      1.570  441.298    1.327    0.067    0.191    0.134    0.375   23.239   20.400    7.382
      1.580  442.919    1.035    0.033    0.271    0.268    0.747   23.470   20.961    6.775
      1.590  440.072    1.111    0.100    0.218    0.227    0.674   23.054   19.885    7.769
      1.600  446.101    1.009    0.134    0.278    0.368    0.580   23.201   20.611    8.034
      1.610  443.473    1.009    0.100    0.214    0.287    0.273   23.041   20.060    7.594
      1.620  446.144    0.982    0.100    0.378    0.201    0.466   22.880   20.827    7.309
      1.630  441.052    0.993    0.033    0.120    0.201    0.478   22.493   18.978    7.838
      1.640  438.890    1.096    0.100    0.341    0.268    0.554   23.760   19.807    7.779
      1.650  441.168    1.267    0.100    0.214    0.254    0.508   23.976   19.750    7.930
      1.660  439.751    1.073    0.160    0.274    0.194    0.610   23.622   20.165    7.028
      1.670  442.327    1.312    0.033    0.304    0.234    0.413   23.655   19.746    7.311
      1.680  440.316    1.206    0.033    0.247    0.205    0.376   24.137   18.105    7.292
      1.690  441.011    1.168    0.060    0.264    0.265    0.500   23.299   18.803    7.522
      1.700  439.956    1.123    0.033    0.304    0.221    0.417   23.376   19.690    7.254
      1.710  445.926    0.876    0.127    0.304    0.232    0.304   24.247   18.545    6.987
      1.720  443.119    1.176    0.134    0.218    0.138    0.515   23.525   19.005    6.886
      1.730  438.614    1.096    0.067    0.231    0.172    0.421   22.813   19.357    7.063
      1.740  437.343    1.202    0.060    0.165    0.287    0.436   23.351   19.917    7.138
      1.750  438.582    1.126    0.100    0.187    0.172    0.436   23.115   18.882    7.356
      1.760  438.547    1.047    0.067    0.247    0.172    0.531   23.100   18.685    7.309
      1.770  440.624    1.164    0.100    0.367    0.321    0.360   24.102   18.868    7.895
      1.780  439.689    1.232    0.033    0.278    0.221    0.588   22.358   18.930    8.192
      1.790  440.085    1.293    0.000    0.353    0.167    0.466   23.378   18.845    7.319
      1.800  443.831    1.073    0.060    0.278    0.194    0.602   22.369   19.633    7.381
      1.810  446.861    1.141    0.127    0.300    0.160    0.607   23.146   20.460    7.378
      1.820  439.939    1.009    0.067    0.311    0.201    0.727   23.742   20.343    7.291
      1.830  438.938    1.373    0.033    0.274    0.354    0.598   22.699   20.293    7.153
      1.840  441.802    1.062    0.033    0.120    0.321    0.554   23.244   20.523    7.643
      1.850  440.120    0.990    0.033    0.158    0.261    0.596   22.325   19.750    6.971
      1.860  437.016    1.009    0.033    0.325    0.227    0.765   22.354   20.321    6.626
      1.870  437.913    1.047    0.033    0.232    0.261    0.648   22.412   20.451    7.038
      1.880  437.682    1.043    0.033    0.394    0.234    0.788   23.039   19.534    6.503
      1.890  435.115    1.100    0.100    0.207    0.201    0.622   22.285   19.366    7.087
      1.900  440.281    1.035    0.060    0.240    0.261    0.709   22.954   20.936    6.982
      1.910  442.280    1.016    0.067    0.405    0.301    0.614   23.952   19.482    7.167
      1.920  443.288    1.035    0.033    0.445    0.299    0.702   24.082   20.227    6.984
      1.930  441.698    1.206    0.033    0.405    0.261    0.626   23.441   20.080    6.595
      1.940  441.880    1.126    0.033    0.378    0.325    0.785   23.288   20.198    6.881
      1.950  444.076    1.221    0.067    0.278    0.419    0.784   23.708   20.220    6.985
      1.960  446.917    1.354    0.000    0.304    0.268    0.735   23.351   20.878    7.243
      1.970  445.918    1.126    0.000    0.383    0.254    0.709   23.182   19.667    7.407
      1.980  445.772    1.190    0.033    0.334    0.261    0.857   22.865   21.550    6.875
      1.990  445.344    1.043    0.067    0.274    0.261    0.712   23.584   20.348    7.051
      2.000  445.935    0.857    0.033    0.214    0.131    0.709   22.335   21.261    7.343
      2.010  447.428    0.937    0.027    0.180    0.287    0.671   22.997   21.729    7.447
      2.020  443.737    0.903    0.100    0.371    0.265    1.012   23.233   20.248    7.750
      2.030  443.744    0.914    0.033    0.307    0.299    0.668   22.339   19.523    7.329
      2.040  445.101    0.967    0.060    0.214    0.292    0.637   23.124   19.851    7.439
      2.050  451.394    1.160    0.067    0.158    0.261    0.886   22.213   20.667    8.026
      2.060  449.721    0.903    0.033    0.227    0.167    0.788   23.286   20.275    7.500
      2.070  451.138    0.990    0.067    0.180    0.187    0.841   23.281   20.879    7.906
      2.080  446.118    0.974    0.033    0.154    0.335    0.883   23.180   20.432    7.926
      2.090  442.817    0.948    0.067    0.218    0.201    0.626   23.614   20.645    7.275
      2.100  444.046    0.940    0.100    0.318    0.268    0.716   22.847   20.209    6.771
      2.110  441.521    1.016    0.033    0.147    0.268    0.876   22.416   20.210    7.539
      2.120  446.356    0.982    0.100    0.225    0.426    0.948   21.840   19.411    7.445
      2.130  438.233    1.088    0.067    0.278    0.339    0.955   21.519   20.311    7.489
      2.140  448.029    1.130    0.033    0.327    0.234    0.761   23.053   20.085    7.355
      2.150  445.716    1.009    0.000    0.165    0.194    0.849   22.101   20.332    7.261
      2.160  442.195    0.982    0.033    0.282    0.306    0.834   22.605   20.004    6.899
      2.170  444.646    0.963    0.033    0.200    0.100    0.568   22.214   19.725    7.008
      2.180  445.991    1.043    0.033    0.200    0.232    0.758   22.951   20.125    7.502
      2.190  449.398    1.195    0.033    0.207    0.134    0.698   23.054   20.768    7.815
      2.200  444.628    1.123    0.033    0.207    0.134    0.670   23.016   21.102    7.691
      2.210  442.526    0.990    0.033    0.225    0.294    0.947   22.540   20.868    6.857
      2.220  441.520    1.229    0.033    0.214    0.272    0.951   22.682   21.261    7.089
      2.230  442.047    1.148    0.033    0.240    0.332    0.769   22.568   20.785    6.611
      2.240  442.443    0.903    0.033    0.221    0.299    0.674   22.833   20.250    6.772
      2.250  438.316    1.069    0.033    0.281    0.194    0.621   22.679   20.621    7.537
      2.260  440.337    0.956    0.000    0.247    0.134    0.675   22.058   20.860    7.900
      2.270  440.665    1.081    0.000    0.180    0.201    0.674   22.072   20.907    6.414
      2.280  440.130    1.088    0.000    0.274    0.234    0.550   22.280   21.736    6.412
      2.290  444.114    1.096    0.033    0.331    0.227    0.610   22.750   21.009    7.308
      2.300  443.170    1.123    0.094    0.348    0.361    0.595   22.382   20.824    6.756
      2.310  450.755    1.035    0.060    0.232    0.328    0.682   22.089   21.374    6.710
      2.320  445.251    1.248    0.033    0.160    0.399    0.584   21.908   20.500    7.157
      2.330  446.191    1.176    0.000    0.196    0.493    0.762   22.232   20.292    7.324
      2.340  439.877    1.149    0.000    0.173    0.328    0.909   22.278   20.681    7.967
      2.350  444.871    1.149    0.033    0.282    0.426    0.909   21.488   21.715    7.112
      2.360  445.188    1.380    0.060    0.296    0.448    0.804   22.078   21.983    7.352
      2.370  442.537    1.149    0.033    0.263    0.348    0.698   21.860   21.917    6.829
      2.380  448.583    1.232    0.033    0.177    0.335    0.917   22.154   21.818    7.151
      2.390  438.461    1.115    0.000    0.264    0.368    0.970   21.131   20.402    6.827
      2.400  441.655    1.464    0.060    0.226    0.473    0.807   21.210   21.465    6.623
      2.410  449.882    1.297    0.067    0.147    0.335    0.705   22.588   21.133    7.435
      2.420  443.382    1.392    0.033    0.267    0.234    0.749   22.009   20.418    7.031
      2.430  441.789    1.255    0.134    0.247    0.234    0.811   21.514   20.991    7.133
      2.440  443.077    1.308    0.067    0.191    0.201    0.754   21.593   20.457    6.865
      2.450  444.736    1.357    0.067    0.214    0.321    0.728   22.348   20.391    7.005
      2.460  441.231    1.195    0.067    0.087    0.366    0.743   22.326   20.535    7.122
      2.470  444.713    1.426    0.067    0.151    0.335    0.856   22.156   20.390    6.712
      2.480  436.775    1.335    0.000    0.311    0.361    0.656   22.815   19.559    7.194
      2.490  443.124    1.274    0.033    0.207    0.287    0.811   23.137   20.103    7.528
      2.500  440.068    1.388    0.033    0.214    0.361    0.857   22.725   20.569    7.628
      2.510  437.728    1.062    0.000    0.297    0.234    0.679   23.018   20.583    6.864
      2.520  440.133    1.195    0.000    0.180    0.306    0.796   22.817   20.490    6.779
      2.530  444.390    1.179    0.000    0.211    0.332    0.754   22.428   20.800    6.812
      2.540  438.759    1.392    0.067    0.293    0.339    0.755   21.801   20.359    7.045
      2.550  433.844    1.335    0.027    0.225    0.294    0.818   21.452   20.721    7.140
      2.560  438.325    1.339    0.000    0.352    0.261    0.811   22.811   20.214    6.858
      2.570  435.399    1.248    0.033    0.244    0.234    0.747   22.893   20.546    6.664
      2.580  438.447    1.088    0.033    0.345    0.234    0.618   22.769   20.492    6.818
      2.590  442.020    1.456    0.100    0.251    0.294    0.735   21.953   19.955    6.644
      2.600  447.213    1.327    0.033    0.160    0.201    0.720   23.066   21.471    7.368
      2.610  439.062    1.388    0.094    0.286    0.301    0.925   22.523   20.805    6.645
      2.620  435.804    1.354    0.033    0.106    0.268    0.765   21.917   20.035    6.798
      2.630  441.280    1.434    0.060    0.260    0.359    0.879   23.092   20.611    7.206
      2.640  440.813    1.339    0.033    0.271    0.301    0.929   23.021   20.423    6.607
      2.650  440.759    1.221    0.067    0.233    0.366    0.742   23.081   20.775    7.222
      2.660  439.614    1.350    0.033    0.131    0.301    0.917   22.764   21.374    6.956
      2.670  437.105    1.069    0.033    0.304    0.301    0.864   22.096   21.140    6.885
      2.680  433.937    1.373    0.060    0.113    0.373    0.758   23.007   20.513    7.037
      2.690  440.540    1.335    0.000    0.233    0.287    0.785   22.789   20.091    7.332
      2.700  438.962    1.168    0.000    0.244    0.301    0.724   23.198   19.984    7.211
      2.710  439.620    1.213    0.000    0.120    0.227    0.622   23.864   20.011    6.644
      2.720  440.332    1.259    0.000    0.271    0.194    0.808   22.234   20.534    6.948
      2.730  441.763    1.418    0.000    0.211    0.328    0.755   22.396   21.057    6.943
      2.740  439.568    1.221    0.033    0.260    0.268    0.747   23.410   20.696    7.248
      2.750  441.483    1.248    0.000    0.244    0.201    0.693   22.765   21.772    7.406
      2.760  440.700    1.308    0.060    0.151    0.361    0.746   22.975   21.194    7.538
      2.770  442.381    1.259    0.060    0.226    0.261    0.682   22.711   20.242    6.708
      2.780  435.783    1.365    0.000    0.353    0.227    0.758   23.296   20.816    6.662
      2.790  435.635    1.274    0.060    0.327    0.261    0.913   22.179   20.279    6.881
      2.800  443.107    1.282    0.067    0.258    0.234    0.728   22.462   20.213    7.152
      2.810  443.024    1.399    0.033    0.265    0.261    0.629   23.090   21.412    7.249
      2.820  439.516    1.320    0.033    0.194    0.339    0.728   22.632   20.666    7.272
      2.830  440.933    1.479    0.067    0.371    0.306    0.656   22.479   20.437    7.044
      2.840  438.872    1.047    0.033    0.289    0.335    0.751   23.156   20.548    7.402
      2.850  443.117    1.115    0.033    0.293    0.294    0.689   22.625   20.547    7.262
      2.860  448.528    1.100    0.033    0.207    0.306    0.614   23.558   20.720    8.032
      2.870  448.949    1.069    0.033    0.311    0.321    1.015   23.934   21.528    7.607
      2.880  446.469    1.176    0.033    0.200    0.294    0.928   23.218   21.442    6.915
      2.890  447.435    1.020    0.067    0.338    0.328    0.906   23.202   20.584    7.093
      2.900  438.477    0.903    0.033    0.320    0.294    0.743   22.490   20.295    7.390
      2.910  441.756    1.149    0.033    0.285    0.294    0.531   22.705   20.365    7.034
      2.920  444.461    1.126    0.033    0.357    0.234    0.492   22.951   20.159    7.076
      2.930  443.344    1.096    0.067    0.278    0.167    0.478   23.004   20.387    7.425
      2.940  440.035    1.213    0.067    0.218    0.272    0.606   23.384   19.787    6.782
      2.950  442.924    1.168    0.033    0.231    0.522    0.728   22.881   20.531    6.713
      2.960  438.796    0.974    0.094    0.304    0.421    0.735   23.100   20.322    6.618
      2.970  442.627    0.823    0.033    0.154    0.388    0.924   22.102   20.769    7.740
      2.980  442.914    0.777    0.033    0.226    0.354    0.788   22.787   21.540    7.238
      2.990  446.802    0.705    0.033    0.147    0.335    0.691   23.737   19.835    7.439
      3.000  441.014    0.671    0.000    0.297    0.268    0.909   23.255   20.544    7.183
      3.010  443.735    0.724    0.033    0.233    0.335    0.807   23.799   20.292    7.432
      3.020  440.788    0.504    0.067    0.200    0.335    0.784   22.419   20.700    6.965
      3.030  443.398    0.717    0.000    0.338    0.495    0.848   23.314   20.012    7.016
      3.040  440.099    0.611    0.033    0.291    0.366    0.751   22.817   19.586    7.040
      3.050  440.744    0.751    0.067    0.364    0.435    0.754   23.052   20.976    6.586
      3.060  441.620    0.595    0.033    0.271    0.328    0.777   23.104   21.320    6.674
      3.070  440.330    0.690    0.033    0.240    0.402    0.853   23.153   21.415    7.171
      3.080  443.550    0.611    0.000    0.207    0.328    0.905   23.326   20.346    7.408
      3.090  445.674    0.751    0.000    0.240    0.368    0.844   24.013   20.223    7.136
      3.100  446.584    0.690    0.033    0.225    0.428    0.890   22.712   20.810    6.678
      3.110  445.000    0.664    0.000    0.278    0.361    0.663   22.823   20.370    7.494
      3.120  442.331    0.857    0.000    0.240    0.402    0.860   23.048   20.098    6.964
      3.130  438.536    0.796    0.000    0.240    0.495    0.716   22.632   20.443    6.274
      3.140  436.185    0.887    0.000    0.274    0.522    0.857   22.876   20.602    6.487
      3.150  442.392    0.884    0.000    0.418    0.462    0.735   23.599   19.893    6.826
      3.160  440.581    0.974    0.000    0.180    0.395    0.777   23.841   19.643    7.202
      3.170  441.153    1.020    0.000    0.244    0.361    0.777   22.917   19.717    6.811
      3.180  437.560    0.618    0.033    0.285    0.529    0.789   23.811   20.042    6.748
      3.190  439.957    0.485    0.033    0.200    0.299    0.664   23.612   20.909    6.801
      3.200  441.088    0.849    0.000    0.351    0.368    0.883   23.430   20.885    6.675
      3.210  443.808    0.698    0.033    0.371    0.335    0.883   24.297   20.573    6.997
      3.220  443.000    0.557    0.033    0.211    0.373    0.811   23.029   19.644    6.703
      3.230  442.352    0.531    0.033    0.371    0.306    0.682   23.920   19.711    6.714
      3.240  442.839    0.804    0.033    0.300    0.239    0.838   23.526   20.027    7.021
      3.250  433.069    0.664    0.067    0.207    0.462    0.943   23.112   19.188    6.589
      3.260  442.545    0.690    0.067    0.211    0.339    0.887   23.057   19.301    7.183
      3.270  439.995    0.580    0.067    0.293    0.395    1.015   23.815   20.143    6.950
      3.280  439.678    0.857    0.000    0.364    0.466    0.728   23.158   20.408    6.980
      3.290  444.316    0.611    0.033    0.371    0.462    0.954   22.940   19.739    7.369
      3.300  435.889    0.785    0.160    0.526    0.335    0.807   23.097   20.349    6.756
      3.310  438.349    0.611    0.067    0.353    0.335    0.947   23.662   19.793    6.360
      3.320  439.484    0.645    0.000    0.334    0.428    0.947   23.604   20.581    7.143
      3.330  440.837    0.804    0.100    0.267    0.402    0.811   23.689   21.202    6.916
      3.340  441.241    0.849    0.033    0.207    0.301    0.617   22.969   21.017    7.067
      3.350  444.003    0.796    0.067    0.166    0.321    0.689   23.098   20.557    6.960
      3.360  443.790    0.876    0.033    0.279    0.234    0.795   22.743   21.434    6.920
      3.370  442.327    0.804    0.033    0.218    0.239    0.626   23.565   20.782    7.304
      3.380  445.106    0.751    0.000    0.299    0.201    0.629   22.282   20.404    7.127
      3.390  440.770    0.823    0.067    0.304    0.339    0.705   22.436   20.293    6.515
      3.400  443.541    0.557    0.067    0.251    0.261    0.811   24.264   21.959    6.618
      3.410  442.247    0.743    0.000    0.271    0.301    0.762   23.251   21.652    6.790
      3.420  440.802    0.831    0.033    0.297    0.167    0.697   23.639   21.697    7.206
      3.430  446.380    0.751    0.067    0.120    0.234    0.898   23.181   22.344    6.777
      3.440  444.177    0.652    0.033    0.173    0.234    0.652   23.068   21.744    7.262
      3.450  443.597    0.618    0.067    0.352    0.227    0.671   23.331   21.565    6.921
      3.460  438.268    0.698    0.100    0.304    0.227    0.822   23.156   20.665    6.819
      3.470  440.931    0.717    0.067    0.094    0.294    0.830   23.056   21.820    7.748
      3.480  435.648    0.645    0.033    0.271    0.301    0.731   23.650   20.350    7.283
      3.490  441.860    0.724    0.000    0.267    0.201    0.702   24.151   20.899    6.566
      3.500  439.070    0.804    0.033    0.211    0.261    0.712   23.028   21.428    7.053
      3.510  438.803    0.671    0.033    0.237    0.328    0.784   23.507   20.859    7.378
      3.520  439.021    0.717    0.033    0.313    0.232    0.693   23.907   20.782    6.586
      3.530  436.830    0.849    0.067    0.271    0.234    0.652   23.652   20.135    6.527
      3.540  438.165    0.592    0.067    0.124    0.294    0.804   23.284   19.772    6.758
      3.550  436.371    0.557    0.094    0.264    0.287    0.925   24.433   20.074    6.649
      3.560  435.729    0.743    0.033    0.275    0.227    0.683   23.564   20.219    6.951
      3.570  437.205    0.648    0.100    0.151    0.134    0.592   23.559   20.846    7.330
      3.580  439.021    0.618    0.033    0.418    0.272    0.709   23.133   20.118    7.155
      3.590  438.363    0.618    0.100    0.424    0.268    0.781   23.241   19.757    7.009
      3.600  438.979    0.592    0.100    0.334    0.239    0.758   23.884   20.266    7.463
      3.610  440.897    0.618    0.100    0.286    0.234    0.834   23.588   20.078    7.623
      3.620  437.902    0.485    0.094    0.279    0.172    0.948   22.633   19.946    7.634
      3.630  441.058    0.504    0.067    0.391    0.167    0.921   22.949   19.684    7.077
      3.640  437.260    0.485    0.100    0.211    0.201    0.951   23.578   19.662    6.820
      3.650  435.799    0.645    0.033    0.244    0.167    0.898   23.656   21.063    6.797
      3.660  437.217    0.504    0.033    0.204    0.227    0.622   23.044   19.491    6.767
      3.670  441.326    0.504    0.067    0.131    0.201    0.743   23.267   20.333    6.916
      3.680  439.263    0.645    0.067    0.233    0.234    0.754   23.357   20.739    6.708
      3.690  440.025    0.751    0.000    0.297    0.239    0.823   23.579   19.912    6.500
      3.700  443.128    0.478    0.000    0.140    0.227    0.686   23.783   20.704    6.805
      3.710  440.797    0.724    0.033    0.173    0.227    0.584   23.540   18.952    6.941
      3.720  436.946    0.664    0.000    0.231    0.160    0.482   22.666   19.551    7.165
      3.730  438.099    0.398    0.033    0.207    0.100    0.603   23.579   19.666    7.245
      3.740  435.468    0.717    0.067    0.180    0.261    0.607   23.036   20.575    7.057
      3.750  438.285    0.664    0.067    0.180    0.294    0.598   22.994   21.254    7.087
      3.760  442.938    1.100    0.067    0.271    0.234    0.731   23.608   19.914    7.615
      3.770  444.894    0.857    0.033    0.140    0.194    0.519   23.646   21.251    6.932
      3.780  437.814    0.690    0.000    0.151    0.172    0.755   23.270   21.193    6.750
      3.790  441.171    0.857    0.000    0.165    0.227    0.599   24.201   20.606    7.217
      3.800  441.014    0.751    0.000    0.184    0.201    0.721   24.634   21.355    7.268
      3.810  439.624    0.512    0.000    0.177    0.261    0.720   24.060   20.628    7.558
      3.820  437.326    0.478    0.100    0.113    0.201    0.696   23.347   20.872    7.299
      3.830  439.649    0.592    0.100    0.184    0.261    0.682   23.139   20.889    7.035
      3.840  439.719    0.565    0.067    0.184    0.201    0.746   22.590   21.205    7.337
      3.850  437.259    0.796    0.000    0.214    0.294    0.705   23.725   21.163    7.624
      3.860  437.435    0.557    0.100    0.200    0.294    0.868   22.977   20.420    7.812
      3.870  436.912    0.698    0.067    0.184    0.339    0.826   23.798   20.815    6.755
      3.880  441.242    0.611    0.000    0.211    0.328    0.690   23.938   20.674    6.569
      3.890  444.559    0.557    0.100    0.357    0.328    0.709   23.647   20.254    7.132
      3.900  438.696    0.478    0.067    0.271    0.294    0.868   23.641   20.805    6.960
      3.910  440.001    0.592    0.033    0.304    0.301    0.754   22.991   20.918    7.125
      3.920  435.074    0.584    0.000    0.151    0.328    0.640   22.746   20.165    7.603
      3.930  444.818    0.664    0.027    0.166    0.272    0.724   23.152   20.516    6.939
      3.940  439.465    0.531    0.067    0.233    0.268    0.826   23.020   20.704    6.391
      3.950  440.492    0.743    0.100    0.251    0.373    0.743   22.819   20.460    6.719
      3.960  440.373    0.618    0.033    0.207    0.227    0.751   22.847   20.810    6.853
      3.970  439.482    0.664    0.100    0.200    0.272    0.864   21.979   20.371    6.366
      3.980  439.307    0.504    0.067    0.256    0.328    0.774   22.878   20.165    6.816
      3.990  439.944    0.485    0.000    0.184    0.395    0.917   22.799   19.960    6.534
      4.000  435.125    0.717    0.067    0.324    0.268    0.837   22.293   19.965    6.617
      4.010  436.808    0.717    0.033    0.211    0.335    0.659   22.511   19.876    7.308
      4.020  441.258    0.717    0.000    0.184    0.201    0.648   23.059   19.560    7.209
      4.030  434.873    0.611    0.000    0.173    0.301    0.879   22.713   19.976    6.591
      4.040  440.663    0.724    0.033    0.237    0.328    0.795   22.510   19.182    7.173
      4.050  437.952    0.671    0.067    0.278    0.294    0.807   24.018   19.436    7.352
      4.060  438.228    0.573    0.033    0.225    0.332    0.815   23.565   20.523    6.350
      4.070  437.662    0.584    0.000    0.292    0.287    0.746   23.416   19.233    6.983
      4.080  440.136    0.664    0.060    0.237    0.321    0.742   23.914   20.285    7.313
      4.090  440.191    0.743    0.000    0.510    0.234    0.837   23.840   20.067    6.769
      4.100  438.480    1.016    0.033    0.341    0.328    0.875   22.885   20.652    7.082
      4.110  442.085    0.671    0.067    0.385    0.239    0.781   23.245   20.544    7.158
      4.120  443.723    0.584    0.033    0.459    0.232    0.834   23.412   20.298    7.441
      4.130  448.571    0.520    0.067    0.431    0.201    0.974   24.114   20.452    7.112
      4.140  444.007    0.611    0.000    0.394    0.201    0.554   23.622   19.877    7.879
      4.150  446.464    0.584    0.000    0.338    0.194    0.739   22.572   20.953    7.315
      4.160  446.322    0.531    0.000    0.233    0.134    0.580   23.558   20.675    7.263
      4.170  441.684    0.584    0.000    0.200    0.127    0.573   23.632   20.779    7.215
      4.180  443.943    0.611    0.000    0.378    0.272    0.573   23.382   20.580    7.376
      4.190  449.727    0.724    0.000    0.311    0.167    0.636   23.074   21.039    7.103
      4.200  442.093    0.565    0.067    0.254    0.201    0.588   23.345   20.637    7.365
      4.210  444.925    0.724    0.000    0.173    0.201    0.716   23.023   21.032    6.382
      4.220  435.504    0.671    0.000    0.211    0.261    0.739   22.176   21.092    6.872
      4.230  445.887    0.675    0.000    0.324    0.328    0.713   23.357   21.015    6.530
      4.240  438.986    0.804    0.033    0.260    0.361    0.781   23.758   20.637    6.502
      4.250  440.414    0.823    0.000    0.278    0.254    0.679   23.640   20.200    6.799
      4.260  441.648    0.777    0.000    0.278    0.294    0.698   23.154   21.292    7.125
      4.270  443.974    0.690    0.000    0.405    0.201    0.690   23.120   20.749    7.608
      4.280  442.994    0.618    0.000    0.311    0.234    0.845   23.063   20.494    7.816
      4.290  445.495    0.690    0.000    0.405    0.201    0.732   23.107   20.833    6.826
      4.300  439.102    0.611    0.067    0.285    0.294    0.686   23.141   21.434    7.061
      4.310  440.825    0.611    0.033    0.472    0.239    0.815   23.533   20.126    7.249
      4.320  447.675    0.698    0.000    0.260    0.261    0.811   23.402   21.847    6.618
      4.330  443.951    0.557    0.000    0.260    0.201    0.591   22.809   20.243    6.438
      4.340  443.508    0.637    0.000    0.318    0.134    0.406   22.746   21.251    7.087
      4.350  439.829    0.592    0.000    0.338    0.160    0.606   22.897   20.558    7.002
      4.360  440.626    0.664    0.033    0.367    0.187    0.674   23.280   20.917    6.475
      4.370  439.987    0.611    0.000    0.334    0.287    0.504   22.971   20.163    6.485
      4.380  442.437    0.698    0.033    0.307    0.328    0.584   23.231   21.425    7.329
      4.390  445.879    0.611    0.000    0.327    0.294    0.732   23.050   21.478    7.178
      4.400  444.347    0.637    0.000    0.218    0.254    0.561   23.490   22.173    6.974
      4.410  439.129    0.557    0.000    0.304    0.287    0.596   23.678   21.316    6.810
      4.420  445.198    0.618    0.033    0.412    0.414    0.943   23.272   20.939    6.691
      4.430  444.931    0.690    0.033    0.292    0.201    0.626   22.821   20.774    6.894
      4.440  442.385    0.618    0.000    0.371    0.234    0.656   22.831   20.138    6.578
      4.450  444.161    0.504    0.000    0.331    0.167    0.618   22.756   20.198    7.082
      4.460  445.831    0.611    0.000    0.218    0.335    0.697   22.865   21.749    6.224
      4.470  443.986    0.751    0.033    0.405    0.261    0.667   23.209   20.451    6.316
      4.480  445.359    0.831    0.033    0.334    0.201    0.690   23.105   20.764    6.774
      4.490  441.168    0.796    0.033    0.387    0.335    0.780   21.755   21.444    6.734
      4.500  444.338    0.565    0.000    0.345    0.234    0.702   22.428   21.168    6.621
      4.510  442.542    0.717    0.000    0.419    0.310    0.777   22.247   20.679    6.984
      4.520  442.115    0.698    0.000    0.348    0.287    0.920   22.212   21.679    7.096
      4.530  447.958    0.592    0.000    0.371    0.227    0.626   22.907   21.817    7.301
      4.540  440.508    0.557    0.000    0.191    0.421    0.724   22.233   21.296    6.684
      4.550  440.641    0.637    0.033    0.318    0.201    0.830   22.657   21.271    7.057
      4.560  446.089    0.637    0.000    0.278    0.354    0.833   24.102   21.497    6.694
      4.570  444.521    0.777    0.000    0.438    0.234    0.814   23.368   20.906    6.721
      4.580  445.425    0.770    0.000    0.338    0.294    0.807   23.760   21.751    6.904
      4.590  446.813    0.876    0.000    0.415    0.268    0.918   23.580   21.479    7.737
      4.600  443.502    0.743    0.000    0.346    0.294    0.909   22.568   21.023    6.399
      4.610  445.305    0.398    0.000    0.278    0.294    0.940   23.818   21.846    6.221
      4.620  442.701    0.584    0.000    0.211    0.294    0.864   23.406   21.654    6.128
      4.630  441.315    0.485    0.033    0.338    0.167    0.807   22.499   20.410    6.051
      4.640  445.144    0.557    0.000    0.345    0.272    0.649   22.735   21.392    5.542
      4.650  445.473    0.751    0.067    0.405    0.368    0.902   23.480   20.654    6.596
      4.660  445.992    0.611    0.033    0.320    0.335    0.977   23.359   21.090    6.339
      4.670  448.163    0.664    0.033    0.360    0.234    0.716   22.997   21.108    6.357
      4.680  446.444    0.637    0.033    0.412    0.328    0.769   23.208   20.696    6.721
      4.690  448.642    0.743    0.067    0.345    0.301    0.621   23.525   20.053    6.074
      4.700  447.041    0.539    0.033    0.331    0.268    0.561   23.683   21.342    5.943
      4.710  447.188    0.796    0.100    0.364    0.301    0.807   22.698   19.801    5.813
      4.720  448.312    0.516    0.033    0.367    0.361    0.708   23.231   20.327    6.854
      4.730  450.263    0.497    0.067    0.244    0.301    0.841   24.190   20.512    6.618
      4.740  445.780    0.539    0.134    0.267    0.463    0.814   22.757   20.895    7.253
      4.750  444.287    0.645    0.033    0.271    0.455    0.860   23.850   19.712    7.010
      4.760  443.915    0.451    0.033    0.475    0.433    0.754   24.403   20.035    6.830
      4.770  445.445    0.425    0.067    0.642    0.368    0.708   24.251   20.237    6.980
      4.780  440.882    0.622    0.033    0.341    0.361    0.879   23.957   19.903    6.507
      4.790  442.562    0.690    0.067    0.342    0.361    0.682   24.112   19.544    6.624
      4.800  440.557    0.690    0.033    0.311    0.335    0.641   23.754   18.843    6.949
      4.810  442.864    0.557    0.134    0.204    0.406    0.705   23.275   19.651    6.804
      4.820  448.324    0.717    0.033    0.278    0.373    0.474   23.653   19.637    7.371
      4.830  443.540    0.751    0.033    0.345    0.361    0.538   22.827   19.346    6.505
      4.840  450.781    0.796    0.067    0.321    0.462    0.678   23.087   20.407    6.526
      4.850  445.305    0.914    0.067    0.352    0.368    0.564   23.404   19.553    6.210
      4.860  446.753    0.887    0.067    0.335    0.373    0.614   23.807   20.276    6.503
      4.870  447.263    0.903    0.067    0.294    0.335    0.644   23.874   19.587    6.551
      4.880  443.828    0.701    0.067    0.474    0.268    0.436   23.261   20.249    6.594
      4.890  443.890    0.504    0.033    0.221    0.227    0.410   23.488   19.272    7.425
      4.900  445.479    0.425    0.134    0.227    0.343    0.463   23.547   19.233    7.186
      4.910  441.669    0.372    0.067    0.374    0.368    0.522   23.352   20.399    7.043
      4.920  443.290    0.398    0.067    0.321    0.198    0.440   23.491   20.127    7.230
      4.930  444.909    0.728    0.067    0.354    0.268    0.398   23.856   19.817    7.056
      4.940  444.347    0.557    0.067    0.354    0.227    0.398   24.625   19.908    7.079
      4.950  443.955    0.504    0.100    0.421    0.265    0.360   24.223   20.608    7.526
      4.960  445.356    0.425    0.100    0.564    0.272    0.478   23.703   20.428    7.369
      4.970  440.840    0.485    0.067    0.555    0.368    0.626   23.274   19.527    6.852
      4.980  441.587    0.451    0.033    0.435    0.227    0.428   24.247   20.995    7.020
      4.990  439.131    0.637    0.033    0.462    0.194    0.466   24.006   20.183    6.914
      5.000  440.181    0.425    0.033    0.474    0.187    0.500   23.578   20.079    7.270
      5.010  441.489    0.557    0.100    0.414    0.227    0.625   23.709   19.819    7.026
      5.020  434.738    0.637    0.067    0.555    0.160    0.493   23.112   18.761    6.593
      5.030  437.166    0.557    0.067    0.537    0.205    0.629   22.682   19.606    7.074
      5.040  437.347    0.539    0.067    0.395    0.287    0.353   23.921   19.156    7.357
      5.050  436.738    0.531    0.201    0.653    0.268    0.621   22.491   20.051    7.001
      5.060  438.985    0.379    0.100    0.328    0.299    0.610   22.827   19.410    7.136
      5.070  438.593    0.618    0.033    0.366    0.167    0.447   22.564   19.284    7.516
      5.080  439.969    0.618    0.134    0.462    0.201    0.523   22.395   20.500    7.004
      5.090  437.425    0.504    0.033    0.399    0.194    0.508   22.716   19.095    6.787
      5.100  436.713    0.485    0.067    0.548    0.265    0.474   22.612   18.996    6.969
      5.110  437.613    0.504    0.100    0.201    0.134    0.531   22.660   19.323    6.463
      5.120  437.046    0.504    0.067    0.234    0.194    0.538   23.691   19.983    6.834
      5.130  441.196    0.432    0.067    0.335    0.268    0.640   22.709   19.643    7.054
      5.140  433.808    0.451    0.134    0.294    0.232    0.538   22.719   19.180    6.632
      5.150  436.423    0.584    0.100    0.201    0.201    0.636   23.110   18.789    7.389
      5.160  437.280    0.611    0.067    0.426    0.261    0.572   24.457   19.287    6.907
      5.170  442.007    0.611    0.067    0.261    0.167    0.591   24.133   19.875    7.318
      5.180  438.957    0.671    0.067    0.261    0.232    0.360   22.807   19.420    7.559
      5.190  438.073    0.557    0.134    0.294    0.227    0.557   23.762   19.751    6.818
      5.200  436.706    0.379    0.067    0.261    0.167    0.473   23.377   19.722    6.515
      5.210  440.437    0.459    0.134    0.354    0.265    0.637   23.796   19.636    6.522
      5.220  434.152    0.512    0.071    0.234    0.201    0.530   22.420   19.098    6.310
      5.230  438.435    0.831    0.067    0.335    0.167    0.568   22.820   18.826    6.662
      5.240  441.155    0.592    0.033    0.234    0.194    0.618   23.134   18.953    6.980
      5.250  440.282    0.751    0.033    0.361    0.033    0.466   23.288   19.657    6.361
      5.260  438.021    0.637    0.094    0.227    0.165    0.417   23.297   18.536    6.783
      5.270  438.913    0.618    0.067    0.301    0.194    0.492   23.611   18.799    6.597
      5.280  435.860    0.372    0.067    0.399    0.201    0.378   23.248   18.659    6.996
      5.290  438.523    0.664    0.033    0.421    0.194    0.557   23.009   19.156    7.128
      5.300  434.224    0.557    0.033    0.368    0.160    0.523   23.790   19.166    6.602
      5.310  441.124    0.595    0.134    0.388    0.201    0.466   23.740   20.179    6.830
      5.320  436.250    0.565    0.134    0.361    0.134    0.580   23.314   19.660    6.827
      5.330  438.651    0.671    0.000    0.361    0.261    0.535   23.614   18.184    6.771
      5.340  439.635    0.637    0.033    0.421    0.201    0.523   23.168   18.700    6.320
      5.350  438.665    0.618    0.067    0.328    0.160    0.424   23.551   19.213    6.258
      5.360  440.728    0.759    0.000    0.462    0.227    0.474   23.169   19.471    6.826
      5.370  441.849    0.565    0.033    0.402    0.261    0.424   22.999   19.257    6.893
      5.380  441.226    0.584    0.033    0.448    0.201    0.433   22.674   19.015    6.754
      5.390  445.360    0.664    0.100    0.348    0.127    0.432   22.916   19.019    7.055
      5.400  441.246    0.645    0.033    0.328    0.194    0.546   23.734   19.781    7.111
      5.410  442.854    0.698    0.033    0.301    0.134    0.550   23.637   19.644    7.140
      5.420  438.667    0.724    0.067    0.328    0.120    0.641   23.891   18.994    6.453
      5.430  441.224    0.717    0.067    0.493    0.134    0.379   22.935   19.083    6.798
      5.440  438.539    0.664    0.000    0.421    0.221    0.470   22.506   18.971    7.237
      5.450  435.080    0.717    0.000    0.421    0.194    0.531   23.497   19.280    7.220
      5.460  436.948    0.770    0.033    0.388    0.261    0.508   23.223   18.867    6.748
      5.470  441.515    0.857    0.100    0.395    0.234    0.440   23.284   19.996    6.904
      5.480  438.821    0.717    0.067    0.428    0.261    0.459   23.515   19.820    6.518
      5.490  443.313    0.831    0.067    0.287    0.167    0.493   23.120   20.689    6.719
      5.500  447.848    0.865    0.033    0.388    0.232    0.558   23.653   20.687    6.634
      5.510  440.208    0.884    0.100    0.395    0.167    0.451   22.849   20.039    6.609
      5.520  438.333    0.743    0.033    0.194    0.194    0.420   22.594   19.725    6.157
      5.530  443.009    0.823    0.100    0.294    0.227    0.478   23.269   20.861    6.304
      5.540  442.200    0.849    0.033    0.392    0.167    0.421   22.765   20.628    6.629
      5.550  441.826    0.903    0.067    0.421    0.201    0.455   23.689   19.408    6.744
      5.560  442.898    0.804    0.134    0.399    0.194    0.546   22.716   20.175    6.245
      5.570  441.060    0.770    0.100    0.421    0.268    0.659   23.514   19.915    6.611
      5.580  440.126    0.831    0.033    0.328    0.361    0.542   23.809   19.970    7.189
      5.590  442.047    0.736    0.067    0.361    0.287    0.712   23.457   20.451    6.523
      5.600  443.668    0.664    0.100    0.348    0.202    0.550   23.226   20.066    7.333
      5.610  441.717    0.531    0.033    0.388    0.160    0.500   22.683   21.577    6.354
      5.620  439.277    0.698    0.100    0.268    0.194    0.489   22.980   19.896    6.567
      5.630  442.141    0.698    0.138    0.328    0.268    0.602   22.762   20.668    6.653
      5.640  443.065    0.671    0.033    0.469    0.261    0.482   22.654   19.759    7.519
      5.650  444.615    0.645    0.067    0.328    0.194    0.618   22.777   20.802    6.892
      5.660  440.449    0.789    0.067    0.522    0.201    0.371   21.962   19.324    6.796
      5.670  441.208    0.717    0.067    0.361    0.201    0.519   22.965   20.962    6.752
      5.680  442.241    0.451    0.134    0.354    0.254    0.610   23.424   19.570    6.643
      5.690  440.268    0.557    0.067    0.428    0.268    0.598   22.668   21.032    6.501
      5.700  442.871    0.861    0.033    0.522    0.234    0.614   22.894   19.968    6.296
      5.710  440.814    0.599    0.033    0.474    0.201    0.614   22.562   20.441    6.357
      5.720  439.947    0.592    0.100    0.414    0.201    0.594   22.470   20.005    6.383
      5.730  434.831    0.671    0.067    0.502    0.272    0.670   22.945   19.680    6.378
      5.740  438.116    0.690    0.134    0.428    0.301    0.674   21.952   19.170    6.322
      5.750  438.498    0.645    0.067    0.522    0.201    0.489   22.166   20.120    5.967
      5.760  437.800    0.557    0.033    0.515    0.167    0.727   22.588   20.213    7.330
      5.770  444.705    0.743    0.100    0.361    0.167    0.629   22.158   19.747    6.570
      5.780  440.266    0.611    0.100    0.381    0.201    0.492   22.685   21.058    6.671
      5.790  437.974    0.849    0.067    0.481    0.261    0.420   21.633   19.632    6.661
      5.800  439.870    0.861    0.134    0.522    0.272    0.629   22.553   19.804    6.962
      5.810  433.530    0.751    0.033    0.428    0.287    0.617   22.426   19.348    6.740
      5.820  435.793    0.717    0.100    0.399    0.254    0.769   23.450   19.779    6.518
      5.830  432.441    0.637    0.000    0.421    0.134    0.391   21.804   19.721    6.508
      5.840  436.923    0.857    0.067    0.314    0.268    0.617   23.218   20.315    6.289
      5.850  432.444    0.993    0.067    0.328    0.198    0.701   21.755   19.853    6.144
      5.860  434.061    0.629    0.100    0.462    0.268    0.633   23.072   19.489    6.402
      5.870  435.334    0.884    0.100    0.428    0.194    0.743   23.193   20.251    6.131
      5.880  439.234    0.751    0.100    0.488    0.138    0.758   23.441   19.623    6.865
      5.890  435.310    0.804    0.134    0.395    0.201    0.727   22.299   20.585    6.292
      5.900  432.624    0.671    0.167    0.428    0.201    0.651   22.171   18.799    6.032
      5.910  435.221    0.611    0.100    0.399    0.167    0.655   22.675   19.559    6.849
      5.920  432.278    0.796    0.067    0.287    0.268    0.686   22.956   20.227    6.795
      5.930  430.160    0.770    0.067    0.244    0.194    0.598   22.108   20.495    6.240
      5.940  432.793    0.664    0.000    0.292    0.167    0.667   21.534   20.575    6.765
      5.950  431.793    0.611    0.000    0.378    0.261    0.709   22.030   20.746    5.914
      5.960  432.383    0.792    0.067    0.279    0.348    0.754   22.870   20.478    6.131
      5.970  427.977    0.940    0.067    0.271    0.321    0.742   22.010   20.497    5.767
      5.980  429.318    0.982    0.100    0.247    0.321    0.693   22.672   21.065    5.672
      5.990  429.697    0.903    0.067    0.311    0.201    0.841   21.959   20.244    6.224
      6.000  432.940    0.857    0.033    0.218    0.301    0.713   22.155   20.542    6.157
      6.010  437.529    0.990    0.067    0.263    0.167    0.602   22.801   20.410    6.423
      6.020  434.740    0.675    0.033    0.264    0.234    0.644   22.519   20.263    6.116
      6.030  435.383    0.770    0.167    0.251    0.287    0.723   22.818   20.093    6.787
      6.040  437.124    0.690    0.067    0.304    0.167    0.579   22.657   21.309    6.278
      6.050  434.979    0.804    0.067    0.225    0.167    0.716   22.260   21.201    6.457
      6.060  435.300    0.698    0.033    0.244    0.419    0.651   22.162   20.219    6.219
      6.070  434.336    0.743    0.134    0.256    0.426    0.656   22.530   20.752    5.622
      6.080  432.579    0.664    0.067    0.191    0.234    0.515   22.096   20.196    6.575
      6.090  431.238    0.857    0.000    0.304    0.366    0.545   22.141   21.349    6.580
      6.100  431.454    0.675    0.067    0.278    0.134    0.553   21.690   21.424    6.768
      6.110  433.781    0.872    0.000    0.285    0.221    0.674   22.337   20.526    6.524
      6.120  431.212    0.717    0.033    0.271    0.198    0.705   22.468   20.871    6.179
      6.130  436.322    0.728    0.033    0.244    0.261    0.735   21.579   20.828    6.379
      6.140  435.679    0.884    0.033    0.244    0.165    0.830   22.153   20.593    7.040
      6.150  432.852    0.717    0.000    0.180    0.294    0.633   21.331   20.050    6.907
      6.160  434.360    0.645    0.033    0.278    0.268    0.519   21.348   19.935    6.559
      6.170  435.737    0.777    0.000    0.180    0.160    0.546   21.389   20.968    6.716
      6.180  433.829    0.690    0.000    0.304    0.272    0.572   20.577   21.082    6.893
      6.190  432.152    0.664    0.067    0.311    0.268    0.531   21.438   20.476    7.076
      6.200  434.754    0.861    0.033    0.311    0.167    0.549   21.889   20.421    6.967
      6.210  433.392    0.918    0.067    0.218    0.172    0.723   21.654   20.773    6.487
      6.220  433.486    0.887    0.033    0.293    0.167    0.679   22.240   20.339    6.443
      6.230  432.945    0.770    0.033    0.204    0.299    0.455   22.275   20.280    6.766
      6.240  437.725    0.884    0.033    0.244    0.321    0.458   21.977   20.190    7.236
      6.250  435.184    0.743    0.067    0.281    0.328    0.565   22.550   20.871    6.242
      6.260  430.777    0.838    0.033    0.394    0.201    0.727   21.693   19.655    7.186
      6.270  436.245    0.884    0.033    0.352    0.134    0.610   22.666   20.411    7.401
      6.280  432.702    0.940    0.033    0.218    0.127    0.576   21.402   19.761    6.948
      6.290  431.594    0.770    0.000    0.198    0.168    0.698   22.265   19.442    6.987
      6.300  431.062    0.717    0.033    0.251    0.261    0.732   22.417   19.586    6.463
      6.310  430.353    0.664    0.033    0.191    0.194    0.534   22.288   20.382    6.467
      6.320  433.691    0.611    0.134    0.267    0.294    0.610   22.013   19.338    6.478
      6.330  433.303    0.698    0.100    0.309    0.187    0.530   22.693   18.776    6.014
      6.340  430.225    0.717    0.033    0.237    0.301    0.644   22.491   19.328    5.925
      6.350  431.291    0.611    0.033    0.311    0.187    0.637   22.956   20.187    5.836
      6.360  433.822    0.751    0.067    0.260    0.227    0.697   22.541   20.402    6.414
      6.370  434.902    0.891    0.067    0.278    0.172    0.591   21.565   20.552    6.565
      6.380  436.543    0.876    0.000    0.240    0.194    0.625   22.679   20.300    6.333
      6.390  434.869    0.831    0.000    0.292    0.188    0.682   21.484   20.385    6.657
      6.400  430.585    0.789    0.067    0.134    0.268    0.755   21.678   19.599    6.484
      6.410  431.520    0.884    0.033    0.258    0.227    0.678   21.954   19.248    6.446
      6.420  433.826    0.884    0.033    0.138    0.134    0.587   21.628   20.502    6.614
      6.430  436.059    0.717    0.000    0.134    0.381    0.686   22.053   20.112    6.880
      6.440  435.486    0.842    0.033    0.160    0.194    0.735   22.057   21.050    6.217
      6.450  438.484    0.838    0.067    0.299    0.287    0.746   21.394   20.385    6.456
      6.460  433.772    0.504    0.033    0.194    0.167    0.690   22.447   20.600    6.199
      6.470  434.253    0.698    0.033    0.221    0.194    0.538   22.490   19.915    6.864
      6.480  434.874    0.751    0.033    0.281    0.287    0.390   22.879   20.797    7.139
      6.490  435.084    0.664    0.067    0.194    0.194    0.473   22.221   20.087    7.463
      6.500  430.686    0.637    0.067    0.172    0.261    0.587   21.746   20.280    7.442
      6.510  431.201    0.815    0.033    0.267    0.167    0.652   21.752   20.109    7.797
      6.520  437.576    0.717    0.134    0.221    0.227    0.735   22.318   20.150    6.863
      6.530  435.205    0.796    0.060    0.165    0.377    0.477   21.804   19.785    7.201
      6.540  432.691    0.557    0.067    0.329    0.227    0.546   20.864   19.447    7.442
      6.550  436.865    0.690    0.033    0.392    0.430    0.557   22.072   20.276    7.253
      6.560  429.974    0.690    0.033    0.158    0.392    0.538   21.712   19.543    6.822
      6.570  429.932    0.531    0.033    0.285    0.419    0.822   22.016   19.182    7.115
      6.580  429.456    0.884    0.067    0.127    0.167    0.439   21.722   19.704    6.499
      6.590  434.409    0.770    0.094    0.247    0.299    0.530   21.583   19.995    7.010
      6.600  431.692    0.557    0.033    0.510    0.306    0.496   21.409   20.154    6.640
      6.610  433.053    0.584    0.094    0.232    0.421    0.455   21.911   19.978    7.356
      6.620  431.741    0.808    0.067    0.405    0.265    0.651   21.508   19.966    6.661
      6.630  431.241    0.637    0.094    0.258    0.261    0.716   21.723   20.439    6.609
      6.640  438.222    0.557    0.033    0.363    0.205    0.504   21.238   19.673    7.930
      6.650  440.996    0.751    0.067    0.272    0.227    0.545   22.235   20.001    7.835
      6.660  436.607    0.770    0.067    0.292    0.261    0.398   21.909   20.287    7.402
      6.670  436.979    0.698    0.000    0.292    0.294    0.606   22.141   20.223    7.714
      6.680  439.469    0.645    0.033    0.258    0.294    0.682   21.264   20.796    7.126
      6.690  435.503    0.485    0.134    0.227    0.361    0.587   21.304   20.447    7.540
      6.700  440.336    0.724    0.067    0.405    0.201    0.671   22.321   20.572    6.875
      6.710  435.518    0.664    0.100    0.239    0.272    0.663   20.471   20.084    6.580
      6.720  432.919    0.611    0.033    0.267    0.348    0.485   21.146   20.745    6.216
      6.730  432.037    0.611    0.033    0.240    0.268    0.663   21.898   20.421    6.800
      6.740  434.836    0.698    0.033    0.345    0.294    0.554   21.748   18.747    7.011
      6.750  436.197    0.751    0.000    0.304    0.254    0.666   21.492   19.970    7.402
      6.760  434.760    0.531    0.000    0.267    0.234    0.598   21.888   19.740    7.462
      6.770  436.295    0.664    0.067    0.251    0.205    0.618   21.709   19.700    6.778
      6.780  434.316    0.697    0.000    0.251    0.239    0.538   21.780   20.022    6.264
      6.790  436.806    0.671    0.033    0.151    0.134    0.466   21.550   19.990    6.857
      6.800  435.817    0.611    0.067    0.225    0.268    0.519   20.697   19.352    7.308
      6.810  434.425    0.751    0.067    0.318    0.167    0.459   20.645   19.322    7.358
      6.820  433.582    0.929    0.067    0.342    0.373    0.637   21.484   19.799    6.529
      6.830  436.647    0.884    0.027    0.426    0.287    0.678   22.334   19.064    6.670
      6.840  436.460    0.963    0.000    0.398    0.335    0.549   21.891   19.627    6.686
      6.850  437.665    0.831    0.033    0.345    0.335    0.583   21.366   20.480    6.495
      6.860  439.064    0.664    0.000    0.227    0.239    0.709   22.326   19.850    6.695
      6.870  436.480    0.592    0.038    0.263    0.388    0.705   22.005   18.891    7.563
      6.880  439.964    0.698    0.033    0.462    0.234    0.459   22.157   19.695    6.809
      6.890  438.815    0.876    0.033    0.296    0.227    0.489   21.280   20.319    6.737
      6.900  439.985    0.637    0.067    0.357    0.251    0.443   22.746   20.525    6.367
      6.910  441.279    0.618    0.033    0.258    0.292    0.436   22.326   20.551    7.252
      6.920  438.630    0.603    0.000    0.151    0.194    0.420   22.383   19.856    7.986
      6.930  442.532    0.751    0.033    0.412    0.221    0.477   23.005   20.000    7.493
      6.940  436.139    0.645    0.033    0.240    0.254    0.386   23.478   18.789    7.530
      6.950  440.387    0.671    0.033    0.247    0.294    0.599   22.141   19.886    8.008
      6.960  437.318    0.637    0.067    0.406    0.172    0.466   23.192   20.459    7.041
      6.970  436.377    0.592    0.067    0.389    0.314    0.621   22.805   20.577    7.083
      6.980  438.405    0.565    0.000    0.325    0.318    0.576   23.087   19.739    6.604
      6.990  439.659    0.565    0.067    0.285    0.167    0.550   22.482   20.476    6.999
      7.000  440.139    0.557    0.067    0.318    0.167    0.557   23.824   19.316    6.911
      7.010  439.796    0.611    0.067    0.300    0.134    0.663   22.776   19.901    7.343
      7.020  439.140    0.611    0.067    0.225    0.227    0.398   22.565   19.751    5.990
      7.030  437.303    0.398    0.067    0.180    0.167    0.413   23.006   19.855    6.140
      7.040  434.324    0.645    0.067    0.251    0.160    0.557   22.566   19.785    5.833
      7.050  440.647    0.398    0.100    0.184    0.221    0.420   23.214   19.069    6.734
      7.060  440.748    0.690    0.067    0.244    0.201    0.531   21.954   19.267    6.600
      7.070  443.648    0.478    0.060    0.232    0.261    0.584   23.404   20.045    6.851
      7.080  439.051    0.504    0.067    0.165    0.234    0.523   22.370   20.021    6.799
      7.090  441.138    0.584    0.067    0.138    0.227    0.690   23.355   20.169    6.510
      7.100  439.451    0.531    0.100    0.296    0.134    0.595   21.580   19.914    6.578
      7.110  438.849    0.637    0.100    0.154    0.134    0.538   22.431   20.324    6.962
      7.120  441.655    0.592    0.000    0.214    0.167    0.565   22.504   20.290    6.172
      7.130  440.294    0.557    0.000    0.244    0.067    0.383   22.445   19.979    6.227
      7.140  442.614    0.485    0.000    0.287    0.301    0.417   21.998   19.756    6.437
      7.150  437.688    0.531    0.000    0.198    0.201    0.549   22.260   20.326    5.769
      7.160  436.882    0.728    0.033    0.303    0.167    0.678   21.714   19.803    6.078
      7.170  437.777    0.637    0.033    0.363    0.167    0.595   21.615   20.078    6.059
      7.180  438.982    0.611    0.067    0.293    0.067    0.587   22.684   20.177    6.428
      7.190  437.069    0.565    0.100    0.274    0.127    0.542   22.972   20.671    6.259
      7.200  441.407    0.584    0.067    0.376    0.134    0.731   22.177   19.876    6.417
      7.210  435.648    0.584    0.067    0.233    0.198    0.565   21.930   19.477    6.410
      7.220  437.947    0.611    0.060    0.240    0.254    0.603   22.284   18.891    6.326
      7.230  438.537    0.645    0.033    0.345    0.134    0.443   22.948   19.780    6.385
      7.240  438.672    0.531    0.033    0.367    0.134    0.356   22.560   19.259    5.949
      7.250  436.636    0.831    0.067    0.367    0.167    0.455   23.150   19.322    6.158
      7.260  442.554    0.751    0.000    0.438    0.232    0.462   24.503   20.383    7.076
      7.270  443.487    0.777    0.000    0.269    0.100    0.398   24.445   19.727    5.990
      7.280  443.339    0.990    0.000    0.247    0.100    0.478   23.379   19.976    6.525
      7.290  442.389    0.664    0.000    0.445    0.134    0.417   23.253   19.791    6.262
      7.300  441.457    0.717    0.000    0.452    0.160    0.531   23.195   20.573    6.374
      7.310  440.208    0.664    0.033    0.445    0.261    0.549   24.201   20.276    6.860
      7.320  442.565    0.451    0.067    0.318    0.100    0.652   23.366   20.717    6.657
      7.330  437.460    0.671    0.067    0.236    0.134    0.466   23.663   20.097    6.676
      7.340  434.667    0.531    0.033    0.458    0.194    0.413   22.747   20.553    5.894
      7.350  441.460    0.637    0.033    0.334    0.201    0.466   23.855   20.204    6.933
      7.360  439.225    0.717    0.100    0.405    0.100    0.372   23.270   20.010    6.576
      7.370  437.282    0.754    0.000    0.251    0.205    0.599   23.194   20.358    6.249
      7.380  442.172    1.088    0.033    0.307    0.160    0.527   23.490   20.023    5.987
      7.390  439.430    0.637    0.000    0.327    0.134    0.523   23.223   19.795    6.971
      7.400  436.736    0.611    0.067    0.338    0.201    0.466   23.561   20.251    6.519
      7.410  433.743    0.671    0.067    0.331    0.167    0.383   23.304   20.167    6.509
      7.420  437.472    0.690    0.033    0.274    0.201    0.522   22.911   20.743    6.076
      7.430  435.214    0.319    0.033    0.281    0.234    0.557   22.652   20.671    6.812
      7.440  441.117    0.637    0.067    0.491    0.167    0.337   24.093   20.210    6.044
      7.450  439.324    0.611    0.100    0.371    0.100    0.455   23.305   20.662    6.144
      7.460  438.387    0.425    0.067    0.405    0.172    0.519   22.709   19.692    6.365
      7.470  441.677    0.512    0.067    0.385    0.167    0.367   23.868   20.128    6.537
      7.480  434.490    0.497    0.067    0.505    0.100    0.504   23.263   19.840    6.326
      7.490  443.080    0.512    0.134    0.491    0.138    0.341   23.292   19.571    6.336
      7.500  438.393    0.406    0.134    0.394    0.134    0.432   23.077   19.560    6.446
      7.510  439.758    0.478    0.033    0.405    0.033    0.368   21.931   20.395    6.242
      7.520  438.740    0.531    0.067    0.487    0.134    0.515   23.529   20.540    6.060
      7.530  437.514    0.504    0.033    0.281    0.134    0.364   23.654   19.459    6.776
      7.540  439.924    0.425    0.067    0.431    0.067    0.523   23.111   20.353    6.735
      7.550  443.846    0.671    0.067    0.498    0.067    0.477   23.031   20.139    7.057
      7.560  439.214    0.478    0.067    0.486    0.000    0.413   22.752   20.528    6.396
      7.570  442.615    0.478    0.000    0.412    0.067    0.500   22.372   20.575    6.441
      7.580  438.962    0.569    0.067    0.394    0.033    0.436   23.911   20.208    6.611
      7.590  439.931    0.690    0.000    0.498    0.134    0.640   24.356   20.521    6.461
      7.600  435.144    0.531    0.033    0.396    0.067    0.534   23.235   19.495    6.614
      7.610  438.202    0.637    0.033    0.445    0.094    0.686   23.258   19.925    6.971
      7.620  439.291    0.557    0.067    0.426    0.100    0.739   23.349   20.656    6.325
      7.630  436.145    0.724    0.067    0.412    0.138    0.675   22.455   20.158    6.116
      7.640  434.044    0.736    0.000    0.465    0.100    0.564   23.163   19.962    6.158
      7.650  439.635    0.664    0.000    0.341    0.067    0.791   23.695   20.497    6.715
      7.660  437.533    0.637    0.000    0.431    0.201    0.772   22.988   20.953    6.720
      7.670  437.754    0.743    0.000    0.332    0.134    0.656   23.127   20.920    6.888
      7.680  435.432    0.512    0.067    0.392    0.100    0.637   24.621   20.050    6.558
      7.690  430.297    0.618    0.033    0.392    0.067    0.564   23.150   19.751    6.894
      7.700  432.214    0.470    0.071    0.247    0.201    0.784   24.064   20.128    6.347
      7.710  434.174    0.425    0.000    0.445    0.194    0.708   23.559   19.676    6.552
      7.720  432.101    0.637    0.067    0.505    0.105    0.546   23.731   19.169    6.766
      7.730  432.209    0.425    0.033    0.452    0.100    0.584   23.370   19.145    7.352
      7.740  434.649    0.645    0.067    0.352    0.094    0.602   23.047   19.817    6.736
      7.750  436.500    0.664    0.033    0.348    0.134    0.545   22.950   19.626    7.094
      7.760  435.502    0.557    0.000    0.378    0.138    0.591   23.341   20.215    6.239
      7.770  438.099    0.698    0.000    0.356    0.094    0.655   23.347   20.891    6.732
      7.780  434.429    0.459    0.033    0.341    0.067    0.643   22.510   20.649    6.507
      7.790  435.071    0.592    0.033    0.345    0.100    0.715   22.333   19.899    6.908
      7.800  434.984    0.485    0.033    0.426    0.094    0.618   22.714   20.086    6.404
      7.810  434.526    0.690    0.033    0.445    0.000    0.561   22.524   21.050    6.694
      7.820  433.054    0.724    0.067    0.465    0.134    0.584   22.559   20.538    7.026
      7.830  435.430    0.611    0.000    0.427    0.227    0.647   22.790   20.535    6.714
      7.840  434.957    0.557    0.000    0.505    0.067    0.478   23.614   20.402    6.871
      7.850  437.342    0.516    0.033    0.371    0.138    0.515   22.634   19.882    6.418
      7.860  440.483    0.406    0.033    0.334    0.172    0.599   23.002   20.944    6.527
      7.870  439.054    0.512    0.033    0.278    0.167    0.625   22.560   20.308    6.290
      7.880  435.655    0.478    0.000    0.418    0.033    0.439   22.891   20.207    6.199
      7.890  433.982    0.319    0.033    0.278    0.127    0.542   22.890   19.718    5.692
      7.900  435.954    0.451    0.000    0.424    0.067    0.512   22.435   19.673    6.806
      7.910  435.360    0.485    0.033    0.352    0.033    0.383   23.206   19.690    5.704
      7.920  436.968    0.451    0.033    0.251    0.033    0.697   23.552   19.990    5.686
      7.930  435.192    0.504    0.000    0.258    0.033    0.686   22.685   20.573    6.141
      7.940  439.332    0.618    0.067    0.214    0.067    0.678   23.379   20.461    6.622
      7.950  436.462    0.759    0.067    0.287    0.100    0.940   22.415   19.966    6.279
      7.960  440.832    0.611    0.033    0.325    0.000    0.640   22.935   20.650    6.776
      7.970  434.396    0.425    0.000    0.292    0.100    0.666   21.567   20.410    6.405
      7.980  438.801    0.664    0.000    0.214    0.165    0.693   22.140   20.560    6.562
      7.990  434.107    0.618    0.000    0.349    0.160    0.622   22.284   19.890    5.887
      8.000  439.218    0.808    0.033    0.154    0.033    0.568   22.038   20.285    6.831
      8.010  436.880    0.645    0.000    0.165    0.067    0.406   22.272   19.991    6.295
      8.020  436.173    0.709    0.000    0.236    0.100    0.512   21.871   20.307    6.546
      8.030  433.665    0.478    0.000    0.342    0.067    0.580   22.403   19.922    6.094
      8.040  432.681    0.565    0.000    0.338    0.100    0.659   22.832   20.227    6.082
      8.050  437.545    0.451    0.000    0.274    0.067    0.553   22.672   19.774    6.210
      8.060  437.777    0.531    0.000    0.200    0.067    0.663   23.214   19.143    6.378
      8.070  439.877    0.804    0.000    0.300    0.067    0.390   22.569   19.841    6.964
      8.080  438.056    0.822    0.033    0.267    0.067    0.406   23.855   19.751    6.291
      8.090  443.083    0.717    0.033    0.233    0.067    0.527   23.406   20.689    6.235
      8.100  438.724    0.903    0.033    0.412    0.138    0.561   22.836   19.157    6.427
      8.110  437.668    0.940    0.100    0.154    0.067    0.659   23.354   20.537    6.408
      8.120  442.694    1.115    0.100    0.325    0.100    0.576   23.313   20.556    6.000
      8.130  438.835    1.081    0.033    0.240    0.067    0.515   22.004   21.393    6.154
      8.140  440.322    0.876    0.000    0.233    0.134    0.617   23.353   20.643    6.693
      8.150  436.250    0.637    0.067    0.357    0.067    0.568   22.766   20.373    6.478
      8.160  438.104    0.531    0.000    0.154    0.033    0.576   23.433   20.026    6.651
      8.170  437.780    0.743    0.067    0.232    0.134    0.565   23.364   20.083    6.498
      8.180  439.814    0.921    0.000    0.296    0.172    0.705   23.126   20.182    6.594
      8.190  436.478    0.967    0.067    0.356    0.194    0.588   22.890   20.935    6.275
      8.200  437.428    0.717    0.033    0.314    0.201    0.670   22.808   19.579    6.628
      8.210  439.002    0.648    0.000    0.281    0.172    0.644   23.084   19.918    6.617
      8.220  441.402    0.781    0.067    0.398    0.232    0.705   22.517   20.708    6.614
      8.230  441.373    0.622    0.033    0.233    0.198    0.830   22.885   20.475    6.948
      8.240  443.814    0.637    0.100    0.311    0.134    0.705   23.110   20.164    6.878
      8.250  438.031    0.637    0.067    0.263    0.134    0.633   23.082   20.385    6.238
      8.260  439.370    0.743    0.000    0.304    0.134    0.732   22.156   20.478    6.872
      8.270  438.593    0.754    0.033    0.561    0.198    0.667   22.556   20.360    6.705
      8.280  437.408    0.717    0.033    0.504    0.205    0.648   21.795   21.356    6.005
      8.290  438.785    0.815    0.067    0.538    0.234    0.686   22.559   20.032    7.014
      8.300  441.813    0.857    0.100    0.519    0.201    0.777   22.718   20.590    6.762
      8.310  437.688    0.823    0.100    0.507    0.134    0.765   21.483   20.372    6.673
      8.320  434.254    0.967    0.033    0.487    0.201    0.856   22.458   19.577    6.252
      8.330  436.164    0.903    0.067    0.394    0.299    0.872   22.381   20.401    6.515
      8.340  437.992    1.115    0.033    0.487    0.167    0.719   21.447   20.550    6.657
      8.350  439.234    1.160    0.033    0.413    0.167    0.637   21.387   21.345    6.479
      8.360  436.466    1.126    0.000    0.528    0.194    0.723   22.163   21.381    6.849
      8.370  438.965    1.153    0.067    0.454    0.167    0.660   22.649   19.705    6.875
      8.380  434.148    1.221    0.033    0.394    0.167    0.807   22.592   20.531    6.936
      8.390  440.950    1.153    0.067    0.500    0.227    0.667   22.635   19.674    7.200
      8.400  437.432    1.179    0.067    0.387    0.160    0.640   22.434   19.666    6.919
      8.410  437.647    1.202    0.067    0.413    0.232    0.769   22.784   19.061    6.789
      8.420  440.022    1.323    0.000    0.420    0.167    0.716   22.529   20.217    7.184
      8.430  440.361    1.335    0.000    0.507    0.194    0.584   22.843   19.559    6.789
      8.440  440.251    1.373    0.000    0.380    0.239    0.727   22.404   19.970    6.724
      8.450  438.504    1.388    0.000    0.507    0.172    0.644   22.559   19.781    6.947
      8.460  440.524    1.346    0.000    0.461    0.227    0.674   23.174   20.002    6.670
      8.470  441.327    1.426    0.000    0.533    0.201    0.739   22.588   20.927    6.816
      8.480  443.653    1.282    0.000    0.454    0.205    0.735   23.496   21.665    6.972
      8.490  442.360    1.202    0.033    0.293    0.160    0.784   23.395   21.192    6.765
      8.500  441.649    1.373    0.033    0.307    0.265    0.660   22.997   21.739    6.821
      8.510  445.714    1.494    0.033    0.408    0.201    0.811   22.925   21.153    7.069
      8.520  446.271    1.596    0.033    0.578    0.225    0.788   23.802   21.724    6.726
      8.530  445.527    1.547    0.000    0.420    0.201    0.649   23.567   20.325    6.877
      8.540  449.112    1.574    0.100    0.367    0.167    0.818   22.401   20.723    7.701
      8.550  443.535    1.668    0.000    0.374    0.265    0.802   22.842   20.882    7.331
      8.560  441.335    1.376    0.033    0.440    0.348    0.724   22.897   21.361    7.302
      8.570  438.501    1.392    0.033    0.413    0.412    0.822   22.649   21.359    6.676
      8.580  440.680    1.410    0.100    0.480    0.227    0.739   21.752   20.510    6.621
      8.590  444.987    1.327    0.000    0.540    0.243    0.716   21.271   20.857    6.707
      8.600  444.188    1.304    0.000    0.447    0.194    0.614   21.932   20.050    6.687
      8.610  443.929    1.259    0.100    0.466    0.201    0.705   22.905   20.104    7.035
      8.620  441.019    1.248    0.033    0.473    0.232    0.766   22.391   20.032    6.654
      8.630  440.165    1.354    0.033    0.387    0.306    0.557   22.407   20.380    6.683
      8.640  441.012    1.460    0.100    0.394    0.194    0.713   21.544   20.315    7.074
      8.650  439.035    1.202    0.100    0.267    0.294    0.633   22.118   19.992    6.930
      8.660  440.957    1.361    0.067    0.300    0.227    0.656   22.787   20.983    6.655
      8.670  438.890    1.274    0.033    0.387    0.172    0.709   22.374   20.527    7.093
      8.680  435.360    1.153    0.000    0.387    0.261    0.561   21.772   19.690    7.039
      8.690  435.046    1.293    0.100    0.424    0.292    0.527   22.214   20.047    6.458
      8.700  438.052    1.221    0.033    0.473    0.234    0.561   22.111   20.485    7.166
      8.710  441.466    1.418    0.067    0.334    0.254    0.644   22.546   20.971    7.221
      8.720  440.714    1.232    0.067    0.447    0.265    0.671   22.138   21.129    7.156
      8.730  443.970    1.244    0.100    0.473    0.214    0.629   21.254   20.433    7.499
      8.740  433.067    1.267    0.167    0.360    0.239    0.644   21.450   20.589    7.908
      8.750  438.410    1.376    0.100    0.454    0.251    0.742   21.718   20.822    7.522
      8.760  437.657    1.274    0.033    0.420    0.194    0.527   21.198   19.569    7.736
      8.770  438.655    1.399    0.100    0.504    0.201    0.765   22.772   20.969    7.563
      8.780  435.564    1.482    0.067    0.420    0.352    0.497   23.125   20.361    7.683
      8.790  439.956    1.373    0.027    0.353    0.239    0.770   22.071   20.258    7.772
      8.800  445.069    1.426    0.033    0.339    0.325    0.743   22.530   20.811    8.045
      8.810  442.258    1.396    0.033    0.420    0.272    0.561   22.998   19.911    8.015
      8.820  441.164    1.248    0.033    0.293    0.303    0.686   21.538   20.530    8.152
      8.830  438.711    1.274    0.033    0.240    0.198    0.755   21.074   20.202    7.623
      8.840  437.975    1.501    0.067    0.293    0.201    0.724   21.350   21.155    6.906
      8.850  436.846    1.479    0.134    0.267    0.276    0.595   22.769   20.316    7.295
      8.860  436.546    1.282    0.134    0.353    0.234    0.838   22.162   21.195    6.647
      8.870  438.325    1.426    0.033    0.240    0.234    0.792   22.554   21.105    7.124
      8.880  432.985    1.665    0.160    0.320    0.194    0.720   22.232   19.747    6.146
      8.890  435.386    1.335    0.067    0.406    0.160    0.626   21.440   20.657    6.333
      8.900  438.099    1.354    0.033    0.334    0.198    0.607   21.724   20.831    6.333
      8.910  432.723    1.327    0.060    0.380    0.134    0.705   21.013   20.358    6.412
      8.920  435.736    1.479    0.067    0.300    0.234    0.607   22.234   19.675    6.073
      8.930  435.077    1.335    0.067    0.297    0.261    0.640   22.011   19.963    6.416
      8.940  438.025    1.312    0.060    0.399    0.167    0.573   21.968   19.435    7.041
      8.950  433.882    1.339    0.033    0.360    0.348    0.769   22.030   19.744    6.050
      8.960  441.663    1.460    0.127    0.444    0.287    0.837   22.752   20.414    6.198
      8.970  440.176    1.479    0.094    0.327    0.274    0.701   22.692   21.484    7.103
      8.980  444.721    1.213    0.100    0.260    0.265    0.807   22.863   20.272    6.508
      8.990  441.663    1.354    0.094    0.473    0.194    0.758   22.216   20.643    7.088
      9.000  441.665    1.456    0.067    0.394    0.221    0.769   22.654   20.506    6.659
      9.010  440.183    1.259    0.000    0.394    0.234    0.580   22.068   20.788    6.769
      9.020  446.245    1.308    0.127    0.394    0.194    0.785   22.973   20.879    7.335
      9.030  446.483    1.475    0.067    0.451    0.236    0.747   22.509   21.946    6.502
      9.040  444.872    1.342    0.100    0.380    0.339    0.641   22.831   20.820    7.355
      9.050  443.430    1.240    0.100    0.407    0.433    0.641   23.361   20.954    6.245
      9.060  438.201    1.392    0.000    0.473    0.198    0.527   22.715   20.125    6.498
      9.070  443.713    1.187    0.067    0.427    0.361    0.599   22.889   20.188    6.750
      9.080  444.584    1.323    0.100    0.367    0.194    0.606   22.331   20.934    6.877
      9.090  438.540    1.088    0.033    0.313    0.306    0.527   22.721   20.140    6.396
      9.100  437.837    1.062    0.033    0.187    0.205    0.591   22.920   19.958    6.392
      9.110  444.733    1.206    0.134    0.353    0.194    0.625   22.965   20.606    6.393
      9.120  440.376    1.293    0.067    0.320    0.201    0.573   23.204   19.714    6.672
      9.130  442.177    1.399    0.100    0.427    0.234    0.664   23.429   19.474    6.293
      9.140  442.294    1.478    0.067    0.454    0.373    0.614   23.158   20.683    6.073
      9.150  444.473    1.153    0.033    0.367    0.201    0.678   22.731   20.438    6.647
      9.160  445.413    1.301    0.127    0.387    0.221    0.504   23.903   19.947    6.468
      9.170  444.716    1.293    0.033    0.500    0.134    0.565   23.648   20.230    6.210
      9.180  447.449    1.536    0.033    0.380    0.167    0.644   23.469   20.786    6.409
      9.190  442.423    1.536    0.100    0.293    0.227    0.455   22.819   20.218    6.434
      9.200  442.837    1.437    0.033    0.360    0.239    0.542   22.844   20.230    7.316
      9.210  440.214    1.361    0.033    0.387    0.160    0.580   22.873   19.947    6.986
      9.220  444.884    1.320    0.167    0.387    0.234    0.580   22.551   19.931    6.861
      9.230  444.254    1.301    0.201    0.500    0.268    0.663   23.524   20.208    7.074
      9.240  437.703    1.414    0.000    0.440    0.486    0.591   22.482   20.062    6.426
      9.250  438.792    1.327    0.134    0.360    0.234    0.621   23.341   20.085    7.054
      9.260  438.936    1.331    0.067    0.293    0.227    0.629   22.527   19.792    6.975
      9.270  438.863    1.365    0.127    0.440    0.310    0.614   23.125   20.059    7.003
      9.280  440.794    1.449    0.033    0.547    0.167    0.698   22.950   20.181    6.731
      9.290  440.071    1.202    0.067    0.420    0.403    0.531   22.635   20.099    6.457
      9.300  436.699    1.392    0.071    0.447    0.205    0.686   23.208   19.328    6.428
      9.310  441.334    1.653    0.105    0.334    0.272    0.580   22.527   19.648    7.766
      9.320  439.690    1.642    0.067    0.394    0.201    0.481   22.498   20.641    7.744
      9.330  437.494    1.365    0.067    0.473    0.261    0.516   23.122   20.452    6.738
      9.340  434.348    1.339    0.067    0.507    0.167    0.531   22.646   19.502    6.101
      9.350  434.230    1.392    0.067    0.473    0.167    0.432   22.610   20.205    6.613
      9.360  432.556    1.532    0.067    0.360    0.234    0.577   22.388   19.862    6.827
      9.370  437.250    1.665    0.067    0.313    0.265    0.444   23.555   20.531    6.340
      9.380  434.230    1.464    0.000    0.454    0.194    0.595   21.639   19.663    6.927
      9.390  436.299    1.434    0.067    0.406    0.134    0.565   22.989   20.048    6.514
      9.400  434.818    1.335    0.100    0.440    0.272    0.493   22.492   19.623    7.306
      9.410  434.928    1.437    0.120    0.320    0.194    0.512   22.557   20.290    7.020
      9.420  435.820    1.388    0.000    0.286    0.234    0.716   21.730   20.442    7.120
      9.430  437.901    1.505    0.067    0.387    0.167    0.686   22.186   20.349    7.756
      9.440  431.730    1.373    0.067    0.267    0.167    0.637   22.755   19.769    7.395
      9.450  432.519    1.274    0.067    0.447    0.201    0.614   22.742   20.274    7.238
      9.460  434.476    1.262    0.100    0.307    0.261    0.470   23.011   19.404    6.515
      9.470  436.854    1.387    0.033    0.274    0.294    0.565   22.309   19.692    6.865
      9.480  435.388    1.354    0.160    0.279    0.368    0.697   22.342   19.697    7.085
      9.490  441.040    1.452    0.100    0.327    0.354    0.659   21.911   20.699    6.880
      9.500  436.034    1.320    0.067    0.267    0.261    0.649   21.900   20.257    6.542
      9.510  438.527    1.350    0.194    0.267    0.167    0.527   22.221   20.463    7.129
      9.520  437.590    1.482    0.100    0.384    0.187    0.459   22.648   20.232    7.066
      9.530  441.129    1.308    0.033    0.387    0.167    0.534   22.519   20.366    6.771
      9.540  442.004    1.350    0.167    0.380    0.187    0.610   23.107   21.029    7.462
      9.550  435.204    1.297    0.201    0.413    0.232    0.614   22.545   20.435    5.804
      9.560  437.218    1.323    0.134    0.521    0.265    0.762   22.824   20.226    6.075
      9.570  437.861    1.373    0.100    0.480    0.221    0.595   22.586   20.564    7.064
      9.580  433.878    1.365    0.067    0.505    0.388    0.659   23.152   19.490    6.796
      9.590  438.585    1.229    0.027    0.381    0.234    0.709   23.055   20.012    7.056
      9.600  441.141    1.505    0.067    0.479    0.201    0.508   21.926   20.458    7.723
      9.610  439.533    1.304    0.067    0.341    0.234    0.792   22.638   20.858    7.074
      9.620  441.619    1.274    0.067    0.424    0.268    0.545   22.774   19.801    7.058
      9.630  439.483    1.259    0.194    0.519    0.339    0.689   22.785   21.321    7.210
      9.640  436.681    1.141    0.134    0.458    0.306    0.591   21.696   20.984    6.765
      9.650  436.916    1.217    0.127    0.585    0.306    0.595   22.027   20.445    7.311
      9.660  435.081    1.088    0.067    0.637    0.306    0.811   22.174   21.217    6.533
      9.670  439.070    1.137    0.067    0.445    0.232    0.648   22.969   21.364    6.892
      9.680  435.288    1.073    0.067    0.261    0.232    0.402   22.899   20.202    6.635
      9.690  441.204    1.073    0.000    0.498    0.100    0.656   23.009   21.478    6.737
      9.700  431.893    1.259    0.067    0.345    0.154    0.451   22.414   19.658    6.712
      9.710  438.709    1.206    0.060    0.431    0.134    0.629   23.272   20.032    7.143
      9.720  433.034    1.376    0.000    0.373    0.067    0.546   22.547   19.813    6.678
      9.730  434.227    1.308    0.060    0.334    0.067    0.587   21.655   20.659    6.929
      9.740  440.345    1.339    0.060    0.498    0.194    0.789   22.408   21.258    6.769
      9.750  437.777    1.407    0.067    0.401    0.167    0.587   23.030   20.287    6.973
      9.760  436.534    1.505    0.167    0.444    0.225    0.747   21.565   20.272    6.963
      9.770  434.078    1.323    0.033    0.366    0.100    0.617   21.394   19.953    6.721
      9.780  438.450    1.229    0.100    0.427    0.067    0.617   21.562   19.880    7.730
      9.790  434.459    1.327    0.033    0.563    0.194    0.614   21.545   19.941    6.887
      9.800  437.142    1.445    0.033    0.431    0.138    0.592   22.959   20.149    7.288
      9.810  435.144    1.354    0.033    0.421    0.167    0.776   21.500   19.841    7.004
      9.820  441.651    1.487    0.033    0.304    0.067    0.474   22.594   20.376    7.040
      9.830  436.713    1.281    0.033    0.371    0.100    0.300   22.938   19.843    6.776
      9.840  434.018    1.482    0.000    0.469    0.033    0.564   21.966   20.426    6.639
      9.850  436.630    1.471    0.067    0.371    0.261    0.390   22.855   19.155    7.615
      9.860  437.339    1.335    0.067    0.274    0.261    0.598   22.850   19.904    7.906
      9.870  431.863    1.437    0.167    0.311    0.335    0.552   21.865   20.099    6.647
      9.880  434.946    1.418    0.033    0.518    0.234    0.519   22.684   20.201    6.910
      9.890  436.106    1.479    0.033    0.383    0.265    0.716   23.565   21.562    6.930
      9.900  433.579    1.267    0.134    0.466    0.294    0.626   23.911   19.440    6.508
      9.910  432.995    1.285    0.100    0.625    0.234    0.515   22.797   19.616    6.374
      9.920  431.455    1.244    0.100    0.538    0.236    0.576   21.442   20.618    6.314
      9.930  432.292    1.490    0.067    0.424    0.205    0.504   21.955   19.988    6.172
      9.940  435.618    1.244    0.100    0.489    0.201    0.602   23.103   20.589    6.583
      9.950  435.203    1.176    0.100    0.371    0.227    0.459   22.287   19.897    7.104
      9.960  433.806    1.248    0.033    0.364    0.201    0.565   22.655   19.736    7.820
      9.970  433.770    1.373    0.100    0.327    0.134    0.520   23.066   19.784    6.898
      9.980  431.507    1.365    0.000    0.458    0.299    0.644   23.043   20.331    7.263
      9.990  437.068    1.376    0.033    0.418    0.261    0.565   22.526   20.343    7.714
     10.000  434.126    1.293    0.000    0.511    0.234    0.636   22.187   20.625    6.800
     10.010  435.258    1.157    0.033    0.605    0.239    0.478   21.378   20.528    7.392
     10.020  437.330    1.267    0.067    0.357    0.194    0.478   21.511   20.196    7.007
     10.030  437.932    1.350    0.033    0.431    0.299    0.663   22.232   21.216    7.009
     10.040  438.894    1.354    0.067    0.605    0.272    0.677   22.132   21.410    7.153
     10.050  436.026    1.016    0.033    0.454    0.234    0.651   21.672   20.518    7.158
     10.060  435.746    1.160    0.167    0.383    0.294    0.530   21.484   20.575    6.904
     10.070  436.264    1.248    0.134    0.438    0.234    0.492   22.240   20.969    7.737
     10.080  440.030    1.274    0.134    0.484    0.272    0.508   22.082   20.496    7.271
     10.090  433.439    1.168    0.100    0.424    0.339    0.595   21.897   20.393    6.859
     10.100  436.882    1.323    0.067    0.522    0.234    0.651   21.800   20.679    7.789
     10.110  433.226    1.206    0.033    0.465    0.167    0.610   22.039   20.462    7.559
     10.120  436.623    1.376    0.067    0.574    0.261    0.520   21.236   20.253    7.234
     10.130  435.476    1.285    0.033    0.364    0.301    0.897   22.026   21.175    7.262
     10.140  434.632    1.202    0.100    0.498    0.234    0.705   22.485   21.191    7.063
     10.150  433.410    1.149    0.067    0.574    0.261    0.860   21.715   22.125    6.746
     10.160  430.608    1.350    0.067    0.431    0.339    0.708   20.856   21.606    7.783
     10.170  432.764    1.426    0.000    0.620    0.268    0.795   21.207   20.546    8.001
     10.180  434.820    1.335    0.033    0.357    0.321    0.860   21.478   20.409    7.933
     10.190  434.896    1.486    0.071    0.345    0.368    0.899   21.933   21.018    7.447
     10.200  436.724    1.229    0.033    0.327    0.301    0.954   22.211   21.573    7.648
     10.210  432.248    1.141    0.067    0.304    0.332    0.815   22.661   21.008    7.197
     10.220  433.289    1.388    0.100    0.480    0.234    0.712   22.232   21.353    7.514
     10.230  437.365    1.274    0.033    0.352    0.272    0.781   22.251   21.700    7.141
     10.240  434.651    1.392    0.134    0.478    0.221    0.621   22.410   21.663    7.149
     10.250  434.092    1.479    0.167    0.371    0.234    0.735   22.447   20.713    7.121
     10.260  434.633    1.532    0.100    0.371    0.272    0.625   21.896   20.849    7.499
     10.270  437.013    1.509    0.100    0.484    0.261    0.541   22.947   20.767    7.051
     10.280  437.949    1.407    0.134    0.589    0.306    0.644   22.842   20.824    7.453
     10.290  438.910    1.698    0.033    0.507    0.239    0.459   23.151   20.223    7.941
     10.300  434.399    1.365    0.067    0.545    0.306    0.621   22.177   20.750    7.429
     10.310  435.956    1.494    0.033    0.532    0.254    0.788   22.394   21.168    7.230
     10.320  437.525    1.415    0.100    0.518    0.306    0.837   23.116   21.677    6.891
     10.330  438.432    1.411    0.038    0.642    0.261    0.462   23.211   20.994    7.548
     10.340  438.973    1.456    0.067    0.454    0.292    0.580   22.963   20.525    7.792
     10.350  439.648    1.270    0.201    0.427    0.172    0.470   23.199   21.094    7.369
     10.360  439.900    1.327    0.134    0.398    0.194    0.610   23.129   21.109    7.429
     10.370  437.568    1.471    0.138    0.287    0.265    0.978   23.080   21.176    7.336
     10.380  443.250    1.521    0.033    0.378    0.234    0.606   23.773   20.706    7.900
     10.390  440.279    1.479    0.067    0.233    0.234    0.591   23.602   20.947    7.628
     10.400  438.153    1.415    0.033    0.391    0.201    0.546   23.127   19.636    7.307
     10.410  438.838    1.638    0.100    0.349    0.239    0.660   22.769   21.548    7.313
     10.420  444.522    1.505    0.100    0.237    0.276    0.633   23.165   21.794    7.070
     10.430  440.349    1.346    0.134    0.309    0.265    0.501   21.498   20.947    7.905
     10.440  442.133    1.308    0.067    0.218    0.227    0.663   23.054   20.082    8.231
     10.450  444.060    1.354    0.067    0.251    0.232    0.594   22.904   20.341    7.095
     10.460  442.729    1.248    0.134    0.311    0.234    0.485   23.787   20.712    8.298
     10.470  441.163    1.255    0.033    0.311    0.239    0.549   22.349   20.908    7.344
     10.480  443.680    1.141    0.033    0.293    0.167    0.549   23.735   20.872    7.311
     10.490  439.500    1.308    0.167    0.311    0.167    0.618   23.493   20.054    7.440
     10.500  438.721    1.312    0.100    0.124    0.294    0.473   24.268   20.027    7.486
     10.510  442.933    1.301    0.205    0.285    0.201    0.807   23.829   22.047    7.002
     10.520  441.247    1.255    0.094    0.225    0.335    0.795   23.146   19.947    7.459
     10.530  439.090    1.274    0.033    0.240    0.368    0.784   22.285   20.131    7.671
     10.540  439.727    1.274    0.067    0.258    0.428    0.777   23.859   20.289    7.683
     10.550  438.511    1.327    0.033    0.334    0.368    0.750   23.283   19.548    7.149
     10.560  441.099    1.471    0.134    0.267    0.361    0.765   23.336   20.371    7.208
     10.570  441.644    1.418    0.067    0.278    0.462    0.689   23.575   20.405    7.622
     10.580  440.701    1.274    0.067    0.304    0.261    0.769   23.885   20.870    7.112
     10.590  439.238    1.365    0.033    0.303    0.268    0.867   23.836   20.697    7.141
     10.600  440.434    1.308    0.067    0.200    0.301    0.652   23.245   21.577    7.025
     10.610  437.057    1.240    0.138    0.438    0.562    0.822   23.425   19.908    6.801
     10.620  440.601    1.415    0.033    0.471    0.301    0.772   23.760   20.193    6.869
     10.630  436.463    1.335    0.067    0.376    0.368    0.738   23.526   19.645    7.092
     10.640  438.354    1.388    0.100    0.293    0.301    0.777   23.318   21.281    7.183
     10.650  440.635    1.521    0.100    0.338    0.406    0.682   23.053   20.765    7.011
     10.660  439.220    1.312    0.067    0.338    0.301    0.712   23.074   21.359    6.358
     10.670  441.883    1.426    0.067    0.373    0.366    0.557   23.738   21.569    7.224
     10.680  440.592    1.361    0.134    0.418    0.201    0.390   23.210   21.098    7.197
     10.690  439.817    1.479    0.100    0.511    0.234    0.860   24.127   20.522    7.422
     10.700  438.249    1.415    0.100    0.380    0.301    0.591   23.397   20.457    7.686
     10.710  442.178    1.426    0.100    0.472    0.335    0.716   23.679   21.212    7.128
     10.720  438.705    1.327    0.134    0.491    0.268    0.644   24.758   21.013    7.554
     10.730  443.228    1.426    0.134    0.553    0.234    0.701   24.560   21.347    7.756
     10.740  441.057    1.532    0.100    0.304    0.339    0.814   23.184   21.239    7.522
     10.750  439.998    1.267    0.100    0.380    0.395    0.625   24.033   20.816    7.085
     10.760  439.534    1.365    0.067    0.413    0.373    0.583   23.961   21.244    7.081
     10.770  438.502    1.259    0.067    0.367    0.268    0.830   23.878   21.689    7.075
     10.780  439.387    1.498    0.100    0.447    0.328    0.947   23.973   21.609    7.293
     10.790  437.814    1.248    0.167    0.380    0.134    0.527   24.382   20.692    7.740
     10.800  436.913    1.468    0.134    0.413    0.395    0.504   24.464   21.769    7.675
     10.810  438.642    1.388    0.201    0.518    0.234    0.761   24.646   21.052    7.230
     10.820  438.429    1.441    0.167    0.489    0.339    0.686   25.422   21.058    6.977
     10.830  434.075    1.547    0.100    0.413    0.301    0.572   23.484   20.580    7.698
     10.840  435.144    1.221    0.201    0.271    0.227    0.598   23.587   21.257    7.765
     10.850  440.114    1.452    0.100    0.431    0.201    0.807   24.025   20.869    7.966
     10.860  436.987    1.301    0.167    0.424    0.361    0.724   23.827   21.292    7.824
     10.870  431.666    1.434    0.100    0.334    0.234    0.602   23.953   19.813    8.315
     10.880  435.260    1.335    0.067    0.311    0.272    0.701   24.144   21.198    7.669
     10.890  436.309    1.373    0.100    0.357    0.268    0.803   23.823   21.136    7.467
     10.900  434.988    1.471    0.134    0.267    0.272    0.617   24.242   20.429    7.790
     10.910  431.293    1.293    0.167    0.398    0.234    0.633   23.535   20.848    8.113
     10.920  436.173    1.365    0.167    0.285    0.272    0.720   24.617   21.017    7.213
     10.930  435.925    1.248    0.201    0.218    0.201    0.670   24.429   20.929    7.588
     10.940  438.133    1.452    0.100    0.327    0.328    0.804   24.054   20.728    7.190
     10.950  435.555    1.505    0.194    0.307    0.160    0.656   24.151   20.717    7.160
     10.960  435.319    1.479    0.201    0.431    0.100    0.705   23.985   21.079    7.946
     10.970  439.482    1.441    0.134    0.447    0.272    0.807   24.303   21.214    7.939
     10.980  433.805    1.274    0.100    0.445    0.361    0.637   23.791   21.418    7.486
     10.990  434.027    1.255    0.172    0.434    0.268    0.821   24.104   20.976    7.757
     11.000  430.380    1.380    0.134    0.285    0.361    0.625   24.403   20.512    7.282
     11.010  433.920    1.407    0.167    0.338    0.373    0.795   24.128   20.400    7.670
     11.020  436.184    1.301    0.160    0.486    0.234    0.712   24.048   20.626    7.863
     11.030  434.618    1.418    0.100    0.431    0.234    0.678   23.861   19.795    7.458
     11.040  433.553    1.327    0.100    0.454    0.194    0.728   23.800   20.177    7.555
     11.050  433.388    1.202    0.100    0.494    0.167    0.527   23.327   20.264    7.492
     11.060  435.445    1.195    0.167    0.461    0.167    0.770   24.459   19.581    6.862
     11.070  437.844    1.229    0.167    0.360    0.167    0.800   24.728   19.574    7.450
     11.080  439.853    1.229    0.100    0.311    0.134    0.656   23.819   20.986    7.750
     11.090  437.532    1.263    0.167    0.514    0.201    0.686   22.714   19.833    7.253
     11.100  440.273    1.312    0.167    0.461    0.100    0.651   23.211   20.110    7.534
     11.110  436.128    1.176    0.160    0.401    0.134    0.614   24.021   20.296    7.644
     11.120  436.081    1.289    0.000    0.480    0.368    0.652   23.795   20.445    7.355
     11.130  438.516    1.452    0.134    0.611    0.239    0.614   23.910   20.858    7.449
     11.140  439.740    1.316    0.134    0.357    0.301    0.625   23.414   21.355    7.047
     11.150  440.872    1.361    0.167    0.258    0.294    0.591   23.373   20.598    7.510
     11.160  437.477    1.331    0.134    0.285    0.201    0.633   24.135   21.442    7.073
     11.170  437.443    1.301    0.067    0.331    0.201    0.701   23.463   20.075    7.322
     11.180  434.637    1.403    0.160    0.246    0.493    0.625   22.919   19.573    7.027
     11.190  439.410    1.229    0.100    0.341    0.335    0.606   23.321   19.722    7.169
     11.200  437.478    1.297    0.105    0.254    0.335    0.728   23.395   19.591    6.974
     11.210  437.727    1.464    0.067    0.391    0.272    0.655   23.487   19.692    7.235
     11.220  437.830    1.308    0.134    0.458    0.352    0.739   23.063   20.976    7.356
     11.230  436.531    1.153    0.105    0.357    0.261    0.580   22.519   20.898    7.268
     11.240  442.252    1.232    0.134    0.297    0.306    0.519   23.901   19.889    7.914
     11.250  441.493    1.376    0.234    0.371    0.172    0.526   23.083   20.424    8.316
     11.260  440.383    1.361    0.134    0.413    0.426    0.705   23.671   20.003    6.956
     11.270  444.693    1.312    0.239    0.387    0.261    0.504   23.028   20.360    7.116
     11.280  441.889    1.274    0.100    0.431    0.332    0.508   24.083   20.735    7.421
     11.290  437.486    1.274    0.100    0.480    0.234    0.652   22.402   19.922    6.788
     11.300  436.649    1.403    0.100    0.281    0.167    0.579   22.601   19.295    7.165
     11.310  439.557    1.274    0.167    0.251    0.239    0.648   22.606   19.997    7.268
     11.320  441.433    1.278    0.167    0.452    0.167    0.750   22.953   20.792    6.989
     11.330  445.833    1.176    0.100    0.184    0.160    0.637   23.579   20.975    7.285
     11.340  445.344    1.134    0.138    0.327    0.239    0.709   24.006   20.685    7.265
     11.350  442.434    1.380    0.167    0.232    0.239    0.633   22.654   19.983    7.799
     11.360  435.963    1.267    0.033    0.348    0.301    0.580   23.750   19.586    7.094
     11.370  444.911    1.392    0.100    0.292    0.406    0.402   23.248   20.814    7.324
     11.380  438.997    1.301    0.134    0.378    0.368    0.675   24.209   19.985    7.603
     11.390  442.736    1.354    0.067    0.331    0.201    0.716   23.628   20.164    7.801
     11.400  443.395    1.282    0.100    0.247    0.239    0.610   22.993   19.493    7.247
     11.410  441.874    1.376    0.033    0.113    0.201    0.629   23.756   20.345    7.332
     11.420  438.855    1.301    0.067    0.389    0.172    0.958   23.274   20.966    7.124
     11.430  440.601    1.312    0.167    0.251    0.332    0.515   23.475   20.960    7.102
     11.440  437.634    1.312    0.232    0.285    0.261    0.944   23.213   20.568    6.863
     11.450  442.802    1.399    0.205    0.180    0.234    0.800   22.853   20.487    7.430
     11.460  441.737    1.339    0.134    0.285    0.299    0.796   23.663   21.544    7.556
     11.470  440.472    1.392    0.067    0.247    0.234    0.700   23.510   21.277    7.508
     11.480  442.166    1.327    0.227    0.274    0.201    0.788   23.142   21.137    7.148
     11.490  436.156    1.357    0.134    0.247    0.234    0.750   22.252   19.748    7.167
     11.500  439.324    1.399    0.100    0.278    0.299    0.814   21.862   21.289    7.110
     11.510  439.358    1.248    0.201    0.247    0.234    0.807   23.630   19.269    7.140
     11.520  442.353    1.339    0.100    0.154    0.134    0.958   24.698   20.560    6.971
     11.530  439.962    1.221    0.067    0.285    0.268    0.923   24.043   21.150    6.998
     11.540  436.907    1.168    0.134    0.225    0.272    0.807   24.346   20.433    6.732
     11.550  443.880    1.164    0.100    0.318    0.234    0.982   23.973   20.966    6.712
     11.560  440.663    1.392    0.138    0.232    0.306    0.913   23.131   20.618    6.526
     11.570  444.480    1.365    0.167    0.311    0.332    0.856   22.705   21.231    7.000
     11.580  442.010    1.380    0.000    0.402    0.234    0.656   23.579   20.114    7.454
     11.590  447.474    1.471    0.067    0.318    0.239    0.731   23.001   20.409    7.444
     11.600  445.547    1.418    0.198    0.311    0.235    0.761   23.769   20.429    7.581
     11.610  447.608    1.229    0.033    0.398    0.301    0.894   23.321   20.782    6.978
     11.620  441.084    1.479    0.194    0.292    0.328    0.549   23.593   19.798    6.863
     11.630  440.556    1.339    0.094    0.345    0.389    0.815   23.440   20.350    7.005
     11.640  442.777    1.373    0.000    0.285    0.268    0.690   23.579   21.394    7.456
     11.650  443.192    1.498    0.060    0.214    0.239    0.641   23.082   20.834    7.094
     11.660  440.479    1.452    0.000    0.274    0.268    0.659   23.103   21.012    7.187
     11.670  439.542    1.559    0.033    0.311    0.234    0.784   22.446   20.006    7.447
     11.680  438.792    1.323    0.033    0.371    0.201    0.701   22.924   20.671    6.877
     11.690  436.435    1.441    0.100    0.232    0.268    0.625   22.865   21.000    7.119
     11.700  433.974    1.471    0.134    0.349    0.234    0.742   22.836   20.481    6.973
     11.710  442.075    1.369    0.134    0.338    0.268    0.694   22.024   20.609    7.651
     11.720  436.886    1.339    0.067    0.304    0.234    0.576   23.116   20.161    6.881
     11.730  434.395    1.501    0.134    0.240    0.301    0.735   21.951   19.832    7.228
     11.740  440.480    1.115    0.134    0.225    0.234    0.724   23.722   19.692    7.656
     11.750  436.588    1.255    0.100    0.214    0.339    0.659   22.167   19.924    7.136
     11.760  436.716    1.312    0.033    0.371    0.301    0.822   23.206   20.467    7.446
     11.770  440.570    1.195    0.067    0.409    0.239    0.689   23.521   20.530    7.059
     11.780  438.213    1.240    0.167    0.214    0.261    0.785   23.312   20.467    7.399
     11.790  436.654    1.308    0.100    0.293    0.301    0.656   23.017   19.259    7.179
     11.800  441.880    1.464    0.033    0.207    0.201    0.613   23.966   19.140    7.726
     11.810  435.718    1.248    0.100    0.285    0.234    0.625   22.323   18.838    7.739
     11.820  441.092    1.232    0.067    0.237    0.167    0.409   23.541   20.178    7.703
     11.830  436.380    1.274    0.067    0.260    0.100    0.345   23.431   18.934    7.704
     11.840  436.508    1.388    0.100    0.380    0.134    0.640   22.997   19.578    7.345
     11.850  434.519    1.274    0.100    0.098    0.167    0.678   22.739   20.017    7.150
     11.860  435.651    1.285    0.067    0.318    0.268    0.689   23.391   19.254    7.373
     11.870  437.803    1.301    0.100    0.205    0.201    0.527   23.161   19.296    7.993
     11.880  436.549    1.229    0.127    0.226    0.134    0.595   23.353   19.926    7.488
     11.890  438.130    1.282    0.067    0.225    0.198    0.709   22.676   19.463    7.053
     11.900  435.855    1.365    0.134    0.214    0.268    0.735   22.735   19.621    7.305
     11.910  432.447    1.312    0.067    0.258    0.201    0.561   23.213   18.737    7.618
     11.920  435.860    1.274    0.067    0.331    0.167    0.621   22.487   19.389    7.383
     11.930  438.598    1.320    0.134    0.218    0.067    0.674   22.991   20.513    7.528
     11.940  435.790    1.346    0.100    0.292    0.100    0.595   22.516   19.746    8.013
     11.950  434.424    1.361    0.100    0.285    0.268    0.622   22.224   19.421    6.951
     11.960  435.101    1.361    0.067    0.218    0.172    0.709   21.955   20.346    6.972
     11.970  440.651    1.528    0.067    0.221    0.167    0.550   21.847   19.101    7.440
     11.980  438.033    1.202    0.033    0.323    0.067    0.735   22.231   19.718    7.734
     11.990  437.826    1.354    0.067    0.169    0.138    0.709   22.219   20.994    7.240
     12.000  437.216    1.410    0.167    0.254    0.071    0.629   21.830   20.808    6.888
     12.010  436.567    1.115    0.100    0.227    0.100    0.606   21.646   20.814    7.697
     12.020  432.939    1.123    0.100    0.187    0.067    0.636   22.386   20.026    6.918
     12.030  434.856    1.195    0.067    0.225    0.100    0.478   23.018   20.939    7.027
     12.040  435.874    1.308    0.201    0.345    0.067    0.497   22.864   21.837    7.100
     12.050  436.940    1.100    0.100    0.327    0.100    0.447   22.107   20.639    8.211
     12.060  437.423    1.096    0.134    0.258    0.167    0.448   21.863   20.254    7.284
     12.070  436.010    1.232    0.094    0.345    0.100    0.485   22.220   21.835    7.446
     12.080  439.130    1.353    0.033    0.236    0.067    0.682   22.126   20.794    7.817
     12.090  436.301    1.009    0.067    0.281    0.134    0.705   22.659   20.579    7.405
     12.100  433.941    1.308    0.033    0.225    0.067    0.758   21.828   20.302    7.711
     12.110  435.481    1.141    0.000    0.258    0.067    0.670   21.998   20.864    7.440
     12.120  434.718    1.149    0.033    0.371    0.033    0.595   21.926   20.044    7.172
     12.130  434.559    1.217    0.134    0.285    0.033    0.614   21.692   20.044    7.621
     12.140  437.521    1.096    0.033    0.187    0.100    0.637   22.502   19.929    7.182
     12.150  435.305    1.009    0.033    0.293    0.033    0.595   21.524   20.768    7.416
     12.160  437.641    1.168    0.067    0.221    0.127    0.515   22.695   20.952    7.588
     12.170  436.332    0.982    0.033    0.240    0.067    0.784   21.734   21.109    7.222
     12.180  436.541    1.009    0.067    0.258    0.134    0.701   21.801   20.815    6.961
     12.190  431.960    0.876    0.067    0.426    0.205    0.750   21.736   20.526    7.091
     12.200  435.227    0.956    0.067    0.345    0.201    0.734   21.541   21.110    7.075
     12.210  436.833    0.929    0.100    0.331    0.067    0.576   21.753   20.073    7.053
     12.220  437.232    0.910    0.067    0.447    0.100    0.625   21.507   19.659    6.908
     12.230  435.602    0.823    0.067    0.438    0.134    0.818   21.538   19.691    7.179
     12.240  435.268    1.229    0.120    0.325    0.127    0.814   20.632   20.161    7.693
     12.250  434.591    1.035    0.067    0.418    0.105    0.651   21.147   19.846    7.890
     12.260  436.631    1.058    0.000    0.418    0.134    0.723   21.028   19.289    6.707
     12.270  434.024    1.081    0.098    0.191    0.067    0.773   22.012   20.105    6.870
     12.280  432.951    0.974    0.201    0.401    0.100    0.523   21.984   19.433    7.172
     12.290  433.714    0.849    0.067    0.458    0.167    0.675   21.576   20.142    6.376
     12.300  434.557    0.876    0.067    0.436    0.239    0.716   21.400   19.822    7.199
     12.310  432.188    0.903    0.234    0.418    0.100    0.735   21.593   20.150    6.855
     12.320  433.488    1.028    0.134    0.331    0.033    0.560   21.366   19.639    6.627
     12.330  436.095    0.967    0.134    0.411    0.134    0.553   20.938   19.679    6.541
     12.340  436.168    0.948    0.067    0.331    0.138    0.500   21.744   20.031    7.179
     12.350  438.433    0.884    0.067    0.413    0.201    0.625   22.379   20.522    6.630
     12.360  432.624    1.141    0.134    0.371    0.100    0.485   21.864   20.644    7.033
     12.370  431.013    1.088    0.067    0.278    0.134    0.621   21.735   20.426    6.976
     12.380  435.494    1.179    0.033    0.367    0.205    0.659   21.586   20.455    6.912
     12.390  435.944    0.884    0.067    0.364    0.134    0.485   22.257   19.833    6.838
     12.400  433.703    0.990    0.167    0.352    0.172    0.515   21.651   20.440    7.009
     12.410  433.657    0.796    0.067    0.391    0.205    0.564   20.862   19.367    6.660
     12.420  437.143    1.111    0.067    0.418    0.268    0.591   21.998   20.011    6.848
     12.430  432.436    0.861    0.000    0.451    0.167    0.621   21.273   19.922    6.943
     12.440  429.729    0.914    0.067    0.451    0.167    0.640   21.993   19.048    7.689
     12.450  434.827    0.937    0.067    0.364    0.172    0.549   22.666   20.337    7.156
     12.460  438.816    0.717    0.100    0.346    0.134    0.716   22.891   20.702    7.896
     12.470  438.934    0.948    0.120    0.522    0.134    0.622   22.001   20.232    7.409
     12.480  441.564    0.868    0.100    0.258    0.134    0.682   21.913   20.673    6.905
     12.490  436.556    0.884    0.067    0.247    0.105    0.591   22.150   19.738    6.612
     12.500  440.012    0.910    0.134    0.378    0.134    0.678   21.917   21.140    7.303
     12.510  439.328    1.047    0.000    0.424    0.067    0.682   22.646   20.189    7.402
     12.520  435.797    0.963    0.067    0.357    0.134    0.595   21.623   19.981    7.354
     12.530  436.984    0.910    0.134    0.313    0.100    0.587   22.558   20.542    7.756
     12.540  437.226    1.213    0.067    0.345    0.167    0.594   21.904   20.792    7.778
     12.550  440.921    1.088    0.067    0.424    0.134    0.644   23.408   21.095    8.041
     12.560  440.166    0.876    0.100    0.387    0.167    0.545   22.511   20.225    7.865
     12.570  441.233    0.963    0.100    0.465    0.201    0.571   23.142   19.840    7.504
     12.580  437.282    1.062    0.033    0.278    0.167    0.549   22.059   19.520    7.211
     12.590  438.147    1.232    0.067    0.391    0.167    0.527   23.009   19.688    7.275
     12.600  437.837    1.047    0.067    0.311    0.201    0.545   22.930   20.642    7.229
     12.610  436.991    0.914    0.067    0.371    0.167    0.560   22.984   20.471    7.412
     12.620  438.014    1.096    0.033    0.378    0.167    0.633   23.067   20.403    7.129
     12.630  434.188    0.796    0.067    0.311    0.167    0.572   22.092   21.350    7.140
     12.640  438.820    1.274    0.067    0.334    0.239    0.697   21.988   20.723    7.853
     12.650  436.074    1.123    0.160    0.292    0.134    0.511   22.824   20.744    7.284
     12.660  435.767    1.009    0.167    0.327    0.134    0.617   22.412   20.664    7.149
     12.670  437.991    1.084    0.067    0.292    0.067    0.473   22.415   21.682    8.000
     12.680  437.570    0.990    0.100    0.338    0.234    0.693   22.209   20.767    7.134
     12.690  432.454    0.937    0.100    0.384    0.100    0.667   22.646   20.482    7.473
     12.700  436.549    0.974    0.167    0.292    0.234    0.462   22.756   20.539    7.462
     12.710  433.626    0.903    0.134    0.364    0.201    0.625   22.075   21.159    7.798
     12.720  430.375    0.974    0.033    0.364    0.134    0.583   22.282   21.252    7.516
     12.730  434.382    1.043    0.067    0.278    0.134    0.530   22.412   21.883    7.263
     12.740  433.849    0.849    0.067    0.278    0.100    0.602   21.761   22.148    7.068
     12.750  434.462    0.876    0.067    0.345    0.134    0.659   22.100   21.758    6.575
     12.760  436.641    0.990    0.134    0.334    0.167    0.637   21.834   22.076    6.995
     12.770  434.554    1.005    0.033    0.233    0.100    0.587   21.490   21.918    6.806
     12.780  432.779    1.354    0.100    0.311    0.100    0.670   21.473   21.686    7.462
     12.790  435.089    1.361    0.067    0.352    0.100    0.478   22.155   20.011    7.051
     12.800  440.548    1.361    0.033    0.278    0.138    0.542   22.001   21.905    7.283
     12.810  436.043    1.229    0.067    0.207    0.167    0.663   22.749   21.099    6.627
     12.820  438.090    1.392    0.033    0.447    0.067    0.712   21.469   20.720    7.282
     12.830  438.502    1.088    0.067    0.440    0.172    0.777   22.412   21.832    7.119
     12.840  437.223    1.009    0.033    0.338    0.234    0.659   22.565   20.803    7.852
     12.850  431.090    1.062    0.100    0.313    0.100    0.406   22.274   21.140    7.140
     12.860  434.887    1.088    0.100    0.360    0.067    0.853   22.220   21.435    7.478
     12.870  432.104    1.285    0.033    0.311    0.138    0.754   21.857   20.804    7.059
     12.880  434.317    1.195    0.000    0.352    0.067    0.784   22.636   21.577    7.490
     12.890  435.052    1.312    0.100    0.346    0.100    0.545   22.329   21.485    7.845
     12.900  438.726    1.320    0.167    0.371    0.134    0.780   22.803   20.773    7.827
     12.910  437.818    1.221    0.067    0.331    0.067    0.754   22.679   20.422    7.563
     12.920  435.920    1.380    0.033    0.338    0.134    0.777   22.092   21.889    7.268
     12.930  440.333    1.361    0.100    0.418    0.239    0.595   22.842   21.268    7.765
     12.940  435.993    1.285    0.100    0.351    0.134    0.598   22.664   21.121    7.243
     12.950  434.712    1.244    0.100    0.391    0.134    0.705   22.425   20.926    7.248
     12.960  435.147    1.058    0.100    0.364    0.172    0.659   22.353   21.409    7.596
     12.970  437.543    1.115    0.268    0.360    0.134    0.610   21.726   21.934    7.689
     12.980  438.079    1.096    0.127    0.378    0.100    0.792   21.367   21.762    6.974
     12.990  438.265    1.035    0.134    0.304    0.138    0.738   22.376   22.027    7.963
     13.000  438.943    1.054    0.100    0.338    0.100    0.545   22.463   20.927    7.345
     13.010  437.820    1.115    0.067    0.364    0.160    0.656   22.853   20.708    7.738
     13.020  440.341    1.009    0.134    0.316    0.100    0.511   22.449   21.549    7.975
     13.030  436.703    1.073    0.201    0.318    0.172    0.924   22.336   21.094    7.323
     13.040  436.073    1.468    0.067    0.278    0.067    0.727   22.294   21.471    8.028
     13.050  443.759    1.202    0.134    0.311    0.167    0.837   22.462   23.770    7.017
     13.060  442.309    1.244    0.167    0.267    0.138    0.617   22.247   22.178    6.830
     13.070  439.006    1.293    0.105    0.504    0.172    0.675   22.987   21.877    7.348
     13.080  436.151    1.365    0.100    0.489    0.167    0.716   21.736   21.952    6.213
     13.090  436.546    1.123    0.067    0.342    0.134    0.777   22.137   21.730    6.738
     13.100  440.424    1.115    0.234    0.278    0.100    0.602   22.074   21.579    7.003
     13.110  436.987    1.206    0.100    0.451    0.067    0.647   22.186   21.285    6.738
     13.120  443.643    1.100    0.100    0.364    0.100    1.012   22.591   21.931    6.593
     13.130  441.501    1.149    0.134    0.391    0.033    0.758   22.844   21.433    6.662
     13.140  444.942    1.176    0.033    0.398    0.134    1.185   23.152   22.880    7.103
     13.150  439.860    1.123    0.067    0.240    0.067    0.977   22.858   21.772    7.695
     13.160  447.610    0.876    0.100    0.364    0.033    0.538   22.841   22.014    7.050
     13.170  443.419    0.903    0.100    0.549    0.067    0.731   23.769   21.326    7.343
     13.180  436.071    0.876    0.033    0.364    0.167    0.689   22.493   20.700    7.061
     13.190  439.947    0.903    0.033    0.364    0.134    0.875   21.611   20.738    7.043
     13.200  440.936    0.664    0.134    0.551    0.134    0.811   23.429   20.615    6.857
     13.210  442.166    0.743    0.033    0.364    0.134    0.909   23.572   20.696    6.412
     13.220  437.769    0.823    0.100    0.384    0.134    0.974   22.976   21.874    6.871
     13.230  440.434    0.956    0.134    0.427    0.239    0.815   22.588   20.636    6.709
     13.240  438.079    0.937    0.134    0.244    0.100    0.830   22.509   20.431    6.364
     13.250  436.748    0.956    0.100    0.278    0.172    0.837   22.942   20.734    6.389
     13.260  438.502    0.963    0.067    0.338    0.172    0.712   22.940   20.918    6.729
     13.270  441.482    0.857    0.134    0.285    0.134    0.606   23.402   20.427    7.481
     13.280  437.987    0.808    0.033    0.371    0.134    0.624   23.492   20.793    7.281
     13.290  439.599    0.872    0.033    0.338    0.134    0.538   23.310   20.758    7.759
     13.300  440.425    0.690    0.100    0.226    0.167    0.613   22.714   21.980    7.322
     13.310  434.552    0.834    0.201    0.307    0.067    0.439   22.835   20.882    6.723
     13.320  441.357    0.808    0.134    0.285    0.100    0.488   22.958   21.461    7.391
     13.330  437.360    0.690    0.100    0.318    0.167    0.629   23.192   21.741    7.280
     13.340  436.012    0.834    0.067    0.451    0.105    0.560   22.323   21.372    7.129
     13.350  441.523    0.834    0.100    0.680    0.100    0.583   23.745   21.273    7.191
     13.360  438.198    0.717    0.067    0.745    0.033    0.428   23.182   20.981    7.747
     13.370  436.949    0.717    0.100    0.789    0.033    0.458   22.186   21.646    7.670
     13.380  433.977    0.940    0.134    0.692    0.138    0.571   22.365   21.240    7.641
     13.390  437.425    0.808    0.100    0.514    0.033    0.511   23.296   20.714    7.258
     13.400  438.358    0.898    0.100    0.717    0.105    0.663   22.245   20.607    6.530
     13.410  438.299    0.834    0.205    0.655    0.134    0.591   22.159   20.699    6.902
     13.420  434.426    0.906    0.167    0.656    0.100    0.469   22.118   21.028    6.868
     13.430  443.059    0.914    0.100    0.553    0.134    0.527   23.014   20.651    7.345
     13.440  436.520    0.762    0.100    0.673    0.033    0.580   21.856   20.504    6.606
     13.450  439.069    0.914    0.134    0.620    0.067    0.655   21.856   20.593    6.487
     13.460  440.798    0.940    0.201    0.653    0.067    0.557   23.385   21.088    6.706
     13.470  441.850    0.754    0.067    0.776    0.067    0.580   23.503   21.410    6.349
     13.480  440.359    0.569    0.100    0.560    0.100    0.564   22.655   21.230    6.284
     13.490  441.026    0.728    0.134    0.754    0.172    0.591   23.701   20.717    6.819
     13.500  438.936    0.648    0.067    0.659    0.167    0.495   23.025   21.295    7.202
     13.510  437.413    0.664    0.100    0.969    0.138    0.678   21.877   20.757    6.919
     13.520  437.746    0.611    0.100    0.708    0.100    0.530   22.456   20.590    6.888
     13.530  437.484    0.675    0.134    0.613    0.100    0.576   22.188   21.157    7.176
     13.540  440.990    0.664    0.167    0.815    0.100    0.580   22.134   20.017    7.446
     13.550  436.344    0.531    0.100    0.710    0.172    0.553   22.080   21.137    7.273
     13.560  438.976    0.478    0.100    0.589    0.100    0.473   22.682   21.322    6.998
     13.570  440.373    0.990    0.033    0.598    0.100    0.632   23.163   22.218    6.792
     13.580  438.011    0.849    0.167    0.539    0.100    0.556   22.942   20.766    6.637
     13.590  437.836    0.903    0.100    0.491    0.033    0.746   22.393   21.051    6.255
     13.600  438.009    1.293    0.167    0.445    0.134    0.617   22.272   21.160    7.401
     13.610  434.889    1.259    0.167    0.606    0.067    0.697   22.140   21.142    7.405
     13.620  437.141    1.248    0.134    0.558    0.033    0.757   22.958   21.930    7.817
     13.630  444.861    1.282    0.067    0.505    0.033    0.628   23.393   22.047    8.100
     13.640  438.661    1.346    0.134    0.491    0.033    0.720   22.985   22.357    7.734
     13.650  438.596    1.361    0.134    0.505    0.033    0.571   20.775   22.097    7.873
     13.660  436.931    1.301    0.167    0.535    0.067    0.772   22.440   21.543    7.602
     13.670  437.989    1.285    0.134    0.297    0.033    0.598   22.669   21.404    7.892
     13.680  443.602    1.327    0.067    0.521    0.033    0.685   22.962   21.995    7.501
     13.690  439.712    1.403    0.134    0.592    0.067    0.534   22.596   21.794    7.497
     13.700  437.403    1.270    0.160    0.546    0.067    0.720   23.106   22.602    7.068
     13.710  438.100    1.282    0.100    0.486    0.067    0.564   21.683   22.123    6.026
     13.720  441.687    1.308    0.100    0.532    0.127    0.500   22.560   22.133    6.009
     13.730  437.025    1.179    0.134    0.512    0.067    0.568   22.696   21.694    7.002
     13.740  440.749    1.339    0.134    0.271    0.100    0.636   22.590   21.958    6.870
     13.750  440.372    1.221    0.100    0.424    0.067    0.594   23.030   21.096    6.672
     13.760  435.554    1.274    0.167    0.338    0.033    0.655   23.652   21.466    6.300
     13.770  436.690    1.464    0.100    0.402    0.033    0.527   23.025   21.220    6.547
     13.780  437.834    1.221    0.100    0.452    0.033    0.700   23.188   21.513    6.670
     13.790  441.468    1.232    0.100    0.472    0.127    0.602   22.518   22.025    6.786
     13.800  441.169    1.240    0.167    0.354    0.067    0.633   22.115   22.285    7.275
     13.810  441.097    1.441    0.067    0.512    0.033    0.561   21.580   22.216    6.600
     13.820  439.337    1.392    0.167    0.371    0.000    0.500   22.444   21.570    6.692
     13.830  443.893    1.494    0.167    0.532    0.000    0.420   23.684   21.221    6.092
     13.840  443.183    1.445    0.201    0.387    0.067    0.678   23.384   21.673    6.805
     13.850  442.617    1.282    0.067    0.454    0.033    0.720   23.648   21.003    6.186
     13.860  444.962    1.528    0.172    0.451    0.100    0.591   22.692   20.555    6.255
     13.870  442.148    1.274    0.167    0.466    0.060    0.712   22.752   20.672    6.838
     13.880  439.211    1.248    0.167    0.360    0.201    0.587   22.535   20.933    6.428
     13.890  441.529    1.414    0.201    0.408    0.198    0.489   23.086   21.188    6.487
     13.900  445.640    1.373    0.167    0.445    0.100    0.545   22.527   22.142    6.952
     13.910  442.129    1.418    0.167    0.484    0.033    0.504   22.348   21.379    7.104
     13.920  446.205    1.521    0.167    0.563    0.100    0.508   23.619   21.199    7.456
     13.930  443.415    1.009    0.100    0.480    0.033    0.780   22.863   21.248    7.644
     13.940  440.050    1.206    0.138    0.589    0.000    0.599   22.474   21.485    7.387
     13.950  442.848    1.304    0.100    0.512    0.067    0.523   21.659   21.828    7.498
     13.960  442.622    1.482    0.067    0.585    0.160    0.530   22.928   22.243    7.252
     13.970  446.753    1.115    0.167    0.505    0.100    0.527   23.208   22.369    7.088
     13.980  448.096    1.259    0.167    0.438    0.100    0.549   23.483   21.564    7.042
     13.990  447.493    1.282    0.134    0.545    0.167    0.560   24.595   21.036    7.384
     14.000  442.132    1.267    0.134    0.498    0.100    0.701   22.568   21.993    7.549
     14.010  436.942    1.206    0.100    0.572    0.033    0.636   22.369   20.323    7.333
     14.020  438.422    1.270    0.134    0.498    0.067    0.697   22.547   21.262    6.894
     14.030  438.430    1.202    0.201    0.378    0.134    0.594   22.875   20.794    6.933
     14.040  441.271    1.327    0.134    0.398    0.067    0.705   22.623   22.231    7.289
     14.050  439.798    1.282    0.100    0.338    0.067    0.413   23.437   22.662    6.690
     14.060  440.153    1.282    0.172    0.371    0.000    0.564   23.321   22.153    7.296
     14.070  442.714    1.373    0.205    0.538    0.033    0.474   23.585   22.702    6.789
     14.080  442.780    1.282    0.236    0.462    0.134    0.599   23.387   22.433    6.988
     14.090  447.552    1.259    0.100    0.371    0.067    0.580   22.363   22.911    7.109
     14.100  443.161    1.115    0.134    0.472    0.100    0.489   22.184   22.350    7.108
     14.110  439.078    1.107    0.205    0.518    0.067    0.515   22.713   21.744    6.424
     14.120  439.560    1.213    0.134    0.472    0.100    0.625   22.768   22.405    7.624
     14.130  437.782    0.956    0.134    0.494    0.000    0.545   22.766   23.035    6.999
     14.140  437.480    1.141    0.100    0.398    0.033    0.564   21.999   22.775    7.808
     14.150  440.880    1.232    0.100    0.498    0.033    0.610   22.641   21.123    6.942
     14.160  442.651    1.179    0.194    0.420    0.000    0.716   22.904   22.800    6.764
     14.170  441.277    1.168    0.201    0.592    0.067    0.504   22.784   23.924    6.913
     14.180  442.345    1.115    0.100    0.505    0.134    0.511   23.129   22.772    7.219
     14.190  444.437    1.285    0.100    0.318    0.067    0.466   22.772   22.596    7.000
     14.200  444.446    1.187    0.167    0.392    0.067    0.602   22.643   23.255    7.513
     14.210  441.899    1.187    0.067    0.395    0.067    0.496   22.934   22.621    7.089
     14.220  444.376    1.016    0.000    0.452    0.100    0.583   22.333   23.094    6.943
     14.230  445.081    1.285    0.067    0.187    0.067    0.651   23.237   23.595    7.009
     14.240  448.631    1.073    0.033    0.331    0.100    0.515   23.671   23.820    6.712
     14.250  444.994    1.047    0.000    0.345    0.094    0.606   22.671   23.769    6.650
     14.260  448.638    1.126    0.033    0.247    0.033    0.750   23.356   23.984    7.316
     14.270  446.547    1.126    0.033    0.373    0.134    0.644   23.735   24.548    6.721
     14.280  447.329    0.956    0.067    0.138    0.033    0.743   24.227   24.958    7.135
     14.290  446.434    1.043    0.033    0.232    0.000    0.774   23.051   24.318    6.949
     14.300  443.327    1.221    0.000    0.239    0.000    0.772   21.964   23.798    6.579
     14.310  439.514    1.134    0.033    0.296    0.067    0.902   22.303   24.635    7.482
     14.320  444.561    1.164    0.033    0.345    0.000    0.747   22.796   24.539    7.156
     14.330  450.281    0.967    0.067    0.278    0.000    0.701   23.195   24.019    7.683
     14.340  446.900    1.028    0.033    0.244    0.000    0.709   22.594   24.559    7.331
     14.350  443.951    1.293    0.100    0.318    0.060    0.928   22.527   23.968    6.767
     14.360  447.332    1.141    0.067    0.311    0.100    0.758   22.518   23.657    6.720
     14.370  442.962    1.221    0.100    0.364    0.100    0.553   22.249   22.796    6.670
     14.380  442.640    1.312    0.067    0.240    0.134    0.701   23.241   23.085    7.521
     14.390  441.021    1.123    0.067    0.371    0.033    0.856   23.191   23.882    7.472
     14.400  442.670    1.399    0.000    0.292    0.067    0.830   22.452   23.353    7.215
     14.410  440.263    1.282    0.134    0.300    0.033    0.997   22.082   22.817    6.944
     14.420  446.800    1.301    0.000    0.311    0.033    0.655   22.420   24.214    6.727
     14.430  446.387    1.126    0.000    0.478    0.100    0.841   22.980   22.671    6.971
     14.440  444.255    1.168    0.000    0.304    0.000    0.644   22.433   24.773    7.107
     14.450  442.178    1.126    0.033    0.331    0.033    0.788   22.850   23.905    7.017
     14.460  441.511    1.047    0.067    0.345    0.000    0.565   22.243   23.453    7.527
     14.470  439.769    1.221    0.033    0.320    0.033    0.667   22.309   24.200    6.948
     14.480  441.089    1.179    0.000    0.325    0.033    0.667   22.614   23.351    6.704
     14.490  443.995    1.373    0.033    0.318    0.033    0.587   23.197   23.592    6.870
     14.500  445.072    1.141    0.033    0.367    0.067    0.731   22.562   24.277    7.048
     14.510  444.001    1.206    0.033    0.374    0.000    0.818   21.954   24.215    6.658
     14.520  443.779    1.285    0.000    0.331    0.033    0.580   22.806   23.892    7.109
     14.530  440.905    1.248    0.100    0.278    0.067    0.712   23.477   24.114    6.657
     14.540  441.302    1.293    0.067    0.381    0.033    0.606   22.503   24.083    6.694
     14.550  443.249    1.168    0.071    0.300    0.000    0.625   23.173   23.635    7.559
     14.560  446.488    1.217    0.100    0.338    0.033    0.686   22.481   24.743    6.603
     14.570  443.652    1.195    0.167    0.357    0.033    0.633   23.056   24.190    6.789
     14.580  445.602    1.088    0.100    0.274    0.000    0.522   23.284   24.776    6.832
     14.590  442.069    1.168    0.134    0.405    0.100    0.913   22.926   24.392    7.152
     14.600  441.538    1.187    0.067    0.364    0.033    0.856   23.469   24.207    7.017
     14.610  450.618    1.308    0.067    0.401    0.000    0.723   23.271   25.771    6.440
     14.620  445.816    1.418    0.067    0.451    0.067    0.485   22.938   23.939    7.088
     14.630  445.964    1.168    0.000    0.465    0.033    0.606   23.384   24.179    7.092
     14.640  448.032    1.229    0.033    0.371    0.067    0.501   23.991   23.808    7.499
     14.650  445.606    1.343    0.067    0.378    0.067    0.652   23.785   24.196    6.386
     14.660  447.282    1.259    0.033    0.486    0.100    0.538   23.321   24.371    7.376
     14.670  447.131    1.088    0.033    0.378    0.067    0.622   23.443   24.277    6.684
     14.680  445.699    1.100    0.000    0.352    0.067    0.856   23.992   24.609    6.844
     14.690  444.940    1.123    0.067    0.285    0.100    0.788   23.786   24.918    7.465
     14.700  447.002    1.202    0.000    0.292    0.067    0.614   23.572   24.264    7.110
     14.710  445.572    1.229    0.000    0.405    0.033    0.750   23.301   25.161    7.095
     14.720  443.308    1.141    0.000    0.292    0.067    0.678   22.884   23.656    7.829
     14.730  448.480    1.115    0.067    0.318    0.067    0.758   23.604   23.485    7.854
     14.740  447.732    1.001    0.067    0.345    0.067    0.802   23.500   22.812    7.709
     14.750  446.252    1.001    0.067    0.304    0.067    0.781   23.217   23.210    7.036
     14.760  442.657    0.952    0.067    0.431    0.067    0.769   22.861   24.395    7.165
     14.770  443.131    0.937    0.033    0.254    0.100    0.769   22.984   23.503    7.340
     14.780  446.158    0.948    0.000    0.512    0.067    0.769   23.084   23.962    7.001
     14.790  446.843    0.990    0.100    0.239    0.067    0.886   23.379   23.736    7.575
     14.800  445.757    0.937    0.000    0.165    0.100    0.762   23.226   23.951    7.716
     14.810  445.748    0.982    0.033    0.311    0.100    0.784   23.275   24.325    7.300
     14.820  446.054    0.963    0.067    0.232    0.100    0.724   22.784   23.304    7.215
     14.830  440.984    0.990    0.067    0.198    0.138    0.871   23.207   23.173    7.238
     14.840  445.908    0.903    0.100    0.345    0.100    0.901   22.029   23.652    7.233
     14.850  447.640    0.898    0.067    0.292    0.033    0.999   23.006   24.945    6.954
     14.860  443.777    1.118    0.000    0.218    0.100    0.826   23.084   23.586    7.205
     14.870  444.210    0.967    0.134    0.398    0.172    0.690   23.011   23.718    6.900
     14.880  445.038    1.062    0.067    0.373    0.100    0.735   22.716   23.077    7.296
     14.890  442.282    1.126    0.100    0.278    0.067    0.875   22.577   23.807    6.909
     14.900  445.698    1.229    0.033    0.191    0.100    0.679   22.866   23.227    6.798
     14.910  441.759    1.274    0.100    0.172    0.067    0.709   21.837   23.639    7.348
     14.920  445.857    1.255    0.067    0.345    0.100    0.841   23.184   23.672    6.682
     14.930  443.159    1.141    0.067    0.364    0.100    0.674   23.013   23.458    6.918
     14.940  442.965    1.399    0.067    0.311    0.100    0.755   22.871   23.030    6.567
     14.950  440.591    1.206    0.033    0.265    0.100    0.663   23.551   23.582    6.961
     14.960  438.273    0.921    0.100    0.211    0.100    0.701   22.986   23.017    6.507
     14.970  444.112    1.282    0.067    0.364    0.067    0.810   23.008   23.856    7.463
     14.980  438.313    1.213    0.134    0.364    0.138    0.774   23.312   23.356    7.040
     14.990  438.771    1.198    0.100    0.300    0.134    0.868   23.448   23.312    6.976
     15.000  443.859    1.047    0.067    0.338    0.134    0.743   22.608   24.040    6.471
     15.010  448.646    1.062    0.033    0.345    0.134    0.765   23.351   24.838    6.956
     15.020  444.579    1.320    0.067    0.299    0.134    0.853   23.772   23.963    6.533
     15.030  439.569    1.206    0.134    0.378    0.134    0.640   23.355   22.596    6.460
     15.040  438.740    1.149    0.033    0.334    0.100    0.663   23.281   23.156    5.870
     15.050  440.488    1.035    0.067    0.405    0.201    0.675   22.630   21.786    6.314
     15.060  447.905    1.229    0.100    0.318    0.134    0.804   23.381   22.904    6.659
     15.070  447.080    1.134    0.100    0.424    0.227    0.720   23.427   22.898    6.444
     15.080  450.677    1.035    0.134    0.387    0.167    0.857   23.718   23.863    6.434
     15.090  442.505    1.047    0.067    0.378    0.134    0.883   22.541   23.559    6.351
     15.100  442.317    1.267    0.100    0.278    0.100    0.686   22.724   23.093    6.697
     15.110  441.473    1.392    0.100    0.271    0.167    0.670   22.984   22.569    6.902
     15.120  447.061    1.176    0.067    0.311    0.134    0.815   23.341   24.157    7.081
     15.130  447.741    1.149    0.067    0.265    0.167    0.637   23.984   22.291    7.273
     15.140  447.420    1.335    0.134    0.311    0.201    0.773   22.411   23.718    6.366
     15.150  444.638    1.255    0.067    0.512    0.167    0.735   22.418   23.998    6.275
     15.160  445.744    1.274    0.134    0.424    0.134    0.837   22.901   24.044    5.811
     15.170  449.872    1.274    0.033    0.462    0.268    0.754   22.633   23.675    6.185
     15.180  448.041    1.179    0.100    0.251    0.234    0.629   23.032   23.959    6.666
     15.190  447.849    1.574    0.100    0.286    0.167    0.587   22.476   23.513    6.749
     15.200  447.715    1.274    0.167    0.318    0.167    0.906   23.753   24.409    6.470
     15.210  447.465    1.232    0.067    0.345    0.201    0.792   22.621   23.532    6.557
     15.220  445.468    1.426    0.167    0.352    0.194    0.660   23.451   23.890    6.307
     15.230  444.256    1.255    0.033    0.349    0.134    0.758   22.370   24.422    6.266
     15.240  452.667    1.361    0.067    0.418    0.328    0.777   24.040   23.599    6.549
     15.250  450.755    1.168    0.134    0.419    0.329    0.928   23.632   23.169    6.519
     15.260  451.973    1.282    0.134    0.398    0.234    0.667   23.441   23.590    6.223
     15.270  447.268    1.282    0.100    0.458    0.254    0.731   24.508   22.928    6.849
     15.280  444.647    1.320    0.000    0.285    0.339    0.856   23.616   22.814    6.432
     15.290  448.828    1.308    0.067    0.345    0.134    0.849   23.819   24.341    6.318
     15.300  448.972    1.183    0.067    0.385    0.295    0.895   23.965   23.364    6.367
     15.310  444.732    1.202    0.134    0.352    0.301    0.815   23.793   24.403    5.762
     15.320  443.323    1.267    0.134    0.381    0.377    0.777   23.381   23.353    5.732
     15.330  443.762    1.335    0.033    0.338    0.194    0.576   24.048   22.238    6.122
     15.340  442.740    1.149    0.067    0.247    0.227    0.625   23.903   22.367    6.410
     15.350  440.745    1.217    0.134    0.304    0.160    0.652   23.546   22.984    6.575
     15.360  445.883    1.547    0.134    0.391    0.261    0.724   23.286   23.672    6.301
     15.370  443.802    1.195    0.100    0.398    0.294    0.723   23.583   23.418    6.484
     15.380  446.861    1.308    0.067    0.412    0.227    0.739   23.503   22.927    7.029
     15.390  446.520    1.312    0.167    0.285    0.227    0.796   23.895   23.225    6.489
     15.400  446.150    1.441    0.134    0.278    0.239    0.719   22.895   23.232    6.543
     15.410  443.770    1.267    0.167    0.285    0.395    0.887   23.028   23.451    6.785
     15.420  449.701    1.229    0.100    0.225    0.294    0.845   23.839   23.379    7.053
     15.430  448.847    1.373    0.033    0.194    0.294    0.830   24.053   23.518    6.423
     15.440  451.935    1.255    0.160    0.274    0.167    0.678   24.553   22.789    6.920
     15.450  447.525    1.248    0.167    0.292    0.205    0.864   24.789   22.675    5.979
     15.460  443.977    1.308    0.100    0.292    0.332    0.826   23.639   22.977    6.062
     15.470  446.770    1.441    0.167    0.398    0.292    0.754   24.637   22.559    6.493
     15.480  448.190    1.494    0.134    0.348    0.301    0.917   23.571   23.075    6.965
     15.490  446.117    1.293    0.033    0.381    0.459    1.068   23.951   23.416    6.822
     15.500  449.877    1.426    0.134    0.445    0.227    0.837   24.681   23.270    6.709
     15.510  447.127    1.312    0.134    0.438    0.201    0.807   23.684   22.381    6.403
     15.520  442.123    1.308    0.067    0.465    0.268    0.663   23.539   23.140    6.872
     15.530  447.295    1.274    0.201    0.500    0.396    0.845   24.326   23.449    6.482
     15.540  446.497    1.232    0.100    0.420    0.361    0.898   23.803   23.278    6.932
     15.550  447.402    1.335    0.000    0.380    0.227    0.800   23.265   23.209    6.621
     15.560  442.233    1.179    0.134    0.304    0.234    0.860   23.671   22.721    6.847
     15.570  441.959    1.179    0.100    0.398    0.301    0.970   23.146   23.083    6.894
     15.580  444.981    1.179    0.033    0.378    0.428    0.845   23.890   22.552    6.809
     15.590  445.544    0.690    0.067    0.352    0.368    0.902   23.970   21.528    7.495
     15.600  447.563    0.849    0.100    0.405    0.329    0.906   23.318   22.296    6.704
     15.610  447.847    1.062    0.067    0.431    0.354    0.909   24.271   23.339    6.850
     15.620  445.156    1.282    0.033    0.364    0.301    0.826   24.500   22.271    6.925
     15.630  445.082    1.365    0.134    0.465    0.335    0.936   23.322   22.625    6.488
     15.640  445.033    1.206    0.100    0.378    0.261    0.598   24.374   22.256    6.792
     15.650  446.630    1.088    0.067    0.371    0.234    0.667   23.298   22.954    6.732
     15.660  447.098    1.468    0.067    0.371    0.301    0.739   23.829   21.473    6.594
     15.670  447.548    1.320    0.134    0.468    0.295    0.712   23.009   22.812    6.692
     15.680  448.065    1.035    0.100    0.512    0.262    0.739   23.675   22.202    6.962
     15.690  450.226    1.160    0.134    0.465    0.227    0.811   22.886   23.996    7.061
     15.700  450.067    1.350    0.067    0.278    0.294    0.864   22.538   23.978    7.097
     15.710  450.303    1.357    0.067    0.405    0.234    0.867   23.244   23.835    6.849
     15.720  452.654    1.418    0.067    0.391    0.368    0.841   23.188   23.420    6.957
     15.730  450.890    1.111    0.067    0.371    0.361    0.830   22.977   24.169    6.902
     15.740  446.032    1.339    0.060    0.451    0.254    1.027   22.600   23.497    6.471
     15.750  443.252    1.354    0.033    0.311    0.332    0.823   23.210   23.008    6.298
     15.760  446.002    1.232    0.134    0.225    0.321    0.777   23.484   24.288    6.629
     15.770  443.460    1.115    0.033    0.325    0.268    0.932   22.754   23.073    6.755
     15.780  446.203    1.179    0.067    0.398    0.294    0.875   23.496   22.780    6.757
     15.790  446.289    1.229    0.094    0.318    0.395    0.894   22.459   23.282    6.364
     15.800  445.369    1.141    0.100    0.321    0.335    0.876   23.307   22.812    6.607
     15.810  442.818    1.141    0.067    0.371    0.335    0.660   22.438   23.445    6.878
     15.820  446.342    1.073    0.138    0.287    0.201    0.769   22.660   22.524    6.852
     15.830  444.897    0.993    0.067    0.351    0.268    0.837   23.641   22.846    6.325
     15.840  446.639    1.187    0.134    0.345    0.399    0.663   23.917   22.403    7.041
     15.850  447.411    1.210    0.100    0.285    0.234    0.970   23.183   22.857    7.344
     15.860  444.459    1.221    0.134    0.360    0.272    0.796   22.929   21.151    7.480
     15.870  441.760    1.308    0.100    0.338    0.194    0.815   22.783   21.737    6.858
     15.880  446.368    1.176    0.100    0.364    0.428    0.955   23.277   21.447    6.433
     15.890  444.400    1.073    0.100    0.357    0.234    0.962   23.174   22.245    7.216
     15.900  443.989    1.176    0.067    0.391    0.294    0.773   22.888   21.309    7.396
     15.910  444.030    1.221    0.100    0.418    0.421    0.841   23.358   22.232    6.499
     15.920  444.258    1.115    0.100    0.451    0.201    0.925   22.964   22.231    6.863
     15.930  448.812    1.168    0.100    0.371    0.361    0.709   22.349   21.778    7.065
     15.940  448.174    1.221    0.100    0.300    0.362    0.857   23.842   21.934    6.393
     15.950  447.709    1.221    0.067    0.237    0.134    0.774   22.971   22.619    6.788
     15.960  446.303    1.422    0.067    0.318    0.235    0.818   23.244   22.394    6.994
     15.970  445.346    1.073    0.067    0.357    0.329    0.876   23.486   22.238    6.642
     15.980  446.310    1.115    0.100    0.251    0.234    0.898   22.957   22.309    6.759
     15.990  446.461    1.096    0.100    0.412    0.314    0.773   23.710   22.543    6.701
     16.000  445.966    1.141    0.134    0.345    0.160    0.781   22.694   22.714    7.235
     16.010  447.808    1.240    0.134    0.345    0.131    0.781   24.624   21.858    6.673
     16.020  446.805    1.361    0.067    0.285    0.134    0.713   23.889   21.708    7.275
     16.030  451.425    1.293    0.167    0.398    0.167    0.868   24.294   21.940    6.739
     16.040  448.243    1.195    0.094    0.532    0.336    0.929   23.997   21.573    6.803
     16.050  443.818    1.445    0.067    0.406    0.261    0.830   24.260   21.933    6.863
     16.060  444.401    1.126    0.100    0.345    0.168    0.731   23.515   22.012    6.607
     16.070  448.414    1.327    0.100    0.405    0.201    0.777   23.308   22.311    6.727
     16.080  442.672    1.126    0.134    0.311    0.100    0.697   23.165   21.999    6.904
     16.090  445.679    1.255    0.033    0.545    0.205    0.534   24.739   21.949    7.077
     16.100  446.895    1.331    0.067    0.461    0.191    0.738   23.483   21.438    7.286
     16.110  444.061    1.312    0.067    0.427    0.228    0.659   23.733   21.102    7.335
     16.120  439.147    1.320    0.067    0.539    0.205    0.420   24.544   20.195    6.666
     16.130  447.728    1.331    0.067    0.484    0.306    0.728   24.760   22.248    7.197
     16.140  445.102    1.248    0.094    0.411    0.100    0.675   23.403   21.334    7.291
     16.150  445.101    1.255    0.100    0.398    0.194    0.705   24.234   22.104    7.454
     16.160  441.242    1.176    0.134    0.484    0.194    0.826   22.444   21.744    6.947
     16.170  441.712    1.259    0.094    0.478    0.100    0.739   22.714   21.803    7.204
     16.180  444.610    1.088    0.134    0.424    0.232    0.788   23.569   22.019    6.308
     16.190  443.376    1.016    0.100    0.318    0.100    0.773   23.537   21.468    7.047
     16.200  446.353    1.054    0.067    0.311    0.167    0.936   23.826   22.089    6.640
     16.210  448.844    1.035    0.067    0.251    0.094    0.701   23.201   21.387    6.735
     16.220  449.013    1.255    0.067    0.285    0.160    0.633   23.684   22.420    6.746
     16.230  447.050    1.244    0.100    0.378    0.134    0.614   23.113   22.163    6.833
     16.240  450.480    1.149    0.167    0.311    0.100    0.591   23.988   21.661    7.471
     16.250  446.333    1.221    0.033    0.353    0.100    0.731   23.579   21.776    6.910
     16.260  442.450    1.179    0.100    0.402    0.134    0.905   22.873   22.148    6.444
     16.270  445.640    1.229    0.134    0.444    0.067    0.621   23.403   21.877    6.617
     16.280  446.963    0.876    0.100    0.376    0.127    0.761   24.168   22.138    6.733
     16.290  443.388    1.020    0.167    0.345    0.134    0.659   24.047   20.733    6.693
     16.300  444.061    1.240    0.134    0.316    0.100    0.709   23.171   22.064    7.324
     16.310  444.460    1.062    0.134    0.285    0.301    0.758   23.733   22.095    6.620
     16.320  443.669    1.123    0.167    0.265    0.201    0.606   23.938   22.401    7.318
     16.330  448.526    1.259    0.100    0.191    0.100    0.769   24.503   21.562    7.622
     16.340  446.920    1.373    0.067    0.300    0.205    0.716   24.543   22.681    7.054
     16.350  442.403    1.229    0.100    0.398    0.100    0.746   24.748   21.167    7.652
     16.360  444.778    1.395    0.067    0.472    0.160    0.754   24.268   22.250    7.026
     16.370  440.748    1.115    0.138    0.376    0.198    0.667   23.898   21.480    6.676
     16.380  443.479    1.285    0.100    0.274    0.100    0.667   23.887   21.251    7.731
     16.390  445.473    1.255    0.100    0.398    0.172    0.739   23.807   21.256    7.530
     16.400  442.916    1.251    0.100    0.471    0.138    0.485   24.067   22.201    6.878
     16.410  445.536    1.373    0.100    0.311    0.172    0.837   23.417   22.625    7.502
     16.420  447.962    1.308    0.067    0.318    0.301    0.447   23.997   21.708    7.197
     16.430  444.023    1.327    0.167    0.472    0.134    0.511   24.129   21.833    6.552
     16.440  442.270    1.278    0.100    0.438    0.232    0.705   24.215   21.079    6.724
     16.450  445.564    1.361    0.100    0.424    0.301    0.659   23.971   21.676    6.940
     16.460  444.009    1.418    0.134    0.351    0.332    0.640   24.065   21.667    7.574
     16.470  443.107    1.115    0.100    0.314    0.261    0.716   23.113   21.908    7.340
     16.480  444.426    1.323    0.033    0.378    0.301    0.674   22.723   21.959    7.622
     16.490  441.925    1.267    0.100    0.251    0.268    0.663   22.777   22.912    6.969
     16.500  446.294    1.282    0.134    0.311    0.194    0.598   23.849   21.934    7.408
     16.510  438.796    1.278    0.033    0.352    0.194    0.743   22.501   22.593    7.053
     16.520  443.318    1.217    0.167    0.311    0.160    0.724   22.130   21.249    6.987
     16.530  446.804    1.399    0.033    0.471    0.194    0.853   23.178   21.873    7.186
     16.540  440.864    1.088    0.067    0.424    0.167    0.807   22.394   22.372    6.362
     16.550  442.682    0.990    0.100    0.391    0.265    0.751   21.863   21.756    7.183
     16.560  435.870    1.267    0.067    0.431    0.134    0.834   22.051   21.415    7.578
     16.570  435.856    1.073    0.067    0.405    0.067    0.765   21.102   22.187    7.095
     16.580  439.905    1.088    0.167    0.445    0.131    0.561   23.365   21.982    7.852
     16.590  440.643    1.248    0.100    0.398    0.127    0.837   23.154   20.935    7.455
     16.600  442.797    1.240    0.033    0.244    0.167    0.906   22.783   21.426    7.120
     16.610  440.345    1.016    0.100    0.498    0.294    0.993   22.598   21.632    7.618
     16.620  442.482    1.202    0.067    0.487    0.134    0.754   23.055   21.489    7.553
     16.630  445.960    1.312    0.100    0.371    0.261    0.796   23.129   22.092    7.399
     16.640  444.711    1.232    0.067    0.491    0.288    0.758   23.117   22.053    7.588
     16.650  440.618    0.967    0.067    0.418    0.138    0.791   22.827   22.009    6.990
     16.660  442.083    1.202    0.134    0.371    0.187    0.992   23.090   22.094    6.694
     16.670  439.216    1.175    0.033    0.525    0.067    0.804   23.461   21.528    7.470
     16.680  438.322    1.122    0.067    0.221    0.100    0.853   22.099   21.987    6.934
     16.690  441.839    1.354    0.067    0.434    0.194    0.791   23.100   21.348    6.934
     16.700  442.337    1.134    0.167    0.394    0.100    0.811   22.375   20.917    6.686
     16.710  442.362    1.293    0.134    0.304    0.134    0.553   23.146   21.946    6.761
     16.720  443.648    1.331    0.100    0.300    0.134    0.645   23.355   21.786    6.252
     16.730  441.389    1.179    0.000    0.441    0.201    0.701   24.062   21.616    6.317
     16.740  438.745    1.164    0.033    0.634    0.033    0.534   23.408   21.524    6.827
     16.750  439.530    1.217    0.067    0.401    0.067    0.629   24.068   20.826    6.443
     16.760  443.011    1.176    0.067    0.625    0.294    0.754   23.747   22.011    6.298
     16.770  446.073    1.130    0.134    0.545    0.325    0.823   23.991   21.611    7.059
     16.780  444.337    1.248    0.134    0.491    0.268    0.693   23.710   22.440    6.744
     16.790  443.631    1.350    0.167    0.558    0.332    0.701   23.864   21.481    6.779
     16.800  440.502    1.149    0.134    0.434    0.261    0.876   24.848   21.281    6.803
     16.810  436.316    1.160    0.100    0.461    0.100    0.751   23.827   20.872    7.043
     16.820  437.268    0.990    0.067    0.465    0.167    0.781   24.050   20.980    6.669
     16.830  439.106    1.115    0.033    0.454    0.194    0.776   24.322   21.007    6.243
     16.840  441.033    1.248    0.100    0.394    0.167    0.857   24.686   20.966    6.645
     16.850  439.252    1.202    0.033    0.478    0.033    0.637   24.131   20.772    6.940
     16.860  438.913    0.967    0.094    0.405    0.205    0.690   23.622   20.035    7.078
     16.870  441.955    0.876    0.100    0.491    0.127    0.848   23.884   21.002    6.553
     16.880  440.901    0.876    0.205    0.511    0.195    0.815   23.725   21.657    6.681
     16.890  445.221    1.028    0.134    0.353    0.067    0.769   23.294   21.915    6.580
     16.900  441.571    0.849    0.167    0.321    0.060    0.818   24.302   20.889    6.126
     16.910  442.783    0.903    0.134    0.334    0.172    0.689   23.722   21.183    6.577
     16.920  439.532    1.035    0.033    0.445    0.067    0.863   23.681   21.773    6.302
     16.930  442.531    1.255    0.033    0.334    0.100    0.829   23.479   21.555    6.396
     16.940  441.112    1.096    0.033    0.380    0.436    0.867   23.868   22.552    6.269
     16.950  444.626    1.195    0.100    0.318    0.355    0.841   23.780   22.137    6.096
     16.960  443.135    1.115    0.134    0.445    0.373    0.671   23.485   21.527    6.888
     16.970  443.332    1.248    0.134    0.314    0.294    0.751   23.295   22.011    6.809
     16.980  440.577    1.115    0.067    0.371    0.234    0.474   23.915   21.638    6.342
     16.990  446.094    1.365    0.100    0.458    0.339    0.511   24.348   21.573    5.931
     17.000  441.236    1.373    0.100    0.412    0.436    0.477   24.235   21.113    5.984
     17.010  441.090    1.229    0.100    0.445    0.268    0.489   24.338   20.703    6.532
     17.020  445.101    1.088    0.100    0.498    0.234    0.751   24.505   20.742    5.798
     17.030  443.758    1.388    0.167    0.408    0.294    0.628   24.590   21.615    6.666
     17.040  446.392    1.346    0.167    0.465    0.399    0.466   25.120   21.678    6.356
     17.050  442.008    1.202    0.067    0.592    0.321    0.626   24.797   21.321    6.066
     17.060  436.827    1.285    0.100    0.431    0.234    0.564   23.821   20.830    6.323
     17.070  438.699    1.346    0.060    0.518    0.268    0.379   24.096   21.816    6.609
     17.080  442.605    1.053    0.167    0.419    0.294    0.564   24.143   21.509    6.740
     17.090  441.882    1.221    0.167    0.405    0.201    0.626   24.230   20.778    6.618
     17.100  443.068    1.229    0.167    0.508    0.234    0.549   25.606   21.548    6.469
     17.110  439.074    1.115    0.167    0.412    0.287    0.603   24.067   21.055    6.837
     17.120  446.264    1.255    0.100    0.481    0.261    0.595   24.964   22.195    7.054
     17.130  439.499    1.339    0.067    0.565    0.335    0.542   24.325   21.393    6.648
     17.140  443.264    1.229    0.127    0.514    0.388    0.670   24.898   21.208    6.613
     17.150  445.112    1.149    0.067    0.408    0.366    0.754   24.661   21.570    6.604
     17.160  437.077    1.335    0.201    0.441    0.100    0.504   23.889   20.835    6.970
     17.170  445.152    1.259    0.134    0.398    0.194    0.621   24.812   21.420    7.002
     17.180  443.239    1.392    0.134    0.424    0.261    0.599   24.658   21.329    6.922
     17.190  442.233    1.221    0.033    0.465    0.100    0.478   24.445   21.103    6.166
     17.200  441.877    1.308    0.000    0.434    0.302    0.561   24.700   20.462    6.280
     17.210  444.572    1.240    0.100    0.357    0.426    0.482   24.226   21.092    6.838
     17.220  446.154    1.320    0.165    0.532    0.288    0.515   24.496   21.608    6.350
     17.230  445.736    1.354    0.067    0.405    0.361    0.443   24.826   20.398    7.147
     17.240  444.398    1.312    0.160    0.478    0.273    0.584   23.851   21.903    6.982
     17.250  443.601    1.320    0.160    0.398    0.294    0.526   24.123   21.247    6.814
     17.260  445.492    1.202    0.067    0.405    0.201    0.538   24.345   20.922    7.040
     17.270  438.867    1.179    0.067    0.292    0.239    0.675   23.906   21.727    7.037
     17.280  439.038    1.062    0.067    0.313    0.227    0.652   23.948   20.982    7.291
     17.290  438.686    1.232    0.000    0.357    0.301    0.841   24.546   21.431    7.310
     17.300  440.820    1.062    0.033    0.465    0.273    0.659   23.869   20.642    7.233
     17.310  443.225    1.327    0.134    0.592    0.328    0.686   24.050   21.719    7.350
     17.320  447.022    1.206    0.033    0.472    0.234    0.712   25.765   22.003    7.071
     17.330  445.208    1.141    0.060    0.455    0.261    0.579   23.521   20.932    6.930
     17.340  442.043    1.259    0.067    0.352    0.201    0.781   24.232   20.329    7.206
     17.350  442.331    1.346    0.100    0.424    0.306    0.606   25.408   19.461    7.027
     17.360  441.782    1.335    0.134    0.418    0.354    0.477   25.279   20.269    6.834
     17.370  440.344    1.267    0.033    0.345    0.301    0.565   23.988   20.698    6.529
     17.380  440.377    1.195    0.067    0.384    0.234    0.420   24.737   20.299    6.024
     17.390  446.543    1.452    0.067    0.304    0.201    0.348   24.399   21.309    6.490
     17.400  444.235    1.259    0.033    0.431    0.268    0.424   23.950   20.888    6.940
     17.410  446.424    1.255    0.100    0.251    0.368    0.519   24.623   20.461    6.500
     17.420  446.039    1.301    0.033    0.292    0.268    0.315   23.939   21.371    6.160
     17.430  443.195    1.445    0.067    0.225    0.100    0.390   25.494   21.001    6.133
     17.440  448.343    1.293    0.067    0.412    0.138    0.546   24.630   21.204    5.995
     17.450  446.916    1.153    0.033    0.385    0.100    0.609   25.098   21.292    6.516
     17.460  446.336    1.289    0.033    0.419    0.067    0.546   24.202   20.496    6.483
     17.470  448.735    1.471    0.100    0.505    0.067    0.519   24.062   20.540    6.309
     17.480  447.815    1.380    0.033    0.311    0.168    0.584   25.024   21.278    6.294
     17.490  445.444    1.361    0.000    0.424    0.067    0.568   24.571   20.247    6.520
     17.500  451.108    1.232    0.067    0.391    0.100    0.572   24.946   21.957    6.308
     17.510  442.149    1.361    0.067    0.465    0.227    0.671   23.947   21.511    6.659
     17.520  447.033    1.448    0.067    0.498    0.134    0.493   24.447   20.748    6.296
     17.530  449.548    1.312    0.033    0.438    0.134    0.531   25.665   21.972    6.905
     17.540  447.091    1.415    0.000    0.378    0.134    0.515   25.671   21.002    6.884
     17.550  447.227    1.468    0.033    0.458    0.033    0.587   24.873   21.758    7.305
     17.560  449.799    1.399    0.033    0.445    0.067    0.557   25.010   21.537    6.679
     17.570  449.247    1.434    0.000    0.378    0.100    0.538   26.175   21.169    6.714
     17.580  448.882    1.380    0.067    0.414    0.033    0.541   24.937   20.883    6.598
     17.590  443.868    1.505    0.000    0.445    0.033    0.372   24.515   21.746    6.144
     17.600  447.936    1.141    0.033    0.412    0.067    0.440   23.942   21.596    6.633
     17.610  447.613    1.213    0.100    0.452    0.268    0.436   24.090   21.247    6.790
     17.620  447.130    1.149    0.134    0.381    0.134    0.462   24.361   20.409    6.759
     17.630  445.321    1.141    0.067    0.494    0.100    0.345   24.770   21.294    7.358
     17.640  446.178    1.062    0.033    0.411    0.301    0.481   24.520   20.671    6.418
     17.650  452.301    1.081    0.067    0.304    0.167    0.398   25.555   21.786    7.079
     17.660  445.886    1.387    0.033    0.154    0.100    0.368   24.575   22.167    7.132
     17.670  451.140    1.248    0.067    0.424    0.134    0.383   25.419   21.769    6.849
     17.680  445.857    1.373    0.067    0.478    0.134    0.375   23.663   22.403    6.814
     17.690  447.096    1.232    0.067    0.430    0.067    0.398   24.326   22.114    6.581
     17.700  443.277    1.285    0.033    0.278    0.134    0.288   24.738   22.159    6.214
     17.710  443.665    1.195    0.033    0.180    0.167    0.462   23.613   21.206    7.640
     17.720  449.475    1.202    0.067    0.240    0.268    0.368   25.019   21.172    6.822
     17.730  447.714    1.229    0.033    0.311    0.134    0.353   25.681   20.873    6.535
     17.740  446.794    1.141    0.067    0.545    0.201    0.341   24.618   20.517    6.433
     17.750  445.499    1.217    0.134    0.369    0.134    0.406   24.945   20.717    6.362
     17.760  447.735    1.088    0.033    0.444    0.100    0.246   24.412   21.177    6.304
     17.770  443.081    0.963    0.067    0.479    0.100    0.406   24.932   20.480    6.805
     17.780  449.411    1.062    0.100    0.412    0.134    0.357   24.731   20.718    6.584
     17.790  445.573    1.115    0.067    0.334    0.167    0.368   24.056   21.271    7.059
     17.800  444.870    1.312    0.067    0.497    0.201    0.436   25.675   21.544    5.961
     17.810  447.462    1.009    0.100    0.539    0.100    0.345   25.958   21.866    6.093
     17.820  444.825    1.229    0.033    0.501    0.201    0.466   24.188   21.310    6.376
     17.830  444.702    1.274    0.067    0.426    0.100    0.523   24.814   22.392    6.193
     17.840  443.133    1.062    0.067    0.414    0.167    0.549   24.622   21.914    5.869
     17.850  444.620    1.115    0.067    0.413    0.134    0.485   24.744   21.619    6.494
     17.860  443.593    1.278    0.100    0.334    0.100    0.622   24.698   22.234    5.795
     17.870  443.710    1.115    0.000    0.414    0.134    0.550   24.396   21.327    5.511
     17.880  442.236    1.096    0.000    0.341    0.100    0.534   23.648   21.478    5.971
     17.890  443.215    1.168    0.000    0.539    0.201    0.580   25.062   21.087    5.869
     17.900  445.793    1.176    0.067    0.518    0.100    0.466   24.634   21.600    5.878
     17.910  444.224    1.179    0.100    0.405    0.167    0.448   24.172   20.784    6.610
     17.920  441.621    1.301    0.000    0.474    0.167    0.534   24.172   21.938    5.905
     17.930  442.972    1.153    0.000    0.398    0.134    0.508   25.064   21.376    6.251
     17.940  442.222    1.153    0.000    0.314    0.167    0.534   24.117   21.215    6.313
     17.950  439.465    1.229    0.000    0.491    0.167    0.610   23.542   20.827    6.428
     17.960  440.857    1.088    0.067    0.438    0.167    0.614   24.069   20.645    6.171
     17.970  444.403    1.206    0.067    0.531    0.100    0.731   24.685   21.932    6.014
     17.980  442.506    1.301    0.100    0.551    0.134    0.599   24.330   21.040    6.029
     17.990  444.860    1.062    0.067    0.394    0.134    0.557   23.704   22.530    6.409
     18.000  440.237    1.229    0.033    0.465    0.167    0.497   24.097   21.126    6.091
     18.010  441.637    1.285    0.000    0.240    0.201    0.606   23.773   20.480    5.878
     18.020  440.348    0.903    0.000    0.345    0.033    0.466   24.138   21.035    6.664
     18.030  445.898    1.248    0.033    0.451    0.127    0.546   23.644   21.711    6.070
     18.040  444.254    1.176    0.000    0.384    0.100    0.474   23.999   20.840    6.195
     18.050  442.590    1.176    0.033    0.484    0.067    0.375   24.125   20.448    6.908
     18.060  437.662    1.274    0.100    0.323    0.067    0.503   23.832   20.236    6.541
     18.070  436.757    1.062    0.033    0.364    0.134    0.640   23.906   20.640    6.679
     18.080  443.075    1.327    0.033    0.478    0.033    0.504   23.648   20.744    6.748
     18.090  443.083    1.248    0.067    0.346    0.134    0.470   25.284   21.201    7.186
     18.100  446.186    1.187    0.000    0.345    0.100    0.587   24.066   21.439    7.060
     18.110  444.326    1.141    0.067    0.535    0.201    0.667   24.714   21.404    6.546
     18.120  443.030    1.543    0.067    0.494    0.100    0.575   24.301   20.571    6.373
     18.130  445.430    1.248    0.067    0.518    0.167    0.496   24.789   21.452    6.166
     18.140  441.482    1.335    0.033    0.438    0.100    0.516   24.153   20.916    5.728
     18.150  443.134    1.168    0.067    0.345    0.167    0.504   24.346   21.418    6.054
     18.160  438.623    1.259    0.100    0.424    0.067    0.466   24.714   20.538    5.867
     18.170  439.759    1.267    0.067    0.484    0.067    0.515   25.123   20.932    6.125
     18.180  441.595    1.335    0.067    0.338    0.138    0.492   24.575   20.875    6.672
     18.190  439.459    1.331    0.000    0.522    0.167    0.520   24.434   20.930    6.441
     18.200  439.424    1.176    0.067    0.307    0.100    0.587   24.638   20.190    6.688
     18.210  440.884    1.202    0.033    0.419    0.100    0.538   24.307   20.796    6.698
     18.220  437.744    1.331    0.000    0.493    0.134    0.409   23.734   21.093    5.849
     18.230  439.827    1.308    0.000    0.364    0.033    0.409   24.429   21.163    6.261
     18.240  443.002    1.456    0.000    0.304    0.067    0.469   24.928   22.002    5.917
     18.250  440.211    1.202    0.000    0.405    0.100    0.455   23.855   20.724    6.006
     18.260  438.232    1.232    0.000    0.258    0.134    0.478   23.236   21.249    6.185
     18.270  436.792    1.312    0.033    0.398    0.000    0.565   23.448   20.835    6.020
     18.280  440.086    1.274    0.000    0.398    0.033    0.398   24.209   21.074    6.436
     18.290  436.738    1.380    0.000    0.405    0.067    0.489   22.736   21.287    6.607
     18.300  440.144    1.229    0.000    0.424    0.100    0.474   23.130   20.500    6.154
     18.310  441.764    1.123    0.000    0.380    0.033    0.504   23.322   21.183    6.069
     18.320  438.160    1.179    0.033    0.491    0.067    0.477   22.788   21.111    6.157
     18.330  442.108    1.077    0.033    0.318    0.033    0.508   22.158   21.522    6.384
     18.340  441.778    1.267    0.033    0.458    0.134    0.542   23.923   20.789    6.221
     18.350  442.430    0.929    0.033    0.484    0.033    0.504   23.210   20.531    6.280
     18.360  444.310    1.168    0.033    0.639    0.033    0.659   23.322   21.212    6.582
     18.370  445.109    1.384    0.000    0.438    0.100    0.451   23.717   21.968    6.259
     18.380  441.838    1.187    0.000    0.505    0.134    0.485   22.713   20.603    5.924
     18.390  441.645    1.088    0.000    0.572    0.134    0.531   22.950   20.420    6.173
     18.400  438.938    1.232    0.000    0.438    0.033    0.451   22.113   20.430    6.457
     18.410  442.437    1.255    0.067    0.413    0.033    0.647   23.699   21.673    6.101
     18.420  441.374    1.069    0.033    0.345    0.100    0.670   22.979   21.142    6.443
     18.430  443.668    1.202    0.067    0.411    0.067    0.682   23.206   21.549    6.016
     18.440  440.147    1.123    0.033    0.292    0.100    0.478   23.240   21.292    5.960
     18.450  444.888    1.285    0.000    0.226    0.033    0.621   23.307   21.327    6.514
     18.460  440.037    1.327    0.033    0.398    0.067    0.504   24.236   21.596    6.172
     18.470  445.583    1.248    0.033    0.307    0.067    0.622   24.030   21.131    6.778
     18.480  440.780    1.259    0.000    0.225    0.134    0.667   24.338   20.759    6.073
     18.490  440.838    1.168    0.033    0.325    0.067    0.587   23.684   21.058    7.000
     18.500  439.875    1.202    0.033    0.412    0.033    0.482   23.699   21.311    6.332
     18.510  440.540    1.035    0.067    0.320    0.067    0.587   23.905   22.087    6.134
     18.520  439.962    1.062    0.000    0.374    0.033    0.595   24.295   21.482    5.818
     18.530  441.092    1.274    0.067    0.380    0.067    0.575   24.277   20.975    6.705
     18.540  439.595    1.320    0.033    0.371    0.033    0.572   23.553   20.832    6.294
     18.550  441.514    1.445    0.033    0.352    0.033    0.530   23.227   21.020    6.272
     18.560  446.451    1.255    0.033    0.398    0.033    0.402   24.079   21.697    6.251
     18.570  439.663    1.459    0.100    0.360    0.033    0.564   23.496   21.973    6.061
     18.580  447.027    1.255    0.000    0.431    0.033    0.481   23.448   21.244    5.839
     18.590  444.778    1.221    0.000    0.378    0.067    0.443   23.372   21.143    6.437
     18.600  447.427    1.229    0.067    0.438    0.134    0.448   23.181   21.731    6.694
     18.610  445.713    1.179    0.033    0.376    0.067    0.470   23.724   21.464    6.535
     18.620  443.228    1.062    0.033    0.338    0.067    0.512   22.762   20.368    5.754
     18.630  440.972    1.168    0.033    0.394    0.033    0.652   22.980   21.071    6.231
     18.640  438.093    1.168    0.033    0.419    0.067    0.406   23.761   20.984    5.714
     18.650  441.397    1.062    0.100    0.533    0.067    0.459   23.441   20.445    5.893
     18.660  442.329    1.009    0.067    0.539    0.100    0.512   23.791   21.217    6.397
     18.670  442.969    1.141    0.033    0.348    0.100    0.542   24.088   21.026    6.049
     18.680  437.888    1.285    0.033    0.546    0.100    0.515   23.260   20.862    6.103
     18.690  437.721    1.213    0.033    0.572    0.100    0.599   23.543   21.510    6.597
     18.700  441.980    1.225    0.067    0.431    0.100    0.519   23.125   20.572    6.323
     18.710  442.127    1.176    0.100    0.480    0.138    0.576   23.698   21.725    6.472
     18.720  444.020    1.339    0.067    0.447    0.100    0.561   24.270   21.025    5.733
     18.730  440.129    0.990    0.067    0.387    0.134    0.531   22.847   20.527    5.987
     18.740  438.391    1.248    0.033    0.364    0.134    0.511   23.745   21.395    5.990
     18.750  441.944    1.255    0.067    0.311    0.167    0.561   24.651   21.237    6.352
     18.760  443.591    1.282    0.067    0.345    0.167    0.466   24.231   20.512    6.543
     18.770  440.556    1.301    0.134    0.478    0.138    0.591   23.573   21.319    6.580
     18.780  445.074    1.153    0.134    0.443    0.138    0.621   24.248   21.201    6.429
     18.790  442.269    1.126    0.067    0.398    0.100    0.713   23.878   21.602    6.753
     18.800  437.363    1.267    0.033    0.436    0.100    0.542   23.108   20.426    6.025
     18.810  438.626    1.009    0.100    0.378    0.067    0.485   23.418   21.739    6.648
     18.820  445.824    1.179    0.167    0.458    0.134    0.466   24.587   22.372    6.476
     18.830  441.077    1.312    0.067    0.349    0.100    0.360   24.648   21.830    6.762
     18.840  444.583    1.062    0.033    0.405    0.100    0.439   23.666   20.744    6.180
     18.850  443.227    1.047    0.067    0.369    0.033    0.417   23.001   21.360    6.342
     18.860  442.498    1.130    0.067    0.338    0.167    0.360   23.602   21.496    6.119
     18.870  443.803    1.134    0.134    0.420    0.134    0.420   22.890   21.378    6.226
     18.880  442.226    0.956    0.067    0.484    0.134    0.481   24.136   21.039    6.420
     18.890  441.722    1.088    0.067    0.345    0.239    0.526   24.537   21.697    6.916
     18.900  445.568    1.088    0.100    0.503    0.167    0.489   24.546   22.071    6.392
     18.910  445.114    0.929    0.100    0.371    0.000    0.526   23.585   21.190    6.608
     18.920  442.450    1.016    0.172    0.462    0.067    0.796   23.611   21.231    6.245
     18.930  441.245    0.956    0.100    0.318    0.033    0.473   24.151   21.140    6.005
     18.940  443.011    0.967    0.067    0.338    0.201    0.439   23.859   21.931    6.520
     18.950  443.228    1.213    0.067    0.462    0.134    0.432   24.647   21.079    6.265
     18.960  445.570    1.123    0.033    0.423    0.100    0.504   23.545   22.023    6.783
     18.970  446.289    1.153    0.033    0.451    0.167    0.568   24.492   21.183    6.134
     18.980  442.136    1.073    0.100    0.291    0.201    0.815   23.414   20.930    6.301
     18.990  442.965    0.914    0.100    0.287    0.067    0.617   24.552   21.958    6.035
     19.000  444.707    1.107    0.067    0.316    0.167    0.723   23.715   22.295    6.668
     19.010  448.487    1.141    0.033    0.354    0.134    0.640   23.595   21.816    7.025
     19.020  449.349    1.213    0.067    0.314    0.167    0.584   23.522   21.811    6.726
     19.030  446.340    1.339    0.067    0.398    0.167    0.841   23.941   23.083    6.144
     19.040  443.754    1.069    0.100    0.436    0.100    0.838   24.240   22.438    6.408
     19.050  440.787    1.096    0.067    0.364    0.100    0.754   23.828   22.192    6.187
     19.060  440.548    1.088    0.134    0.438    0.134    0.516   23.434   22.292    6.729
     19.070  446.328    1.134    0.067    0.409    0.172    0.576   24.052   22.903    6.309
     19.080  444.568    1.285    0.100    0.489    0.167    0.705   24.691   22.955    6.329
     19.090  441.632    1.160    0.100    0.419    0.134    0.584   23.651   23.291    6.856
     19.100  442.486    1.153    0.100    0.392    0.067    0.417   23.398   22.425    6.348
     19.110  443.460    1.369    0.067    0.476    0.167    0.553   22.660   23.778    6.525
     19.120  444.566    1.248    0.067    0.412    0.067    0.492   22.999   23.413    6.506
     19.130  447.669    1.073    0.033    0.311    0.134    0.527   23.354   22.884    6.349
     19.140  443.822    1.248    0.100    0.394    0.067    0.508   23.152   23.301    6.388
     19.150  446.381    1.365    0.100    0.478    0.100    0.610   23.536   22.629    6.077
     19.160  444.086    1.274    0.033    0.378    0.067    0.550   22.679   21.955    6.514
     19.170  445.438    1.202    0.100    0.398    0.100    0.625   23.884   21.743    6.988
     19.180  445.840    1.274    0.100    0.436    0.067    0.580   23.839   22.194    6.832
     19.190  442.590    1.229    0.100    0.443    0.138    0.572   22.653   21.845    5.950
     19.200  444.309    1.195    0.134    0.430    0.138    0.538   22.945   21.965    6.277
     19.210  445.689    1.229    0.134    0.533    0.134    0.530   23.715   21.964    6.495
     19.220  443.432    1.320    0.000    0.378    0.067    0.337   23.323   21.853    6.310
     19.230  444.266    1.168    0.100    0.265    0.134    0.599   23.630   23.245    6.246
     19.240  445.167    1.376    0.127    0.292    0.201    0.712   23.194   22.342    6.157
     19.250  447.648    1.274    0.067    0.240    0.067    0.603   23.799   22.220    6.379
     19.260  446.314    1.259    0.067    0.311    0.067    0.705   24.150   22.201    6.824
     19.270  442.949    1.195    0.138    0.424    0.167    0.724   24.434   22.102    6.394
     19.280  444.338    1.274    0.100    0.412    0.134    0.675   23.672   22.426    6.495
     19.290  444.150    1.141    0.100    0.391    0.134    0.580   23.290   22.303    6.104
     19.300  439.956    1.232    0.100    0.385    0.134    0.603   23.325   21.628    6.286
     19.310  445.149    0.963    0.067    0.334    0.167    0.784   23.323   22.335    6.482
     19.320  445.855    1.115    0.033    0.304    0.100    0.527   23.550   22.109    5.937
     19.330  440.246    0.967    0.067    0.429    0.033    0.564   23.640   21.787    5.858
     19.340  443.383    0.903    0.100    0.431    0.134    0.515   24.286   22.099    6.100
     19.350  444.668    1.035    0.100    0.364    0.100    0.698   23.931   23.300    5.998
     19.360  439.201    1.016    0.067    0.311    0.000    0.617   23.590   21.468    6.230
     19.370  443.622    1.195    0.100    0.451    0.067    0.519   23.839   21.212    6.391
     19.380  443.246    1.240    0.100    0.371    0.100    0.550   23.328   21.550    6.312
     19.390  437.949    1.168    0.100    0.318    0.134    0.478   22.429   20.160    6.505
     19.400  441.363    1.062    0.100    0.349    0.000    0.409   22.333   20.902    5.842
     19.410  444.443    1.009    0.100    0.378    0.033    0.697   23.167   21.451    6.757
     19.420  446.685    1.176    0.067    0.318    0.100    0.568   23.853   20.794    6.927
     19.430  444.814    1.176    0.067    0.394    0.234    0.853   23.294   21.471    6.791
     19.440  451.906    1.437    0.067    0.424    0.067    0.727   23.782   21.173    6.347
     19.450  449.024    1.202    0.100    0.281    0.167    0.951   22.852   21.230    6.610
     19.460  444.893    1.187    0.067    0.304    0.138    0.542   23.398   20.412    5.830
     19.470  446.941    1.047    0.067    0.468    0.201    0.618   23.518   21.662    6.012
     19.480  449.956    1.339    0.067    0.314    0.205    0.770   24.606   21.756    5.828
     19.490  447.189    1.282    0.067    0.352    0.100    0.633   23.000   22.346    5.930
     19.500  446.678    1.282    0.100    0.412    0.067    0.625   22.691   21.828    6.376
     19.510  445.556    1.365    0.100    0.458    0.033    0.697   23.519   21.527    6.724
     19.520  444.215    1.248    0.134    0.419    0.172    0.754   22.734   21.740    6.325
     19.530  445.497    1.232    0.067    0.462    0.071    0.481   23.347   21.369    6.899
     19.540  447.531    1.009    0.105    0.414    0.167    0.455   23.607   21.112    7.038
     19.550  445.562    1.160    0.134    0.392    0.067    0.277   23.397   21.265    6.992
     19.560  448.165    1.301    0.033    0.338    0.067    0.398   23.073   21.733    6.916
     19.570  444.392    1.153    0.067    0.354    0.033    0.353   22.924   21.574    6.504
     19.580  443.218    1.301    0.067    0.423    0.134    0.436   22.673   21.912    6.470
     19.590  445.240    1.160    0.067    0.378    0.067    0.356   23.356   21.425    6.422
     19.600  446.446    1.195    0.100    0.311    0.134    0.580   23.102   21.396    6.962
     19.610  442.004    1.153    0.067    0.348    0.067    0.439   22.736   21.284    5.905
     19.620  444.010    1.172    0.067    0.251    0.033    0.383   23.972   20.391    6.280
     19.630  443.984    0.956    0.100    0.120    0.138    0.451   24.140   21.288    6.446
     19.640  442.234    1.016    0.067    0.371    0.033    0.432   23.500   21.628    6.536
     19.650  443.662    1.179    0.100    0.260    0.105    0.436   23.249   21.189    5.726
     19.660  443.481    0.967    0.033    0.549    0.033    0.432   23.049   20.631    6.035
     19.670  442.241    1.168    0.100    0.371    0.138    0.413   22.968   21.116    6.231
     19.680  445.328    1.206    0.134    0.458    0.067    0.439   22.504   21.019    5.935
     19.690  443.251    0.982    0.100    0.465    0.167    0.383   23.324   21.106    5.801
     19.700  442.589    1.198    0.100    0.378    0.138    0.587   22.045   20.879    5.911
     19.710  444.727    1.176    0.100    0.394    0.167    0.345   23.077   20.782    6.178
     19.720  441.793    1.149    0.067    0.480    0.167    0.470   22.159   21.469    5.722
     19.730  442.328    1.232    0.100    0.413    0.100    0.478   23.296   20.575    6.078
     19.740  444.924    1.320    0.067    0.451    0.134    0.576   22.506   21.010    6.294
     19.750  444.081    1.343    0.067    0.431    0.205    0.500   21.988   20.945    6.064
     19.760  445.751    1.255    0.100    0.491    0.100    0.394   21.988   21.077    5.763
     19.770  445.486    1.244    0.134    0.469    0.100    0.337   22.031   20.468    6.753
     19.780  448.522    1.248    0.100    0.398    0.167    0.295   22.957   20.713    5.784
     19.790  444.338    1.035    0.067    0.455    0.105    0.421   22.975   20.022    5.963
     19.800  444.509    1.153    0.033    0.465    0.134    0.534   22.173   20.759    6.313
     19.810  443.111    1.073    0.067    0.413    0.033    0.455   22.226   20.930    6.541
     19.820  448.388    1.376    0.067    0.376    0.201    0.523   22.205   21.809    6.734
     19.830  445.188    1.168    0.067    0.402    0.067    0.463   22.732   21.307    6.617
     19.840  447.796    1.111    0.067    0.394    0.167    0.459   22.650   21.574    6.129
     19.850  440.681    1.069    0.033    0.398    0.033    0.557   22.687   21.241    6.067
     19.860  444.483    1.088    0.067    0.480    0.067    0.485   22.562   22.346    5.776
     19.870  441.965    1.020    0.100    0.408    0.067    0.542   22.275   21.476    6.238
     19.880  444.078    1.088    0.000    0.454    0.067    0.504   23.276   22.013    6.413
     19.890  445.170    1.111    0.033    0.549    0.100    0.492   23.245   21.628    6.346
     19.900  439.211    1.160    0.033    0.529    0.067    0.417   22.455   21.140    5.886
     19.910  446.679    0.823    0.033    0.503    0.138    0.557   22.748   22.387    6.328
     19.920  442.658    1.020    0.033    0.356    0.067    0.588   22.019   21.314    6.621
     19.930  444.888    1.301    0.067    0.405    0.138    0.413   22.725   21.115    6.421
     19.940  447.905    1.240    0.067    0.496    0.134    0.603   22.142   21.549    6.761
     19.950  445.516    1.505    0.033    0.304    0.067    0.459   22.694   22.044    6.146
     19.960  448.019    1.141    0.033    0.458    0.100    0.527   22.251   21.334    6.325
     19.970  444.332    1.323    0.000    0.496    0.067    0.390   22.068   20.845    6.465
     19.980  449.675    1.236    0.033    0.424    0.134    0.621   22.618   21.286    6.033
     19.990  444.450    1.437    0.000    0.338    0.134    0.387   21.897   20.746    6.254
     20.000  444.725    1.206    0.000    0.411    0.134    0.564   21.993   21.848    6.666
     20.010  440.632    1.232    0.033    0.274    0.033    0.576   22.048   20.742    6.378
     20.020  442.944    1.176    0.033    0.424    0.201    0.576   21.641   20.703    6.853
     20.030  442.197    1.062    0.000    0.258    0.201    0.462   22.315   20.927    6.312
     20.040  442.032    1.195    0.067    0.570    0.138    0.496   22.743   20.474    6.178
     20.050  443.671    1.248    0.067    0.260    0.205    0.462   21.923   20.453    6.221
     20.060  443.882    1.282    0.000    0.498    0.100    0.542   22.860   20.637    6.794
     20.070  444.858    1.213    0.067    0.525    0.067    0.542   22.944   20.677    6.603
     20.080  444.074    1.210    0.067    0.402    0.127    0.520   23.424   20.923    5.949
     20.090  447.322    1.331    0.033    0.304    0.134    0.504   23.503   21.121    6.177
     20.100  444.734    1.088    0.000    0.364    0.134    0.565   23.065   20.585    6.269
     20.110  445.604    1.153    0.033    0.378    0.134    0.557   22.654   21.087    6.335
     20.120  444.193    0.982    0.033    0.592    0.134    0.629   22.171   21.730    6.525
     20.130  443.644    1.187    0.033    0.316    0.071    0.470   22.520   21.007    6.170
     20.140  447.121    1.221    0.067    0.364    0.000    0.440   23.185   20.516    6.890
     20.150  444.472    1.248    0.000    0.405    0.100    0.504   23.253   20.554    6.533
     20.160  446.038    1.255    0.100    0.427    0.134    0.462   23.869   20.147    6.644
     20.170  443.956    1.096    0.033    0.550    0.100    0.451   23.331   20.025    6.017
     20.180  443.718    1.115    0.067    0.240    0.205    0.492   22.522   19.532    6.583
     20.190  450.675    1.069    0.100    0.445    0.172    0.322   23.715   20.435    6.301
     20.200  448.587    1.327    0.067    0.423    0.134    0.333   23.738   20.362    6.328
     20.210  447.387    1.179    0.067    0.525    0.134    0.314   23.747   20.634    6.117
     20.220  447.631    1.202    0.067    0.563    0.033    0.235   23.671   21.184    6.699
     20.230  443.977    1.096    0.100    0.498    0.033    0.553   24.165   21.137    6.775
     20.240  443.936    1.123    0.033    0.398    0.067    0.348   23.905   20.799    6.264
     20.250  441.716    1.248    0.067    0.287    0.100    0.406   24.220   20.847    6.604
     20.260  440.970    1.361    0.067    0.405    0.067    0.511   23.753   20.659    6.211
     20.270  444.311    1.312    0.100    0.244    0.100    0.462   24.353   21.336    6.787
     20.280  443.625    1.123    0.067    0.384    0.100    0.508   23.991   20.645    6.874
     20.290  446.174    1.312    0.100    0.318    0.100    0.508   24.400   21.668    7.051
     20.300  441.317    1.123    0.067    0.257    0.033    0.682   23.146   20.694    6.787
     20.310  440.942    1.217    0.067    0.447    0.067    0.632   24.092   21.161    6.608
     20.320  442.981    1.320    0.067    0.490    0.067    0.678   23.650   20.908    6.628
     20.330  438.380    1.100    0.033    0.352    0.000    0.791   22.659   21.333    6.208
     20.340  440.547    1.123    0.100    0.413    0.033    0.645   23.738   21.670    6.551
     20.350  441.013    1.062    0.067    0.472    0.000    0.716   24.140   20.734    6.286
     20.360  443.616    1.130    0.000    0.285    0.033    0.765   24.590   21.109    6.614
     20.370  437.633    1.248    0.067    0.405    0.067    0.598   23.235   20.448    6.973
     20.380  438.718    1.134    0.033    0.352    0.033    0.795   22.880   21.101    7.083
     20.390  440.239    1.335    0.000    0.341    0.033    0.712   23.683   20.690    6.419
     20.400  440.927    1.100    0.033    0.352    0.033    0.723   22.607   21.332    6.470
     20.410  438.818    1.088    0.033    0.389    0.033    0.807   23.442   20.513    7.138
     20.420  440.406    1.134    0.033    0.378    0.138    0.829   22.453   21.095    6.551
     20.430  443.761    1.217    0.033    0.314    0.033    0.598   22.965   19.873    6.178
     20.440  443.453    1.088    0.033    0.321    0.033    0.443   23.593   20.242    6.676
     20.450  443.845    1.259    0.033    0.265    0.033    0.520   23.874   20.619    6.250
     20.460  443.732    1.100    0.033    0.438    0.067    0.636   23.689   20.687    5.911
     20.470  447.947    1.187    0.033    0.491    0.134    0.451   23.827   21.066    7.045
     20.480  449.226    1.312    0.000    0.438    0.134    0.512   23.384   20.803    6.051
     20.490  449.527    1.202    0.033    0.325    0.033    0.557   22.847   21.061    6.245
     20.500  447.473    1.141    0.033    0.378    0.100    0.493   23.548   21.613    6.670
     20.510  444.950    1.141    0.033    0.423    0.067    0.455   23.386   21.350    6.164
     20.520  445.665    1.088    0.067    0.378    0.067    0.591   23.524   21.687    6.939
     20.530  447.338    1.285    0.033    0.405    0.134    0.538   22.932   20.889    6.747
     20.540  441.851    1.221    0.033    0.296    0.100    0.564   22.233   21.386    6.498
     20.550  446.560    1.115    0.033    0.349    0.067    0.618   23.165   22.688    6.797
     20.560  443.868    1.100    0.033    0.363    0.033    0.508   23.148   22.566    6.159
     20.570  444.782    1.335    0.033    0.463    0.000    0.515   23.293   21.527    6.432
     20.580  445.559    1.274    0.033    0.396    0.033    0.603   23.581   20.826    6.708
     20.590  442.076    1.320    0.033    0.496    0.067    0.553   23.054   21.200    6.005
     20.600  445.894    1.141    0.033    0.398    0.134    0.534   22.166   21.894    7.013
     20.610  444.794    1.445    0.033    0.419    0.100    0.512   22.173   21.762    6.241
     20.620  443.650    1.206    0.033    0.431    0.067    0.670   23.203   21.321    6.510
     20.630  445.256    1.141    0.033    0.338    0.067    0.519   22.263   21.993    6.656
     20.640  444.921    1.259    0.067    0.438    0.105    0.553   22.015   21.707    6.396
     20.650  443.199    1.202    0.100    0.374    0.067    0.602   22.953   21.248    6.097
     20.660  443.679    1.183    0.033    0.438    0.033    0.474   23.765   20.867    6.257
     20.670  442.345    1.339    0.033    0.423    0.100    0.492   23.020   20.424    6.121
     20.680  442.921    1.282    0.033    0.648    0.033    0.466   22.713   20.969    6.648
     20.690  444.155    1.168    0.033    0.401    0.067    0.440   22.111   20.755    6.665
     20.700  444.757    1.229    0.033    0.469    0.100    0.512   22.556   20.648    6.863
     20.710  442.245    1.047    0.033    0.364    0.201    0.496   22.766   20.062    6.265
     20.720  444.693    1.168    0.033    0.251    0.105    0.478   23.121   21.133    6.851
     20.730  443.042    1.141    0.033    0.360    0.067    0.549   22.621   20.543    6.421
     20.740  447.634    1.301    0.033    0.525    0.100    0.501   23.307   21.205    6.216
     20.750  447.134    1.339    0.000    0.603    0.067    0.561   23.247   21.064    6.484
     20.760  443.713    1.320    0.033    0.371    0.067    0.413   23.059   20.742    6.666
     20.770  442.387    1.589    0.100    0.416    0.100    0.356   23.212   20.501    7.188
     20.780  440.759    1.502    0.033    0.420    0.033    0.406   21.309   20.415    6.842
     20.790  443.661    1.392    0.067    0.363    0.033    0.705   22.773   21.064    6.882
     20.800  448.673    1.350    0.033    0.489    0.033    0.606   23.226   20.492    6.052
     20.810  442.929    1.452    0.033    0.445    0.067    0.473   22.718   20.665    6.501
     20.820  441.763    1.357    0.033    0.387    0.067    0.534   23.357   20.411    6.439
     20.830  444.159    1.308    0.033    0.405    0.067    0.564   22.216   20.277    6.747
     20.840  444.068    1.301    0.033    0.352    0.067    0.420   22.308   20.895    6.878
     20.850  440.055    1.244    0.033    0.304    0.033    0.568   22.061   20.884    6.379
     20.860  443.372    1.259    0.033    0.445    0.033    0.542   22.798   20.034    6.202
     20.870  441.051    1.229    0.033    0.341    0.100    0.617   22.580   20.774    6.683
     20.880  446.735    1.202    0.033    0.447    0.100    0.655   23.091   21.171    6.452
     20.890  447.685    1.073    0.067    0.427    0.138    0.652   24.119   20.799    6.600
     20.900  441.279    1.339    0.033    0.515    0.138    0.561   23.794   20.685    6.513
     20.910  440.627    1.399    0.033    0.323    0.100    0.568   23.114   20.069    6.286
     20.920  444.663    1.221    0.033    0.518    0.067    0.542   24.046   20.212    6.601
     20.930  446.920    1.195    0.033    0.364    0.067    0.538   23.592   20.334    6.639
     20.940  443.843    1.285    0.033    0.369    0.067    0.530   22.775   21.296    6.387
     20.950  444.584    1.051    0.067    0.420    0.138    0.535   22.350   20.976    6.800
     20.960  441.422    0.804    0.033    0.338    0.105    0.535   22.173   20.705    6.655
     20.970  441.781    1.043    0.033    0.398    0.138    0.554   22.983   20.511    6.444
     20.980  443.380    1.062    0.033    0.391    0.100    0.526   22.749   21.042    6.565
     20.990  444.217    1.035    0.033    0.311    0.100    0.417   22.781   20.475    6.357
     21.000  440.375    1.043    0.033    0.489    0.067    0.481   22.585   20.423    5.977
     21.010  444.770    1.009    0.067    0.458    0.067    0.481   22.263   20.093    6.770
     21.020  442.666    0.963    0.067    0.431    0.100    0.473   22.820   21.091    6.089
     21.030  440.450    0.929    0.067    0.529    0.138    0.508   23.152   20.278    6.424
     21.040  440.342    0.903    0.033    0.367    0.067    0.511   22.581   20.386    6.694
     21.050  437.892    1.009    0.033    0.352    0.033    0.432   22.825   19.621    6.388
     21.060  444.088    0.884    0.067    0.518    0.172    0.531   23.640   20.618    6.565
     21.070  449.582    0.956    0.000    0.479    0.067    0.519   24.351   21.464    6.786
     21.080  442.409    0.857    0.033    0.327    0.067    0.466   24.198   20.752    6.198
     21.090  443.208    0.944    0.000    0.424    0.067    0.568   23.247   20.341    5.943
     21.100  446.401    0.903    0.033    0.385    0.100    0.554   23.186   19.876    5.933
     21.110  445.581    0.910    0.067    0.398    0.105    0.588   23.007   20.504    5.907
     21.120  445.122    1.047    0.134    0.424    0.100    0.583   23.379   21.653    6.199
     21.130  443.146    1.065    0.033    0.451    0.100    0.527   23.337   20.432    6.553
     21.140  442.090    1.229    0.033    0.318    0.134    0.538   23.346   21.211    5.796
     21.150  442.861    1.437    0.033    0.445    0.100    0.489   22.719   21.215    6.287
     21.160  449.449    1.312    0.000    0.412    0.067    0.568   23.755   22.390    6.145
     21.170  448.338    1.429    0.033    0.426    0.100    0.459   24.182   21.284    6.022
     21.180  445.519    1.221    0.000    0.412    0.100    0.520   22.763   21.974    6.303
     21.190  447.973    1.384    0.033    0.529    0.100    0.440   22.425   22.229    5.785
     21.200  446.619    1.312    0.100    0.324    0.138    0.522   22.440   21.910    5.977
     21.210  449.175    1.365    0.033    0.508    0.100    0.466   22.845   21.566    6.582
     21.220  446.517    1.301    0.033    0.412    0.067    0.300   22.856   21.979    6.353
     21.230  445.409    1.335    0.000    0.496    0.067    0.576   23.161   21.224    6.147
     21.240  447.292    1.202    0.000    0.419    0.033    0.402   22.166   21.729    5.814
     21.250  444.037    1.388    0.067    0.551    0.067    0.450   22.238   21.323    5.683
     21.260  445.363    1.062    0.033    0.466    0.067    0.501   23.334   22.332    6.313
     21.270  443.040    1.134    0.067    0.314    0.067    0.485   22.212   22.214    6.413
     21.280  444.062    1.308    0.033    0.505    0.067    0.413   22.012   21.296    5.978
     21.290  438.506    1.301    0.100    0.394    0.033    0.501   22.409   21.577    6.379
     21.300  441.007    1.255    0.000    0.424    0.067    0.485   22.620   21.455    6.209
     21.310  442.023    1.168    0.033    0.367    0.138    0.538   23.156   21.681    6.747
     21.320  445.882    1.206    0.134    0.371    0.033    0.485   24.258   22.308    6.728
     21.330  445.511    1.285    0.033    0.469    0.033    0.459   23.368   22.747    6.856
     21.340  439.549    1.062    0.033    0.440    0.067    0.406   23.872   21.298    5.711
     21.350  441.168    1.267    0.033    0.398    0.067    0.587   23.949   21.846    5.548
     21.360  438.974    1.168    0.067    0.522    0.067    0.459   24.183   21.286    5.413
     21.370  439.385    1.107    0.000    0.418    0.000    0.485   23.537   22.334    6.018
     21.380  444.035    1.202    0.033    0.338    0.033    0.598   23.272   21.771    6.489
     21.390  439.392    1.058    0.067    0.473    0.067    0.482   23.682   22.076    5.830
     21.400  442.313    1.100    0.134    0.489    0.105    0.512   23.415   22.520    6.872
     21.410  438.190    1.153    0.067    0.472    0.067    0.583   23.138   22.483    6.210
     21.420  439.475    1.043    0.067    0.378    0.067    0.443   23.311   21.739    6.407
     21.430  443.322    1.020    0.000    0.431    0.067    0.538   23.608   21.935    6.361
     21.440  441.515    0.956    0.000    0.387    0.100    0.501   23.649   22.078    5.703
     21.450  443.489    1.009    0.000    0.394    0.100    0.538   23.371   21.220    6.066
     21.460  443.346    1.232    0.033    0.438    0.100    0.429   24.146   21.674    6.655
     21.470  439.769    1.062    0.033    0.345    0.067    0.470   23.303   21.261    6.328
     21.480  439.439    1.229    0.033    0.540    0.100    0.443   23.081   21.269    6.454
     21.490  438.578    1.312    0.033    0.484    0.067    0.345   22.897   21.287    6.046
     21.500  442.471    1.335    0.000    0.371    0.100    0.432   24.152   21.795    6.438
     21.510  439.454    1.213    0.033    0.424    0.067    0.489   24.220   21.271    6.423
     21.520  436.441    1.153    0.033    0.418    0.067    0.410   24.076   21.126    5.758
     21.530  442.606    1.221    0.000    0.431    0.100    0.466   23.613   21.611    7.132
     21.540  441.139    1.149    0.067    0.462    0.033    0.542   23.502   21.562    6.606
     21.550  442.264    1.339    0.033    0.338    0.067    0.447   23.664   21.133    6.725
     21.560  444.901    1.134    0.033    0.406    0.100    0.629   23.979   22.082    5.976
     21.570  445.302    1.346    0.067    0.413    0.033    0.466   22.695   21.746    6.677
     21.580  441.435    1.373    0.000    0.424    0.100    0.541   22.558   20.988    6.247
     21.590  444.224    1.403    0.033    0.445    0.067    0.493   23.358   21.371    6.524
     21.600  445.562    1.255    0.033    0.420    0.105    0.534   23.977   21.434    6.425
     21.610  444.142    1.248    0.000    0.357    0.067    0.489   24.056   21.679    6.733
     21.620  448.985    1.335    0.000    0.297    0.100    0.576   23.679   21.883    6.745
     21.630  442.573    1.221    0.000    0.411    0.100    0.557   23.688   20.365    6.139
     21.640  446.213    1.388    0.100    0.331    0.100    0.588   23.794   21.441    6.546
     21.650  448.555    1.202    0.067    0.364    0.100    0.451   23.539   20.780    6.925
     21.660  444.216    1.149    0.033    0.317    0.067    0.443   23.781   20.460    7.049
     21.670  443.816    1.115    0.033    0.364    0.100    0.553   24.018   21.043    6.588
     21.680  444.518    1.096    0.067    0.357    0.100    0.591   24.296   20.698    6.944
     21.690  445.446    1.297    0.067    0.465    0.100    0.557   23.699   21.213    6.768
     21.700  443.990    1.267    0.100    0.433    0.100    0.535   23.638   20.037    6.529
     21.710  445.170    1.282    0.134    0.431    0.100    0.470   23.280   20.655    6.521
     21.720  444.657    1.141    0.100    0.264    0.033    0.428   22.413   20.514    6.466
     21.730  444.634    0.982    0.100    0.310    0.033    0.542   23.321   20.658    6.722
     21.740  443.965    1.115    0.067    0.478    0.033    0.595   23.341   19.995    5.966
     21.750  445.202    1.267    0.033    0.484    0.100    0.591   23.242   20.908    6.348
     21.760  445.772    1.088    0.033    0.364    0.134    0.587   24.973   21.105    6.714
     21.770  441.926    1.141    0.000    0.233    0.138    0.390   23.104   21.495    6.293
     21.780  439.272    1.035    0.033    0.170    0.138    0.356   23.291   19.983    6.757
     21.790  442.694    1.043    0.000    0.376    0.100    0.387   23.861   19.636    6.515
     21.800  439.732    1.069    0.033    0.297    0.033    0.459   24.154   20.778    6.588
     21.810  444.488    1.009    0.000    0.429    0.000    0.429   23.966   20.316    6.681
     21.820  442.939    1.043    0.033    0.384    0.100    0.337   23.482   21.137    6.694
     21.830  441.194    0.940    0.033    0.364    0.033    0.459   23.931   20.852    6.845
     21.840  443.237    1.069    0.033    0.563    0.033    0.515   23.296   22.108    6.211
     21.850  445.656    1.123    0.100    0.469    0.100    0.390   22.595   21.307    6.638
     21.860  441.438    0.982    0.067    0.338    0.033    0.603   23.040   21.538    7.110
     21.870  443.676    0.990    0.033    0.498    0.033    0.387   22.797   21.637    6.734
     21.880  442.868    0.910    0.067    0.395    0.000    0.485   23.559   20.556    6.390
     21.890  440.774    0.777    0.067    0.462    0.067    0.598   24.045   20.718    6.315
     21.900  439.903    1.054    0.134    0.465    0.067    0.637   23.757   21.353    6.160
     21.910  443.627    1.274    0.067    0.472    0.000    0.557   23.012   21.903    5.662
     21.920  443.438    1.229    0.100    0.418    0.033    0.621   23.432   21.026    6.117
     21.930  440.047    0.743    0.134    0.431    0.167    0.584   22.896   21.369    5.778
     21.940  439.907    0.929    0.100    0.391    0.000    0.614   22.578   21.246    6.083
     21.950  441.708    0.910    0.100    0.503    0.033    0.648   22.353   21.415    6.070
     21.960  442.419    1.141    0.067    0.483    0.067    0.610   22.940   21.328    5.907
     21.970  440.012    1.168    0.134    0.551    0.067    0.614   22.324   21.246    5.471
     21.980  443.233    1.168    0.100    0.518    0.067    0.526   22.739   21.285    5.439
     21.990  443.280    1.202    0.100    0.498    0.033    0.383   23.061   21.521    5.800
     22.000  439.960    1.081    0.067    0.345    0.067    0.583   23.568   20.966    5.808
     22.010  440.641    1.202    0.100    0.357    0.067    0.515   22.736   21.506    6.113
     22.020  445.192    1.141    0.067    0.297    0.067    0.462   23.113   21.282    6.184
     22.030  440.601    1.149    0.100    0.424    0.033    0.489   22.815   21.216    6.297
     22.040  445.932    1.285    0.134    0.504    0.033    0.485   22.458   21.819    6.356
     22.050  446.416    1.229    0.067    0.491    0.033    0.565   22.271   22.012    6.068
     22.060  441.396    1.141    0.067    0.585    0.033    0.511   22.842   21.569    5.578
     22.070  446.647    1.062    0.134    0.342    0.033    0.542   22.138   22.279    5.537
     22.080  444.363    1.096    0.067    0.465    0.105    0.473   23.073   21.307    5.559
     22.090  445.180    1.047    0.033    0.271    0.033    0.443   23.484   21.846    5.489
     22.100  445.373    1.176    0.100    0.371    0.033    0.542   23.469   21.969    6.040
     22.110  445.971    1.028    0.100    0.582    0.000    0.504   22.895   21.384    6.077
     22.120  444.898    1.301    0.134    0.391    0.033    0.424   23.088   21.274    5.739
     22.130  442.575    1.176    0.134    0.564    0.067    0.515   21.773   22.116    6.210
     22.140  442.607    1.232    0.100    0.478    0.067    0.508   22.555   22.843    6.113
     22.150  438.922    1.123    0.100    0.346    0.033    0.379   22.080   22.102    6.030
     22.160  438.062    1.149    0.100    0.484    0.000    0.451   22.263   21.277    6.282
     22.170  439.830    1.141    0.100    0.418    0.033    0.561   22.645   20.702    5.967
     22.180  442.605    1.035    0.100    0.371    0.033    0.576   22.865   21.821    6.662
     22.190  443.156    1.035    0.033    0.338    0.027    0.549   22.785   21.853    6.526
     22.200  443.285    1.229    0.033    0.458    0.067    0.633   22.189   21.482    7.240
     22.210  440.786    1.054    0.067    0.384    0.067    0.651   22.741   20.910    7.081
     22.220  434.557    1.202    0.100    0.455    0.033    0.667   21.702   21.426    6.007
     22.230  437.112    0.948    0.100    0.424    0.134    0.477   22.152   21.670    6.511
     22.240  435.318    0.876    0.167    0.309    0.000    0.628   22.803   22.028    6.323
     22.250  439.502    0.849    0.100    0.515    0.067    0.515   22.950   21.702    6.722
     22.260  438.442    1.168    0.134    0.345    0.100    0.829   23.065   22.102    6.370
     22.270  432.266    1.088    0.134    0.364    0.067    0.610   22.140   21.722    6.049
     22.280  437.090    1.115    0.100    0.503    0.071    0.663   23.082   21.111    7.063
     22.290  440.430    0.956    0.100    0.491    0.127    0.758   22.309   21.836    6.106
     22.300  436.936    0.982    0.167    0.520    0.067    0.750   22.673   21.578    6.192
     22.310  431.753    0.849    0.067    0.418    0.033    0.591   21.329   22.134    6.268
     22.320  434.907    1.221    0.134    0.424    0.067    0.663   22.609   21.622    6.559
     22.330  435.422    1.195    0.067    0.370    0.067    0.477   21.959   21.980    6.713
     22.340  432.948    1.229    0.100    0.244    0.134    0.796   21.725   21.344    6.751
     22.350  437.772    1.153    0.100    0.404    0.100    0.690   22.963   22.737    6.732
     22.360  436.007    0.982    0.067    0.338    0.094    0.542   22.892   21.615    6.441
     22.370  436.642    1.149    0.067    0.422    0.100    0.557   22.918   22.466    6.117
     22.380  434.984    1.141    0.134    0.304    0.033    0.466   23.010   21.927    6.283
     22.390  438.433    1.153    0.134    0.466    0.100    0.652   22.477   21.560    6.054
     22.400  440.565    1.195    0.167    0.285    0.100    0.387   24.333   21.998    6.712
     22.410  437.961    1.285    0.100    0.520    0.033    0.637   22.877   21.807    6.612
     22.420  435.383    1.320    0.067    0.391    0.067    0.466   23.224   21.436    6.365
     22.430  440.608    1.244    0.134    0.478    0.033    0.356   23.125   21.252    5.806
     22.440  438.662    1.168    0.100    0.455    0.033    0.656   22.876   21.169    6.696
     22.450  437.781    1.232    0.134    0.484    0.067    0.512   23.119   20.772    6.041
     22.460  437.739    1.304    0.134    0.440    0.033    0.546   22.487   20.865    6.038
     22.470  438.492    1.365    0.033    0.434    0.067    0.614   23.693   21.151    6.712
     22.480  437.565    1.202    0.100    0.461    0.100    0.296   23.084   21.472    6.611
     22.490  433.235    1.274    0.100    0.508    0.067    0.667   22.714   22.073    6.428
     22.500  434.088    1.365    0.100    0.231    0.100    0.500   21.962   22.089    6.562
     22.510  438.225    1.179    0.100    0.394    0.033    0.451   23.710   22.107    6.867
     22.520  437.220    1.149    0.100    0.346    0.100    0.500   23.765   21.251    6.621
     22.530  438.218    1.123    0.067    0.504    0.138    0.651   22.964   21.562    6.921
     22.540  435.077    1.100    0.067    0.455    0.067    0.674   23.241   21.667    6.877
     22.550  433.180    1.194    0.100    0.320    0.067    0.546   22.638   21.081    6.766
     22.560  439.067    1.365    0.100    0.370    0.100    0.655   22.779   20.312    6.943
     22.570  440.039    1.195    0.033    0.484    0.033    0.538   24.330   20.593    6.527
     22.580  433.819    1.327    0.033    0.478    0.067    0.549   22.916   20.332    6.390
     22.590  435.822    1.141    0.100    0.293    0.000    0.508   23.100   21.074    6.057
     22.600  436.848    1.259    0.067    0.253    0.000    0.394   23.136   21.478    6.348
     22.610  440.249    1.195    0.067    0.444    0.033    0.610   22.915   21.214    6.597
     22.620  440.148    1.153    0.100    0.444    0.033    0.607   24.379   21.212    6.650
     22.630  443.257    1.073    0.033    0.444    0.100    0.848   23.054   21.524    6.600
     22.640  439.747    1.240    0.100    0.491    0.033    0.636   23.417   21.207    6.503
     22.650  441.270    1.126    0.100    0.564    0.067    0.667   22.652   21.951    6.682
     22.660  440.221    0.929    0.067    0.240    0.000    0.768   22.257   21.575    5.695
     22.670  445.765    1.035    0.067    0.515    0.033    0.663   22.508   20.962    6.037
     22.680  441.801    1.168    0.134    0.556    0.033    0.728   23.523   21.163    6.751
     22.690  442.833    1.301    0.067    0.515    0.067    0.496   23.130   21.691    7.084
     22.700  438.209    1.115    0.067    0.320    0.033    0.636   23.003   21.795    6.485
     22.710  440.487    1.115    0.067    0.459    0.000    0.489   23.017   20.656    6.967
     22.720  443.414    1.195    0.067    0.424    0.000    0.712   23.499   22.174    7.045
     22.730  442.018    1.365    0.167    0.517    0.000    0.792   23.042   22.618    6.432
     22.740  443.594    1.141    0.033    0.436    0.067    0.496   24.562   22.409    6.949
     22.750  441.093    1.392    0.067    0.334    0.033    0.765   23.427   22.356    6.611
     22.760  438.734    1.176    0.067    0.376    0.033    0.637   23.192   21.443    6.717
     22.770  439.653    1.141    0.033    0.377    0.067    0.606   23.533   20.961    7.041
     22.780  441.991    1.062    0.033    0.267    0.000    0.576   24.014   21.684    6.281
     22.790  438.752    1.206    0.033    0.444    0.033    0.682   22.575   21.751    6.907
     22.800  443.203    1.047    0.067    0.444    0.100    0.640   22.978   22.418    6.505
     22.810  443.154    1.126    0.100    0.433    0.000    0.648   22.794   22.191    6.971
     22.820  434.987    0.876    0.033    0.405    0.067    0.682   22.222   21.972    6.856
     22.830  440.895    1.285    0.100    0.384    0.000    0.739   22.771   21.246    6.902
     22.840  442.800    1.335    0.067    0.351    0.000    0.738   22.600   22.434    6.897
     22.850  441.328    1.229    0.067    0.387    0.134    0.568   23.133   21.334    6.614
     22.860  445.679    1.403    0.100    0.455    0.033    0.523   23.865   21.219    6.281
     22.870  442.416    1.380    0.100    0.291    0.033    0.788   22.814   21.405    7.395
     22.880  440.321    1.354    0.067    0.346    0.100    0.792   23.197   21.377    6.435
     22.890  441.456    1.259    0.100    0.231    0.067    0.815   23.208   20.632    6.436
     22.900  439.875    1.388    0.100    0.381    0.033    0.496   23.298   21.553    6.868
     22.910  439.902    1.320    0.134    0.237    0.033    0.594   23.216   21.915    6.671
     22.920  442.240    1.221    0.033    0.335    0.000    0.656   21.934   21.942    6.564
     22.930  444.221    1.259    0.134    0.291    0.033    0.625   21.998   21.607    7.858
     22.940  438.898    1.187    0.067    0.518    0.033    0.451   23.025   21.311    6.630
     22.950  437.108    1.285    0.100    0.415    0.033    0.777   21.729   22.401    6.751
     22.960  443.751    1.357    0.067    0.320    0.067    0.773   22.827   21.939    7.112
     22.970  442.304    1.346    0.100    0.367    0.138    0.515   22.391   21.856    6.760
     22.980  440.827    1.248    0.100    0.384    0.105    0.565   23.130   21.714    6.175
     22.990  443.205    1.248    0.067    0.346    0.033    0.424   22.383   21.519    6.594
     23.000  436.731    1.388    0.033    0.391    0.000    0.515   22.163   20.688    6.837
     23.010  442.715    1.320    0.067    0.233    0.033    0.485   23.042   21.441    6.766
     23.020  439.243    1.267    0.033    0.260    0.033    0.716   23.445   21.773    7.277
     23.030  437.669    1.468    0.067    0.240    0.033    0.629   23.015   20.952    7.091
     23.040  438.865    1.320    0.033    0.240    0.100    0.674   22.650   21.168    6.780
     23.050  438.443    1.195    0.033    0.344    0.000    0.712   22.945   20.806    6.899
     23.060  438.670    1.202    0.100    0.351    0.033    0.425   23.250   22.083    6.951
     23.070  437.089    1.176    0.134    0.339    0.067    0.459   22.423   20.406    6.597
     23.080  437.963    1.028    0.100    0.451    0.033    0.417   22.541   21.143    6.597
     23.090  433.330    1.096    0.100    0.351    0.033    0.500   22.775   21.212    6.328
     23.100  435.488    1.206    0.067    0.353    0.000    0.561   22.869   21.430    7.267
     23.110  437.313    1.308    0.067    0.353    0.033    0.523   22.790   21.735    6.385
     23.120  435.015    1.320    0.067    0.351    0.127    0.554   23.946   20.933    6.548
     23.130  437.634    0.990    0.167    0.357    0.033    0.489   22.875   21.859    6.713
     23.140  441.105    1.134    0.100    0.304    0.000    0.512   22.986   20.959    7.183
     23.150  437.213    1.267    0.067    0.367    0.000    0.591   22.354   20.452    6.500
     23.160  439.612    1.308    0.134    0.363    0.067    0.519   22.545   21.279    6.507
     23.170  438.275    1.308    0.134    0.496    0.067    0.565   22.411   20.922    6.351
     23.180  439.386    1.213    0.100    0.429    0.067    0.679   22.719   21.203    6.488
     23.190  436.190    1.073    0.100    0.353    0.100    0.758   22.153   21.514    6.492
     23.200  438.145    1.285    0.033    0.642    0.301    0.814   21.737   21.973    6.000
     23.210  432.896    1.236    0.067    0.525    0.201    0.689   22.168   22.238    6.297
     23.220  441.617    1.240    0.100    0.635    0.033    0.648   22.555   22.156    6.893
     23.230  436.700    1.126    0.067    0.409    0.134    0.879   22.253   21.995    6.582
     23.240  438.716    1.035    0.100    0.536    0.067    0.659   23.270   21.535    6.784
     23.250  435.372    1.069    0.033    0.567    0.100    0.587   23.756   21.984    5.889
     23.260  431.823    0.903    0.067    0.522    0.201    0.617   22.830   21.524    6.344
     23.270  433.993    1.100    0.100    0.331    0.033    0.689   24.122   20.852    6.407
     23.280  433.801    1.009    0.100    0.473    0.033    0.629   22.850   21.837    6.748
     23.290  437.343    0.903    0.033    0.510    0.033    0.580   23.941   20.296    7.199
     23.300  434.323    0.831    0.100    0.551    0.100    0.523   23.341   21.337    6.269
     23.310  432.697    0.956    0.033    0.408    0.172    0.606   23.682   20.799    6.658
     23.320  434.234    0.940    0.067    0.558    0.100    0.538   22.694   20.246    7.084
     23.330  432.235    1.009    0.100    0.570    0.134    0.523   23.152   21.535    6.188
     23.340  436.246    1.088    0.134    0.458    0.033    0.702   21.648   21.662    6.200
     23.350  437.471    1.035    0.033    0.433    0.033    0.482   22.840   21.822    6.510
     23.360  439.021    1.031    0.067    0.526    0.134    0.527   23.164   21.770    6.981
     23.370  431.626    1.164    0.134    0.338    0.100    0.501   22.343   21.139    6.800
     23.380  433.747    0.956    0.067    0.529    0.067    0.429   22.585   21.419    6.513
     23.390  433.452    1.009    0.100    0.345    0.167    0.569   23.055   21.127    6.210
     23.400  434.909    0.903    0.067    0.445    0.321    0.648   22.678   21.350    6.278
     23.410  433.390    0.910    0.100    0.479    0.234    0.591   23.550   21.181    6.580
     23.420  432.770    0.929    0.033    0.311    0.167    0.448   24.016   21.250    6.602
     23.430  432.812    0.993    0.067    0.352    0.361    0.568   23.446   20.801    7.318
     23.440  430.723    0.823    0.067    0.376    0.227    0.621   22.818   20.740    6.760
     23.450  431.774    1.009    0.067    0.525    0.167    0.565   22.882   20.545    6.569
     23.460  434.868    1.035    0.100    0.571    0.201    0.618   23.679   21.465    6.542
     23.470  434.441    0.993    0.067    0.331    0.201    0.501   23.349   21.424    6.733
     23.480  437.779    1.009    0.100    0.402    0.227    0.584   23.235   22.832    6.334
     23.490  431.231    0.982    0.033    0.398    0.134    0.749   23.182   21.568    6.205
     23.500  432.303    1.312    0.067    0.395    0.167    0.603   22.988   21.616    6.730
     23.510  435.842    1.126    0.067    0.436    0.194    0.811   22.718   22.277    5.932
     23.520  437.859    1.221    0.067    0.391    0.134    0.660   23.033   22.361    6.288
     23.530  433.144    1.176    0.067    0.367    0.335    0.640   22.436   21.279    5.741
     23.540  433.968    1.202    0.067    0.558    0.167    0.440   23.321   21.237    6.583
     23.550  431.997    1.020    0.033    0.532    0.100    0.546   23.425   21.460    6.174
     23.560  433.462    1.339    0.067    0.458    0.134    0.603   22.522   21.455    6.029
     23.570  433.477    1.168    0.000    0.460    0.134    0.667   23.257   21.972    5.797
     23.580  431.371    1.126    0.033    0.508    0.134    0.432   22.862   20.236    6.429
     23.590  431.763    1.069    0.067    0.525    0.138    0.799   22.256   20.913    6.315
     23.600  431.411    1.206    0.100    0.511    0.201    0.561   22.587   20.399    6.784
     23.610  432.209    1.141    0.134    0.431    0.268    0.436   22.297   20.562    6.206
     23.620  430.904    1.141    0.134    0.367    0.201    0.436   23.369   21.224    6.650
     23.630  431.195    1.100    0.100    0.480    0.167    0.402   23.338   21.095    5.936
     23.640  434.640    1.073    0.167    0.436    0.201    0.549   24.085   20.423    6.580
     23.650  435.098    0.849    0.100    0.581    0.234    0.674   22.893   21.901    6.432
     23.660  431.285    0.940    0.067    0.434    0.335    0.413   22.811   20.987    6.378
     23.670  435.667    0.967    0.100    0.498    0.134    0.357   23.137   20.379    7.064
     23.680  433.946    1.126    0.033    0.387    0.172    0.546   22.551   21.259    5.580
     23.690  434.927    1.176    0.134    0.360    0.201    0.599   22.786   21.999    6.341
     23.700  432.981    1.206    0.100    0.563    0.167    0.436   22.934   21.245    6.301
     23.710  434.949    1.206    0.100    0.505    0.167    0.573   22.409   21.261    6.356
     23.720  435.446    1.308    0.067    0.376    0.268    0.727   22.409   21.531    5.821
     23.730  441.483    1.134    0.067    0.438    0.201    0.583   22.543   22.107    6.456
     23.740  436.723    1.168    0.100    0.409    0.359    0.439   22.819   21.656    6.781
     23.750  439.635    1.160    0.100    0.563    0.199    0.489   23.231   20.965    7.218
     23.760  438.236    1.115    0.067    0.360    0.167    0.474   22.751   20.972    6.986
     23.770  432.224    0.823    0.127    0.465    0.294    0.640   22.265   20.703    6.558
     23.780  439.077    1.069    0.100    0.369    0.134    0.485   22.856   22.059    7.028
     23.790  431.582    1.433    0.100    0.364    0.167    0.659   23.464   21.336    6.050
     23.800  434.300    1.392    0.167    0.242    0.167    0.557   23.340   20.499    5.721
     23.810  433.756    1.285    0.100    0.304    0.287    0.561   22.676   20.611    6.520
     23.820  436.930    1.282    0.127    0.371    0.100    0.640   23.709   21.174    7.163
     23.830  433.824    1.096    0.067    0.376    0.167    0.474   23.342   20.614    6.804
     23.840  436.767    1.035    0.067    0.465    0.261    0.629   22.949   20.740    6.766
     23.850  434.844    1.123    0.167    0.334    0.294    0.482   22.511   20.945    6.314
     23.860  431.432    1.195    0.100    0.551    0.261    0.520   22.797   20.444    6.699
     23.870  431.553    1.255    0.100    0.605    0.295    0.667   22.496   21.376    6.396
     23.880  431.752    1.141    0.134    0.454    0.232    0.633   23.035   19.945    7.260
     23.890  438.944    1.168    0.067    0.558    0.201    0.576   23.210   20.143    5.942
     23.900  436.400    1.221    0.201    0.458    0.067    0.584   23.730   20.742    6.213
     23.910  435.770    1.221    0.194    0.429    0.154    0.607   23.951   19.753    5.573
     23.920  438.756    1.069    0.134    0.478    0.100    0.666   24.109   20.525    6.228
     23.930  439.651    1.285    0.201    0.526    0.165    0.715   23.151   19.687    6.226
     23.940  436.829    1.285    0.105    0.602    0.167    0.515   23.364   21.326    6.218
     23.950  436.927    1.248    0.067    0.411    0.134    0.610   22.837   21.923    6.240
     23.960  438.130    1.335    0.100    0.458    0.167    0.678   23.320   21.541    5.855
     23.970  431.238    1.267    0.067    0.431    0.127    0.523   23.878   21.100    5.650
     23.980  432.620    1.418    0.087    0.529    0.214    0.485   23.621   21.358    5.474
     23.990  432.171    1.373    0.167    0.484    0.261    0.750   22.486   20.642    5.867
     24.000  440.134    1.380    0.134    0.451    0.261    0.478   23.726   21.515    5.562
     24.010  434.935    1.293    0.134    0.267    0.194    0.606   22.716   21.375    6.491
     24.020  436.189    1.407    0.167    0.405    0.254    0.564   23.346   21.089    5.900
     24.030  434.992    1.168    0.201    0.623    0.285    0.656   23.690   21.210    5.883
     24.040  436.247    1.149    0.033    0.448    0.201    0.675   23.911   20.777    6.054
     24.050  435.927    1.168    0.033    0.402    0.160    0.546   23.263   21.117    6.511
     24.060  435.396    1.301    0.100    0.424    0.388    0.519   23.200   20.075    6.287
     24.070  428.731    1.153    0.033    0.487    0.201    0.561   23.519   20.615    6.001
     24.080  432.588    1.229    0.067    0.429    0.234    0.580   22.594   19.978    6.370
     24.090  433.902    1.346    0.134    0.314    0.294    0.679   23.281   20.530    6.375
     24.100  434.632    1.001    0.100    0.389    0.268    0.679   23.544   21.753    6.643
     24.110  433.527    1.069    0.100    0.493    0.361    0.735   23.185   21.297    6.562
     24.120  429.748    1.035    0.067    0.376    0.332    0.610   22.762   20.746    5.721
     24.130  430.716    0.823    0.067    0.445    0.134    0.659   22.703   21.385    6.184
     24.140  428.638    1.073    0.167    0.478    0.268    0.637   22.681   21.296    6.602
     24.150  426.880    1.035    0.033    0.378    0.321    0.584   23.064   21.656    6.064
     24.160  429.796    1.141    0.100    0.389    0.201    0.527   22.636   21.718    6.367
     24.170  427.735    1.176    0.100    0.405    0.272    0.466   22.009   20.706    6.534
     24.180  426.969    1.088    0.134    0.267    0.134    0.519   22.622   20.533    6.991
     24.190  431.553    1.202    0.100    0.391    0.234    0.724   23.013   21.031    6.124
     24.200  430.181    1.035    0.100    0.320    0.201    0.474   22.701   20.778    5.816
     24.210  434.789    1.111    0.067    0.297    0.287    0.504   23.042   21.337    6.931
     24.220  433.729    1.153    0.100    0.360    0.160    0.591   22.966   20.655    5.770
     24.230  433.945    1.096    0.134    0.429    0.160    0.573   24.077   21.004    6.102
     24.240  429.601    1.187    0.138    0.353    0.201    0.659   23.935   20.951    6.029
     24.250  428.312    1.115    0.100    0.424    0.301    0.337   22.744   20.281    6.476
     24.260  432.385    1.195    0.067    0.438    0.268    0.621   23.093   21.031    6.000
     24.270  438.268    1.035    0.134    0.427    0.366    0.485   23.097   21.573    6.655
     24.280  436.002    1.107    0.067    0.451    0.301    0.633   23.041   22.106    6.847
     24.290  432.558    1.141    0.067    0.556    0.301    0.527   23.260   22.015    6.477
     24.300  432.494    1.069    0.134    0.458    0.201    0.538   22.996   20.840    6.660
     24.310  433.371    1.115    0.067    0.447    0.234    0.554   23.047   21.710    6.249
     24.320  433.921    1.248    0.100    0.304    0.301    0.546   24.080   21.695    6.006
     24.330  433.785    1.202    0.100    0.316    0.234    0.496   23.428   21.914    5.913
     24.340  432.695    1.232    0.067    0.357    0.201    0.550   23.046   20.950    5.591
     24.350  436.006    1.327    0.094    0.491    0.429    0.772   24.072   21.534    5.900
     24.360  437.680    1.168    0.033    0.267    0.322    0.598   23.270   21.140    5.658
     24.370  433.933    1.202    0.033    0.311    0.335    0.659   22.845   20.085    5.983
     24.380  437.731    1.206    0.094    0.271    0.287    0.666   23.059   20.273    5.285
     24.390  438.564    1.176    0.067    0.395    0.100    0.728   23.964   21.425    6.533
     24.400  441.012    1.259    0.067    0.293    0.067    0.728   22.351   22.514    7.261
     24.410  432.824    1.418    0.000    0.366    0.094    0.776   22.369   21.882    6.257
     24.420  433.722    1.301    0.100    0.391    0.033    0.614   21.951   21.247    6.983
     24.430  435.494    1.343    0.067    0.233    0.167    0.705   22.848   21.711    6.699
     24.440  435.710    1.312    0.033    0.462    0.167    0.776   22.273   21.101    6.617
     24.450  433.117    1.221    0.067    0.317    0.198    0.690   23.014   21.699    6.189
     24.460  437.472    1.195    0.100    0.364    0.100    0.792   22.317   22.361    6.703
     24.470  435.081    1.195    0.033    0.455    0.234    0.796   22.048   21.339    6.247
     24.480  437.223    1.195    0.033    0.409    0.268    0.454   22.573   22.144    7.325
     24.490  432.569    1.259    0.067    0.173    0.227    0.644   21.941   21.862    6.912
     24.500  434.450    1.248    0.131    0.422    0.261    0.803   22.387   22.293    6.325
     24.510  436.988    1.176    0.067    0.455    0.354    0.800   21.871   21.518    6.855
     24.520  436.902    1.229    0.100    0.357    0.335    0.848   22.761   21.699    6.491
     24.530  435.706    1.153    0.221    0.302    0.187    0.644   23.199   21.365    6.489
     24.540  439.618    1.274    0.134    0.447    0.227    0.584   23.800   21.747    6.491
     24.550  431.494    1.062    0.100    0.357    0.414    0.894   22.489   21.852    6.107
     24.560  434.684    1.009    0.100    0.424    0.134    0.686   22.644   20.580    6.523
     24.570  430.785    1.217    0.067    0.351    0.281    0.803   22.793   20.582    6.223
     24.580  435.955    1.126    0.134    0.455    0.254    0.815   22.532   21.383    6.301
     24.590  437.767    1.373    0.167    0.405    0.254    0.709   23.293   21.673    6.439
     24.600  436.051    1.009    0.100    0.522    0.120    0.626   22.049   21.543    6.477
     24.610  436.654    1.141    0.033    0.518    0.325    0.618   22.728   21.890    6.905
     24.620  435.968    1.123    0.100    0.462    0.254    0.713   22.524   21.690    7.201
     24.630  434.199    1.195    0.067    0.398    0.100    0.690   22.212   21.252    6.422
     24.640  438.945    1.043    0.067    0.525    0.160    0.777   23.482   22.091    6.943
     24.650  438.290    1.232    0.134    0.556    0.167    0.887   22.919   21.841    6.852
     24.660  435.073    1.149    0.100    0.572    0.167    0.856   22.289   22.824    6.834
     24.670  434.943    1.043    0.100    0.465    0.348    0.932   22.915   22.093    7.391
     24.680  438.487    0.982    0.067    0.444    0.227    0.845   22.301   22.672    6.881
     24.690  438.436    1.035    0.100    0.388    0.201    0.962   22.908   22.457    6.669
     24.700  437.091    1.062    0.033    0.383    0.294    0.735   22.791   21.566    6.159
     24.710  440.165    0.849    0.067    0.369    0.201    0.796   22.672   22.007    6.860
     24.720  433.540    1.020    0.067    0.418    0.134    0.769   23.279   22.975    5.994
     24.730  437.587    0.982    0.067    0.484    0.187    0.716   23.175   21.142    5.929
     24.740  434.564    0.937    0.033    0.353    0.321    0.762   23.101   20.995    6.004
     24.750  432.706    0.944    0.067    0.331    0.194    0.773   22.560   20.344    6.225
     24.760  435.000    1.024    0.067    0.391    0.269    0.796   23.937   21.593    5.903
     24.770  438.272    1.016    0.201    0.369    0.165    0.572   23.677   22.425    6.191
     24.780  432.409    0.884    0.100    0.309    0.201    0.667   22.570   21.037    5.819
     24.790  437.152    1.213    0.100    0.293    0.255    0.716   23.990   21.268    5.524
     24.800  431.524    0.990    0.067    0.297    0.294    0.670   23.454   21.090    6.390
     24.810  437.353    1.009    0.167    0.469    0.167    0.488   22.635   21.700    6.453
     24.820  431.572    0.933    0.167    0.398    0.265    0.811   22.402   22.377    6.348
     24.830  431.722    1.073    0.100    0.327    0.268    0.466   22.837   21.287    5.735
     24.840  437.507    1.206    0.067    0.418    0.269    0.769   22.971   21.879    5.639
     24.850  434.332    1.107    0.134    0.338    0.294    0.689   23.183   20.860    6.387
     24.860  436.890    1.202    0.134    0.507    0.239    0.564   23.166   20.980    6.160
     24.870  435.350    1.134    0.167    0.380    0.167    0.527   23.065   21.426    6.356
     24.880  436.532    1.195    0.134    0.409    0.268    0.773   22.858   22.023    6.156
     24.890  436.068    1.202    0.100    0.309    0.167    0.727   23.376   22.257    5.962
     24.900  428.781    1.062    0.100    0.465    0.294    0.678   22.695   21.308    5.643
     24.910  434.650    1.202    0.100    0.447    0.328    0.629   23.280   21.588    5.585
     24.920  434.751    1.176    0.167    0.589    0.221    0.716   23.364   21.162    5.557
     24.930  436.103    1.285    0.100    0.398    0.301    0.932   23.208   21.912    5.827
     24.940  433.822    1.009    0.194    0.366    0.147    0.660   22.676   21.022    5.692
     24.950  433.137    1.088    0.094    0.413    0.227    0.721   22.898   20.217    6.024
     24.960  430.438    1.206    0.033    0.353    0.167    0.754   23.105   20.432    5.904
     24.970  435.995    1.293    0.067    0.518    0.127    0.837   23.391   21.019    6.586
     24.980  432.050    1.312    0.067    0.387    0.167    0.765   23.627   20.944    7.005
     24.990  431.082    1.282    0.067    0.431    0.187    0.648   23.368   21.702    6.952
     25.000  432.193    1.373    0.033    0.447    0.261    0.738   23.757   21.187    6.220
     25.010  430.724    1.274    0.094    0.482    0.194    0.834   22.887   21.446    5.922
     25.020  435.619    1.415    0.100    0.480    0.205    0.878   23.567   21.368    6.422
     25.030  437.024    1.270    0.167    0.364    0.201    0.686   23.885   21.474    6.876
     25.040  436.770    1.248    0.100    0.510    0.221    0.743   22.164   21.693    6.375
     25.050  435.417    1.221    0.100    0.360    0.167    0.519   22.459   20.978    6.677
     25.060  434.470    1.232    0.033    0.371    0.234    0.815   23.406   20.991    5.945
     25.070  435.698    1.285    0.100    0.455    0.239    0.901   22.837   21.948    6.357
     25.080  431.681    1.346    0.127    0.420    0.167    0.663   22.883   21.063    6.360
     25.090  433.130    1.221    0.067    0.384    0.205    0.705   22.335   21.354    6.182
     25.100  431.874    1.289    0.094    0.405    0.227    0.663   21.507   20.474    6.816
     25.110  437.157    1.301    0.100    0.391    0.261    0.670   21.801   20.442    5.976
     25.120  433.783    1.339    0.067    0.469    0.234    0.675   22.579   20.740    6.153
     25.130  435.295    1.229    0.167    0.401    0.294    0.720   22.173   20.953    6.508
     25.140  440.387    1.225    0.100    0.427    0.167    0.716   23.194   21.993    6.765
     25.150  441.481    1.123    0.033    0.431    0.294    0.713   23.064   20.975    6.285
     25.160  442.568    1.293    0.033    0.465    0.354    0.694   22.991   22.437    6.552
     25.170  439.774    1.179    0.100    0.529    0.462    0.807   22.432   21.347    6.402
     25.180  441.049    1.301    0.067    0.570    0.272    1.018   22.609   22.676    6.172
     25.190  442.124    1.195    0.100    0.424    0.381    0.844   22.556   21.901    6.679
     25.200  441.493    1.153    0.094    0.514    0.302    0.860   22.559   20.986    6.549
     25.210  439.904    1.263    0.134    0.558    0.254    0.747   22.796   21.529    6.548
     25.220  439.690    1.088    0.067    0.538    0.227    0.807   22.839   21.582    6.781
     25.230  437.864    1.259    0.134    0.431    0.261    0.793   22.378   20.701    6.873
     25.240  433.477    1.153    0.060    0.307    0.221    0.901   22.715   20.524    6.730
     25.250  434.421    1.141    0.033    0.391    0.227    0.765   22.130   20.724    6.102
     25.260  432.689    1.195    0.000    0.304    0.234    0.811   23.116   21.543    6.188
     25.270  434.567    1.308    0.067    0.376    0.221    1.061   23.346   21.144    5.891
     25.280  436.286    1.357    0.000    0.334    0.201    0.826   23.709   22.045    6.592
     25.290  432.256    1.301    0.100    0.360    0.134    0.811   23.157   21.296    7.496
     25.300  437.171    1.168    0.134    0.369    0.134    0.876   22.983   21.516    6.660
     25.310  438.422    1.452    0.067    0.469    0.167    0.876   22.518   21.473    6.298
     25.320  433.089    1.213    0.100    0.331    0.134    0.667   22.568   20.537    6.541
     25.330  432.426    1.221    0.067    0.320    0.201    0.633   23.166   20.411    6.933
     25.340  436.641    1.168    0.100    0.180    0.227    0.644   22.477   20.402    6.884
     25.350  436.361    1.168    0.067    0.300    0.272    0.800   22.701   20.623    6.179
     25.360  434.920    1.202    0.134    0.267    0.265    0.765   22.722   20.877    5.853
     25.370  436.554    1.339    0.100    0.371    0.167    0.690   22.374   20.544    5.816
     25.380  436.605    1.202    0.134    0.300    0.134    0.867   22.633   20.718    6.322
     25.390  435.553    1.149    0.033    0.311    0.335    0.762   21.874   20.713    6.358
     25.400  433.529    1.149    0.127    0.260    0.239    0.564   22.622   20.745    6.259
     25.410  438.697    1.176    0.100    0.334    0.127    0.698   22.342   21.338    5.892
     25.420  438.059    1.062    0.033    0.369    0.234    0.887   22.234   21.388    6.167
     25.430  434.772    1.141    0.033    0.334    0.194    0.474   22.606   20.143    5.992
     25.440  432.222    0.993    0.094    0.334    0.328    0.727   21.473   21.888    6.013
     25.450  437.807    1.221    0.067    0.274    0.272    0.887   22.117   21.514    6.189
     25.460  435.272    1.221    0.033    0.357    0.227    0.966   21.629   21.228    6.337
     25.470  439.856    1.236    0.100    0.334    0.201    0.970   22.174   22.038    6.445
     25.480  439.271    1.176    0.100    0.307    0.221    0.951   21.844   21.837    6.773
     25.490  440.271    1.202    0.100    0.367    0.100    0.716   22.757   21.579    5.913
     25.500  436.018    1.361    0.134    0.260    0.100    0.819   21.514   21.346    6.452
     25.510  435.804    1.248    0.100    0.293    0.167    0.652   21.917   21.146    6.343
     25.520  430.854    1.248    0.100    0.402    0.100    0.541   22.194   20.326    6.164
     25.530  435.597    0.963    0.100    0.398    0.205    0.606   21.890   21.372    5.788
     25.540  439.680    1.035    0.100    0.260    0.100    0.712   22.395   21.454    6.047
     25.550  436.743    1.335    0.100    0.394    0.160    0.788   22.877   21.147    6.607
     25.560  436.691    1.100    0.100    0.371    0.167    0.948   22.556   21.400    6.677
     25.570  435.322    1.123    0.100    0.247    0.221    0.834   22.983   20.750    6.456
     25.580  437.802    1.035    0.134    0.311    0.258    0.614   22.849   21.434    6.435
     25.590  429.772    1.073    0.160    0.278    0.127    0.656   22.129   20.893    6.556
     25.600  435.778    1.035    0.134    0.405    0.100    0.841   23.143   22.605    7.141
     25.610  435.583    1.100    0.094    0.300    0.194    0.735   23.589   21.446    6.347
     25.620  433.776    1.069    0.067    0.267    0.134    0.621   22.977   21.352    6.510
     25.630  438.296    0.963    0.067    0.401    0.154    0.603   22.342   21.041    6.548
     25.640  433.300    1.069    0.194    0.405    0.187    0.572   22.782   20.335    6.226
     25.650  432.455    1.176    0.100    0.293    0.067    0.837   22.042   21.601    6.405
     25.660  435.938    0.990    0.134    0.300    0.100    0.773   22.269   21.155    6.110
     25.670  436.935    1.134    0.067    0.297    0.100    1.106   23.322   22.039    5.897
     25.680  436.236    1.047    0.134    0.334    0.187    0.880   22.873   21.949    6.502
     25.690  434.279    1.153    0.100    0.311    0.100    0.849   23.007   22.669    6.386
     25.700  435.330    1.009    0.067    0.307    0.201    1.075   23.194   22.867    6.348
     25.710  435.071    0.956    0.067    0.281    0.060    0.856   22.950   21.828    6.742
     25.720  439.287    1.100    0.033    0.374    0.198    0.947   22.630   22.377    6.846
     25.730  438.508    1.073    0.067    0.505    0.100    0.890   21.775   22.537    6.631
     25.740  431.914    1.202    0.127    0.401    0.067    0.811   22.122   22.491    7.234
     25.750  436.599    1.160    0.067    0.274    0.239    0.690   22.338   22.467    7.081
     25.760  431.554    1.069    0.067    0.267    0.134    0.845   22.435   22.253    6.838
     25.770  434.886    1.160    0.067    0.341    0.172    0.698   22.647   21.455    6.837
     25.780  437.851    1.100    0.000    0.341    0.167    0.550   23.029   22.362    7.423
     25.790  437.275    1.149    0.033    0.318    0.134    0.708   22.379   21.977    6.997
     25.800  436.652    1.282    0.000    0.232    0.160    0.671   22.759   22.439    6.940
     25.810  434.270    1.285    0.033    0.316    0.100    0.720   22.258   22.214    6.487
     25.820  436.028    1.259    0.000    0.311    0.134    0.758   24.116   22.093    6.814
     25.830  432.866    1.373    0.033    0.378    0.100    0.751   22.064   22.013    7.095
     25.840  436.991    1.035    0.067    0.374    0.100    0.561   22.956   21.113    6.988
     25.850  434.175    1.293    0.067    0.274    0.201    0.807   23.605   21.601    7.660
     25.860  434.735    1.232    0.033    0.345    0.201    0.640   23.383   21.550    6.797
     25.870  435.344    1.301    0.033    0.345    0.134    0.755   22.439   21.496    6.878
     25.880  430.093    1.285    0.000    0.314    0.134    0.732   22.610   22.614    7.305
     25.890  431.008    1.240    0.000    0.503    0.134    0.573   22.047   20.362    7.710
     25.900  437.580    1.327    0.033    0.345    0.100    0.686   23.664   22.161    7.755
     25.910  437.076    1.365    0.000    0.304    0.134    0.652   23.187   21.542    7.058
     25.920  433.986    1.346    0.033    0.447    0.100    0.531   22.851   20.759    7.224
     25.930  433.556    1.380    0.033    0.218    0.261    0.686   22.573   21.407    6.972
     25.940  437.634    1.334    0.067    0.479    0.201    0.705   23.385   21.695    7.394
     25.950  430.104    1.274    0.000    0.285    0.167    0.735   22.642   21.076    6.937
     25.960  431.582    1.100    0.033    0.409    0.201    0.818   23.162   21.253    6.899
     25.970  435.492    1.179    0.067    0.285    0.160    0.845   23.286   22.129    6.689
     25.980  437.082    1.301    0.033    0.371    0.167    0.814   24.032   22.023    6.572
     25.990  434.448    1.365    0.000    0.472    0.134    0.512   23.075   21.139    6.496
     26.000  435.062    1.301    0.067    0.461    0.205    0.576   22.950   21.443    6.646
     26.010  434.869    1.248    0.033    0.285    0.167    0.724   23.526   20.239    6.903
     26.020  429.853    1.339    0.033    0.416    0.205    0.603   22.820   20.830    6.903
     26.030  436.066    1.407    0.033    0.247    0.205    0.557   23.288   22.146    6.577
     26.040  435.181    1.206    0.033    0.412    0.306    0.554   22.555   20.900    6.990
     26.050  437.445    1.263    0.134    0.281    0.201    0.580   23.634   21.424    7.310
     26.060  434.588    1.308    0.000    0.307    0.160    0.750   23.528   21.686    6.777
     26.070  435.713    1.248    0.000    0.300    0.201    0.902   23.527   21.311    6.913
     26.080  437.061    1.187    0.134    0.394    0.433    0.856   25.035   20.828    6.444
     26.090  435.101    1.088    0.067    0.367    0.328    0.936   23.385   21.361    6.518
     26.100  432.454    1.357    0.033    0.352    0.134    0.735   23.803   21.050    6.576
     26.110  433.336    1.229    0.033    0.331    0.301    0.686   24.147   20.806    7.149
     26.120  434.430    1.373    0.033    0.338    0.167    0.773   23.862   21.388    7.560
     26.130  434.919    1.195    0.033    0.327    0.167    0.656   23.691   20.379    7.046
     26.140  436.600    1.248    0.033    0.345    0.201    0.633   23.613   21.168    7.051
     26.150  432.638    1.392    0.033    0.331    0.234    0.773   23.512   20.966    6.663
     26.160  435.653    1.168    0.033    0.293    0.167    0.876   23.135   20.829    6.980
     26.170  438.272    1.255    0.033    0.394    0.100    0.846   23.673   21.276    6.949
     26.180  439.544    1.229    0.000    0.300    0.167    0.670   23.523   20.830    7.465
     26.190  435.612    1.308    0.033    0.307    0.167    0.788   23.500   20.899    7.256
     26.200  436.707    1.475    0.100    0.398    0.134    0.675   23.900   21.467    7.461
     26.210  431.427    1.168    0.033    0.297    0.234    0.693   23.990   20.889    6.519
     26.220  434.140    1.221    0.000    0.545    0.201    0.641   23.401   20.710    7.164
     26.230  433.354    1.035    0.000    0.423    0.167    0.610   24.202   20.922    6.945
     26.240  434.175    1.270    0.033    0.438    0.100    0.523   24.466   21.403    7.035
     26.250  432.524    1.376    0.000    0.505    0.201    0.667   23.750   20.822    6.972
     26.260  433.565    1.259    0.033    0.342    0.167    0.603   23.382   21.001    7.187
     26.270  430.697    1.327    0.067    0.405    0.134    0.781   23.391   21.824    6.324
     26.280  432.056    1.320    0.067    0.293    0.167    0.599   23.709   20.887    7.279
     26.290  437.578    1.308    0.033    0.281    0.235    0.901   24.630   21.394    6.888
     26.300  435.205    1.274    0.067    0.427    0.134    0.626   23.951   20.389    6.657
     26.310  435.797    1.434    0.033    0.479    0.167    0.754   23.754   21.399    6.798
     26.320  433.218    1.487    0.000    0.427    0.134    0.637   24.021   20.738    6.980
     26.330  431.293    1.417    0.067    0.465    0.067    0.606   23.577   21.238    6.266
     26.340  430.043    1.392    0.033    0.338    0.201    0.795   24.044   21.293    7.142
     26.350  431.677    1.346    0.000    0.247    0.167    0.614   23.277   19.951    6.588
     26.360  434.435    1.388    0.033    0.431    0.299    0.857   23.713   21.178    7.017
     26.370  431.520    1.308    0.033    0.392    0.134    0.951   23.543   21.679    7.064
     26.380  432.045    1.232    0.033    0.452    0.167    0.762   23.859   20.361    7.003
     26.390  434.551    1.229    0.067    0.345    0.227    0.663   23.174   21.099    6.768
     26.400  438.384    1.229    0.033    0.385    0.201    0.758   23.746   21.228    6.891
     26.410  437.458    1.202    0.033    0.532    0.205    0.807   23.933   21.793    6.104
     26.420  434.275    1.339    0.033    0.371    0.167    0.765   23.615   21.109    6.162
     26.430  433.599    1.229    0.033    0.479    0.234    0.576   23.925   21.847    6.481
     26.440  433.849    1.255    0.033    0.472    0.134    0.758   23.801   21.344    6.855
     26.450  433.224    1.392    0.067    0.445    0.167    0.773   23.759   21.124    6.651
     26.460  432.565    1.141    0.033    0.512    0.134    0.754   24.183   21.375    6.719
     26.470  433.256    1.354    0.033    0.565    0.100    0.769   23.260   20.243    6.703
     26.480  433.566    1.312    0.000    0.486    0.134    0.738   24.465   21.050    6.625
     26.490  433.131    1.248    0.033    0.452    0.134    0.664   24.373   20.368    6.867
     26.500  434.137    1.213    0.000    0.456    0.234    0.902   23.271   21.045    6.461
     26.510  432.299    1.206    0.033    0.479    0.134    0.656   23.147   21.841    6.666
     26.520  431.974    1.153    0.067    0.599    0.100    0.705   22.708   21.089    6.452
     26.530  431.269    1.202    0.100    0.371    0.100    0.751   23.098   20.534    6.644
     26.540  432.737    1.308    0.033    0.623    0.067    0.841   23.540   22.506    6.346
     26.550  431.596    1.195    0.033    0.436    0.067    0.660   22.888   20.937    6.510
     26.560  431.787    1.335    0.033    0.391    0.067    0.698   23.659   20.801    6.714
     26.570  430.089    1.262    0.000    0.374    0.100    0.572   23.684   21.054    6.691
     26.580  433.654    1.380    0.138    0.394    0.094    0.739   23.030   21.473    6.934
     26.590  432.153    1.115    0.033    0.371    0.105    0.818   23.825   20.920    6.829
     26.600  433.349    1.168    0.134    0.378    0.100    0.693   23.609   21.553    6.335
     26.610  434.151    1.229    0.033    0.271    0.033    0.723   23.204   21.781    6.437
     26.620  432.584    1.297    0.033    0.371    0.134    0.496   23.887   20.566    6.690
     26.630  431.619    1.373    0.033    0.307    0.134    0.527   22.995   20.992    6.349
     26.640  436.220    1.126    0.033    0.364    0.201    0.603   24.120   20.861    6.118
     26.650  433.995    1.335    0.033    0.293    0.265    0.440   23.095   21.884    6.493
     26.660  434.038    1.293    0.067    0.360    0.167    0.463   22.679   20.368    6.407
     26.670  431.000    1.388    0.105    0.314    0.234    0.618   23.092   20.189    7.414
     26.680  434.811    1.221    0.033    0.353    0.306    0.535   24.294   20.518    7.052
     26.690  433.750    1.282    0.100    0.214    0.194    0.663   23.004   20.415    6.939
     26.700  433.224    1.278    0.000    0.380    0.239    0.542   22.828   20.186    7.184
     26.710  432.926    1.434    0.033    0.367    0.227    0.496   22.628   19.935    6.632
     26.720  433.335    1.179    0.033    0.360    0.261    0.466   22.226   21.706    6.863
     26.730  431.715    1.035    0.067    0.147    0.201    0.538   23.462   20.147    5.934
     26.740  428.860    1.149    0.067    0.274    0.201    0.455   22.425   20.032    6.670
     26.750  433.400    1.195    0.033    0.307    0.167    0.447   23.768   20.210    6.009
     26.760  434.096    1.248    0.033    0.233    0.134    0.546   22.431   20.809    5.890
     26.770  433.115    0.698    0.067    0.367    0.167    0.610   23.032   20.802    6.455
     26.780  430.422    0.637    0.067    0.320    0.239    0.524   23.084   19.978    6.209
     26.790  430.815    0.743    0.067    0.385    0.201    0.531   22.997   20.279    6.533
     26.800  432.114    0.592    0.033    0.321    0.234    0.610   22.595   20.550    6.363
     26.810  428.868    0.754    0.033    0.354    0.201    0.399   22.843   20.095    6.606
     26.820  433.244    0.770    0.067    0.405    0.234    0.440   22.962   20.310    6.900
     26.830  437.382    0.796    0.067    0.438    0.234    0.368   24.104   20.036    6.416
     26.840  435.802    0.914    0.100    0.445    0.268    0.622   24.555   20.486    6.461
     26.850  434.873    0.796    0.033    0.401    0.134    0.436   23.374   19.641    7.150
     26.860  436.160    0.717    0.033    0.341    0.239    0.371   23.782   20.253    6.859
     26.870  436.740    0.849    0.067    0.345    0.205    0.349   23.681   20.025    6.425
     26.880  436.753    0.701    0.000    0.445    0.332    0.504   24.115   20.540    6.286
     26.890  433.372    0.770    0.033    0.345    0.167    0.421   23.827   20.482    7.209
     26.900  431.189    0.857    0.067    0.440    0.167    0.341   23.216   19.957    6.519
     26.910  433.561    0.804    0.067    0.438    0.134    0.588   22.454   19.731    6.762
     26.920  433.138    0.903    0.067    0.348    0.100    0.368   23.120   19.900    6.578
     26.930  436.170    0.796    0.033    0.274    0.134    0.633   23.605   20.578    6.450
     26.940  436.240    0.777    0.067    0.364    0.100    0.519   23.138   19.942    6.906
     26.950  434.494    1.229    0.067    0.247    0.094    0.512   23.069   20.593    6.407
     26.960  433.045    1.251    0.067    0.405    0.201    0.505   22.593   20.462    6.745
     26.970  436.459    1.301    0.067    0.405    0.201    0.587   23.709   21.368    6.182
     26.980  433.942    1.088    0.067    0.431    0.134    0.565   22.656   20.470    6.396
     26.990  431.622    1.088    0.033    0.348    0.167    0.610   22.577   19.537    6.650
     27.000  434.897    1.206    0.067    0.334    0.167    0.542   23.062   20.352    6.603
     27.010  429.480    1.293    0.100    0.443    0.033    0.481   21.352   19.222    6.476
     27.020  430.506    1.096    0.100    0.278    0.033    0.508   21.775   19.414    7.004
     27.030  431.590    1.100    0.134    0.341    0.067    0.436   21.914   20.388    6.405
     27.040  435.670    1.069    0.067    0.424    0.100    0.330   22.365   19.737    6.738
     27.050  435.427    1.062    0.067    0.281    0.067    0.462   20.601   19.471    6.999
     27.060  430.236    1.043    0.067    0.281    0.033    0.428   21.252   19.508    6.655
     27.070  435.476    0.849    0.100    0.285    0.100    0.493   21.535   20.408    6.415
     27.080  428.485    0.948    0.033    0.401    0.033    0.439   20.935   20.219    6.273
     27.090  433.799    0.940    0.033    0.334    0.033    0.580   20.501   19.830    6.446
     27.100  429.111    0.990    0.033    0.345    0.134    0.712   21.543   19.659    6.470
     27.110  436.625    1.267    0.033    0.127    0.033    0.610   21.389   20.287    6.390
     27.120  436.357    1.160    0.100    0.314    0.033    0.678   22.667   20.749    6.133
     27.130  433.153    1.141    0.067    0.445    0.000    0.557   20.650   20.205    6.393
     27.140  431.422    1.123    0.067    0.387    0.033    0.588   21.612   20.140    6.293
     27.150  431.403    1.001    0.033    0.300    0.033    0.580   21.494   20.230    5.865
     27.160  433.219    1.141    0.100    0.405    0.033    0.700   21.373   20.596    5.865
     27.170  431.616    1.445    0.067    0.364    0.134    0.531   21.790   19.245    6.440
     27.180  431.021    1.016    0.100    0.419    0.067    0.629   21.949   20.096    6.324
     27.190  433.609    1.062    0.067    0.465    0.067    0.591   21.724   20.570    6.264
     27.200  433.498    0.956    0.067    0.510    0.067    0.629   21.237   20.350    6.050
     27.210  434.897    1.164    0.033    0.455    0.000    0.519   22.385   20.994    5.779
     27.220  437.694    1.229    0.105    0.581    0.000    0.698   22.291   20.901    5.933
     27.230  436.773    0.990    0.134    0.547    0.067    0.614   23.423   20.689    6.301
     27.240  434.500    0.956    0.067    0.352    0.100    0.663   21.669   20.169    5.882
     27.250  432.401    0.910    0.033    0.438    0.000    0.633   22.132   21.094    5.802
     27.260  438.622    0.963    0.033    0.360    0.033    0.569   22.435   21.112    6.849
     27.270  427.391    1.149    0.067    0.525    0.134    0.663   22.828   20.873    6.512
     27.280  430.528    0.963    0.033    0.427    0.033    0.486   22.669   20.940    6.505
     27.290  432.200    0.963    0.134    0.431    0.134    0.564   22.162   21.014    6.917
     27.300  431.773    0.823    0.067    0.491    0.167    0.565   22.594   19.765    6.378
     27.310  430.612    0.804    0.067    0.353    0.167    0.679   23.251   20.538    6.450
     27.320  429.581    0.584    0.100    0.469    0.033    0.455   23.391   19.637    5.730
     27.330  430.387    0.914    0.067    0.338    0.134    0.523   23.155   19.674    6.033
     27.340  435.194    1.035    0.033    0.338    0.100    0.326   23.689   19.644    6.565
     27.350  428.740    0.929    0.033    0.496    0.100    0.421   22.845   19.552    6.292
     27.360  429.193    0.993    0.033    0.512    0.105    0.557   22.530   19.860    6.514
     27.370  430.071    0.823    0.033    0.258    0.167    0.451   22.545   20.801    6.116
     27.380  430.014    0.743    0.033    0.087    0.100    0.497   23.240   19.771    5.779
     27.390  429.893    0.849    0.033    0.401    0.067    0.584   22.574   19.756    5.740
     27.400  431.006    0.849    0.033    0.261    0.138    0.686   22.713   19.897    6.821
     27.410  431.828    0.884    0.033    0.247    0.067    0.554   22.366   21.026    6.185
     27.420  430.638    0.937    0.033    0.345    0.100    0.641   22.653   20.809    6.213
     27.430  426.165    0.914    0.033    0.240    0.100    0.387   22.737   20.395    6.289
     27.440  431.800    1.043    0.033    0.444    0.067    0.425   23.435   20.455    6.607
     27.450  429.828    0.967    0.067    0.345    0.100    0.482   22.507   20.359    6.326
     27.460  429.445    0.717    0.033    0.274    0.100    0.330   21.914   19.764    6.803
     27.470  428.495    0.690    0.033    0.285    0.134    0.550   21.968   19.814    5.944
     27.480  427.718    0.504    0.033    0.345    0.100    0.470   21.792   19.820    5.720
     27.490  429.648    0.584    0.067    0.325    0.100    0.390   22.601   20.200    6.165
     27.500  429.201    0.717    0.033    0.267    0.033    0.489   22.887   20.732    5.720
     27.510  430.919    0.690    0.033    0.424    0.000    0.515   23.321   20.275    6.139
     27.520  428.428    1.009    0.067    0.267    0.067    0.420   21.948   20.454    6.158
     27.530  431.702    0.777    0.033    0.465    0.167    0.432   22.982   19.986    6.313
     27.540  428.099    0.398    0.033    0.371    0.105    0.421   22.781   20.197    5.874
     27.550  428.752    0.478    0.033    0.278    0.067    0.425   23.624   20.174    6.592
     27.560  430.255    0.539    0.100    0.258    0.105    0.425   22.719   20.556    5.958
     27.570  431.454    0.478    0.033    0.391    0.000    0.493   22.685   20.949    6.119
     27.580  429.328    0.292    0.033    0.274    0.033    0.432   22.782   19.135    5.991
     27.590  429.414    0.398    0.033    0.398    0.071    0.489   23.191   19.940    5.815
     27.600  427.556    0.557    0.033    0.357    0.033    0.550   22.945   20.240    6.371
     27.610  434.835    0.592    0.033    0.364    0.067    0.394   22.570   20.830    6.876
     27.620  431.921    0.425    0.033    0.338    0.067    0.413   22.085   21.277    6.138
     27.630  435.116    0.565    0.033    0.278    0.000    0.440   23.056   20.776    6.663
     27.640  434.899    0.584    0.100    0.274    0.067    0.398   23.747   20.269    6.156
     27.650  432.168    0.557    0.000    0.233    0.033    0.550   22.754   20.553    6.391
     27.660  433.853    0.531    0.100    0.398    0.033    0.406   22.807   21.014    6.279
     27.670  431.227    0.531    0.067    0.378    0.100    0.421   23.851   20.125    5.980
     27.680  436.198    0.557    0.033    0.443    0.033    0.497   23.564   20.890    6.834
     27.690  436.302    0.345    0.033    0.300    0.134    0.451   23.570   20.805    6.393
     27.700  434.127    0.584    0.033    0.385    0.134    0.406   23.108   19.925    6.327
     27.710  432.040    0.379    0.067    0.385    0.067    0.425   23.584   20.893    6.043
     27.720  437.923    0.671    0.033    0.398    0.134    0.602   23.826   20.945    5.813
     27.730  433.557    0.724    0.067    0.424    0.134    0.485   24.006   20.837    6.371
     27.740  435.534    0.956    0.033    0.240    0.134    0.406   23.623   20.246    5.485
     27.750  434.491    0.963    0.134    0.371    0.033    0.353   22.274   20.583    5.645
     27.760  431.862    0.796    0.067    0.348    0.067    0.471   23.476   20.124    5.686
     27.770  435.205    1.016    0.033    0.267    0.100    0.440   24.115   20.222    5.357
     27.780  433.847    1.016    0.033    0.320    0.067    0.462   24.014   20.213    5.497
     27.790  432.637    0.929    0.067    0.324    0.100    0.390   23.641   20.097    5.691
     27.800  434.638    0.664    0.067    0.187    0.167    0.459   23.988   20.556    5.457
     27.810  432.314    0.910    0.067    0.338    0.100    0.421   24.073   19.752    5.436
     27.820  433.325    0.903    0.033    0.424    0.134    0.470   24.858   20.456    5.428
     27.830  436.085    0.948    0.067    0.327    0.100    0.580   23.589   20.870    5.789
     27.840  434.709    0.963    0.033    0.318    0.067    0.360   24.378   19.867    5.912
     27.850  432.825    1.043    0.033    0.267    0.100    0.515   23.385   20.359    5.835
     27.860  435.106    0.993    0.067    0.297    0.067    0.360   23.824   19.660    5.977
     27.870  433.319    0.963    0.100    0.278    0.067    0.534   23.824   19.354    5.745
     27.880  433.094    0.849    0.067    0.364    0.234    0.512   24.258   19.690    6.019
     27.890  434.108    0.903    0.067    0.278    0.172    0.595   23.340   20.694    6.011
     27.900  434.007    0.993    0.033    0.401    0.071    0.462   23.940   19.502    6.216
     27.910  437.118    1.043    0.067    0.278    0.167    0.452   25.017   20.605    5.857
     27.920  437.860    1.096    0.067    0.300    0.138    0.466   24.597   21.205    5.903
     27.930  433.910    0.990    0.067    0.311    0.100    0.432   24.222   20.329    6.252
     27.940  430.758    0.956    0.033    0.311    0.067    0.482   24.564   20.540    5.902
     27.950  431.893    1.081    0.033    0.398    0.100    0.443   23.683   20.590    5.823
     27.960  432.208    0.891    0.067    0.307    0.134    0.546   23.292   19.735    5.688
     27.970  433.633    1.035    0.000    0.331    0.100    0.516   23.708   20.255    5.111
     27.980  431.832    1.062    0.067    0.334    0.201    0.777   23.310   20.221    5.741
     27.990  434.628    1.096    0.067    0.218    0.138    0.440   23.530   20.217    4.675
     28.000  433.235    1.016    0.067    0.281    0.033    0.413   23.194   21.195    4.830
     28.010  434.010    1.062    0.067    0.484    0.071    0.390   22.729   19.687    5.022
     28.020  431.352    0.982    0.067    0.391    0.067    0.387   22.997   20.811    4.942
     28.030  432.983    0.982    0.067    0.334    0.100    0.462   23.598   20.814    5.143
     28.040  437.283    0.910    0.033    0.371    0.067    0.421   23.552   21.452    4.743
     28.050  438.949    0.849    0.033    0.338    0.105    0.448   24.416   21.121    4.920
     28.060  435.471    1.069    0.033    0.184    0.138    0.353   23.036   20.832    4.996
     28.070  436.730    1.009    0.033    0.287    0.067    0.390   23.559   21.343    4.903
     28.080  433.818    0.823    0.067    0.304    0.100    0.478   22.132   21.079    5.202
     28.090  437.588    0.884    0.033    0.367    0.100    0.360   22.000   21.046    4.746
     28.100  436.841    0.967    0.033    0.479    0.134    0.546   23.024   20.920    4.964
     28.110  431.296    1.016    0.067    0.412    0.138    0.410   22.120   20.669    4.855
     28.120  435.460    0.849    0.000    0.274    0.067    0.387   22.465   20.061    4.897
     28.130  432.846    0.937    0.067    0.334    0.134    0.406   22.737   19.502    4.644
     28.140  434.078    0.823    0.067    0.278    0.100    0.478   22.094   20.206    4.801
     28.150  433.474    0.929    0.033    0.360    0.134    0.394   22.016   20.433    5.327
     28.160  432.324    0.884    0.033    0.327    0.100    0.394   22.324   19.575    4.520
     28.170  429.888    1.043    0.067    0.314    0.234    0.504   22.039   19.108    5.606
     28.180  435.869    0.690    0.067    0.278    0.067    0.387   23.064   19.483    5.103
     28.190  433.637    0.910    0.067    0.331    0.067    0.451   22.446   20.236    4.974
     28.200  433.754    0.664    0.067    0.314    0.100    0.413   21.589   21.218    5.265
     28.210  431.833    0.929    0.033    0.300    0.105    0.451   21.707   19.994    4.856
     28.220  435.067    0.690    0.033    0.374    0.067    0.458   21.313   20.964    4.813
     28.230  429.529    0.937    0.033    0.345    0.067    0.432   21.064   20.836    4.982
     28.240  432.018    0.770    0.033    0.380    0.105    0.318   22.440   20.524    5.338
     28.250  433.447    0.690    0.067    0.267    0.138    0.478   21.972   21.113    5.153
     28.260  434.982    0.861    0.000    0.278    0.067    0.326   22.340   21.101    5.740
     28.270  436.500    0.781    0.033    0.431    0.067    0.565   21.603   20.072    5.797
     28.280  435.442    0.929    0.033    0.438    0.134    0.432   22.222   20.057    5.183
     28.290  430.879    0.884    0.033    0.438    0.167    0.451   21.862   20.589    5.006
     28.300  433.247    0.804    0.033    0.267    0.134    0.531   22.208   20.452    5.164
     28.310  433.902    0.796    0.033    0.320    0.134    0.481   22.774   19.791    5.023
     28.320  434.815    0.743    0.033    0.331    0.105    0.527   22.700   19.638    5.642
     28.330  435.712    0.804    0.067    0.304    0.167    0.485   22.279   20.499    5.147
     28.340  440.116    0.592    0.067    0.300    0.134    0.440   23.321   20.126    4.940
     28.350  437.088    0.857    0.067    0.274    0.100    0.398   22.585   19.988    4.718
     28.360  433.258    0.664    0.033    0.267    0.100    0.387   22.066   19.175    5.389
     28.370  439.855    0.956    0.033    0.462    0.134    0.478   22.322   20.059    5.226
     28.380  438.445    0.664    0.033    0.260    0.134    0.489   22.345   19.875    5.403
     28.390  436.996    0.584    0.067    0.327    0.033    0.421   22.949   19.830    5.119
     28.400  433.493    0.834    0.033    0.360    0.167    0.451   22.749   20.126    5.593
     28.410  435.446    0.717    0.033    0.353    0.167    0.440   22.607   19.088    5.427
     28.420  439.193    0.857    0.033    0.304    0.067    0.364   22.467   20.065    5.710
     28.430  434.154    0.637    0.067    0.304    0.033    0.436   22.304   20.103    5.982
     28.440  436.632    0.751    0.033    0.373    0.033    0.462   21.999   19.941    5.809
     28.450  435.742    0.884    0.033    0.320    0.000    0.417   22.725   19.557    5.841
     28.460  433.101    0.754    0.033    0.297    0.067    0.478   22.528   20.080    5.837
     28.470  438.014    0.929    0.033    0.525    0.038    0.466   23.932   20.258    6.057
     28.480  433.685    1.016    0.033    0.327    0.033    0.425   23.615   19.555    5.817
     28.490  435.105    0.903    0.033    0.447    0.067    0.357   22.249   19.656    5.477
     28.500  430.322    0.903    0.067    0.451    0.067    0.387   22.367   19.674    5.331
     28.510  437.351    0.937    0.033    0.518    0.134    0.564   22.814   21.052    5.023
     28.520  436.436    0.963    0.033    0.360    0.167    0.565   21.541   20.846    5.012
     28.530  432.395    0.884    0.100    0.331    0.100    0.416   21.763   20.145    5.361
     28.540  433.338    0.940    0.033    0.465    0.134    0.527   21.621   19.893    4.819
     28.550  436.140    1.195    0.033    0.431    0.134    0.561   23.524   20.483    4.978
     28.560  439.356    0.804    0.067    0.406    0.105    0.443   23.285   20.984    5.202
     28.570  435.729    1.016    0.033    0.424    0.138    0.451   22.786   20.932    5.200
     28.580  435.503    0.884    0.033    0.398    0.067    0.497   22.102   20.667    5.071
     28.590  438.457    0.857    0.067    0.424    0.033    0.493   23.882   21.215    5.561
     28.600  439.437    0.990    0.067    0.364    0.033    0.448   23.453   20.555    5.250
     28.610  438.935    0.717    0.033    0.384    0.067    0.470   23.434   20.076    5.051
     28.620  436.070    0.948    0.067    0.458    0.033    0.478   23.431   20.796    5.128
     28.630  427.759    0.743    0.033    0.320    0.033    0.417   22.452   20.326    4.476
     28.640  431.161    0.717    0.134    0.214    0.033    0.455   22.085   20.348    5.009
     28.650  434.691    0.796    0.100    0.436    0.033    0.390   22.990   20.495    5.449
     28.660  433.872    0.849    0.067    0.364    0.067    0.451   22.164   20.640    5.528
     28.670  432.540    0.903    0.067    0.360    0.138    0.372   23.335   21.594    4.477
     28.680  435.335    0.937    0.033    0.278    0.067    0.345   23.297   20.260    5.463
     28.690  434.681    0.664    0.033    0.484    0.134    0.406   23.143   20.496    5.037
     28.700  435.723    0.849    0.100    0.327    0.033    0.356   24.209   21.005    5.086
     28.710  434.792    0.876    0.067    0.438    0.167    0.501   23.073   20.246    5.188
     28.720  433.580    0.963    0.100    0.274    0.067    0.602   22.863   20.305    5.320
     28.730  434.517    0.751    0.067    0.418    0.067    0.587   23.561   21.305    4.902
     28.740  432.052    0.611    0.033    0.226    0.100    0.515   23.445   20.138    4.865
     28.750  437.212    0.956    0.033    0.353    0.067    0.482   23.506   21.103    5.167
     28.760  434.721    0.937    0.067    0.424    0.100    0.477   24.254   19.884    5.018
     28.770  434.194    1.016    0.067    0.357    0.033    0.455   23.803   20.607    5.454
     28.780  438.926    0.796    0.067    0.431    0.100    0.640   23.538   20.462    4.735
     28.790  441.226    0.937    0.067    0.436    0.100    0.455   23.785   20.823    5.722
     28.800  437.616    0.914    0.134    0.353    0.194    0.530   23.386   20.786    5.488
     28.810  439.215    0.876    0.033    0.207    0.100    0.489   24.126   20.761    5.665
     28.820  437.851    0.831    0.100    0.371    0.261    0.659   23.310   20.711    5.268
     28.830  439.262    1.043    0.100    0.327    0.067    0.621   23.174   19.873    5.078
     28.840  435.502    0.982    0.067    0.240    0.033    0.474   23.475   19.877    5.471
     28.850  439.365    1.016    0.067    0.307    0.134    0.606   24.352   20.733    5.298
     28.860  445.278    1.069    0.134    0.360    0.100    0.424   23.856   20.532    5.084
     28.870  437.886    0.796    0.067    0.353    0.067    0.549   24.231   21.093    5.112
     28.880  438.455    0.770    0.033    0.304    0.134    0.542   23.613   19.653    5.521
     28.890  439.838    1.035    0.067    0.274    0.134    0.697   24.265   20.730    5.312
     28.900  438.295    1.028    0.067    0.318    0.067    0.572   23.407   20.323    5.281
     28.910  441.949    0.903    0.100    0.367    0.094    0.594   22.923   19.667    5.221
     28.920  440.860    0.823    0.067    0.258    0.060    0.519   23.980   20.347    5.496
     28.930  444.761    0.717    0.100    0.443    0.100    0.545   24.196   21.154    5.745
     28.940  440.117    0.876    0.067    0.387    0.067    0.580   22.465   20.865    5.133
     28.950  437.853    0.743    0.067    0.267    0.033    0.564   23.775   20.276    5.099
     28.960  436.422    0.903    0.100    0.438    0.167    0.640   23.229   19.784    5.628
     28.970  439.727    0.876    0.067    0.331    0.033    0.568   23.906   20.575    5.236
     28.980  438.546    0.956    0.067    0.353    0.067    0.602   23.961   20.431    5.138
     28.990  441.559    0.903    0.100    0.293    0.033    0.701   23.828   20.342    5.231
     29.000  440.141    0.857    0.067    0.293    0.134    0.561   23.960   20.914    5.077
     29.010  442.973    0.921    0.134    0.338    0.160    0.538   23.633   19.691    5.046
     29.020  440.582    0.937    0.033    0.338    0.134    0.549   22.102   20.592    5.592
     29.030  444.797    0.876    0.134    0.360    0.134    0.383   23.320   20.585    4.963
     29.040  440.457    0.884    0.067    0.398    0.134    0.621   24.672   19.527    5.225
     29.050  438.827    1.043    0.033    0.285    0.167    0.618   23.277   19.976    5.377
     29.060  436.646    0.929    0.067    0.348    0.100    0.447   23.447   20.186    5.210
     29.070  438.765    0.990    0.067    0.237    0.194    0.633   23.314   20.219    4.386
     29.080  437.832    0.743    0.134    0.244    0.201    0.432   22.571   19.843    4.686
     29.090  438.699    1.035    0.134    0.293    0.167    0.496   23.526   20.520    4.923
     29.100  441.909    0.929    0.067    0.260    0.194    0.686   24.005   19.625    4.890
     29.110  443.789    0.982    0.167    0.293    0.138    0.572   23.790   20.156    4.955
     29.120  439.469    0.823    0.067    0.476    0.067    0.603   24.236   20.138    5.077
     29.130  441.752    1.009    0.033    0.585    0.201    0.762   24.601   20.425    5.106
     29.140  438.561    1.054    0.033    0.445    0.100    0.754   23.950   20.553    5.016
     29.150  442.403    1.062    0.100    0.378    0.100    0.690   24.045   20.645    5.632
     29.160  446.398    1.035    0.134    0.378    0.033    0.545   23.759   21.261    5.201
     29.170  444.765    0.876    0.067    0.465    0.067    0.580   23.464   20.237    5.329
     29.180  437.962    0.929    0.100    0.334    0.134    0.481   23.157   20.100    5.164
     29.190  446.251    0.823    0.067    0.405    0.134    0.788   23.530   21.426    5.087
     29.200  443.984    0.937    0.000    0.345    0.168    0.629   24.413   20.125    4.764
     29.210  442.670    0.770    0.033    0.281    0.134    0.761   23.522   21.157    5.200
     29.220  441.587    0.929    0.033    0.325    0.201    0.678   24.151   20.739    5.244
     29.230  442.290    0.717    0.000    0.424    0.067    0.595   24.039   21.263    4.830
     29.240  439.215    0.903    0.100    0.405    0.067    0.709   24.225   21.275    5.325
     29.250  436.950    0.903    0.067    0.327    0.134    0.614   24.256   20.331    4.892
     29.260  438.099    1.035    0.067    0.318    0.067    0.652   24.100   20.335    4.884
     29.270  439.369    0.914    0.067    0.507    0.100    0.659   23.787   20.055    5.367
     29.280  440.861    0.903    0.033    0.465    0.134    0.712   24.434   21.209    5.320
     29.290  440.123    0.982    0.100    0.427    0.127    0.652   24.346   21.025    4.861
     29.300  436.325    0.857    0.134    0.345    0.067    0.610   23.354   20.978    5.273
     29.310  439.017    1.016    0.000    0.545    0.100    0.678   24.061   21.533    5.092
     29.320  434.366    0.903    0.033    0.352    0.100    0.527   24.421   20.291    4.949
     29.330  441.846    1.073    0.000    0.445    0.067    0.735   23.921   21.329    4.920
     29.340  439.414    1.009    0.067    0.483    0.127    0.591   23.784   21.663    5.493
     29.350  437.446    0.857    0.067    0.472    0.134    0.557   24.033   21.343    5.366
     29.360  441.057    1.024    0.067    0.307    0.100    0.652   24.217   21.244    5.227
     29.370  439.158    0.903    0.033    0.353    0.100    0.679   23.269   20.741    5.450
     29.380  435.015    0.993    0.100    0.445    0.234    0.598   23.907   20.876    4.850
     29.390  432.713    1.081    0.100    0.445    0.294    0.750   23.803   21.369    4.814
     29.400  435.250    0.967    0.100    0.434    0.067    0.698   23.411   20.251    4.763
     29.410  434.585    0.849    0.067    0.480    0.100    0.807   23.797   20.411    5.328
     29.420  433.935    0.777    0.067    0.487    0.067    0.796   23.462   19.604    5.174
     29.430  436.952    0.751    0.033    0.373    0.100    0.897   23.323   20.732    5.114
     29.440  432.465    0.690    0.033    0.487    0.187    0.856   23.073   20.124    4.863
     29.450  438.018    0.664    0.033    0.553    0.202    0.697   24.046   20.274    4.821
     29.460  435.173    0.823    0.033    0.568    0.067    0.705   23.614   21.092    4.845
     29.470  436.807    0.796    0.100    0.387    0.100    0.689   24.557   21.247    4.981
     29.480  436.629    0.743    0.067    0.505    0.134    0.765   24.532   21.206    4.855
     29.490  437.718    0.777    0.134    0.408    0.067    0.689   23.389   20.793    4.891
     29.500  439.230    0.990    0.100    0.445    0.067    0.572   23.733   21.216    4.832
     29.510  439.152    0.777    0.067    0.405    0.067    0.603   23.154   21.474    5.008
     29.520  438.172    0.690    0.100    0.294    0.167    0.674   23.215   20.742    5.389
     29.530  442.953    0.804    0.134    0.332    0.134    0.738   22.990   20.926    5.454
     29.540  437.179    0.804    0.134    0.323    0.067    0.803   23.430   21.061    5.003
     29.550  438.810    0.903    0.067    0.394    0.134    0.822   23.244   21.061    5.308
     29.560  434.608    0.940    0.067    0.328    0.134    0.667   23.064   21.281    5.380
     29.570  435.748    0.804    0.067    0.401    0.100    0.678   24.057   20.905    4.774
     29.580  437.776    1.081    0.067    0.281    0.033    0.651   23.515   20.615    4.933
     29.590  437.259    0.762    0.067    0.405    0.100    0.826   24.179   21.153    4.883
     29.600  436.847    0.751    0.033    0.299    0.067    0.856   23.990   21.406    5.230
     29.610  437.939    0.990    0.067    0.378    0.100    0.751   22.762   21.362    4.790
     29.620  438.237    0.910    0.100    0.331    0.100    0.610   23.424   20.954    4.935
     29.630  441.037    0.974    0.067    0.345    0.067    0.466   22.722   21.506    5.147
     29.640  433.431    0.804    0.067    0.431    0.134    0.598   23.795   21.798    4.727
     29.650  438.762    0.868    0.067    0.426    0.134    0.595   24.212   20.987    4.961
     29.660  438.550    0.770    0.033    0.469    0.172    0.679   24.024   20.950    5.108
     29.670  434.379    0.849    0.100    0.385    0.100    0.734   24.570   21.154    5.019
     29.680  439.632    0.990    0.100    0.381    0.067    0.803   23.677   21.502    5.330
     29.690  441.900    0.808    0.100    0.403    0.100    0.925   24.203   20.835    4.818
     29.700  440.311    0.804    0.067    0.505    0.165    0.705   24.740   20.878    5.025
     29.710  436.522    0.857    0.067    0.300    0.067    0.618   23.648   19.896    5.105
     29.720  440.726    0.990    0.067    0.409    0.100    0.535   24.134   20.207    5.401
     29.730  438.574    1.187    0.067    0.450    0.100    0.656   24.326   20.471    5.272
     29.740  439.211    0.743    0.134    0.265    0.100    0.670   23.705   20.196    4.694
     29.750  445.013    0.698    0.167    0.325    0.134    0.394   24.623   21.297    5.336
     29.760  443.444    0.777    0.100    0.214    0.100    0.440   25.098   21.282    5.224
     29.770  444.763    0.834    0.134    0.443    0.134    0.598   24.136   19.767    5.371
     29.780  440.998    0.831    0.134    0.265    0.100    0.617   23.143   21.042    5.291
     29.790  439.046    0.690    0.033    0.387    0.134    0.656   24.476   20.542    4.929
     29.800  438.468    0.929    0.100    0.431    0.033    0.556   25.225   20.202    4.944
     29.810  440.126    0.690    0.100    0.443    0.067    0.640   25.327   20.302    5.251
     29.820  437.422    0.645    0.067    0.405    0.100    0.602   24.814   20.288    4.903
     29.830  437.990    0.831    0.100    0.300    0.100    0.750   24.330   20.677    5.008
     29.840  442.356    0.823    0.033    0.274    0.167    0.594   24.856   20.297    5.664
     29.850  439.936    0.565    0.167    0.254    0.067    0.417   24.747   20.924    5.300
     29.860  440.883    0.462    0.033    0.274    0.201    0.541   23.851   20.098    5.042
     29.870  441.220    0.584    0.067    0.505    0.100    0.568   24.847   21.094    5.114
     29.880  437.694    0.425    0.067    0.408    0.134    0.550   24.658   19.770    5.007
     29.890  440.277    0.319    0.033    0.299    0.201    0.564   25.402   20.658    5.415
     29.900  435.293    0.531    0.067    0.491    0.167    0.693   24.761   20.525    5.289
     29.910  441.081    0.584    0.100    0.285    0.100    0.625   25.834   20.242    4.791
     29.920  441.645    0.637    0.100    0.334    0.134    0.584   24.300   20.113    4.784
     29.930  439.456    0.910    0.067    0.378    0.100    0.603   25.316   20.074    5.113
     29.940  436.151    0.770    0.033    0.412    0.167    0.656   24.738   19.718    4.923
     29.950  441.384    0.557    0.100    0.247    0.100    0.675   24.719   20.264    4.898
     29.960  439.361    1.016    0.100    0.359    0.100    0.622   24.913   20.801    4.961
     29.970  440.382    0.857    0.033    0.267    0.100    0.530   25.543   20.411    5.079
     29.980  439.250    0.690    0.067    0.334    0.134    0.743   24.773   20.485    5.426
     29.990  437.404    0.808    0.134    0.233    0.100    0.572   24.070   20.043    5.100
     30.000  435.302    0.857    0.100    0.378    0.167    0.440   24.772   19.597    5.400
     30.010  437.231    0.736    0.067    0.318    0.100    0.500   24.120   19.772    5.498
     30.020  437.493    0.872    0.033    0.398    0.100    0.637   24.264   19.601    5.354
     30.030  440.765    0.637    0.067    0.378    0.100    0.614   24.105   19.383    4.965
     30.040  441.783    0.751    0.033    0.320    0.100    0.587   23.929   20.390    5.337
     30.050  441.889    0.959    0.033    0.318    0.100    0.375   24.034   20.609    5.318
     30.060  439.920    0.792    0.033    0.296    0.167    0.406   24.242   20.320    5.266
     30.070  440.131    0.967    0.067    0.391    0.067    0.417   24.566   19.098    5.342
     30.080  442.240    0.895    0.000    0.307    0.138    0.432   25.073   20.279    5.413
     30.090  443.074    0.906    0.033    0.378    0.134    0.505   24.134   21.028    5.868
     30.100  440.534    0.823    0.033    0.484    0.105    0.543   24.635   21.031    5.337
     30.110  437.918    0.804    0.100    0.385    0.033    0.618   24.211   19.738    5.298
     30.120  440.811    0.690    0.033    0.476    0.100    0.478   24.212   19.924    5.419
     30.130  438.595    0.751    0.033    0.491    0.134    0.432   23.719   19.595    5.460
     30.140  437.412    0.834    0.033    0.419    0.033    0.432   24.725   19.644    5.247
     30.150  436.891    0.929    0.000    0.352    0.033    0.409   24.910   19.917    5.287
     30.160  437.907    0.876    0.067    0.532    0.067    0.607   24.123   21.346    5.373
     30.170  442.196    1.081    0.033    0.465    0.100    0.602   23.338   20.281    6.135
     30.180  436.916    0.637    0.000    0.505    0.033    0.485   23.066   20.118    6.069
     30.190  436.698    0.910    0.067    0.473    0.067    0.439   23.898   19.879    6.008
     30.200  435.588    0.903    0.033    0.422    0.167    0.401   23.259   19.770    6.305
     30.210  438.509    0.770    0.067    0.384    0.138    0.504   22.650   20.766    5.563
     30.220  440.830    0.770    0.067    0.360    0.167    0.527   22.805   20.885    5.537
     30.230  436.024    0.792    0.067    0.353    0.067    0.428   22.590   20.960    6.130
     30.240  437.609    0.796    0.067    0.487    0.067    0.443   22.343   20.853    5.868
     30.250  433.736    0.690    0.000    0.484    0.033    0.572   23.105   21.583    5.962
     30.260  437.046    0.770    0.100    0.518    0.033    0.330   22.814   20.990    6.433
     30.270  429.501    0.717    0.067    0.525    0.067    0.443   23.342   20.500    6.608
     30.280  434.492    0.724    0.067    0.465    0.033    0.583   22.761   20.632    6.124
     30.290  438.890    0.903    0.100    0.556    0.134    0.508   22.415   21.203    6.379
     30.300  439.589    0.637    0.100    0.521    0.100    0.466   23.983   20.608    6.217
     30.310  437.240    0.796    0.100    0.558    0.100    0.443   23.877   20.453    6.255
     30.320  440.145    0.690    0.067    0.461    0.100    0.432   23.711   21.250    6.567
     30.330  433.614    0.808    0.100    0.458    0.100    0.481   23.242   20.544    6.425
     30.340  437.098    0.770    0.067    0.465    0.167    0.348   23.645   19.715    6.450
     30.350  435.160    0.770    0.067    0.327    0.134    0.315   23.682   20.400    6.761
     30.360  437.132    0.717    0.067    0.454    0.033    0.492   24.073   20.676    6.192
     30.370  444.125    0.940    0.067    0.528    0.127    0.504   23.495   19.831    6.927
     30.380  440.303    1.043    0.067    0.494    0.167    0.284   23.274   18.869    6.626
     30.390  440.426    0.903    0.033    0.412    0.294    0.402   23.183   19.743    6.078
     30.400  438.561    0.956    0.127    0.510    0.138    0.515   24.361   19.922    5.828
     30.410  437.197    0.770    0.067    0.409    0.201    0.334   23.046   20.058    5.992
     30.420  433.956    0.770    0.067    0.483    0.187    0.379   23.686   19.178    5.686
     30.430  438.298    0.611    0.067    0.405    0.067    0.508   23.091   19.745    5.846
     30.440  433.722    0.804    0.167    0.345    0.067    0.473   23.234   18.684    6.066
     30.450  439.143    0.849    0.134    0.434    0.067    0.284   23.366   19.022    6.411
     30.460  436.739    0.690    0.100    0.547    0.100    0.508   22.685   19.938    6.199
     30.470  438.483    0.592    0.067    0.352    0.100    0.515   24.178   19.164    5.898
     30.480  438.766    0.690    0.033    0.452    0.067    0.591   23.091   19.866    6.917
     30.490  440.504    1.016    0.033    0.408    0.100    0.470   23.370   19.822    6.380
     30.500  436.829    0.849    0.100    0.623    0.100    0.576   22.765   20.479    6.029
     30.510  435.640    0.751    0.134    0.465    0.067    0.678   22.961   20.116    6.446
     30.520  436.486    0.770    0.134    0.585    0.100    0.606   22.946   20.535    6.475
     30.530  438.264    0.823    0.067    0.352    0.100    0.603   22.148   19.682    6.244
     30.540  440.263    0.861    0.033    0.392    0.100    0.595   22.693   19.908    6.273
     30.550  443.048    0.724    0.067    0.360    0.167    0.656   23.104   20.254    5.887
     30.560  440.755    0.796    0.067    0.447    0.100    0.629   23.398   20.341    6.411
     30.570  435.724    0.831    0.134    0.632    0.134    0.693   22.272   19.677    5.917
     30.580  435.951    0.849    0.134    0.496    0.100    0.708   23.230   21.323    6.426
     30.590  438.355    0.690    0.033    0.645    0.100    0.723   22.659   20.790    6.098
     30.600  437.389    0.910    0.134    0.445    0.067    0.629   21.889   21.149    6.489
     30.610  436.855    0.743    0.134    0.648    0.167    0.814   21.986   20.560    6.418
     30.620  442.812    0.929    0.067    0.732    0.134    0.818   23.435   21.055    7.389
     30.630  442.120    0.770    0.134    0.482    0.067    0.686   21.823   20.307    7.012
     30.640  437.864    0.823    0.201    0.589    0.134    0.735   22.017   20.662    5.835
     30.650  439.249    0.982    0.100    0.592    0.127    0.492   22.503   20.359    5.825
     30.660  440.141    0.883    0.067    0.458    0.067    0.564   23.285   20.722    6.266
     30.670  442.658    0.849    0.067    0.571    0.134    0.538   21.569   20.210    6.919
     30.680  438.977    0.940    0.033    0.605    0.100    0.591   22.697   19.434    6.606
     30.690  440.546    0.929    0.100    0.536    0.100    0.602   22.507   19.990    6.473
     30.700  434.940    0.823    0.067    0.458    0.167    0.497   22.321   19.901    6.476
     30.710  437.870    0.849    0.067    0.431    0.134    0.564   22.080   19.242    6.277
     30.720  444.964    0.823    0.033    0.345    0.100    0.614   23.313   20.624    6.575
     30.730  444.267    0.956    0.067    0.318    0.067    0.712   22.507   20.556    6.567
     30.740  443.982    1.016    0.033    0.338    0.134    0.709   23.130   19.385    6.357
     30.750  438.888    0.831    0.067    0.462    0.134    0.766   23.215   19.704    6.426
     30.760  439.712    0.861    0.067    0.360    0.134    0.580   22.070   19.573    5.950
     30.770  437.705    0.849    0.067    0.593    0.134    0.675   23.089   19.469    6.537
     30.780  437.688    0.690    0.100    0.583    0.167    0.640   22.659   19.615    6.228
     30.790  435.567    0.876    0.033    0.505    0.100    0.478   22.940   19.531    6.681
     30.800  433.338    1.024    0.033    0.441    0.134    0.353   22.467   19.141    6.968
     30.810  437.930    0.831    0.134    0.341    0.134    0.523   23.151   20.262    7.114
     30.820  434.375    0.971    0.134    0.327    0.100    0.636   22.729   19.750    6.642
     30.830  435.406    0.717    0.067    0.304    0.134    0.504   22.663   19.044    6.605
     30.840  435.684    0.736    0.067    0.173    0.100    0.330   22.652   19.301    7.320
     30.850  434.581    0.664    0.134    0.518    0.033    0.405   22.577   19.460    7.165
     30.860  439.069    1.001    0.033    0.536    0.100    0.633   22.244   19.890    6.889
     30.870  437.743    0.823    0.100    0.412    0.100    0.463   22.258   19.526    6.745
     30.880  440.035    0.743    0.033    0.360    0.033    0.607   22.753   20.000    6.530
     30.890  437.093    0.770    0.033    0.536    0.000    0.667   22.577   19.826    7.255
     30.900  440.882    0.565    0.067    0.420    0.100    0.538   23.484   19.348    7.197
     30.910  437.280    0.770    0.033    0.402    0.100    0.591   22.930   19.727    7.129
     30.920  440.509    0.743    0.033    0.585    0.067    0.587   24.977   19.781    6.878
     30.930  437.255    1.062    0.067    0.427    0.067    0.671   22.978   20.337    7.231
     30.940  442.302    1.016    0.033    0.465    0.134    0.644   23.841   19.845    6.707
     30.950  439.781    0.777    0.033    0.398    0.167    0.682   23.793   20.234    6.633
     30.960  439.509    0.584    0.067    0.360    0.134    0.595   24.453   19.679    6.904
     30.970  437.273    0.823    0.033    0.383    0.100    0.610   23.511   19.688    6.329
     30.980  441.158    0.796    0.033    0.267    0.067    0.595   23.992   20.139    6.845
     30.990  439.673    0.671    0.100    0.281    0.100    0.557   24.154   19.786    6.594
     31.000  441.331    0.876    0.067    0.311    0.105    0.629   24.568   19.801    6.570
     31.010  440.654    0.770    0.033    0.465    0.134    0.580   25.068   19.934    6.372
     31.020  444.854    0.823    0.033    0.376    0.100    0.284   24.537   20.133    6.639
     31.030  437.641    0.936    0.033    0.334    0.033    0.550   23.835   21.126    6.021
     31.040  437.602    0.834    0.000    0.360    0.105    0.444   24.291   20.668    6.339
     31.050  436.204    0.690    0.105    0.267    0.100    0.617   24.030   21.185    7.061
     31.060  439.645    0.717    0.033    0.413    0.138    0.561   23.799   22.141    6.752
     31.070  440.624    0.937    0.033    0.498    0.100    0.576   24.306   19.559    6.008
     31.080  438.774    0.857    0.100    0.395    0.033    0.534   24.296   20.010    6.800
     31.090  441.263    0.823    0.033    0.278    0.234    0.565   24.297   20.473    6.926
     31.100  439.141    1.043    0.067    0.394    0.167    0.576   23.602   20.031    6.196
     31.110  437.777    0.884    0.033    0.311    0.134    0.603   23.137   19.364    6.174
     31.120  437.434    0.914    0.105    0.545    0.100    0.640   23.264   19.577    6.260
     31.130  439.656    0.690    0.067    0.472    0.134    0.564   23.383   19.911    6.257
     31.140  438.716    0.804    0.067    0.582    0.100    0.693   24.002   20.300    5.891
     31.150  435.602    1.300    0.033    0.345    0.033    0.478   24.285   19.012    6.901
     31.160  441.826    1.209    0.067    0.405    0.100    0.439   23.376   20.035    7.187
     31.170  439.999    0.849    0.033    0.274    0.134    0.679   23.918   20.717    7.234
     31.180  436.224    0.903    0.033    0.285    0.134    0.535   23.280   20.616    6.671
     31.190  434.728    1.069    0.033    0.378    0.167    0.568   23.881   20.070    6.505
     31.200  434.146    0.963    0.033    0.320    0.167    0.451   22.997   20.544    6.988
     31.210  440.494    0.743    0.000    0.494    0.134    0.621   24.010   21.425    6.551
     31.220  444.723    0.849    0.033    0.431    0.201    0.580   23.720   21.301    6.828
     31.230  443.590    0.796    0.033    0.307    0.201    0.455   22.802   21.146    6.996
     31.240  438.395    0.956    0.033    0.489    0.167    0.512   24.655   21.768    6.314
     31.250  439.066    0.910    0.033    0.405    0.100    0.542   23.065   20.750    6.657
     31.260  441.467    0.887    0.033    0.233    0.100    0.478   24.573   20.176    7.111
     31.270  440.719    0.929    0.033    0.338    0.167    0.515   24.483   20.624    6.817
     31.280  440.848    0.717    0.033    0.344    0.205    0.390   24.252   19.979    7.124
     31.290  436.378    0.823    0.067    0.247    0.134    0.667   23.900   20.476    6.520
     31.300  437.135    0.929    0.067    0.334    0.033    0.584   24.064   20.795    6.737
     31.310  437.615    0.808    0.100    0.304    0.033    0.470   24.036   20.639    6.932
     31.320  435.618    0.887    0.067    0.359    0.167    0.663   23.940   20.367    6.619
     31.330  434.981    0.796    0.033    0.331    0.134    0.584   24.811   19.720    6.256
     31.340  439.454    0.796    0.033    0.503    0.067    0.436   25.187   20.566    6.654
     31.350  440.793    0.861    0.033    0.405    0.100    0.493   24.112   20.406    6.644
     31.360  438.687    0.948    0.033    0.378    0.100    0.508   24.718   19.407    6.120
     31.370  444.418    0.834    0.033    0.334    0.134    0.444   24.484   21.165    6.341
     31.380  437.856    0.754    0.067    0.364    0.067    0.406   23.306   19.669    6.684
     31.390  436.488    0.717    0.033    0.589    0.067    0.584   24.110   20.339    7.174
     31.400  439.453    0.925    0.033    0.478    0.033    0.700   24.980   20.838    6.190
     31.410  438.768    0.861    0.067    0.360    0.067    0.572   23.228   19.769    6.519
     31.420  432.185    0.690    0.067    0.338    0.033    0.504   23.547   20.169    6.073
     31.430  436.646    0.876    0.033    0.458    0.134    0.281   23.305   20.168    6.903
     31.440  436.956    0.903    0.033    0.346    0.033    0.470   24.383   20.492    6.701
     31.450  435.978    0.857    0.033    0.345    0.000    0.485   22.957   19.938    6.341
     31.460  439.215    0.993    0.033    0.398    0.000    0.553   23.663   19.427    6.375
     31.470  440.732    0.849    0.033    0.533    0.000    0.613   23.823   20.790    6.344
     31.480  436.101    0.940    0.033    0.458    0.033    0.636   24.379   19.814    6.575
     31.490  439.358    0.664    0.000    0.525    0.067    0.644   24.583   20.577    6.203
     31.500  437.432    0.751    0.067    0.424    0.033    0.633   23.932   19.817    6.369
     31.510  440.234    0.876    0.033    0.436    0.067    0.629   25.366   19.497    6.362
     31.520  438.079    0.990    0.033    0.525    0.067    0.644   24.384   20.014    5.943
     31.530  437.423    0.781    0.033    0.638    0.033    0.481   24.193   19.437    6.361
     31.540  441.656    0.751    0.067    0.570    0.105    0.773   24.195   20.798    5.806
     31.550  439.599    0.804    0.100    0.364    0.134    0.515   24.245   20.208    5.649
     31.560  437.458    0.675    0.134    0.480    0.033    0.534   23.875   20.714    5.760
     31.570  436.820    0.743    0.134    0.396    0.067    0.564   24.149   20.566    5.590
     31.580  444.888    0.849    0.067    0.558    0.033    0.686   25.528   20.364    6.727
     31.590  438.512    0.690    0.067    0.563    0.033    0.519   23.253   20.688    6.291
     31.600  439.320    0.770    0.067    0.450    0.134    0.754   23.307   21.478    6.373
     31.610  438.179    0.751    0.033    0.542    0.033    0.746   23.748   20.534    6.774
     31.620  437.099    0.584    0.033    0.503    0.033    0.716   23.680   20.176    6.368
     31.630  440.060    0.777    0.033    0.478    0.033    0.723   24.017   20.723    6.463
     31.640  437.323    0.717    0.100    0.451    0.067    0.500   24.524   20.182    6.430
     31.650  435.345    0.743    0.134    0.406    0.067    0.576   25.298   20.383    6.024
     31.660  435.891    0.948    0.067    0.525    0.033    0.591   23.931   20.361    5.945
     31.670  438.411    0.743    0.067    0.420    0.033    0.633   23.937   20.991    5.757
     31.680  436.453    0.701    0.000    0.585    0.100    0.425   24.626   19.720    6.045
     31.690  439.282    0.808    0.000    0.451    0.067    0.519   25.027   21.131    6.076
     31.700  441.740    0.887    0.033    0.589    0.000    0.568   24.595   20.906    6.542
     31.710  441.434    0.823    0.033    0.367    0.000    0.489   24.461   21.045    6.227
     31.720  438.758    0.675    0.067    0.466    0.067    0.485   24.705   20.477    6.157
     31.730  438.406    0.754    0.067    0.465    0.033    0.497   24.795   20.986    6.470
     31.740  438.817    0.857    0.000    0.364    0.000    0.409   23.828   20.809    6.565
     31.750  436.796    0.754    0.067    0.458    0.067    0.501   23.513   20.619    6.189
     31.760  443.747    0.861    0.033    0.483    0.033    0.443   24.476   21.018    6.611
     31.770  435.461    0.664    0.067    0.484    0.100    0.425   24.579   20.355    6.955
     31.780  436.151    0.777    0.033    0.431    0.033    0.455   24.601   20.279    6.470
     31.790  443.604    0.857    0.033    0.461    0.100    0.489   24.741   21.085    5.948
     31.800  440.567    0.831    0.067    0.431    0.033    0.603   25.427   20.315    6.127
     31.810  438.652    0.770    0.067    0.471    0.134    0.459   24.911   21.003    6.499
     31.820  439.545    0.910    0.067    0.218    0.100    0.364   25.023   20.247    6.604
     31.830  435.953    0.770    0.094    0.443    0.067    0.470   24.706   19.255    6.946
     31.840  437.480    0.717    0.033    0.376    0.033    0.469   25.124   19.462    6.618
     31.850  435.452    0.937    0.067    0.360    0.033    0.467   24.909   19.474    6.297
     31.860  438.054    0.796    0.033    0.518    0.033    0.425   24.648   20.413    6.286
     31.870  437.917    0.831    0.033    0.473    0.067    0.349   24.446   20.221    6.517
     31.880  438.012    0.849    0.067    0.454    0.067    0.356   23.573   20.146    6.793
     31.890  438.565    0.903    0.067    0.387    0.100    0.432   24.085   20.332    6.318
     31.900  440.522    0.743    0.100    0.447    0.100    0.523   24.404   20.158    5.796
     31.910  443.230    0.834    0.033    0.585    0.100    0.565   24.289   21.921    6.557
     31.920  435.458    0.910    0.033    0.300    0.033    0.462   23.744   20.600    6.505
     31.930  436.778    0.940    0.067    0.409    0.033    0.398   24.461   20.373    6.063
     31.940  440.631    1.043    0.033    0.320    0.067    0.534   24.402   20.640    6.142
     31.950  440.626    0.823    0.067    0.469    0.033    0.417   24.596   19.859    5.934
     31.960  442.440    0.895    0.067    0.522    0.000    0.420   24.218   20.351    6.253
     31.970  442.827    0.910    0.033    0.338    0.067    0.466   23.719   20.935    6.371
     31.980  440.338    1.043    0.100    0.529    0.033    0.376   23.712   21.173    6.176
     31.990  441.857    0.903    0.100    0.353    0.067    0.519   23.801   20.069    6.192
     32.000  436.101    0.849    0.067    0.557    0.033    0.606   24.444   19.870    6.410
     32.010  439.265    0.963    0.033    0.518    0.100    0.451   24.769   20.399    6.358
     32.020  438.108    0.982    0.134    0.418    0.033    0.477   24.418   19.834    6.510
     32.030  440.877    0.796    0.067    0.484    0.033    0.493   24.024   20.488    6.590
     32.040  435.952    0.823    0.067    0.568    0.000    0.383   24.232   19.426    6.322
     32.050  437.700    0.956    0.067    0.497    0.067    0.503   23.697   20.156    6.621
     32.060  439.055    0.823    0.067    0.532    0.033    0.675   23.811   19.221    6.211
     32.070  439.959    0.876    0.067    0.362    0.000    0.557   24.173   20.327    6.883
     32.080  441.382    1.043    0.033    0.454    0.033    0.474   23.327   19.821    6.643
     32.090  438.551    0.884    0.067    0.545    0.033    0.451   24.333   18.742    6.791
     32.100  436.577    0.990    0.067    0.455    0.000    0.432   24.548   19.729    6.841
     32.110  437.491    0.754    0.067    0.489    0.067    0.398   24.268   20.307    6.534
     32.120  440.299    0.956    0.067    0.282    0.067    0.591   24.357   20.364    6.895
     32.130  434.821    0.876    0.067    0.478    0.033    0.470   24.094   19.887    6.875
     32.140  436.158    0.884    0.067    0.581    0.033    0.565   23.541   19.910    6.526
     32.150  435.289    0.910    0.067    0.618    0.033    0.545   22.826   20.630    6.805
     32.160  435.225    0.770    0.067    0.628    0.033    0.644   22.823   20.428    6.927
     32.170  436.548    0.849    0.000    0.653    0.033    0.477   23.168   20.412    6.588
     32.180  437.958    0.967    0.033    0.478    0.000    0.496   23.329   20.937    6.681
     32.190  432.902    0.796    0.067    0.716    0.033    0.416   23.311   20.074    6.500
     32.200  432.891    0.884    0.033    0.465    0.033    0.534   23.309   19.799    6.347
     32.210  435.094    0.849    0.000    0.496    0.100    0.409   22.667   20.548    6.257
     32.220  437.765    0.823    0.033    0.522    0.134    0.458   23.078   20.348    6.803
     32.230  435.924    0.857    0.033    0.533    0.067    0.417   23.098   19.930    6.242
     32.240  433.835    0.770    0.067    0.331    0.033    0.425   23.740   19.721    6.891
     32.250  434.793    0.770    0.033    0.369    0.067    0.451   23.852   20.745    6.601
     32.260  435.573    0.876    0.067    0.398    0.067    0.443   23.939   19.552    6.285
     32.270  433.098    0.929    0.067    0.351    0.067    0.602   23.661   20.277    6.853
     32.280  435.378    0.876    0.033    0.542    0.100    0.530   22.624   19.824    6.854
     32.290  438.798    0.804    0.100    0.551    0.067    0.413   24.271   20.003    7.122
     32.300  435.458    0.903    0.067    0.491    0.033    0.406   23.539   19.735    6.883
     32.310  439.551    0.937    0.134    0.484    0.033    0.428   23.706   19.494    6.740
     32.320  435.063    0.823    0.033    0.518    0.033    0.493   23.475   20.527    6.872
     32.330  435.042    0.849    0.033    0.451    0.100    0.394   23.527   20.597    6.641
     32.340  437.028    0.876    0.067    0.589    0.033    0.470   23.627   19.774    6.964
     32.350  442.751    0.831    0.033    0.418    0.033    0.398   23.952   20.219    6.146
     32.360  434.933    0.963    0.134    0.489    0.067    0.413   24.040   20.755    6.421
     32.370  436.178    0.903    0.067    0.504    0.033    0.462   24.166   20.137    6.886
     32.380  438.076    0.849    0.033    0.538    0.067    0.409   23.883   20.379    6.599
     32.390  436.448    0.929    0.100    0.426    0.067    0.629   24.441   20.051    6.385
     32.400  436.195    0.743    0.067    0.438    0.000    0.443   24.232   20.928    6.982
     32.410  437.270    0.645    0.134    0.462    0.067    0.375   23.145   20.080    6.610
     32.420  434.736    0.857    0.067    0.496    0.100    0.614   23.792   19.748    6.609
     32.430  431.984    1.009    0.067    0.409    0.000    0.534   23.472   20.167    6.287
     32.440  433.726    0.937    0.067    0.398    0.033    0.511   23.375   20.293    7.005
     32.450  433.165    0.815    0.033    0.307    0.067    0.402   23.484   19.776    6.904
     32.460  432.891    0.974    0.067    0.558    0.100    0.519   23.676   19.416    7.083
     32.470  436.194    0.808    0.134    0.539    0.033    0.640   23.514   19.055    6.858
     32.480  436.082    0.990    0.033    0.543    0.067    0.504   24.290   18.868    6.478
     32.490  433.899    0.861    0.100    0.533    0.000    0.526   23.340   19.300    6.412
     32.500  436.352    0.929    0.100    0.669    0.033    0.409   23.868   19.590    6.494
     32.510  435.934    0.831    0.100    0.606    0.067    0.413   23.623   19.213    6.157
     32.520  436.618    0.743    0.134    0.522    0.100    0.466   24.445   19.155    6.826
     32.530  438.784    0.717    0.134    0.602    0.033    0.523   23.853   19.644    6.518
     32.540  437.980    0.796    0.067    0.451    0.067    0.584   23.481   18.414    6.589
     32.550  435.716    0.743    0.134    0.637    0.067    0.485   24.107   18.865    6.713
     32.560  441.395    0.823    0.134    0.445    0.067    0.553   24.625   20.260    6.152
     32.570  440.019    0.823    0.067    0.519    0.033    0.444   25.192   21.225    6.450
     32.580  442.876    0.956    0.100    0.609    0.067    0.503   24.822   19.971    6.371
     32.590  441.192    0.982    0.100    0.532    0.100    0.621   24.699   20.277    6.110
     32.600  440.020    1.035    0.134    0.514    0.067    0.406   23.182   19.738    6.810
     32.610  439.165    0.903    0.100    0.538    0.067    0.553   24.468   20.363    6.737
     32.620  442.049    0.717    0.100    0.649    0.033    0.564   24.066   20.307    7.436
     32.630  441.827    0.849    0.134    0.498    0.033    0.587   24.721   20.570    6.567
     32.640  442.237    1.016    0.100    0.642    0.033    0.416   23.706   20.833    6.777
     32.650  437.666    0.743    0.100    0.522    0.100    0.584   23.924   20.805    6.566
     32.660  438.807    0.849    0.033    0.611    0.033    0.584   23.714   20.999    6.823
     32.670  438.334    0.849    0.100    0.609    0.033    0.527   24.744   20.790    6.590
     32.680  436.644    0.804    0.100    0.494    0.067    0.455   23.754   20.549    5.913
     32.690  439.214    0.982    0.134    0.680    0.067    0.591   23.997   20.274    6.607
     32.700  440.416    0.770    0.100    0.498    0.067    0.511   24.235   21.039    6.427
     32.710  433.523    0.956    0.134    0.549    0.167    0.603   23.497   19.932    6.738
     32.720  438.077    0.777    0.134    0.609    0.000    0.576   24.178   20.839    7.291
     32.730  440.323    0.857    0.067    0.556    0.067    0.542   23.762   21.658    6.708
     32.740  439.689    0.823    0.100    0.438    0.033    0.549   24.423   21.371    6.581
     32.750  435.182    0.698    0.033    0.511    0.067    0.515   24.030   20.773    6.775
     32.760  437.902    0.796    0.033    0.484    0.100    0.542   23.754   20.868    6.546
     32.770  439.632    0.834    0.067    0.405    0.067    0.462   24.002   20.808    6.704
     32.780  438.611    0.831    0.033    0.371    0.134    0.322   23.769   20.784    7.089
     32.790  439.622    0.664    0.067    0.633    0.033    0.481   23.716   20.275    6.911
     32.800  438.779    0.770    0.167    0.518    0.067    0.364   23.802   20.746    7.243
     32.810  439.185    0.918    0.134    0.484    0.067    0.367   23.591   20.531    6.915
     32.820  433.727    0.675    0.067    0.498    0.067    0.406   23.456   21.021    7.166
     32.830  438.752    0.698    0.067    0.515    0.067    0.383   23.168   20.834    6.874
     32.840  437.963    0.956    0.134    0.484    0.033    0.379   22.985   21.125    6.689
     32.850  440.399    0.929    0.100    0.688    0.067    0.348   22.869   21.524    7.008
     32.860  436.105    0.929    0.100    0.380    0.100    0.409   23.492   21.132    7.167
     32.870  438.875    0.823    0.100    0.518    0.100    0.398   23.099   19.829    6.421
     32.880  434.634    0.849    0.067    0.431    0.134    0.420   22.675   21.622    6.411
     32.890  437.435    1.047    0.100    0.451    0.100    0.367   23.734   21.275    6.909
     32.900  435.723    0.948    0.033    0.570    0.134    0.394   23.731   21.586    6.471
     32.910  435.350    0.664    0.067    0.533    0.134    0.496   23.126   21.625    6.547
     32.920  438.453    0.743    0.100    0.549    0.067    0.489   23.227   21.717    6.749
     32.930  432.904    0.664    0.100    0.377    0.067    0.390   22.430   20.286    6.728
     32.940  437.735    0.698    0.067    0.595    0.100    0.500   23.542   21.019    7.077
     32.950  434.283    0.823    0.100    0.625    0.067    0.542   23.864   21.328    6.391
     32.960  437.570    0.777    0.100    0.722    0.105    0.640   24.010   21.098    6.855
     32.970  434.852    1.062    0.067    0.551    0.067    0.376   22.957   21.184    6.542
     32.980  434.410    0.876    0.033    0.620    0.067    0.406   24.290   20.917    6.755
     32.990  438.401    0.690    0.134    0.672    0.067    0.508   23.910   21.979    6.775
     33.000  438.949    0.777    0.100    0.596    0.067    0.436   22.901   21.702    6.443
     33.010  437.391    0.876    0.033    0.471    0.100    0.466   23.026   21.856    6.170
     33.020  436.237    1.103    0.033    0.575    0.067    0.406   23.435   21.350    6.638
     33.030  434.572    0.903    0.067    0.466    0.100    0.466   22.988   20.904    6.066
     33.040  434.655    0.690    0.067    0.413    0.067    0.383   23.093   20.288    6.269
     33.050  434.496    1.104    0.033    0.459    0.100    0.512   22.657   20.120    6.328
     33.060  437.269    0.993    0.033    0.645    0.067    0.474   24.318   21.091    6.522
     33.070  437.927    1.054    0.033    0.714    0.100    0.406   23.509   20.421    6.336
     33.080  440.041    0.929    0.033    0.736    0.100    0.584   22.868   20.667    6.379
     33.090  442.066    0.903    0.067    0.525    0.067    0.485   23.422   20.945    6.547
     33.100  438.285    0.903    0.033    0.625    0.033    0.413   23.165   21.094    6.646
     33.110  434.012    0.937    0.067    0.649    0.067    0.459   23.031   20.112    6.407
     33.120  434.803    0.948    0.033    0.462    0.000    0.481   22.960   20.712    6.330
     33.130  433.201    0.990    0.100    0.476    0.134    0.531   22.594   20.310    6.129
     33.140  433.520    1.054    0.067    0.528    0.067    0.546   23.391   20.656    6.204
     33.150  432.887    0.963    0.067    0.611    0.033    0.440   22.851   19.794    6.590
     33.160  439.162    1.020    0.067    0.621    0.033    0.432   23.982   20.266    6.513
     33.170  439.438    0.887    0.067    0.643    0.067    0.334   22.678   21.432    6.094
     33.180  437.857    0.940    0.033    0.592    0.033    0.626   22.829   20.926    5.852
     33.190  441.471    1.047    0.067    0.514    0.067    0.614   22.699   21.267    5.735
     33.200  438.217    1.009    0.067    0.588    0.100    0.515   22.786   20.695    5.793
     33.210  436.377    0.831    0.100    0.657    0.100    0.519   22.784   21.247    5.327
     33.220  436.423    0.831    0.134    0.526    0.033    0.474   22.587   21.812    5.652
     33.230  433.530    0.751    0.067    0.578    0.000    0.531   22.288   20.814    5.677
     33.240  436.097    0.967    0.033    0.540    0.000    0.478   22.895   21.118    5.851
     33.250  437.133    0.770    0.100    0.484    0.000    0.626   21.951   21.206    5.529
     33.260  437.152    1.009    0.067    0.564    0.000    0.493   22.902   21.052    5.343
     33.270  435.902    0.982    0.067    0.605    0.067    0.478   23.190   21.345    5.971
     33.280  433.536    1.118    0.033    0.438    0.000    0.519   23.414   20.229    5.907
     33.290  439.163    1.047    0.100    0.411    0.033    0.621   23.408   20.997    5.923
     33.300  432.238    0.876    0.094    0.512    0.027    0.451   22.654   20.893    5.217
     33.310  436.747    0.956    0.067    0.496    0.033    0.584   23.043   20.746    5.873
     33.320  434.658    0.982    0.067    0.567    0.033    0.633   22.880   21.493    6.106
     33.330  439.033    1.001    0.000    0.478    0.033    0.564   22.839   20.848    6.015
     33.340  440.762    0.956    0.000    0.596    0.067    0.644   23.311   20.216    5.675
     33.350  439.137    1.081    0.000    0.551    0.033    0.459   23.158   20.268    5.684
     33.360  433.197    1.020    0.000    0.645    0.167    0.531   21.608   21.154    5.642
     33.370  435.365    1.115    0.134    0.550    0.000    0.674   22.415   21.591    6.013
     33.380  435.562    1.009    0.033    0.600    0.000    0.557   23.083   21.056    5.746
     33.390  433.852    1.213    0.067    0.670    0.100    0.436   22.325   20.310    5.604
     33.400  434.846    1.179    0.000    0.533    0.100    0.512   23.289   21.378    5.631
     33.410  435.389    0.940    0.067    0.510    0.000    0.406   23.208   20.909    5.635
     33.420  434.966    0.903    0.067    0.450    0.033    0.584   22.869   21.573    6.027
     33.430  436.547    1.009    0.100    0.603    0.000    0.364   22.360   21.740    5.633
     33.440  435.335    1.009    0.100    0.529    0.000    0.523   22.199   21.980    5.677
     33.450  439.054    0.982    0.067    0.479    0.033    0.478   22.821   21.730    5.816
     33.460  440.862    0.781    0.067    0.687    0.000    0.489   22.866   23.620    6.360
     33.470  436.229    0.982    0.067    0.589    0.033    0.568   23.187   22.268    5.304
     33.480  437.306    0.956    0.100    0.638    0.000    0.459   22.767   22.570    6.162
     33.490  432.521    1.016    0.100    0.563    0.000    0.504   22.111   22.660    6.133
     33.500  433.697    0.823    0.067    0.542    0.033    0.281   22.400   22.306    5.101
     33.510  436.609    0.903    0.167    0.443    0.000    0.523   22.764   22.261    5.568
     33.520  432.765    1.043    0.067    0.588    0.000    0.565   23.350   22.257    5.484
     33.530  430.630    1.229    0.033    0.589    0.000    0.523   22.900   20.894    5.491
     33.540  433.651    0.993    0.067    0.607    0.100    0.568   23.035   20.815    5.734
     33.550  439.304    1.190    0.134    0.532    0.100    0.417   22.668   22.478    5.982
     33.560  438.501    1.195    0.134    0.649    0.033    0.557   22.529   21.689    5.438
     33.570  439.154    1.149    0.134    0.507    0.067    0.573   22.752   22.151    5.540
     33.580  437.296    1.304    0.100    0.532    0.067    0.512   22.417   21.593    5.148
     33.590  433.702    1.100    0.067    0.401    0.100    0.573   22.599   21.295    5.472
     33.600  433.336    1.202    0.134    0.518    0.000    0.526   22.720   21.338    6.036
     33.610  439.271    1.195    0.134    0.595    0.033    0.565   22.401   20.850    6.039
     33.620  439.886    1.043    0.100    0.596    0.033    0.463   22.654   20.425    5.372
     33.630  436.076    1.160    0.100    0.461    0.067    0.440   22.814   20.677    5.645
     33.640  436.851    1.255    0.100    0.516    0.067    0.542   23.168   20.416    5.545
     33.650  435.336    1.248    0.134    0.498    0.033    0.470   22.994   20.811    5.780
     33.660  440.286    1.081    0.100    0.496    0.100    0.500   23.833   21.124    5.782
     33.670  440.964    0.796    0.100    0.570    0.100    0.451   23.186   22.254    5.747
     33.680  432.799    0.796    0.033    0.628    0.000    0.595   22.634   21.615    5.608
     33.690  435.863    0.937    0.033    0.480    0.067    0.462   23.606   20.976    5.663
     33.700  434.029    0.914    0.067    0.378    0.067    0.633   23.607   21.832    5.651
     33.710  442.754    0.963    0.100    0.487    0.134    0.531   23.958   22.118    5.970
     33.720  439.433    1.187    0.134    0.528    0.000    0.649   23.469   21.545    5.571
     33.730  436.660    0.849    0.033    0.536    0.033    0.675   22.643   21.475    5.745
     33.740  433.484    0.903    0.000    0.388    0.000    0.470   23.251   20.552    5.578
     33.750  437.630    0.849    0.067    0.593    0.000    0.451   22.887   21.789    6.413
     33.760  434.900    0.982    0.033    0.516    0.033    0.489   23.236   21.078    5.742
     33.770  435.667    1.126    0.000    0.613    0.033    0.349   22.769   20.979    5.733
     33.780  434.238    1.009    0.033    0.583    0.100    0.485   22.701   21.069    6.051
     33.790  433.045    1.134    0.067    0.565    0.105    0.519   22.612   21.177    5.614
     33.800  433.117    0.963    0.067    0.540    0.033    0.337   23.872   20.669    5.798
     33.810  432.862    0.963    0.000    0.532    0.033    0.394   23.332   20.902    5.697
     33.820  431.162    1.035    0.033    0.465    0.067    0.451   22.133   20.521    5.554
     33.830  438.367    1.176    0.033    0.498    0.067    0.390   22.755   21.769    5.347
     33.840  436.400    1.308    0.000    0.539    0.071    0.531   22.931   21.167    5.738
     33.850  437.088    1.267    0.033    0.503    0.100    0.545   22.951   20.574    5.681
     33.860  436.645    1.176    0.000    0.491    0.105    0.526   22.898   21.820    5.919
     33.870  436.177    1.153    0.067    0.278    0.100    0.534   22.992   21.363    6.008
     33.880  432.232    1.134    0.067    0.293    0.033    0.531   22.446   21.369    5.793
     33.890  436.163    0.956    0.033    0.476    0.033    0.383   23.323   20.518    5.383
     33.900  436.046    1.149    0.067    0.247    0.100    0.749   22.930   20.262    6.175
     33.910  435.847    1.213    0.067    0.465    0.067    0.383   23.745   20.601    5.612
     33.920  436.613    0.611    0.067    0.611    0.100    0.553   22.825   21.133    5.634
     33.930  438.573    1.035    0.033    0.339    0.100    0.462   23.173   21.993    5.370
     33.940  439.974    0.823    0.033    0.364    0.100    0.451   23.598   21.415    5.751
     33.950  432.638    0.982    0.033    0.431    0.134    0.599   23.599   20.929    5.359
     33.960  436.885    1.073    0.033    0.360    0.067    0.519   22.431   21.372    5.182
     33.970  433.921    1.380    0.033    0.532    0.100    0.496   23.157   20.671    5.348
     33.980  440.268    1.274    0.033    0.361    0.067    0.318   22.662   21.307    6.151
     33.990  436.562    1.195    0.033    0.558    0.100    0.413   23.118   20.095    5.674
     34.000  436.969    1.069    0.033    0.579    0.067    0.523   22.878   20.137    6.014
     34.010  439.032    1.274    0.000    0.505    0.100    0.398   23.018   20.360    6.079
     34.020  439.881    1.293    0.067    0.445    0.000    0.447   23.487   20.093    5.610
     34.030  441.714    1.179    0.067    0.558    0.067    0.425   24.302   21.244    5.870
     34.040  436.513    1.088    0.000    0.536    0.067    0.534   23.102   20.897    4.832
     34.050  435.782    1.285    0.067    0.623    0.067    0.345   22.826   21.222    5.290
     34.060  437.136    1.168    0.067    0.532    0.033    0.489   22.820   20.102    5.730
     34.070  432.440    1.346    0.067    0.585    0.067    0.262   22.795   21.053    5.957
     34.080  436.499    1.255    0.033    0.480    0.067    0.428   22.569   19.638    4.900
     34.090  438.339    1.301    0.000    0.494    0.100    0.440   23.706   20.527    5.052
     34.100  438.346    1.229    0.000    0.360    0.033    0.349   22.728   21.016    5.537
     34.110  437.553    1.327    0.067    0.405    0.033    0.398   22.881   20.813    5.021
     34.120  436.365    1.308    0.033    0.394    0.067    0.443   22.228   20.212    5.270
     34.130  433.673    0.990    0.033    0.420    0.033    0.394   23.108   20.794    5.278
     34.140  440.030    1.229    0.033    0.700    0.067    0.413   23.281   20.478    5.351
     34.150  444.466    1.168    0.033    0.560    0.100    0.420   23.113   21.515    5.684
     34.160  435.985    1.149    0.033    0.420    0.067    0.413   22.982   21.334    5.353
     34.170  432.917    1.285    0.033    0.380    0.067    0.398   22.418   21.112    5.343
     34.180  434.765    1.449    0.033    0.320    0.134    0.420   22.973   21.357    5.876
     34.190  434.865    1.255    0.000    0.391    0.134    0.440   23.617   21.407    5.714
     34.200  437.179    1.168    0.067    0.320    0.100    0.383   22.816   19.919    5.767
     34.210  433.948    1.209    0.067    0.431    0.033    0.474   22.684   20.528    6.235
     34.220  432.221    1.149    0.067    0.498    0.000    0.420   23.274   21.258    5.840
     34.230  432.653    1.297    0.067    0.540    0.067    0.372   23.852   20.384    6.372
     34.240  435.634    1.153    0.067    0.420    0.067    0.474   23.548   22.096    6.293
     34.250  435.871    1.202    0.033    0.478    0.033    0.330   23.087   20.881    6.163
     34.260  434.757    1.069    0.000    0.444    0.000    0.383   23.317   20.773    5.856
     34.270  438.030    1.206    0.000    0.484    0.134    0.474   21.743   21.745    5.699
     34.280  437.933    1.153    0.033    0.645    0.033    0.440   22.308   21.566    5.612
     34.290  438.886    0.929    0.000    0.496    0.067    0.421   22.665   21.853    5.695
     34.300  438.026    1.123    0.000    0.472    0.033    0.406   23.192   21.762    6.203
     34.310  437.482    1.248    0.000    0.505    0.100    0.527   23.116   21.501    5.796
     34.320  436.320    1.308    0.067    0.596    0.033    0.519   22.881   21.238    5.855
     34.330  439.809    1.213    0.033    0.585    0.100    0.428   23.552   21.551    5.976
     34.340  437.861    1.285    0.094    0.540    0.067    0.659   22.499   22.223    5.802
     34.350  441.547    1.320    0.033    0.545    0.067    0.675   22.807   21.611    5.980
     34.360  439.191    1.301    0.067    0.371    0.067    0.512   22.910   21.537    6.089
     34.370  439.081    1.153    0.033    0.518    0.100    0.519   23.369   22.066    5.656
     34.380  441.344    1.221    0.033    0.328    0.067    0.478   23.733   22.120    5.879
     34.390  438.409    1.335    0.033    0.491    0.033    0.546   23.137   22.044    5.951
     34.400  440.351    1.361    0.033    0.332    0.033    0.413   23.177   22.805    4.889
     34.410  443.204    1.221    0.033    0.444    0.071    0.576   23.643   23.361    5.451
     34.420  440.638    1.179    0.033    0.406    0.100    0.538   23.142   22.547    5.695
     34.430  442.024    1.274    0.033    0.466    0.000    0.686   22.930   22.058    5.413
     34.440  447.069    1.123    0.033    0.575    0.033    0.709   23.359   22.908    5.963
     34.450  446.991    1.373    0.100    0.564    0.033    0.511   23.920   22.931    6.062
     34.460  445.497    1.282    0.033    0.518    0.000    0.516   23.087   22.177    5.717
     34.470  441.214    1.043    0.067    0.465    0.067    0.557   23.285   22.476    5.759
     34.480  440.134    1.176    0.033    0.398    0.033    0.519   23.982   22.874    5.809
     34.490  442.547    1.213    0.067    0.364    0.033    0.387   23.923   22.632    5.727
     34.500  441.139    1.346    0.067    0.487    0.100    0.527   22.938   23.092    5.975
     34.510  443.088    1.153    0.033    0.398    0.067    0.504   23.862   22.360    6.038
     34.520  442.016    1.445    0.067    0.445    0.033    0.558   23.675   22.255    5.899
     34.530  443.343    1.445    0.000    0.427    0.172    0.572   23.987   21.688    5.531
     34.540  449.103    1.445    0.000    0.391    0.134    0.459   24.266   21.668    5.365
     34.550  438.705    1.221    0.000    0.412    0.134    0.448   24.419   21.010    5.867
     34.560  446.632    1.323    0.067    0.409    0.147    0.519   24.429   21.819    6.006
     34.570  442.309    1.301    0.000    0.434    0.067    0.568   24.093   21.793    5.534
     34.580  440.330    1.327    0.100    0.360    0.067    0.334   23.599   21.787    5.374
     34.590  441.467    1.195    0.033    0.424    0.134    0.417   24.092   21.965    5.291
     34.600  443.510    1.285    0.067    0.311    0.067    0.508   24.158   22.102    5.199
     34.610  441.774    1.259    0.033    0.448    0.067    0.406   24.058   21.707    5.528
     34.620  445.791    1.285    0.033    0.496    0.067    0.493   25.037   21.698    5.077
     34.630  440.418    1.134    0.100    0.346    0.033    0.409   24.244   21.402    5.791
     34.640  442.008    1.096    0.067    0.267    0.067    0.425   24.322   22.167    5.651
     34.650  448.862    1.115    0.100    0.461    0.134    0.474   25.227   21.471    5.745
     34.660  440.374    1.020    0.067    0.360    0.067    0.527   23.978   20.695    5.403
     34.670  442.681    1.429    0.067    0.394    0.172    0.463   23.350   21.970    5.555
     34.680  438.421    1.327    0.100    0.394    0.067    0.398   23.332   21.206    5.711
     34.690  444.920    1.248    0.033    0.395    0.172    0.554   24.161   20.993    5.500
     34.700  438.505    1.373    0.000    0.371    0.067    0.466   22.842   20.085    5.726
     34.710  440.319    1.179    0.000    0.278    0.000    0.508   23.859   21.084    5.762
     34.720  442.759    1.134    0.067    0.385    0.000    0.482   24.093   21.591    5.685
     34.730  440.145    1.206    0.067    0.307    0.033    0.599   23.637   20.788    5.967
     34.740  437.150    1.149    0.067    0.360    0.000    0.398   23.337   20.701    5.620
     34.750  443.716    1.281    0.000    0.364    0.000    0.425   23.580   20.953    5.815
     34.760  446.004    1.274    0.033    0.516    0.000    0.443   24.931   22.110    5.273
     34.770  444.579    1.339    0.033    0.543    0.067    0.451   24.542   20.542    5.633
     34.780  443.811    1.373    0.000    0.371    0.033    0.425   24.430   21.838    6.325
     34.790  442.187    1.115    0.134    0.498    0.067    0.478   23.213   21.844    5.605
     34.800  443.084    1.301    0.067    0.274    0.033    0.489   24.113   21.915    6.116
     34.810  441.979    1.248    0.067    0.522    0.033    0.599   23.959   22.489    5.680
     34.820  445.321    1.505    0.033    0.451    0.100    0.425   23.055   21.785    5.918
     34.830  437.500    1.335    0.067    0.346    0.067    0.474   22.897   20.809    5.898
     34.840  439.497    1.320    0.033    0.420    0.100    0.527   23.491   20.520    6.273
     34.850  444.371    1.434    0.067    0.451    0.067    0.599   23.550   21.390    5.809
     34.860  440.282    1.282    0.033    0.468    0.067    0.481   24.604   20.976    5.676
     34.870  436.511    1.464    0.033    0.445    0.067    0.451   23.172   21.147    5.830
     34.880  439.542    1.415    0.033    0.419    0.100    0.550   23.115   20.839    5.553
     34.890  436.242    1.449    0.067    0.405    0.167    0.508   23.324   21.600    5.998
     34.900  437.558    1.195    0.000    0.479    0.167    0.436   23.224   21.157    5.688
     34.910  439.368    1.088    0.000    0.434    0.067    0.406   24.129   21.145    5.452
     34.920  440.698    1.228    0.000    0.405    0.134    0.413   23.991   22.106    5.556
     34.930  440.757    1.312    0.000    0.405    0.134    0.466   23.036   21.608    5.605
     34.940  438.457    1.149    0.000    0.465    0.134    0.474   23.970   20.991    5.615
     34.950  440.760    1.259    0.033    0.532    0.067    0.417   22.765   21.468    6.131
     34.960  438.239    1.267    0.000    0.458    0.134    0.474   23.846   21.427    5.628
     34.970  439.938    1.232    0.033    0.434    0.100    0.413   24.823   21.679    5.137
     34.980  439.201    1.259    0.067    0.431    0.100    0.553   23.964   20.432    5.294
     34.990  438.791    1.479    0.000    0.472    0.100    0.353   24.213   21.152    5.643
     35.000  436.878    1.445    0.000    0.374    0.067    0.235   24.368   21.945    5.556
     35.010  441.623    1.164    0.033    0.465    0.100    0.440   24.304   21.680    5.616
     35.020  442.017    1.346    0.033    0.408    0.100    0.375   23.523   21.196    5.732
     35.030  442.279    1.350    0.067    0.468    0.134    0.318   23.609   21.170    5.903
     35.040  442.489    1.293    0.033    0.364    0.167    0.421   23.774   21.970    5.646
     35.050  436.873    1.361    0.134    0.424    0.134    0.542   23.340   20.637    5.640
     35.060  438.291    1.343    0.033    0.357    0.100    0.345   22.989   21.005    5.576
     35.070  441.465    1.232    0.067    0.291    0.201    0.515   23.315   21.237    5.313
     35.080  441.592    1.532    0.000    0.334    0.201    0.526   23.883   21.213    5.458
     35.090  433.944    1.267    0.067    0.354    0.201    0.417   23.610   20.888    5.706
     35.100  437.876    1.153    0.033    0.483    0.134    0.584   24.238   21.008    5.551
     35.110  442.696    1.179    0.033    0.281    0.167    0.508   23.646   21.089    5.303
     35.120  436.669    1.123    0.033    0.498    0.033    0.481   23.208   21.019    5.538
     35.130  436.815    1.323    0.067    0.360    0.000    0.440   22.897   20.633    5.169
     35.140  439.550    1.259    0.033    0.251    0.134    0.462   23.277   21.396    5.367
     35.150  441.211    1.448    0.067    0.532    0.033    0.421   24.272   21.097    5.679
     35.160  438.215    1.392    0.100    0.469    0.134    0.553   24.195   21.385    6.041
     35.170  434.072    1.532    0.067    0.468    0.067    0.554   23.845   21.024    5.243
     35.180  437.281    1.335    0.033    0.381    0.100    0.698   24.184   21.131    5.564
     35.190  438.273    1.301    0.033    0.482    0.033    0.735   23.916   21.217    5.289
     35.200  443.661    1.471    0.067    0.438    0.071    0.709   24.336   21.635    5.964
     35.210  438.042    1.429    0.067    0.311    0.134    0.626   23.649   21.946    5.591
     35.220  436.890    1.422    0.033    0.412    0.033    0.679   23.626   22.748    5.550
     35.230  438.252    1.350    0.033    0.505    0.167    0.799   23.171   22.745    5.631
     35.240  435.407    1.312    0.033    0.452    0.134    0.466   23.817   20.933    5.308
     35.250  440.537    1.259    0.033    0.532    0.134    0.474   24.051   21.445    5.717
     35.260  438.566    1.487    0.067    0.445    0.201    0.580   23.308   21.278    5.499
     35.270  443.898    1.221    0.000    0.385    0.134    0.443   23.021   21.674    5.402
     35.280  440.279    1.467    0.000    0.412    0.134    0.519   23.649   21.168    5.694
     35.290  441.883    1.339    0.033    0.405    0.134    0.497   23.520   21.973    6.231
     35.300  440.474    1.308    0.033    0.371    0.134    0.448   23.250   21.425    5.177
     35.310  441.535    1.308    0.000    0.323    0.100    0.493   24.541   21.109    5.446
     35.320  440.645    1.179    0.067    0.484    0.100    0.531   24.039   22.291    5.432
     35.330  439.423    1.418    0.067    0.424    0.167    0.504   23.454   22.369    5.629
     35.340  436.924    1.456    0.033    0.496    0.167    0.379   24.330   21.495    5.940
     35.350  439.761    1.244    0.100    0.247    0.227    0.477   23.872   22.384    5.395
     35.360  439.101    1.168    0.100    0.387    0.201    0.606   23.938   22.109    5.336
     35.370  437.575    1.206    0.067    0.281    0.167    0.496   24.314   22.204    5.171
     35.380  439.200    1.380    0.067    0.450    0.167    0.455   23.450   22.332    5.635
     35.390  440.271    1.274    0.067    0.314    0.167    0.572   23.877   22.036    5.464
     35.400  439.486    1.259    0.100    0.408    0.033    0.594   24.716   21.628    5.518
     35.410  435.335    1.407    0.067    0.472    0.134    0.561   23.717   22.242    5.561
     35.420  436.977    1.259    0.100    0.396    0.100    0.390   24.134   21.993    6.061
     35.430  441.082    1.141    0.067    0.438    0.100    0.470   23.682   23.090    5.515
     35.440  438.746    1.240    0.134    0.314    0.100    0.568   23.486   22.911    5.774
     35.450  433.818    1.088    0.100    0.385    0.134    0.473   23.764   23.154    5.688
     35.460  438.564    1.126    0.134    0.307    0.100    0.511   24.071   23.250    5.616
     35.470  441.509    1.282    0.100    0.338    0.134    0.360   24.204   21.809    5.638
     35.480  438.015    1.195    0.100    0.487    0.105    0.564   24.346   21.479    5.889
     35.490  436.786    1.255    0.100    0.496    0.067    0.519   22.950   21.333    5.355
     35.500  435.664    1.153    0.134    0.378    0.067    0.492   23.516   21.859    5.780
     35.510  435.661    1.259    0.100    0.438    0.134    0.451   23.370   22.021    5.963
     35.520  440.043    1.365    0.067    0.419    0.239    0.500   23.250   22.003    5.957
     35.530  436.280    1.392    0.100    0.458    0.201    0.432   24.025   21.381    5.326
     35.540  435.661    1.335    0.067    0.378    0.172    0.546   23.954   23.096    5.752
     35.550  434.137    1.327    0.100    0.307    0.134    0.515   24.477   22.517    5.455
     35.560  438.263    1.308    0.067    0.360    0.167    0.568   23.644   22.765    5.266
     35.570  438.903    1.009    0.067    0.381    0.134    0.595   24.307   22.218    5.511
     35.580  439.156    1.445    0.033    0.251    0.167    0.629   24.191   21.740    6.270
     35.590  437.487    1.202    0.067    0.353    0.134    0.591   23.806   21.950    6.091
     35.600  437.932    1.282    0.067    0.491    0.100    0.659   24.114   22.081    5.569
     35.610  441.273    1.320    0.067    0.398    0.205    0.690   24.445   21.580    5.451
     35.620  437.429    0.993    0.067    0.300    0.172    0.678   23.326   22.020    5.890
     35.630  439.344    0.956    0.033    0.387    0.138    0.633   24.148   21.159    5.712
     35.640  442.277    1.301    0.067    0.371    0.067    0.640   24.356   21.164    5.770
     35.650  440.477    1.297    0.100    0.529    0.134    0.587   23.950   20.960    5.236
     35.660  438.308    1.392    0.100    0.498    0.100    0.455   23.900   20.880    5.775
     35.670  437.101    1.297    0.100    0.436    0.160    0.734   24.334   21.898    5.313
     35.680  440.399    1.376    0.067    0.461    0.134    0.800   23.378   21.598    5.468
     35.690  439.749    1.429    0.134    0.318    0.134    0.788   23.673   21.788    5.493
     35.700  439.421    1.236    0.100    0.551    0.201    0.781   23.482   21.888    5.177
     35.710  442.578    0.929    0.100    0.532    0.100    0.743   23.829   21.964    5.275
     35.720  443.213    1.270    0.067    0.592    0.134    0.610   23.890   22.331    5.225
     35.730  446.179    1.190    0.067    0.345    0.201    0.709   23.623   22.399    5.414
     35.740  439.477    1.274    0.067    0.287    0.100    0.572   23.738   20.593    5.101
     35.750  438.820    1.297    0.000    0.278    0.205    0.667   23.845   20.467    5.609
     35.760  438.619    1.088    0.033    0.218    0.100    0.553   23.017   20.683    6.318
     35.770  440.445    1.357    0.100    0.274    0.127    0.538   22.635   21.930    5.334
     35.780  438.875    1.297    0.100    0.180    0.134    0.610   23.329   21.223    5.491
     35.790  439.116    1.232    0.067    0.438    0.138    0.595   23.276   20.369    5.516
     35.800  434.745    1.020    0.033    0.420    0.234    0.511   22.842   21.704    5.531
     35.810  435.598    1.361    0.100    0.465    0.134    0.603   22.561   21.054    5.760
     35.820  440.750    1.153    0.100    0.472    0.134    0.728   22.521   21.172    5.559
     35.830  439.961    1.445    0.067    0.360    0.272    0.626   23.177   22.224    5.354
     35.840  442.557    1.206    0.067    0.498    0.301    0.841   22.912   22.004    5.301
     35.850  437.553    1.312    0.134    0.378    0.201    0.675   22.151   20.615    5.750
     35.860  440.794    1.498    0.033    0.448    0.165    0.603   23.322   21.151    5.133
     35.870  439.668    1.354    0.100    0.518    0.167    0.523   23.115   21.975    5.639
     35.880  436.980    1.327    0.067    0.472    0.067    0.420   23.449   21.539    5.242
     35.890  431.694    1.202    0.033    0.490    0.100    0.622   22.133   21.827    6.176
     35.900  437.627    1.054    0.100    0.413    0.067    0.640   23.255   21.913    5.531
     35.910  438.350    1.088    0.100    0.484    0.067    0.647   22.695   22.530    5.474
     35.920  435.592    1.096    0.100    0.498    0.067    0.647   22.586   22.493    5.697
     35.930  438.105    1.096    0.100    0.496    0.033    0.500   22.945   22.161    5.531
     35.940  435.034    1.176    0.100    0.438    0.033    0.606   23.632   21.502    5.418
     35.950  442.649    1.141    0.100    0.525    0.033    0.595   22.950   20.779    4.830
     35.960  435.638    1.153    0.100    0.436    0.067    0.633   24.172   21.541    5.417
     35.970  435.916    1.179    0.100    0.498    0.138    0.508   23.771   22.270    5.444
     35.980  436.769    1.282    0.067    0.401    0.167    0.670   23.111   21.636    5.317
     35.990  437.450    1.115    0.100    0.307    0.100    0.485   23.618   21.689    5.314
     36.000  439.388    1.437    0.033    0.367    0.100    0.561   22.885   20.493    5.670
     36.010  437.055    1.259    0.100    0.341    0.067    0.538   23.045   21.056    5.563
     36.020  438.635    1.206    0.100    0.338    0.033    0.573   23.494   22.092    5.690
     36.030  433.078    1.149    0.033    0.338    0.067    0.787   22.337   21.682    5.330
     36.040  440.294    0.929    0.100    0.431    0.134    0.867   22.776   21.533    5.896
     36.050  436.535    1.179    0.100    0.364    0.138    0.720   24.120   21.901    5.147
     36.060  437.315    1.123    0.033    0.244    0.033    0.762   23.834   21.161    5.308
     36.070  436.548    1.062    0.067    0.402    0.134    0.921   24.457   22.475    5.241
     36.080  434.352    1.361    0.100    0.357    0.100    0.731   23.862   21.710    5.090
     36.090  434.774    1.282    0.100    0.483    0.100    0.909   23.470   22.700    5.882
     36.100  436.960    1.327    0.067    0.383    0.094    0.542   24.034   21.335    5.456
     36.110  436.194    1.282    0.100    0.334    0.134    0.728   24.754   21.862    5.503
     36.120  438.340    1.213    0.033    0.465    0.227    0.705   24.083   22.426    5.226
     36.130  436.077    1.323    0.134    0.374    0.067    0.534   24.102   22.145    5.553
     36.140  439.899    1.176    0.100    0.371    0.160    0.640   23.601   22.016    6.077
     36.150  435.503    1.331    0.134    0.401    0.134    0.735   23.075   21.298    6.372
     36.160  439.913    1.445    0.100    0.207    0.134    0.674   23.601   21.345    5.667
     36.170  440.239    1.452    0.100    0.346    0.134    0.693   23.702   21.327    5.620
     36.180  437.309    1.062    0.100    0.214    0.100    0.685   23.984   21.194    5.849
     36.190  438.740    1.202    0.127    0.225    0.167    0.678   23.361   21.094    5.516
     36.200  440.285    1.202    0.033    0.378    0.134    0.701   23.808   21.709    5.693
     36.210  440.173    1.195    0.100    0.316    0.100    0.617   23.616   21.446    5.489
     36.220  440.839    1.232    0.067    0.458    0.100    0.697   23.818   22.419    5.795
     36.230  441.936    1.282    0.067    0.424    0.160    0.735   23.254   21.818    5.555
     36.240  436.381    1.361    0.033    0.282    0.194    0.606   23.201   19.780    6.296
     36.250  434.756    1.331    0.100    0.300    0.201    0.724   22.728   20.522    5.393
     36.260  437.606    1.335    0.134    0.274    0.100    0.515   23.344   20.564    6.054
     36.270  439.289    0.982    0.067    0.278    0.100    0.610   23.603   20.690    5.873
     36.280  444.204    1.373    0.134    0.364    0.167    0.648   22.977   20.946    5.592
     36.290  442.378    1.388    0.033    0.293    0.167    0.705   24.314   20.929    5.638
     36.300  440.465    1.255    0.033    0.240    0.194    0.603   23.464   20.091    5.862
     36.310  438.898    1.308    0.100    0.405    0.100    0.671   22.913   20.280    5.543
     36.320  439.450    1.327    0.033    0.151    0.033    0.637   22.786   20.905    5.419
     36.330  441.207    1.195    0.033    0.476    0.134    0.561   22.856   21.508    5.360
     36.340  440.221    1.331    0.100    0.405    0.067    0.682   23.423   21.585    5.510
     36.350  442.110    1.229    0.033    0.338    0.205    0.621   23.864   22.128    5.646
     36.360  442.397    1.282    0.067    0.371    0.134    0.702   22.942   21.505    5.393
     36.370  440.846    1.339    0.067    0.371    0.067    0.591   23.965   22.018    5.475
     36.380  441.704    1.195    0.067    0.318    0.067    0.531   24.728   20.456    5.755
     36.390  443.005    1.240    0.067    0.458    0.138    0.550   24.078   21.242    5.398
     36.400  444.745    1.255    0.033    0.352    0.067    0.636   24.264   21.656    5.493
     36.410  441.178    1.149    0.033    0.378    0.134    0.841   23.543   22.555    5.318
     36.420  438.197    1.084    0.067    0.394    0.100    0.629   23.080   21.891    5.729
     36.430  436.907    1.346    0.067    0.307    0.134    0.429   22.670   22.278    5.468
     36.440  437.234    1.210    0.000    0.420    0.134    0.777   23.677   21.804    5.481
     36.450  434.953    1.213    0.033    0.424    0.100    0.663   22.864   20.906    5.859
     36.460  439.133    1.137    0.167    0.360    0.067    0.602   23.234   21.099    5.824
     36.470  438.850    1.206    0.167    0.387    0.100    0.603   23.312   21.795    5.569
     36.480  437.932    1.028    0.100    0.371    0.134    0.739   23.462   21.586    5.971
     36.490  436.055    0.914    0.067    0.438    0.201    0.497   23.319   20.687    5.794
     36.500  438.336    1.141    0.067    0.554    0.100    0.693   23.069   21.561    5.612
     36.510  443.068    1.126    0.100    0.600    0.201    0.735   23.722   21.597    5.621
     36.520  437.628    0.940    0.067    0.394    0.201    0.580   23.212   21.693    5.440
     36.530  437.581    1.107    0.033    0.427    0.167    0.625   23.982   20.847    5.588
     36.540  438.523    1.153    0.033    0.378    0.167    0.648   22.613   21.385    5.409
     36.550  440.786    1.221    0.100    0.491    0.100    0.640   23.575   21.792    5.815
     36.560  441.685    1.164    0.067    0.465    0.067    0.728   22.774   20.188    5.602
     36.570  439.141    1.229    0.134    0.518    0.127    0.538   23.505   20.704    5.952
     36.580  437.677    1.123    0.033    0.496    0.067    0.773   23.683   20.474    5.373
     36.590  437.793    1.069    0.067    0.431    0.033    0.693   23.624   20.724    5.654
     36.600  441.499    1.062    0.067    0.353    0.033    0.614   23.964   20.907    5.750
     36.610  438.938    1.107    0.067    0.489    0.067    0.709   23.361   21.955    5.767
     36.620  434.547    1.160    0.033    0.318    0.067    0.618   22.896   20.748    5.802
     36.630  442.029    1.096    0.100    0.278    0.167    0.659   22.684   21.454    6.312
     36.640  438.189    1.062    0.033    0.385    0.167    0.576   22.397   21.421    5.676
     36.650  437.265    1.020    0.094    0.371    0.134    0.542   22.935   21.191    5.695
     36.660  435.891    1.176    0.100    0.367    0.100    0.678   21.950   20.648    5.905
     36.670  436.096    1.016    0.067    0.392    0.134    0.667   23.403   21.096    5.275
     36.680  432.979    1.126    0.134    0.293    0.100    0.603   22.369   20.547    5.469
     36.690  432.304    1.100    0.067    0.338    0.067    0.648   21.691   20.429    5.583
     36.700  431.607    0.982    0.067    0.357    0.134    0.591   22.855   20.843    5.622
     36.710  433.341    1.043    0.067    0.360    0.100    0.754   22.415   21.002    5.594
     36.720  435.436    0.903    0.067    0.606    0.100    0.818   22.049   21.384    5.952
     36.730  438.911    1.100    0.134    0.465    0.100    0.580   23.575   21.030    6.012
     36.740  436.555    0.808    0.134    0.600    0.067    0.656   22.951   20.022    5.811
     36.750  436.979    1.009    0.067    0.455    0.100    0.693   23.406   21.050    5.618
     36.760  438.357    1.126    0.067    0.458    0.067    0.493   21.945   21.639    5.570
     36.770  438.193    0.929    0.033    0.581    0.067    0.568   23.332   21.071    5.861
     36.780  437.668    0.982    0.067    0.431    0.100    0.549   23.564   20.957    5.675
     36.790  439.306    0.956    0.067    0.401    0.134    0.598   23.716   21.501    5.605
     36.800  438.533    0.876    0.067    0.443    0.254    0.538   22.905   21.781    5.771
     36.810  437.304    1.346    0.100    0.274    0.134    0.773   23.733   20.702    5.825
     36.820  443.452    1.069    0.067    0.173    0.134    0.598   23.532   21.222    6.218
     36.830  440.055    1.096    0.033    0.285    0.134    0.670   23.948   21.745    5.854
     36.840  442.268    0.963    0.000    0.251    0.261    0.656   24.198   20.687    5.486
     36.850  440.383    1.047    0.067    0.304    0.205    0.409   23.653   21.024    5.778
     36.860  439.958    0.929    0.100    0.260    0.067    0.572   24.138   22.005    5.504
     36.870  434.083    1.047    0.067    0.413    0.100    0.667   23.528   21.754    5.479
     36.880  438.111    1.213    0.100    0.498    0.201    0.606   24.249   21.017    5.209
     36.890  439.087    1.126    0.134    0.413    0.194    0.564   24.185   20.978    5.539
     36.900  436.709    1.168    0.033    0.304    0.127    0.640   24.069   20.514    5.412
     36.910  437.141    1.001    0.033    0.278    0.134    0.607   23.650   20.962    5.657
     36.920  436.670    1.031    0.033    0.491    0.134    0.534   24.575   20.956    5.201
     36.930  435.138    1.251    0.033    0.278    0.100    0.587   22.759   20.888    5.746
     36.940  434.048    0.940    0.100    0.232    0.100    0.648   23.467   20.810    5.419
     36.950  440.531    0.914    0.067    0.297    0.227    0.557   22.958   20.892    5.396
     36.960  435.248    0.876    0.067    0.345    0.134    0.621   23.164   21.435    5.379
     36.970  434.060    0.876    0.100    0.328    0.127    0.572   23.408   21.160    5.581
     36.980  436.956    0.940    0.067    0.267    0.167    0.599   23.268   20.058    5.387
     36.990  436.323    0.717    0.100    0.316    0.134    0.652   23.821   20.721    5.679
     37.000  440.869    1.054    0.067    0.240    0.094    0.742   23.880   20.543    5.255
     37.010  436.616    0.940    0.100    0.338    0.201    0.636   23.640   21.202    5.081
     37.020  438.749    0.876    0.134    0.147    0.134    0.739   23.450   21.449    5.273
     37.030  438.173    0.993    0.100    0.247    0.067    0.614   23.666   20.248    5.942
     37.040  440.998    1.062    0.067    0.278    0.167    0.626   23.533   21.023    5.803
     37.050  438.897    1.100    0.134    0.237    0.120    0.508   23.476   19.329    5.900
     37.060  438.455    1.141    0.000    0.304    0.234    0.610   22.853   20.701    5.443
     37.070  439.557    1.202    0.094    0.278    0.261    0.633   23.403   20.693    6.445
     37.080  440.922    1.206    0.167    0.267    0.225    0.594   23.604   21.184    5.425
     37.090  441.627    1.035    0.134    0.338    0.281    0.542   24.078   20.739    6.144
     37.100  438.086    1.073    0.067    0.254    0.234    0.656   24.112   20.255    5.602
     37.110  441.658    0.914    0.067    0.300    0.134    0.652   23.701   21.764    5.852
     37.120  441.266    0.967    0.100    0.300    0.194    0.629   23.296   20.323    6.077
     37.130  440.382    1.069    0.067    0.274    0.100    0.579   23.830   20.369    5.694
     37.140  443.957    1.020    0.067    0.304    0.100    0.701   23.598   21.375    5.724
     37.150  441.787    1.282    0.067    0.489    0.227    0.765   23.156   21.232    5.719
     37.160  438.561    1.320    0.067    0.274    0.268    0.538   22.457   20.736    5.682
     37.170  441.569    1.100    0.100    0.304    0.167    0.610   23.127   20.927    5.591
     37.180  441.346    1.202    0.067    0.233    0.134    0.689   23.776   21.470    5.444
     37.190  445.357    1.202    0.100    0.391    0.167    0.432   23.906   21.256    5.887
     37.200  443.403    1.308    0.100    0.240    0.134    0.735   24.048   21.306    5.792
     37.210  437.518    1.100    0.067    0.211    0.167    0.478   23.509   21.306    5.532
     37.220  437.948    1.088    0.033    0.240    0.067    0.602   23.479   21.427    6.067
     37.230  443.453    1.073    0.067    0.352    0.167    0.587   24.097   21.432    6.059
     37.240  436.564    1.475    0.033    0.211    0.268    0.644   23.762   21.125    6.118
     37.250  439.498    1.149    0.000    0.304    0.167    0.584   23.025   20.535    5.314
     37.260  438.283    1.365    0.033    0.204    0.261    0.626   24.462   20.434    6.471
     37.270  441.655    1.202    0.067    0.218    0.134    0.538   23.927   20.835    6.306
     37.280  437.823    0.963    0.067    0.318    0.167    0.765   23.896   21.535    5.965
     37.290  438.842    1.031    0.067    0.300    0.134    0.678   23.843   21.828    6.114
     37.300  439.120    1.232    0.134    0.214    0.160    0.637   23.645   21.431    5.606
     37.310  439.181    1.062    0.067    0.364    0.201    0.603   22.944   20.393    5.842
     37.320  437.648    1.187    0.100    0.427    0.194    0.648   23.200   21.112    6.397
     37.330  436.749    1.020    0.033    0.311    0.201    0.811   23.582   20.415    6.525
     37.340  436.250    1.149    0.100    0.532    0.000    0.546   23.859   21.415    6.032
     37.350  438.948    1.100    0.067    0.445    0.227    0.504   23.417   21.841    6.180
     37.360  433.585    0.967    0.067    0.431    0.134    0.617   22.690   19.919    6.411
     37.370  434.925    1.088    0.067    0.378    0.134    0.648   23.000   20.863    6.152
     37.380  436.808    1.346    0.067    0.472    0.134    0.667   22.257   20.548    6.733
     37.390  440.842    1.020    0.134    0.323    0.167    0.598   22.774   19.282    6.381
     37.400  440.824    1.388    0.100    0.371    0.268    0.686   22.721   21.172    6.149
     37.410  432.505    1.274    0.033    0.491    0.100    0.481   23.077   20.036    6.352
     37.420  438.997    1.168    0.100    0.402    0.134    0.580   23.781   20.735    6.163
     37.430  437.870    1.202    0.167    0.532    0.167    0.591   22.948   20.631    5.921
     37.440  438.627    1.088    0.100    0.416    0.134    0.594   23.654   21.624    6.493
     37.450  434.790    1.107    0.100    0.405    0.100    0.413   23.240   21.428    6.280
     37.460  438.002    1.357    0.134    0.445    0.033    0.640   24.168   21.332    5.611
     37.470  437.833    1.285    0.033    0.412    0.134    0.591   22.955   21.514    6.160
     37.480  440.131    1.202    0.100    0.240    0.234    0.481   22.400   20.991    5.904
     37.490  442.717    1.327    0.067    0.387    0.287    0.580   22.588   20.820    6.431
     37.500  440.589    1.369    0.033    0.394    0.160    0.659   23.715   22.008    5.518
     37.510  442.696    1.062    0.067    0.371    0.067    0.663   24.515   21.896    5.874
     37.520  442.203    1.244    0.134    0.429    0.201    0.599   23.926   21.774    5.988
     37.530  438.171    1.062    0.134    0.496    0.339    0.621   24.029   21.301    5.596
     37.540  436.657    0.929    0.100    0.338    0.239    0.583   23.366   21.710    5.686
     37.550  434.330    0.956    0.100    0.424    0.294    0.531   23.688   21.361    5.972
     37.560  438.335    1.062    0.134    0.367    0.187    0.538   23.245   21.342    5.502
     37.570  434.213    1.035    0.094    0.341    0.459    0.534   22.612   22.143    5.772
     37.580  439.674    0.887    0.067    0.371    0.154    0.701   22.173   22.253    6.159
     37.590  435.355    1.054    0.067    0.391    0.332    0.671   22.949   22.552    5.481
     37.600  435.926    1.160    0.134    0.352    0.201    0.799   23.575   22.223    5.733
     37.610  435.748    1.095    0.134    0.413    0.100    0.595   23.932   21.302    5.604
     37.620  441.720    1.073    0.100    0.458    0.201    0.515   23.409   22.626    5.879
     37.630  439.184    1.137    0.100    0.487    0.221    0.602   22.502   22.217    5.173
     37.640  436.703    0.956    0.067    0.518    0.221    0.667   23.229   21.876    5.204
     37.650  432.138    0.849    0.067    0.320    0.134    0.598   23.079   21.299    5.241
     37.660  430.756    0.967    0.067    0.498    0.167    0.807   22.994   20.728    5.974
     37.670  433.151    1.039    0.067    0.498    0.134    0.500   23.824   21.233    5.928
     37.680  434.267    0.982    0.033    0.436    0.194    0.709   23.243   21.041    5.356
     37.690  436.374    0.982    0.067    0.491    0.167    0.621   22.876   21.094    5.128
     37.700  434.212    1.062    0.067    0.443    0.234    0.724   23.580   21.622    4.815
     37.710  433.529    0.982    0.033    0.450    0.201    0.743   23.352   21.298    5.717
     37.720  434.491    1.206    0.067    0.505    0.221    0.515   23.455   21.066    5.205
     37.730  439.500    1.141    0.134    0.465    0.261    0.493   23.415   21.295    5.356
     37.740  439.469    1.141    0.067    0.341    0.254    0.531   24.332   21.727    5.615
     37.750  441.547    1.160    0.100    0.458    0.201    0.519   24.242   21.934    5.435
     37.760  444.567    1.206    0.194    0.396    0.194    0.644   24.058   20.908    5.578
     37.770  436.660    0.963    0.067    0.518    0.332    0.678   23.321   20.736    5.162
     37.780  439.908    1.088    0.067    0.451    0.261    0.739   23.362   21.750    5.359
     37.790  442.727    1.248    0.134    0.338    0.167    0.739   23.028   21.562    5.408
     37.800  438.921    1.179    0.100    0.353    0.160    0.656   22.876   21.459    5.309
     37.810  443.066    1.126    0.134    0.391    0.134    0.504   22.687   22.376    4.906
     37.820  441.129    1.035    0.100    0.384    0.100    0.739   23.439   21.614    5.345
     37.830  437.540    1.126    0.100    0.556    0.094    0.689   22.423   20.791    5.268
     37.840  436.567    1.084    0.134    0.338    0.194    0.455   22.615   21.134    5.411
     37.850  436.177    0.967    0.033    0.357    0.160    0.625   22.298   21.569    5.431
     37.860  437.897    0.982    0.067    0.260    0.294    0.648   23.293   21.031    5.305
     37.870  437.025    1.141    0.067    0.420    0.234    0.678   22.471   21.594    5.120
     37.880  443.299    1.168    0.067    0.320    0.134    0.542   22.977   22.148    4.801
     37.890  439.280    1.221    0.067    0.278    0.239    0.629   22.545   21.299    5.218
     37.900  440.798    1.418    0.067    0.364    0.281    0.394   23.535   21.369    5.345
     37.910  437.478    1.115    0.100    0.429    0.205    0.353   23.068   20.622    5.513
     37.920  441.881    1.327    0.167    0.320    0.232    0.443   24.026   21.717    5.120
     37.930  438.334    1.407    0.100    0.357    0.167    0.622   22.795   21.296    5.234
     37.940  441.312    1.449    0.100    0.455    0.201    0.478   22.777   20.894    5.176
     37.950  437.342    1.365    0.033    0.455    0.314    0.504   22.823   20.602    5.147
     37.960  437.701    1.274    0.033    0.369    0.294    0.686   22.867   21.021    5.272
     37.970  437.303    1.343    0.100    0.433    0.221    0.667   23.089   19.706    5.109
     37.980  436.829    1.335    0.033    0.376    0.294    0.489   23.173   20.394    5.072
     37.990  435.320    1.415    0.067    0.489    0.287    0.549   22.141   21.733    5.635
     38.000  438.570    1.168    0.033    0.356    0.328    0.611   23.242   21.805    5.480
     38.010  438.191    1.221    0.100    0.522    0.167    0.568   23.160   22.069    6.095
     38.020  434.929    1.240    0.100    0.291    0.294    0.424   23.175   21.596    5.304
     38.030  439.825    1.248    0.033    0.331    0.201    0.588   22.325   20.792    5.444
     38.040  436.708    1.168    0.134    0.364    0.160    0.394   22.335   21.492    5.728
     38.050  445.254    1.176    0.100    0.402    0.287    0.489   23.075   22.561    5.449
     38.060  440.403    1.035    0.067    0.447    0.301    0.348   23.357   22.986    5.605
     38.070  444.569    0.967    0.160    0.383    0.261    0.315   22.807   22.224    5.967
     38.080  443.357    1.009    0.134    0.364    0.221    0.474   23.029   21.649    6.140
     38.090  441.881    1.115    0.134    0.338    0.261    0.341   23.043   22.368    5.714
     38.100  442.488    1.096    0.127    0.378    0.251    0.440   22.916   22.805    5.209
     38.110  444.843    1.179    0.134    0.462    0.100    0.523   23.100   22.690    5.510
     38.120  442.226    1.210    0.033    0.529    0.287    0.474   23.425   21.738    5.643
     38.130  440.340    1.248    0.067    0.384    0.254    0.299   23.823   21.643    5.866
     38.140  439.670    1.195    0.000    0.455    0.194    0.368   23.949   21.009    5.407
     38.150  438.337    1.255    0.067    0.563    0.221    0.531   23.382   21.524    5.506
     38.160  440.731    1.115    0.067    0.533    0.227    0.345   22.842   21.560    5.407
     38.170  442.364    1.062    0.033    0.478    0.301    0.576   23.427   20.864    5.520
     38.180  442.564    1.373    0.033    0.398    0.234    0.421   23.296   20.860    5.573
     38.190  438.074    1.365    0.067    0.443    0.261    0.512   23.970   20.760    5.995
     38.200  441.003    1.267    0.100    0.304    0.227    0.421   24.532   20.463    5.465
     38.210  439.453    1.335    0.067    0.549    0.227    0.644   23.724   21.327    5.323
     38.220  439.462    1.274    0.033    0.462    0.160    0.383   23.437   21.081    5.477
     38.230  438.488    1.434    0.134    0.402    0.232    0.557   23.122   21.461    5.569
     38.240  438.324    1.399    0.067    0.420    0.261    0.705   24.033   21.633    5.946
     38.250  442.552    1.100    0.000    0.498    0.134    0.345   23.878   20.671    5.887
     38.260  438.346    1.255    0.134    0.424    0.261    0.378   22.602   20.758    6.019
     38.270  436.818    1.176    0.033    0.391    0.227    0.542   23.496   21.637    5.792
     38.280  438.172    0.963    0.067    0.451    0.294    0.398   23.599   20.449    5.874
     38.290  436.907    1.069    0.033    0.424    0.332    0.462   23.348   20.853    5.814
     38.300  436.357    0.956    0.033    0.436    0.321    0.421   22.722   21.129    5.592
     38.310  434.906    1.176    0.134    0.503    0.306    0.470   22.392   20.313    5.598
     38.320  435.579    1.009    0.134    0.522    0.385    0.443   23.431   20.798    5.950
     38.330  439.263    1.221    0.167    0.462    0.392    0.428   23.089   22.158    5.878
     38.340  436.910    1.248    0.067    0.462    0.234    0.451   22.645   21.425    5.598
     38.350  439.941    1.255    0.067    0.424    0.201    0.432   23.412   21.463    6.085
     38.360  437.097    1.179    0.067    0.369    0.167    0.466   23.612   20.811    5.424
     38.370  440.642    1.115    0.100    0.402    0.221    0.371   23.316   20.976    5.396
     38.380  438.441    1.206    0.033    0.549    0.127    0.425   24.265   21.027    5.640
     38.390  438.742    1.179    0.100    0.511    0.127    0.626   23.640   21.585    5.302
     38.400  436.218    1.126    0.067    0.458    0.127    0.640   23.186   20.837    5.281
     38.410  436.531    1.346    0.033    0.501    0.134    0.481   23.145   20.420    5.907
     38.420  435.042    1.248    0.100    0.398    0.165    0.667   23.894   21.141    5.414
     38.430  435.880    1.327    0.100    0.609    0.100    0.580   24.040   21.983    5.527
     38.440  437.638    1.380    0.033    0.431    0.127    0.436   23.411   20.016    5.238
     38.450  438.015    1.304    0.100    0.496    0.160    0.549   23.784   21.510    5.411
     38.460  437.345    1.274    0.067    0.450    0.160    0.459   23.496   20.799    5.585
     38.470  439.401    1.293    0.067    0.665    0.154    0.508   23.954   21.105    5.663
     38.480  436.412    1.100    0.100    0.498    0.067    0.383   24.326   20.114    5.471
     38.490  437.448    1.282    0.100    0.367    0.167    0.538   24.341   20.807    5.236
     38.500  438.009    1.255    0.134    0.599    0.221    0.462   24.132   21.099    5.681
     38.510  436.995    1.335    0.100    0.511    0.160    0.390   25.691   20.652    5.406
     38.520  436.185    1.452    0.033    0.413    0.167    0.391   23.963   20.350    5.925
     38.530  437.297    1.141    0.100    0.424    0.180    0.477   24.627   21.462    5.821
     38.540  432.464    1.176    0.067    0.491    0.167    0.485   25.090   20.923    5.902
     38.550  440.587    1.357    0.000    0.568    0.194    0.531   23.551   20.715    6.089
     38.560  438.079    1.399    0.067    0.521    0.287    0.561   24.680   21.201    6.211
     38.570  435.853    1.073    0.134    0.539    0.187    0.459   24.095   20.220    5.175
     38.580  438.872    1.141    0.033    0.645    0.134    0.573   23.953   21.411    5.644
     38.590  435.464    1.134    0.067    0.518    0.194    0.602   24.093   20.149    5.391
     38.600  432.251    1.141    0.033    0.558    0.167    0.610   25.001   21.144    5.254
     38.610  437.143    1.077    0.067    0.699    0.234    0.402   24.370   21.152    5.546
     38.620  439.331    1.339    0.067    0.338    0.160    0.644   24.239   20.777    5.808
     38.630  442.199    1.259    0.067    0.465    0.234    0.595   25.309   21.715    5.797
     38.640  443.001    1.213    0.134    0.465    0.194    0.822   25.149   21.046    5.469
     38.650  436.207    1.141    0.100    0.338    0.299    0.508   23.975   21.092    5.626
     38.660  437.403    1.020    0.067    0.450    0.234    0.683   25.812   21.768    5.454
     38.670  435.131    1.259    0.100    0.412    0.381    0.481   24.798   20.519    5.515
     38.680  435.979    1.009    0.067    0.692    0.328    0.588   24.251   21.554    5.859
     38.690  434.725    1.282    0.033    0.632    0.261    0.497   23.241   21.479    5.183
     38.700  435.332    1.088    0.067    0.779    0.227    0.504   25.223   21.161    5.636
     38.710  434.851    1.126    0.067    0.716    0.234    0.440   24.601   20.620    5.620
     38.720  435.269    1.221    0.033    0.551    0.352    0.508   24.641   21.404    5.626
     38.730  437.138    1.441    0.100    0.472    0.261    0.496   23.939   20.392    6.182
     38.740  437.916    1.088    0.067    0.536    0.392    0.497   24.202   21.050    5.585
     38.750  438.029    1.229    0.134    0.551    0.227    0.584   24.298   22.175    6.177
     38.760  435.993    1.168    0.067    0.518    0.269    0.674   24.728   20.991    6.029
     38.770  440.286    1.176    0.033    0.525    0.221    0.478   23.928   21.377    6.188
     38.780  433.570    1.062    0.067    0.487    0.268    0.557   23.286   20.897    5.494
     38.790  434.134    0.929    0.033    0.518    0.201    0.610   24.166   21.214    5.787
     38.800  438.603    1.320    0.033    0.338    0.268    0.512   24.213   20.792    6.136
     38.810  438.489    1.126    0.067    0.364    0.254    0.489   24.671   20.438    5.687
     38.820  437.821    1.179    0.067    0.518    0.261    0.598   24.666   20.625    5.476
     38.830  436.426    1.168    0.100    0.462    0.134    0.496   23.896   21.027    5.439
     38.840  438.832    1.471    0.067    0.462    0.261    0.584   25.171   21.616    6.240
     38.850  436.408    1.168    0.033    0.318    0.127    0.614   24.342   21.153    5.868
     38.860  440.597    1.285    0.100    0.438    0.227    0.621   24.143   21.842    5.561
     38.870  439.433    1.035    0.100    0.378    0.138    0.531   24.028   21.328    5.798
     38.880  438.530    1.043    0.067    0.244    0.100    0.743   24.378   20.935    5.824
     38.890  437.606    1.274    0.134    0.405    0.134    0.720   23.795   21.590    5.598
     38.900  440.376    1.202    0.067    0.318    0.187    0.659   24.724   21.510    5.542
     38.910  441.589    1.248    0.134    0.691    0.134    0.670   25.203   21.589    5.853
     38.920  443.116    1.149    0.067    0.387    0.160    0.614   25.118   21.540    5.831
     38.930  443.629    1.009    0.100    0.514    0.227    0.621   25.129   21.608    5.423
     38.940  440.041    1.274    0.067    0.538    0.228    0.500   23.765   21.463    5.455
     38.950  442.215    1.267    0.100    0.458    0.202    0.682   24.369   21.180    5.614
     38.960  438.519    1.096    0.100    0.331    0.221    0.637   24.027   20.789    4.925
     38.970  439.891    0.990    0.167    0.536    0.258    0.549   24.797   21.430    4.942
     38.980  438.156    1.172    0.100    0.515    0.332    0.564   24.563   20.827    5.136
     38.990  443.735    1.350    0.100    0.561    0.160    0.477   25.078   21.516    5.152
     39.000  439.406    1.274    0.100    0.536    0.234    0.492   24.275   21.641    5.544
     39.010  439.365    1.168    0.100    0.465    0.100    0.333   25.310   21.288    5.520
     39.020  443.963    1.282    0.134    0.367    0.268    0.557   25.080   20.648    5.093
     39.030  440.234    1.452    0.134    0.289    0.265    0.447   24.100   20.747    5.444
     39.040  435.571    1.267    0.100    0.529    0.201    0.561   23.420   20.615    5.586
     39.050  437.639    1.100    0.100    0.431    0.167    0.489   23.184   19.861    5.424
     39.060  438.779    1.293    0.100    0.458    0.272    0.663   24.202   20.623    5.648
     39.070  442.208    1.551    0.033    0.391    0.187    0.394   24.271   19.931    5.523
     39.080  441.883    1.293    0.100    0.335    0.100    0.530   24.459   20.200    5.948
     39.090  438.593    1.441    0.100    0.443    0.100    0.670   24.431   21.727    5.614
     39.100  442.513    1.312    0.134    0.398    0.033    0.534   24.263   20.887    5.563
     39.110  442.156    1.452    0.134    0.454    0.134    0.526   24.825   20.577    6.260
     39.120  448.338    1.437    0.100    0.578    0.187    0.652   24.873   20.706    6.111
     39.130  437.504    1.327    0.134    0.451    0.134    0.743   23.651   19.934    6.256
     39.140  441.417    1.346    0.100    0.630    0.194    0.830   23.453   20.831    5.873
     39.150  442.969    1.176    0.134    0.398    0.235    0.447   24.451   21.790    5.563
     39.160  440.860    1.498    0.134    0.391    0.227    0.644   24.390   21.226    5.126
     39.170  443.571    1.179    0.067    0.346    0.134    0.697   24.799   20.922    5.212
     39.180  445.699    1.195    0.067    0.556    0.201    0.777   24.638   20.274    5.383
     39.190  439.689    1.327    0.100    0.424    0.134    0.257   24.126   20.658    5.566
     39.200  437.410    1.016    0.100    0.420    0.227    0.281   24.622   21.478    5.066
     39.210  436.589    1.153    0.067    0.388    0.227    0.519   23.975   21.168    5.865
     39.220  434.639    1.149    0.067    0.529    0.227    0.519   23.202   20.667    5.566
     39.230  435.232    1.320    0.067    0.469    0.194    0.531   23.068   20.495    5.507
     39.240  436.727    1.388    0.067    0.436    0.354    0.553   22.972   19.878    5.694
     39.250  438.398    1.471    0.100    0.304    0.294    0.614   24.897   20.525    5.161
     39.260  435.782    1.392    0.067    0.454    0.261    0.561   23.696   20.793    5.427
     39.270  439.037    1.312    0.067    0.405    0.227    0.576   23.976   20.505    5.509
     39.280  431.302    1.426    0.100    0.447    0.194    0.424   24.001   19.935    5.145
     39.290  438.056    1.267    0.100    0.318    0.239    0.549   23.195   20.697    5.292
     39.300  439.335    1.259    0.033    0.445    0.261    0.409   23.562   20.423    5.282
     39.310  438.955    1.088    0.033    0.518    0.261    0.557   23.564   21.353    5.304
     39.320  441.119    1.153    0.067    0.473    0.234    0.512   23.963   21.380    5.410
     39.330  437.425    1.107    0.033    0.491    0.254    0.455   23.806   21.027    5.440
     39.340  440.832    1.293    0.000    0.476    0.160    0.436   24.168   21.336    5.805
     39.350  438.844    1.244    0.000    0.334    0.258    0.542   24.333   21.091    5.489
     39.360  440.111    1.308    0.000    0.496    0.194    0.622   24.427   19.914    6.097
     39.370  437.962    1.206    0.000    0.436    0.321    0.580   23.833   20.157    5.537
     39.380  441.844    1.096    0.000    0.431    0.127    0.463   23.470   20.163    5.442
     39.390  446.967    1.301    0.000    0.431    0.187    0.448   25.115   19.644    5.415
     39.400  439.999    1.179    0.000    0.489    0.201    0.443   24.458   19.965    5.280
     39.410  443.129    1.187    0.067    0.662    0.261    0.436   24.671   20.511    5.161
     39.420  443.461    1.263    0.033    0.380    0.366    0.686   25.410   20.906    5.120
     39.430  440.307    1.176    0.000    0.357    0.321    0.508   24.620   21.038    5.240
     39.440  442.642    1.009    0.000    0.515    0.261    0.663   24.729   21.497    5.070
     39.450  440.960    1.202    0.033    0.353    0.194    0.629   25.331   20.689    5.818
     39.460  442.735    1.259    0.100    0.351    0.227    0.565   24.553   20.704    5.408
     39.470  443.225    1.149    0.067    0.398    0.272    0.561   24.835   19.731    5.674
     39.480  440.009    1.320    0.000    0.318    0.254    0.644   23.179   20.727    5.756
     39.490  435.929    0.903    0.067    0.327    0.254    0.765   23.649   20.734    5.568
     39.500  440.015    1.137    0.067    0.371    0.254    0.698   24.890   20.177    5.678
     39.510  439.101    0.990    0.000    0.395    0.194    0.474   23.904   20.101    5.702
     39.520  435.405    1.346    0.000    0.440    0.268    0.432   24.004   20.319    5.905
     39.530  436.810    1.100    0.000    0.398    0.227    0.758   24.173   20.524    5.752
     39.540  438.188    1.195    0.000    0.371    0.254    0.576   24.255   21.664    5.185
     39.550  434.512    1.259    0.067    0.458    0.100    0.368   24.155   20.920    5.179
     39.560  438.355    1.043    0.033    0.353    0.167    0.629   23.989   21.824    5.718
     39.570  440.055    1.232    0.033    0.364    0.160    0.508   24.180   21.025    5.790
     39.580  440.513    1.141    0.100    0.331    0.303    0.546   24.710   21.180    5.274
     39.590  436.972    1.392    0.033    0.371    0.134    0.603   23.589   21.153    5.668
     39.600  439.456    1.009    0.033    0.378    0.227    0.629   23.613   22.682    5.627
     39.610  436.950    1.149    0.067    0.345    0.160    0.531   23.507   21.623    5.576
     39.620  438.861    1.187    0.033    0.293    0.160    0.545   23.672   21.694    5.925
     39.630  443.907    1.206    0.100    0.409    0.167    0.690   24.076   21.287    5.509
     39.640  439.760    1.187    0.100    0.431    0.268    0.629   23.997   21.740    5.461
     39.650  440.449    1.384    0.000    0.487    0.287    0.708   24.566   21.633    5.697
     39.660  436.588    1.168    0.160    0.549    0.254    0.742   24.567   21.123    5.376
     39.670  437.422    1.172    0.067    0.377    0.254    0.685   23.059   20.350    5.604
     39.680  437.811    1.330    0.127    0.338    0.227    0.474   23.043   21.701    5.418
     39.690  436.095    1.179    0.100    0.300    0.167    0.769   24.832   20.792    5.080
     39.700  438.181    1.100    0.105    0.398    0.127    0.674   23.788   21.368    5.138
     39.710  439.612    1.024    0.067    0.443    0.160    0.640   24.131   20.782    5.361
     39.720  437.010    1.153    0.033    0.352    0.100    0.459   24.595   20.636    5.431
     39.730  442.994    1.195    0.067    0.281    0.254    0.485   23.683   21.877    5.229
     39.740  437.603    1.320    0.067    0.429    0.127    0.776   25.065   20.919    5.324
     39.750  438.143    1.035    0.067    0.398    0.201    0.590   23.118   21.392    5.665
     39.760  438.361    1.153    0.033    0.431    0.328    0.830   23.623   21.529    5.252
     39.770  433.383    1.323    0.134    0.412    0.134    0.602   23.179   20.866    5.585
     39.780  434.824    1.047    0.067    0.462    0.134    0.613   23.259   20.452    5.143
     39.790  436.818    1.202    0.033    0.398    0.100    0.795   23.533   20.635    5.293
     39.800  436.095    1.206    0.033    0.366    0.134    0.696   24.236   20.780    5.205
     39.810  437.472    1.232    0.033    0.398    0.134    0.712   23.993   20.560    5.491
     39.820  438.061    1.141    0.100    0.293    0.160    0.606   23.630   20.825    4.922
     39.830  436.981    1.350    0.000    0.395    0.100    0.807   24.244   20.350    4.918
     39.840  442.094    0.990    0.067    0.462    0.134    0.682   23.409   20.667    5.423
     39.850  444.441    1.232    0.067    0.342    0.261    0.674   24.137   21.051    5.391
     39.860  437.183    1.001    0.071    0.357    0.261    0.568   23.476   19.976    5.199
     39.870  434.784    1.062    0.000    0.260    0.201    0.622   23.468   20.957    5.165
     39.880  434.573    1.123    0.134    0.311    0.234    0.765   23.258   20.378    5.852
     39.890  437.660    0.982    0.067    0.480    0.134    0.492   23.774   20.028    5.313
     39.900  437.188    1.149    0.100    0.267    0.194    0.663   23.275   20.096    5.081
     39.910  440.539    1.282    0.033    0.371    0.134    0.478   23.531   20.525    5.025
     39.920  440.390    1.373    0.067    0.462    0.272    0.644   23.623   20.168    5.488
     39.930  437.412    1.168    0.100    0.369    0.254    0.701   23.227   20.392    5.282
     39.940  435.517    1.312    0.033    0.451    0.187    0.607   22.336   20.487    5.555
     39.950  439.490    1.240    0.100    0.510    0.366    0.573   23.529   20.140    5.673
     39.960  437.789    1.210    0.067    0.394    0.160    0.682   24.377   19.824    5.267
     39.970  437.612    1.016    0.033    0.369    0.160    0.698   23.717   20.264    5.526
     39.980  435.037    1.122    0.067    0.450    0.321    0.629   23.502   20.456    5.183
     39.990  437.821    1.062    0.033    0.398    0.399    0.648   22.551   20.823    5.168
     40.000  438.818    1.062    0.134    0.293    0.294    0.732   23.305   20.270    5.573
     40.010  436.957    1.092    0.033    0.496    0.234    0.762   23.665   20.832    5.072
     40.020  440.501    1.179    0.033    0.401    0.261    0.629   23.318   20.463    5.243
     40.030  436.749    1.206    0.033    0.582    0.187    0.542   24.180   20.196    4.989
     40.040  435.198    1.107    0.000    0.503    0.201    0.667   24.252   21.497    4.928
     40.050  435.977    1.327    0.033    0.531    0.239    0.751   23.872   20.521    5.189
     40.060  444.397    1.300    0.000    0.455    0.160    0.576   23.829   21.058    4.991
     40.070  437.345    1.202    0.000    0.424    0.261    0.588   23.643   20.722    5.252
     40.080  439.889    1.160    0.033    0.371    0.167    0.724   23.395   20.950    5.201
     40.090  442.889    1.100    0.033    0.431    0.201    0.626   23.852   21.482    5.428
     40.100  441.441    1.088    0.067    0.582    0.194    0.690   23.591   20.723    5.516
     40.110  440.953    1.043    0.033    0.440    0.100    0.844   23.684   20.744    5.834
     40.120  436.869    0.937    0.033    0.448    0.134    0.598   23.339   21.397    5.069
     40.130  438.089    1.176    0.100    0.491    0.194    0.841   23.163   21.171    5.478
     40.140  439.309    1.096    0.067    0.364    0.201    0.749   23.185   21.272    5.306
     40.150  434.626    1.035    0.067    0.260    0.261    0.626   22.668   20.386    5.985
     40.160  437.455    1.312    0.067    0.324    0.227    0.656   22.395   21.254    5.686
     40.170  437.177    1.346    0.060    0.458    0.201    0.531   22.953   21.456    5.809
     40.180  434.917    1.232    0.000    0.424    0.234    0.732   23.505   21.603    5.055
     40.190  440.327    0.956    0.067    0.431    0.160    0.781   24.071   20.988    5.022
     40.200  438.531    1.084    0.033    0.399    0.167    0.568   24.196   20.594    5.277
     40.210  431.933    1.221    0.067    0.364    0.167    0.545   23.260   21.170    5.128
     40.220  430.898    0.956    0.100    0.401    0.254    0.754   23.150   21.758    5.512
     40.230  435.050    1.062    0.033    0.431    0.281    0.660   22.873   20.931    5.641
     40.240  430.543    1.164    0.100    0.338    0.160    0.728   23.689   20.784    5.505
     40.250  435.813    1.100    0.067    0.387    0.227    0.625   23.778   21.696    5.543
     40.260  436.030    1.069    0.033    0.429    0.167    0.879   24.006   22.454    5.701
     40.270  435.703    1.357    0.000    0.429    0.294    0.784   23.683   22.008    5.861
     40.280  431.527    0.982    0.100    0.357    0.194    0.807   23.764   22.608    5.686
     40.290  435.699    1.081    0.067    0.437    0.194    0.723   23.270   22.357    6.429
     40.300  436.991    1.240    0.033    0.317    0.194    0.648   23.317   21.996    5.253
     40.310  440.412    1.088    0.167    0.380    0.205    0.701   22.661   21.105    6.317
     40.320  439.355    1.278    0.033    0.338    0.120    0.705   23.485   22.490    6.036
     40.330  435.146    1.304    0.067    0.451    0.261    0.595   22.778   21.272    5.892
     40.340  435.302    1.043    0.067    0.281    0.127    0.606   23.647   21.322    6.424
     40.350  440.929    1.248    0.033    0.493    0.221    0.618   24.719   22.290    6.448
     40.360  441.968    1.092    0.033    0.445    0.285    0.750   23.494   23.552    6.393
     40.370  437.784    1.069    0.127    0.395    0.254    0.720   24.144   23.033    6.533
     40.380  441.330    1.031    0.033    0.533    0.234    0.804   23.591   23.018    6.865
     40.390  436.469    1.024    0.033    0.500    0.194    0.682   23.724   23.390    6.335
     40.400  437.348    0.993    0.067    0.391    0.227    0.599   23.385   23.322    6.279
     40.410  440.677    1.282    0.067    0.391    0.232    0.841   23.429   22.574    5.643
     40.420  442.471    1.225    0.100    0.451    0.194    0.856   23.404   22.729    6.256
     40.430  440.164    1.198    0.033    0.420    0.294    0.724   23.801   23.181    6.350
     40.440  437.118    1.187    0.033    0.274    0.100    0.568   23.253   23.063    6.041
     40.450  442.224    1.263    0.100    0.285    0.255    0.731   23.856   22.128    6.418
     40.460  439.580    1.164    0.033    0.401    0.287    0.826   23.423   22.786    6.026
     40.470  441.085    0.982    0.134    0.334    0.160    0.644   23.392   22.694    6.283
     40.480  441.658    1.304    0.067    0.391    0.187    0.644   22.633   21.880    6.525
     40.490  443.270    1.153    0.100    0.244    0.160    0.648   23.619   22.352    6.613
     40.500  442.358    1.278    0.160    0.274    0.258    0.723   23.490   22.531    6.235
     40.510  438.192    1.176    0.033    0.338    0.261    0.587   23.649   22.364    5.913
     40.520  440.474    0.948    0.067    0.371    0.294    0.716   23.707   21.606    5.978
     40.530  440.964    1.141    0.100    0.281    0.292    0.568   23.617   21.030    5.991
     40.540  437.822    1.069    0.067    0.200    0.227    0.644   23.281   21.904    6.435
     40.550  439.267    1.206    0.167    0.357    0.254    0.682   23.005   22.137    6.420
     40.560  437.229    1.043    0.160    0.405    0.232    0.659   23.879   21.438    5.393
     40.570  439.198    1.043    0.067    0.441    0.325    0.785   23.333   21.950    6.332
     40.580  438.297    1.179    0.067    0.353    0.194    0.538   22.155   21.866    6.074
     40.590  437.549    1.035    0.033    0.304    0.160    0.497   22.502   22.831    6.109
     40.600  442.266    1.229    0.033    0.211    0.134    0.507   23.306   21.688    6.098
     40.610  438.645    1.255    0.100    0.346    0.268    0.614   23.137   21.298    6.263
     40.620  441.269    1.088    0.100    0.251    0.368    0.618   23.085   21.488    6.816
     40.630  444.148    1.179    0.100    0.278    0.221    0.671   23.385   22.228    5.881
     40.640  442.408    1.126    0.134    0.331    0.201    0.629   23.237   21.676    6.026
     40.650  447.512    1.229    0.033    0.271    0.294    0.705   22.704   21.579    6.437
     40.660  443.397    1.206    0.033    0.278    0.281    0.709   22.842   22.313    6.044
     40.670  442.259    1.232    0.134    0.297    0.131    0.682   23.894   22.321    6.555
     40.680  441.546    1.062    0.100    0.328    0.318    0.629   23.451   21.920    6.429
     40.690  446.017    0.967    0.167    0.444    0.194    0.754   23.288   22.104    6.083
     40.700  443.226    1.134    0.100    0.376    0.172    0.534   22.943   21.343    6.249
     40.710  442.701    1.069    0.067    0.362    0.234    0.621   22.421   22.451    6.248
     40.720  443.198    1.255    0.067    0.285    0.294    0.849   23.077   21.935    6.306
     40.730  441.629    1.267    0.127    0.331    0.201    0.607   23.104   21.465    5.832
     40.740  440.820    1.153    0.000    0.342    0.287    0.523   23.206   22.493    6.075
     40.750  438.920    0.989    0.067    0.424    0.167    0.758   23.556   21.879    4.746
     40.760  442.551    1.240    0.067    0.384    0.328    0.629   22.810   22.057    5.297
     40.770  446.842    1.176    0.134    0.371    0.198    0.785   23.776   22.892    5.681
     40.780  439.725    1.149    0.167    0.563    0.287    0.747   24.347   22.771    5.354
     40.790  439.474    1.190    0.134    0.279    0.328    0.735   23.177   22.656    5.070
     40.800  439.989    0.990    0.134    0.402    0.227    0.679   22.774   22.024    5.276
     40.810  440.787    1.179    0.134    0.324    0.335    0.671   23.604   22.598    6.188
     40.820  439.678    0.956    0.067    0.351    0.194    0.791   23.590   21.929    5.515
     40.830  439.360    1.176    0.100    0.267    0.187    0.417   23.211   21.474    5.667
     40.840  439.572    1.069    0.033    0.267    0.227    0.697   22.654   22.415    5.611
     40.850  442.959    1.176    0.067    0.458    0.261    0.591   22.629   22.060    5.883
     40.860  436.547    1.016    0.067    0.451    0.221    0.690   22.884   21.435    5.221
     40.870  439.716    0.993    0.067    0.511    0.227    0.607   22.863   21.071    5.737
     40.880  436.412    1.043    0.067    0.574    0.287    0.648   23.723   21.859    5.744
     40.890  439.419    1.202    0.033    0.422    0.194    0.671   22.856   21.643    5.652
     40.900  440.808    1.330    0.134    0.429    0.167    0.554   23.511   21.402    5.281
     40.910  441.235    1.248    0.067    0.395    0.254    0.837   23.698   22.061    5.972
     40.920  442.827    1.521    0.100    0.279    0.160    0.633   23.879   22.143    5.988
     40.930  444.050    1.380    0.067    0.291    0.167    0.659   24.003   22.543    6.196
     40.940  440.841    1.308    0.100    0.311    0.227    0.670   23.720   21.779    5.766
     40.950  438.210    1.339    0.234    0.244    0.127    0.617   22.965   21.782    5.419
     40.960  441.079    1.187    0.100    0.451    0.314    0.421   23.712   21.983    5.607
     40.970  437.187    1.141    0.100    0.364    0.134    0.520   22.987   21.839    5.433
     40.980  435.794    1.346    0.100    0.444    0.294    0.603   23.040   21.984    5.446
     40.990  438.809    1.354    0.100    0.522    0.134    0.643   23.208   21.536    5.492
     41.000  434.911    1.141    0.000    0.404    0.201    0.659   22.960   21.914    5.590
     41.010  442.149    1.221    0.134    0.260    0.127    0.698   23.170   22.146    5.770
     41.020  441.842    1.301    0.100    0.316    0.160    0.610   23.679   21.889    5.929
     41.030  439.990    1.354    0.067    0.451    0.194    0.474   23.584   20.339    5.350
     41.040  437.820    1.179    0.067    0.328    0.348    0.599   23.315   20.676    5.518
     41.050  442.568    1.259    0.000    0.411    0.194    0.747   22.893   22.156    5.542
     41.060  440.205    1.221    0.000    0.327    0.194    0.576   22.838   21.463    5.316
     41.070  439.781    1.047    0.134    0.364    0.221    0.637   23.437   20.468    5.659
     41.080  433.634    1.009    0.134    0.327    0.294    0.671   23.020   20.442    5.638
     41.090  442.887    1.100    0.033    0.369    0.234    0.735   23.723   22.018    5.781
     41.100  437.705    1.195    0.100    0.478    0.294    0.610   24.047   20.200    5.426
     41.110  441.827    1.320    0.000    0.427    0.194    0.606   22.751   21.419    5.247
     41.120  441.448    1.320    0.100    0.574    0.221    0.622   23.071   20.674    5.444
     41.130  438.466    1.361    0.067    0.391    0.234    0.637   23.490   21.187    5.550
     41.140  441.089    1.380    0.067    0.484    0.227    0.520   23.893   21.176    5.510
     41.150  441.395    1.274    0.134    0.415    0.127    0.523   23.900   20.488    5.608
     41.160  437.914    1.392    0.067    0.418    0.261    0.629   23.932   20.362    5.654
     41.170  436.094    1.335    0.067    0.376    0.201    0.565   22.551   20.561    5.968
     41.180  438.895    1.123    0.033    0.338    0.194    0.591   22.854   20.633    5.534
     41.190  443.384    1.323    0.060    0.405    0.067    0.781   24.650   21.192    5.184
     41.200  439.416    1.304    0.000    0.507    0.135    0.568   23.503   20.989    5.242
     41.210  439.716    1.293    0.134    0.392    0.160    0.550   23.944   20.210    5.356
     41.220  441.186    1.312    0.167    0.405    0.127    0.610   24.418   20.421    5.434
     41.230  438.335    1.354    0.167    0.454    0.287    0.625   23.254   21.740    5.472
     41.240  436.344    1.339    0.167    0.625    0.100    0.712   23.343   20.991    5.321
     41.250  436.496    1.274    0.100    0.480    0.227    0.580   23.333   21.863    5.700
     41.260  436.182    1.361    0.067    0.561    0.269    0.584   23.587   20.780    5.502
     41.270  436.160    1.282    0.100    0.525    0.247    0.542   23.430   21.327    5.338
     41.280  441.915    1.441    0.160    0.431    0.287    0.656   24.564   20.332    5.445
     41.290  440.352    1.441    0.134    0.440    0.227    0.720   23.618   21.859    5.043
     41.300  439.249    1.596    0.067    0.451    0.168    0.652   23.518   21.467    5.154
     41.310  439.426    1.407    0.033    0.490    0.160    0.652   23.451   20.680    5.158
     41.320  439.211    1.285    0.100    0.320    0.127    0.527   24.277   19.490    5.591
     41.330  440.446    1.248    0.067    0.518    0.269    0.713   23.650   21.823    5.213
     41.340  439.452    1.141    0.134    0.371    0.167    0.656   23.870   20.613    5.482
     41.350  441.162    1.361    0.067    0.494    0.201    0.704   23.914   21.673    5.715
     41.360  442.977    1.323    0.067    0.405    0.194    0.742   23.945   21.340    5.448
     41.370  441.463    1.282    0.067    0.300    0.201    0.617   23.276   21.648    5.891
     41.380  443.075    1.274    0.000    0.412    0.167    0.663   24.063   21.925    5.625
     41.390  438.423    1.221    0.100    0.240    0.167    0.523   23.788   21.351    5.956
     41.400  441.406    1.388    0.067    0.391    0.134    0.595   24.184   22.353    5.744
     41.410  436.772    1.213    0.100    0.424    0.268    0.788   22.981   21.742    5.467
     41.420  438.980    1.206    0.067    0.286    0.100    0.584   24.235   21.969    6.067
     41.430  436.869    1.176    0.067    0.458    0.134    0.640   23.040   21.875    5.288
     41.440  437.454    0.910    0.033    0.281    0.100    0.803   24.084   21.573    5.273
     41.450  435.873    1.437    0.067    0.274    0.221    0.667   22.958   21.881    5.661
     41.460  434.972    1.267    0.000    0.561    0.201    0.614   23.880   21.478    5.428
     41.470  440.082    1.282    0.033    0.371    0.261    0.754   23.823   21.759    5.710
     41.480  441.029    1.202    0.033    0.405    0.167    0.531   23.970   21.330    4.882
     41.490  442.671    1.176    0.071    0.478    0.227    0.534   23.948   21.458    5.853
     41.500  438.155    1.354    0.067    0.405    0.167    0.739   23.416   21.634    5.960
     41.510  441.534    1.149    0.033    0.431    0.160    0.640   23.202   21.767    5.640
     41.520  440.467    1.009    0.100    0.542    0.301    0.723   24.080   22.800    5.768
     41.530  441.355    1.206    0.067    0.610    0.361    0.663   23.580   22.050    5.601
     41.540  442.891    1.312    0.100    0.752    0.134    0.716   24.150   21.070    6.260
     41.550  440.344    1.327    0.067    0.726    0.201    0.576   23.552   21.393    6.077
     41.560  442.513    1.259    0.134    0.614    0.207    0.572   22.858   21.121    5.570
     41.570  444.634    1.312    0.134    0.512    0.268    0.769   23.754   21.485    5.287
     41.580  444.233    1.293    0.134    0.545    0.201    0.637   23.007   22.890    5.827
     41.590  441.116    1.248    0.100    0.568    0.194    0.713   24.332   21.625    5.663
     41.600  440.197    1.096    0.067    0.318    0.201    0.610   23.698   21.992    6.252
     41.610  446.440    1.035    0.033    0.371    0.328    0.607   23.854   22.236    5.200
     41.620  440.516    1.339    0.000    0.503    0.361    0.723   23.386   21.436    5.299
     41.630  445.195    1.043    0.000    0.479    0.234    0.519   24.706   22.169    5.742
     41.640  436.475    1.221    0.100    0.491    0.234    0.561   23.088   22.401    5.645
     41.650  442.612    1.229    0.100    0.525    0.294    0.470   24.116   22.615    5.686
     41.660  444.876    1.051    0.134    0.401    0.234    0.674   24.313   22.081    5.891
     41.670  443.511    0.956    0.067    0.427    0.187    0.394   23.867   21.838    5.439
     41.680  441.689    1.232    0.033    0.461    0.254    0.531   23.680   21.431    6.129
     41.690  438.842    1.213    0.067    0.522    0.287    0.473   22.788   22.043    5.441
     41.700  441.102    1.115    0.100    0.498    0.134    0.348   23.224   22.053    5.553
     41.710  443.053    0.990    0.100    0.338    0.202    0.542   23.784   21.511    5.660
     41.720  440.918    1.206    0.033    0.398    0.201    0.758   22.914   22.355    5.340
     41.730  443.989    1.088    0.134    0.558    0.194    0.739   23.828   22.742    5.720
     41.740  438.359    1.176    0.134    0.451    0.235    0.656   22.477   22.054    5.372
     41.750  440.695    1.259    0.134    0.378    0.294    0.686   23.029   23.156    5.291
     41.760  447.362    1.441    0.134    0.427    0.201    0.580   22.942   22.604    5.617
     41.770  439.130    1.327    0.134    0.539    0.160    0.637   22.443   21.795    5.123
     41.780  442.596    1.240    0.100    0.466    0.194    0.731   22.226   21.620    5.475
     41.790  445.436    1.327    0.167    0.484    0.294    0.561   22.323   21.594    5.672
     41.800  444.870    1.335    0.167    0.416    0.201    0.504   22.323   21.432    5.584
     41.810  441.916    1.415    0.167    0.518    0.261    0.762   21.996   21.818    6.016
     41.820  442.005    1.195    0.201    0.678    0.201    0.675   23.386   21.055    5.560
     41.830  441.923    1.452    0.167    0.549    0.067    0.686   22.794   21.844    5.665
     41.840  439.252    1.301    0.033    0.364    0.234    0.633   22.732   21.138    5.376
     41.850  442.520    1.494    0.100    0.278    0.227    0.606   24.268   20.224    5.637
     41.860  444.352    1.426    0.167    0.744    0.261    0.572   24.416   21.327    5.961
     41.870  438.651    1.100    0.033    0.465    0.227    0.671   23.142   20.567    6.036
     41.880  441.080    1.069    0.100    0.445    0.227    0.610   22.589   20.364    5.956
     41.890  441.400    1.149    0.067    0.496    0.265    0.576   23.687   21.042    5.384
     41.900  443.648    1.259    0.067    0.571    0.299    0.667   23.992   21.786    5.411
     41.910  441.536    1.320    0.033    0.616    0.329    0.610   23.990   20.452    5.037
     41.920  439.213    1.449    0.134    0.606    0.261    0.595   24.373   21.290    5.743
     41.930  441.932    1.487    0.100    0.518    0.287    0.791   24.052   21.644    5.393
     41.940  444.927    1.179    0.067    0.719    0.261    0.712   23.627   22.410    5.812
     41.950  440.805    1.361    0.100    0.496    0.234    0.587   23.525   20.985    5.590
     41.960  439.853    1.206    0.033    0.578    0.268    0.553   24.008   20.442    5.784
     41.970  445.133    1.009    0.100    0.413    0.194    0.671   23.607   21.538    5.494
     41.980  440.573    0.956    0.067    0.447    0.201    0.599   24.146   21.915    5.889
     41.990  445.644    1.115    0.100    0.331    0.328    0.837   24.466   20.868    6.102
     42.000  440.780    1.123    0.000    0.662    0.381    0.580   22.869   21.636    5.757
     42.010  441.708    1.229    0.067    0.531    0.234    0.645   23.555   20.670    5.357
     42.020  446.026    0.956    0.100    0.450    0.261    0.675   23.598   21.595    5.643
     42.030  449.311    1.123    0.067    0.480    0.321    0.493   23.840   20.997    5.090
     42.040  440.377    0.982    0.067    0.394    0.194    0.675   24.121   20.994    5.463
     42.050  443.570    1.380    0.134    0.420    0.167    0.765   22.724   21.858    6.063
     42.060  441.302    0.937    0.100    0.331    0.194    0.626   22.924   21.008    6.261
     42.070  438.340    1.232    0.100    0.357    0.194    0.629   23.058   22.202    5.699
     42.080  443.615    1.187    0.000    0.405    0.254    0.652   23.958   21.859    5.576
     42.090  443.540    1.240    0.100    0.271    0.194    0.769   24.173   21.283    5.384
     42.100  444.430    1.195    0.100    0.447    0.268    0.667   23.076   22.139    5.637
     42.110  441.610    1.213    0.067    0.424    0.167    0.798   23.823   22.160    5.258
     42.120  444.879    1.229    0.134    0.304    0.359    0.659   23.110   21.523    5.572
     42.130  445.349    1.141    0.033    0.564    0.134    0.606   24.106   22.531    5.086
     42.140  442.797    1.267    0.067    0.448    0.167    0.580   23.467   21.988    5.291
     42.150  442.185    1.149    0.033    0.304    0.127    0.482   22.968   21.711    5.671
     42.160  446.616    1.513    0.067    0.364    0.160    0.595   23.374   22.114    5.558
     42.170  440.079    1.487    0.033    0.297    0.201    0.599   23.307   21.522    5.813
     42.180  436.529    1.320    0.067    0.364    0.194    0.576   22.838   20.097    5.934
     42.190  441.270    1.354    0.100    0.293    0.261    0.644   23.008   20.413    6.060
     42.200  441.441    1.410    0.100    0.253    0.268    0.739   23.621   20.737    6.050
     42.210  441.258    1.035    0.067    0.311    0.187    0.481   23.536   21.276    5.220
     42.220  444.372    1.354    0.033    0.335    0.134    0.542   24.016   20.662    5.660
     42.230  440.665    1.464    0.033    0.244    0.292    0.512   23.951   21.374    5.564
     42.240  442.977    1.335    0.101    0.282    0.254    0.652   24.178   21.471    5.824
     42.250  437.406    1.206    0.067    0.328    0.160    0.679   23.955   21.309    6.020
     42.260  437.143    1.282    0.033    0.351    0.172    0.568   23.972   20.997    5.678
     42.270  441.760    0.929    0.067    0.431    0.134    0.587   23.639   20.992    5.231
     42.280  435.014    1.520    0.000    0.331    0.100    0.554   23.616   21.092    5.752
     42.290  435.964    1.399    0.033    0.371    0.100    0.466   24.133   20.639    5.552
     42.300  440.787    1.168    0.100    0.364    0.194    0.587   23.312   21.021    6.079
     42.310  436.972    1.255    0.067    0.240    0.167    0.633   23.775   20.852    5.696
     42.320  440.722    1.179    0.067    0.191    0.221    0.538   24.385   20.963    5.518
     42.330  440.596    1.115    0.000    0.214    0.221    0.599   23.610   21.357    6.156
     42.340  438.660    1.153    0.033    0.304    0.100    0.436   22.948   19.624    5.337
     42.350  442.106    1.259    0.000    0.260    0.167    0.504   23.820   20.555    5.895
     42.360  443.749    1.312    0.000    0.342    0.194    0.686   23.451   21.337    5.785
     42.370  441.472    1.248    0.067    0.331    0.127    0.557   23.017   21.486    6.113
     42.380  441.122    1.248    0.067    0.158    0.134    0.542   23.683   21.111    5.997
     42.390  439.338    1.062    0.033    0.371    0.194    0.568   23.834   21.286    5.345
     42.400  436.361    1.206    0.134    0.391    0.127    0.565   23.077   21.007    5.466
     42.410  436.158    1.195    0.067    0.331    0.194    0.428   22.857   20.860    6.295
     42.420  439.342    1.270    0.067    0.264    0.268    0.678   23.547   20.610    5.914
     42.430  441.800    1.179    0.067    0.253    0.352    0.644   22.983   20.355    5.889
     42.440  439.755    1.339    0.067    0.231    0.287    0.656   23.218   20.985    5.556
     42.450  444.187    1.229    0.094    0.412    0.522    0.758   23.004   21.622    5.172
     42.460  441.117    1.339    0.067    0.278    0.227    0.784   22.938   21.999    6.053
     42.470  436.431    1.490    0.033    0.285    0.261    0.512   23.175   20.669    5.644
     42.480  439.540    1.115    0.100    0.278    0.261    0.724   23.165   20.995    6.070
     42.490  443.987    1.255    0.067    0.338    0.194    0.462   23.822   21.420    5.788
     42.500  444.578    1.335    0.067    0.271    0.328    0.557   23.885   21.709    5.321
     42.510  442.941    1.255    0.067    0.311    0.272    0.622   24.233   20.925    5.520
     42.520  442.156    0.982    0.100    0.274    0.329    0.746   24.655   21.289    6.250
     42.530  444.220    1.115    0.100    0.384    0.321    0.667   23.622   20.340    5.537
     42.540  445.055    1.255    0.167    0.459    0.265    0.762   25.177   21.243    5.921
     42.550  444.356    1.301    0.167    0.398    0.134    0.583   25.144   21.356    5.337
     42.560  448.541    1.251    0.134    0.334    0.160    0.731   24.476   21.524    5.915
     42.570  446.236    1.304    0.134    0.418    0.294    0.856   24.045   21.102    5.515
     42.580  448.096    1.248    0.033    0.338    0.100    0.663   23.904   20.739    5.658
     42.590  441.684    1.149    0.033    0.465    0.234    0.617   24.457   20.769    5.668
     42.600  446.164    1.115    0.027    0.455    0.339    0.545   23.986   20.676    5.397
     42.610  441.277    1.202    0.067    0.398    0.265    0.663   24.056   20.780    5.546
     42.620  444.583    1.229    0.067    0.356    0.160    0.542   23.030   20.621    5.624
     42.630  445.292    1.327    0.033    0.311    0.100    0.534   23.698   20.795    5.820
     42.640  445.796    1.335    0.000    0.422    0.227    0.584   23.554   21.665    5.595
     42.650  443.689    1.354    0.033    0.380    0.227    0.519   23.377   21.691    5.711
     42.660  449.971    1.464    0.000    0.398    0.168    0.504   23.572   21.235    5.752
     42.670  441.377    1.274    0.033    0.278    0.067    0.485   22.888   20.468    5.495
     42.680  442.875    1.539    0.134    0.240    0.087    0.534   23.456   20.611    5.664
     42.690  444.703    1.202    0.067    0.357    0.120    0.527   23.227   20.819    5.036
     42.700  444.126    1.479    0.033    0.267    0.281    0.565   23.980   20.781    5.052
     42.710  443.210    1.312    0.067    0.383    0.134    0.637   23.560   21.884    5.182
     42.720  443.520    1.213    0.094    0.411    0.194    0.807   23.465   21.505    5.939
     42.730  444.543    1.285    0.100    0.274    0.160    0.640   24.153   21.863    5.485
     42.740  440.793    1.267    0.033    0.300    0.201    0.686   22.272   21.841    5.521
     42.750  440.385    1.236    0.134    0.219    0.127    0.675   22.853   22.297    5.936
     42.760  442.186    1.365    0.134    0.464    0.127    0.576   22.821   22.394    5.257
     42.770  440.055    1.240    0.033    0.272    0.234    0.584   22.634   21.297    5.444
     42.780  442.332    1.354    0.033    0.351    0.234    0.523   23.866   22.628    5.623
     42.790  446.025    1.365    0.033    0.233    0.227    0.633   23.715   22.554    5.868
     42.800  447.471    1.164    0.033    0.339    0.227    0.728   23.882   22.853    5.370
     42.810  446.855    1.195    0.134    0.218    0.201    0.656   23.098   22.697    5.252
     42.820  447.258    1.176    0.100    0.311    0.187    0.587   23.339   21.306    5.641
     42.830  444.774    1.339    0.067    0.187    0.134    0.584   23.394   21.042    5.209
     42.840  446.168    1.388    0.100    0.297    0.033    0.531   23.703   22.473    5.349
     42.850  443.689    1.479    0.067    0.180    0.221    0.641   23.482   22.508    5.748
     42.860  441.964    1.221    0.067    0.451    0.167    0.682   22.495   22.586    4.879
     42.870  441.269    1.153    0.067    0.338    0.160    0.679   23.039   22.258    4.917
     42.880  442.395    1.392    0.100    0.297    0.268    0.720   23.526   21.729    5.197
     42.890  441.338    1.323    0.067    0.264    0.100    0.573   22.772   22.060    4.656
[truncated: 9,087,124 more chars]
