# Supplementary material for: Comparative structural insights and functional analysis for the distinct unbound states of Human AGO proteins
Source: Sci Rep. 2025 Mar 19;15:9432. doi: 10.1038/s41598-025-91849-5 (PMC11923369; doi:10.1038/s41598-025-91849-5)
Supplement: Supplementary file 4 — Supplementary Information 4. [file 41598_2025_91849_MOESM4_ESM.zip › specific_areas/AGO3/r2/specific_areas.xvg]

# This file was created Wed Dec 27 11:07:49 2023
# Created by:
#                        :-) GROMACS - gmx sasa, 2021 (-:
# 
# Executable:   /home/panos/programs/bin/gmx
# Data prefix:  /home/panos/programs
# Working dir:  /media/panos/206c1b5a-e5c5-4016-9bdd-177d61394396/sim/AGO3/production
# Command line:
#   gmx sasa -f prod_center.xtc -s prod.tpr -n specific_areas.ndx -o specific_areas.xvg -tu ns -surface 1 -output 10 11 12 13 14 15 16 17
# gmx sasa is part of G R O M A C S:
#
# GRowing Old MAkes el Chrono Sweat
#
@    title "Solvent Accessible Surface"
@    xaxis  label "Time (ns)"
@    yaxis  label "Area (nm\S2\N)"
@TYPE xy
@ view 0.15, 0.15, 0.75, 0.85
@ legend on
@ legend box on
@ legend loctype view
@ legend 0.78, 0.8
@ legend length 2
@ s0 legend "Total"
@ s1 legend "r_479"
@ s2 legend "r_583"
@ s3 legend "r_623"
@ s4 legend "r_655"
@ s5 legend "r_793"
@ s6 legend "r_308-351"
@ s7 legend "r_768-815"
@ s8 legend "r_576_r_606_r_637_r_639_r_640_r_643_r_645_r_646_r_680_r_681_r_684"
      0.000  425.815    1.274    0.160    0.180    0.254    0.728   23.950   17.282    6.292
      0.010  427.384    1.217    0.120    0.173    0.154    0.769   23.748   18.151    6.017
      0.020  428.273    1.149    0.033    0.297    0.180    0.849   23.351   17.808    6.453
      0.030  428.071    1.346    0.127    0.311    0.221    0.875   23.645   18.155    5.864
      0.040  430.875    1.267    0.033    0.221    0.240    0.633   23.130   17.966    6.227
      0.050  428.159    1.213    0.254    0.267    0.321    0.731   22.683   17.586    6.473
      0.060  429.058    1.388    0.033    0.180    0.194    0.868   23.689   18.085    6.335
      0.070  426.269    0.989    0.067    0.274    0.348    0.777   24.684   18.283    5.924
      0.080  426.529    1.399    0.100    0.180    0.254    0.860   23.798   17.942    6.603
      0.090  427.836    1.206    0.127    0.207    0.160    0.841   23.634   17.879    7.185
      0.100  427.256    1.312    0.033    0.218    0.187    0.879   23.215   18.625    6.937
      0.110  427.059    1.153    0.000    0.297    0.154    0.776   23.586   18.297    7.170
      0.120  427.842    1.153    0.067    0.281    0.221    0.667   23.605   18.209    6.387
      0.130  429.189    1.267    0.067    0.405    0.227    0.773   23.017   18.877    6.636
      0.140  424.649    1.069    0.100    0.304    0.254    0.712   23.181   18.593    5.991
      0.150  425.295    1.168    0.000    0.211    0.281    0.724   22.501   17.590    6.473
      0.160  425.490    1.195    0.000    0.271    0.194    0.496   22.786   17.904    6.573
      0.170  425.479    1.274    0.033    0.334    0.187    0.576   23.269   17.706    6.153
      0.180  425.039    1.179    0.094    0.260    0.221    0.610   22.470   17.561    6.322
      0.190  430.162    1.035    0.067    0.180    0.214    0.637   22.804   17.166    6.554
      0.200  430.042    1.137    0.094    0.244    0.187    0.504   24.035   17.626    6.823
      0.210  426.444    1.069    0.100    0.293    0.187    0.489   22.259   17.952    6.525
      0.220  426.415    1.229    0.033    0.293    0.094    0.580   24.164   18.635    6.080
      0.230  426.791    1.141    0.000    0.233    0.247    0.698   23.306   18.218    6.116
      0.240  428.275    1.115    0.167    0.140    0.227    0.621   23.553   18.797    6.096
      0.250  426.616    1.153    0.067    0.211    0.272    0.591   22.819   18.190    6.083
      0.260  430.401    1.069    0.234    0.180    0.232    0.746   22.466   18.625    6.186
      0.270  426.450    1.195    0.067    0.207    0.191    0.618   22.719   18.416    5.791
      0.280  424.014    1.043    0.033    0.180    0.307    0.516   22.809   17.049    5.956
      0.290  429.461    1.126    0.067    0.173    0.308    0.641   22.888   18.951    6.558
      0.300  425.129    1.088    0.105    0.207    0.274    0.705   22.842   17.211    6.186
      0.310  424.989    1.115    0.033    0.311    0.127    0.436   21.993   16.750    6.544
      0.320  426.694    1.312    0.060    0.302    0.258    0.659   22.876   18.098    6.434
      0.330  431.044    1.255    0.033    0.304    0.207    0.652   22.579   16.659    6.866
      0.340  430.178    1.267    0.033    0.271    0.180    0.523   23.213   17.168    6.217
      0.350  426.850    1.134    0.033    0.260    0.167    0.531   23.841   17.275    5.613
      0.360  427.884    1.069    0.100    0.260    0.327    0.652   23.615   17.087    6.105
      0.370  428.914    1.415    0.067    0.200    0.247    0.571   23.828   17.033    6.334
      0.380  428.078    1.267    0.033    0.244    0.160    0.693   23.729   16.899    6.575
      0.390  426.485    1.282    0.094    0.304    0.247    0.632   24.339   17.097    6.146
      0.400  425.271    1.134    0.067    0.180    0.180    0.609   23.142   16.624    5.596
      0.410  428.228    1.153    0.100    0.244    0.194    0.633   23.319   16.642    6.129
      0.420  430.271    1.373    0.067    0.345    0.154    0.512   24.130   17.027    6.081
      0.430  427.663    1.141    0.033    0.327    0.160    0.584   23.181   18.065    5.679
      0.440  426.725    1.115    0.060    0.180    0.180    0.315   24.345   16.915    5.885
      0.450  425.587    1.251    0.098    0.274    0.180    0.606   23.427   17.403    6.173
      0.460  424.066    1.126    0.094    0.353    0.307    0.705   23.767   16.865    5.936
      0.470  429.642    1.088    0.154    0.187    0.194    0.773   23.076   16.928    5.991
      0.480  429.917    1.205    0.221    0.166    0.287    0.637   23.622   17.673    5.844
      0.490  430.857    1.126    0.060    0.147    0.281    0.667   23.603   17.451    6.084
      0.500  425.853    1.088    0.033    0.124    0.341    0.814   23.553   17.654    6.166
      0.510  427.782    1.020    0.033    0.304    0.154    0.582   22.740   17.402    5.716
      0.520  429.397    1.035    0.094    0.154    0.221    0.473   23.462   17.182    5.913
      0.530  429.451    1.232    0.033    0.233    0.281    0.545   23.453   16.783    5.624
      0.540  425.767    1.327    0.094    0.226    0.287    0.625   23.526   17.092    5.669
      0.550  428.084    1.232    0.067    0.207    0.254    0.561   23.359   16.523    6.290
      0.560  428.911    1.123    0.060    0.218    0.127    0.542   23.225   16.241    5.574
      0.570  432.477    1.130    0.067    0.345    0.259    0.436   23.256   15.888    5.982
      0.580  430.592    1.153    0.067    0.147    0.221    0.446   22.661   16.723    5.901
      0.590  426.515    1.062    0.067    0.147    0.154    0.455   22.661   16.198    6.522
      0.600  429.844    1.361    0.134    0.291    0.294    0.624   23.212   15.954    5.923
      0.610  422.182    1.160    0.094    0.364    0.300    0.689   23.094   15.880    5.843
      0.620  426.045    1.062    0.000    0.180    0.232    0.488   22.625   16.178    6.317
      0.630  427.516    1.255    0.067    0.147    0.167    0.501   22.984   16.443    5.648
      0.640  426.587    1.183    0.067    0.297    0.134    0.455   22.224   16.110    6.429
      0.650  424.772    1.232    0.100    0.184    0.127    0.609   22.473   16.635    6.751
      0.660  428.169    1.221    0.033    0.237    0.160    0.550   22.477   16.600    6.484
      0.670  429.394    1.202    0.067    0.158    0.187    0.534   22.739   16.658    6.302
      0.680  426.429    1.179    0.033    0.233    0.221    0.681   22.814   16.657    6.470
      0.690  424.609    1.141    0.060    0.180    0.281    0.515   22.976   17.140    6.333
      0.700  426.947    1.267    0.067    0.147    0.173    0.606   22.564   17.088    6.540
      0.710  430.092    1.069    0.094    0.240    0.188    0.628   24.073   17.092    6.639
      0.720  427.091    1.123    0.033    0.226    0.274    0.542   23.196   17.118    6.494
      0.730  427.754    1.202    0.033    0.154    0.248    0.489   23.672   16.814    6.634
      0.740  426.736    1.080    0.100    0.113    0.294    0.401   23.739   16.224    6.460
      0.750  424.522    1.179    0.127    0.173    0.287    0.428   23.158   16.649    6.487
      0.760  423.256    1.149    0.087    0.094    0.285    0.511   23.191   16.413    6.130
      0.770  424.436    1.126    0.160    0.200    0.207    0.499   22.945   16.645    6.852
      0.780  428.364    1.168    0.100    0.293    0.247    0.394   23.808   16.466    6.568
      0.790  422.924    0.990    0.127    0.200    0.154    0.492   23.857   15.997    6.565
      0.800  426.314    0.903    0.000    0.226    0.160    0.413   22.971   16.968    6.503
      0.810  427.268    1.115    0.027    0.214    0.321    0.580   24.070   16.605    6.042
      0.820  428.028    0.956    0.060    0.147    0.187    0.614   24.034   16.344    6.811
      0.830  427.110    1.168    0.067    0.251    0.214    0.777   23.707   16.262    6.811
      0.840  428.975    1.232    0.000    0.140    0.187    0.531   23.670   16.492    6.407
      0.850  427.710    1.168    0.033    0.177    0.160    0.677   23.864   16.858    5.786
      0.860  432.750    1.225    0.067    0.211    0.227    0.637   23.972   17.313    6.040
      0.870  429.187    1.153    0.033    0.173    0.248    0.603   23.344   15.827    5.706
      0.880  422.841    1.115    0.127    0.244    0.318    0.697   23.409   16.348    5.780
      0.890  423.707    1.240    0.033    0.267    0.221    0.607   23.399   15.614    5.717
      0.900  426.207    1.240    0.027    0.240    0.198    0.568   23.304   15.616    5.243
      0.910  427.880    1.069    0.060    0.147    0.254    0.704   22.100   17.139    6.161
      0.920  427.658    1.258    0.060    0.214    0.221    0.621   22.975   16.451    5.470
      0.930  425.431    1.047    0.067    0.173    0.248    0.689   23.718   17.559    6.199
      0.940  429.834    1.088    0.165    0.211    0.094    0.534   23.428   16.666    5.734
      0.950  426.979    0.982    0.000    0.278    0.214    0.663   23.790   16.683    6.846
      0.960  422.975    1.047    0.000    0.211    0.160    0.569   23.421   16.292    6.425
      0.970  423.121    1.073    0.033    0.200    0.221    0.519   24.081   16.688    6.250
      0.980  423.602    1.149    0.033    0.187    0.194    0.670   22.384   16.008    6.023
      0.990  428.252    1.232    0.060    0.211    0.180    0.457   23.827   16.353    5.894
      1.000  428.095    1.134    0.160    0.320    0.214    0.568   23.045   17.079    5.572
      1.010  427.767    1.035    0.000    0.233    0.258    0.402   22.510   16.569    5.907
      1.020  428.575    1.047    0.033    0.247    0.187    0.675   23.540   17.130    5.948
      1.030  430.230    1.350    0.160    0.140    0.160    0.658   24.257   17.333    5.864
      1.040  429.164    1.115    0.067    0.233    0.154    0.538   24.022   17.050    5.999
      1.050  428.429    1.088    0.053    0.237    0.195    0.728   24.129   17.288    5.997
      1.060  428.379    1.285    0.067    0.240    0.227    0.579   23.243   16.456    5.678
      1.070  426.200    1.221    0.094    0.244    0.214    0.413   23.976   16.965    5.435
      1.080  426.327    1.153    0.060    0.207    0.240    0.579   23.688   16.982    6.046
      1.090  428.516    1.297    0.060    0.254    0.247    0.545   23.766   16.890    6.119
      1.100  426.601    1.220    0.067    0.327    0.172    0.473   24.519   16.594    6.067
      1.110  425.829    1.187    0.067    0.364    0.334    0.568   23.487   15.977    5.429
      1.120  428.799    1.176    0.067    0.233    0.281    0.473   23.562   16.781    6.332
      1.130  422.997    1.248    0.100    0.304    0.127    0.584   22.803   15.920    5.943
      1.140  420.155    1.232    0.060    0.240    0.341    0.501   23.305   15.832    5.786
      1.150  426.177    1.221    0.094    0.147    0.227    0.541   22.336   16.225    5.853
      1.160  424.183    1.100    0.033    0.233    0.191    0.662   22.937   16.909    6.098
      1.170  426.065    1.141    0.100    0.264    0.187    0.587   23.428   16.335    5.555
      1.180  424.513    1.187    0.094    0.233    0.261    0.470   23.167   16.641    5.924
      1.190  425.816    1.244    0.160    0.180    0.127    0.432   23.421   17.026    5.861
      1.200  423.523    1.115    0.067    0.244    0.180    0.605   23.227   17.352    5.634
      1.210  425.647    0.956    0.067    0.237    0.187    0.568   23.830   16.565    6.262
      1.220  426.864    1.100    0.000    0.151    0.120    0.538   22.802   16.740    5.541
      1.230  426.889    1.149    0.094    0.244    0.134    0.527   23.075   16.785    5.485
      1.240  429.629    1.187    0.100    0.094    0.167    0.758   23.653   16.865    5.675
      1.250  429.792    1.137    0.100    0.331    0.160    0.719   23.969   17.187    6.279
      1.260  430.943    1.100    0.027    0.267    0.248    0.845   23.583   17.459    6.271
      1.270  427.728    1.259    0.053    0.147    0.187    0.663   22.862   17.100    6.278
      1.280  425.298    1.195    0.100    0.226    0.294    0.715   22.790   16.143    5.738
      1.290  428.473    1.126    0.067    0.247    0.201    0.662   23.190   17.363    6.297
      1.300  426.213    1.206    0.094    0.226    0.227    0.776   23.799   16.855    6.168
      1.310  424.814    1.285    0.127    0.271    0.287    0.500   23.285   16.888    6.091
      1.320  426.724    1.153    0.067    0.233    0.187    0.749   23.627   17.030    6.391
      1.330  427.121    1.088    0.120    0.180    0.221    0.595   24.017   17.720    5.830
      1.340  431.191    1.320    0.033    0.233    0.154    0.617   22.804   17.501    6.469
      1.350  426.659    1.327    0.120    0.180    0.348    0.492   23.221   17.108    6.254
      1.360  424.082    0.982    0.067    0.207    0.388    0.458   23.707   16.394    5.956
      1.370  427.466    1.153    0.067    0.274    0.371    0.739   22.696   16.774    6.911
      1.380  430.255    1.259    0.167    0.338    0.187    0.531   23.455   16.764    6.929
      1.390  427.622    1.043    0.100    0.351    0.187    0.587   23.271   16.905    6.439
      1.400  426.667    1.076    0.154    0.304    0.214    0.628   22.690   17.207    6.835
      1.410  429.618    1.153    0.100    0.237    0.201    0.534   22.632   17.184    6.992
      1.420  427.258    1.069    0.000    0.267    0.214    0.481   21.937   16.789    6.804
      1.430  429.799    1.149    0.033    0.244    0.180    0.461   23.758   17.904    6.460
      1.440  428.886    1.009    0.154    0.237    0.221    0.553   22.149   17.774    6.999
      1.450  428.905    1.259    0.127    0.260    0.154    0.633   23.565   18.079    6.389
      1.460  429.044    1.198    0.067    0.304    0.100    0.500   23.717   17.281    6.955
      1.470  427.304    1.100    0.094    0.304    0.227    0.677   22.435   17.318    6.487
      1.480  428.643    1.088    0.120    0.334    0.221    0.500   23.576   16.802    6.773
      1.490  426.265    1.069    0.033    0.187    0.187    0.488   23.595   17.368    6.568
      1.500  424.867    1.153    0.154    0.080    0.134    0.553   23.068   17.043    6.473
      1.510  427.839    1.141    0.033    0.173    0.160    0.584   23.257   17.087    6.592
      1.520  427.093    1.130    0.060    0.244    0.194    0.485   22.477   16.283    6.301
      1.530  428.793    0.982    0.087    0.087    0.167    0.508   22.858   17.435    6.601
      1.540  430.353    1.069    0.067    0.113    0.120    0.485   23.967   16.203    6.118
      1.550  425.269    1.141    0.033    0.244    0.154    0.591   23.387   16.855    5.822
      1.560  426.410    1.123    0.067    0.087    0.127    0.466   22.711   16.716    5.980
      1.570  429.644    1.047    0.033    0.180    0.120    0.525   22.991   17.265    6.192
      1.580  432.222    1.047    0.027    0.240    0.194    0.647   23.481   17.704    5.313
      1.590  425.735    1.285    0.000    0.274    0.154    0.605   22.721   16.680    5.869
      1.600  429.313    1.206    0.033    0.271    0.187    0.614   22.911   17.435    5.992
      1.610  427.627    1.195    0.033    0.211    0.265    0.617   23.623   17.013    6.135
      1.620  433.659    1.009    0.033    0.184    0.240    0.775   22.246   17.777    6.245
      1.630  427.695    1.096    0.100    0.180    0.221    0.476   22.665   17.730    5.957
      1.640  430.781    0.948    0.134    0.147    0.188    0.495   23.550   17.194    6.454
      1.650  433.463    1.069    0.067    0.180    0.221    0.401   23.191   17.307    6.367
      1.660  432.181    1.009    0.067    0.154    0.261    0.553   23.305   17.952    6.654
      1.670  426.140    1.047    0.100    0.180    0.292    0.644   22.586   17.048    6.326
      1.680  434.937    1.009    0.033    0.087    0.187    0.659   23.379   17.074    6.066
      1.690  428.670    1.115    0.033    0.187    0.094    0.542   22.837   17.381    6.477
      1.700  428.876    1.229    0.167    0.140    0.259    0.553   23.079   17.069    6.555
      1.710  431.753    1.221    0.094    0.147    0.287    0.731   22.995   18.245    6.151
      1.720  428.067    1.073    0.033    0.177    0.160    0.588   23.800   16.529    5.849
      1.730  430.516    1.069    0.060    0.364    0.134    0.569   23.305   16.896    6.599
      1.740  429.197    0.989    0.000    0.271    0.221    0.530   23.617   17.609    6.215
      1.750  430.333    1.115    0.033    0.271    0.167    0.675   22.383   18.200    6.121
      1.760  428.611    1.176    0.000    0.233    0.167    0.772   22.149   18.009    6.312
      1.770  432.241    1.016    0.094    0.147    0.180    0.474   23.800   16.842    6.352
      1.780  432.562    1.126    0.067    0.244    0.191    0.637   23.069   17.371    6.506
      1.790  429.693    1.073    0.027    0.177    0.228    0.614   23.690   17.771    6.190
      1.800  427.018    0.956    0.000    0.278    0.167    0.546   23.632   17.796    6.147
      1.810  427.831    1.062    0.000    0.165    0.160    0.383   23.300   17.032    5.952
      1.820  427.617    1.115    0.033    0.166    0.100    0.417   23.794   16.734    6.302
      1.830  428.712    1.062    0.067    0.151    0.160    0.621   23.461   17.556    6.552
      1.840  428.578    1.232    0.127    0.113    0.194    0.656   23.443   17.406    6.551
      1.850  432.161    1.020    0.067    0.147    0.227    0.735   22.567   17.832    7.089
      1.860  425.664    0.982    0.134    0.233    0.120    0.618   23.368   17.755    6.307
      1.870  429.349    1.160    0.067    0.060    0.160    0.716   22.973   16.948    6.784
      1.880  428.024    1.206    0.100    0.173    0.154    0.572   22.531   17.386    6.353
      1.890  428.045    1.096    0.201    0.207    0.234    0.380   23.727   17.478    6.615
      1.900  429.496    0.963    0.033    0.140    0.361    0.553   23.343   17.736    6.287
      1.910  430.572    1.123    0.087    0.226    0.227    0.549   23.582   17.885    6.437
      1.920  424.897    0.849    0.194    0.207    0.395    0.501   22.567   17.802    6.104
      1.930  427.845    1.100    0.134    0.207    0.201    0.576   22.814   16.812    6.561
      1.940  422.475    0.956    0.134    0.140    0.254    0.599   22.382   17.543    5.992
      1.950  424.533    1.062    0.067    0.087    0.314    0.402   21.974   17.022    6.317
      1.960  430.973    1.095    0.100    0.173    0.261    0.701   23.253   18.222    6.384
      1.970  424.838    1.327    0.067    0.140    0.314    0.826   21.837   17.739    6.279
      1.980  428.883    1.062    0.067    0.113    0.294    0.765   23.344   17.549    6.559
      1.990  431.544    1.339    0.134    0.154    0.234    0.644   22.313   18.228    5.973
      2.000  432.619    1.160    0.067    0.120    0.361    0.792   23.187   17.277    6.331
      2.010  431.237    1.259    0.100    0.147    0.314    0.682   24.746   17.634    5.822
      2.020  429.954    1.028    0.067    0.211    0.268    0.693   23.481   18.383    6.197
      2.030  424.033    1.126    0.094    0.207    0.325    0.780   21.784   17.908    6.202
      2.040  432.832    1.126    0.167    0.180    0.375    0.550   23.610   17.357    5.729
      2.050  431.327    1.153    0.033    0.120    0.321    0.573   23.047   18.072    5.608
      2.060  430.531    1.062    0.227    0.207    0.388    0.550   22.811   16.675    5.623
      2.070  428.577    1.187    0.100    0.151    0.374    0.508   23.110   18.324    5.442
      2.080  434.450    1.255    0.067    0.278    0.261    0.520   22.157   17.339    5.769
      2.090  430.559    1.285    0.100    0.173    0.321    0.626   22.660   17.514    5.350
      2.100  430.988    1.259    0.134    0.187    0.281    0.656   22.691   17.915    5.443
      2.110  431.586    1.100    0.067    0.124    0.352    0.576   23.141   16.781    5.308
      2.120  429.100    1.308    0.134    0.191    0.321    0.527   22.477   16.537    5.513
      2.130  430.876    1.350    0.094    0.218    0.221    0.406   22.000   16.238    5.607
      2.140  436.796    1.229    0.067    0.124    0.381    0.440   23.572   17.588    5.455
      2.150  431.747    1.335    0.067    0.184    0.388    0.501   22.906   17.171    5.782
      2.160  433.034    1.187    0.067    0.147    0.402    0.735   24.524   16.804    6.358
      2.170  433.519    1.016    0.067    0.140    0.292    0.485   24.141   17.782    6.284
      2.180  435.004    1.270    0.100    0.211    0.359    0.413   23.968   16.415    5.931
      2.190  434.401    1.228    0.067    0.177    0.459    0.493   23.114   17.603    6.469
      2.200  434.888    1.062    0.134    0.180    0.441    0.663   23.120   17.328    6.433
      2.210  429.547    1.176    0.033    0.207    0.328    0.704   22.581   17.591    6.263
      2.220  432.122    1.255    0.100    0.237    0.281    0.519   22.728   17.422    6.092
      2.230  429.562    1.054    0.127    0.191    0.548    0.466   23.443   17.018    5.853
      2.240  433.005    0.982    0.067    0.278    0.448    0.607   23.302   17.350    6.133
      2.250  431.556    1.005    0.033    0.207    0.354    0.716   23.514   17.348    5.921
      2.260  430.539    1.282    0.033    0.338    0.557    0.542   23.649   16.408    6.027
      2.270  431.221    1.062    0.067    0.218    0.354    0.648   24.725   16.790    6.145
      2.280  426.427    1.285    0.067    0.177    0.328    0.667   23.857   16.686    5.808
      2.290  427.007    1.141    0.067    0.297    0.419    0.625   22.811   16.181    5.693
      2.300  426.388    1.134    0.033    0.204    0.381    0.568   22.876   15.925    5.814
      2.310  426.058    1.157    0.100    0.233    0.294    0.591   23.398   16.028    5.766
      2.320  427.599    1.141    0.134    0.231    0.254    0.516   24.044   16.947    6.051
      2.330  424.355    1.047    0.100    0.147    0.328    0.546   23.731   16.401    5.903
      2.340  426.789    0.929    0.067    0.240    0.321    0.538   22.736   15.970    5.982
      2.350  426.717    1.035    0.033    0.240    0.392    0.501   22.609   16.575    5.654
      2.360  428.743    1.123    0.094    0.267    0.329    0.576   24.214   17.344    5.561
      2.370  428.504    1.240    0.067    0.264    0.348    0.626   23.871   17.239    6.017
      2.380  422.195    1.153    0.033    0.226    0.287    0.527   23.206   16.693    5.813
      2.390  430.431    1.176    0.033    0.191    0.262    0.439   23.256   16.170    5.857
      2.400  428.954    1.282    0.033    0.278    0.381    0.614   23.013   16.207    6.033
      2.410  427.997    1.282    0.127    0.200    0.227    0.478   23.689   16.598    6.179
      2.420  427.269    1.141    0.094    0.311    0.441    0.693   23.850   16.606    6.191
      2.430  422.955    1.100    0.105    0.211    0.414    0.629   23.635   16.259    6.069
      2.440  426.900    1.096    0.134    0.231    0.388    0.766   23.856   17.280    5.847
      2.450  425.052    1.149    0.033    0.271    0.348    0.872   24.207   16.735    6.358
      2.460  430.705    1.039    0.201    0.166    0.572    0.815   23.635   17.577    5.916
      2.470  429.722    1.126    0.127    0.151    0.318    0.841   23.226   17.091    6.340
      2.480  429.089    1.153    0.000    0.140    0.381    0.739   24.697   17.782    5.627
      2.490  424.876    1.009    0.100    0.357    0.227    0.595   24.188   17.006    6.158
      2.500  432.099    1.285    0.100    0.285    0.201    0.473   24.286   17.289    6.243
      2.510  431.630    1.334    0.167    0.260    0.254    0.564   24.310   17.172    6.092
      2.520  429.527    1.301    0.134    0.302    0.307    0.637   23.174   17.698    5.967
      2.530  427.817    1.206    0.033    0.211    0.214    0.625   23.850   17.381    6.105
      2.540  434.901    1.190    0.067    0.285    0.341    0.856   24.430   17.340    6.333
      2.550  432.691    1.168    0.087    0.158    0.321    0.508   23.990   16.701    6.013
      2.560  427.570    1.339    0.033    0.189    0.287    0.655   23.586   16.696    6.404
      2.570  431.871    1.062    0.100    0.237    0.285    0.689   23.750   17.079    6.286
      2.580  430.923    1.141    0.098    0.147    0.281    0.451   24.600   16.698    6.086
      2.590  432.271    1.062    0.067    0.214    0.348    0.575   23.442   16.620    6.191
      2.600  431.075    1.062    0.094    0.147    0.329    0.856   24.517   17.108    6.001
      2.610  427.827    1.095    0.127    0.338    0.221    0.496   23.748   16.537    6.478
      2.620  430.551    1.054    0.033    0.251    0.227    0.670   24.604   17.322    6.185
      2.630  432.352    1.221    0.067    0.244    0.381    0.781   23.844   16.917    6.412
      2.640  431.649    1.168    0.100    0.297    0.321    0.523   23.668   17.564    6.409
      2.650  429.421    1.195    0.033    0.180    0.294    0.622   23.888   17.363    6.338
      2.660  431.196    1.262    0.033    0.398    0.359    0.557   24.145   17.537    6.502
      2.670  431.599    1.221    0.100    0.200    0.414    0.640   23.664   18.141    6.874
      2.680  431.666    1.115    0.147    0.184    0.341    0.666   23.658   17.773    6.401
      2.690  429.304    1.141    0.067    0.207    0.227    0.432   23.215   17.386    6.192
      2.700  426.583    1.293    0.067    0.211    0.254    0.557   23.137   15.880    6.416
      2.710  428.165    1.221    0.060    0.184    0.361    0.708   23.180   15.905    6.149
      2.720  430.129    1.202    0.127    0.173    0.314    0.614   23.518   16.445    5.912
      2.730  430.666    1.320    0.201    0.154    0.414    0.773   22.928   16.668    6.061
      2.740  428.033    1.255    0.167    0.120    0.414    0.739   23.493   17.292    5.681
      2.750  428.070    1.343    0.165    0.297    0.292    0.595   23.736   15.734    5.837
      2.760  428.563    1.407    0.100    0.207    0.314    0.614   23.374   16.294    6.300
      2.770  426.060    1.339    0.033    0.271    0.187    0.606   23.084   16.164    5.981
      2.780  428.480    1.312    0.134    0.200    0.348    0.678   23.736   16.706    6.160
      2.790  426.381    1.320    0.100    0.147    0.378    0.641   24.044   16.487    5.783
      2.800  424.399    1.229    0.167    0.173    0.341    0.527   23.936   16.719    5.202
      2.810  427.681    1.062    0.134    0.200    0.341    0.538   23.780   15.994    5.326
      2.820  423.616    1.062    0.221    0.207    0.254    0.489   22.980   16.181    5.537
      2.830  426.008    1.240    0.160    0.173    0.314    0.641   23.177   16.380    5.779
      2.840  428.575    1.160    0.067    0.207    0.381    0.633   23.745   16.700    5.516
      2.850  425.780    1.153    0.100    0.226    0.307    0.448   23.496   16.089    5.894
      2.860  425.426    1.179    0.167    0.233    0.381    0.542   23.766   16.168    6.063
      2.870  429.993    1.274    0.120    0.173    0.408    0.553   23.991   16.811    5.718
      2.880  424.902    1.206    0.221    0.147    0.378    0.421   23.520   16.065    5.846
      2.890  425.476    1.179    0.120    0.233    0.438    0.420   23.966   15.411    6.036
      2.900  424.435    1.141    0.154    0.233    0.341    0.531   24.060   16.582    5.767
      2.910  425.841    1.206    0.100    0.271    0.307    0.743   23.870   16.573    5.742
      2.920  427.559    1.168    0.067    0.240    0.441    0.705   24.130   16.619    6.032
      2.930  426.438    1.380    0.067    0.200    0.434    0.587   24.046   16.020    6.206
      2.940  427.957    1.399    0.100    0.231    0.405    0.584   22.984   17.080    6.558
      2.950  426.889    1.259    0.134    0.120    0.401    0.519   23.256   16.015    6.421
      2.960  430.280    1.293    0.100    0.133    0.419    0.349   23.934   16.131    6.448
      2.970  427.447    1.221    0.100    0.193    0.321    0.515   23.193   16.058    6.452
      2.980  430.095    1.232    0.194    0.233    0.408    0.697   24.535   16.261    6.606
      2.990  422.737    1.081    0.194    0.140    0.321    0.530   23.726   15.825    6.360
      3.000  424.368    1.035    0.160    0.180    0.389    0.610   24.502   15.961    6.395
      3.010  426.547    0.967    0.194    0.140    0.392    0.602   23.707   17.301    6.337
      3.020  426.900    1.187    0.194    0.113    0.374    0.390   23.736   16.110    6.191
      3.030  429.017    1.217    0.134    0.226    0.314    0.394   23.157   17.018    6.319
      3.040  429.880    1.179    0.167    0.271    0.127    0.504   23.642   17.070    6.492
      3.050  423.310    1.464    0.100    0.351    0.228    0.584   24.754   17.132    6.255
      3.060  427.597    1.202    0.160    0.180    0.299    0.758   25.161   16.232    6.514
      3.070  423.849    1.335    0.100    0.180    0.381    0.626   23.680   16.802    5.881
      3.080  428.626    1.179    0.194    0.271    0.294    0.592   24.348   16.939    6.227
      3.090  427.582    1.410    0.094    0.151    0.167    0.557   24.268   16.674    6.001
      3.100  427.382    1.035    0.100    0.311    0.167    0.603   23.278   16.499    6.325
      3.110  425.110    1.035    0.033    0.267    0.314    0.550   22.751   16.124    6.287
      3.120  426.090    1.062    0.067    0.184    0.287    0.648   22.925   16.035    6.609
      3.130  428.029    1.259    0.033    0.200    0.419    0.784   24.107   16.284    6.517
      3.140  420.778    1.141    0.100    0.177    0.442    0.489   23.342   15.225    6.231
      3.150  427.329    1.149    0.134    0.147    0.526    0.693   23.540   16.703    6.876
      3.160  431.018    1.259    0.214    0.267    0.392    0.905   23.994   17.681    6.378
      3.170  427.892    1.035    0.100    0.278    0.550    0.837   23.707   17.870    6.365
      3.180  427.614    1.229    0.167    0.244    0.374    0.629   23.808   16.371    6.519
      3.190  425.534    1.206    0.134    0.233    0.348    0.648   23.449   17.240    6.340
      3.200  429.309    1.267    0.167    0.364    0.455    0.800   23.192   17.537    6.516
      3.210  425.072    1.285    0.194    0.267    0.414    0.784   23.443   16.942    6.275
      3.220  424.039    1.172    0.127    0.218    0.455    0.807   23.815   16.345    6.399
      3.230  428.472    1.346    0.067    0.364    0.294    0.742   24.141   16.989    6.313
      3.240  431.472    1.221    0.100    0.297    0.321    0.848   24.742   17.998    6.765
      3.250  428.272    1.221    0.094    0.211    0.307    0.625   22.665   17.453    6.839
      3.260  430.648    1.206    0.120    0.207    0.516    0.770   24.193   17.910    6.527
      3.270  429.072    1.141    0.160    0.187    0.421    0.724   24.288   17.517    6.769
      3.280  429.664    1.115    0.127    0.151    0.448    0.682   23.551   17.118    6.752
      3.290  426.870    1.255    0.100    0.260    0.474    0.690   24.133   17.476    5.876
      3.300  431.295    1.168    0.094    0.240    0.354    0.906   24.468   17.507    6.404
      3.310  427.756    1.312    0.194    0.338    0.294    0.743   23.685   16.978    6.212
      3.320  428.976    1.206    0.194    0.244    0.328    0.735   23.780   17.553    6.369
      3.330  427.186    1.179    0.100    0.184    0.321    0.671   24.276   17.599    6.561
      3.340  425.306    1.115    0.127    0.240    0.482    0.796   23.992   16.522    6.682
      3.350  427.341    1.274    0.067    0.300    0.381    0.454   23.501   15.915    6.378
      3.360  422.574    1.255    0.067    0.147    0.395    0.659   23.702   16.671    6.094
      3.370  423.936    1.100    0.067    0.331    0.361    0.742   23.388   16.579    7.071
      3.380  426.222    1.301    0.187    0.147    0.381    0.739   24.282   17.712    6.770
      3.390  426.965    1.069    0.094    0.214    0.474    0.697   24.059   17.266    6.100
      3.400  427.213    1.229    0.100    0.244    0.414    0.701   23.602   16.849    6.512
      3.410  429.163    1.062    0.100    0.304    0.441    0.769   23.563   17.184    6.474
      3.420  426.251    1.179    0.100    0.158    0.385    0.572   24.798   16.622    6.288
      3.430  428.328    1.141    0.094    0.207    0.328    0.660   24.345   17.169    5.787
      3.440  426.277    1.285    0.194    0.237    0.354    0.659   23.221   16.578    5.758
      3.450  424.531    1.221    0.067    0.214    0.426    0.644   22.834   16.741    5.639
      3.460  428.480    1.361    0.100    0.166    0.354    0.614   23.542   16.394    6.132
      3.470  426.872    1.232    0.127    0.200    0.448    0.675   24.870   15.980    5.853
      3.480  427.303    1.387    0.127    0.384    0.389    0.698   24.498   15.922    5.812
      3.490  422.983    1.229    0.100    0.200    0.366    0.693   23.694   15.332    5.724
      3.500  428.425    1.282    0.100    0.233    0.434    0.758   24.651   15.881    5.755
      3.510  432.188    1.195    0.100    0.286    0.389    0.709   24.471   15.980    6.145
      3.520  430.367    1.232    0.160    0.271    0.389    0.761   24.172   16.443    6.248
      3.530  429.991    1.115    0.033    0.304    0.287    0.815   24.274   16.682    5.908
      3.540  429.059    1.232    0.060    0.214    0.381    0.568   23.652   15.421    5.910
      3.550  431.764    1.281    0.167    0.240    0.254    0.679   24.228   17.138    5.711
      3.560  432.329    1.168    0.100    0.278    0.354    0.780   24.114   16.649    5.797
      3.570  426.929    1.168    0.160    0.180    0.448    0.925   25.123   16.464    5.670
      3.580  427.644    1.088    0.033    0.200    0.455    0.675   23.647   16.014    5.600
      3.590  427.682    1.016    0.134    0.166    0.441    0.773   23.605   16.980    5.969
      3.600  426.346    1.232    0.134    0.297    0.392    0.735   23.400   17.016    5.853
      3.610  432.816    1.175    0.094    0.147    0.442    0.636   23.180   16.413    6.272
      3.620  427.334    1.149    0.167    0.211    0.368    0.867   23.440   17.495    6.519
      3.630  430.951    1.126    0.033    0.211    0.301    0.731   24.077   17.251    6.087
      3.640  429.456    1.452    0.100    0.274    0.294    0.800   23.473   16.865    6.028
      3.650  430.324    1.248    0.134    0.214    0.421    0.788   22.949   17.036    6.599
      3.660  431.519    1.270    0.154    0.331    0.247    0.762   23.231   16.803    6.262
      3.670  426.754    1.282    0.127    0.260    0.415    0.659   24.159   16.151    6.168
      3.680  427.670    1.221    0.127    0.264    0.292    0.864   24.157   16.174    6.294
      3.690  428.306    1.179    0.067    0.244    0.375    0.697   23.662   16.537    6.397
      3.700  427.497    1.123    0.167    0.304    0.314    0.943   23.784   16.630    6.181
      3.710  426.368    1.232    0.067    0.233    0.321    0.735   23.445   16.881    6.216
      3.720  430.205    1.282    0.094    0.207    0.314    0.644   23.397   15.602    6.734
      3.730  426.621    1.221    0.100    0.297    0.194    0.689   23.288   16.882    6.507
      3.740  428.848    1.308    0.167    0.304    0.352    0.709   24.380   16.855    6.105
      3.750  429.499    1.415    0.067    0.364    0.228    0.728   23.468   16.842    7.010
      3.760  427.691    1.141    0.094    0.274    0.160    0.682   23.292   15.997    6.717
      3.770  430.000    1.281    0.127    0.207    0.221    0.386   23.430   16.322    7.001
      3.780  429.889    1.255    0.067    0.218    0.341    0.823   22.901   16.064    7.029
      3.790  432.382    1.069    0.033    0.278    0.294    0.996   23.445   17.443    6.790
      3.800  436.262    1.308    0.067    0.285    0.167    0.769   23.610   16.351    7.152
      3.810  431.233    1.088    0.201    0.180    0.339    0.826   23.534   16.619    7.201
      3.820  432.114    1.047    0.167    0.180    0.160    0.716   24.548   16.732    6.934
      3.830  427.031    1.259    0.167    0.233    0.292    0.656   23.626   16.090    6.989
      3.840  433.624    1.248    0.134    0.297    0.248    0.701   24.487   16.323    6.462
      3.850  433.455    1.308    0.067    0.158    0.254    0.845   24.684   17.306    6.491
      3.860  429.793    1.062    0.067    0.278    0.067    0.697   24.657   16.446    7.061
      3.870  432.640    1.088    0.100    0.247    0.239    0.844   24.092   17.394    6.465
      3.880  432.861    1.202    0.067    0.173    0.240    0.648   23.681   16.821    6.602
      3.890  428.555    1.239    0.067    0.180    0.314    0.628   22.967   16.908    6.825
      3.900  431.493    1.293    0.100    0.113    0.247    0.807   23.687   17.163    7.080
      3.910  431.508    1.126    0.067    0.240    0.281    0.655   23.092   18.174    6.618
      3.920  432.542    1.236    0.100    0.180    0.187    0.724   23.734   16.283    6.569
      3.930  432.201    1.195    0.033    0.200    0.187    0.659   23.359   17.449    6.526
      3.940  429.474    1.320    0.033    0.177    0.201    1.038   22.703   16.752    6.745
      3.950  429.085    1.248    0.067    0.184    0.258    0.830   23.489   16.411    6.672
      3.960  432.830    1.255    0.060    0.207    0.214    0.845   23.992   15.808    7.346
      3.970  431.141    1.088    0.033    0.147    0.160    0.591   24.084   16.703    6.409
      3.980  429.397    1.176    0.100    0.173    0.180    0.598   23.244   16.072    6.459
      3.990  430.431    1.111    0.060    0.207    0.221    0.655   23.431   15.759    7.107
      4.000  428.385    1.267    0.067    0.214    0.134    0.625   24.031   16.009    6.788
      4.010  430.597    1.009    0.027    0.147    0.221    0.572   23.362   17.150    6.882
      4.020  429.697    1.259    0.000    0.233    0.160    0.542   24.372   16.328    7.127
      4.030  427.997    1.267    0.000    0.278    0.287    0.686   23.598   15.899    7.082
      4.040  430.568    1.149    0.033    0.180    0.160    0.656   24.524   16.729    6.992
      4.050  428.911    1.001    0.033    0.180    0.262    0.792   24.073   15.677    6.955
      4.060  425.937    1.160    0.138    0.233    0.138    0.609   23.481   16.205    6.766
      4.070  432.203    1.073    0.098    0.211    0.140    0.716   23.480   16.631    6.935
      4.080  427.567    1.035    0.100    0.120    0.265    0.678   23.272   17.265    6.851
      4.090  429.722    1.126    0.067    0.120    0.187    0.811   24.159   16.858    6.524
      4.100  429.707    1.293    0.033    0.151    0.154    0.716   24.181   15.820    6.172
      4.110  425.304    1.153    0.033    0.211    0.251    0.818   23.478   16.251    6.615
      4.120  426.282    1.115    0.067    0.113    0.311    0.822   23.206   17.187    6.537
      4.130  427.319    1.123    0.067    0.214    0.214    0.670   23.559   16.293    5.968
      4.140  427.435    1.069    0.067    0.173    0.187    0.712   23.142   16.626    6.059
      4.150  425.058    1.282    0.100    0.207    0.214    0.765   23.480   16.161    6.886
      4.160  423.515    0.990    0.100    0.177    0.263    0.644   24.238   16.887    6.714
      4.170  424.166    1.153    0.067    0.207    0.154    0.743   23.435   16.939    6.736
      4.180  424.849    1.229    0.134    0.177    0.207    0.766   23.841   16.652    7.249
      4.190  427.833    1.217    0.134    0.214    0.229    0.663   23.216   17.164    7.040
      4.200  425.856    1.176    0.033    0.113    0.258    0.697   23.288   16.596    7.298
      4.210  425.415    1.141    0.033    0.147    0.221    0.587   23.152   16.351    6.953
      4.220  424.505    1.195    0.134    0.184    0.120    0.693   23.780   15.486    7.260
      4.230  431.675    0.967    0.138    0.244    0.325    0.784   23.860   17.267    6.823
      4.240  425.664    1.255    0.033    0.191    0.180    0.825   23.684   16.437    6.932
      4.250  430.029    1.229    0.067    0.191    0.154    0.637   23.693   17.414    6.062
      4.260  427.560    1.073    0.067    0.237    0.265    0.920   23.767   17.958    6.737
      4.270  431.595    1.141    0.067    0.140    0.214    0.675   23.363   17.381    6.430
      4.280  427.345    1.062    0.000    0.244    0.033    0.871   23.713   16.895    6.722
      4.290  426.002    1.058    0.033    0.154    0.194    0.705   24.505   15.453    6.049
      4.300  428.956    1.179    0.071    0.184    0.127    0.682   24.294   16.365    6.769
      4.310  431.419    1.232    0.067    0.166    0.274    0.755   23.372   16.788    6.164
      4.320  426.322    1.115    0.127    0.173    0.321    0.830   24.942   16.330    6.001
      4.330  427.172    1.278    0.105    0.113    0.274    0.671   23.944   17.223    6.077
      4.340  426.851    1.168    0.067    0.244    0.287    0.853   23.437   16.894    6.207
      4.350  428.640    1.195    0.033    0.113    0.287    0.640   23.276   16.747    5.785
      4.360  428.057    1.399    0.127    0.140    0.434    0.693   22.516   18.070    6.076
      4.370  429.241    1.069    0.134    0.207    0.318    0.818   22.801   17.125    5.820
      4.380  428.352    1.240    0.100    0.177    0.254    0.629   24.120   17.402    6.474
      4.390  427.943    1.327    0.067    0.147    0.274    0.837   23.280   17.633    5.963
      4.400  428.785    1.452    0.134    0.226    0.254    0.651   24.104   16.747    6.089
      4.410  429.185    1.248    0.134    0.177    0.154    0.679   24.417   16.780    6.283
      4.420  425.987    1.346    0.033    0.177    0.201    0.670   23.746   16.950    6.439
      4.430  425.822    1.327    0.100    0.177    0.160    0.742   23.195   17.237    6.237
      4.440  424.355    1.088    0.134    0.177    0.198    0.663   23.006   16.126    6.703
      4.450  427.503    1.248    0.067    0.240    0.167    0.595   24.387   16.963    6.851
      4.460  426.544    1.267    0.033    0.177    0.258    0.648   22.920   15.846    6.294
      4.470  427.412    1.293    0.067    0.225    0.294    0.337   23.481   16.100    6.175
      4.480  427.498    1.244    0.067    0.184    0.127    0.458   23.193   17.405    6.703
      4.490  427.629    1.373    0.033    0.218    0.232    0.435   22.554   16.635    6.283
      4.500  428.037    1.236    0.033    0.264    0.172    0.436   22.997   16.681    6.719
      4.510  427.297    1.149    0.067    0.191    0.187    0.383   22.877   16.535    6.399
      4.520  428.568    1.141    0.033    0.184    0.194    0.428   23.181   16.837    6.411
      4.530  428.624    1.195    0.033    0.218    0.160    0.588   23.830   17.293    6.628
      4.540  431.974    1.335    0.033    0.237    0.165    0.705   23.587   18.104    5.949
      4.550  428.700    1.202    0.033    0.184    0.165    0.614   22.466   17.598    6.408
      4.560  426.631    1.293    0.067    0.147    0.134    0.519   22.782   17.178    6.220
      4.570  425.573    1.179    0.067    0.158    0.165    0.686   22.188   16.590    6.274
      4.580  426.431    1.282    0.067    0.158    0.131    0.617   22.833   16.795    6.216
      4.590  427.516    1.365    0.067    0.147    0.194    0.557   23.527   16.501    6.125
      4.600  425.550    1.282    0.033    0.151    0.154    0.660   23.501   16.997    5.320
      4.610  425.728    1.164    0.067    0.094    0.207    0.690   22.866   17.066    5.932
      4.620  426.204    1.175    0.033    0.053    0.194    0.637   22.674   15.891    6.356
      4.630  425.749    1.229    0.067    0.147    0.194    0.686   22.396   16.569    6.124
      4.640  426.679    1.392    0.134    0.147    0.234    0.652   22.479   16.904    6.460
      4.650  424.786    1.312    0.067    0.080    0.345    0.644   22.924   17.032    6.791
      4.660  426.316    1.248    0.033    0.120    0.258    0.626   23.141   16.543    6.146
      4.670  426.814    1.312    0.100    0.113    0.323    0.663   24.187   17.239    6.608
      4.680  425.805    1.274    0.067    0.184    0.314    0.614   22.548   17.279    5.913
      4.690  426.172    1.274    0.067    0.158    0.294    0.724   23.088   16.706    5.966
      4.700  425.605    0.967    0.000    0.053    0.281    0.553   23.282   16.754    6.175
      4.710  425.474    1.115    0.067    0.218    0.194    0.682   22.923   17.278    6.386
      4.720  420.893    1.392    0.067    0.147    0.352    0.712   23.131   17.554    5.651
      4.730  423.761    1.255    0.000    0.184    0.234    0.804   22.978   18.353    6.214
      4.740  423.780    1.202    0.033    0.218    0.180    0.554   23.602   17.967    6.250
      4.750  424.994    1.320    0.033    0.251    0.281    0.637   23.902   17.452    6.590
      4.760  428.254    1.153    0.000    0.113    0.214    0.739   25.025   17.668    6.162
      4.770  428.413    1.096    0.067    0.120    0.281    0.599   24.194   16.876    5.734
      4.780  426.107    1.248    0.000    0.180    0.381    0.780   23.769   16.971    5.523
      4.790  427.134    1.115    0.127    0.147    0.254    0.841   23.319   17.235    6.051
      4.800  426.592    1.267    0.100    0.218    0.194    0.796   23.803   17.750    5.847
      4.810  426.116    1.179    0.138    0.211    0.265    0.924   24.092   18.040    5.836
      4.820  426.536    0.940    0.033    0.173    0.274    0.834   23.323   17.823    5.481
      4.830  425.764    1.259    0.067    0.173    0.194    0.651   23.202   16.782    6.207
      4.840  421.263    1.035    0.033    0.140    0.194    0.572   23.403   17.214    5.537
      4.850  421.488    1.281    0.134    0.173    0.321    0.723   23.203   17.005    5.831
      4.860  423.130    1.285    0.100    0.177    0.299    0.701   23.631   16.955    5.935
      4.870  426.035    1.373    0.100    0.113    0.214    0.906   23.387   16.344    5.878
      4.880  420.077    1.115    0.127    0.237    0.214    0.674   23.931   16.763    5.761
      4.890  420.635    1.415    0.033    0.177    0.314    0.746   24.523   16.260    5.576
      4.900  425.664    1.301    0.067    0.211    0.285    0.705   23.330   17.757    5.484
      4.910  425.638    1.221    0.067    0.211    0.180    0.754   23.843   17.202    5.724
      4.920  423.725    1.327    0.134    0.200    0.359    0.780   23.480   16.899    6.196
      4.930  428.213    1.395    0.067    0.113    0.247    0.629   23.084   18.422    6.139
      4.940  424.956    1.176    0.067    0.240    0.160    0.573   23.479   17.741    6.506
      4.950  423.096    1.437    0.033    0.180    0.266    0.534   23.585   16.505    6.576
      4.960  427.351    1.240    0.033    0.200    0.431    0.815   22.898   18.614    6.260
      4.970  425.682    1.221    0.033    0.204    0.160    0.440   23.406   16.989    5.926
      4.980  428.033    1.274    0.000    0.177    0.221    0.390   23.083   17.242    6.446
      4.990  426.391    1.115    0.033    0.357    0.160    0.565   23.836   17.254    5.805
      5.000  430.202    1.285    0.067    0.226    0.187    0.523   24.070   17.543    5.752
      5.010  429.359    1.153    0.100    0.180    0.299    0.819   22.590   17.764    6.566
      5.020  431.867    1.190    0.067    0.166    0.381    0.830   24.055   17.217    6.452
      5.030  432.034    1.123    0.100    0.147    0.247    0.788   23.693   16.748    5.908
      5.040  431.525    1.285    0.172    0.180    0.267    0.929   24.110   18.207    5.950
      5.050  432.811    1.221    0.067    0.274    0.378    0.834   23.880   18.518    6.365
      5.060  437.385    1.176    0.127    0.278    0.221    0.628   22.979   19.024    5.809
      5.070  432.936    1.202    0.067    0.278    0.254    0.762   24.523   17.924    6.341
      5.080  434.058    1.206    0.067    0.184    0.314    0.807   23.777   18.111    5.950
      5.090  430.586    1.168    0.000    0.264    0.395    0.602   24.177   17.958    6.551
      5.100  435.268    1.187    0.033    0.200    0.321    0.675   24.481   18.309    6.686
      5.110  431.702    1.232    0.033    0.237    0.254    0.660   23.892   17.545    6.639
      5.120  434.028    1.115    0.033    0.106    0.268    0.682   23.728   18.348    6.494
      5.130  431.312    1.176    0.000    0.151    0.180    0.732   23.629   18.103    5.528
      5.140  434.224    1.308    0.094    0.173    0.160    0.629   24.310   17.877    6.285
      5.150  429.927    1.126    0.067    0.264    0.314    0.894   23.474   17.854    5.657
      5.160  428.757    1.100    0.033    0.124    0.281    0.671   24.191   17.732    5.711
      5.170  430.509    1.073    0.000    0.200    0.205    0.625   24.378   17.050    6.249
      5.180  428.867    1.100    0.067    0.166    0.194    0.708   23.993   17.245    5.873
      5.190  432.586    1.376    0.033    0.173    0.341    0.580   24.416   17.085    6.144
      5.200  432.130    1.009    0.000    0.120    0.247    0.652   23.075   18.334    6.246
      5.210  429.015    1.339    0.100    0.147    0.233    0.640   23.911   17.681    5.998
      5.220  429.613    1.088    0.067    0.147    0.307    0.667   24.438   17.611    5.746
      5.230  430.308    1.035    0.033    0.204    0.247    0.739   24.087   17.553    5.501
      5.240  434.001    1.229    0.033    0.211    0.267    0.754   23.841   18.534    5.751
      5.250  431.287    1.137    0.033    0.173    0.428    0.682   23.164   17.652    5.709
      5.260  427.405    1.160    0.027    0.244    0.240    0.826   23.775   17.609    6.232
      5.270  427.271    1.285    0.033    0.151    0.247    0.875   24.203   18.127    6.562
      5.280  429.949    1.168    0.067    0.200    0.187    0.833   23.986   17.140    6.255
      5.290  428.188    1.062    0.000    0.219    0.214    0.777   23.856   17.608    6.329
      5.300  431.339    1.043    0.067    0.207    0.274    0.644   24.237   18.045    6.752
      5.310  428.965    1.035    0.033    0.177    0.187    0.640   23.882   17.066    6.509
      5.320  427.674    1.115    0.000    0.151    0.221    0.636   23.824   18.327    5.920
      5.330  431.848    1.195    0.033    0.271    0.294    0.800   23.544   18.190    6.205
      5.340  428.262    1.274    0.067    0.204    0.293    0.728   24.318   18.246    6.103
      5.350  429.727    1.282    0.100    0.237    0.294    0.781   23.766   18.002    5.967
      5.360  432.545    1.206    0.138    0.173    0.187    0.762   23.875   18.231    5.552
      5.370  429.262    1.259    0.033    0.244    0.234    0.765   23.504   18.123    5.867
      5.380  426.958    1.198    0.000    0.173    0.187    0.716   23.517   18.158    6.591
      5.390  425.847    1.187    0.067    0.151    0.187    0.856   23.467   18.554    6.331
      5.400  429.544    1.206    0.100    0.166    0.194    0.621   23.160   18.139    6.637
      5.410  432.479    1.259    0.033    0.158    0.240    0.848   23.717   17.973    6.634
      5.420  433.527    1.073    0.100    0.237    0.261    0.807   23.704   18.228    6.469
      5.430  428.893    1.088    0.067    0.151    0.247    0.705   22.934   17.826    6.475
      5.440  431.650    1.141    0.033    0.193    0.267    0.788   23.144   18.305    6.748
      5.450  430.272    1.167    0.100    0.140    0.172    0.871   23.710   18.497    6.753
      5.460  431.773    1.141    0.033    0.151    0.094    0.716   23.149   18.374    6.312
      5.470  428.891    1.160    0.033    0.173    0.214    0.758   23.928   18.444    5.977
      5.480  434.425    1.141    0.067    0.193    0.194    0.939   24.273   18.580    6.393
      5.490  433.012    1.331    0.067    0.226    0.294    0.803   23.782   18.350    6.291
      5.500  430.337    1.259    0.000    0.204    0.314    0.788   23.162   18.313    6.649
      5.510  430.256    1.213    0.094    0.211    0.278    0.734   23.568   17.852    6.725
      5.520  430.485    1.195    0.100    0.207    0.218    0.814   23.144   18.990    6.683
      5.530  432.817    1.285    0.038    0.113    0.265    1.080   24.056   18.182    6.070
      5.540  428.496    1.301    0.067    0.297    0.187    0.739   23.966   18.577    6.454
      5.550  426.550    1.126    0.071    0.166    0.285    0.921   24.253   17.731    6.091
      5.560  431.490    1.168    0.134    0.297    0.408    1.027   23.834   17.860    6.644
      5.570  439.107    1.069    0.071    0.260    0.180    0.890   24.260   18.030    6.102
      5.580  433.936    1.073    0.067    0.166    0.318    1.064   23.776   18.041    6.442
      5.590  432.223    1.195    0.033    0.193    0.314    1.053   23.224   17.760    6.197
      5.600  432.134    1.115    0.033    0.091    0.201    0.867   24.461   18.116    6.277
      5.610  431.880    1.028    0.000    0.211    0.289    0.745   23.677   17.630    6.638
      5.620  426.890    1.043    0.100    0.113    0.251    0.826   24.073   17.701    6.180
      5.630  431.569    1.149    0.100    0.244    0.261    0.701   23.109   17.605    6.770
      5.640  429.494    1.092    0.100    0.147    0.194    0.636   23.213   17.906    6.140
      5.650  429.797    1.209    0.033    0.200    0.198    0.761   23.290   18.343    6.434
      5.660  428.772    1.126    0.071    0.166    0.154    0.560   23.464   18.344    6.687
      5.670  431.728    1.123    0.067    0.237    0.221    0.723   23.491   17.720    6.836
      5.680  433.153    1.179    0.000    0.240    0.285    0.833   23.539   19.647    6.665
      5.690  430.634    1.107    0.033    0.257    0.274    0.780   23.751   18.840    6.131
      5.700  433.210    1.111    0.071    0.144    0.229    0.648   23.766   18.125    6.898
      5.710  430.007    0.993    0.067    0.207    0.227    0.596   24.774   17.661    6.842
      5.720  427.029    1.141    0.033    0.166    0.274    0.621   23.971   18.273    6.693
      5.730  431.574    1.255    0.000    0.173    0.167    0.879   23.925   18.848    6.981
      5.740  431.135    1.160    0.067    0.140    0.281    0.716   24.083   18.028    6.420
      5.750  427.002    1.339    0.067    0.200    0.321    0.640   23.569   17.480    6.844
      5.760  424.372    1.088    0.067    0.147    0.094    0.686   23.331   17.687    7.528
      5.770  430.905    1.202    0.067    0.218    0.265    0.921   23.666   17.849    7.363
      5.780  427.174    1.361    0.067    0.140    0.134    0.909   23.486   17.290    7.109
      5.790  426.043    1.312    0.033    0.113    0.234    0.826   23.570   17.721    6.766
      5.800  427.452    1.418    0.033    0.087    0.339    0.561   23.978   18.055    6.593
      5.810  430.198    1.149    0.067    0.113    0.299    0.887   23.058   18.148    6.367
      5.820  433.848    1.267    0.100    0.133    0.268    0.811   24.499   17.847    6.383
      5.830  432.315    1.244    0.134    0.154    0.335    0.940   24.537   17.460    6.890
      5.840  432.424    1.123    0.100    0.094    0.321    0.910   24.309   17.987    7.041
      5.850  432.342    1.123    0.000    0.120    0.435    0.777   23.070   17.485    6.334
      5.860  431.576    1.081    0.067    0.180    0.328    0.867   23.219   18.084    6.260
      5.870  431.587    1.069    0.067    0.177    0.201    0.595   23.215   17.237    6.948
      5.880  426.386    1.123    0.067    0.177    0.100    0.637   23.699   17.427    6.842
      5.890  429.253    1.115    0.000    0.180    0.100    0.898   22.707   17.723    6.403
      5.900  431.129    0.974    0.067    0.304    0.221    0.587   23.525   16.356    6.804
      5.910  428.184    1.009    0.100    0.207    0.321    0.682   24.160   17.401    6.466
      5.920  429.551    1.043    0.100    0.207    0.254    0.814   23.549   17.786    6.381
      5.930  427.340    0.963    0.033    0.226    0.405    0.720   23.473   18.179    6.692
      5.940  426.781    0.857    0.134    0.207    0.452    0.887   23.629   17.486    6.182
      5.950  431.128    1.190    0.134    0.211    0.205    0.815   24.102   17.999    6.195
      5.960  427.800    1.247    0.100    0.170    0.127    0.743   23.975   17.613    6.541
      5.970  428.927    1.213    0.067    0.133    0.138    0.728   23.796   17.756    5.868
      5.980  424.404    0.956    0.033    0.237    0.060    0.719   23.250   17.165    6.284
      5.990  429.186    1.149    0.067    0.211    0.227    0.758   24.239   17.699    5.642
      6.000  430.550    0.963    0.033    0.218    0.321    0.766   23.659   18.627    5.993
      6.010  428.230    1.096    0.033    0.271    0.100    0.652   24.185   17.472    6.029
      6.020  422.550    1.149    0.100    0.173    0.258    0.591   24.054   16.521    5.953
      6.030  426.530    1.148    0.134    0.226    0.033    0.678   24.503   16.525    6.290
      6.040  427.847    1.123    0.033    0.226    0.207    0.584   23.971   16.505    6.229
      6.050  425.968    1.320    0.100    0.226    0.205    0.637   24.901   16.927    5.840
      6.060  426.553    1.293    0.100    0.231    0.234    0.629   24.364   16.322    5.511
      6.070  425.379    0.956    0.067    0.240    0.318    0.792   24.254   16.020    6.237
      6.080  424.832    1.240    0.067    0.120    0.227    0.751   24.127   16.782    5.635
      6.090  427.351    1.240    0.033    0.204    0.225    0.648   24.654   16.628    6.401
      6.100  427.327    1.047    0.067    0.106    0.272    0.554   24.226   16.824    6.245
      6.110  427.456    1.107    0.033    0.147    0.258    0.607   23.951   16.198    6.116
      6.120  428.133    1.259    0.000    0.237    0.160    0.678   23.365   15.089    6.103
      6.130  426.518    1.149    0.000    0.120    0.276    0.626   23.975   16.310    5.825
      6.140  429.698    1.073    0.000    0.087    0.366    0.887   22.813   17.219    5.984
      6.150  426.220    1.096    0.000    0.237    0.205    0.675   24.069   17.187    6.160
      6.160  427.045    1.357    0.067    0.080    0.258    0.640   24.148   16.633    6.636
      6.170  427.502    1.073    0.067    0.271    0.198    0.594   24.098   16.961    5.712
      6.180  427.960    1.047    0.067    0.193    0.325    0.614   23.663   17.825    6.190
      6.190  422.251    1.190    0.067    0.177    0.261    0.546   23.577   16.781    5.951
      6.200  430.862    1.062    0.100    0.211    0.268    0.603   24.826   17.214    6.780
      6.210  429.101    1.088    0.134    0.166    0.393    0.580   24.398   17.549    6.052
      6.220  431.059    1.202    0.067    0.177    0.205    0.493   24.569   16.740    6.059
      6.230  431.567    1.141    0.100    0.219    0.354    0.610   22.691   17.220    6.237
      6.240  426.411    1.232    0.134    0.193    0.167    0.496   24.305   16.719    5.675
      6.250  430.124    1.293    0.134    0.177    0.201    0.584   24.855   16.954    6.121
      6.260  428.183    1.232    0.033    0.264    0.314    0.492   24.286   17.124    5.915
      6.270  427.390    1.088    0.134    0.151    0.201    0.640   24.552   17.156    6.105
      6.280  431.819    1.244    0.033    0.193    0.359    0.557   24.076   17.624    5.865
      6.290  428.870    0.982    0.033    0.204    0.374    0.568   24.101   18.394    6.595
      6.300  429.818    0.903    0.033    0.293    0.426    0.595   24.524   17.104    5.716
      6.310  426.386    1.100    0.033    0.204    0.462    0.629   23.822   17.459    5.543
      6.320  425.877    1.073    0.067    0.151    0.276    0.443   24.241   16.881    5.955
      6.330  431.751    1.134    0.033    0.159    0.265    0.492   24.672   17.038    6.227
      6.340  428.051    1.168    0.033    0.151    0.392    0.405   24.309   16.549    6.518
      6.350  430.327    1.073    0.033    0.177    0.414    0.777   24.757   17.391    6.216
      6.360  430.806    1.179    0.033    0.197    0.433    0.572   24.832   16.802    6.529
      6.370  426.809    1.126    0.067    0.151    0.239    0.447   23.815   16.758    6.368
      6.380  433.902    1.168    0.067    0.173    0.261    0.621   24.316   18.027    5.975
      6.390  430.620    1.149    0.134    0.237    0.261    0.485   24.684   17.519    5.668
      6.400  430.336    1.445    0.033    0.151    0.268    0.473   24.559   17.994    6.152
      6.410  432.257    1.221    0.100    0.264    0.328    0.545   24.124   17.722    5.907
      6.420  431.208    1.195    0.100    0.271    0.395    0.614   23.485   18.133    6.111
      6.430  430.930    1.255    0.134    0.140    0.261    0.606   24.162   18.710    6.235
      6.440  430.917    1.190    0.167    0.291    0.261    0.732   24.026   17.341    5.948
      6.450  431.887    1.009    0.100    0.271    0.361    0.466   24.077   17.575    6.012
      6.460  430.488    1.255    0.100    0.204    0.299    0.458   23.872   17.494    5.608
      6.470  429.109    1.009    0.100    0.231    0.234    0.606   24.676   17.467    6.213
      6.480  429.676    1.221    0.134    0.219    0.406    0.432   23.300   17.709    7.094
      6.490  431.039    1.126    0.033    0.324    0.504    0.572   23.695   17.899    6.764
      6.500  429.595    1.195    0.033    0.219    0.426    0.470   24.445   17.051    6.499
      6.510  430.657    1.350    0.100    0.197    0.134    0.527   24.178   16.799    6.353
      6.520  432.467    1.190    0.033    0.231    0.301    0.542   23.169   18.008    6.110
      6.530  431.026    1.047    0.100    0.197    0.473    0.663   24.571   17.343    6.157
      6.540  433.389    0.993    0.067    0.186    0.455    0.576   23.544   17.770    6.871
      6.550  430.975    1.035    0.067    0.233    0.368    0.477   24.352   17.547    6.959
      6.560  432.307    1.248    0.033    0.271    0.395    0.542   23.603   18.473    6.895
      6.570  429.833    1.259    0.134    0.144    0.419    0.428   23.915   18.663    6.880
      6.580  436.344    1.176    0.033    0.351    0.366    0.466   24.206   18.082    6.191
      6.590  436.845    1.206    0.033    0.237    0.299    0.595   25.076   17.956    6.564
      6.600  433.974    1.202    0.100    0.204    0.261    0.485   24.433   17.953    6.041
      6.610  440.898    1.088    0.100    0.140    0.366    0.815   24.578   18.609    6.741
      6.620  438.831    1.141    0.134    0.237    0.294    0.765   24.982   18.232    7.123
      6.630  431.728    1.141    0.167    0.106    0.448    0.747   24.174   18.219    6.485
      6.640  431.452    1.141    0.100    0.166    0.408    0.815   23.892   18.304    6.548
      6.650  430.440    1.126    0.167    0.177    0.455    0.773   23.337   18.243    6.015
      6.660  433.904    1.187    0.100    0.226    0.408    0.716   24.121   17.039    6.698
      6.670  432.995    1.088    0.201    0.297    0.392    0.678   24.233   18.084    6.429
      6.680  432.971    1.168    0.033    0.260    0.388    0.758   23.603   17.685    6.020
      6.690  434.446    1.115    0.067    0.237    0.428    0.818   24.843   17.931    6.821
      6.700  431.231    1.221    0.100    0.140    0.272    0.739   23.643   16.947    6.782
      6.710  432.659    1.195    0.100    0.215    0.328    0.754   23.753   18.559    6.282
      6.720  438.389    1.118    0.094    0.204    0.486    0.640   23.862   18.361    6.340
      6.730  435.989    1.149    0.033    0.197    0.339    0.750   24.474   18.269    6.247
      6.740  437.828    1.213    0.100    0.140    0.160    0.583   24.372   17.664    6.365
      6.750  438.056    1.126    0.167    0.166    0.247    0.762   24.564   17.563    6.173
      6.760  435.470    1.202    0.100    0.237    0.294    0.701   24.897   16.688    6.111
      6.770  437.569    1.088    0.138    0.260    0.388    0.625   23.536   17.050    6.614
      6.780  437.186    1.206    0.033    0.193    0.194    0.800   23.837   17.377    6.462
      6.790  436.551    1.047    0.134    0.180    0.352    0.765   24.485   17.311    6.863
      6.800  432.299    1.115    0.033    0.173    0.194    0.712   24.607   17.404    5.849
      6.810  435.662    1.149    0.134    0.200    0.359    0.648   24.404   16.815    6.092
      6.820  433.654    1.115    0.100    0.140    0.221    0.568   23.723   16.914    6.120
      6.830  435.796    1.229    0.033    0.211    0.258    0.751   23.516   17.340    6.292
      6.840  432.296    1.047    0.100    0.166    0.265    0.530   23.122   16.702    5.913
      6.850  434.103    1.240    0.134    0.207    0.254    0.723   23.017   17.006    6.023
      6.860  433.078    0.982    0.067    0.237    0.134    0.875   24.484   15.927    6.373
      6.870  430.029    1.115    0.067    0.173    0.105    0.781   24.097   16.534    6.301
      6.880  433.784    1.229    0.067    0.231    0.127    0.690   23.679   15.768    6.534
      6.890  431.861    1.081    0.100    0.173    0.127    0.716   23.668   16.760    5.766
      6.900  431.739    1.202    0.033    0.173    0.167    0.860   24.610   16.772    5.870
      6.910  435.577    1.206    0.221    0.113    0.167    0.875   24.367   17.667    5.685
      6.920  429.415    1.043    0.100    0.147    0.263    0.883   24.270   16.417    5.801
      6.930  430.684    1.255    0.033    0.147    0.325    0.670   24.014   17.038    6.276
      6.940  427.449    1.251    0.067    0.166    0.258    0.765   22.981   16.572    5.702
      6.950  430.807    1.195    0.134    0.113    0.456    0.822   23.300   16.960    6.571
      6.960  430.325    1.274    0.067    0.233    0.187    0.863   23.845   16.593    6.101
      6.970  429.678    1.141    0.033    0.106    0.194    0.735   24.475   17.041    6.329
      6.980  431.627    1.206    0.167    0.113    0.371    0.690   23.961   16.395    5.940
      6.990  430.287    0.956    0.100    0.173    0.258    0.716   23.583   17.150    5.634
      7.000  430.705    1.035    0.100    0.166    0.450    0.834   23.917   16.772    5.813
      7.010  427.624    1.069    0.100    0.233    0.419    0.939   23.938   16.772    5.706
      7.020  428.550    1.088    0.134    0.240    0.180    0.859   23.889   16.930    5.381
      7.030  428.234    1.160    0.201    0.219    0.352    1.126   24.788   16.771    5.539
      7.040  430.096    1.126    0.100    0.133    0.378    0.948   24.461   16.630    5.372
      7.050  429.034    1.259    0.067    0.244    0.454    0.784   24.418   16.323    5.812
      7.060  431.235    1.195    0.100    0.204    0.258    0.796   24.085   17.529    5.814
      7.070  432.233    1.168    0.134    0.200    0.452    0.860   24.251   16.953    6.206
      7.080  430.934    1.035    0.067    0.177    0.399    0.849   23.908   16.443    6.426
      7.090  426.502    1.274    0.167    0.166    0.515    0.951   23.775   16.317    6.546
      7.100  430.623    1.320    0.167    0.193    0.336    0.819   24.623   16.704    5.983
      7.110  428.091    1.149    0.100    0.240    0.329    0.845   24.182   16.984    6.144
      7.120  431.570    1.043    0.167    0.364    0.414    0.970   23.762   17.663    5.757
      7.130  427.175    1.157    0.067    0.207    0.423    0.826   24.665   17.814    6.064
      7.140  432.829    1.274    0.100    0.166    0.307    1.008   24.311   18.160    5.967
      7.150  424.764    1.259    0.127    0.244    0.434    0.728   24.087   17.111    5.580
      7.160  429.783    1.217    0.033    0.166    0.438    0.675   24.882   17.356    5.691
      7.170  433.847    1.316    0.160    0.211    0.300    0.887   24.885   18.539    5.570
      7.180  432.136    1.206    0.194    0.151    0.412    0.667   24.211   17.926    5.568
      7.190  429.504    1.081    0.060    0.180    0.240    0.837   23.587   17.438    5.786
      7.200  430.908    1.009    0.100    0.113    0.445    0.739   24.577   17.669    5.801
      7.210  432.562    1.062    0.067    0.240    0.315    0.853   25.496   17.708    6.019
      7.220  432.081    1.126    0.172    0.173    0.468    0.852   24.348   18.455    5.827
      7.230  434.271    0.982    0.033    0.226    0.501    0.765   24.210   18.738    5.686
      7.240  430.011    1.141    0.127    0.207    0.334    0.482   23.610   18.115    5.769
      7.250  428.784    0.914    0.094    0.244    0.408    0.550   24.498   18.019    5.642
      7.260  432.815    1.206    0.100    0.170    0.399    0.626   24.307   18.552    5.670
      7.270  431.601    1.350    0.127    0.204    0.445    0.587   24.267   18.773    5.991
      7.280  426.196    1.282    0.060    0.106    0.539    0.686   23.209   18.212    5.513
      7.290  430.599    1.274    0.100    0.170    0.436    0.735   24.471   18.952    5.936
      7.300  429.054    1.100    0.067    0.166    0.328    0.750   24.325   18.440    5.677
      7.310  425.369    1.115    0.067    0.177    0.510    0.783   24.248   18.935    6.188
      7.320  428.521    1.221    0.067    0.200    0.546    0.906   24.373   17.975    5.612
      7.330  426.931    1.043    0.067    0.211    0.452    0.932   23.480   18.721    5.711
      7.340  427.597    1.190    0.100    0.147    0.458    0.962   23.490   18.515    5.539
      7.350  426.541    1.301    0.105    0.302    0.434    0.826   24.307   19.094    5.904
      7.360  427.228    0.903    0.094    0.211    0.539    0.886   22.883   19.065    5.698
      7.370  425.664    1.126    0.067    0.271    0.419    0.785   23.277   19.616    5.882
      7.380  428.272    1.073    0.098    0.244    0.445    0.705   23.986   18.873    5.800
      7.390  425.499    1.202    0.033    0.291    0.359    0.743   23.293   17.899    5.957
      7.400  427.325    1.202    0.094    0.184    0.321    0.765   23.941   19.406    5.882
      7.410  431.002    1.308    0.060    0.271    0.385    0.868   24.693   19.853    5.637
      7.420  423.151    1.221    0.134    0.214    0.307    0.834   23.458   18.838    6.095
      7.430  425.453    1.141    0.067    0.113    0.463    0.773   24.191   17.992    6.277
      7.440  427.662    1.361    0.134    0.080    0.401    0.720   23.789   18.507    6.131
      7.450  428.545    1.399    0.067    0.106    0.299    0.814   23.982   18.625    6.273
      7.460  429.777    1.179    0.165    0.106    0.378    1.091   24.250   18.672    6.089
      7.470  426.950    1.153    0.134    0.159    0.385    0.818   23.888   18.831    6.609
      7.480  429.453    1.229    0.100    0.173    0.414    0.890   24.078   18.951    5.999
      7.490  425.721    1.160    0.167    0.166    0.221    0.993   24.070   18.287    6.259
      7.500  428.760    1.475    0.067    0.200    0.285    0.690   23.809   19.023    6.479
      7.510  431.424    1.293    0.234    0.173    0.382    0.780   24.290   18.037    6.539
      7.520  434.452    1.179    0.067    0.257    0.292    0.917   24.491   19.001    6.525
      7.530  430.091    1.232    0.120    0.177    0.354    0.966   24.331   18.691    6.064
      7.540  431.834    1.168    0.033    0.186    0.438    0.989   24.850   18.415    5.967
      7.550  429.390    1.179    0.127    0.166    0.453    0.758   23.803   18.005    5.429
      7.560  426.954    1.240    0.067    0.207    0.292    0.671   23.945   17.868    6.506
      7.570  428.182    1.168    0.027    0.140    0.385    0.777   23.935   17.180    6.336
      7.580  431.360    1.399    0.194    0.173    0.281    0.682   24.566   18.036    5.685
      7.590  426.258    1.415    0.067    0.173    0.423    0.584   23.905   17.960    5.655
      7.600  425.659    1.153    0.094    0.133    0.456    0.777   23.751   18.681    5.635
      7.610  424.987    0.982    0.067    0.200    0.262    0.705   23.426   18.796    5.987
      7.620  426.100    1.198    0.033    0.147    0.322    0.728   22.876   18.276    6.130
      7.630  428.805    1.035    0.033    0.173    0.198    0.739   24.043   19.292    6.272
      7.640  427.455    1.179    0.033    0.140    0.160    0.822   23.395   18.372    6.328
      7.650  427.742    1.100    0.134    0.173    0.205    0.792   23.598   18.573    6.534
      7.660  421.004    1.009    0.100    0.166    0.227    0.864   22.701   18.087    6.271
      7.670  430.086    0.982    0.067    0.184    0.426    0.816   24.174   18.540    6.488
      7.680  429.757    1.365    0.100    0.140    0.234    0.587   23.446   17.824    6.770
      7.690  428.492    1.285    0.067    0.140    0.332    0.579   22.806   17.930    6.557
      7.700  428.705    1.270    0.100    0.173    0.254    0.742   22.935   17.581    6.432
      7.710  426.100    1.195    0.067    0.237    0.389    0.765   24.141   17.243    5.741
      7.720  423.918    1.195    0.067    0.244    0.419    0.614   24.020   16.150    6.673
      7.730  427.096    1.339    0.094    0.282    0.240    0.690   23.653   17.871    6.167
      7.740  427.625    1.365    0.067    0.211    0.201    0.549   24.016   16.835    6.451
      7.750  430.113    1.126    0.033    0.184    0.287    0.735   24.192   17.616    5.838
      7.760  427.986    0.967    0.067    0.204    0.325    0.564   23.638   16.813    5.706
      7.770  428.677    1.088    0.094    0.231    0.294    0.723   24.484   17.939    6.104
      7.780  431.924    1.062    0.067    0.151    0.227    0.750   23.926   17.999    6.021
      7.790  426.898    1.293    0.067    0.166    0.265    0.848   22.710   17.901    5.637
      7.800  427.943    1.213    0.100    0.184    0.272    0.652   23.860   18.162    6.153
      7.810  425.355    1.301    0.100    0.200    0.265    0.920   24.445   17.613    5.924
      7.820  425.305    1.293    0.067    0.211    0.272    0.841   23.270   17.659    5.964
      7.830  433.044    1.035    0.067    0.140    0.426    0.969   23.816   18.730    5.989
      7.840  432.232    1.126    0.067    0.154    0.299    0.909   23.874   18.427    6.824
      7.850  430.930    1.195    0.100    0.211    0.396    0.910   23.989   18.256    5.815
      7.860  427.025    1.312    0.100    0.260    0.325    1.031   23.666   18.685    5.820
      7.870  429.560    1.168    0.100    0.207    0.236    0.788   24.175   19.495    5.878
      7.880  433.496    1.232    0.067    0.204    0.221    0.833   24.874   17.921    6.165
      7.890  429.525    1.088    0.067    0.237    0.281    0.792   23.901   17.888    5.914
      7.900  431.399    1.164    0.134    0.113    0.227    0.747   24.070   17.453    6.547
      7.910  431.945    1.346    0.134    0.251    0.198    0.833   24.344   17.560    6.015
      7.920  428.945    1.141    0.201    0.180    0.287    0.798   24.362   18.524    5.763
      7.930  427.506    1.149    0.067    0.200    0.221    0.658   24.242   18.154    6.463
      7.940  430.217    1.096    0.067    0.133    0.287    0.712   24.097   18.107    6.196
      7.950  429.871    1.009    0.201    0.151    0.281    0.534   24.285   17.861    6.135
      7.960  431.507    1.141    0.033    0.091    0.340    0.924   23.078   18.732    6.284
      7.970  430.338    1.195    0.167    0.211    0.299    0.818   23.969   18.539    6.405
      7.980  427.655    1.248    0.100    0.278    0.232    0.580   24.384   17.767    6.090
      7.990  434.763    1.293    0.100    0.177    0.227    0.924   24.636   18.786    6.581
      8.000  429.170    1.267    0.127    0.197    0.263    0.690   23.938   18.165    6.450
      8.010  430.897    1.236    0.100    0.151    0.247    0.807   23.512   18.177    6.505
      8.020  430.118    1.209    0.167    0.237    0.167    0.826   24.327   18.356    6.367
      8.030  433.050    1.088    0.134    0.271    0.247    0.723   24.066   18.411    6.356
      8.040  426.138    0.982    0.134    0.151    0.227    0.705   23.654   17.900    6.502
      8.050  427.728    1.111    0.100    0.151    0.268    0.864   23.617   18.506    6.171
      8.060  429.673    1.096    0.100    0.324    0.281    0.602   24.215   18.012    5.959
      8.070  431.044    1.195    0.134    0.173    0.214    0.655   24.667   17.848    6.697
      8.080  428.483    1.293    0.167    0.200    0.247    0.667   25.025   18.490    6.547
      8.090  431.170    1.274    0.100    0.219    0.285    0.819   24.410   18.259    6.592
      8.100  429.662    1.141    0.000    0.158    0.161    0.652   24.504   18.694    6.238
      8.110  429.848    1.141    0.060    0.207    0.422    0.925   24.399   17.336    6.357
      8.120  420.903    1.248    0.067    0.173    0.234    0.689   23.662   16.900    6.998
      8.130  428.391    1.164    0.067    0.173    0.168    0.746   23.281   18.461    6.252
      8.140  426.870    1.248    0.067    0.244    0.299    0.769   24.340   17.686    6.097
      8.150  428.653    1.195    0.100    0.166    0.366    0.743   24.101   18.356    6.249
      8.160  424.341    1.020    0.100    0.218    0.187    0.648   23.913   17.369    6.255
      8.170  423.203    1.047    0.067    0.140    0.100    0.724   23.899   17.594    6.382
      8.180  428.017    1.248    0.100    0.237    0.265    0.940   23.956   18.613    6.041
      8.190  427.067    1.187    0.033    0.211    0.161    0.746   24.431   17.940    6.142
      8.200  431.485    1.206    0.067    0.177    0.194    0.534   23.445   18.220    6.748
      8.210  434.022    1.088    0.100    0.226    0.154    0.640   24.085   18.075    6.439
      8.220  433.863    1.229    0.033    0.286    0.251    0.853   24.309   17.556    6.746
      8.230  431.310    1.365    0.160    0.249    0.294    1.004   24.035   17.245    6.631
      8.240  425.446    1.115    0.134    0.324    0.299    0.758   22.976   16.643    6.520
      8.250  430.103    1.361    0.033    0.177    0.295    0.887   24.479   17.402    6.779
      8.260  428.456    1.229    0.000    0.166    0.232    0.868   23.779   17.538    6.353
      8.270  430.606    1.354    0.100    0.257    0.294    0.808   24.073   16.859    6.478
      8.280  424.928    1.123    0.033    0.151    0.239    0.906   23.101   16.948    6.554
      8.290  428.905    1.270    0.060    0.204    0.239    0.701   24.038   17.562    6.210
      8.300  430.142    1.327    0.067    0.297    0.265    0.841   23.798   18.245    6.262
      8.310  428.477    1.195    0.067    0.204    0.359    0.663   24.921   18.195    6.522
      8.320  429.830    1.195    0.033    0.204    0.205    0.815   23.718   18.594    6.410
      8.330  428.071    1.267    0.033    0.151    0.299    0.902   23.377   18.498    6.321
      8.340  429.312    1.179    0.067    0.053    0.234    0.936   24.854   17.906    5.773
      8.350  428.215    1.088    0.100    0.231    0.294    0.860   24.028   19.381    5.490
      8.360  428.178    1.062    0.067    0.278    0.254    0.735   24.548   18.462    6.039
      8.370  428.430    1.141    0.000    0.231    0.294    0.739   24.025   19.375    6.261
      8.380  428.957    1.031    0.067    0.244    0.201    0.587   23.747   19.284    5.827
      8.390  426.375    1.043    0.067    0.237    0.359    0.629   24.458   18.085    5.497
      8.400  424.028    1.020    0.067    0.218    0.201    0.580   23.634   18.088    6.059
      8.410  421.998    0.903    0.067    0.244    0.301    0.572   22.307   16.925    5.540
      8.420  426.786    1.035    0.067    0.173    0.302    0.527   23.877   18.375    6.137
      8.430  422.147    1.240    0.067    0.113    0.301    0.637   22.723   17.553    5.971
      8.440  422.964    1.240    0.100    0.124    0.201    0.588   23.809   16.788    5.969
      8.450  425.527    1.096    0.067    0.204    0.273    0.803   24.046   17.544    5.907
      8.460  426.246    1.137    0.067    0.106    0.160    0.818   24.120   18.945    6.092
      8.470  427.199    1.176    0.067    0.204    0.362    0.781   23.041   19.182    6.132
      8.480  426.700    1.308    0.033    0.177    0.261    0.762   23.105   18.127    6.246
      8.490  426.580    1.282    0.100    0.133    0.232    0.826   23.814   18.289    6.662
      8.500  431.738    1.240    0.033    0.211    0.168    0.819   24.183   18.632    6.736
      8.510  429.793    1.327    0.100    0.120    0.301    0.826   24.620   18.993    6.104
      8.520  425.481    0.929    0.100    0.147    0.234    0.978   24.312   18.494    5.923
      8.530  429.809    1.255    0.033    0.177    0.328    1.129   24.620   18.734    6.343
      8.540  425.871    1.312    0.134    0.080    0.265    1.106   22.777   19.372    6.814
      8.550  426.893    1.202    0.167    0.184    0.314    0.834   23.804   18.979    6.550
      8.560  428.725    1.062    0.134    0.271    0.239    0.947   23.940   18.600    6.519
      8.570  426.704    1.274    0.127    0.247    0.127    0.826   23.376   18.439    6.724
      8.580  427.483    1.047    0.067    0.140    0.239    0.898   24.063   19.222    6.517
      8.590  428.054    1.217    0.033    0.218    0.235    0.637   22.926   18.478    6.070
      8.600  426.948    1.255    0.033    0.204    0.299    0.855   24.525   19.500    5.819
      8.610  427.570    1.240    0.100    0.173    0.359    1.019   23.745   18.623    6.115
      8.620  425.970    1.115    0.100    0.144    0.221    0.853   23.902   18.744    5.884
      8.630  428.856    1.111    0.067    0.144    0.287    0.822   23.904   19.790    6.193
      8.640  426.610    1.058    0.067    0.204    0.134    0.849   23.213   19.003    6.024
      8.650  430.461    1.020    0.033    0.320    0.172    0.898   24.292   20.244    6.143
      8.660  428.024    1.282    0.033    0.244    0.167    0.723   24.136   19.354    5.842
      8.670  427.755    1.248    0.067    0.166    0.134    0.735   24.221   19.374    6.506
      8.680  428.335    1.373    0.067    0.186    0.167    0.899   23.697   18.930    6.374
      8.690  425.726    1.145    0.067    0.207    0.198    0.932   23.194   18.740    6.095
      8.700  429.613    1.062    0.033    0.200    0.205    0.913   23.756   18.277    6.243
      8.710  427.984    1.221    0.000    0.240    0.134    0.970   23.381   19.168    5.732
      8.720  426.374    1.176    0.000    0.244    0.160    0.897   23.719   18.509    6.568
      8.730  427.347    0.956    0.067    0.274    0.239    0.909   23.407   18.356    6.727
      8.740  428.302    1.195    0.033    0.267    0.272    0.731   23.327   18.197    7.269
      8.750  427.480    1.168    0.067    0.240    0.172    0.929   23.370   18.841    6.709
      8.760  423.623    1.202    0.134    0.286    0.165    0.818   23.803   17.740    6.441
      8.770  428.333    1.149    0.067    0.281    0.067    0.716   23.850   17.737    6.553
      8.780  428.203    1.073    0.000    0.338    0.281    0.947   23.542   17.758    7.031
      8.790  429.229    1.255    0.033    0.214    0.172    0.663   23.413   18.008    6.527
      8.800  432.083    1.149    0.033    0.260    0.272    0.777   23.505   18.999    7.064
      8.810  430.630    1.255    0.100    0.237    0.325    0.871   23.460   18.967    6.592
      8.820  421.371    1.126    0.033    0.320    0.268    0.671   22.626   17.249    6.860
      8.830  430.412    1.206    0.033    0.274    0.265    0.838   23.863   18.435    6.581
      8.840  422.940    1.100    0.067    0.260    0.328    0.587   22.953   17.742    6.782
      8.850  423.759    1.016    0.067    0.233    0.269    0.853   22.351   19.013    6.706
      8.860  424.521    1.426    0.033    0.267    0.348    0.678   22.946   17.166    6.518
      8.870  424.963    1.293    0.067    0.184    0.321    0.735   22.656   17.202    7.032
      8.880  423.576    1.206    0.067    0.225    0.497    0.879   22.900   17.954    7.133
      8.890  424.284    1.123    0.100    0.131    0.377    0.784   23.201   17.871    7.197
      8.900  431.248    0.929    0.100    0.233    0.359    0.553   23.763   18.041    7.040
      8.910  431.791    1.240    0.000    0.180    0.294    0.720   24.013   18.241    6.595
      8.920  427.236    1.100    0.067    0.233    0.493    0.762   24.281   18.564    6.596
      8.930  427.927    1.107    0.067    0.147    0.306    0.728   22.882   17.798    6.861
      8.940  424.411    0.910    0.033    0.200    0.227    0.826   23.288   17.838    7.448
      8.950  425.244    0.929    0.067    0.334    0.261    0.709   24.428   16.652    6.985
      8.960  431.743    1.088    0.067    0.334    0.201    0.647   23.633   17.520    7.632
      8.970  431.709    1.153    0.033    0.154    0.227    0.746   23.564   19.081    7.374
      8.980  426.542    1.153    0.100    0.251    0.348    0.648   23.136   17.975    7.403
      8.990  426.724    0.914    0.067    0.214    0.459    0.621   23.272   18.071    6.620
      9.000  426.424    0.974    0.134    0.134    0.299    0.648   23.690   18.138    7.451
      9.010  426.853    0.929    0.100    0.233    0.325    0.811   23.758   17.779    7.067
      9.020  430.647    1.028    0.067    0.165    0.258    0.811   22.941   17.950    7.147
      9.030  431.233    1.160    0.134    0.060    0.448    0.891   24.193   18.143    6.797
      9.040  432.501    1.134    0.067    0.087    0.336    0.932   23.319   17.671    7.113
      9.050  427.287    1.168    0.067    0.334    0.359    0.856   23.941   17.168    6.762
      9.060  428.788    1.153    0.127    0.304    0.318    0.811   23.946   17.113    6.757
      9.070  426.688    1.005    0.134    0.338    0.329    0.874   24.014   17.427    7.031
      9.080  429.941    0.903    0.067    0.331    0.258    0.727   24.199   17.012    6.579
      9.090  425.823    1.043    0.067    0.240    0.232    0.978   23.723   17.037    6.670
      9.100  429.040    1.160    0.127    0.221    0.314    0.735   23.375   17.767    7.613
      9.110  427.754    1.187    0.100    0.221    0.281    0.693   23.245   17.425    7.011
      9.120  427.866    0.982    0.000    0.211    0.254    0.754   24.226   17.672    6.636
      9.130  425.586    0.993    0.033    0.207    0.332    0.815   23.499   17.130    6.937
      9.140  426.019    0.990    0.067    0.334    0.265    0.875   24.046   16.992    6.590
      9.150  424.262    1.111    0.033    0.278    0.214    0.818   22.964   16.840    6.758
      9.160  424.640    0.982    0.033    0.200    0.294    0.864   23.055   16.863    7.160
      9.170  427.570    1.115    0.033    0.166    0.475    0.959   22.599   17.155    7.186
      9.180  425.940    1.229    0.100    0.140    0.323    0.773   22.617   17.058    7.384
      9.190  425.669    1.134    0.134    0.226    0.359    0.730   23.721   17.338    6.667
      9.200  423.187    1.088    0.067    0.173    0.232    0.746   23.839   16.977    6.399
      9.210  429.528    1.206    0.100    0.200    0.299    0.899   23.579   18.218    7.037
      9.220  427.850    1.126    0.033    0.080    0.299    0.777   24.026   17.611    6.312
      9.230  428.401    1.202    0.134    0.158    0.403    0.845   23.431   16.855    6.908
      9.240  426.530    1.176    0.033    0.106    0.438    0.826   23.555   16.810    7.611
      9.250  424.387    0.857    0.067    0.127    0.194    0.739   22.675   16.523    6.967
      9.260  426.298    0.974    0.100    0.313    0.165    0.951   22.789   17.185    6.825
      9.270  424.465    0.974    0.094    0.193    0.325    0.800   22.349   17.290    7.162
      9.280  429.500    0.929    0.033    0.207    0.321    0.720   23.357   17.850    7.336
      9.290  428.323    1.255    0.067    0.147    0.254    0.731   23.726   17.858    7.156
      9.300  432.442    1.248    0.100    0.211    0.147    0.746   23.337   17.722    6.833
      9.310  429.652    1.062    0.100    0.170    0.247    0.897   22.898   17.823    6.705
      9.320  427.553    1.069    0.033    0.113    0.437    0.860   23.893   17.044    6.628
      9.330  431.082    1.107    0.067    0.200    0.134    0.735   23.106   17.153    7.127
      9.340  427.805    1.088    0.067    0.140    0.303    0.823   24.245   17.105    7.086
      9.350  431.403    0.929    0.000    0.257    0.167    0.917   23.522   18.516    6.786
      9.360  429.396    1.047    0.000    0.324    0.194    0.883   23.970   18.185    6.833
      9.370  430.558    1.282    0.100    0.274    0.194    0.867   23.535   17.555    7.241
      9.380  429.041    1.126    0.067    0.233    0.258    0.674   23.880   16.863    6.809
      9.390  429.822    1.141    0.067    0.033    0.265    0.834   24.605   17.690    6.669
      9.400  431.859    1.149    0.160    0.251    0.160    0.882   23.812   17.767    6.610
      9.410  434.103    1.168    0.067    0.147    0.292    0.841   24.170   18.146    6.430
      9.420  424.944    1.130    0.067    0.147    0.221    0.739   23.253   17.199    7.181
      9.430  431.473    1.176    0.100    0.247    0.292    0.656   23.756   17.552    6.763
      9.440  429.854    1.035    0.033    0.173    0.396    0.607   24.072   16.500    5.956
      9.450  428.230    1.096    0.067    0.180    0.361    0.822   23.872   17.629    6.294
      9.460  431.887    1.141    0.067    0.173    0.201    0.773   23.451   17.583    6.686
      9.470  430.300    1.168    0.067    0.172    0.160    0.652   23.501   17.119    6.811
      9.480  429.888    1.206    0.100    0.087    0.332    0.679   23.204   17.197    6.301
      9.490  430.410    1.267    0.067    0.200    0.299    0.515   24.028   17.283    7.426
      9.500  428.824    1.320    0.067    0.173    0.374    0.591   23.399   17.296    7.497
      9.510  434.073    1.339    0.060    0.251    0.421    0.621   25.146   18.074    7.438
      9.520  434.292    1.293    0.000    0.207    0.227    0.856   23.356   18.489    6.886
      9.530  432.628    1.035    0.100    0.233    0.254    0.712   23.596   17.966    6.431
      9.540  436.536    1.153    0.033    0.120    0.254    0.853   23.627   17.500    7.436
      9.550  431.301    1.149    0.000    0.282    0.227    0.818   23.394   17.807    6.758
      9.560  436.617    1.096    0.067    0.211    0.412    0.720   23.923   17.850    7.195
      9.570  433.646    1.096    0.067    0.211    0.321    0.750   24.013   18.214    6.883
      9.580  431.662    0.982    0.067    0.211    0.287    0.667   23.449   17.277    6.303
      9.590  434.021    1.126    0.067    0.233    0.354    0.811   22.730   17.375    7.005
      9.600  431.556    1.020    0.000    0.053    0.421    0.773   22.935   16.674    7.370
      9.610  431.010    1.016    0.067    0.226    0.339    0.781   24.233   17.625    6.160
      9.620  431.379    1.301    0.067    0.158    0.254    0.724   24.501   17.076    6.293
      9.630  428.820    1.035    0.067    0.233    0.403    0.633   23.897   17.297    7.076
      9.640  430.341    1.073    0.067    0.233    0.167    0.769   23.315   17.143    6.756
      9.650  427.835    1.009    0.067    0.233    0.294    0.815   24.280   17.089    6.787
      9.660  425.069    1.016    0.067    0.200    0.261    0.686   23.762   17.292    6.873
      9.670  431.494    1.062    0.033    0.166    0.366    0.788   24.946   16.762    6.944
      9.680  431.809    1.229    0.160    0.094    0.328    0.860   24.488   16.834    6.563
      9.690  431.080    0.903    0.033    0.113    0.406    0.743   24.232   17.039    6.782
      9.700  434.940    1.282    0.067    0.173    0.299    0.674   23.791   17.458    6.789
      9.710  431.566    1.168    0.033    0.211    0.254    0.810   23.357   17.594    6.453
      9.720  431.139    1.301    0.100    0.320    0.194    0.751   23.275   17.273    6.290
      9.730  436.767    1.179    0.067    0.173    0.221    0.932   24.921   17.856    6.218
      9.740  432.511    1.168    0.067    0.120    0.318    0.689   24.077   17.439    6.293
      9.750  431.558    1.168    0.100    0.211    0.234    0.633   23.900   17.047    6.026
      9.760  433.459    1.248    0.100    0.127    0.406    0.648   23.822   17.260    6.539
      9.770  430.718    1.175    0.134    0.187    0.268    0.595   24.733   17.375    6.286
      9.780  430.236    1.062    0.033    0.120    0.321    0.758   23.813   17.617    6.173
      9.790  429.168    1.285    0.100    0.251    0.201    0.598   23.483   18.122    5.797
      9.800  428.896    1.122    0.100    0.173    0.359    0.742   23.455   17.488    6.427
      9.810  428.273    1.232    0.100    0.140    0.294    0.697   23.307   17.500    6.107
      9.820  431.253    1.164    0.134    0.207    0.336    0.595   23.360   18.124    5.978
      9.830  432.595    1.062    0.100    0.120    0.134    0.693   23.154   18.001    5.692
      9.840  434.646    1.456    0.067    0.147    0.205    0.860   24.135   18.184    6.789
      9.850  433.009    1.153    0.067    0.173    0.134    0.698   23.864   17.874    6.510
      9.860  428.775    1.274    0.000    0.147    0.172    0.697   23.727   18.653    6.139
      9.870  430.487    1.285    0.067    0.304    0.272    0.773   23.955   17.982    6.480
      9.880  433.086    1.141    0.067    0.180    0.243    0.667   22.918   18.579    6.335
      9.890  425.913    1.206    0.033    0.237    0.239    0.894   23.415   17.213    6.146
      9.900  430.938    1.115    0.100    0.240    0.361    0.834   23.640   17.432    6.258
      9.910  425.386    1.115    0.067    0.207    0.227    0.833   23.621   17.499    6.309
      9.920  426.637    1.179    0.033    0.233    0.201    0.728   23.699   17.138    6.709
      9.930  424.036    1.387    0.067    0.233    0.433    0.925   23.358   17.075    5.880
      9.940  432.404    1.187    0.100    0.200    0.428    0.712   24.561   17.717    6.145
      9.950  426.964    1.320    0.127    0.233    0.522    0.887   24.252   17.292    5.597
      9.960  428.913    1.141    0.067    0.193    0.395    0.792   23.889   18.417    5.896
      9.970  427.968    1.100    0.067    0.240    0.361    0.621   23.236   16.768    6.794
      9.980  431.247    1.301    0.067    0.346    0.294    0.921   23.869   17.632    5.941
      9.990  432.213    1.240    0.033    0.247    0.299    0.845   23.647   18.144    5.799
     10.000  428.309    1.088    0.067    0.226    0.374    0.746   22.839   17.043    6.280
     10.010  428.824    1.073    0.000    0.233    0.261    0.904   23.573   17.676    6.089
     10.020  426.695    1.088    0.033    0.214    0.366    0.709   23.803   16.587    5.925
     10.030  429.338    1.096    0.033    0.147    0.306    0.841   23.703   17.968    6.522
     10.040  427.626    1.035    0.033    0.286    0.395    0.716   24.103   17.543    5.589
     10.050  424.912    1.069    0.033    0.260    0.433    0.875   23.965   16.498    6.320
     10.060  426.691    0.823    0.067    0.214    0.402    1.001   23.583   17.203    5.959
     10.070  429.258    1.172    0.094    0.260    0.321    0.742   23.916   17.084    6.193
     10.080  430.877    1.149    0.033    0.233    0.567    0.936   24.081   17.539    6.039
     10.090  426.475    1.149    0.067    0.207    0.452    0.716   24.111   16.699    6.364
     10.100  430.170    1.346    0.000    0.180    0.486    1.027   23.936   17.816    6.231
     10.110  431.004    1.312    0.100    0.173    0.406    0.909   24.565   17.940    5.868
     10.120  430.580    1.176    0.000    0.297    0.448    0.822   24.430   18.579    6.573
     10.130  428.282    1.176    0.067    0.240    0.500    0.860   24.309   17.276    6.363
     10.140  427.531    1.100    0.167    0.207    0.455    0.917   23.053   17.920    6.392
     10.150  434.108    1.115    0.067    0.173    0.402    0.932   24.005   17.979    5.963
     10.160  427.995    1.096    0.033    0.200    0.435    0.909   23.428   18.280    6.444
     10.170  426.200    1.304    0.067    0.173    0.339    1.079   22.981   17.016    6.534
     10.180  427.278    1.308    0.167    0.173    0.406    0.989   23.708   17.182    6.648
     10.190  430.762    1.255    0.100    0.113    0.373    0.943   22.755   17.059    6.678
     10.200  429.863    1.149    0.033    0.200    0.373    0.955   23.886   16.814    6.552
     10.210  429.654    1.202    0.033    0.087    0.519    0.906   22.932   17.615    5.874
     10.220  433.847    1.206    0.100    0.177    0.462    0.883   23.434   18.264    6.097
     10.230  433.658    1.285    0.100    0.309    0.459    0.959   24.084   18.442    6.180
     10.240  427.989    1.107    0.100    0.133    0.328    0.951   23.417   17.788    6.322
     10.250  430.035    1.225    0.100    0.237    0.366    1.075   23.552   18.378    6.674
     10.260  427.867    1.153    0.067    0.147    0.381    0.743   23.538   17.377    6.399
     10.270  423.415    1.206    0.067    0.173    0.332    0.981   23.418   17.340    6.173
     10.280  427.061    1.335    0.167    0.233    0.339    0.928   23.728   16.642    6.353
     10.290  427.589    1.141    0.134    0.166    0.301    0.675   24.073   16.475    6.585
     10.300  427.528    1.195    0.134    0.233    0.265    0.988   24.970   17.178    6.448
     10.310  428.851    1.179    0.033    0.307    0.452    0.939   24.939   18.386    6.539
     10.320  434.122    1.202    0.134    0.211    0.381    0.959   23.757   17.970    6.641
     10.330  431.472    1.100    0.100    0.267    0.307    0.837   23.880   18.053    6.750
     10.340  430.357    1.251    0.067    0.173    0.287    0.925   24.718   17.922    6.906
     10.350  432.039    1.244    0.100    0.127    0.221    1.075   23.852   18.468    6.857
     10.360  431.221    1.168    0.100    0.200    0.254    1.033   24.063   18.199    6.755
     10.370  433.192    1.047    0.033    0.120    0.292    0.966   24.125   18.547    6.132
     10.380  433.501    1.202    0.067    0.240    0.201    0.943   24.263   18.152    6.764
     10.390  434.037    1.229    0.033    0.113    0.276    0.818   23.416   18.669    6.452
     10.400  432.076    1.255    0.067    0.214    0.299    0.826   23.665   18.647    6.923
     10.410  430.771    1.373    0.033    0.173    0.433    0.769   23.301   18.658    6.636
     10.420  429.094    1.176    0.100    0.200    0.221    0.723   23.666   18.440    6.659
     10.430  430.424    1.153    0.067    0.207    0.426    0.686   24.399   17.676    6.933
     10.440  435.678    1.282    0.033    0.211    0.475    0.823   24.447   17.966    6.962
     10.450  431.188    1.232    0.027    0.177    0.227    0.902   24.000   17.745    6.936
     10.460  434.751    1.259    0.033    0.147    0.254    0.841   23.931   17.658    6.801
     10.470  431.848    1.126    0.100    0.207    0.258    0.633   23.895   18.032    6.844
     10.480  430.738    1.274    0.000    0.304    0.221    0.663   23.643   18.827    6.989
     10.490  429.024    1.244    0.000    0.327    0.113    0.743   24.413   18.305    7.092
     10.500  429.257    1.213    0.033    0.240    0.218    0.800   23.267   18.051    6.247
     10.510  430.161    1.202    0.000    0.307    0.232    0.803   24.124   18.096    7.185
     10.520  430.179    1.179    0.000    0.214    0.184    0.648   23.289   18.346    7.089
     10.530  429.159    1.153    0.033    0.274    0.167    0.803   24.201   17.779    6.649
     10.540  428.229    1.179    0.033    0.260    0.160    0.701   23.543   17.489    6.565
     10.550  428.738    1.221    0.033    0.306    0.390    0.708   23.012   17.050    6.449
     10.560  434.436    1.126    0.000    0.207    0.134    0.773   23.001   17.280    6.683
     10.570  432.766    1.160    0.000    0.260    0.254    0.731   23.433   17.646    6.618
     10.580  429.350    1.301    0.000    0.214    0.160    0.618   23.935   17.087    6.530
     10.590  434.501    1.088    0.033    0.173    0.225    0.826   23.855   17.175    6.841
     10.600  427.343    1.153    0.000    0.147    0.266    0.693   23.089   17.435    6.331
     10.610  430.177    1.073    0.033    0.166    0.307    0.804   22.744   17.702    6.177
     10.620  428.171    1.062    0.094    0.247    0.254    0.902   23.200   17.379    6.518
     10.630  430.827    1.195    0.100    0.180    0.385    0.826   23.552   17.170    7.092
     10.640  431.739    1.221    0.160    0.293    0.392    0.731   23.956   18.898    6.631
     10.650  432.127    1.244    0.067    0.166    0.481    0.917   23.451   18.168    6.459
     10.660  431.650    0.963    0.067    0.140    0.272    0.792   23.025   17.446    6.488
     10.670  433.577    1.100    0.100    0.304    0.520    0.795   22.844   19.237    5.959
     10.680  433.922    1.179    0.067    0.264    0.428    0.822   23.323   17.854    6.309
     10.690  434.398    1.426    0.000    0.267    0.362    0.814   23.024   18.717    6.071
     10.700  431.734    1.190    0.000    0.113    0.388    0.929   22.849   18.056    6.287
     10.710  435.907    1.123    0.033    0.244    0.359    0.781   23.760   17.775    5.813
     10.720  434.251    1.267    0.000    0.311    0.359    0.788   23.434   17.516    6.534
     10.730  430.754    1.179    0.067    0.193    0.361    0.815   22.824   17.471    6.444
     10.740  434.043    1.259    0.067    0.345    0.452    0.417   22.970   18.396    6.124
     10.750  434.914    1.088    0.067    0.087    0.306    0.811   23.687   17.639    6.221
     10.760  432.354    1.009    0.067    0.267    0.339    0.754   23.640   17.788    5.938
     10.770  429.588    1.221    0.100    0.327    0.234    0.629   23.835   18.139    6.322
     10.780  430.481    1.320    0.033    0.387    0.373    0.637   23.530   17.814    6.713
     10.790  428.584    1.380    0.067    0.353    0.261    0.762   23.159   17.199    5.973
     10.800  428.786    1.176    0.100    0.233    0.332    0.769   22.696   17.811    6.560
     10.810  433.261    1.043    0.100    0.320    0.328    0.580   23.551   17.076    6.839
     10.820  431.292    1.100    0.094    0.271    0.265    0.743   23.516   17.659    5.859
     10.830  431.522    1.088    0.067    0.451    0.167    0.807   23.866   17.603    5.865
     10.840  429.389    1.035    0.033    0.424    0.134    0.792   23.287   17.285    5.674
     10.850  430.673    1.043    0.067    0.271    0.201    0.693   23.795   18.619    5.668
     10.860  430.544    1.073    0.067    0.281    0.272    0.610   23.073   17.412    6.001
     10.870  428.535    0.956    0.067    0.431    0.194    0.682   23.127   18.107    5.680
     10.880  426.266    1.073    0.100    0.394    0.201    0.716   22.131   18.312    5.430
     10.890  429.749    1.100    0.000    0.331    0.205    0.656   23.685   18.203    6.355
     10.900  426.998    0.990    0.033    0.360    0.100    0.774   22.659   18.192    5.910
     10.910  432.741    0.929    0.067    0.237    0.172    0.682   23.043   17.803    6.392
     10.920  430.266    1.123    0.067    0.391    0.134    0.580   23.753   18.274    6.132
     10.930  434.407    1.062    0.067    0.466    0.167    0.735   22.728   18.176    5.854
     10.940  429.667    1.274    0.033    0.331    0.067    0.716   22.375   18.204    5.704
     10.950  432.639    0.963    0.067    0.267    0.138    0.568   22.518   18.357    5.608
     10.960  429.948    1.153    0.033    0.346    0.328    0.584   23.351   17.517    6.156
     10.970  431.462    1.343    0.033    0.313    0.134    0.504   23.383   17.594    6.290
     10.980  428.766    1.062    0.067    0.331    0.205    0.761   23.201   18.351    5.673
     10.990  431.118    1.346    0.067    0.327    0.172    0.735   22.966   17.720    5.610
     11.000  433.251    0.856    0.067    0.264    0.172    0.701   23.704   17.917    6.030
     11.010  429.978    0.982    0.067    0.346    0.201    0.784   23.366   17.799    5.568
     11.020  427.320    1.141    0.067    0.366    0.134    0.496   23.190   18.196    5.644
     11.030  424.769    1.179    0.067    0.260    0.067    0.727   22.487   18.983    6.332
     11.040  426.185    1.096    0.033    0.424    0.201    0.614   22.949   18.104    5.506
     11.050  430.157    1.149    0.067    0.424    0.268    0.564   22.700   18.305    5.864
     11.060  431.481    1.096    0.067    0.427    0.234    0.591   22.818   18.663    6.047
     11.070  425.268    1.073    0.100    0.406    0.272    0.765   23.418   17.606    5.829
     11.080  432.663    1.274    0.033    0.380    0.402    0.686   23.149   17.879    5.788
     11.090  433.747    1.001    0.033    0.395    0.234    0.708   22.992   17.637    5.864
     11.100  426.516    1.176    0.067    0.549    0.227    0.758   22.750   17.677    5.986
     11.110  433.181    1.267    0.033    0.360    0.272    0.693   23.451   18.251    5.670
     11.120  423.445    1.096    0.100    0.436    0.268    0.769   23.957   18.261    6.087
     11.130  430.384    1.088    0.067    0.476    0.234    0.610   23.828   18.256    5.973
     11.140  430.712    1.141    0.033    0.431    0.205    0.811   22.892   17.638    5.779
     11.150  429.030    1.062    0.067    0.480    0.272    0.887   22.094   18.763    5.635
     11.160  429.841    1.009    0.100    0.380    0.167    0.791   23.059   18.068    4.890
     11.170  430.518    0.884    0.033    0.391    0.138    0.670   22.927   18.923    5.387
     11.180  430.822    1.035    0.033    0.391    0.268    0.697   23.388   18.570    5.507
     11.190  426.461    0.956    0.067    0.253    0.205    0.735   22.763   18.656    5.814
     11.200  426.084    0.903    0.033    0.413    0.167    0.572   23.166   18.055    5.737
     11.210  430.668    0.982    0.067    0.501    0.227    0.788   22.984   18.426    5.836
     11.220  428.544    0.956    0.033    0.444    0.205    0.799   23.182   18.753    5.403
     11.230  428.589    1.168    0.100    0.331    0.294    0.800   23.317   19.795    6.127
     11.240  430.907    1.100    0.033    0.398    0.205    0.792   22.213   18.429    6.085
     11.250  431.774    1.020    0.000    0.364    0.460    0.765   23.118   19.041    6.118
     11.260  428.140    1.194    0.033    0.405    0.486    0.879   23.057   18.683    6.321
     11.270  422.813    1.065    0.067    0.304    0.227    0.879   22.137   18.603    5.851
     11.280  425.323    0.956    0.067    0.364    0.299    0.614   23.135   17.879    5.631
     11.290  429.946    0.929    0.067    0.304    0.463    0.962   23.039   19.024    6.073
     11.300  426.057    1.115    0.067    0.465    0.295    0.800   22.509   18.249    6.022
     11.310  424.977    1.016    0.033    0.320    0.254    0.876   22.864   17.849    6.153
     11.320  427.681    0.903    0.033    0.480    0.335    0.781   23.325   17.923    6.107
     11.330  428.656    1.176    0.033    0.420    0.301    0.746   23.022   18.359    6.291
     11.340  428.471    1.047    0.033    0.444    0.368    0.848   22.428   17.606    5.941
     11.350  430.057    1.134    0.067    0.357    0.373    0.765   22.573   18.381    6.617
     11.360  427.927    0.937    0.067    0.391    0.335    0.834   22.712   18.186    5.603
     11.370  427.466    0.982    0.100    0.418    0.272    0.826   22.887   17.746    6.258
     11.380  429.052    0.993    0.067    0.504    0.268    0.497   23.057   18.761    6.076
     11.390  426.821    1.009    0.100    0.454    0.268    0.591   23.450   18.332    5.565
     11.400  429.068    0.883    0.033    0.267    0.373    0.568   22.464   18.896    6.434
     11.410  427.001    1.047    0.067    0.399    0.268    0.921   23.135   18.929    5.653
     11.420  426.425    1.160    0.067    0.313    0.433    0.864   22.140   18.951    5.524
     11.430  426.929    1.107    0.067    0.380    0.306    0.936   21.312   18.551    5.666
     11.440  427.049    1.194    0.033    0.357    0.339    0.652   23.203   18.227    5.890
     11.450  429.416    0.849    0.000    0.351    0.100    0.792   22.602   19.315    6.043
     11.460  429.341    1.062    0.033    0.313    0.272    0.690   23.372   18.974    5.659
     11.470  429.241    1.100    0.100    0.297    0.234    0.568   22.430   17.737    5.997
     11.480  425.110    1.308    0.033    0.286    0.201    0.822   22.467   18.312    5.709
     11.490  428.373    1.388    0.033    0.193    0.234    0.674   22.386   18.724    5.991
     11.500  425.395    1.327    0.067    0.380    0.306    0.921   21.986   18.380    6.169
     11.510  427.199    1.149    0.033    0.244    0.167    0.814   23.029   18.697    6.168
     11.520  429.517    1.176    0.067    0.279    0.306    0.647   22.752   18.843    6.435
     11.530  427.285    1.206    0.067    0.267    0.368    0.689   22.996   18.889    6.224
     11.540  433.478    1.229    0.067    0.331    0.373    0.640   23.458   18.245    6.260
     11.550  428.280    1.009    0.134    0.286    0.301    0.626   23.624   18.216    6.214
     11.560  425.750    1.202    0.100    0.244    0.335    0.811   22.440   18.568    5.754
     11.570  429.591    1.248    0.033    0.291    0.335    0.716   22.377   17.511    6.146
     11.580  427.685    1.179    0.033    0.309    0.373    0.857   22.630   17.661    5.664
     11.590  427.458    1.190    0.067    0.293    0.373    0.595   22.457   16.693    5.916
     11.600  433.229    1.259    0.067    0.304    0.268    0.731   22.641   17.970    5.758
     11.610  431.443    1.327    0.067    0.327    0.402    0.667   23.212   17.376    5.877
     11.620  428.132    1.308    0.033    0.331    0.335    0.614   22.511   17.772    6.072
     11.630  429.009    1.062    0.000    0.180    0.406    0.587   22.435   17.879    6.150
     11.640  429.346    1.285    0.033    0.140    0.306    0.795   21.944   17.967    5.994
     11.650  430.073    1.186    0.033    0.278    0.444    0.663   23.363   17.606    5.934
     11.660  428.471    1.308    0.067    0.140    0.373    0.769   22.523   17.362    6.184
     11.670  430.179    1.259    0.067    0.180    0.339    0.595   22.460   18.357    5.909
     11.680  431.629    1.369    0.000    0.282    0.368    0.853   23.674   18.014    5.923
     11.690  430.737    1.297    0.067    0.233    0.272    0.837   22.869   17.794    6.109
     11.700  430.033    1.206    0.033    0.271    0.272    0.716   22.810   18.608    6.162
     11.710  431.882    1.088    0.100    0.240    0.373    0.837   23.011   18.202    6.019
     11.720  433.185    1.274    0.067    0.271    0.377    0.875   23.430   18.564    6.307
     11.730  426.177    1.195    0.067    0.207    0.272    0.739   23.198   17.957    6.096
     11.740  426.531    1.308    0.033    0.214    0.301    0.750   23.332   18.401    5.924
     11.750  432.470    1.384    0.033    0.251    0.339    0.598   23.038   18.727    5.606
     11.760  428.408    1.206    0.033    0.173    0.444    0.693   23.329   17.840    5.457
     11.770  432.623    1.415    0.067    0.278    0.335    0.686   23.472   18.416    5.922
     11.780  430.953    1.441    0.033    0.244    0.205    0.746   23.097   18.149    5.976
     11.790  432.773    1.061    0.100    0.338    0.268    0.871   23.355   19.021    6.191
     11.800  431.035    1.221    0.100    0.267    0.268    0.909   22.861   18.646    6.362
     11.810  429.759    1.153    0.067    0.424    0.272    0.701   23.118   17.401    5.882
     11.820  428.162    1.168    0.100    0.184    0.268    0.659   22.800   17.761    6.178
     11.830  427.873    1.062    0.067    0.260    0.268    0.857   22.264   18.011    6.032
     11.840  433.331    0.982    0.067    0.271    0.306    0.565   23.639   18.327    5.662
     11.850  429.777    1.009    0.067    0.251    0.234    0.603   22.883   18.046    5.441
     11.860  427.958    1.168    0.067    0.274    0.239    0.667   22.910   18.212    6.106
     11.870  429.432    1.009    0.100    0.184    0.301    0.614   22.475   18.173    5.870
     11.880  432.612    1.069    0.100    0.237    0.134    0.656   22.847   18.047    5.868
     11.890  428.801    1.073    0.067    0.211    0.373    0.595   22.969   18.859    5.823
     11.900  432.518    1.115    0.100    0.278    0.272    0.644   23.494   18.482    6.158
     11.910  435.752    1.335    0.134    0.285    0.335    0.762   23.701   18.239    6.398
     11.920  429.928    1.123    0.067    0.131    0.239    0.652   22.654   17.154    6.290
     11.930  427.647    1.202    0.033    0.247    0.172    0.803   24.197   18.014    6.425
     11.940  432.511    1.335    0.100    0.254    0.205    0.833   23.516   19.187    5.976
     11.950  432.221    1.297    0.100    0.147    0.339    0.844   23.693   18.057    5.965
     11.960  431.968    1.202    0.067    0.147    0.272    0.781   22.782   18.285    6.079
     11.970  431.623    1.282    0.033    0.226    0.306    0.777   23.388   18.270    5.988
     11.980  434.009    1.267    0.033    0.147    0.306    0.728   23.575   18.897    5.734
     11.990  431.644    1.240    0.033    0.246    0.339    0.996   23.528   19.212    6.096
     12.000  431.098    1.190    0.067    0.304    0.201    0.890   22.929   17.394    6.342
     12.010  431.812    1.179    0.067    0.267    0.201    0.743   22.966   18.015    6.206
     12.020  432.104    1.221    0.033    0.200    0.234    0.864   22.673   18.574    6.655
     12.030  432.229    1.221    0.000    0.271    0.301    0.796   22.996   18.615    6.346
     12.040  433.042    1.221    0.033    0.237    0.167    0.959   22.553   18.331    6.100
     12.050  432.768    1.255    0.067    0.240    0.167    0.913   23.145   18.742    6.939
     12.060  432.867    1.141    0.033    0.304    0.134    0.743   21.753   18.355    6.171
     12.070  426.845    1.308    0.033    0.233    0.176    0.879   21.827   18.352    6.110
     12.080  433.332    1.229    0.067    0.331    0.205    0.913   21.975   18.761    6.166
     12.090  434.636    1.179    0.067    0.173    0.205    0.511   23.310   18.537    6.102
     12.100  434.383    1.096    0.033    0.207    0.239    0.743   23.599   18.920    6.367
     12.110  434.183    1.259    0.033    0.207    0.167    0.800   23.417   19.326    6.396
     12.120  431.385    1.149    0.033    0.207    0.205    0.940   23.041   17.991    6.221
     12.130  435.038    1.115    0.067    0.324    0.167    0.561   23.553   18.999    5.626
     12.140  428.358    1.183    0.000    0.200    0.172    0.773   22.249   19.269    5.765
     12.150  433.907    1.240    0.033    0.180    0.239    0.754   23.356   18.801    5.720
     12.160  429.160    1.282    0.033    0.218    0.239    0.652   22.859   18.196    5.807
     12.170  436.365    1.107    0.000    0.240    0.239    0.754   23.192   19.272    6.012
     12.180  434.795    1.122    0.067    0.120    0.138    0.860   23.631   19.899    6.053
     12.190  438.049    1.206    0.067    0.214    0.167    0.565   24.184   19.970    5.615
     12.200  438.085    1.096    0.100    0.173    0.172    0.698   23.774   19.369    5.553
     12.210  434.927    1.320    0.033    0.233    0.167    0.603   24.356   19.299    5.706
     12.220  434.187    1.206    0.067    0.225    0.134    0.686   23.635   19.510    6.088
     12.230  436.373    1.248    0.067    0.134    0.134    0.712   23.525   18.592    5.643
     12.240  433.734    1.009    0.033    0.202    0.205    0.902   22.914   20.109    6.286
     12.250  435.050    1.213    0.067    0.124    0.172    0.743   24.245   18.868    6.202
     12.260  435.165    1.073    0.100    0.218    0.268    0.876   23.720   19.656    6.673
     12.270  436.021    1.096    0.000    0.106    0.172    0.928   23.677   18.745    7.045
     12.280  433.039    1.115    0.100    0.200    0.306    0.720   24.364   18.627    6.319
     12.290  438.589    1.327    0.067    0.158    0.306    0.761   23.765   19.158    5.748
     12.300  434.568    1.088    0.067    0.184    0.339    0.773   22.861   19.231    5.983
     12.310  435.720    0.982    0.100    0.120    0.335    0.659   22.625   19.635    5.674
     12.320  432.563    1.157    0.100    0.173    0.368    0.716   22.753   18.571    6.126
     12.330  433.504    1.168    0.067    0.184    0.335    0.633   23.386   18.507    6.526
     12.340  432.638    1.285    0.033    0.260    0.406    0.856   23.995   18.547    6.151
     12.350  437.161    1.335    0.100    0.193    0.335    0.705   23.869   18.965    6.307
     12.360  434.278    1.126    0.033    0.214    0.402    0.887   23.968   19.247    6.192
     12.370  437.851    1.229    0.067    0.147    0.406    0.697   23.902   19.249    5.981
     12.380  432.448    1.069    0.067    0.253    0.234    0.739   24.547   18.414    6.294
     12.390  437.996    1.365    0.067    0.133    0.530    0.830   24.085   19.522    5.987
     12.400  435.884    1.308    0.100    0.140    0.268    0.917   24.450   18.490    6.473
     12.410  434.714    1.195    0.067    0.173    0.335    0.784   23.875   18.494    5.913
     12.420  436.360    0.914    0.067    0.219    0.335    0.626   24.283   18.327    6.305
     12.430  435.446    1.115    0.067    0.166    0.306    0.773   23.252   18.186    6.785
     12.440  435.811    1.153    0.067    0.311    0.272    0.777   23.979   18.767    6.511
     12.450  433.504    1.088    0.067    0.207    0.339    0.955   23.037   18.763    6.276
     12.460  436.542    1.149    0.033    0.214    0.268    0.723   24.428   18.397    6.055
     12.470  437.238    1.195    0.033    0.226    0.227    0.879   24.155   18.044    6.216
     12.480  436.663    1.096    0.033    0.207    0.201    0.853   23.326   19.261    5.961
     12.490  437.983    0.903    0.100    0.207    0.335    0.644   23.805   18.809    6.060
     12.500  437.387    1.285    0.100    0.240    0.201    0.693   23.255   19.092    6.126
     12.510  432.789    1.282    0.033    0.207    0.201    0.720   22.926   18.961    5.860
     12.520  435.531    1.365    0.067    0.304    0.272    0.686   22.733   19.407    6.082
     12.530  436.929    0.956    0.067    0.324    0.366    0.758   24.008   18.619    6.055
     12.540  435.233    1.255    0.033    0.113    0.167    0.712   23.545   19.487    5.720
     12.550  432.727    1.236    0.134    0.200    0.239    0.735   23.096   19.457    5.980
     12.560  436.663    0.982    0.134    0.144    0.328    0.822   24.066   20.171    5.631
     12.570  432.773    1.115    0.067    0.257    0.301    0.723   23.315   19.897    6.230
     12.580  434.765    1.088    0.127    0.193    0.301    0.731   24.142   19.901    5.522
     12.590  438.523    0.796    0.100    0.200    0.294    0.966   24.405   19.555    6.199
     12.600  433.023    1.062    0.100    0.226    0.268    0.928   23.938   20.241    5.792
     12.610  437.750    1.179    0.134    0.184    0.268    0.800   22.811   21.242    5.815
     12.620  438.088    1.176    0.067    0.207    0.234    0.833   22.650   21.389    6.068
     12.630  434.771    0.929    0.033    0.233    0.201    0.898   23.052   21.004    5.492
     12.640  435.137    1.115    0.201    0.291    0.194    0.978   23.249   21.594    5.957
     12.650  433.194    1.115    0.100    0.240    0.127    0.913   22.953   20.905    5.584
     12.660  435.687    1.009    0.100    0.207    0.154    0.826   23.634   20.565    6.026
     12.670  432.968    1.153    0.201    0.177    0.154    0.731   22.682   20.861    6.139
     12.680  433.532    1.141    0.067    0.193    0.094    0.841   21.815   20.185    6.253
     12.690  431.516    1.141    0.100    0.200    0.328    0.871   22.527   19.909    6.082
     12.700  436.629    1.232    0.067    0.244    0.234    0.697   23.400   20.508    6.460
     12.710  433.836    1.141    0.134    0.140    0.232    0.659   22.019   21.387    6.572
     12.720  434.185    1.376    0.094    0.219    0.254    0.845   22.812   19.902    6.696
     12.730  434.471    1.259    0.134    0.080    0.234    1.107   22.223   20.263    6.856
     12.740  432.282    1.195    0.100    0.226    0.100    0.959   23.095   20.142    6.174
     12.750  434.005    1.274    0.100    0.309    0.160    0.996   22.914   20.969    6.218
     12.760  436.856    1.009    0.067    0.204    0.100    0.807   22.802   20.430    6.298
     12.770  434.665    1.160    0.033    0.193    0.027    0.792   23.081   19.826    6.047
     12.780  434.410    1.156    0.100    0.237    0.134    1.071   22.779   19.889    6.252
     12.790  434.249    1.327    0.100    0.200    0.167    0.818   22.161   20.002    5.677
     12.800  433.912    1.361    0.100    0.200    0.060    0.716   23.175   20.944    5.443
     12.810  432.997    1.195    0.000    0.173    0.060    0.580   22.417   20.347    6.036
     12.820  433.675    1.392    0.134    0.200    0.100    0.709   22.341   20.672    5.780
     12.830  438.485    1.088    0.134    0.186    0.227    0.754   23.189   21.376    5.868
     12.840  436.501    1.103    0.167    0.204    0.167    0.800   23.003   20.826    5.717
     12.850  437.107    1.115    0.201    0.200    0.194    0.800   23.303   20.804    5.655
     12.860  438.791    1.088    0.201    0.297    0.227    0.762   23.111   20.677    6.129
     12.870  431.369    0.963    0.100    0.231    0.227    0.804   23.616   20.051    5.776
     12.880  435.780    1.320    0.134    0.166    0.134    0.709   22.994   19.735    5.983
     12.890  432.829    1.141    0.167    0.226    0.261    0.917   22.229   20.248    6.281
     12.900  430.887    1.206    0.134    0.286    0.261    0.686   22.552   19.371    5.973
     12.910  436.363    1.096    0.167    0.193    0.160    0.811   22.668   20.023    6.041
     12.920  428.178    1.009    0.067    0.302    0.000    0.777   23.041   20.221    6.379
     12.930  435.015    1.134    0.100    0.327    0.060    0.853   23.577   20.398    6.015
     12.940  432.786    1.308    0.187    0.200    0.381    0.939   23.413   21.207    5.983
     12.950  431.552    1.267    0.134    0.285    0.232    1.031   23.652   20.067    5.790
     12.960  432.613    1.308    0.134    0.331    0.261    0.974   23.313   20.026    5.944
     12.970  433.747    1.392    0.201    0.207    0.194    0.989   22.446   20.667    6.307
     12.980  428.468    1.339    0.067    0.200    0.292    1.031   23.116   20.139    5.957
     12.990  431.977    1.240    0.067    0.211    0.134    0.875   22.866   20.424    5.632
     13.000  434.044    1.270    0.167    0.226    0.205    0.913   23.436   20.845    5.706
     13.010  432.535    1.149    0.100    0.240    0.232    0.905   23.337   20.647    6.063
     13.020  435.247    1.221    0.100    0.271    0.261    0.834   22.909   20.237    6.357
     13.030  434.300    1.361    0.134    0.240    0.254    0.932   22.381   19.895    5.854
     13.040  434.794    1.206    0.067    0.304    0.265    0.788   21.847   19.913    5.660
     13.050  429.941    1.107    0.201    0.380    0.299    0.651   20.684   19.615    5.688
     13.060  432.316    1.259    0.167    0.320    0.205    0.602   21.703   20.560    5.801
     13.070  433.456    1.301    0.134    0.384    0.287    0.712   21.990   20.320    5.319
     13.080  432.076    1.452    0.167    0.264    0.172    0.564   23.037   20.287    5.875
     13.090  436.431    1.441    0.067    0.226    0.134    0.822   23.916   20.172    5.654
     13.100  439.437    1.248    0.094    0.233    0.221    0.728   22.698   20.360    6.497
     13.110  431.551    1.035    0.167    0.357    0.232    0.796   22.372   20.595    5.717
     13.120  436.559    1.308    0.201    0.351    0.258    0.637   22.840   19.960    5.886
     13.130  438.128    1.115    0.167    0.384    0.281    0.727   21.897   20.552    5.787
     13.140  434.008    1.009    0.167    0.413    0.234    0.617   21.964   20.338    6.309
     13.150  430.801    1.270    0.167    0.204    0.299    0.686   22.128   19.929    5.769
     13.160  431.816    1.035    0.160    0.200    0.265    0.864   22.479   19.762    5.942
     13.170  437.781    1.320    0.134    0.491    0.359    0.629   22.318   19.468    6.339
     13.180  437.203    1.221    0.205    0.247    0.388    0.811   22.901   20.745    5.864
     13.190  435.728    1.267    0.201    0.331    0.294    0.735   22.932   19.932    5.390
     13.200  433.834    1.176    0.134    0.166    0.363    0.754   22.976   20.490    5.584
     13.210  434.235    1.141    0.134    0.211    0.299    0.917   22.645   21.598    6.538
     13.220  434.373    1.308    0.100    0.369    0.272    0.739   22.480   20.643    6.054
     13.230  435.654    1.160    0.201    0.406    0.194    0.689   22.541   20.235    6.418
     13.240  436.858    1.183    0.134    0.320    0.160    0.962   23.373   20.142    6.124
     13.250  436.242    1.088    0.134    0.117    0.134    0.989   23.061   20.155    6.371
     13.260  434.566    1.100    0.167    0.200    0.292    0.800   22.932   20.976    5.774
     13.270  432.182    1.168    0.100    0.264    0.287    0.751   22.076   19.879    6.507
     13.280  430.410    1.141    0.100    0.211    0.232    0.614   21.604   20.030    5.576
     13.290  437.680    1.259    0.033    0.200    0.261    0.981   22.964   20.364    6.245
     13.300  435.900    1.274    0.100    0.197    0.227    0.838   23.764   19.283    5.894
     13.310  431.501    1.009    0.067    0.297    0.265    0.894   22.958   20.107    5.837
     13.320  437.018    0.929    0.205    0.215    0.370    0.894   22.257   19.652    6.304
     13.330  432.699    1.126    0.067    0.211    0.234    0.993   22.420   20.243    5.741
     13.340  431.385    1.107    0.100    0.226    0.294    0.894   22.673   19.429    6.015
     13.350  432.487    1.035    0.100    0.204    0.354    0.932   22.138   19.438    6.173
     13.360  434.367    1.149    0.100    0.184    0.167    0.917   22.382   20.293    5.804
     13.370  429.056    1.179    0.100    0.244    0.227    0.996   22.549   19.750    5.829
     13.380  434.457    1.088    0.134    0.151    0.281    1.065   22.868   20.332    6.533
     13.390  435.273    1.096    0.100    0.233    0.227    1.050   23.463   19.686    6.348
     13.400  429.900    1.062    0.067    0.237    0.303    0.746   22.774   18.946    6.223
     13.410  430.855    0.770    0.033    0.113    0.366    0.701   21.972   19.448    6.025
     13.420  433.048    1.069    0.167    0.237    0.261    0.917   22.378   19.971    6.519
     13.430  435.713    1.179    0.067    0.331    0.448    0.936   22.903   20.270    6.177
     13.440  431.770    1.195    0.067    0.191    0.287    0.743   22.733   18.893    6.019
     13.450  428.394    1.141    0.100    0.207    0.493    0.913   22.964   19.661    6.421
     13.460  429.354    1.035    0.067    0.218    0.274    0.784   22.637   19.575    6.940
     13.470  431.577    0.982    0.067    0.147    0.160    0.864   22.906   19.192    6.335
     13.480  431.110    0.884    0.067    0.166    0.287    0.626   22.155   19.641    6.908
     13.490  431.280    0.956    0.100    0.231    0.292    0.629   22.759   19.777    6.629
     13.500  431.485    1.009    0.100    0.158    0.162    0.670   23.012   20.459    6.558
     13.510  430.726    0.903    0.067    0.159    0.218    0.572   22.761   20.570    6.256
     13.520  431.149    1.100    0.172    0.117    0.300    0.712   22.816   20.580    6.286
     13.530  432.189    1.149    0.000    0.120    0.271    0.678   22.534   20.082    6.349
     13.540  433.504    1.232    0.067    0.177    0.124    0.660   22.996   20.159    6.108
     13.550  433.657    1.221    0.033    0.173    0.094    0.659   22.601   19.519    6.504
     13.560  433.646    1.148    0.067    0.211    0.100    0.765   23.132   20.576    6.439
     13.570  433.061    1.176    0.067    0.278    0.154    0.769   23.366   19.819    6.411
     13.580  431.734    1.096    0.100    0.260    0.127    0.610   23.338   18.560    6.431
     13.590  434.777    1.062    0.033    0.113    0.134    0.621   23.051   19.761    6.334
     13.600  435.485    1.308    0.033    0.207    0.094    0.716   22.281   19.191    6.909
     13.610  437.395    1.190    0.067    0.184    0.172    0.696   22.951   19.172    6.484
     13.620  435.539    1.073    0.100    0.207    0.060    0.591   22.927   19.272    6.502
     13.630  436.773    1.342    0.033    0.193    0.147    0.719   23.279   19.460    6.857
     13.640  439.132    1.232    0.067    0.180    0.297    0.768   23.450   19.849    6.370
     13.650  434.449    1.195    0.067    0.211    0.067    0.701   21.719   19.224    5.975
     13.660  429.993    1.176    0.033    0.184    0.160    0.637   23.384   18.466    6.436
     13.670  434.826    1.273    0.000    0.147    0.221    0.879   22.683   19.563    6.037
     13.680  433.399    0.956    0.067    0.200    0.247    0.678   23.500   19.032    6.093
     13.690  429.762    1.179    0.100    0.218    0.154    0.886   22.519   19.658    5.909
     13.700  435.883    1.137    0.033    0.193    0.167    0.838   23.616   18.363    6.063
     13.710  432.284    1.115    0.033    0.244    0.218    0.644   22.957   18.794    5.779
     13.720  429.270    0.914    0.067    0.144    0.134    0.762   23.092   18.366    6.142
     13.730  427.566    0.956    0.100    0.144    0.194    0.879   23.481   17.194    5.520
     13.740  433.777    1.187    0.100    0.166    0.154    0.713   23.127   18.076    5.957
     13.750  427.854    1.126    0.067    0.091    0.265    0.708   22.158   18.053    6.058
     13.760  431.916    1.141    0.067    0.204    0.274    0.754   22.069   17.694    5.708
     13.770  433.533    1.221    0.067    0.204    0.134    0.947   22.562   18.193    5.952
     13.780  434.618    1.096    0.100    0.170    0.359    0.921   23.260   18.486    6.438
     13.790  431.837    1.168    0.000    0.237    0.374    0.739   22.294   18.259    6.346
     13.800  425.717    1.285    0.067    0.233    0.261    0.815   22.305   18.957    5.936
     13.810  429.287    1.221    0.067    0.151    0.265    0.656   22.487   18.580    6.140
     13.820  429.103    1.016    0.100    0.297    0.205    0.667   23.057   18.574    5.907
     13.830  429.015    1.062    0.067    0.191    0.194    0.746   22.554   18.008    6.358
     13.840  431.173    1.274    0.033    0.200    0.272    0.679   22.784   17.386    5.916
     13.850  429.600    1.282    0.033    0.211    0.299    0.652   22.294   17.743    5.862
     13.860  429.079    1.069    0.033    0.158    0.385    0.754   22.373   17.920    5.928
     13.870  429.335    1.016    0.033    0.214    0.194    0.815   23.523   19.219    6.247
     13.880  432.283    1.240    0.033    0.297    0.294    0.727   22.677   18.661    6.280
     13.890  430.592    1.126    0.033    0.237    0.412    0.795   22.547   18.632    6.233
     13.900  428.570    1.035    0.100    0.271    0.261    0.739   22.984   18.055    5.799
     13.910  431.195    1.164    0.033    0.233    0.354    0.565   23.481   17.951    6.090
     13.920  429.894    1.115    0.100    0.211    0.328    0.781   23.102   18.191    5.614
     13.930  428.591    1.107    0.033    0.328    0.399    0.652   23.611   17.780    5.711
     13.940  427.292    1.084    0.100    0.324    0.332    0.857   23.449   17.885    5.892
     13.950  426.398    1.160    0.100    0.204    0.239    0.731   22.692   18.070    6.337
     13.960  432.891    1.229    0.067    0.197    0.448    0.974   23.336   18.304    5.395
     13.970  430.113    1.054    0.100    0.247    0.281    0.705   23.872   17.695    5.703
     13.980  429.384    1.384    0.067    0.200    0.368    0.784   23.647   17.567    5.512
     13.990  429.952    1.244    0.167    0.211    0.354    0.678   22.916   18.618    6.082
     14.000  431.100    1.206    0.100    0.357    0.456    0.781   23.864   17.862    5.586
     14.010  431.684    1.232    0.100    0.240    0.348    0.656   23.146   18.665    5.756
     14.020  433.059    1.282    0.033    0.204    0.167    0.690   24.258   18.465    5.872
     14.030  434.093    1.244    0.100    0.231    0.294    0.777   23.415   18.159    6.023
     14.040  432.065    1.195    0.033    0.140    0.268    0.580   22.847   18.819    5.796
     14.050  430.865    1.285    0.167    0.166    0.474    0.667   23.673   18.547    6.254
     14.060  432.924    1.293    0.134    0.324    0.348    0.894   23.535   18.840    6.127
     14.070  430.966    1.153    0.067    0.215    0.419    0.652   23.438   17.923    5.850
     14.080  427.814    1.104    0.100    0.219    0.339    0.924   23.836   18.878    6.109
     14.090  435.795    1.111    0.100    0.207    0.201    0.705   23.953   18.490    5.806
     14.100  430.354    1.176    0.100    0.240    0.205    0.723   23.331   18.074    5.933
     14.110  432.807    1.009    0.100    0.264    0.234    0.549   23.270   17.947    5.911
     14.120  434.200    1.126    0.067    0.177    0.100    0.720   23.620   17.876    5.970
     14.130  435.374    0.993    0.067    0.357    0.167    0.818   23.645   18.163    6.046
     14.140  434.560    0.963    0.067    0.271    0.067    0.682   23.800   17.731    6.097
     14.150  430.118    0.823    0.067    0.278    0.167    0.872   23.205   17.650    6.272
     14.160  427.728    1.043    0.033    0.208    0.134    0.754   22.591   17.827    6.235
     14.170  432.006    1.073    0.100    0.226    0.294    0.800   23.474   18.555    6.480
     14.180  430.139    0.929    0.067    0.251    0.201    0.875   23.078   17.891    5.537
     14.190  430.327    1.073    0.067    0.177    0.167    0.901   22.650   17.802    6.038
     14.200  432.073    0.831    0.067    0.184    0.339    0.830   22.770   18.419    6.259
     14.210  433.340    0.831    0.067    0.304    0.201    0.950   22.632   18.238    5.951
     14.220  431.423    0.937    0.033    0.338    0.201    0.917   23.913   18.441    6.128
     14.230  427.809    1.248    0.100    0.285    0.201    0.827   22.658   17.912    5.819
     14.240  430.809    1.062    0.100    0.370    0.167    0.906   23.295   18.125    6.206
     14.250  433.852    1.179    0.033    0.258    0.100    0.920   24.099   18.003    5.801
     14.260  431.413    1.073    0.167    0.215    0.335    0.894   22.952   17.699    5.457
     14.270  432.170    1.179    0.067    0.264    0.234    0.860   23.344   17.670    5.806
     14.280  434.391    1.047    0.134    0.297    0.301    0.811   23.606   17.765    5.658
     14.290  433.175    0.993    0.100    0.237    0.261    0.815   22.377   17.936    5.371
     14.300  434.479    0.940    0.033    0.260    0.268    1.004   23.747   17.633    6.597
     14.310  433.836    1.073    0.067    0.267    0.167    0.686   23.602   17.128    5.978
     14.320  436.399    1.054    0.033    0.274    0.232    0.708   25.176   17.567    5.780
     14.330  436.689    0.937    0.067    0.331    0.234    0.787   24.029   17.332    6.306
     14.340  434.297    1.062    0.067    0.278    0.332    0.610   21.965   18.514    5.837
     14.350  435.762    0.956    0.067    0.247    0.272    0.871   23.985   17.884    5.792
     14.360  435.553    1.047    0.067    0.218    0.301    0.621   23.738   18.053    5.707
     14.370  430.181    0.956    0.067    0.324    0.296    0.598   23.929   18.266    6.512
     14.380  431.983    0.876    0.067    0.307    0.378    0.833   23.493   18.343    5.769
     14.390  434.266    1.160    0.067    0.364    0.352    0.826   23.495   18.017    5.918
     14.400  429.135    0.963    0.134    0.311    0.438    0.887   22.679   18.538    6.290
     14.410  428.443    1.153    0.100    0.233    0.227    0.837   23.108   17.859    5.750
     14.420  430.610    1.084    0.067    0.226    0.314    0.860   23.372   18.122    6.287
     14.430  432.369    1.179    0.033    0.260    0.303    0.841   23.367   18.147    5.795
     14.440  432.086    1.100    0.100    0.278    0.341    0.932   23.333   18.070    5.759
     14.450  433.817    1.149    0.100    0.219    0.341    0.837   23.216   18.407    5.631
     14.460  435.434    1.100    0.067    0.264    0.227    0.663   23.728   17.888    6.258
     14.470  431.108    1.096    0.100    0.244    0.325    0.913   24.346   18.608    5.704
     14.480  430.434    1.141    0.067    0.231    0.301    0.800   23.197   17.570    5.512
     14.490  436.017    1.206    0.067    0.226    0.227    0.731   24.054   18.476    6.017
     14.500  433.648    1.229    0.033    0.204    0.227    0.880   24.263   17.706    5.949
     14.510  432.228    1.096    0.000    0.218    0.227    0.807   24.474   17.157    5.183
     14.520  436.002    1.141    0.100    0.233    0.225    0.750   23.343   18.204    6.140
     14.530  443.163    1.217    0.100    0.331    0.154    0.810   25.037   18.331    5.914
     14.540  431.715    1.035    0.033    0.341    0.408    0.837   23.967   17.497    5.983
     14.550  430.441    1.327    0.067    0.274    0.374    0.618   23.821   17.691    5.784
     14.560  435.192    1.149    0.033    0.226    0.352    0.853   24.589   17.426    5.848
     14.570  432.098    1.062    0.067    0.233    0.426    0.807   23.720   18.341    5.607
     14.580  428.813    1.115    0.067    0.275    0.392    0.834   23.037   16.446    6.549
     14.590  431.032    1.217    0.000    0.278    0.307    0.788   23.986   17.209    5.457
     14.600  431.807    1.088    0.134    0.237    0.314    0.879   24.130   17.461    5.725
     14.610  432.774    1.270    0.100    0.331    0.281    0.587   23.433   17.841    6.255
     14.620  434.005    1.339    0.033    0.271    0.321    0.943   24.414   17.314    6.602
     14.630  433.386    1.149    0.067    0.193    0.184    0.811   23.425   17.892    5.854
     14.640  435.709    1.179    0.000    0.324    0.196    0.962   24.808   18.143    5.495
     14.650  437.542    1.179    0.100    0.278    0.367    0.864   24.594   17.209    6.062
     14.660  435.869    1.187    0.033    0.264    0.267    0.959   24.491   18.082    5.480
     14.670  434.960    1.009    0.138    0.200    0.367    0.870   24.897   17.744    5.740
     14.680  433.810    1.115    0.071    0.193    0.431    0.902   25.013   17.707    5.537
     14.690  436.133    1.210    0.100    0.200    0.421    0.939   24.291   18.558    6.002
     14.700  433.846    1.115    0.067    0.237    0.450    0.614   24.386   17.917    5.662
     14.710  437.677    1.088    0.167    0.331    0.335    0.853   25.204   18.663    5.668
     14.720  437.089    1.088    0.033    0.318    0.361    0.678   24.694   17.762    5.863
     14.730  439.289    1.289    0.134    0.267    0.414    0.690   24.504   18.522    5.437
     14.740  436.943    1.232    0.100    0.327    0.428    0.690   24.893   18.085    5.362
     14.750  436.271    1.263    0.100    0.304    0.546    0.887   24.614   17.906    5.366
     14.760  437.357    1.073    0.100    0.173    0.421    0.800   24.128   18.912    5.520
     14.770  435.954    1.115    0.134    0.117    0.254    0.834   24.497   18.729    5.560
     14.780  435.636    1.248    0.100    0.218    0.328    0.542   24.131   18.228    5.989
     14.790  438.580    1.259    0.167    0.244    0.515    0.758   23.490   18.379    5.782
     14.800  439.928    1.141    0.100    0.224    0.301    0.761   24.172   17.992    5.762
     14.810  437.177    1.126    0.100    0.271    0.301    0.720   24.669   18.617    6.016
     14.820  442.636    1.088    0.134    0.364    0.539    0.640   24.195   18.230    6.186
     14.830  437.534    1.195    0.067    0.297    0.419    0.864   23.476   18.292    6.362
     14.840  438.538    1.221    0.033    0.211    0.406    0.693   24.575   18.613    6.053
     14.850  440.959    1.248    0.100    0.338    0.373    0.705   24.386   18.563    5.962
     14.860  437.969    1.115    0.067    0.140    0.373    0.663   23.012   18.367    5.512
     14.870  434.344    1.130    0.100    0.244    0.261    0.894   22.692   18.146    5.941
     14.880  438.003    1.293    0.100    0.211    0.332    0.686   22.684   18.979    5.717
     14.890  442.744    1.240    0.134    0.380    0.272    0.879   22.242   19.393    5.576
     14.900  436.407    1.195    0.131    0.237    0.408    0.868   23.344   18.956    5.797
     14.910  438.663    1.141    0.067    0.237    0.325    0.940   24.151   18.163    6.035
     14.920  434.334    1.259    0.134    0.285    0.448    1.027   23.378   18.900    6.223
     14.930  433.608    1.195    0.067    0.214    0.234    0.785   24.083   17.713    6.089
     14.940  430.605    1.176    0.067    0.318    0.294    0.906   23.712   17.814    6.202
     14.950  435.045    1.035    0.100    0.184    0.443    0.583   23.702   18.429    6.349
     14.960  433.907    1.115    0.033    0.353    0.348    0.515   23.396   18.085    6.441
     14.970  435.789    1.168    0.067    0.278    0.374    0.553   22.974   17.747    6.274
     14.980  436.399    1.179    0.067    0.285    0.472    0.667   24.196   18.234    5.895
     14.990  443.184    1.339    0.094    0.383    0.341    0.670   23.502   18.471    5.811
     15.000  436.332    1.168    0.067    0.260    0.381    0.690   23.374   18.909    6.283
     15.010  432.352    1.221    0.067    0.338    0.272    0.792   23.863   18.721    5.876
     15.020  430.694    1.301    0.100    0.274    0.488    0.545   24.332   18.242    6.276
     15.030  433.256    1.126    0.033    0.247    0.486    0.603   24.189   17.756    6.641
     15.040  431.325    1.168    0.033    0.378    0.519    0.603   24.171   18.230    5.863
     15.050  431.950    1.335    0.033    0.325    0.359    0.595   23.558   18.863    5.821
     15.060  434.685    1.062    0.134    0.338    0.474    0.561   25.038   17.509    5.871
     15.070  432.902    1.176    0.134    0.285    0.383    0.697   24.298   19.157    5.538
     15.080  437.093    1.088    0.000    0.318    0.221    0.757   24.173   18.858    6.197
     15.090  432.204    1.126    0.000    0.345    0.438    0.621   24.935   18.617    5.815
     15.100  437.563    1.009    0.033    0.405    0.572    0.841   24.495   19.130    6.291
     15.110  437.451    1.195    0.033    0.412    0.557    0.751   25.213   19.133    6.115
     15.120  433.300    1.293    0.100    0.311    0.299    0.633   24.576   18.136    6.268
     15.130  432.543    1.096    0.067    0.374    0.419    0.845   23.870   18.908    5.695
     15.140  436.598    1.168    0.100    0.304    0.354    0.678   24.697   18.220    6.236
     15.150  432.938    1.141    0.067    0.274    0.463    0.762   24.664   18.683    6.018
     15.160  434.554    1.100    0.033    0.401    0.328    0.780   24.758   18.211    5.933
     15.170  432.576    1.149    0.167    0.324    0.321    0.924   25.215   17.565    5.811
     15.180  434.019    1.297    0.067    0.278    0.325    0.739   25.144   17.943    5.998
     15.190  426.600    1.009    0.100    0.484    0.299    0.728   24.634   17.848    5.889
     15.200  431.345    0.956    0.100    0.387    0.254    0.660   24.582   18.392    5.554
     15.210  428.394    0.982    0.067    0.314    0.160    0.659   24.421   17.777    5.462
     15.220  435.738    1.126    0.033    0.274    0.395    0.610   24.888   17.778    6.014
     15.230  435.250    1.073    0.067    0.300    0.247    1.012   24.257   18.105    6.024
     15.240  434.666    1.339    0.067    0.346    0.470    1.053   24.711   17.820    5.132
     15.250  433.195    1.096    0.033    0.304    0.205    0.883   24.437   17.806    5.924
     15.260  433.827    1.403    0.033    0.360    0.272    0.773   23.771   17.544    5.757
     15.270  434.465    1.062    0.100    0.267    0.227    0.799   24.246   17.909    6.478
     15.280  434.411    1.221    0.071    0.465    0.345    0.591   24.466   17.197    5.749
     15.290  433.378    1.126    0.067    0.251    0.127    0.576   24.827   17.273    6.231
     15.300  432.922    1.100    0.067    0.405    0.100    0.602   25.346   17.106    5.797
     15.310  432.720    1.035    0.067    0.311    0.251    0.682   26.088   17.666    5.535
     15.320  433.572    1.118    0.000    0.321    0.233    0.758   25.240   17.727    5.978
     15.330  433.927    1.259    0.033    0.374    0.180    0.746   25.092   17.762    5.921
     15.340  431.828    1.141    0.100    0.260    0.160    0.712   24.459   17.671    5.734
     15.350  436.693    1.285    0.033    0.240    0.098    0.781   25.022   18.528    5.992
     15.360  432.132    1.009    0.067    0.293    0.071    0.697   23.632   18.332    5.741
     15.370  432.900    1.107    0.100    0.226    0.067    0.701   23.859   18.948    6.065
     15.380  432.311    1.020    0.033    0.193    0.067    0.698   23.897   17.682    6.373
     15.390  431.556    1.062    0.067    0.233    0.100    0.727   24.256   17.529    5.787
     15.400  430.992    1.213    0.033    0.260    0.067    0.633   22.753   18.220    6.178
     15.410  433.562    1.149    0.033    0.260    0.033    0.728   23.331   17.754    6.755
     15.420  429.851    1.168    0.100    0.320    0.154    0.750   23.964   17.658    6.446
     15.430  434.029    1.137    0.000    0.233    0.087    0.694   24.128   17.250    6.319
     15.440  431.232    1.301    0.067    0.253    0.147    0.720   23.896   18.112    6.502
     15.450  431.191    1.297    0.067    0.267    0.060    0.629   24.112   17.584    6.630
     15.460  435.434    1.281    0.067    0.240    0.120    0.917   24.258   18.032    6.260
     15.470  431.221    1.323    0.100    0.253    0.000    0.565   24.195   17.383    6.501
     15.480  435.505    1.187    0.100    0.140    0.134    0.848   24.060   17.475    6.117
     15.490  428.464    1.137    0.067    0.140    0.033    0.675   23.788   17.358    6.259
     15.500  433.351    1.285    0.033    0.233    0.060    0.614   23.026   18.491    5.962
     15.510  433.113    1.179    0.033    0.274    0.100    0.762   23.614   18.804    5.681
     15.520  429.451    1.126    0.067    0.287    0.067    0.747   23.468   18.017    6.120
     15.530  431.742    1.388    0.033    0.281    0.000    0.534   23.895   17.804    6.044
     15.540  431.670    1.123    0.033    0.207    0.100    0.501   23.870   17.748    5.653
     15.550  431.120    1.301    0.033    0.221    0.154    0.772   23.858   18.111    5.421
     15.560  431.511    1.168    0.033    0.254    0.127    0.735   23.590   17.900    5.364
     15.570  434.171    1.115    0.033    0.300    0.067    0.818   23.495   18.742    5.524
     15.580  433.498    1.293    0.033    0.334    0.067    0.478   24.370   18.224    6.323
     15.590  433.656    1.392    0.033    0.341    0.100    0.648   23.966   18.171    5.917
     15.600  431.433    1.062    0.033    0.321    0.033    0.576   23.762   17.975    6.028
     15.610  434.218    1.312    0.033    0.401    0.100    0.587   23.671   16.887    6.240
     15.620  432.972    1.149    0.033    0.278    0.100    0.742   22.641   17.643    6.488
     15.630  429.112    1.278    0.100    0.261    0.105    0.576   23.041   18.048    5.879
     15.640  431.173    1.232    0.067    0.251    0.131    0.580   23.229   17.421    5.962
     15.650  426.351    1.229    0.067    0.300    0.060    0.492   23.385   17.074    6.048
     15.660  428.216    1.172    0.000    0.307    0.053    0.822   23.895   17.355    5.466
     15.670  428.726    1.176    0.067    0.385    0.000    0.512   23.702   17.405    5.923
     15.680  421.778    1.278    0.033    0.314    0.067    0.709   22.988   17.661    5.544
     15.690  424.174    1.035    0.000    0.281    0.033    0.732   23.495   17.579    5.915
     15.700  427.733    0.993    0.000    0.287    0.191    0.603   23.482   18.499    5.896
     15.710  423.708    1.160    0.067    0.314    0.247    0.531   23.619   17.605    5.966
     15.720  428.943    1.373    0.033    0.240    0.247    0.633   23.335   18.190    6.104
     15.730  432.184    1.346    0.000    0.281    0.278    0.656   23.454   17.507    5.707
     15.740  430.373    1.195    0.000    0.412    0.259    0.626   23.061   18.352    5.538
     15.750  432.029    1.035    0.000    0.281    0.258    0.576   23.328   19.505    5.931
     15.760  431.948    1.232    0.000    0.374    0.120    0.568   22.631   18.373    6.307
     15.770  431.849    1.289    0.067    0.321    0.187    0.667   23.826   18.849    6.081
     15.780  431.484    1.274    0.033    0.247    0.285    0.750   23.059   18.028    6.145
     15.790  428.614    1.179    0.067    0.321    0.259    0.758   22.572   17.806    5.800
     15.800  434.282    1.126    0.000    0.274    0.285    0.686   23.988   18.547    6.178
     15.810  430.707    1.323    0.000    0.381    0.258    0.845   23.545   19.333    5.957
     15.820  435.141    1.168    0.131    0.314    0.251    0.792   23.638   18.579    5.700
     15.830  433.580    1.111    0.060    0.307    0.251    0.841   23.881   18.198    5.904
     15.840  431.303    1.160    0.033    0.254    0.292    1.019   23.202   18.552    5.939
     15.850  431.165    1.096    0.067    0.281    0.227    0.894   22.811   18.587    5.748
     15.860  431.927    1.062    0.000    0.419    0.258    0.989   23.358   18.424    5.353
     15.870  433.902    1.206    0.000    0.261    0.235    0.754   24.000   19.760    5.516
     15.880  434.593    1.164    0.067    0.287    0.247    0.875   23.880   19.306    5.775
     15.890  431.377    1.206    0.000    0.354    0.221    0.838   22.348   18.598    5.708
     15.900  435.993    1.289    0.067    0.348    0.187    0.864   23.313   18.068    5.804
     15.910  432.438    1.248    0.033    0.374    0.198    0.920   22.117   18.446    5.723
     15.920  431.180    1.490    0.033    0.341    0.194    0.879   22.909   18.552    6.025
     15.930  433.327    1.168    0.000    0.293    0.198    0.834   23.522   19.181    6.065
     15.940  428.590    1.312    0.000    0.374    0.258    0.595   22.851   17.780    6.002
     15.950  432.783    1.145    0.000    0.348    0.194    0.629   22.638   19.230    6.442
     15.960  429.729    1.153    0.000    0.307    0.198    0.686   22.979   18.836    5.939
     15.970  436.598    1.009    0.000    0.240    0.240    0.730   24.486   18.892    6.391
     15.980  432.216    1.088    0.000    0.207    0.221    0.838   23.549   18.128    6.341
     15.990  430.748    1.176    0.000    0.307    0.251    0.701   23.120   18.703    5.731
     16.000  434.616    1.020    0.000    0.307    0.258    0.838   23.539   18.948    6.646
     16.010  436.302    0.982    0.038    0.247    0.325    0.724   22.500   18.240    6.044
     16.020  428.006    1.259    0.000    0.281    0.218    0.690   23.029   17.398    5.843
     16.030  435.082    1.100    0.000    0.287    0.214    0.682   23.843   18.436    5.645
     16.040  434.282    1.179    0.000    0.334    0.254    0.701   23.722   17.912    5.978
     16.050  432.502    1.418    0.033    0.247    0.240    0.788   23.839   17.408    5.938
     16.060  436.096    1.312    0.033    0.274    0.251    0.917   22.969   18.624    5.440
     16.070  432.492    1.312    0.000    0.254    0.307    0.921   23.434   18.240    5.616
     16.080  430.274    1.232    0.000    0.274    0.247    0.735   23.394   18.326    5.382
     16.090  433.750    1.179    0.000    0.314    0.292    0.871   23.397   18.281    5.496
     16.100  435.009    1.255    0.000    0.341    0.160    0.755   24.341   17.243    5.494
     16.110  434.904    1.168    0.071    0.254    0.256    0.739   24.343   18.503    6.311
     16.120  428.517    1.232    0.033    0.314    0.251    0.921   23.674   17.767    6.129
     16.130  428.811    1.213    0.060    0.274    0.120    0.678   23.257   18.507    6.393
     16.140  430.795    1.330    0.033    0.348    0.127    0.754   24.295   18.638    6.096
     16.150  431.723    1.195    0.033    0.367    0.345    0.830   24.301   17.694    6.050
     16.160  429.824    1.248    0.000    0.314    0.214    1.015   23.928   17.470    6.042
     16.170  430.792    1.179    0.033    0.300    0.225    0.815   24.699   17.133    5.773
     16.180  430.146    1.149    0.000    0.281    0.158    0.838   23.643   18.043    6.118
     16.190  431.888    1.312    0.100    0.240    0.218    0.716   23.542   18.241    5.641
     16.200  432.927    1.176    0.000    0.287    0.120    0.848   23.390   18.022    6.219
     16.210  431.466    1.274    0.067    0.294    0.147    0.720   24.667   17.942    5.966
     16.220  431.539    1.354    0.000    0.307    0.160    0.932   23.574   17.964    5.919
     16.230  430.051    1.373    0.000    0.314    0.318    0.754   22.757   17.616    6.055
     16.240  427.620    1.316    0.067    0.214    0.180    0.784   23.695   17.674    5.815
     16.250  428.141    1.073    0.000    0.274    0.244    0.845   23.437   17.882    6.280
     16.260  429.832    1.392    0.000    0.394    0.292    0.765   23.925   17.966    5.624
     16.270  435.442    1.122    0.067    0.214    0.207    0.788   24.373   19.384    5.892
     16.280  429.332    1.293    0.100    0.353    0.187    0.791   23.490   18.516    4.899
     16.290  427.098    1.206    0.033    0.207    0.187    0.834   23.289   17.647    5.236
     16.300  430.542    1.115    0.000    0.334    0.120    0.879   22.694   18.486    5.280
     16.310  427.720    1.141    0.033    0.207    0.180    0.906   22.824   18.143    5.757
     16.320  432.365    1.206    0.071    0.260    0.225    0.978   23.602   18.555    5.336
     16.330  432.216    1.278    0.033    0.200    0.299    0.781   23.296   18.787    5.684
     16.340  433.037    1.088    0.094    0.207    0.100    0.720   22.497   18.401    5.476
     16.350  433.647    1.176    0.100    0.267    0.233    0.826   22.842   18.693    5.055
     16.360  432.331    1.195    0.033    0.274    0.232    0.727   24.186   18.480    5.782
     16.370  430.623    1.088    0.067    0.214    0.127    0.894   22.813   17.712    5.778
     16.380  432.298    1.194    0.067    0.214    0.140    0.735   23.266   18.158    5.500
     16.390  425.006    1.206    0.033    0.345    0.113    0.792   23.652   17.937    5.667
     16.400  430.865    0.903    0.067    0.247    0.198    1.011   23.081   18.046    5.421
     16.410  428.504    1.107    0.033    0.314    0.094    0.985   22.579   18.402    5.650
     16.420  426.687    1.123    0.100    0.321    0.127    0.844   22.851   18.626    5.963
     16.430  430.210    1.123    0.033    0.334    0.160    0.845   22.539   18.961    5.986
     16.440  429.907    1.134    0.000    0.274    0.124    0.678   22.099   17.826    6.298
     16.450  430.556    1.179    0.000    0.267    0.225    0.814   22.903   17.386    6.115
     16.460  429.199    1.035    0.033    0.260    0.154    0.671   22.675   17.345    6.126
     16.470  430.022    0.974    0.000    0.240    0.080    0.610   23.087   17.855    5.896
     16.480  431.049    1.168    0.000    0.314    0.033    0.682   23.333   17.448    5.806
     16.490  431.593    1.202    0.033    0.293    0.053    0.773   23.151   17.994    5.630
     16.500  427.619    1.229    0.067    0.300    0.033    0.754   22.559   17.250    6.234
     16.510  433.803    1.047    0.000    0.247    0.172    0.731   23.886   17.847    6.225
     16.520  430.153    1.126    0.000    0.334    0.191    0.705   22.708   17.520    6.214
     16.530  426.214    1.153    0.000    0.274    0.154    0.878   22.893   17.708    6.044
     16.540  431.470    1.062    0.000    0.374    0.198    0.777   23.452   17.003    6.239
     16.550  429.165    1.115    0.033    0.281    0.198    0.698   24.204   18.105    5.991
     16.560  430.435    1.058    0.000    0.274    0.191    0.784   23.614   18.002    6.427
     16.570  431.554    1.042    0.060    0.274    0.154    0.811   23.459   17.915    6.621
     16.580  429.990    0.823    0.100    0.254    0.232    0.632   23.210   17.255    5.973
     16.590  431.675    1.141    0.033    0.214    0.158    0.723   23.771   16.890    6.765
     16.600  432.358    1.115    0.000    0.371    0.120    0.811   23.620   17.922    6.318
     16.610  429.026    1.160    0.033    0.240    0.194    0.989   23.370   17.948    6.688
     16.620  434.188    1.153    0.033    0.274    0.160    0.864   24.191   19.148    6.681
     16.630  434.687    1.062    0.067    0.233    0.094    0.807   23.642   18.462    6.783
     16.640  434.676    1.240    0.033    0.200    0.265    1.000   23.633   18.662    6.794
     16.650  434.535    0.956    0.033    0.374    0.184    0.856   23.473   19.023    7.137
     16.660  431.242    1.035    0.094    0.357    0.105    0.837   24.276   18.290    6.378
     16.670  430.869    1.206    0.000    0.360    0.258    0.867   24.184   18.886    6.278
     16.680  431.977    1.035    0.033    0.318    0.154    0.618   24.552   18.237    7.065
     16.690  429.774    1.126    0.067    0.274    0.100    0.765   23.473   18.081    6.834
     16.700  427.107    1.096    0.067    0.247    0.127    0.810   23.517   18.346    6.944
     16.710  427.144    1.278    0.067    0.260    0.187    0.587   23.468   17.830    6.664
     16.720  429.330    1.168    0.094    0.359    0.131    0.625   23.107   18.369    6.618
     16.730  430.194    1.339    0.033    0.314    0.094    0.829   23.651   18.604    6.158
     16.740  430.212    1.221    0.000    0.267    0.218    0.765   23.485   17.761    6.178
     16.750  428.542    1.100    0.033    0.274    0.181    0.754   22.712   19.328    6.090
     16.760  433.050    1.062    0.000    0.247    0.285    0.739   24.081   18.599    6.143
     16.770  434.241    1.100    0.000    0.281    0.094    0.791   23.778   18.557    6.121
     16.780  427.457    1.088    0.000    0.341    0.167    0.826   23.315   18.345    5.881
     16.790  433.860    1.179    0.033    0.274    0.221    0.894   23.435   18.712    6.331
     16.800  431.300    1.494    0.033    0.274    0.218    0.762   23.206   18.650    5.976
     16.810  432.868    1.126    0.100    0.300    0.160    0.802   23.683   17.981    5.681
     16.820  437.458    1.202    0.033    0.314    0.087    0.848   24.458   17.738    5.373
     16.830  430.793    1.293    0.033    0.318    0.071    0.762   22.931   17.635    5.643
     16.840  434.239    1.024    0.033    0.281    0.094    0.845   24.284   17.847    5.372
     16.850  430.099    1.035    0.033    0.341    0.067    0.690   23.049   17.710    5.839
     16.860  429.508    0.967    0.067    0.214    0.127    0.796   23.251   17.864    5.804
     16.870  429.099    0.910    0.033    0.240    0.138    0.853   24.251   18.280    6.055
     16.880  428.641    1.088    0.033    0.401    0.218    0.887   24.108   17.815    6.002
     16.890  430.675    1.248    0.100    0.458    0.127    0.739   23.803   18.302    5.963
     16.900  433.738    1.141    0.033    0.354    0.100    0.826   23.061   18.096    6.324
     16.910  430.530    1.285    0.100    0.314    0.071    0.724   22.876   17.956    6.953
     16.920  434.133    1.229    0.067    0.348    0.218    0.879   22.469   17.974    6.328
     16.930  431.894    1.418    0.033    0.281    0.127    0.894   23.053   17.869    6.470
     16.940  432.421    1.301    0.067    0.321    0.098    0.747   23.084   17.713    6.492
     16.950  433.575    1.267    0.067    0.321    0.120    0.811   22.309   17.512    6.520
     16.960  430.749    1.301    0.033    0.300    0.147    0.781   22.986   17.768    6.402
     16.970  429.955    1.141    0.033    0.367    0.060    0.648   23.172   17.227    6.445
     16.980  429.821    1.388    0.033    0.311    0.100    0.709   22.303   17.399    6.734
     16.990  428.725    1.179    0.033    0.314    0.134    0.966   22.599   17.397    6.635
     17.000  426.417    1.190    0.067    0.345    0.098    0.769   22.644   17.602    6.241
     17.010  426.612    1.248    0.100    0.207    0.165    0.648   22.468   17.769    6.504
     17.020  427.618    1.012    0.067    0.341    0.187    0.682   22.553   17.696    6.997
     17.030  428.424    1.202    0.033    0.300    0.094    0.746   22.085   17.366    6.716
     17.040  430.683    1.232    0.033    0.233    0.131    0.599   22.281   17.869    6.790
     17.050  428.008    1.195    0.033    0.401    0.207    0.829   21.709   17.630    5.924
     17.060  428.000    1.153    0.067    0.214    0.195    0.728   22.682   17.826    6.643
     17.070  428.635    1.179    0.134    0.381    0.100    0.693   22.436   17.885    6.852
     17.080  428.313    1.248    0.033    0.325    0.094    0.675   23.218   17.620    6.389
     17.090  427.550    1.282    0.033    0.307    0.100    0.712   22.880   17.699    6.204
     17.100  429.435    1.232    0.100    0.307    0.165    0.739   23.037   17.658    6.598
     17.110  430.426    1.361    0.067    0.367    0.127    0.705   22.557   18.797    5.968
     17.120  430.680    1.248    0.067    0.341    0.087    0.727   23.203   18.665    6.457
     17.130  433.306    1.259    0.033    0.180    0.138    0.667   23.702   18.558    6.508
     17.140  428.511    1.263    0.067    0.274    0.100    0.686   23.569   17.397    6.492
     17.150  429.924    1.176    0.033    0.424    0.158    0.810   22.684   17.905    6.653
     17.160  431.413    1.312    0.134    0.374    0.094    0.667   22.329   18.386    6.280
     17.170  430.493    1.069    0.033    0.233    0.138    0.670   23.355   19.563    6.694
     17.180  426.605    1.153    0.033    0.341    0.100    0.689   22.765   18.353    6.361
     17.190  432.491    1.115    0.033    0.334    0.120    0.898   23.125   18.705    6.090
     17.200  429.879    1.293    0.067    0.367    0.187    0.674   23.036   18.874    5.986
     17.210  427.533    1.179    0.100    0.408    0.172    0.769   21.915   19.200    6.094
     17.220  428.123    1.141    0.027    0.300    0.158    0.621   22.116   19.237    6.197
     17.230  434.376    1.054    0.067    0.233    0.098    0.773   22.651   19.385    6.088
     17.240  433.308    1.357    0.033    0.341    0.098    0.867   22.667   19.436    6.413
     17.250  430.345    1.221    0.067    0.274    0.000    0.758   23.244   18.355    6.312
     17.260  430.331    1.270    0.067    0.367    0.180    0.765   22.699   18.335    6.737
     17.270  430.455    1.104    0.033    0.420    0.184    0.709   22.408   18.755    6.789
     17.280  434.533    1.267    0.033    0.341    0.147    0.773   22.753   18.851    6.266
     17.290  434.169    1.278    0.067    0.300    0.060    0.674   22.631   19.419    6.475
     17.300  432.512    0.982    0.000    0.274    0.194    0.655   22.045   19.353    6.754
     17.310  430.925    1.088    0.100    0.267    0.060    0.719   23.167   18.529    6.263
     17.320  431.056    1.221    0.033    0.300    0.221    0.686   22.896   18.436    6.680
     17.330  433.329    1.346    0.000    0.394    0.198    0.667   22.366   20.296    7.003
     17.340  434.388    1.376    0.067    0.307    0.120    0.731   22.305   19.691    6.347
     17.350  436.261    1.292    0.067    0.341    0.232    0.648   22.465   19.764    7.017
     17.360  436.939    1.248    0.100    0.348    0.299    0.731   22.437   19.532    6.689
     17.370  436.658    1.088    0.067    0.267    0.287    0.758   22.925   19.875    6.748
     17.380  431.317    1.274    0.067    0.307    0.205    0.689   22.914   18.607    6.524
     17.390  431.637    1.153    0.067    0.341    0.033    0.678   23.039   18.961    7.268
     17.400  438.916    1.301    0.094    0.247    0.198    0.777   22.735   20.208    6.842
     17.410  435.921    1.100    0.100    0.267    0.165    0.500   22.915   18.916    6.598
     17.420  430.819    1.043    0.100    0.221    0.198    0.591   23.065   18.756    6.200
     17.430  431.615    1.267    0.067    0.274    0.205    0.709   23.378   17.989    5.858
     17.440  438.167    1.357    0.067    0.281    0.274    0.716   23.296   19.665    6.365
     17.450  431.129    1.202    0.033    0.307    0.187    0.951   22.382   19.220    6.554
     17.460  435.971    1.137    0.194    0.321    0.281    0.909   22.655   19.708    6.146
     17.470  437.252    1.217    0.067    0.334    0.154    0.932   22.955   19.911    6.867
     17.480  440.580    1.255    0.100    0.267    0.247    0.875   23.152   20.352    6.715
     17.490  436.866    1.263    0.100    0.240    0.194    0.727   22.575   19.198    6.695
     17.500  430.188    1.115    0.033    0.341    0.285    0.690   22.265   18.707    6.448
     17.510  434.409    1.195    0.033    0.334    0.234    0.648   22.052   18.960    6.432
     17.520  429.666    1.206    0.033    0.267    0.272    0.701   21.034   19.164    7.309
     17.530  435.225    1.312    0.067    0.247    0.325    0.682   22.895   19.971    6.856
     17.540  437.228    1.186    0.100    0.367    0.225    0.761   22.224   19.156    6.798
     17.550  434.657    1.293    0.067    0.274    0.345    0.974   22.570   18.798    6.531
     17.560  432.978    1.232    0.033    0.300    0.247    0.709   22.319   18.737    6.578
     17.570  437.081    1.312    0.120    0.267    0.348    0.750   22.253   19.620    6.440
     17.580  433.895    1.168    0.067    0.327    0.281    0.807   22.713   19.337    6.984
     17.590  437.338    1.103    0.067    0.327    0.187    0.765   22.081   19.707    6.375
     17.600  437.389    1.206    0.134    0.311    0.187    0.867   23.133   20.341    6.349
     17.610  430.206    1.206    0.033    0.300    0.198    0.626   22.188   19.915    6.129
     17.620  434.669    1.141    0.067    0.300    0.325    0.712   22.579   19.638    6.797
     17.630  434.343    1.195    0.033    0.334    0.299    0.572   21.976   19.525    6.486
     17.640  433.258    1.297    0.067    0.297    0.127    0.409   22.400   18.556    6.156
     17.650  433.975    1.126    0.033    0.327    0.198    0.420   22.268   19.114    7.463
     17.660  433.074    1.126    0.033    0.307    0.240    0.466   22.802   19.311    6.608
     17.670  434.298    1.403    0.033    0.360    0.281    0.651   21.525   19.045    7.050
     17.680  431.168    1.134    0.134    0.334    0.100    0.587   21.411   18.574    6.832
     17.690  438.103    1.282    0.067    0.408    0.180    0.595   22.031   19.461    7.658
     17.700  428.238    1.096    0.100    0.374    0.336    0.345   21.233   18.405    5.854
     17.710  434.249    1.354    0.000    0.307    0.201    0.482   21.504   18.700    6.060
     17.720  433.775    1.255    0.067    0.281    0.127    0.511   22.260   19.266    6.371
     17.730  434.167    1.301    0.000    0.378    0.311    0.523   21.896   19.041    6.473
     17.740  434.517    1.229    0.033    0.483    0.232    0.629   22.333   18.825    6.073
     17.750  435.641    1.441    0.033    0.438    0.311    0.557   22.598   18.907    6.262
     17.760  430.948    1.274    0.033    0.481    0.374    0.735   23.303   19.652    6.078
     17.770  431.297    1.153    0.000    0.367    0.374    0.512   22.889   19.101    6.499
     17.780  435.232    1.232    0.100    0.378    0.191    0.516   22.322   19.364    5.904
     17.790  437.026    1.160    0.067    0.348    0.158    0.584   23.942   19.321    6.260
     17.800  432.872    1.323    0.100    0.314    0.287    0.656   23.077   18.872    6.114
     17.810  433.559    1.160    0.167    0.427    0.214    0.640   22.754   18.090    6.307
     17.820  430.480    1.115    0.100    0.314    0.147    0.678   22.237   18.474    5.950
     17.830  427.292    1.221    0.100    0.421    0.105    0.614   22.329   17.925    5.844
     17.840  432.853    1.115    0.060    0.338    0.292    0.565   22.749   18.297    6.502
     17.850  432.730    1.035    0.000    0.267    0.134    0.557   22.658   18.575    6.053
     17.860  431.480    1.187    0.067    0.360    0.198    0.610   22.514   19.532    6.335
     17.870  435.534    1.126    0.000    0.314    0.218    0.709   21.474   19.665    6.253
     17.880  429.895    1.160    0.067    0.260    0.184    0.538   21.166   18.642    6.100
     17.890  430.996    1.115    0.027    0.267    0.281    0.709   22.808   19.087    6.199
     17.900  428.163    1.115    0.154    0.281    0.278    0.939   22.149   18.656    6.164
     17.910  432.700    1.137    0.000    0.281    0.258    0.470   23.034   18.639    5.924
     17.920  435.136    1.134    0.067    0.348    0.265    0.501   22.734   18.447    5.621
     17.930  431.631    1.153    0.067    0.314    0.187    0.489   22.919   18.578    5.705
     17.940  432.837    1.213    0.100    0.367    0.240    0.777   23.052   19.389    5.758
     17.950  433.424    1.016    0.033    0.307    0.251    0.648   22.682   18.819    5.738
     17.960  432.227    1.149    0.033    0.341    0.265    0.439   22.274   18.525    6.434
     17.970  428.582    0.937    0.033    0.367    0.240    0.478   22.570   19.257    6.028
     17.980  429.703    0.823    0.000    0.307    0.187    0.621   22.507   18.630    5.792
     17.990  433.713    1.100    0.000    0.356    0.318    0.493   22.111   18.914    5.998
     18.000  433.147    1.035    0.033    0.314    0.221    0.568   23.124   19.521    5.954
     18.010  431.473    1.160    0.033    0.274    0.227    0.481   22.982   19.438    5.734
     18.020  430.151    1.115    0.000    0.221    0.311    0.663   23.338   19.388    6.027
     18.030  433.538    1.190    0.094    0.300    0.426    0.564   23.818   18.504    6.200
     18.040  434.867    1.195    0.067    0.281    0.385    0.800   22.752   19.393    6.271
     18.050  434.402    1.153    0.033    0.374    0.274    0.599   23.411   19.014    5.873
     18.060  431.889    1.255    0.033    0.374    0.348    0.565   23.909   19.262    5.493
     18.070  433.345    1.111    0.060    0.378    0.408    0.659   24.230   19.212    6.001
     18.080  434.828    1.327    0.100    0.251    0.214    0.675   23.499   19.410    6.230
     18.090  436.656    1.047    0.033    0.367    0.274    0.670   23.601   19.821    6.466
     18.100  433.225    1.020    0.033    0.294    0.211    0.636   23.118   20.013    6.207
     18.110  431.371    1.239    0.067    0.307    0.060    0.716   23.207   19.526    6.583
     18.120  431.906    1.255    0.033    0.267    0.311    0.754   22.703   20.058    5.899
     18.130  432.969    1.141    0.033    0.351    0.194    0.549   22.387   19.104    6.078
     18.140  432.313    0.929    0.033    0.398    0.287    0.712   22.357   19.889    6.077
     18.150  433.819    1.168    0.033    0.247    0.127    0.542   22.555   20.124    6.002
     18.160  434.081    1.115    0.060    0.307    0.385    0.607   22.838   20.472    5.844
     18.170  436.280    0.929    0.033    0.251    0.332    0.705   23.008   20.078    6.134
     18.180  434.066    1.115    0.033    0.408    0.408    0.663   22.539   21.112    5.949
     18.190  436.898    1.149    0.067    0.311    0.160    0.728   22.029   21.072    6.449
     18.200  435.884    1.179    0.033    0.318    0.265    0.784   22.843   19.886    6.517
     18.210  434.117    1.179    0.067    0.307    0.127    0.724   23.656   20.619    5.868
     18.220  438.879    1.096    0.134    0.360    0.251    0.697   23.632   20.538    5.941
     18.230  439.361    1.320    0.033    0.448    0.287    0.804   22.972   21.678    6.090
     18.240  433.439    1.240    0.100    0.374    0.201    0.826   23.520   20.823    6.135
     18.250  437.502    1.285    0.067    0.253    0.160    0.731   23.405   20.717    5.798
     18.260  434.804    1.206    0.067    0.367    0.127    0.777   23.083   21.033    6.337
     18.270  438.261    1.206    0.033    0.334    0.265    0.837   23.935   20.343    6.492
     18.280  435.838    1.168    0.100    0.304    0.094    0.841   23.992   20.858    5.802
     18.290  434.644    1.168    0.067    0.311    0.087    0.845   23.506   20.089    5.767
     18.300  438.763    1.176    0.027    0.434    0.214    0.834   23.955   21.040    6.131
     18.310  438.243    1.248    0.060    0.271    0.180    0.871   24.900   20.691    6.015
     18.320  431.457    1.221    0.033    0.304    0.160    0.735   23.889   20.180    6.418
     18.330  431.516    1.062    0.033    0.291    0.281    0.716   23.585   19.544    6.053
     18.340  435.277    1.195    0.100    0.264    0.105    0.829   22.971   20.272    6.006
     18.350  434.290    1.195    0.033    0.364    0.033    0.844   24.089   19.466    6.217
     18.360  432.741    1.115    0.033    0.253    0.094    0.886   22.938   19.739    5.886
     18.370  436.014    1.255    0.100    0.327    0.067    0.856   23.641   18.923    6.025
     18.380  434.327    1.308    0.067    0.293    0.033    0.814   23.061   19.279    6.256
     18.390  436.514    1.308    0.000    0.331    0.033    0.837   23.014   20.202    5.816
     18.400  434.756    1.331    0.067    0.286    0.067    0.818   23.662   19.854    5.980
     18.410  432.040    1.141    0.033    0.240    0.000    0.844   23.411   20.336    6.054
     18.420  434.688    1.232    0.100    0.360    0.138    0.810   23.810   19.104    5.973
     18.430  432.680    1.149    0.000    0.451    0.167    0.844   24.528   20.256    6.333
     18.440  431.471    1.168    0.167    0.293    0.247    0.690   22.679   20.973    6.003
     18.450  434.839    1.123    0.033    0.335    0.214    0.785   23.596   18.777    6.235
     18.460  431.925    1.221    0.033    0.320    0.094    0.818   24.653   19.309    5.825
     18.470  435.564    1.062    0.201    0.246    0.274    0.917   23.314   20.039    6.236
     18.480  430.663    1.047    0.033    0.233    0.154    0.758   22.451   18.627    6.931
     18.490  434.637    1.126    0.033    0.260    0.232    0.876   23.545   19.454    6.623
     18.500  430.264    1.047    0.067    0.364    0.184    0.874   23.750   19.554    6.332
     18.510  432.767    1.088    0.033    0.327    0.205    0.867   23.454   19.668    6.809
     18.520  433.262    1.248    0.067    0.320    0.194    0.826   23.182   19.416    6.103
     18.530  432.019    1.096    0.100    0.431    0.194    0.716   23.757   19.739    6.060
     18.540  434.279    1.009    0.100    0.240    0.265    0.818   22.798   19.737    6.170
     18.550  433.572    0.929    0.067    0.214    0.187    0.973   23.898   19.742    6.034
     18.560  429.610    1.069    0.033    0.304    0.258    0.902   22.803   19.476    5.932
     18.570  432.246    1.153    0.067    0.251    0.071    0.886   23.203   19.997    5.981
     18.580  436.348    1.195    0.067    0.367    0.285    0.626   23.700   19.581    5.984
     18.590  429.713    0.903    0.138    0.408    0.221    0.682   22.787   19.190    6.346
     18.600  432.745    1.153    0.067    0.240    0.172    0.754   23.200   18.412    6.039
     18.610  428.656    0.903    0.067    0.327    0.258    0.784   22.218   19.060    6.110
     18.620  432.734    1.035    0.033    0.307    0.127    0.826   22.514   19.432    5.870
     18.630  436.912    0.929    0.067    0.251    0.214    0.762   22.999   19.387    6.132
     18.640  433.696    1.107    0.067    0.314    0.138    0.807   22.832   19.311    6.367
     18.650  432.642    1.062    0.067    0.271    0.135    0.746   23.009   20.222    6.024
     18.660  430.976    1.062    0.000    0.364    0.154    1.022   22.176   19.684    6.526
     18.670  427.636    0.796    0.067    0.247    0.187    0.860   22.548   19.528    5.892
     18.680  435.661    0.944    0.067    0.371    0.033    0.701   22.037   19.151    6.163
     18.690  433.880    0.956    0.033    0.251    0.154    0.750   22.467   19.548    5.966
     18.700  434.399    0.990    0.067    0.371    0.127    0.781   22.796   19.199    6.376
     18.710  432.133    0.770    0.167    0.267    0.225    0.844   22.763   19.249    6.606
     18.720  433.032    0.849    0.100    0.437    0.187    0.811   22.914   20.367    6.167
     18.730  432.221    1.115    0.067    0.412    0.134    0.781   23.272   19.252    6.153
     18.740  431.340    1.009    0.100    0.405    0.100    0.951   22.876   19.369    6.015
     18.750  430.043    1.062    0.067    0.154    0.160    0.603   24.187   19.547    5.979
     18.760  434.661    0.894    0.094    0.325    0.251    0.769   23.519   20.719    6.160
     18.770  436.927    1.069    0.033    0.345    0.187    0.773   23.968   19.955    6.437
     18.780  431.992    0.823    0.033    0.378    0.067    0.516   23.503   20.205    6.131
     18.790  432.331    0.584    0.100    0.240    0.214    0.656   23.454   19.954    6.468
     18.800  435.365    0.831    0.033    0.311    0.318    0.826   23.483   20.357    6.358
     18.810  432.346    0.743    0.067    0.364    0.160    0.871   22.691   20.149    5.857
     18.820  431.295    0.754    0.033    0.331    0.165    0.648   23.695   20.006    5.569
     18.830  431.740    0.796    0.033    0.240    0.127    0.633   22.808   18.774    6.029
     18.840  436.962    1.043    0.167    0.207    0.100    0.781   23.306   19.729    6.714
     18.850  437.065    0.929    0.067    0.304    0.194    0.728   22.869   19.731    6.286
     18.860  434.071    0.891    0.033    0.297    0.160    0.758   23.309   19.937    5.900
     18.870  436.596    0.690    0.167    0.331    0.131    0.811   22.181   20.020    6.025
     18.880  433.966    0.823    0.067    0.267    0.232    0.636   22.702   19.703    6.431
     18.890  440.542    0.834    0.201    0.342    0.325    0.807   23.192   19.245    5.984
     18.900  435.259    0.876    0.033    0.200    0.160    0.595   22.925   19.272    6.122
     18.910  432.722    0.804    0.067    0.318    0.214    0.644   22.216   19.339    5.925
     18.920  435.680    0.857    0.067    0.455    0.067    0.716   23.188   19.410    5.514
     18.930  430.839    0.989    0.067    0.304    0.325    0.625   22.856   19.693    5.647
     18.940  435.611    0.857    0.067    0.331    0.194    0.962   22.482   19.961    6.158
     18.950  434.017    0.584    0.105    0.207    0.297    0.788   22.247   19.956    5.905
     18.960  435.893    0.884    0.033    0.338    0.205    0.728   21.415   19.795    6.561
     18.970  430.570    0.876    0.067    0.374    0.100    0.731   21.470   19.756    6.168
     18.980  432.435    1.115    0.033    0.334    0.214    0.716   21.483   20.022    6.598
     18.990  431.453    1.035    0.067    0.341    0.214    0.814   22.524   20.392    6.118
     19.000  435.058    0.770    0.100    0.247    0.194    0.898   21.397   20.304    6.597
     19.010  426.690    1.179    0.167    0.271    0.285    0.720   22.062   19.091    5.685
     19.020  437.120    1.009    0.067    0.287    0.214    0.720   22.190   21.005    6.175
     19.030  434.192    1.134    0.033    0.304    0.251    0.791   22.937   18.574    6.093
     19.040  434.564    1.282    0.100    0.421    0.304    0.928   21.822   19.424    6.462
     19.050  435.583    1.160    0.138    0.281    0.473    0.845   23.094   18.860    6.638
     19.060  432.678    1.141    0.033    0.281    0.147    0.742   22.712   18.683    6.304
     19.070  434.430    1.062    0.033    0.412    0.198    0.800   23.006   19.143    6.536
     19.080  432.239    1.009    0.094    0.341    0.218    0.788   22.124   18.492    5.940
     19.090  437.408    1.126    0.033    0.304    0.278    0.818   22.491   20.101    6.213
     19.100  431.929    1.176    0.000    0.374    0.191    0.886   22.329   19.561    5.660
     19.110  437.584    1.232    0.067    0.281    0.311    0.788   21.431   18.654    6.531
     19.120  428.871    1.009    0.134    0.267    0.281    0.978   20.551   18.583    6.106
     19.130  434.556    1.009    0.000    0.412    0.177    0.769   21.410   18.987    6.078
     19.140  436.641    0.963    0.000    0.278    0.187    0.640   22.161   19.401    5.850
     19.150  432.437    0.982    0.067    0.431    0.098    0.709   22.282   19.792    5.932
     19.160  432.091    1.103    0.100    0.307    0.120    0.663   21.385   19.243    5.927
     19.170  434.755    0.940    0.000    0.518    0.053    0.599   22.006   19.276    6.314
     19.180  434.242    1.020    0.033    0.452    0.120    0.777   21.789   19.675    5.965
     19.190  437.478    1.149    0.000    0.281    0.165    0.769   22.407   20.652    6.278
     19.200  437.819    0.903    0.067    0.285    0.232    0.746   23.051   20.477    6.323
     19.210  433.393    1.047    0.000    0.371    0.127    0.785   22.898   19.341    6.169
     19.220  433.101    0.903    0.094    0.278    0.184    0.587   22.523   19.566    6.219
     19.230  434.292    0.967    0.067    0.376    0.184    0.739   22.829   19.303    5.780
     19.240  434.798    0.963    0.000    0.364    0.094    0.629   23.176   19.200    5.979
     19.250  433.192    1.016    0.000    0.522    0.187    0.803   22.734   18.895    6.681
     19.260  432.539    1.016    0.067    0.367    0.187    0.735   23.131   19.257    7.033
     19.270  434.688    0.993    0.094    0.436    0.187    0.626   22.951   18.885    7.082
     19.280  428.971    1.047    0.067    0.281    0.120    0.784   23.038   17.983    6.681
     19.290  431.892    1.221    0.094    0.335    0.300    0.784   22.183   18.504    6.759
     19.300  431.555    1.035    0.067    0.345    0.194    0.679   23.566   18.724    6.828
     19.310  437.228    0.956    0.100    0.207    0.281    0.769   23.064   19.498    7.112
     19.320  435.690    0.849    0.000    0.297    0.105    0.754   22.099   18.726    6.572
     19.330  434.028    0.982    0.131    0.445    0.191    0.689   24.067   18.519    6.985
     19.340  435.267    0.929    0.067    0.364    0.158    0.723   23.983   18.890    6.896
     19.350  432.908    1.240    0.033    0.364    0.191    0.693   22.742   19.223    6.457
     19.360  432.225    1.035    0.067    0.293    0.154    0.853   23.256   19.181    6.409
     19.370  435.262    0.929    0.134    0.398    0.127    0.716   23.694   18.855    6.685
     19.380  430.775    1.088    0.100    0.455    0.180    0.803   23.437   19.519    6.561
     19.390  433.965    1.168    0.067    0.293    0.232    0.739   23.331   19.128    6.360
     19.400  433.843    1.069    0.033    0.387    0.194    0.834   22.602   19.803    6.393
     19.410  436.214    1.107    0.067    0.311    0.198    0.898   23.276   19.691    6.367
     19.420  433.731    1.141    0.033    0.471    0.147    0.580   23.229   19.492    6.105
     19.430  434.832    1.115    0.033    0.418    0.120    0.762   22.473   20.104    6.693
     19.440  435.570    1.236    0.000    0.346    0.060    0.640   22.493   19.962    6.624
     19.450  431.627    1.096    0.000    0.402    0.180    0.679   22.663   19.935    6.132
     19.460  431.368    1.148    0.033    0.364    0.094    0.837   23.327   19.727    6.115
     19.470  433.348    0.974    0.094    0.424    0.087    0.811   22.851   20.946    6.157
     19.480  431.190    1.213    0.000    0.429    0.033    0.603   22.977   19.962    6.245
     19.490  429.467    1.225    0.000    0.570    0.247    0.686   22.121   20.189    6.424
     19.500  430.381    0.796    0.000    0.402    0.165    0.682   21.498   20.523    6.050
     19.510  430.747    0.849    0.027    0.491    0.160    0.845   23.452   21.055    5.989
     19.520  434.795    1.115    0.067    0.412    0.131    0.853   23.428   20.821    6.333
     19.530  434.772    0.929    0.100    0.479    0.053    0.781   23.000   20.957    6.629
     19.540  428.565    0.956    0.033    0.465    0.180    0.841   22.594   19.503    6.239
     19.550  438.009    0.903    0.033    0.465    0.165    0.890   23.154   19.493    6.413
     19.560  432.796    0.698    0.033    0.438    0.094    0.765   23.218   18.351    6.430
     19.570  433.037    0.770    0.000    0.505    0.060    0.660   23.532   19.239    6.385
     19.580  435.188    1.100    0.000    0.501    0.165    0.644   23.417   18.705    6.477
     19.590  431.741    0.937    0.033    0.543    0.027    0.689   22.417   18.698    6.047
     19.600  429.932    0.815    0.000    0.550    0.113    0.773   22.817   20.273    5.822
     19.610  432.489    1.073    0.000    0.572    0.127    0.701   22.904   20.176    5.994
     19.620  431.471    0.831    0.033    0.632    0.067    0.640   22.673   20.073    6.172
     19.630  437.444    0.910    0.060    0.535    0.191    0.735   22.619   20.563    6.389
     19.640  435.484    1.092    0.033    0.378    0.124    0.705   22.882   19.384    6.170
     19.650  435.882    1.009    0.100    0.398    0.120    0.709   22.700   20.196    6.641
     19.660  433.996    0.940    0.000    0.512    0.154    0.788   23.031   20.324    6.143
     19.670  432.089    0.690    0.033    0.536    0.165    0.864   23.099   20.552    6.319
     19.680  429.838    0.770    0.033    0.624    0.160    0.640   22.916   18.766    6.279
     19.690  432.355    1.009    0.033    0.405    0.100    0.784   22.631   19.262    6.448
     19.700  433.401    0.982    0.060    0.412    0.067    0.746   22.660   20.354    6.421
     19.710  430.252    0.861    0.100    0.473    0.067    0.875   22.064   19.515    6.624
     19.720  433.134    0.956    0.033    0.338    0.100    0.720   22.730   19.524    6.143
     19.730  437.120    0.956    0.067    0.398    0.120    0.682   22.785   19.836    6.796
     19.740  436.878    0.671    0.067    0.465    0.134    0.833   22.582   19.882    6.391
     19.750  433.520    0.929    0.000    0.462    0.173    0.853   23.069   20.230    6.363
     19.760  435.704    1.035    0.000    0.300    0.120    0.739   22.357   19.865    6.629
     19.770  437.020    0.903    0.033    0.402    0.060    0.637   22.873   20.707    6.238
     19.780  428.957    1.179    0.000    0.253    0.191    0.897   22.750   19.866    6.439
     19.790  436.861    1.073    0.000    0.398    0.000    0.845   23.462   20.488    6.257
     19.800  432.765    1.043    0.127    0.436    0.158    0.576   22.123   20.257    5.875
     19.810  431.509    0.982    0.100    0.398    0.158    0.781   23.752   20.771    6.540
     19.820  432.479    0.956    0.100    0.376    0.166    0.781   22.788   20.441    6.545
     19.830  434.368    0.982    0.127    0.491    0.165    0.833   23.030   21.241    6.026
     19.840  437.523    1.100    0.000    0.207    0.105    0.675   22.636   20.781    6.398
     19.850  437.407    0.967    0.094    0.311    0.120    0.599   23.470   20.992    6.935
     19.860  439.410    1.187    0.100    0.638    0.067    0.761   23.245   21.105    6.301
     19.870  438.187    1.096    0.100    0.465    0.060    0.732   22.252   20.393    5.693
     19.880  436.404    1.016    0.000    0.510    0.147    0.720   22.817   20.256    5.899
     19.890  438.340    0.982    0.067    0.451    0.087    0.697   23.156   21.063    6.412
     19.900  439.719    1.035    0.067    0.338    0.251    0.679   22.494   21.415    5.754
     19.910  438.572    1.001    0.071    0.532    0.147    0.742   23.261   21.131    6.092
     19.920  437.973    0.929    0.060    0.371    0.087    0.760   23.361   20.961    6.061
     19.930  438.288    0.963    0.038    0.518    0.154    0.857   23.208   21.162    6.135
     19.940  435.675    0.937    0.000    0.447    0.067    0.742   24.052   21.099    6.406
     19.950  436.661    0.956    0.033    0.567    0.165    0.788   23.064   21.603    5.929
     19.960  437.198    1.062    0.000    0.483    0.147    0.795   22.942   21.059    5.748
     19.970  434.969    1.100    0.027    0.398    0.094    0.633   22.525   21.005    6.336
     19.980  435.834    1.096    0.000    0.674    0.120    0.735   22.062   21.418    7.026
     19.990  436.502    1.115    0.000    0.565    0.218    0.834   22.530   22.283    5.763
     20.000  438.109    0.982    0.000    0.634    0.147    0.728   23.731   21.347    6.788
     20.010  435.403    0.990    0.027    0.572    0.191    0.852   22.879   21.225    6.579
     20.020  434.552    0.857    0.033    0.695    0.120    0.754   23.237   21.436    6.624
     20.030  436.642    1.043    0.000    0.606    0.207    0.606   23.089   21.074    7.260
     20.040  433.781    0.861    0.067    0.508    0.127    0.621   23.476   20.921    6.083
     20.050  437.701    0.967    0.067    0.653    0.105    0.841   23.092   20.569    6.946
     20.060  435.229    0.876    0.033    0.615    0.147    0.712   22.960   20.724    7.292
     20.070  431.795    0.937    0.033    0.826    0.094    0.788   22.845   20.235    6.603
     20.080  432.189    0.929    0.067    0.728    0.154    0.800   22.934   20.312    7.362
     20.090  432.781    0.948    0.000    0.808    0.067    0.841   22.875   19.852    6.856
     20.100  431.803    0.903    0.033    0.726    0.000    0.595   22.948   19.633    6.851
     20.110  428.609    1.020    0.000    0.812    0.094    0.632   22.338   19.351    6.606
     20.120  434.274    0.910    0.000    0.659    0.000    0.788   23.506   19.669    6.318
     20.130  430.639    0.929    0.100    0.632    0.033    0.685   22.774   20.478    6.403
     20.140  432.682    1.061    0.033    0.772    0.033    0.696   22.943   20.025    6.565
     20.150  433.959    0.929    0.033    0.632    0.027    0.621   22.654   20.296    7.269
     20.160  431.991    1.035    0.194    0.692    0.000    0.712   22.842   19.684    6.718
     20.170  432.964    0.861    0.033    0.713    0.027    0.693   21.891   20.549    6.468
     20.180  429.977    0.796    0.033    0.904    0.067    0.751   22.861   20.035    7.041
     20.190  429.677    0.770    0.067    0.769    0.033    0.591   21.910   20.027    6.896
     20.200  429.682    0.770    0.000    0.867    0.094    0.720   21.178   19.249    6.777
     20.210  430.476    0.831    0.027    0.782    0.033    0.603   22.065   19.716    7.025
     20.220  433.296    0.956    0.033    0.864    0.000    0.833   22.269   20.460    6.705
     20.230  431.298    0.743    0.100    0.818    0.000    0.772   20.947   21.208    6.951
     20.240  428.512    0.831    0.100    0.789    0.067    0.644   22.791   20.886    6.351
     20.250  428.139    0.770    0.033    0.728    0.000    0.671   21.571   20.068    6.151
     20.260  429.705    0.940    0.033    0.706    0.033    0.675   22.159   20.705    5.960
     20.270  435.586    0.876    0.033    0.811    0.033    0.739   22.296   20.857    5.790
     20.280  431.460    0.823    0.033    0.955    0.000    0.772   21.930   21.208    5.690
     20.290  430.807    0.823    0.033    0.926    0.033    0.652   21.723   21.130    5.892
     20.300  435.329    1.043    0.094    0.837    0.087    0.667   21.713   21.435    5.782
     20.310  432.214    1.088    0.067    0.856    0.000    0.701   21.616   21.259    5.820
     20.320  439.175    1.028    0.100    0.906    0.033    0.749   22.192   21.696    6.316
     20.330  437.731    0.823    0.033    0.864    0.033    0.705   22.195   21.654    6.214
     20.340  435.780    1.008    0.100    0.872    0.033    0.614   22.395   20.520    6.121
     20.350  432.981    0.849    0.033    0.853    0.100    0.700   22.356   20.868    5.867
     20.360  436.987    0.887    0.033    0.833    0.000    0.663   23.953   20.630    5.922
     20.370  439.228    1.141    0.000    0.909    0.067    0.773   22.184   21.012    5.967
     20.380  438.732    1.047    0.000    0.780    0.094    0.705   22.804   20.784    5.989
     20.390  433.598    0.861    0.033    0.784    0.067    0.742   23.233   20.129    6.177
     20.400  435.051    0.940    0.033    1.022    0.198    0.621   23.623   20.447    5.954
     20.410  433.976    0.861    0.000    0.790    0.033    0.751   21.642   20.743    5.857
     20.420  435.381    0.887    0.033    0.754    0.033    0.750   23.034   21.586    6.284
     20.430  431.605    1.062    0.033    0.831    0.033    0.610   23.063   20.305    5.625
     20.440  434.884    1.123    0.067    0.857    0.100    0.512   22.599   21.388    5.778
     20.450  435.707    0.876    0.000    0.744    0.060    0.546   23.899   20.792    6.069
     20.460  429.877    0.963    0.000    0.891    0.120    0.719   22.732   20.780    6.244
     20.470  433.703    0.910    0.060    0.946    0.071    0.553   22.105   20.611    6.109
     20.480  436.173    0.849    0.067    0.864    0.154    0.573   23.297   20.241    5.952
     20.490  436.628    0.963    0.033    1.078    0.033    0.587   22.672   20.163    6.298
     20.500  436.712    1.042    0.033    1.015    0.127    0.492   22.999   21.007    6.015
     20.510  432.960    0.993    0.000    0.913    0.127    0.637   23.027   21.350    5.824
     20.520  432.213    1.069    0.067    0.867    0.160    0.568   22.251   20.255    6.022
     20.530  430.791    1.016    0.033    0.857    0.105    0.515   22.638   19.825    6.287
     20.540  434.942    1.229    0.000    0.846    0.027    0.515   23.232   20.254    6.181
     20.550  430.974    1.149    0.067    0.926    0.033    0.489   22.606   19.814    6.010
     20.560  431.129    0.929    0.000    0.849    0.094    0.511   22.772   19.485    5.839
     20.570  433.093    1.054    0.067    0.893    0.033    0.587   22.343   20.349    5.852
     20.580  429.283    1.095    0.100    0.762    0.154    0.655   23.126   19.834    6.289
     20.590  430.600    1.202    0.067    0.920    0.033    0.675   23.405   20.799    6.388
     20.600  425.900    1.240    0.000    0.789    0.000    0.448   23.652   20.052    6.082
     20.610  428.185    1.195    0.033    0.906    0.033    0.550   22.393   19.791    6.034
     20.620  429.621    1.100    0.094    0.844    0.033    0.644   21.783   20.795    5.997
     20.630  434.812    1.187    0.167    0.897    0.180    0.955   22.443   21.305    5.842
     20.640  431.616    1.047    0.033    0.927    0.027    0.795   22.672   21.066    6.305
     20.650  432.547    1.282    0.100    0.939    0.140    0.811   22.748   20.954    6.118
     20.660  432.878    1.239    0.067    0.944    0.000    0.746   22.639   21.309    5.613
     20.670  428.609    1.255    0.060    0.910    0.060    0.716   21.692   20.523    6.007
     20.680  429.868    1.232    0.000    0.924    0.027    0.807   22.448   21.058    5.650
     20.690  433.041    1.350    0.067    0.846    0.060    0.670   22.156   20.659    5.892
     20.700  432.898    1.168    0.000    0.846    0.127    0.792   23.669   20.297    5.586
     20.710  429.802    1.153    0.033    0.805    0.033    0.781   22.076   20.213    6.411
     20.720  430.894    1.334    0.000    0.805    0.147    0.690   22.296   20.507    6.312
     20.730  427.062    1.153    0.100    0.797    0.154    0.769   22.664   19.889    6.239
     20.740  429.975    1.100    0.027    0.948    0.094    0.800   23.115   20.557    6.009
     20.750  430.795    1.123    0.000    1.064    0.000    0.670   22.807   20.283    5.882
     20.760  430.541    1.168    0.000    0.992    0.033    0.757   22.329   20.513    5.944
     20.770  427.416    0.967    0.033    0.926    0.033    0.466   22.544   20.068    5.935
     20.780  431.931    0.982    0.067    0.891    0.067    0.625   23.005   20.425    5.813
     20.790  430.241    1.175    0.000    1.028    0.033    0.425   22.495   20.023    5.940
     20.800  431.382    1.141    0.000    0.632    0.033    0.477   22.991   20.065    6.091
     20.810  431.756    1.296    0.000    0.970    0.067    0.633   24.166   19.972    5.983
     20.820  430.477    1.149    0.067    0.903    0.067    0.542   24.224   20.555    5.765
     20.830  429.222    1.206    0.000    0.913    0.033    0.496   23.667   20.177    6.247
     20.840  432.500    1.134    0.067    0.865    0.027    0.330   23.459   20.857    6.191
     20.850  434.307    1.179    0.033    0.877    0.100    0.519   22.713   20.970    6.160
     20.860  434.052    1.168    0.100    0.932    0.120    0.508   22.349   20.814    6.530
     20.870  428.974    1.100    0.000    0.899    0.142    0.576   22.545   20.056    6.432
     20.880  432.394    1.319    0.067    0.914    0.027    0.455   23.332   20.865    6.692
     20.890  434.163    1.255    0.033    0.868    0.053    0.557   23.146   20.427    6.601
     20.900  431.009    1.073    0.033    0.966    0.087    0.587   23.232   21.346    6.243
     20.910  430.797    1.331    0.033    1.115    0.165    0.565   22.527   21.177    5.862
     20.920  433.970    1.141    0.134    1.055    0.154    0.591   22.723   21.354    6.477
     20.930  433.861    1.259    0.033    0.793    0.027    0.515   23.179   21.809    6.252
     20.940  432.023    1.073    0.127    1.004    0.154    0.561   22.950   20.777    6.253
     20.950  427.180    1.187    0.000    0.953    0.098    0.432   23.102   19.724    5.782
     20.960  431.680    1.323    0.100    0.846    0.214    0.580   24.099   20.866    6.376
     20.970  427.880    1.168    0.067    1.037    0.094    0.647   22.094   19.314    6.188
     20.980  426.240    1.517    0.067    0.872    0.120    0.746   22.537   19.452    6.030
     20.990  431.687    1.410    0.033    0.921    0.131    0.621   22.872   19.687    5.868
     21.000  430.803    1.407    0.100    0.860    0.160    0.573   23.498   19.863    6.177
     21.010  433.329    1.229    0.033    0.937    0.127    0.538   23.902   19.881    5.792
     21.020  430.773    1.282    0.067    0.804    0.134    0.557   22.856   20.011    5.770
     21.030  426.683    1.176    0.033    0.891    0.094    0.493   22.308   19.358    6.099
     21.040  429.670    1.285    0.000    1.037    0.154    0.459   23.013   19.531    5.924
     21.050  429.327    1.229    0.067    0.754    0.067    0.572   23.630   19.761    5.833
     21.060  432.949    1.047    0.000    0.980    0.154    0.656   23.704   20.104    5.510
     21.070  425.647    1.255    0.033    0.886    0.120    0.550   22.392   19.137    5.815
     21.080  426.463    0.967    0.100    0.932    0.147    0.390   22.533   20.553    5.783
     21.090  432.140    1.035    0.033    0.942    0.151    0.614   23.330   19.780    6.333
     21.100  431.859    1.141    0.100    0.994    0.098    0.568   23.902   19.888    6.313
     21.110  427.950    1.179    0.033    0.879    0.187    0.550   23.640   20.146    6.037
     21.120  428.694    1.282    0.033    0.951    0.067    0.584   23.728   19.442    5.721
     21.130  432.966    1.259    0.033    0.946    0.158    0.568   23.269   20.101    5.896
     21.140  429.052    1.153    0.067    1.068    0.094    0.508   22.960   19.058    5.663
     21.150  427.166    1.274    0.067    0.920    0.087    0.546   23.164   18.624    6.049
     21.160  428.547    1.232    0.033    1.057    0.154    0.780   23.358   19.449    6.107
     21.170  434.756    1.141    0.033    0.953    0.033    0.677   22.964   19.764    6.485
     21.180  433.247    1.062    0.000    0.886    0.113    0.390   23.089   18.402    5.895
     21.190  431.783    1.202    0.033    0.973    0.060    0.436   22.376   18.805    6.000
     21.200  433.775    1.179    0.201    0.766    0.127    0.493   22.798   20.525    6.473
     21.210  431.363    1.164    0.000    0.924    0.127    0.420   23.053   19.804    5.837
     21.220  431.337    1.141    0.000    0.942    0.158    0.371   23.733   19.374    5.904
     21.230  431.070    1.320    0.127    0.934    0.147    0.511   22.529   20.638    5.785
     21.240  431.565    1.244    0.033    0.874    0.033    0.394   22.979   19.688    6.132
     21.250  433.917    1.339    0.067    0.855    0.027    0.326   23.057   19.227    6.832
     21.260  435.745    1.248    0.033    0.826    0.100    0.466   23.472   19.679    6.705
     21.270  432.503    1.213    0.100    0.839    0.094    0.478   23.184   19.542    6.455
     21.280  428.181    1.221    0.060    0.850    0.138    0.538   22.802   19.133    6.083
     21.290  427.873    1.327    0.033    0.988    0.105    0.542   22.149   18.926    6.379
     21.300  427.793    1.153    0.000    0.889    0.094    0.685   21.999   19.524    5.925
     21.310  428.155    1.282    0.000    0.987    0.067    0.580   22.851   18.960    5.837
     21.320  427.177    1.123    0.000    0.882    0.067    0.512   22.347   19.217    6.868
     21.330  428.960    1.115    0.000    0.952    0.087    0.515   22.798   20.158    5.871
     21.340  432.861    1.009    0.000    1.090    0.094    0.531   23.004   19.208    6.484
     21.350  427.131    1.160    0.000    0.747    0.138    0.644   23.278   19.448    6.214
     21.360  431.271    0.929    0.033    0.688    0.060    0.667   23.079   19.960    6.147
     21.370  427.146    1.153    0.000    0.761    0.127    0.594   22.499   19.692    5.862
     21.380  431.732    1.069    0.000    0.618    0.124    0.573   22.633   19.531    6.651
     21.390  430.480    1.149    0.094    0.716    0.067    0.735   24.366   19.968    5.698
     21.400  425.726    1.213    0.033    0.805    0.227    0.565   21.949   19.436    6.346
     21.410  432.189    1.115    0.067    0.688    0.033    0.765   23.877   20.300    5.905
     21.420  431.620    1.118    0.033    0.625    0.060    0.667   23.675   19.779    6.114
     21.430  425.757    1.062    0.033    0.865    0.000    0.561   23.894   19.271    6.270
     21.440  428.557    1.123    0.067    0.659    0.033    0.656   23.177   19.148    6.471
     21.450  426.826    1.054    0.067    0.734    0.000    0.675   23.560   18.017    6.072
     21.460  428.985    1.195    0.033    0.782    0.067    0.512   22.525   18.282    6.306
     21.470  428.875    1.062    0.000    0.765    0.033    0.626   23.318   18.950    5.925
     21.480  427.446    1.141    0.067    0.877    0.033    0.644   22.839   17.677    6.084
     21.490  426.329    1.195    0.067    0.752    0.033    0.515   23.259   19.036    6.109
     21.500  427.042    1.088    0.100    0.824    0.000    0.735   23.242   19.395    6.162
     21.510  427.181    0.982    0.000    0.690    0.033    0.701   23.280   17.920    6.447
     21.520  429.003    1.236    0.000    0.805    0.067    0.667   23.727   17.512    6.361
     21.530  425.624    1.320    0.067    0.829    0.000    0.644   23.965   17.842    6.513
     21.540  426.082    1.088    0.000    0.779    0.000    0.629   22.975   18.306    6.283
     21.550  425.095    1.248    0.033    0.655    0.033    0.932   23.279   19.032    6.108
     21.560  431.103    1.202    0.000    0.779    0.067    0.720   23.283   18.435    6.125
     21.570  428.023    0.956    0.000    0.812    0.033    0.629   23.443   18.498    5.921
     21.580  425.753    0.963    0.000    0.528    0.033    0.591   22.757   18.203    5.847
     21.590  432.851    1.009    0.033    0.824    0.033    0.610   22.965   18.198    6.116
     21.600  429.980    1.168    0.033    0.810    0.067    0.538   22.594   17.558    5.687
     21.610  427.984    1.221    0.000    0.865    0.100    0.545   22.804   17.732    5.872
     21.620  426.372    1.206    0.000    0.865    0.067    0.674   22.543   17.897    5.598
     21.630  431.861    0.963    0.000    0.621    0.067    0.580   23.454   17.847    5.992
     21.640  433.732    0.940    0.033    0.712    0.033    0.568   22.813   17.262    5.595
     21.650  430.840    1.088    0.033    0.558    0.000    0.678   23.001   19.024    5.646
     21.660  433.964    1.179    0.100    0.736    0.060    0.496   23.075   18.669    5.498
     21.670  432.186    1.028    0.000    0.656    0.033    0.663   23.133   18.231    5.208
     21.680  433.498    0.884    0.033    0.606    0.033    0.557   23.749   18.079    5.724
     21.690  432.708    1.141    0.033    0.832    0.067    0.716   23.805   17.839    5.646
     21.700  431.916    1.100    0.000    0.738    0.033    0.640   24.081   17.454    5.879
     21.710  430.385    1.009    0.000    0.812    0.033    0.670   23.313   17.658    5.766
     21.720  434.022    1.187    0.000    0.690    0.033    0.640   22.702   18.093    5.991
     21.730  432.060    1.047    0.027    0.772    0.000    0.686   22.732   18.194    5.612
     21.740  430.319    1.115    0.033    0.709    0.033    0.769   22.704   18.512    6.213
     21.750  430.870    0.842    0.000    0.903    0.067    0.682   23.311   17.062    5.698
     21.760  432.698    1.160    0.000    0.551    0.067    0.549   23.961   18.334    5.989
     21.770  431.382    1.232    0.033    0.870    0.127    0.830   23.320   18.764    5.576
     21.780  429.924    0.967    0.000    0.699    0.100    0.580   23.608   18.672    5.812
     21.790  435.502    1.069    0.000    0.847    0.067    0.519   23.841   17.898    6.051
     21.800  432.707    0.849    0.033    0.797    0.071    0.648   23.593   18.733    5.960
     21.810  430.564    1.062    0.000    0.800    0.000    0.421   22.698   18.142    5.840
     21.820  434.345    1.096    0.027    0.826    0.060    0.557   23.497   18.992    6.398
     21.830  432.822    1.035    0.000    0.801    0.033    0.735   22.878   18.323    5.523
     21.840  438.619    1.047    0.033    0.973    0.067    0.542   23.928   18.661    6.100
     21.850  429.426    1.195    0.000    0.666    0.067    0.473   23.970   17.914    5.479
     21.860  430.094    1.088    0.000    0.906    0.094    0.527   23.609   18.575    6.264
     21.870  434.056    1.035    0.000    0.786    0.067    0.417   24.350   18.501    5.363
     21.880  431.167    0.982    0.000    0.962    0.027    0.534   23.898   19.400    5.917
     21.890  431.992    1.346    0.067    0.939    0.033    0.572   23.826   19.405    5.730
     21.900  432.431    1.229    0.000    0.786    0.060    0.500   24.360   19.003    5.644
     21.910  430.381    1.130    0.000    0.752    0.087    0.527   23.880   19.213    5.723
     21.920  430.639    1.115    0.000    0.872    0.000    0.553   24.249   17.870    5.805
     21.930  431.131    0.956    0.033    0.853    0.053    0.542   24.244   17.908    5.801
     21.940  429.545    1.179    0.000    0.759    0.067    0.598   23.883   18.242    5.415
     21.950  431.712    1.373    0.000    0.761    0.033    0.409   24.202   17.414    6.112
     21.960  433.400    1.168    0.000    0.599    0.000    0.473   24.469   18.177    5.669
     21.970  433.653    1.088    0.033    0.726    0.033    0.550   23.956   18.851    5.843
     21.980  430.497    1.282    0.033    0.672    0.033    0.455   23.842   17.653    6.027
     21.990  435.206    1.202    0.067    0.843    0.033    0.459   24.332   18.460    5.622
     22.000  436.017    1.073    0.000    0.733    0.100    0.515   23.809   19.235    6.090
     22.010  437.410    1.062    0.000    0.728    0.094    0.473   23.491   18.904    5.657
     22.020  433.938    0.967    0.000    0.730    0.100    0.531   23.466   19.680    5.474
     22.030  434.132    1.047    0.000    0.725    0.094    0.670   23.200   18.802    5.704
     22.040  435.351    0.989    0.033    0.692    0.033    0.512   23.945   18.659    6.102
     22.050  439.151    1.179    0.000    0.805    0.000    0.448   24.558   18.653    6.062
     22.060  434.923    1.100    0.000    0.850    0.067    0.485   24.409   18.236    6.337
     22.070  435.708    0.967    0.033    0.801    0.033    0.432   22.610   18.763    6.413
     22.080  433.458    1.054    0.033    0.728    0.067    0.458   24.182   19.228    6.021
     22.090  432.199    1.096    0.027    0.966    0.033    0.625   22.370   18.644    6.084
     22.100  431.558    1.062    0.033    0.976    0.000    0.531   23.467   18.716    5.807
     22.110  435.961    1.168    0.100    0.976    0.033    0.512   23.485   18.677    6.282
     22.120  432.805    1.248    0.000    0.822    0.033    0.682   24.248   18.842    6.564
     22.130  432.212    1.195    0.000    0.909    0.033    0.614   22.942   18.601    6.364
     22.140  430.834    1.267    0.000    0.939    0.000    0.652   23.870   18.925    5.894
     22.150  432.012    1.062    0.000    0.861    0.033    0.686   24.012   19.381    6.318
     22.160  432.229    1.035    0.000    0.842    0.067    0.708   24.156   20.164    6.143
     22.170  430.146    1.035    0.000    0.865    0.000    0.565   23.630   19.030    5.576
     22.180  430.989    1.126    0.000    0.701    0.094    0.542   24.001   19.062    5.509
     22.190  428.373    1.149    0.000    0.790    0.067    0.701   24.021   18.306    5.947
     22.200  430.703    1.270    0.033    0.939    0.060    0.720   23.123   18.925    5.917
     22.210  429.217    1.213    0.000    0.886    0.100    0.485   23.355   17.496    6.548
     22.220  431.213    1.009    0.000    0.797    0.033    0.538   23.823   18.444    6.240
     22.230  432.309    1.160    0.033    0.900    0.067    0.610   23.829   19.184    5.936
     22.240  433.292    1.009    0.033    0.824    0.127    0.580   23.329   18.497    5.838
     22.250  431.914    1.016    0.000    0.766    0.100    0.542   23.942   18.898    5.719
     22.260  433.260    1.043    0.033    0.951    0.127    0.640   22.925   18.780    6.095
     22.270  439.330    0.993    0.033    0.926    0.100    0.553   23.620   18.316    6.601
     22.280  433.171    1.126    0.000    1.011    0.134    0.754   23.000   18.902    5.834
     22.290  432.988    0.982    0.033    0.752    0.067    0.739   23.306   18.875    5.664
     22.300  430.086    0.956    0.000    0.920    0.100    0.682   22.461   18.343    6.413
     22.310  430.280    1.187    0.033    0.872    0.100    0.667   23.487   19.661    6.008
     22.320  429.688    1.016    0.000    0.842    0.067    0.656   23.895   18.577    5.724
     22.330  428.865    1.035    0.000    0.846    0.067    0.667   23.704   18.184    5.960
     22.340  428.590    0.929    0.000    0.964    0.033    0.561   23.137   18.867    5.953
     22.350  431.262    0.929    0.000    0.872    0.100    0.573   22.866   18.616    6.059
     22.360  434.187    1.009    0.000    0.944    0.033    0.497   23.231   17.489    6.041
     22.370  433.796    1.426    0.000    0.779    0.033    0.739   23.389   18.433    5.935
     22.380  429.213    1.115    0.000    0.853    0.033    0.443   22.723   18.281    5.615
     22.390  428.035    1.081    0.000    0.719    0.033    0.538   22.990   17.853    6.361
     22.400  429.941    1.031    0.000    0.759    0.033    0.663   23.142   18.477    6.013
     22.410  432.771    0.903    0.000    0.826    0.094    0.761   23.787   19.094    6.131
     22.420  432.527    1.035    0.000    0.910    0.033    0.546   22.693   18.491    5.829
     22.430  429.340    1.088    0.000    0.846    0.033    0.595   23.464   18.340    5.686
     22.440  430.842    1.195    0.000    0.853    0.067    0.667   23.407   18.457    5.865
     22.450  432.452    1.312    0.000    0.946    0.000    0.701   22.614   18.297    6.205
     22.460  433.204    1.232    0.000    0.910    0.033    0.746   24.120   18.275    5.875
     22.470  437.349    1.195    0.000    0.944    0.033    0.765   23.296   17.881    6.217
     22.480  432.361    1.350    0.033    0.939    0.033    0.568   23.737   17.870    5.974
     22.490  433.637    1.274    0.000    0.860    0.000    0.572   24.213   18.022    6.161
     22.500  431.682    1.195    0.067    0.886    0.000    0.753   23.561   17.616    6.207
     22.510  426.321    1.229    0.033    0.906    0.000    0.557   23.119   17.088    6.388
     22.520  429.987    1.160    0.000    0.752    0.060    0.701   24.224   18.248    6.097
     22.530  430.945    1.221    0.033    0.786    0.067    0.686   23.526   17.758    5.913
     22.540  435.069    1.320    0.000    0.745    0.033    0.723   24.195   18.492    6.103
     22.550  431.478    1.255    0.033    0.819    0.067    0.773   23.680   18.301    6.453
     22.560  432.749    1.081    0.000    0.906    0.067    0.633   24.952   18.899    5.785
     22.570  427.004    0.990    0.000    0.853    0.067    0.640   23.859   18.439    5.781
     22.580  430.238    0.990    0.033    0.786    0.033    0.690   24.691   18.676    5.801
     22.590  430.068    0.929    0.000    0.826    0.127    0.819   24.869   18.823    6.129
     22.600  432.957    1.062    0.033    0.782    0.033    0.825   24.264   19.464    6.140
     22.610  428.456    1.187    0.000    0.728    0.067    0.667   24.887   19.188    5.525
     22.620  434.741    1.179    0.033    0.789    0.033    0.686   24.370   18.370    6.120
     22.630  427.613    0.982    0.067    0.795    0.100    0.700   24.361   18.899    5.918
     22.640  430.148    1.248    0.000    0.893    0.127    0.837   24.320   19.365    5.692
     22.650  429.079    1.123    0.000    1.073    0.000    0.811   25.037   19.449    6.074
     22.660  426.595    1.308    0.000    1.202    0.033    0.739   24.175   17.934    6.327
     22.670  434.894    1.073    0.000    1.078    0.100    0.705   24.645   18.141    6.286
     22.680  434.593    1.084    0.033    1.020    0.000    0.712   24.309   19.009    6.113
     22.690  432.436    0.963    0.000    0.991    0.033    0.602   24.341   18.919    6.143
     22.700  432.538    1.195    0.000    0.722    0.067    0.682   24.745   18.144    5.960
     22.710  434.471    0.982    0.000    0.962    0.033    0.606   24.368   18.638    6.112
     22.720  432.581    0.849    0.033    1.022    0.067    0.644   23.728   18.498    5.687
     22.730  432.784    0.956    0.067    1.191    0.033    0.651   24.275   19.045    5.594
     22.740  432.516    0.940    0.000    0.998    0.033    0.663   24.174   19.205    6.255
     22.750  438.335    1.133    0.060    0.888    0.033    0.512   25.738   19.178    5.535
     22.760  439.676    1.123    0.000    1.009    0.094    0.531   24.150   19.061    5.913
     22.770  434.906    1.035    0.000    0.928    0.167    0.599   24.613   17.772    5.996
     22.780  431.202    1.259    0.000    0.812    0.201    0.603   23.376   18.307    5.818
     22.790  433.946    1.293    0.000    0.819    0.134    0.656   24.800   17.908    6.644
     22.800  434.428    1.267    0.000    1.073    0.167    0.564   23.988   19.118    6.519
     22.810  432.921    1.195    0.000    1.026    0.134    0.576   24.433   18.670    6.232
     22.820  432.218    1.293    0.033    0.969    0.167    0.754   24.016   18.326    6.068
     22.830  435.507    1.221    0.000    0.867    0.134    0.648   23.883   18.460    5.496
     22.840  435.631    1.020    0.000    0.964    0.100    0.739   24.021   18.073    6.480
     22.850  433.104    0.990    0.033    0.733    0.120    0.750   24.366   18.364    5.567
     22.860  430.023    1.077    0.033    0.766    0.160    0.777   23.586   18.249    6.061
     22.870  434.974    1.213    0.067    0.719    0.138    0.728   23.886   17.871    5.808
     22.880  429.592    1.084    0.033    0.999    0.105    0.837   23.652   18.162    5.976
     22.890  435.616    0.967    0.033    1.024    0.194    0.822   23.902   19.121    6.237
     22.900  435.295    0.929    0.000    0.635    0.105    0.689   24.083   17.904    5.876
     22.910  435.567    0.993    0.060    0.853    0.160    0.799   23.789   17.907    6.073
     22.920  433.484    1.020    0.067    1.126    0.160    0.784   24.185   18.214    6.052
     22.930  429.771    0.963    0.033    1.018    0.160    0.822   23.399   17.475    6.648
     22.940  436.278    1.043    0.027    1.008    0.288    0.793   23.874   18.321    5.829
     22.950  435.169    1.195    0.000    0.893    0.127    0.799   23.733   17.741    6.209
     22.960  433.283    1.202    0.000    1.080    0.094    0.758   22.780   17.670    5.737
     22.970  437.466    1.301    0.000    0.994    0.100    0.610   24.021   18.225    5.774
     22.980  439.280    1.248    0.060    0.886    0.328    0.709   24.649   18.747    5.894
     22.990  434.873    1.376    0.000    0.980    0.227    0.606   23.901   18.496    5.887
     23.000  434.991    1.195    0.000    0.994    0.167    0.644   23.564   19.405    6.186
     23.010  435.044    1.335    0.027    1.059    0.127    0.671   23.591   19.539    5.841
     23.020  436.961    1.202    0.033    1.118    0.194    0.675   23.113   20.081    5.781
     23.030  437.037    1.195    0.000    0.893    0.172    0.735   24.076   19.675    6.074
     23.040  435.283    1.282    0.000    0.913    0.142    0.693   24.403   19.630    6.047
     23.050  432.535    1.437    0.000    1.149    0.134    0.659   23.001   19.404    5.852
     23.060  436.030    1.399    0.000    0.958    0.067    0.450   23.717   19.748    5.841
     23.070  433.805    1.308    0.000    1.061    0.067    0.591   22.943   19.359    6.068
     23.080  432.278    1.320    0.000    0.777    0.067    0.667   23.959   18.501    6.036
     23.090  437.926    1.062    0.000    0.984    0.100    0.678   24.269   19.634    6.081
     23.100  442.541    1.232    0.033    0.962    0.033    0.531   24.148   19.156    6.221
     23.110  437.343    1.179    0.000    0.932    0.067    0.705   23.936   18.958    6.241
     23.120  438.022    1.062    0.000    0.790    0.033    0.712   23.512   20.018    6.041
     23.130  440.758    1.255    0.033    0.759    0.060    0.576   23.892   20.883    6.157
     23.140  441.864    1.229    0.033    0.949    0.067    0.568   25.295   20.190    5.871
     23.150  437.618    0.993    0.067    0.666    0.000    0.568   24.202   19.831    5.713
     23.160  436.207    1.009    0.000    0.860    0.053    0.462   25.148   19.768    6.002
     23.170  438.853    1.229    0.000    1.062    0.033    0.523   24.702   20.197    6.277
     23.180  440.661    1.115    0.067    0.913    0.000    0.594   25.265   20.293    6.192
     23.190  438.093    0.982    0.033    1.100    0.067    0.591   23.639   19.225    6.094
     23.200  438.858    1.149    0.033    1.145    0.000    0.531   23.832   19.636    6.304
     23.210  439.664    1.365    0.000    0.991    0.033    0.477   24.245   19.836    5.877
     23.220  434.072    1.339    0.033    0.917    0.000    0.572   24.823   19.172    6.214
     23.230  434.281    1.195    0.033    0.951    0.105    0.512   23.673   19.725    6.093
     23.240  432.578    1.168    0.000    0.900    0.100    0.515   23.684   19.107    5.936
     23.250  438.994    0.876    0.033    1.038    0.067    0.496   24.464   19.658    6.325
     23.260  435.246    1.206    0.033    1.013    0.000    0.565   24.425   19.775    6.181
     23.270  441.322    1.096    0.033    0.960    0.160    0.698   24.754   20.187    6.205
     23.280  433.312    1.259    0.027    1.100    0.138    0.587   23.795   19.783    6.241
     23.290  438.184    1.373    0.000    1.002    0.134    0.709   24.798   20.596    5.973
     23.300  437.743    1.069    0.000    0.951    0.209    0.644   25.017   21.711    6.564
     23.310  432.723    1.141    0.000    0.879    0.100    0.621   24.255   19.600    5.536
     23.320  432.778    1.141    0.000    0.917    0.100    0.698   24.304   20.140    5.985
     23.330  433.814    1.221    0.033    0.991    0.067    0.637   24.521   19.576    5.627
     23.340  433.809    1.149    0.000    1.036    0.100    0.675   24.446   19.741    5.718
     23.350  433.686    1.035    0.033    0.931    0.198    0.584   23.407   20.663    5.771
     23.360  434.163    1.062    0.000    0.844    0.067    0.651   23.268   20.482    5.961
     23.370  431.651    1.251    0.033    0.795    0.134    0.792   23.499   19.705    5.992
     23.380  432.976    1.301    0.000    0.956    0.100    0.712   23.979   20.398    5.938
     23.390  430.760    1.096    0.000    0.773    0.100    0.546   23.533   20.273    6.365
     23.400  428.318    1.047    0.033    0.621    0.105    0.637   23.107   20.176    5.964
     23.410  429.707    1.168    0.033    0.777    0.167    0.754   23.711   20.540    5.891
     23.420  432.350    1.016    0.033    0.826    0.100    0.679   24.808   20.228    5.765
     23.430  429.950    1.062    0.067    0.779    0.100    0.679   23.606   20.417    5.892
     23.440  429.557    1.118    0.033    0.833    0.160    0.792   23.814   20.915    5.909
     23.450  429.209    1.035    0.000    0.764    0.067    0.663   22.577   20.632    6.135
     23.460  430.930    1.069    0.000    0.740    0.100    0.746   24.411   19.881    6.168
     23.470  432.099    1.126    0.000    0.737    0.172    0.686   24.382   19.997    6.242
     23.480  431.779    1.047    0.000    0.829    0.067    0.644   24.092   19.625    6.273
     23.490  429.144    1.179    0.000    0.837    0.033    0.546   23.738   19.227    6.295
     23.500  431.274    1.035    0.000    0.904    0.134    0.731   23.906   18.869    6.217
     23.510  426.789    1.115    0.000    0.871    0.134    0.671   23.524   18.973    5.918
     23.520  434.153    1.123    0.033    0.807    0.167    0.591   24.032   19.424    5.936
     23.530  428.072    1.202    0.000    0.811    0.172    0.640   23.854   19.180    6.061
     23.540  428.376    1.248    0.033    0.766    0.134    0.538   23.285   19.243    5.903
     23.550  428.061    1.388    0.033    0.752    0.205    0.564   23.002   19.277    5.923
     23.560  432.437    1.320    0.000    0.779    0.094    0.538   24.083   19.387    6.065
     23.570  430.019    1.415    0.000    0.793    0.067    0.694   24.828   18.707    6.242
     23.580  428.668    1.232    0.033    0.812    0.033    0.591   23.059   19.384    6.158
     23.590  430.766    1.274    0.000    0.784    0.100    0.489   23.506   19.755    6.407
     23.600  427.919    1.213    0.000    0.699    0.138    0.742   23.352   19.886    5.845
     23.610  433.985    1.452    0.000    0.910    0.134    0.591   23.540   19.788    6.094
     23.620  431.075    1.486    0.000    0.817    0.134    0.531   24.125   19.917    5.932
     23.630  429.148    1.354    0.000    0.871    0.134    0.667   23.741   19.491    6.092
     23.640  429.276    1.251    0.000    0.831    0.100    0.584   23.041   19.859    5.921
     23.650  425.208    1.115    0.000    0.819    0.100    0.542   23.714   20.577    6.079
     23.660  425.514    1.195    0.000    0.812    0.134    0.459   24.073   19.373    6.329
     23.670  428.943    1.426    0.000    0.793    0.067    0.542   22.918   19.519    5.965
     23.680  429.829    1.168    0.000    0.745    0.067    0.565   23.263   19.609    6.069
     23.690  428.231    1.069    0.000    0.860    0.100    0.478   23.565   19.847    5.601
     23.700  432.094    1.229    0.000    0.833    0.127    0.610   24.094   20.564    5.986
     23.710  428.982    1.320    0.000    0.899    0.033    0.508   23.704   19.651    6.003
     23.720  431.569    1.293    0.000    0.935    0.105    0.675   23.271   20.131    5.960
     23.730  433.009    1.035    0.000    0.906    0.100    0.640   23.648   20.794    6.294
     23.740  435.012    1.274    0.000    0.864    0.067    0.587   23.935   20.928    6.312
     23.750  430.265    1.240    0.000    0.939    0.100    0.663   23.843   19.770    5.823
     23.760  427.981    1.088    0.000    0.882    0.138    0.640   23.408   19.803    6.255
     23.770  431.903    1.339    0.000    0.904    0.100    0.625   23.731   19.585    5.881
     23.780  435.076    1.217    0.000    0.824    0.100    0.685   23.208   20.524    5.966
     23.790  425.594    1.293    0.000    0.916    0.167    0.591   23.828   19.146    5.704
     23.800  428.586    1.232    0.000    1.047    0.134    0.626   23.249   20.821    5.622
     23.810  429.763    1.312    0.000    0.964    0.100    0.690   23.180   20.072    5.671
     23.820  429.280    1.229    0.000    0.871    0.127    0.712   24.038   19.553    5.727
     23.830  428.027    1.331    0.000    0.971    0.134    0.599   24.095   19.834    5.710
     23.840  425.582    1.213    0.000    0.891    0.134    0.599   23.592   20.285    5.653
     23.850  431.792    1.073    0.000    0.944    0.100    0.648   23.068   20.206    5.855
     23.860  432.362    1.130    0.000    1.115    0.100    0.546   23.897   19.873    5.529
     23.870  428.709    0.929    0.000    0.969    0.067    0.606   23.697   19.602    5.544
     23.880  429.156    1.126    0.000    0.976    0.160    0.675   23.757   20.341    5.768
     23.890  432.274    1.179    0.033    1.018    0.167    0.716   24.469   20.204    6.196
     23.900  429.704    1.153    0.033    0.773    0.227    0.580   23.870   20.139    6.424
     23.910  426.938    1.335    0.033    0.866    0.100    0.663   23.779   19.459    6.153
     23.920  425.451    1.293    0.000    0.733    0.167    0.724   23.730   19.534    5.748
     23.930  429.914    1.221    0.033    0.879    0.167    0.689   24.443   20.050    6.047
     23.940  423.678    1.229    0.000    1.005    0.134    0.682   23.618   18.998    5.770
     23.950  428.009    1.365    0.000    0.856    0.198    0.459   23.657   20.405    5.771
     23.960  429.790    1.073    0.033    0.747    0.127    0.640   23.708   20.604    5.531
     23.970  429.546    1.354    0.000    0.833    0.067    0.769   24.051   20.449    5.672
     23.980  431.247    1.445    0.000    0.935    0.205    0.735   23.903   19.868    6.185
     23.990  427.425    1.267    0.000    1.009    0.172    0.712   23.465   19.599    5.913
     24.000  428.438    1.301    0.000    0.911    0.227    0.626   22.193   20.198    5.596
     24.010  427.893    1.312    0.000    0.904    0.201    0.648   23.930   19.236    5.533
     24.020  429.808    1.202    0.000    1.093    0.134    0.633   23.107   20.077    6.441
     24.030  429.041    0.993    0.000    0.980    0.094    0.618   23.958   20.503    5.743
     24.040  430.139    1.115    0.033    0.962    0.100    0.462   23.644   20.455    6.065
     24.050  428.487    1.388    0.000    0.847    0.094    0.580   23.837   19.820    5.501
     24.060  430.235    1.168    0.033    1.009    0.154    0.595   23.480   19.940    6.357
     24.070  426.923    1.096    0.000    0.931    0.172    0.625   23.768   19.453    5.354
     24.080  430.398    1.285    0.000    0.977    0.067    0.648   24.465   19.870    6.056
     24.090  427.225    1.153    0.000    0.914    0.033    0.675   23.661   19.891    5.425
     24.100  424.722    1.320    0.000    1.136    0.033    0.712   23.694   20.350    5.531
     24.110  428.883    1.176    0.000    0.977    0.033    0.773   23.078   19.794    6.163
     24.120  429.063    1.164    0.000    0.733    0.127    0.807   24.364   19.798    5.831
     24.130  429.653    1.202    0.033    0.874    0.134    0.765   23.878   20.166    6.107
     24.140  425.072    0.956    0.000    0.871    0.100    0.610   23.107   18.787    5.934
     24.150  430.175    1.168    0.000    0.990    0.067    0.603   23.170   19.861    5.977
     24.160  424.960    1.202    0.000    0.978    0.138    0.754   23.544   19.155    6.007
     24.170  426.677    1.221    0.000    0.904    0.138    0.614   23.159   20.385    5.837
     24.180  427.071    1.221    0.000    0.976    0.067    0.675   23.794   20.706    5.975
     24.190  429.507    1.361    0.033    0.680    0.000    0.731   23.828   20.580    5.787
     24.200  422.936    1.248    0.000    0.897    0.033    0.607   23.777   19.808    6.034
     24.210  425.616    1.187    0.000    0.849    0.100    0.701   23.978   18.644    5.685
     24.220  428.450    1.320    0.033    0.840    0.134    0.762   23.639   20.411    5.943
     24.230  423.046    1.308    0.000    0.860    0.067    0.603   23.788   19.736    5.893
     24.240  423.368    1.259    0.000    1.071    0.033    0.686   22.455   20.450    5.601
     24.250  425.366    1.164    0.033    1.009    0.067    0.746   22.708   20.524    6.452
     24.260  423.039    1.168    0.033    1.009    0.033    0.757   23.350   19.527    5.917
     24.270  424.988    1.179    0.000    0.927    0.067    0.402   22.553   19.188    5.943
     24.280  427.584    1.179    0.000    0.893    0.033    0.656   23.585   19.701    6.159
     24.290  425.617    1.195    0.000    0.995    0.033    0.561   23.923   19.642    6.073
     24.300  426.981    1.175    0.000    0.913    0.033    0.633   23.391   19.985    5.956
     24.310  426.531    1.168    0.000    0.904    0.094    0.603   23.053   20.036    6.014
     24.320  431.272    1.198    0.000    1.023    0.067    0.625   24.055   19.926    5.951
     24.330  430.134    1.229    0.000    0.959    0.033    0.792   23.826   20.416    5.822
     24.340  424.192    1.195    0.033    0.987    0.067    0.727   23.782   19.410    5.692
     24.350  430.063    1.126    0.000    0.917    0.060    0.659   24.130   19.341    6.016
     24.360  427.483    1.206    0.027    0.969    0.127    0.723   23.973   19.210    6.006
     24.370  429.064    1.282    0.000    0.981    0.060    0.776   23.110   19.969    6.058
     24.380  430.805    1.088    0.000    1.029    0.067    0.761   23.113   19.597    5.911
     24.390  428.229    1.195    0.000    1.238    0.033    0.701   23.212   19.647    5.875
     24.400  428.260    1.176    0.000    0.920    0.067    0.750   22.897   19.311    6.069
     24.410  425.474    1.206    0.000    1.065    0.060    0.708   22.427   20.407    6.174
     24.420  426.506    1.202    0.033    0.917    0.067    0.739   22.815   19.726    5.857
     24.430  422.611    1.088    0.033    1.075    0.067    0.550   22.487   19.493    5.830
     24.440  426.959    1.176    0.000    0.966    0.067    0.678   22.629   20.010    5.644
     24.450  425.688    1.073    0.000    0.984    0.100    0.712   22.983   20.175    5.534
     24.460  427.910    1.126    0.033    0.891    0.134    0.746   22.611   19.417    6.174
     24.470  428.599    0.914    0.000    0.857    0.100    0.670   23.716   19.891    5.731
     24.480  430.255    1.096    0.000    0.931    0.134    0.750   23.261   19.822    6.062
     24.490  428.438    1.073    0.000    0.871    0.100    0.580   22.788   19.454    6.135
     24.500  433.009    1.259    0.000    0.920    0.067    0.493   22.367   20.424    5.790
     24.510  430.230    1.115    0.000    0.833    0.067    0.504   23.621   19.915    5.756
     24.520  430.105    1.047    0.000    0.931    0.100    0.462   22.919   20.452    6.099
     24.530  432.778    1.062    0.000    1.062    0.033    0.545   24.233   20.533    5.880
     24.540  427.688    1.062    0.000    0.726    0.067    0.439   22.355   19.211    6.001
     24.550  431.519    1.195    0.000    1.073    0.067    0.428   23.763   19.456    6.097
     24.560  429.366    1.301    0.033    0.956    0.067    0.436   22.580   19.694    5.951
     24.570  432.445    1.100    0.067    1.015    0.154    0.591   23.477   20.434    6.137
     24.580  432.928    1.213    0.000    0.846    0.134    0.439   23.846   20.011    5.764
     24.590  435.752    1.285    0.027    0.839    0.160    0.602   23.904   19.872    6.387
     24.600  435.320    1.195    0.033    1.011    0.100    0.519   23.930   20.251    6.290
     24.610  429.890    1.176    0.000    0.886    0.100    0.489   24.106   19.272    5.779
     24.620  431.388    1.206    0.033    0.743    0.261    0.580   23.878   20.345    6.403
     24.630  431.009    1.221    0.033    0.872    0.234    0.530   23.287   19.607    6.026
     24.640  428.516    1.168    0.000    0.814    0.172    0.663   23.561   19.585    5.871
     24.650  427.323    1.464    0.060    0.929    0.134    0.716   23.685   19.318    6.223
     24.660  428.877    1.248    0.000    0.826    0.134    0.621   23.574   18.862    6.038
     24.670  427.753    1.190    0.000    0.733    0.105    0.621   23.722   19.973    5.947
     24.680  428.832    1.062    0.000    0.791    0.100    0.633   24.636   20.194    5.654
     24.690  428.683    1.009    0.033    0.673    0.100    0.629   23.850   19.946    5.603
     24.700  431.571    1.153    0.000    0.740    0.134    0.591   23.404   20.505    6.133
     24.710  428.040    1.464    0.000    0.709    0.100    0.762   23.120   21.018    5.915
     24.720  428.304    1.035    0.000    0.642    0.134    0.603   23.530   20.438    6.200
     24.730  429.664    1.255    0.000    0.675    0.067    0.485   23.951   20.133    5.637
     24.740  431.769    1.141    0.000    0.772    0.134    0.698   23.883   20.690    5.885
     24.750  432.403    1.202    0.033    0.873    0.134    0.512   23.214   20.257    5.921
     24.760  434.320    1.388    0.033    0.944    0.201    0.519   23.329   20.271    5.833
     24.770  428.243    1.270    0.000    0.812    0.134    0.614   23.121   20.251    5.612
     24.780  432.077    1.285    0.000    0.850    0.067    0.773   23.394   20.374    5.997
     24.790  431.200    1.426    0.000    0.579    0.100    0.701   23.367   20.006    6.181
     24.800  432.444    1.232    0.000    0.850    0.134    0.746   23.606   19.759    5.921
     24.810  430.682    1.217    0.033    0.893    0.134    0.682   23.805   18.835    5.791
     24.820  429.718    1.206    0.000    0.844    0.167    0.678   23.470   19.996    5.964
     24.830  433.390    1.437    0.000    0.853    0.134    0.735   23.628   19.490    5.704
     24.840  432.189    1.229    0.000    0.704    0.134    0.675   23.427   19.857    5.857
     24.850  432.041    1.179    0.000    0.921    0.067    0.670   22.837   20.133    5.769
     24.860  428.644    1.285    0.000    0.979    0.067    0.659   24.083   19.947    5.618
     24.870  430.823    0.982    0.000    0.770    0.100    0.614   23.604   19.521    6.049
     24.880  430.708    1.282    0.033    0.740    0.033    0.614   23.469   19.467    6.045
     24.890  429.371    1.244    0.000    0.716    0.067    0.580   23.328   20.610    6.016
     24.900  428.676    1.399    0.000    0.833    0.134    0.489   23.390   20.671    5.614
     24.910  428.452    1.285    0.000    0.875    0.134    0.633   23.565   21.252    5.805
     24.920  429.378    1.346    0.067    0.758    0.094    0.599   24.440   20.065    5.868
     24.930  427.207    1.259    0.000    0.642    0.000    0.576   24.862   20.449    5.186
     24.940  432.725    1.190    0.033    0.752    0.100    0.564   24.885   20.606    5.822
     24.950  429.551    1.137    0.000    0.835    0.100    0.617   24.164   20.452    5.924
     24.960  428.535    1.145    0.033    0.786    0.167    0.595   24.989   21.000    6.295
     24.970  423.902    1.190    0.000    0.779    0.134    0.538   23.084   19.287    6.103
     24.980  426.627    1.244    0.000    0.766    0.067    0.584   22.606   20.576    5.852
     24.990  423.861    1.073    0.000    0.800    0.167    0.629   22.337   19.848    6.080
     25.000  427.694    1.115    0.000    0.902    0.067    0.648   23.272   20.143    6.123
     25.010  428.465    1.244    0.000    0.770    0.033    0.603   23.502   20.740    5.755
     25.020  428.601    1.202    0.000    0.659    0.067    0.663   23.693   20.690    6.313
     25.030  426.734    1.088    0.000    0.715    0.100    0.701   23.537   20.821    6.090
     25.040  427.272    0.929    0.000    0.797    0.134    0.603   24.173   20.572    5.805
     25.050  430.692    1.164    0.033    0.740    0.134    0.652   23.777   21.005    5.864
     25.060  425.528    1.137    0.000    0.741    0.033    0.712   23.267   19.617    6.332
     25.070  431.040    1.153    0.000    0.847    0.100    0.686   24.076   21.212    6.172
     25.080  429.846    1.217    0.000    0.762    0.067    0.682   23.432   20.710    6.072
     25.090  425.607    1.206    0.033    0.782    0.067    0.720   23.488   20.323    6.266
     25.100  428.367    1.229    0.000    0.759    0.033    0.678   23.333   20.341    6.288
     25.110  428.518    1.274    0.000    0.740    0.067    0.728   23.189   20.710    6.207
     25.120  430.040    1.232    0.000    0.740    0.100    0.773   23.751   21.246    5.970
     25.130  431.883    1.232    0.000    0.867    0.067    0.493   22.089   21.359    6.454
     25.140  429.560    1.422    0.033    0.802    0.138    0.553   22.437   21.558    6.240
     25.150  432.002    1.376    0.000    0.883    0.067    0.576   23.167   20.451    6.041
     25.160  428.551    1.274    0.000    0.844    0.067    0.564   22.275   21.508    5.551
     25.170  429.960    1.327    0.033    0.850    0.134    0.807   23.669   21.405    5.790
     25.180  428.399    1.392    0.000    0.872    0.033    0.455   23.833   20.906    6.136
     25.190  431.507    1.248    0.000    0.740    0.067    0.723   24.220   20.764    5.876
     25.200  432.875    1.062    0.000    0.819    0.100    0.591   24.174   21.171    5.776
     25.210  430.996    1.380    0.000    0.865    0.100    0.686   23.744   21.448    5.759
     25.220  427.858    1.346    0.033    0.799    0.067    0.716   22.359   21.064    6.245
     25.230  428.237    1.505    0.000    0.913    0.033    0.603   22.989   20.986    5.501
     25.240  427.860    1.312    0.000    0.793    0.067    0.686   23.183   21.104    5.990
     25.250  426.025    1.335    0.000    0.824    0.033    0.618   23.043   20.991    6.027
     25.260  427.809    1.141    0.000    0.680    0.100    0.682   22.492   19.736    5.964
     25.270  429.941    1.047    0.000    0.879    0.033    0.591   22.381   20.380    5.927
     25.280  426.714    1.141    0.000    0.877    0.000    0.708   23.558   20.317    6.047
     25.290  428.849    1.255    0.000    0.826    0.033    0.614   22.363   20.780    5.303
     25.300  423.841    1.073    0.000    0.733    0.067    0.606   23.036   20.235    5.537
     25.310  426.260    1.190    0.000    0.814    0.033    0.803   23.647   20.767    5.374
     25.320  429.838    1.168    0.033    0.780    0.033    0.599   22.740   20.759    5.856
     25.330  428.491    1.281    0.033    0.998    0.067    0.675   22.681   20.645    6.851
     25.340  429.370    1.270    0.033    0.777    0.134    0.735   22.336   20.727    6.339
     25.350  432.092    1.206    0.000    0.984    0.067    0.709   23.412   20.269    6.012
     25.360  424.511    1.217    0.033    0.779    0.134    0.781   22.401   19.226    5.711
     25.370  430.815    1.141    0.000    0.927    0.100    0.667   22.550   20.509    6.145
     25.380  429.112    1.323    0.000    0.980    0.067    0.515   22.773   20.436    6.021
     25.390  427.749    1.270    0.000    1.004    0.134    0.656   22.950   20.588    6.027
     25.400  431.870    1.206    0.000    0.966    0.134    0.675   24.071   19.985    6.205
     25.410  428.975    1.111    0.000    0.872    0.067    0.629   23.532   20.501    6.104
     25.420  433.098    1.168    0.000    0.778    0.033    0.648   22.581   20.034    6.421
     25.430  432.689    1.490    0.000    0.738    0.134    0.720   24.087   20.073    6.041
     25.440  430.746    1.255    0.000    0.613    0.100    0.576   23.875   19.856    6.011
     25.450  433.347    1.149    0.033    0.789    0.100    0.663   23.585   20.415    6.356
     25.460  433.970    1.232    0.033    0.720    0.100    0.644   23.611   20.970    5.942
     25.470  432.413    1.206    0.000    0.713    0.100    0.565   22.988   19.671    6.032
     25.480  430.778    1.339    0.033    0.635    0.067    0.712   23.288   20.800    5.697
     25.490  435.998    1.153    0.000    0.759    0.134    0.659   24.016   21.211    6.177
     25.500  431.723    1.221    0.033    0.646    0.134    0.504   23.934   20.460    6.519
     25.510  432.102    1.206    0.067    0.709    0.201    0.648   23.125   20.692    5.961
     25.520  432.845    1.293    0.000    0.607    0.100    0.595   21.578   20.858    5.884
     25.530  437.231    1.229    0.000    0.678    0.100    0.485   22.332   21.067    5.892
     25.540  432.518    1.320    0.000    0.690    0.100    0.553   22.748   21.082    6.056
     25.550  429.811    1.206    0.000    0.532    0.067    0.765   22.681   20.904    6.221
     25.560  431.105    1.278    0.033    0.723    0.134    0.531   22.615   21.456    6.204
     25.570  427.152    1.168    0.033    0.607    0.100    0.625   22.177   20.271    5.435
     25.580  428.545    1.320    0.000    0.793    0.067    0.659   22.578   20.643    5.710
     25.590  430.341    1.088    0.033    0.668    0.067    0.720   22.930   20.681    5.692
     25.600  431.406    1.115    0.000    0.717    0.033    0.655   23.295   21.088    6.797
     25.610  433.284    1.141    0.000    0.766    0.100    0.675   22.521   21.427    6.486
     25.620  432.370    1.217    0.000    0.773    0.071    0.667   22.607   20.261    6.156
     25.630  430.772    1.285    0.000    0.646    0.067    0.599   22.556   20.637    5.585
     25.640  430.200    1.115    0.000    0.807    0.067    0.595   22.073   20.156    5.961
     25.650  430.980    1.149    0.000    0.875    0.100    0.553   22.500   21.125    5.697
     25.660  433.083    1.009    0.000    0.666    0.100    0.545   23.261   21.700    6.231
     25.670  432.788    1.153    0.000    0.625    0.138    0.675   23.489   20.533    6.049
     25.680  432.746    1.179    0.000    0.632    0.205    0.598   23.382   21.188    5.662
     25.690  429.114    1.426    0.000    0.624    0.134    0.489   22.786   20.517    5.820
     25.700  429.536    1.240    0.000    0.797    0.172    0.572   23.235   19.956    5.897
     25.710  431.548    1.168    0.000    0.648    0.100    0.462   22.590   21.271    6.120
     25.720  429.662    1.244    0.000    0.792    0.138    0.644   22.801   20.774    5.696
     25.730  427.860    1.081    0.000    0.799    0.067    0.451   23.042   20.472    5.928
     25.740  429.663    1.100    0.000    0.607    0.100    0.564   23.133   20.697    6.058
     25.750  430.528    1.096    0.000    0.623    0.100    0.553   23.297   21.006    5.977
     25.760  431.257    1.297    0.000    0.579    0.100    0.530   23.150   20.614    6.026
     25.770  431.989    1.179    0.000    0.567    0.033    0.538   24.368   21.273    5.398
     25.780  430.052    1.244    0.000    0.747    0.067    0.637   23.085   20.977    5.700
     25.790  429.871    1.081    0.000    0.698    0.100    0.432   23.193   19.944    6.216
     25.800  431.833    1.080    0.000    0.831    0.105    0.485   23.721   20.268    6.664
     25.810  430.830    1.213    0.000    0.859    0.033    0.587   22.385   20.543    6.337
     25.820  432.203    1.251    0.000    0.641    0.067    0.550   23.969   21.038    5.889
     25.830  438.770    1.153    0.000    0.834    0.100    0.542   23.902   20.922    5.964
     25.840  433.903    1.342    0.033    0.667    0.033    0.689   23.443   20.554    5.593
     25.850  438.490    1.251    0.000    0.620    0.033    0.640   23.486   20.736    6.206
     25.860  435.810    1.016    0.000    0.669    0.100    0.637   23.365   20.597    6.643
     25.870  436.785    1.073    0.000    0.838    0.100    0.538   23.084   20.699    6.372
     25.880  436.144    0.967    0.033    0.711    0.100    0.716   23.043   20.507    5.716
     25.890  437.859    1.137    0.033    0.652    0.033    0.652   23.635   20.401    5.759
     25.900  431.804    1.153    0.000    0.653    0.134    0.671   22.617   19.739    5.703
     25.910  432.586    1.384    0.033    0.725    0.100    0.777   22.716   20.835    6.091
     25.920  429.603    1.156    0.000    0.804    0.134    0.610   22.297   20.186    5.949
     25.930  430.021    1.035    0.000    0.758    0.033    0.557   23.285   20.386    5.807
     25.940  429.747    1.115    0.000    0.796    0.100    0.637   22.381   19.453    5.631
     25.950  431.271    1.278    0.000    0.945    0.067    0.621   23.077   20.030    6.024
     25.960  432.998    1.323    0.000    0.983    0.100    0.728   23.375   21.307    6.341
     25.970  437.378    1.259    0.033    0.934    0.100    0.580   22.934   20.968    6.329
     25.980  435.853    1.304    0.000    1.012    0.067    0.580   23.370   21.680    6.129
     25.990  431.841    1.372    0.033    0.896    0.033    0.791   22.720   21.767    5.657
     26.000  433.205    1.293    0.000    0.574    0.100    0.780   23.330   21.944    5.942
     26.010  434.595    1.088    0.033    0.875    0.134    0.727   23.124   21.082    5.760
     26.020  434.577    1.187    0.000    0.892    0.100    0.599   23.818   20.018    5.576
     26.030  433.795    1.141    0.000    0.773    0.067    0.667   22.495   20.776    6.365
     26.040  432.283    1.047    0.000    0.760    0.067    0.720   23.408   21.062    6.337
     26.050  432.790    1.160    0.000    0.658    0.100    0.678   24.054   20.557    6.063
     26.060  429.425    1.232    0.000    0.702    0.100    0.671   22.426   20.399    5.900
     26.070  430.953    1.369    0.033    0.464    0.033    0.625   22.995   20.881    5.965
     26.080  433.683    1.160    0.000    0.627    0.033    0.614   22.977   21.835    6.483
     26.090  432.531    1.357    0.000    0.787    0.067    0.576   23.919   21.150    5.865
     26.100  431.592    1.449    0.000    0.701    0.134    0.568   23.693   21.397    5.650
     26.110  428.819    1.282    0.033    0.919    0.100    0.614   22.831   20.878    6.261
     26.120  431.003    1.323    0.000    0.885    0.167    0.648   23.896   21.487    6.220
     26.130  427.599    1.376    0.000    0.794    0.134    0.606   23.412   21.090    5.996
     26.140  429.691    1.168    0.000    0.959    0.134    0.739   23.194   20.829    5.992
     26.150  434.978    1.202    0.000    0.959    0.067    0.720   23.768   21.735    6.186
     26.160  433.310    1.232    0.033    0.934    0.067    0.697   23.773   22.588    5.746
     26.170  431.684    1.179    0.000    0.972    0.138    0.550   23.276   21.922    5.844
     26.180  432.103    1.153    0.000    0.976    0.067    0.671   23.231   20.714    6.175
     26.190  434.699    1.176    0.067    0.895    0.067    0.800   22.977   20.812    6.127
     26.200  431.190    1.168    0.000    0.787    0.067    0.640   23.529   20.594    6.274
     26.210  429.359    1.179    0.000    0.588    0.100    0.595   23.483   21.003    5.744
     26.220  433.232    1.320    0.000    0.712    0.067    0.675   22.680   21.512    5.704
     26.230  433.155    1.232    0.000    0.634    0.100    0.712   22.963   21.732    5.855
     26.240  432.384    1.073    0.033    0.632    0.067    0.621   22.226   21.751    6.114
     26.250  437.654    1.232    0.000    0.712    0.067    0.675   22.879   21.256    6.256
     26.260  436.623    1.331    0.067    0.494    0.033    0.754   23.650   20.460    5.950
     26.270  434.754    1.100    0.000    0.761    0.033    0.550   24.395   21.463    5.713
     26.280  436.929    1.058    0.033    0.678    0.067    0.550   23.608   21.607    5.777
     26.290  436.396    1.088    0.000    0.672    0.067    0.542   24.164   21.148    5.926
     26.300  438.443    1.009    0.000    0.787    0.033    0.659   25.055   20.755    5.665
     26.310  436.206    1.107    0.000    0.839    0.033    0.614   23.725   21.161    5.625
     26.320  438.845    1.448    0.033    0.554    0.100    0.708   23.886   21.856    5.737
     26.330  436.857    1.217    0.000    0.738    0.100    0.621   23.571   21.176    6.164
     26.340  436.103    1.149    0.000    0.836    0.033    0.686   23.364   20.886    5.971
     26.350  432.228    1.240    0.033    0.872    0.134    0.629   22.730   20.968    5.917
     26.360  434.887    1.009    0.000    0.865    0.100    0.606   23.836   21.440    5.938
     26.370  434.544    1.217    0.033    0.681    0.100    0.629   23.569   21.725    5.657
     26.380  437.385    1.062    0.000    0.807    0.067    0.656   23.954   21.912    5.635
     26.390  437.684    1.259    0.000    0.840    0.067    0.712   23.849   21.156    5.252
     26.400  431.268    1.195    0.000    0.845    0.067    0.523   23.826   21.125    5.599
     26.410  435.319    1.100    0.033    0.828    0.100    0.728   23.586   21.834    5.741
     26.420  431.932    1.115    0.033    0.688    0.100    0.621   23.173   21.049    5.950
     26.430  433.965    1.357    0.000    0.748    0.100    0.504   24.105   21.254    5.695
     26.440  435.267    1.521    0.033    0.794    0.100    0.568   23.117   21.716    5.861
     26.450  432.430    1.160    0.033    0.641    0.067    0.739   22.482   21.488    5.713
     26.460  435.387    1.380    0.000    0.762    0.134    0.584   23.572   21.302    5.625
     26.470  435.142    1.020    0.000    0.829    0.134    0.553   22.685   21.023    5.919
     26.480  435.362    1.081    0.033    0.859    0.100    0.439   23.317   21.434    6.519
     26.490  433.195    1.126    0.000    0.525    0.067    0.777   23.099   21.681    6.174
     26.500  433.117    1.195    0.000    0.547    0.134    0.576   22.468   21.904    5.847
     26.510  436.190    1.323    0.033    0.635    0.134    0.723   23.192   20.992    6.469
     26.520  440.175    1.380    0.033    0.748    0.134    0.678   23.101   22.060    5.831
     26.530  436.548    1.376    0.000    0.487    0.033    0.584   23.444   21.516    6.308
     26.540  439.849    1.081    0.000    0.786    0.033    0.625   22.956   21.679    5.764
     26.550  436.524    1.213    0.000    0.487    0.134    0.640   23.401   21.327    5.435
     26.560  440.177    1.137    0.000    0.634    0.100    0.522   23.554   21.617    5.961
     26.570  434.822    1.399    0.000    0.719    0.067    0.587   23.296   22.077    5.733
     26.580  441.163    1.346    0.033    0.571    0.134    0.712   22.764   22.156    6.445
     26.590  433.705    1.354    0.000    0.732    0.067    0.648   22.069   22.226    5.443
     26.600  435.216    1.380    0.000    0.779    0.100    0.598   22.814   22.642    5.663
     26.610  436.174    1.221    0.000    0.778    0.201    0.564   22.477   22.719    5.762
     26.620  433.135    1.346    0.000    0.905    0.134    0.504   23.353   22.480    5.826
     26.630  433.546    1.176    0.000    0.796    0.167    0.655   22.762   22.163    5.691
     26.640  433.465    1.259    0.000    0.688    0.100    0.512   22.384   21.763    6.164
     26.650  432.029    1.232    0.000    0.740    0.167    0.421   22.540   21.279    5.859
     26.660  431.885    1.392    0.033    0.751    0.234    0.542   23.219   21.351    6.049
     26.670  435.295    1.232    0.000    0.625    0.067    0.561   22.795   22.497    5.781
     26.680  433.967    1.179    0.000    0.691    0.100    0.697   22.893   22.606    5.784
     26.690  431.920    1.069    0.000    0.507    0.100    0.614   22.735   22.604    5.921
     26.700  431.953    1.301    0.000    0.574    0.100    0.587   22.534   22.077    5.986
     26.710  430.460    1.259    0.000    0.683    0.100    0.550   22.482   21.644    5.591
     26.720  430.832    1.308    0.000    0.514    0.134    0.606   22.514   21.885    5.570
     26.730  430.729    1.141    0.000    0.571    0.201    0.591   22.833   22.020    5.697
     26.740  427.865    1.229    0.000    0.754    0.201    0.603   22.136   20.937    5.998
     26.750  431.989    1.115    0.000    0.547    0.167    0.675   22.316   21.339    5.594
     26.760  433.662    0.990    0.000    0.514    0.134    0.603   22.870   20.922    6.300
     26.770  436.678    1.202    0.100    0.600    0.268    0.550   23.155   22.353    5.716
     26.780  432.954    1.168    0.033    0.593    0.335    0.712   22.346   20.864    6.118
     26.790  431.270    1.084    0.000    0.560    0.167    0.640   22.821   21.262    6.251
     26.800  439.388    1.202    0.033    0.571    0.201    0.576   23.263   21.653    6.171
     26.810  437.557    1.035    0.000    0.600    0.134    0.489   23.187   22.156    5.820
     26.820  432.627    1.111    0.000    0.702    0.167    0.603   23.292   20.884    6.216
     26.830  432.173    1.043    0.067    0.745    0.201    0.603   22.758   21.135    5.657
     26.840  433.077    1.331    0.033    0.634    0.335    0.584   21.877   20.966    6.261
     26.850  439.132    1.221    0.000    0.560    0.234    0.568   22.685   20.541    6.282
     26.860  439.969    1.206    0.033    0.727    0.301    0.591   23.901   21.227    5.868
     26.870  436.976    1.141    0.000    0.607    0.301    0.606   24.256   21.807    5.946
     26.880  437.505    1.115    0.100    0.560    0.301    0.579   24.137   20.735    5.768
     26.890  435.063    1.035    0.033    0.507    0.301    0.655   24.139   21.496    5.560
     26.900  433.854    0.914    0.033    0.645    0.268    0.603   23.604   20.814    5.943
     26.910  433.561    1.168    0.033    0.487    0.335    0.652   24.551   21.247    5.782
     26.920  435.459    1.248    0.033    0.581    0.268    0.565   23.429   21.153    5.937
     26.930  435.100    1.285    0.033    0.585    0.234    0.652   23.515   20.933    5.735
     26.940  433.540    1.479    0.033    0.674    0.368    0.508   23.537   20.744    6.695
     26.950  434.269    1.141    0.033    0.683    0.301    0.462   23.439   19.735    6.434
     26.960  430.224    1.141    0.067    0.674    0.234    0.553   23.869   19.422    6.276
     26.970  436.920    1.221    0.033    0.794    0.234    0.550   23.346   20.582    5.942
     26.980  433.562    1.187    0.000    0.705    0.268    0.686   23.772   20.903    6.084
     26.990  434.535    1.308    0.067    0.607    0.134    0.648   23.250   21.229    5.685
     27.000  428.632    1.153    0.033    0.885    0.234    0.595   23.329   19.653    5.780
     27.010  429.116    1.168    0.000    0.624    0.268    0.470   23.720   20.189    5.902
     27.020  431.381    1.195    0.033    0.631    0.268    0.512   24.046   21.356    5.227
     27.030  431.633    1.115    0.100    0.634    0.335    0.519   23.516   20.901    5.519
     27.040  439.304    1.297    0.067    0.771    0.234    0.504   23.940   21.879    5.914
     27.050  433.133    1.206    0.100    0.765    0.268    0.496   23.858   20.386    6.077
     27.060  430.875    1.320    0.033    0.611    0.201    0.576   22.803   22.204    5.665
     27.070  433.228    1.062    0.033    0.607    0.234    0.538   23.539   20.426    6.129
     27.080  429.495    1.274    0.033    0.987    0.301    0.504   23.060   21.252    5.954
     27.090  435.072    1.179    0.067    0.863    0.268    0.690   23.220   20.689    6.253
     27.100  429.823    1.232    0.033    0.765    0.301    0.659   21.849   20.698    5.815
     27.110  430.240    1.229    0.033    0.712    0.368    0.550   22.868   20.532    6.033
     27.120  430.636    1.361    0.067    0.789    0.268    0.670   23.123   19.327    5.936
     27.130  432.990    1.137    0.000    0.586    0.201    0.587   23.271   20.350    6.457
     27.140  434.850    1.176    0.100    0.807    0.234    0.773   23.700   20.392    6.038
     27.150  432.701    1.259    0.067    0.743    0.201    0.675   23.033   20.141    5.917
     27.160  435.402    1.259    0.100    0.712    0.301    0.542   22.635   20.347    5.704
     27.170  432.412    1.263    0.067    0.660    0.167    0.749   22.641   20.231    6.270
     27.180  430.750    1.274    0.100    0.691    0.201    0.716   22.813   20.135    5.937
     27.190  433.993    1.047    0.033    0.708    0.100    0.610   22.413   20.192    5.926
     27.200  435.821    1.153    0.134    0.794    0.268    0.626   23.688   21.420    6.618
     27.210  433.084    1.320    0.067    0.701    0.301    0.595   23.487   19.705    6.435
     27.220  432.123    1.331    0.100    0.641    0.201    0.625   22.438   20.848    6.046
     27.230  431.185    1.195    0.033    0.734    0.301    0.478   23.425   20.888    5.946
     27.240  435.657    1.304    0.033    0.772    0.268    0.617   23.761   20.781    5.863
     27.250  436.960    1.168    0.167    0.758    0.268    0.595   23.071   20.972    5.525
     27.260  433.634    1.179    0.067    0.859    0.268    0.606   22.985   20.793    6.391
     27.270  430.325    1.415    0.033    0.814    0.268    0.595   23.369   20.761    6.171
     27.280  429.992    1.301    0.000    0.765    0.301    0.667   23.005   20.629    6.373
     27.290  432.898    1.179    0.000    0.754    0.301    0.648   23.774   20.146    6.056
     27.300  431.027    1.354    0.033    0.792    0.301    0.652   22.756   20.818    5.740
     27.310  431.736    1.267    0.067    0.747    0.335    0.561   22.589   19.625    5.645
     27.320  431.348    1.190    0.000    0.938    0.234    0.568   22.816   20.944    6.352
     27.330  433.499    1.168    0.033    0.815    0.301    0.800   23.090   21.104    5.986
     27.340  431.527    1.445    0.067    0.672    0.335    0.670   22.715   20.751    5.703
     27.350  430.677    1.149    0.100    0.561    0.335    0.515   22.866   20.791    6.360
     27.360  428.686    1.115    0.000    0.660    0.335    0.531   22.635   20.705    5.917
     27.370  427.356    1.213    0.033    0.727    0.301    0.648   22.985   20.464    5.485
     27.380  431.977    1.202    0.067    0.705    0.339    0.709   22.563   21.347    5.739
     27.390  426.035    1.141    0.134    0.729    0.373    0.553   22.451   20.817    5.983
     27.400  429.519    1.168    0.033    0.678    0.268    0.708   22.721   21.111    5.947
     27.410  430.204    1.115    0.033    0.708    0.335    0.625   23.207   21.015    5.873
     27.420  426.768    1.187    0.033    0.750    0.306    0.682   22.029   20.399    5.740
     27.430  432.404    1.141    0.033    0.809    0.234    0.515   22.528   20.942    5.989
     27.440  429.185    1.293    0.033    0.762    0.201    0.666   21.044   20.334    5.840
     27.450  425.554    1.255    0.033    0.720    0.234    0.587   22.555   20.676    5.898
     27.460  426.342    1.123    0.000    0.744    0.134    0.633   21.934   20.712    5.532
     27.470  427.092    1.301    0.000    0.773    0.301    0.542   22.022   20.756    6.048
     27.480  426.590    1.009    0.067    0.698    0.301    0.527   21.875   20.677    5.604
     27.490  429.412    1.043    0.000    0.896    0.268    0.474   22.634   20.610    6.276
     27.500  429.143    1.088    0.000    0.672    0.268    0.511   23.335   21.146    5.928
     27.510  433.397    1.259    0.067    0.738    0.306    0.595   23.594   20.653    5.837
     27.520  430.611    1.248    0.100    0.698    0.301    0.542   23.102   20.786    6.121
     27.530  433.420    1.141    0.033    0.613    0.268    0.511   24.137   20.212    5.887
     27.540  432.161    1.259    0.100    0.466    0.301    0.561   22.649   19.762    5.957
     27.550  429.394    1.354    0.000    0.707    0.301    0.652   21.972   20.733    5.650
     27.560  434.591    1.168    0.033    0.821    0.301    0.481   23.048   20.318    5.629
     27.570  432.611    1.141    0.033    0.560    0.301    0.542   22.682   20.726    5.305
     27.580  430.894    1.176    0.134    0.620    0.402    0.644   23.068   20.834    5.560
     27.590  425.943    1.168    0.000    0.620    0.268    0.534   22.050   20.324    5.599
     27.600  427.631    1.282    0.067    0.646    0.134    0.595   22.446   21.313    5.883
     27.610  428.903    1.035    0.033    0.687    0.335    0.598   22.209   20.732    5.667
     27.620  433.088    1.206    0.033    0.553    0.406    0.448   22.379   21.251    5.862
     27.630  429.984    1.160    0.167    0.693    0.234    0.455   23.244   20.636    5.774
     27.640  428.929    1.115    0.067    0.627    0.201    0.466   22.317   20.584    5.403
     27.650  430.496    1.202    0.033    0.878    0.335    0.542   22.763   20.410    5.724
     27.660  430.647    1.248    0.000    0.822    0.301    0.489   21.907   21.135    5.657
     27.670  433.198    1.229    0.067    0.581    0.301    0.610   23.045   20.899    6.193
     27.680  430.580    1.213    0.100    0.747    0.234    0.659   22.404   21.069    6.391
     27.690  428.855    1.195    0.033    0.641    0.167    0.515   22.463   20.892    5.915
     27.700  430.534    1.179    0.000    0.638    0.368    0.595   23.065   20.489    5.984
     27.710  429.785    1.062    0.033    0.545    0.234    0.648   22.136   21.053    6.873
     27.720  433.003    1.149    0.000    0.685    0.234    0.606   21.841   20.838    6.157
     27.730  430.461    1.100    0.000    0.674    0.268    0.663   23.726   20.803    6.810
     27.740  429.719    1.141    0.033    0.807    0.234    0.451   22.669   20.991    5.848
     27.750  429.476    0.982    0.033    0.701    0.167    0.637   21.161   20.031    6.013
     27.760  424.908    1.115    0.067    0.705    0.234    0.678   21.978   20.601    5.932
     27.770  433.053    1.088    0.033    0.574    0.335    0.542   22.510   20.847    5.847
     27.780  428.815    0.849    0.033    0.618    0.301    0.557   22.953   20.288    6.070
     27.790  428.708    1.035    0.033    0.726    0.402    0.625   22.563   21.100    5.950
     27.800  433.517    1.009    0.134    0.799    0.167    0.485   22.472   20.761    6.227
     27.810  434.407    1.213    0.000    0.709    0.268    0.527   23.233   20.797    5.898
     27.820  434.576    1.123    0.067    0.712    0.268    0.640   24.485   20.694    5.991
     27.830  432.355    1.301    0.033    0.645    0.301    0.636   22.823   20.255    6.386
     27.840  428.986    1.176    0.033    0.547    0.201    0.773   23.213   20.698    6.077
     27.850  431.736    1.051    0.033    0.631    0.368    0.500   23.586   21.194    6.005
     27.860  427.962    1.361    0.100    0.815    0.301    0.727   22.562   20.804    5.882
     27.870  435.951    1.392    0.033    0.424    0.268    0.742   22.668   21.524    6.563
     27.880  427.953    1.293    0.033    0.667    0.201    0.629   22.448   20.861    6.508
     27.890  434.873    1.062    0.067    0.487    0.268    0.568   23.279   21.711    6.161
     27.900  432.215    1.168    0.033    0.718    0.234    0.542   23.123   20.158    5.939
     27.910  432.633    1.153    0.000    0.454    0.301    0.701   22.755   20.408    5.636
     27.920  434.759    1.232    0.033    0.547    0.268    0.568   23.280   20.861    6.072
     27.930  432.123    1.069    0.033    0.514    0.201    0.659   23.680   20.501    6.243
     27.940  433.971    1.248    0.033    0.667    0.268    0.576   24.001   20.041    5.787
     27.950  434.017    1.335    0.000    0.660    0.167    0.659   22.973   20.626    6.171
     27.960  434.984    1.221    0.033    0.533    0.301    0.591   24.229   21.427    5.843
     27.970  433.905    1.202    0.000    0.560    0.301    0.568   23.350   21.019    5.244
     27.980  431.774    1.149    0.000    0.640    0.368    0.594   22.958   20.375    5.919
     27.990  429.818    1.327    0.000    0.605    0.268    0.701   22.416   20.300    5.751
     28.000  433.284    1.088    0.000    0.712    0.268    0.583   22.783   20.356    5.531
     28.010  430.775    1.126    0.033    0.538    0.301    0.659   22.975   20.173    5.651
     28.020  432.601    1.282    0.067    0.620    0.201    0.606   23.035   21.125    6.045
     28.030  432.959    1.073    0.033    0.574    0.368    0.622   22.012   19.496    6.016
     28.040  433.042    1.229    0.000    0.585    0.335    0.576   23.756   20.182    5.897
     28.050  433.865    1.195    0.000    0.761    0.234    0.724   22.704   20.008    5.989
     28.060  431.875    1.016    0.000    0.617    0.134    0.587   22.986   20.021    5.573
     28.070  436.332    1.202    0.000    0.540    0.201    0.735   22.855   20.551    5.481
     28.080  433.956    1.016    0.067    0.743    0.201    0.542   23.136   20.679    5.651
     28.090  431.319    1.096    0.067    0.607    0.268    0.686   22.574   19.911    5.486
     28.100  435.352    1.312    0.067    0.705    0.301    0.573   23.030   20.234    5.954
     28.110  435.285    0.956    0.067    0.545    0.201    0.686   23.785   19.885    5.178
     28.120  435.693    1.100    0.033    0.627    0.268    0.670   22.909   20.652    5.159
     28.130  432.054    1.240    0.000    0.605    0.201    0.603   22.868   20.065    5.554
     28.140  437.634    1.137    0.033    0.500    0.234    0.610   23.600   20.356    5.884
     28.150  436.559    1.232    0.067    0.691    0.335    0.606   23.391   20.416    5.530
     28.160  435.885    1.335    0.067    0.852    0.268    0.716   23.643   20.740    6.132
     28.170  435.034    1.096    0.100    0.605    0.301    0.663   23.127   19.896    5.346
     28.180  433.320    1.236    0.033    0.913    0.335    0.621   23.023   19.915    5.658
     28.190  434.068    1.259    0.000    0.652    0.301    0.625   23.084   19.701    6.151
     28.200  432.897    1.376    0.033    0.581    0.234    0.652   23.292   19.971    5.903
     28.210  435.203    1.206    0.067    0.792    0.201    0.663   23.256   20.095    5.933
     28.220  433.355    1.141    0.033    0.701    0.234    0.728   22.900   20.139    5.532
     28.230  431.091    1.179    0.100    0.694    0.368    0.603   22.271   20.321    6.264
     28.240  432.437    1.047    0.067    0.821    0.201    0.603   23.316   19.851    5.660
     28.250  428.867    1.035    0.033    1.090    0.301    0.617   22.016   19.403    5.204
     28.260  433.679    1.009    0.100    1.011    0.234    0.762   23.070   20.045    5.725
     28.270  434.189    1.312    0.033    0.882    0.268    0.670   23.365   20.781    5.752
     28.280  430.294    1.323    0.067    0.956    0.234    0.712   22.579   19.757    5.536
     28.290  432.591    1.278    0.033    0.792    0.268    0.686   23.342   20.687    5.427
     28.300  429.322    1.126    0.033    0.727    0.335    0.750   23.326   19.712    5.896
     28.310  428.551    1.331    0.067    0.840    0.167    0.716   22.768   20.035    5.890
     28.320  431.969    1.028    0.000    0.786    0.201    0.762   22.962   20.251    5.683
     28.330  428.284    1.206    0.067    0.765    0.234    0.697   22.428   20.677    5.482
     28.340  428.825    1.035    0.100    0.745    0.234    0.686   23.182   21.374    5.485
     28.350  432.594    1.153    0.067    0.872    0.301    0.675   22.785   19.734    5.692
     28.360  426.792    1.062    0.033    0.772    0.268    0.626   23.020   19.859    5.292
     28.370  429.996    1.187    0.000    0.727    0.268    0.678   23.185   20.951    5.880
     28.380  425.635    0.982    0.067    0.792    0.234    0.553   22.811   20.369    5.945
     28.390  427.520    1.232    0.000    0.805    0.234    0.716   23.773   20.672    5.646
     28.400  426.660    1.149    0.033    0.962    0.234    0.603   23.227   20.461    5.739
     28.410  429.838    1.062    0.033    0.747    0.272    0.678   23.675   20.130    5.606
     28.420  429.500    1.320    0.033    0.852    0.268    0.690   22.884   20.105    5.252
     28.430  428.730    1.123    0.000    0.727    0.201    0.568   23.209   20.208    5.493
     28.440  432.308    1.195    0.067    0.691    0.335    0.587   22.792   20.318    5.869
     28.450  430.139    1.183    0.100    0.923    0.301    0.606   22.564   20.114    5.910
     28.460  431.247    1.134    0.000    0.912    0.301    0.614   22.671   20.143    5.256
     28.470  430.609    1.195    0.067    0.754    0.268    0.716   23.327   20.954    5.695
     28.480  432.815    1.043    0.033    0.687    0.234    0.686   22.189   21.444    5.595
     28.490  428.347    1.096    0.000    0.780    0.201    0.617   23.943   20.587    5.604
     28.500  430.852    1.126    0.000    0.787    0.234    0.481   23.469   20.678    5.892
     28.510  429.524    1.320    0.000    0.783    0.268    0.466   23.539   19.553    5.668
     28.520  429.579    1.123    0.000    0.685    0.201    0.515   23.643   19.969    5.590
     28.530  428.298    1.255    0.000    0.674    0.167    0.705   22.921   19.973    5.412
     28.540  431.389    1.035    0.000    0.560    0.201    0.625   23.610   20.248    5.533
     28.550  430.105    1.141    0.067    0.660    0.167    0.656   22.929   19.725    5.540
     28.560  427.288    1.016    0.000    0.687    0.167    0.636   22.981   20.667    5.338
     28.570  431.014    1.232    0.100    0.687    0.268    0.652   23.479   20.563    5.471
     28.580  431.832    1.195    0.033    0.818    0.201    0.614   23.666   20.393    5.788
     28.590  433.741    1.141    0.033    0.653    0.268    0.712   23.883   20.776    5.639
     28.600  434.990    1.157    0.033    0.725    0.335    0.697   23.465   21.151    5.609
     28.610  436.373    1.255    0.033    0.607    0.201    0.739   23.952   20.479    5.515
     28.620  434.157    1.176    0.033    0.634    0.301    0.599   23.187   19.401    5.974
     28.630  436.332    1.267    0.100    0.801    0.268    0.622   23.844   21.136    5.615
     28.640  437.719    1.096    0.067    0.691    0.502    0.720   24.000   19.527    5.401
     28.650  434.149    1.176    0.033    0.533    0.268    0.784   23.853   20.529    5.509
     28.660  437.273    1.088    0.000    0.660    0.301    0.701   23.086   20.871    5.855
     28.670  430.048    1.088    0.000    0.674    0.234    0.667   23.317   20.253    5.975
     28.680  428.817    1.115    0.033    0.593    0.268    0.648   22.568   19.735    5.710
     28.690  427.651    1.069    0.033    0.578    0.201    0.659   23.995   19.727    5.957
     28.700  429.948    1.267    0.000    0.741    0.268    0.538   22.513   20.398    5.854
     28.710  431.505    1.229    0.000    0.780    0.234    0.644   21.981   20.674    6.047
     28.720  428.943    1.168    0.000    0.751    0.234    0.720   22.027   20.136    5.867
     28.730  430.497    1.088    0.000    0.581    0.268    0.633   22.690   19.916    6.285
     28.740  430.742    1.035    0.000    0.641    0.268    0.606   23.753   19.769    5.909
     28.750  428.080    1.020    0.000    0.725    0.201    0.606   23.640   19.575    5.666
     28.760  428.975    1.123    0.033    0.627    0.201    0.599   22.481   20.633    5.854
     28.770  423.960    1.149    0.000    0.718    0.301    0.542   22.193   20.761    5.962
     28.780  424.169    1.123    0.033    0.673    0.268    0.557   22.752   19.894    6.041
     28.790  429.888    1.149    0.067    0.736    0.234    0.697   22.226   20.475    6.052
     28.800  428.059    1.126    0.000    0.585    0.201    0.728   22.725   19.062    5.900
     28.810  430.593    1.229    0.000    0.720    0.167    0.670   22.287   19.970    6.315
     28.820  432.189    1.206    0.033    0.593    0.368    0.705   22.739   20.110    5.729
     28.830  433.883    1.141    0.000    0.747    0.167    0.519   23.127   19.587    5.855
     28.840  435.637    1.141    0.000    0.727    0.234    0.761   22.918   19.946    5.837
     28.850  433.473    1.115    0.033    0.727    0.268    0.617   22.847   20.016    5.558
     28.860  436.550    1.115    0.000    0.740    0.134    0.610   23.748   19.606    5.267
     28.870  434.424    1.202    0.033    0.887    0.201    0.584   22.938   20.536    5.867
     28.880  429.270    1.096    0.033    0.824    0.234    0.606   22.642   19.689    5.696
     28.890  432.150    1.073    0.000    0.794    0.268    0.705   22.825   19.719    5.726
     28.900  430.350    1.005    0.033    0.720    0.268    0.784   23.281   21.020    5.613
     28.910  429.037    1.149    0.033    0.698    0.268    0.781   23.002   20.268    5.345
     28.920  430.852    1.320    0.100    0.620    0.368    0.595   22.094   19.794    5.637
     28.930  425.695    1.361    0.067    0.793    0.339    0.584   22.376   20.105    6.014
     28.940  428.399    1.149    0.067    0.732    0.306    0.568   22.647   20.127    6.306
     28.950  425.691    1.361    0.000    0.631    0.335    0.538   23.134   19.597    6.114
     28.960  429.440    1.179    0.067    0.857    0.268    0.599   22.440   19.752    5.460
     28.970  429.373    1.232    0.000    0.790    0.335    0.561   22.705   20.589    5.569
     28.980  429.006    1.141    0.067    0.702    0.301    0.644   23.154   20.746    5.845
     28.990  425.454    1.232    0.033    0.811    0.339    0.470   22.457   20.102    5.731
     29.000  426.842    1.134    0.033    0.658    0.301    0.697   22.318   20.491    5.909
     29.010  429.890    1.202    0.134    0.684    0.368    0.584   23.283   20.638    4.998
     29.020  427.041    1.035    0.033    0.574    0.268    0.549   23.079   20.313    5.986
     29.030  423.922    1.168    0.033    0.554    0.373    0.626   22.812   20.629    5.131
     29.040  431.885    1.016    0.067    0.732    0.306    0.436   22.438   21.041    5.682
     29.050  428.446    1.202    0.067    0.725    0.402    0.573   22.742   20.531    5.571
     29.060  427.924    1.077    0.033    0.521    0.301    0.633   22.315   20.964    5.375
     29.070  429.550    1.035    0.100    0.720    0.368    0.523   23.507   20.318    4.661
     29.080  426.734    1.111    0.033    0.684    0.301    0.561   22.309   19.987    5.716
     29.090  421.907    1.168    0.067    0.673    0.335    0.732   22.865   20.415    5.435
     29.100  431.155    1.202    0.067    0.653    0.268    0.655   22.801   19.613    5.981
     29.110  430.896    1.153    0.033    0.665    0.339    0.659   23.456   20.179    5.516
     29.120  427.892    1.232    0.067    0.785    0.301    0.689   22.867   20.468    5.222
     29.130  429.631    1.149    0.033    0.773    0.301    0.697   22.980   19.383    5.640
     29.140  430.304    1.016    0.100    0.701    0.268    0.564   23.952   20.506    5.653
     29.150  430.184    1.062    0.000    0.547    0.201    0.542   24.413   20.408    5.672
     29.160  427.306    1.263    0.000    0.551    0.368    0.527   22.931   20.151    5.658
     29.170  431.578    1.217    0.033    0.845    0.301    0.682   23.764   20.817    5.880
     29.180  429.423    1.232    0.000    0.694    0.234    0.614   22.622   21.091    5.620
     29.190  429.811    1.274    0.033    0.620    0.234    0.603   23.116   20.625    5.854
     29.200  426.713    1.206    0.000    0.621    0.234    0.648   23.417   21.156    5.725
     29.210  429.961    1.240    0.000    0.651    0.234    0.633   22.760   20.915    5.517
     29.220  424.541    1.274    0.000    0.634    0.167    0.584   21.694   20.789    5.497
     29.230  426.536    1.153    0.033    0.640    0.268    0.625   22.354   19.953    5.653
     29.240  423.617    1.308    0.000    0.620    0.268    0.489   22.261   20.586    5.392
     29.250  427.350    1.206    0.033    0.518    0.201    0.515   23.777   20.333    5.610
     29.260  426.778    1.259    0.067    0.560    0.201    0.557   23.526   20.160    5.651
     29.270  427.185    1.301    0.033    0.747    0.234    0.636   23.185   21.223    5.450
     29.280  423.360    1.274    0.000    0.665    0.201    0.580   22.765   19.577    5.521
     29.290  424.247    0.982    0.000    0.740    0.201    0.515   21.852   20.599    5.545
     29.300  426.282    1.168    0.033    0.785    0.268    0.428   23.339   19.687    5.178
     29.310  423.296    1.111    0.033    0.713    0.167    0.583   23.224   20.124    5.317
     29.320  430.331    1.107    0.000    0.627    0.234    0.497   23.155   21.026    5.884
     29.330  427.171    1.354    0.000    0.706    0.201    0.527   23.613   20.137    5.803
     29.340  430.036    1.361    0.000    0.593    0.234    0.622   23.893   20.443    5.372
     29.350  429.992    1.073    0.000    0.737    0.201    0.625   23.322   19.485    5.606
     29.360  425.677    1.104    0.000    0.640    0.167    0.603   23.928   19.910    5.696
     29.370  426.053    1.365    0.000    0.611    0.201    0.564   22.980   20.000    5.316
     29.380  424.014    1.297    0.000    0.740    0.201    0.648   23.262   19.852    5.551
     29.390  425.532    1.308    0.000    0.633    0.201    0.637   22.384   19.469    5.539
     29.400  428.829    1.232    0.000    0.700    0.134    0.587   23.887   19.965    5.782
     29.410  428.535    1.414    0.000    0.771    0.268    0.538   23.694   19.269    5.870
     29.420  430.394    1.141    0.000    0.677    0.167    0.610   23.649   18.965    6.221
     29.430  429.359    1.073    0.033    0.700    0.201    0.731   24.256   18.928    5.957
     29.440  432.699    1.153    0.000    0.631    0.234    0.754   25.078   19.280    6.263
     29.450  427.480    1.248    0.000    0.613    0.201    0.550   24.839   19.077    6.014
     29.460  432.606    1.335    0.000    0.680    0.234    0.645   24.496   19.899    5.559
     29.470  431.694    1.141    0.033    0.560    0.201    0.625   23.942   19.535    6.089
     29.480  430.890    1.232    0.033    0.744    0.301    0.686   22.562   20.629    5.980
     29.490  429.021    1.168    0.094    0.726    0.234    0.603   23.878   19.809    5.839
     29.500  428.314    1.141    0.033    0.706    0.234    0.576   24.024   21.077    5.526
     29.510  432.496    1.285    0.100    0.646    0.234    0.728   24.598   20.094    5.864
     29.520  432.204    1.392    0.033    0.526    0.373    0.667   23.713   19.711    5.493
     29.530  429.254    0.990    0.033    0.640    0.368    0.723   22.666   19.787    5.362
     29.540  436.078    1.248    0.067    0.646    0.234    0.572   23.084   20.022    5.748
     29.550  431.911    1.073    0.067    0.479    0.306    0.709   24.080   20.590    5.865
     29.560  431.820    1.232    0.067    0.807    0.268    0.788   23.753   20.768    5.626
     29.570  435.073    1.221    0.100    0.571    0.339    0.652   24.225   20.020    5.939
     29.580  435.901    1.100    0.033    0.613    0.301    0.743   24.006   19.936    5.682
     29.590  436.746    1.062    0.033    0.697    0.335    0.633   23.770   20.968    5.888
     29.600  432.916    1.195    0.033    0.670    0.268    0.629   23.078   21.085    5.197
     29.610  436.548    1.248    0.033    0.744    0.301    0.750   22.837   20.988    5.540
     29.620  435.767    1.248    0.033    0.765    0.268    0.689   23.616   20.626    5.962
     29.630  435.733    1.202    0.033    0.793    0.201    0.701   22.652   22.114    5.420
     29.640  436.374    1.282    0.033    0.579    0.368    0.617   23.829   21.213    5.574
     29.650  435.044    1.009    0.033    0.660    0.335    0.603   23.047   20.950    5.092
     29.660  435.851    1.373    0.067    0.713    0.268    0.671   23.185   20.734    5.925
     29.670  436.880    1.373    0.100    0.593    0.402    0.716   24.274   20.098    5.563
     29.680  435.195    1.248    0.000    0.725    0.301    0.648   23.662   19.987    5.670
     29.690  434.942    1.285    0.000    0.680    0.268    0.656   23.807   20.333    5.205
     29.700  436.368    1.274    0.067    0.711    0.402    0.678   24.697   19.304    5.266
     29.710  437.445    1.153    0.067    0.624    0.335    0.739   24.665   20.677    5.500
     29.720  434.359    1.392    0.067    0.700    0.335    0.690   24.067   19.365    5.705
     29.730  432.585    1.392    0.067    0.740    0.268    0.758   22.623   20.216    5.405
     29.740  431.266    0.929    0.033    0.600    0.402    0.587   23.615   20.237    5.343
     29.750  433.495    1.308    0.000    0.694    0.234    0.640   23.798   20.014    5.606
     29.760  430.856    1.206    0.033    0.691    0.268    0.640   22.669   20.130    5.896
     29.770  433.327    1.312    0.067    0.762    0.234    0.637   23.084   20.124    5.566
     29.780  430.584    1.202    0.100    0.853    0.301    0.739   22.676   20.237    6.132
     29.790  432.423    1.418    0.033    0.658    0.335    0.515   22.478   19.890    5.639
     29.800  435.995    1.392    0.000    0.711    0.201    0.678   23.589   20.328    5.882
     29.810  432.632    1.221    0.000    0.713    0.167    0.568   23.230   20.286    5.886
     29.820  430.210    1.285    0.000    0.660    0.234    0.629   23.500   21.061    5.482
     29.830  431.319    1.312    0.000    0.704    0.167    0.614   22.540   21.141    5.879
     29.840  428.395    1.126    0.000    0.705    0.134    0.591   22.445   20.531    5.424
     29.850  431.408    1.350    0.000    0.831    0.234    0.704   22.810   21.144    5.620
     29.860  432.440    1.392    0.000    0.827    0.234    0.497   23.363   20.697    5.373
     29.870  430.623    1.096    0.033    0.945    0.335    0.550   22.804   21.061    5.251
     29.880  433.931    1.240    0.033    0.927    0.234    0.670   22.593   20.581    5.652
     29.890  435.434    1.206    0.000    0.919    0.268    0.667   22.787   21.366    5.521
     29.900  430.251    1.179    0.000    0.680    0.268    0.606   21.615   20.552    5.359
     29.910  436.531    1.035    0.060    0.700    0.268    0.629   22.841   21.421    5.995
     29.920  432.873    1.168    0.000    0.727    0.201    0.716   23.022   20.866    5.895
     29.930  435.095    1.141    0.000    0.740    0.201    0.572   22.962   21.237    5.578
     29.940  434.053    1.270    0.067    0.930    0.234    0.796   22.910   20.830    5.482
     29.950  431.914    1.301    0.000    0.881    0.100    0.637   22.902   20.983    6.150
     29.960  432.977    1.267    0.033    0.838    0.167    0.731   22.459   20.700    5.299
     29.970  430.910    1.073    0.033    0.658    0.201    0.663   23.032   21.078    5.620
     29.980  430.737    1.047    0.033    0.758    0.201    0.663   22.934   21.077    5.267
     29.990  429.415    1.100    0.000    0.713    0.134    0.663   23.810   20.410    5.457
     30.000  428.951    1.206    0.033    0.667    0.134    0.697   23.493   20.504    5.738
     30.010  432.322    1.217    0.033    0.773    0.167    0.686   23.564   19.958    5.997
     30.020  429.200    1.137    0.033    0.827    0.301    0.678   23.504   21.352    5.628
     30.030  429.396    1.069    0.033    0.778    0.167    0.561   23.767   20.564    5.925
     30.040  430.388    1.111    0.033    0.733    0.272    0.596   23.619   20.678    5.964
     30.050  433.628    1.281    0.033    0.792    0.268    0.633   23.245   19.773    5.769
     30.060  430.134    1.073    0.100    0.747    0.339    0.625   23.189   20.822    5.340
     30.070  431.312    1.088    0.134    0.800    0.339    0.720   23.244   20.137    5.496
     30.080  432.998    1.153    0.067    0.964    0.301    0.583   22.696   20.093    5.707
     30.090  428.512    1.103    0.067    0.747    0.368    0.564   22.162   20.055    6.148
     30.100  430.000    1.195    0.100    0.807    0.301    0.648   21.805   19.819    5.856
     30.110  430.213    0.990    0.000    0.687    0.268    0.455   22.203   20.023    5.765
     30.120  428.956    1.217    0.067    0.698    0.335    0.443   20.975   20.204    5.858
     30.130  434.423    1.047    0.067    0.694    0.234    0.678   22.369   20.123    6.097
     30.140  431.729    1.062    0.067    0.593    0.268    0.645   23.384   19.858    5.299
     30.150  429.866    1.179    0.000    0.831    0.201    0.504   22.047   20.534    5.836
     30.160  431.665    1.134    0.000    0.804    0.167    0.705   21.763   19.587    5.717
     30.170  427.347    1.062    0.000    0.840    0.234    0.617   21.786   19.894    5.637
     30.180  428.834    1.035    0.033    0.747    0.268    0.466   23.157   19.843    5.550
     30.190  426.012    1.213    0.033    0.833    0.368    0.659   23.041   19.645    5.401
     30.200  427.125    1.335    0.033    0.828    0.268    0.584   23.337   21.243    5.196
     30.210  429.818    1.088    0.067    0.713    0.301    0.610   23.336   20.841    5.470
     30.220  432.059    1.202    0.067    0.874    0.234    0.678   22.854   20.839    5.246
     30.230  427.843    1.073    0.067    0.747    0.234    0.618   22.966   20.387    5.308
     30.240  424.169    1.206    0.033    0.902    0.301    0.455   22.684   20.260    5.293
     30.250  431.088    1.126    0.100    0.807    0.100    0.762   23.803   19.696    5.622
     30.260  429.148    1.452    0.000    0.653    0.268    0.614   22.104   20.143    5.451
     30.270  433.419    1.160    0.067    0.833    0.234    0.648   23.004   20.408    6.012
     30.280  432.812    1.009    0.033    0.713    0.335    0.640   22.729   20.768    5.836
     30.290  435.170    1.020    0.067    0.767    0.301    0.625   23.340   20.514    6.346
     30.300  430.984    1.111    0.000    0.787    0.301    0.633   23.404   19.274    5.713
     30.310  431.551    1.248    0.067    0.713    0.301    0.659   22.522   20.165    5.748
     30.320  431.934    1.069    0.033    0.708    0.268    0.504   22.376   20.481    5.586
     30.330  433.424    1.062    0.000    0.648    0.234    0.633   22.917   20.681    5.454
     30.340  433.058    1.475    0.033    0.708    0.335    0.485   22.091   20.563    5.595
     30.350  429.707    1.179    0.033    0.712    0.234    0.675   22.967   20.657    5.601
     30.360  428.209    1.195    0.100    0.595    0.335    0.796   21.937   21.243    5.503
     30.370  432.065    1.126    0.033    0.701    0.201    0.557   23.089   20.324    5.626
     30.380  431.181    1.297    0.033    0.607    0.301    0.701   23.017   20.233    5.355
     30.390  429.331    1.096    0.067    0.828    0.301    0.659   23.252   20.378    5.459
     30.400  433.059    1.149    0.067    0.847    0.368    0.871   21.751   21.003    5.596
     30.410  432.979    1.285    0.067    0.741    0.234    0.679   22.467   21.099    5.818
     30.420  433.545    1.100    0.033    0.787    0.301    0.712   23.007   20.702    5.359
     30.430  432.896    1.107    0.033    0.888    0.335    0.693   22.064   21.408    5.414
     30.440  430.676    1.115    0.033    0.687    0.301    0.724   21.647   21.107    4.918
     30.450  430.041    1.418    0.033    0.818    0.201    0.834   22.362   21.224    5.533
     30.460  431.758    1.028    0.033    0.878    0.234    0.716   22.514   21.184    5.800
     30.470  427.460    1.179    0.067    0.949    0.268    0.686   22.339   20.421    5.793
     30.480  427.871    1.096    0.000    0.919    0.234    0.720   22.136   21.713    5.405
     30.490  430.385    1.327    0.033    0.843    0.268    0.667   22.852   20.698    5.369
     30.500  430.434    1.415    0.000    0.761    0.234    0.750   22.570   21.306    5.593
     30.510  427.321    1.259    0.000    0.787    0.234    0.807   22.996   19.922    5.364
     30.520  430.586    1.088    0.000    0.734    0.268    0.678   23.145   20.693    5.563
     30.530  426.084    0.929    0.067    0.907    0.268    0.735   23.389   20.367    5.602
     30.540  428.090    1.123    0.067    0.747    0.335    0.663   23.320   20.327    5.619
     30.550  426.122    1.213    0.067    0.811    0.234    0.640   23.468   20.251    5.358
     30.560  425.591    1.153    0.067    0.818    0.368    0.591   22.617   20.234    5.581
     30.570  427.535    1.312    0.067    0.854    0.268    0.595   22.669   20.013    5.458
     30.580  428.232    1.062    0.033    0.852    0.335    0.591   23.180   19.842    5.243
     30.590  426.041    1.297    0.000    0.792    0.268    0.682   22.255   20.057    5.484
     30.600  426.669    0.929    0.033    0.852    0.335    0.629   23.440   20.545    5.321
     30.610  428.064    1.327    0.033    0.758    0.268    0.728   23.210   19.974    6.083
     30.620  426.131    1.115    0.067    0.747    0.335    0.739   22.035   19.694    5.795
     30.630  427.321    1.141    0.033    0.898    0.201    0.701   22.144   21.100    6.125
     30.640  426.496    1.123    0.000    0.868    0.234    0.640   22.183   20.067    5.502
     30.650  426.729    1.088    0.000    0.765    0.335    0.712   21.740   20.068    6.302
     30.660  432.459    1.115    0.134    0.852    0.201    0.728   22.445   20.732    5.935
     30.670  425.854    1.115    0.033    0.736    0.335    0.656   21.852   19.854    5.400
     30.680  424.698    1.316    0.067    0.864    0.234    0.633   22.286   20.279    5.557
     30.690  427.711    1.206    0.100    0.754    0.268    0.735   22.555   21.011    5.697
     30.700  423.875    1.035    0.033    0.713    0.335    0.750   21.988   20.141    5.566
     30.710  423.064    1.137    0.000    0.822    0.335    0.633   22.298   19.793    5.414
     30.720  423.533    1.320    0.067    0.814    0.268    0.640   22.389   19.781    5.517
     30.730  424.529    1.213    0.033    0.687    0.234    0.573   22.617   19.807    5.477
     30.740  426.359    0.956    0.033    0.713    0.301    0.595   22.012   21.221    5.101
     30.750  427.577    1.035    0.134    0.740    0.301    0.693   22.209   19.894    5.539
     30.760  428.187    1.096    0.033    0.796    0.201    0.728   22.685   20.929    5.175
     30.770  429.684    1.206    0.033    0.856    0.268    0.682   22.215   19.841    5.149
     30.780  426.707    1.115    0.033    0.861    0.234    0.599   22.209   19.734    5.448
     30.790  423.650    1.062    0.067    0.899    0.234    0.659   21.685   19.934    5.507
     30.800  428.405    1.115    0.033    0.801    0.234    0.603   23.017   20.450    5.782
     30.810  426.655    1.202    0.100    0.761    0.268    0.576   22.396   20.266    6.213
     30.820  431.006    1.081    0.033    0.825    0.268    0.670   21.922   20.126    5.544
     30.830  427.801    1.195    0.000    0.832    0.234    0.443   21.549   20.015    5.912
     30.840  429.072    1.255    0.067    0.747    0.201    0.550   22.446   20.496    5.075
     30.850  430.594    1.301    0.033    0.765    0.301    0.515   22.481   20.563    6.011
     30.860  427.269    1.464    0.033    0.768    0.268    0.682   21.757   20.690    5.495
     30.870  430.627    1.339    0.000    0.734    0.201    0.584   22.789   19.724    5.837
     30.880  424.580    1.293    0.000    0.834    0.335    0.553   22.861   20.548    5.789
     30.890  428.544    1.126    0.067    0.694    0.234    0.462   22.442   19.479    5.790
     30.900  430.326    1.122    0.000    0.787    0.201    0.648   22.669   19.706    5.183
     30.910  430.590    1.339    0.000    0.745    0.201    0.610   22.794   20.414    5.692
     30.920  425.194    1.308    0.033    0.818    0.301    0.705   22.143   20.101    5.449
     30.930  427.526    1.407    0.000    0.785    0.234    0.765   22.268   20.469    5.675
     30.940  421.108    1.221    0.033    0.796    0.301    0.576   22.240   20.639    5.344
     30.950  423.594    1.248    0.033    0.785    0.268    0.659   21.775   20.282    6.049
     30.960  428.975    1.153    0.067    0.792    0.234    0.659   22.256   19.966    5.775
     30.970  424.114    1.141    0.033    0.751    0.234    0.701   22.279   20.751    5.530
     30.980  419.693    1.062    0.033    0.720    0.268    0.508   22.309   19.834    5.731
     30.990  418.525    0.929    0.067    0.779    0.234    0.690   21.225   20.481    5.869
     31.000  420.428    1.009    0.100    0.780    0.268    0.731   22.178   21.122    5.423
     31.010  425.537    0.956    0.067    0.747    0.301    0.576   22.833   19.714    5.418
     31.020  425.272    1.229    0.033    0.653    0.301    0.758   22.709   19.692    5.336
     31.030  428.157    1.195    0.000    0.645    0.268    0.701   23.318   20.356    5.104
     31.040  426.852    1.047    0.033    0.787    0.234    0.610   22.716   19.092    6.090
     31.050  426.806    1.160    0.000    0.708    0.301    0.614   22.675   21.074    5.236
     31.060  427.462    1.179    0.033    0.660    0.234    0.614   22.723   19.361    5.908
     31.070  425.129    1.100    0.100    0.727    0.201    0.599   22.038   20.108    5.579
     31.080  422.418    1.035    0.067    0.776    0.335    0.603   22.177   19.577    5.154
     31.090  427.768    1.373    0.033    0.658    0.201    0.693   23.387   20.573    5.786
     31.100  427.716    1.392    0.033    0.754    0.201    0.610   22.868   20.440    5.024
     31.110  423.734    1.062    0.033    0.600    0.234    0.606   22.742   19.714    5.646
     31.120  428.017    1.195    0.100    0.919    0.402    0.587   23.437   20.326    5.970
     31.130  429.604    1.134    0.067    0.641    0.268    0.625   23.192   20.941    5.922
     31.140  424.489    1.035    0.033    0.758    0.234    0.594   24.102   20.093    5.601
     31.150  419.750    1.126    0.000    0.738    0.268    0.569   23.037   19.880    5.840
     31.160  424.662    1.153    0.000    0.852    0.268    0.640   23.892   20.344    5.231
     31.170  429.340    1.312    0.000    0.732    0.234    0.629   23.502   20.945    5.686
     31.180  424.382    1.187    0.033    0.747    0.335    0.595   23.368   21.100    5.397
     31.190  426.848    1.213    0.067    0.912    0.201    0.682   23.240   20.418    5.966
     31.200  426.576    1.187    0.033    0.767    0.368    0.667   23.137   20.467    5.492
     31.210  425.966    1.179    0.033    0.799    0.301    0.678   23.267   20.002    5.685
     31.220  426.932    1.100    0.100    0.952    0.368    0.603   23.396   20.984    5.438
     31.230  421.864    1.267    0.033    0.799    0.301    0.652   23.373   20.330    4.817
     31.240  425.597    1.195    0.033    0.912    0.301    0.610   23.522   20.627    5.567
     31.250  425.031    1.343    0.067    0.812    0.234    0.678   22.517   20.798    5.664
     31.260  425.586    1.176    0.033    0.758    0.201    0.614   23.210   20.985    5.657
     31.270  418.987    1.195    0.033    0.792    0.301    0.538   22.247   20.411    5.658
     31.280  426.217    1.069    0.033    0.917    0.268    0.644   23.603   20.407    5.319
     31.290  423.848    1.096    0.033    0.672    0.201    0.568   23.243   20.807    5.752
     31.300  430.129    1.149    0.067    0.638    0.201    0.621   22.173   21.015    6.043
     31.310  426.759    1.047    0.033    0.761    0.301    0.580   22.896   20.942    5.665
     31.320  426.411    1.179    0.033    0.722    0.301    0.595   23.335   20.742    5.485
     31.330  424.379    0.956    0.033    0.713    0.301    0.682   22.802   20.191    5.600
     31.340  423.887    1.141    0.067    0.751    0.268    0.656   22.807   20.938    5.937
     31.350  429.619    1.282    0.100    0.716    0.268    0.667   23.126   20.818    5.576
     31.360  422.472    1.047    0.033    0.767    0.167    0.656   23.331   20.662    5.259
     31.370  428.742    1.248    0.067    0.691    0.335    0.603   21.761   21.173    5.850
     31.380  425.118    1.111    0.067    0.653    0.306    0.636   23.118   21.561    5.372
     31.390  423.852    1.498    0.000    0.821    0.234    0.584   23.131   20.550    5.066
     31.400  430.920    1.380    0.000    0.725    0.134    0.568   23.080   21.787    5.760
     31.410  430.061    1.339    0.033    0.754    0.301    0.629   24.247   21.192    5.566
     31.420  429.428    1.293    0.067    0.859    0.134    0.705   23.408   21.642    5.412
     31.430  433.994    1.289    0.000    0.878    0.134    0.663   23.369   21.717    5.823
     31.440  433.409    1.213    0.000    0.701    0.167    0.712   23.657   21.817    5.535
     31.450  427.455    1.335    0.067    0.720    0.268    0.633   23.182   20.769    6.051
     31.460  429.494    1.248    0.000    0.751    0.201    0.633   23.676   20.900    6.156
     31.470  426.954    1.403    0.033    0.747    0.201    0.739   24.506   20.415    5.335
     31.480  424.871    1.323    0.100    0.852    0.134    0.705   23.572   20.497    5.433
     31.490  431.446    1.293    0.033    0.859    0.100    0.576   23.890   20.860    5.922
     31.500  432.255    1.248    0.033    1.028    0.234    0.614   23.286   20.603    6.340
     31.510  431.105    1.209    0.000    0.574    0.268    0.584   23.895   21.040    6.361
     31.520  430.207    1.118    0.000    0.718    0.134    0.709   23.156   20.710    6.049
     31.530  427.643    1.206    0.000    0.827    0.134    0.621   23.395   20.949    6.426
     31.540  428.400    1.232    0.033    0.732    0.100    0.811   23.359   20.980    5.928
     31.550  429.589    1.179    0.033    0.662    0.033    0.652   23.936   21.898    6.867
     31.560  429.427    1.195    0.000    0.905    0.100    0.614   23.746   21.765    6.016
     31.570  430.767    1.259    0.000    0.919    0.100    0.462   22.337   21.580    6.174
     31.580  431.160    1.141    0.033    0.787    0.100    0.466   23.625   21.167    5.927
     31.590  430.753    1.107    0.000    0.727    0.167    0.603   23.992   21.242    6.078
     31.600  432.889    1.100    0.033    0.822    0.134    0.572   22.772   20.824    6.014
     31.610  431.045    1.259    0.000    0.732    0.201    0.598   23.137   21.172    5.731
     31.620  428.387    1.274    0.000    0.818    0.067    0.572   22.345   20.320    5.680
     31.630  425.912    1.073    0.067    0.785    0.167    0.591   22.664   20.524    5.548
     31.640  425.953    1.141    0.067    0.761    0.134    0.508   22.044   20.787    5.434
     31.650  427.235    1.115    0.033    0.859    0.134    0.667   22.655   21.122    5.756
     31.660  425.998    0.963    0.000    0.758    0.100    0.633   23.361   20.576    5.619
     31.670  427.897    1.009    0.000    0.761    0.167    0.603   22.141   20.830    5.809
     31.680  429.032    1.153    0.000    0.645    0.167    0.675   23.041   21.008    5.435
     31.690  428.128    1.195    0.000    0.793    0.201    0.709   23.284   20.247    5.826
     31.700  426.495    1.088    0.033    0.713    0.067    0.633   22.822   20.873    5.378
     31.710  426.165    1.274    0.000    0.852    0.167    0.640   22.534   21.164    6.052
     31.720  428.042    1.202    0.000    0.768    0.167    0.580   23.285   21.028    5.492
     31.730  428.566    0.993    0.000    0.743    0.134    0.595   23.612   20.577    5.707
     31.740  428.749    1.115    0.033    0.701    0.201    0.485   22.426   20.708    5.325
     31.750  434.211    1.354    0.033    0.865    0.167    0.561   22.033   21.456    5.718
     31.760  436.295    1.100    0.033    0.768    0.134    0.550   22.521   21.427    6.136
     31.770  431.830    1.069    0.000    0.667    0.201    0.663   22.921   21.100    6.027
     31.780  432.847    1.141    0.067    0.825    0.268    0.656   22.095   20.821    5.984
     31.790  431.537    1.202    0.067    0.775    0.167    0.663   22.353   21.737    5.801
     31.800  426.473    1.190    0.067    0.667    0.234    0.614   22.271   20.431    6.373
     31.810  426.018    1.308    0.100    0.716    0.167    0.508   22.007   20.044    6.344
     31.820  429.361    1.267    0.100    0.881    0.167    0.735   22.549   20.209    5.919
     31.830  427.305    0.982    0.038    0.829    0.201    0.758   22.209   20.698    6.077
     31.840  425.430    1.259    0.067    0.750    0.167    0.656   23.540   20.475    5.792
     31.850  428.433    1.153    0.067    0.614    0.201    0.603   22.872   19.225    6.096
     31.860  425.382    1.062    0.067    0.667    0.167    0.557   22.114   20.149    6.169
     31.870  425.525    1.259    0.134    0.768    0.234    0.629   22.857   19.562    5.996
     31.880  426.529    1.259    0.100    0.878    0.134    0.637   22.148   20.054    6.667
     31.890  430.870    1.195    0.033    0.738    0.167    0.682   22.627   20.099    6.382
     31.900  429.663    1.248    0.000    0.852    0.167    0.565   23.208   20.466    6.066
     31.910  428.270    1.179    0.000    0.780    0.167    0.481   23.020   20.185    5.584
     31.920  426.748    1.429    0.033    0.832    0.301    0.557   22.245   19.878    6.117
     31.930  425.611    1.115    0.000    0.782    0.234    0.546   22.410   19.808    6.048
     31.940  425.083    1.270    0.000    0.768    0.134    0.474   23.143   19.580    5.677
     31.950  424.148    1.285    0.067    0.812    0.301    0.341   23.734   19.550    5.765
     31.960  424.558    1.176    0.000    0.701    0.234    0.531   23.697   19.454    5.987
     31.970  428.062    1.293    0.033    0.761    0.268    0.512   23.311   19.271    5.721
     31.980  425.560    1.312    0.033    0.761    0.234    0.678   23.399   20.071    5.586
     31.990  427.518    1.153    0.033    0.856    0.234    0.572   23.517   19.942    5.380
     32.000  426.855    1.020    0.067    0.776    0.134    0.587   23.365   20.347    5.256
     32.010  425.189    1.195    0.033    0.732    0.134    0.636   23.365   20.258    5.481
     32.020  426.209    1.232    0.000    0.705    0.201    0.504   23.589   19.821    5.750
     32.030  428.198    1.153    0.033    0.792    0.167    0.478   23.089   19.830    5.988
     32.040  426.997    1.123    0.033    0.694    0.201    0.603   23.063   19.222    6.531
     32.050  428.738    1.195    0.067    0.738    0.234    0.527   23.656   18.937    6.484
     32.060  431.074    1.350    0.067    0.854    0.167    0.421   23.282   20.248    6.346
     32.070  424.765    1.285    0.033    0.745    0.234    0.523   23.222   19.358    5.979
     32.080  426.248    1.100    0.033    0.732    0.234    0.633   22.874   18.853    5.593
     32.090  428.228    1.229    0.033    0.740    0.268    0.550   22.895   19.382    5.288
     32.100  430.426    1.088    0.067    0.698    0.201    0.784   23.360   19.097    5.285
     32.110  430.715    1.062    0.067    0.678    0.134    0.595   24.471   18.908    5.889
     32.120  426.066    1.179    0.000    0.799    0.201    0.656   23.100   18.947    5.848
     32.130  428.604    1.062    0.033    0.818    0.234    0.580   23.784   19.824    5.565
     32.140  430.123    1.248    0.067    0.894    0.335    0.728   23.815   20.113    5.612
     32.150  430.043    1.346    0.033    0.776    0.435    0.489   24.198   19.087    6.085
     32.160  431.817    1.149    0.000    0.752    0.268    0.796   23.105   19.939    5.841
     32.170  426.548    1.115    0.033    0.874    0.335    0.402   22.675   19.390    5.974
     32.180  432.063    1.062    0.033    0.720    0.301    0.496   24.417   19.550    5.771
     32.190  426.650    1.301    0.100    0.765    0.201    0.614   23.178   19.139    6.083
     32.200  434.010    1.312    0.000    0.783    0.268    0.584   24.112   20.391    5.869
     32.210  429.734    1.285    0.033    0.836    0.234    0.515   23.406   19.263    6.012
     32.220  428.768    1.088    0.067    0.892    0.335    0.443   23.202   19.474    6.279
     32.230  427.988    1.069    0.033    0.899    0.234    0.451   22.910   18.901    5.959
     32.240  432.149    1.096    0.067    0.796    0.301    0.580   23.672   19.252    6.092
     32.250  428.116    1.133    0.033    0.892    0.201    0.459   24.751   19.044    5.918
     32.260  430.095    1.134    0.033    0.822    0.167    0.451   23.498   19.545    5.699
     32.270  428.381    1.229    0.000    0.825    0.268    0.587   23.102   19.331    6.100
     32.280  426.001    1.043    0.067    0.852    0.167    0.515   23.025   19.250    6.037
     32.290  429.570    1.149    0.067    0.927    0.268    0.501   23.270   19.478    5.759
     32.300  428.180    1.009    0.000    0.887    0.201    0.545   23.582   19.209    6.148
     32.310  424.554    1.141    0.033    0.894    0.201    0.587   23.027   19.795    5.773
     32.320  430.842    1.282    0.033    0.921    0.201    0.538   21.899   20.383    5.896
     32.330  427.307    1.274    0.033    0.945    0.268    0.584   22.415   19.702    5.856
     32.340  422.649    1.221    0.033    0.920    0.301    0.462   22.699   20.416    5.625
     32.350  425.842    1.259    0.100    0.761    0.368    0.478   23.261   20.622    5.422
     32.360  428.411    1.407    0.067    0.758    0.201    0.515   23.554   20.327    5.799
     32.370  428.828    1.213    0.033    0.660    0.268    0.413   23.656   19.661    6.241
     32.380  427.679    1.195    0.067    0.758    0.201    0.470   23.111   20.029    5.687
     32.390  432.956    1.244    0.033    0.660    0.167    0.531   23.408   20.686    5.891
     32.400  428.636    1.153    0.000    0.930    0.167    0.625   23.368   19.790    5.465
     32.410  427.896    1.160    0.000    0.761    0.234    0.512   24.005   20.342    5.661
     32.420  429.032    1.236    0.167    0.792    0.100    0.599   22.799   21.104    5.740
     32.430  431.150    1.153    0.067    0.785    0.167    0.550   23.330   20.030    6.101
     32.440  429.311    1.168    0.067    0.747    0.100    0.659   23.495   20.084    5.894
     32.450  427.714    0.982    0.033    0.645    0.201    0.421   23.919   20.955    6.047
     32.460  430.141    1.176    0.033    0.716    0.167    0.485   22.951   19.996    5.826
     32.470  430.003    1.176    0.067    0.698    0.134    0.451   22.941   19.439    6.245
     32.480  427.456    1.141    0.100    0.836    0.100    0.701   22.999   19.380    6.666
     32.490  430.463    1.176    0.033    0.912    0.201    0.508   24.105   20.311    5.788
     32.500  428.355    1.126    0.067    0.774    0.201    0.447   22.601   19.982    6.013
     32.510  432.695    1.168    0.067    0.627    0.301    0.550   23.794   19.756    5.475
     32.520  426.268    1.327    0.100    0.797    0.201    0.572   23.091   19.703    5.433
     32.530  428.580    1.176    0.100    0.616    0.167    0.640   23.475   19.383    5.936
     32.540  432.541    1.088    0.100    0.709    0.234    0.587   24.083   19.911    5.905
     32.550  428.793    1.073    0.067    0.641    0.100    0.508   23.288   19.549    6.160
     32.560  428.006    1.069    0.100    0.849    0.134    0.701   23.089   20.307    6.016
     32.570  429.019    1.267    0.100    0.842    0.201    0.618   24.368   19.861    5.534
     32.580  425.914    1.346    0.100    0.695    0.201    0.542   23.199   20.300    5.512
     32.590  427.110    1.206    0.033    0.839    0.201    0.606   23.117   20.511    5.457
     32.600  431.784    1.350    0.033    0.854    0.201    0.633   23.610   20.553    5.764
     32.610  429.191    1.312    0.000    0.667    0.201    0.428   23.974   18.987    5.548
     32.620  425.113    1.274    0.134    0.751    0.134    0.496   23.657   19.333    6.522
     32.630  427.387    1.153    0.100    0.817    0.100    0.621   23.473   19.852    5.847
     32.640  431.543    1.445    0.067    0.725    0.167    0.720   23.253   20.006    5.829
     32.650  428.409    1.441    0.067    0.720    0.134    0.554   24.048   19.912    5.639
     32.660  430.113    1.293    0.033    0.907    0.234    0.557   22.787   20.207    6.199
     32.670  426.552    1.240    0.100    0.765    0.167    0.754   23.184   20.758    5.577
     32.680  425.685    1.115    0.000    0.765    0.201    0.576   23.770   19.973    5.688
     32.690  427.998    1.035    0.067    0.814    0.201    0.656   23.255   19.377    6.045
     32.700  427.918    1.380    0.033    0.715    0.234    0.603   23.725   19.740    6.253
     32.710  428.838    1.293    0.000    0.765    0.234    0.576   23.431   19.175    5.892
     32.720  430.127    1.126    0.033    0.803    0.201    0.587   22.631   18.999    5.724
     32.730  424.835    1.195    0.067    0.859    0.272    0.371   22.961   18.828    5.559
     32.740  429.287    1.168    0.033    0.871    0.335    0.667   23.379   19.789    5.909
     32.750  427.970    1.195    0.067    1.004    0.268    0.568   22.742   19.211    5.221
     32.760  429.499    1.088    0.000    0.807    0.301    0.698   22.428   19.816    5.885
     32.770  430.302    1.434    0.067    0.709    0.234    0.698   23.151   20.034    5.725
     32.780  430.199    1.301    0.100    0.831    0.406    0.603   23.173   19.503    5.792
     32.790  432.936    1.327    0.033    0.672    0.268    0.728   23.449   20.296    5.853
     32.800  433.675    1.153    0.134    0.725    0.368    0.587   22.894   19.683    5.835
     32.810  430.229    1.278    0.100    0.845    0.377    0.561   22.680   19.850    5.538
     32.820  428.884    1.248    0.167    0.560    0.234    0.459   23.037   19.657    6.133
     32.830  429.291    1.259    0.033    0.653    0.301    0.591   23.405   20.327    5.816
     32.840  431.465    1.248    0.067    0.882    0.469    0.568   23.762   20.411    6.227
     32.850  434.371    1.096    0.067    0.878    0.201    0.701   22.963   20.419    6.604
     32.860  433.752    1.206    0.033    0.778    0.335    0.603   23.086   19.955    6.425
     32.870  433.274    1.179    0.067    0.912    0.377    0.720   23.216   20.180    6.579
     32.880  431.517    1.293    0.067    0.740    0.234    0.663   23.266   20.169    6.043
     32.890  429.139    1.255    0.033    0.653    0.335    0.723   22.865   19.493    6.458
     32.900  431.050    1.346    0.134    0.863    0.368    0.606   22.357   19.723    5.783
     32.910  429.840    1.248    0.033    0.865    0.301    0.708   23.454   19.643    6.319
     32.920  431.966    1.088    0.134    0.871    0.335    0.705   22.832   19.692    6.342
     32.930  432.148    1.168    0.067    0.725    0.435    0.425   22.561   19.142    6.023
     32.940  426.960    1.232    0.100    0.827    0.373    0.527   23.391   19.620    6.201
     32.950  434.088    1.187    0.100    0.738    0.368    0.724   23.951   20.304    6.300
     32.960  433.729    1.141    0.067    0.634    0.301    0.678   23.203   19.901    6.609
     32.970  433.351    1.096    0.134    0.641    0.301    0.800   22.986   19.415    6.825
     32.980  430.496    1.267    0.000    0.727    0.234    0.568   23.648   19.748    6.464
     32.990  428.889    1.415    0.033    0.785    0.368    0.595   23.657   19.485    6.150
     33.000  430.798    1.285    0.134    0.809    0.234    0.675   23.651   20.495    6.537
     33.010  430.129    1.327    0.100    0.582    0.268    0.772   22.668   20.170    6.529
     33.020  431.271    1.248    0.167    0.776    0.201    0.587   22.839   20.473    6.747
     33.030  432.269    1.179    0.033    0.821    0.301    0.606   23.012   20.000    6.280
     33.040  430.403    1.475    0.000    0.799    0.201    0.470   22.286   20.243    6.154
     33.050  429.732    1.327    0.067    0.903    0.201    0.568   21.973   19.737    5.726
     33.060  430.275    1.308    0.033    0.772    0.301    0.550   22.246   19.670    5.942
     33.070  426.612    1.141    0.134    0.812    0.268    0.693   23.493   19.765    6.125
     33.080  425.929    1.251    0.067    0.800    0.239    0.344   23.125   19.003    6.652
     33.090  430.652    1.168    0.067    0.818    0.234    0.564   22.062   18.562    6.424
     33.100  430.255    0.990    0.067    0.772    0.167    0.663   22.709   19.350    6.460
     33.110  430.812    1.043    0.067    0.836    0.368    0.591   23.223   19.869    6.550
     33.120  432.560    1.073    0.033    0.799    0.134    0.527   23.592   19.328    6.711
     33.130  428.936    1.009    0.067    0.672    0.301    0.629   23.747   19.230    6.575
     33.140  427.690    1.285    0.067    0.863    0.239    0.508   23.090   19.368    6.500
     33.150  434.528    1.248    0.033    0.840    0.201    0.489   22.875   19.231    6.530
     33.160  428.838    1.229    0.033    0.780    0.234    0.500   22.879   19.211    6.670
     33.170  430.222    1.240    0.000    0.832    0.201    0.527   22.972   20.031    6.392
     33.180  428.523    1.301    0.033    0.674    0.268    0.439   22.563   19.800    6.187
     33.190  433.429    1.195    0.000    0.803    0.201    0.656   23.792   20.119    6.568
     33.200  434.235    1.452    0.067    0.783    0.201    0.603   22.999   21.259    6.008
     33.210  431.496    1.221    0.033    0.745    0.368    0.531   23.141   20.654    6.631
     33.220  428.692    1.267    0.033    0.829    0.301    0.607   23.077   20.272    6.064
     33.230  430.578    1.168    0.033    0.761    0.268    0.459   22.860   21.304    6.352
     33.240  428.983    1.168    0.033    0.634    0.301    0.614   24.367   20.540    6.233
     33.250  431.093    1.076    0.033    0.734    0.268    0.648   23.047   21.147    6.395
     33.260  428.727    1.062    0.067    0.779    0.201    0.728   22.659   20.016    6.409
     33.270  425.059    1.160    0.067    0.796    0.268    0.656   22.387   20.321    6.380
     33.280  430.183    1.176    0.000    0.878    0.134    0.629   22.399   20.997    6.359
     33.290  432.439    1.195    0.000    0.984    0.100    0.610   23.316   20.915    6.403
     33.300  430.361    1.327    0.033    0.847    0.301    0.629   22.925   21.085    5.996
     33.310  429.747    1.168    0.067    0.835    0.268    0.512   23.843   20.384    5.967
     33.320  433.206    1.115    0.033    0.840    0.301    0.462   23.798   20.771    6.202
     33.330  437.383    1.195    0.000    0.931    0.301    0.603   23.634   20.618    6.297
     33.340  433.789    1.149    0.033    0.667    0.201    0.659   22.705   20.853    6.939
     33.350  436.581    1.088    0.033    0.778    0.268    0.572   23.567   20.182    6.413
     33.360  433.917    1.009    0.033    0.705    0.234    0.538   23.242   20.976    6.456
     33.370  431.943    1.088    0.033    0.799    0.268    0.473   23.423   19.937    6.651
     33.380  432.183    1.274    0.033    0.720    0.301    0.512   23.246   20.795    6.945
     33.390  435.301    1.035    0.033    0.660    0.268    0.515   24.816   20.405    6.642
     33.400  436.553    1.123    0.000    0.810    0.201    0.576   23.661   20.752    6.552
     33.410  431.779    1.123    0.033    0.767    0.167    0.667   24.043   20.519    6.521
     33.420  434.176    1.221    0.000    0.698    0.301    0.561   24.010   20.547    6.767
     33.430  431.023    1.088    0.000    0.832    0.268    0.690   23.386   20.771    6.325
     33.440  431.233    1.115    0.000    0.899    0.234    0.576   23.840   20.853    5.939
     33.450  428.509    1.062    0.000    0.754    0.201    0.637   23.286   20.518    5.986
     33.460  432.048    1.392    0.000    0.761    0.268    0.561   23.908   20.970    5.558
     33.470  432.880    1.308    0.000    0.847    0.234    0.538   23.286   21.220    5.901
     33.480  434.454    1.361    0.033    0.773    0.301    0.512   23.948   20.999    5.841
     33.490  434.799    1.285    0.000    0.792    0.268    0.565   23.745   20.944    6.006
     33.500  432.659    1.009    0.033    0.881    0.201    0.648   24.234   21.536    5.983
     33.510  431.937    1.441    0.033    0.687    0.234    0.573   24.099   20.541    5.965
     33.520  430.921    1.195    0.000    0.674    0.134    0.614   24.088   22.409    5.611
     33.530  428.594    1.168    0.033    0.814    0.268    0.565   24.457   20.743    5.489
     33.540  428.998    1.229    0.033    0.852    0.234    0.735   23.137   21.462    5.805
     33.550  433.369    1.088    0.033    0.687    0.268    0.626   23.971   20.945    6.016
     33.560  431.911    1.126    0.067    0.818    0.268    0.720   24.334   20.491    6.128
     33.570  432.791    1.327    0.000    0.698    0.268    0.542   23.619   21.275    6.329
     33.580  433.517    1.263    0.067    0.857    0.134    0.689   23.249   20.522    6.266
     33.590  434.560    0.982    0.067    0.747    0.100    0.614   23.620   20.580    6.804
     33.600  431.274    1.100    0.067    0.771    0.167    0.621   23.777   20.061    6.241
     33.610  429.861    1.176    0.033    0.922    0.134    0.603   23.749   20.371    6.143
     33.620  430.981    1.179    0.000    0.778    0.201    0.462   24.624   20.336    6.355
     33.630  433.515    1.035    0.033    0.832    0.167    0.492   23.449   19.524    5.897
     33.640  427.095    1.134    0.033    0.836    0.067    0.462   23.952   20.095    5.958
     33.650  432.114    1.126    0.000    0.836    0.201    0.383   23.728   20.061    6.026
     33.660  429.224    1.221    0.000    0.961    0.234    0.443   23.803   19.701    6.015
     33.670  429.486    1.096    0.000    0.787    0.167    0.492   23.969   19.475    5.624
     33.680  430.777    1.240    0.000    0.665    0.201    0.473   24.033   20.416    5.900
     33.690  433.096    1.248    0.000    0.751    0.134    0.686   23.370   20.056    5.811
     33.700  434.720    1.115    0.000    0.758    0.067    0.735   24.177   19.807    5.790
     33.710  433.229    1.195    0.000    0.787    0.100    0.652   24.225   20.446    5.980
     33.720  432.579    1.069    0.000    0.787    0.167    0.686   23.898   20.415    5.944
     33.730  431.023    1.123    0.000    0.826    0.201    0.466   24.499   19.435    5.535
     33.740  426.374    1.267    0.033    0.706    0.201    0.565   22.222   19.971    5.980
     33.750  426.003    1.115    0.000    0.805    0.201    0.602   22.730   20.071    5.896
     33.760  431.002    1.365    0.000    0.818    0.167    0.587   23.673   19.792    5.800
     33.770  430.842    1.255    0.033    0.776    0.234    0.663   23.620   19.275    5.959
     33.780  433.978    1.414    0.000    0.723    0.067    0.762   22.991   19.529    5.267
     33.790  431.249    1.267    0.000    0.698    0.268    0.640   22.563   19.569    5.753
     33.800  432.588    1.255    0.033    0.804    0.100    0.595   23.771   20.167    5.824
     33.810  428.115    1.331    0.000    0.878    0.167    0.614   23.989   20.627    6.153
     33.820  428.715    1.248    0.067    0.825    0.201    0.508   24.457   20.193    5.998
     33.830  428.182    1.168    0.067    0.727    0.134    0.591   22.563   19.896    5.274
     33.840  431.341    1.406    0.000    0.814    0.201    0.576   22.874   19.854    5.890
     33.850  431.863    1.062    0.000    0.865    0.134    0.644   23.245   19.878    6.034
     33.860  430.839    0.982    0.033    0.768    0.268    0.610   22.922   19.608    5.709
     33.870  435.306    1.285    0.067    0.727    0.167    0.542   23.670   19.493    5.433
     33.880  430.680    0.956    0.000    0.843    0.234    0.500   22.467   19.446    5.690
     33.890  425.837    1.153    0.100    0.785    0.335    0.436   23.616   18.484    5.437
     33.900  432.616    1.168    0.000    0.884    0.234    0.565   24.636   19.378    5.827
     33.910  430.157    1.100    0.033    0.907    0.335    0.557   24.184   19.292    6.135
     33.920  430.985    1.088    0.033    0.870    0.201    0.629   24.820   19.764    6.370
     33.930  430.948    1.080    0.000    0.825    0.368    0.564   24.157   19.311    6.404
     33.940  432.026    1.301    0.033    0.779    0.234    0.645   24.058   19.636    5.803
     33.950  433.683    1.187    0.033    0.843    0.234    0.432   24.552   19.045    6.052
     33.960  432.556    1.229    0.033    0.687    0.234    0.667   25.199   19.513    6.150
     33.970  431.884    1.168    0.067    0.712    0.167    0.769   23.829   20.145    6.316
     33.980  433.123    1.297    0.000    0.734    0.234    0.576   25.068   19.581    5.777
     33.990  434.924    1.115    0.033    0.779    0.234    0.686   25.376   19.395    5.549
     34.000  437.291    1.365    0.033    0.846    0.234    0.629   24.494   20.607    5.886
     34.010  432.701    1.285    0.067    0.885    0.234    0.398   24.855   19.737    5.939
     34.020  437.561    1.153    0.067    0.931    0.201    0.477   23.829   20.597    6.107
     34.030  434.430    1.016    0.000    0.704    0.335    0.553   23.948   19.622    5.957
     34.040  432.980    1.020    0.033    0.692    0.201    0.723   24.303   20.932    5.849
     34.050  432.052    1.115    0.067    0.824    0.268    0.727   25.105   20.622    5.992
     34.060  429.167    1.251    0.067    0.678    0.301    0.497   24.713   19.194    6.185
     34.070  431.663    1.043    0.000    0.818    0.301    0.693   24.113   20.235    6.443
     34.080  429.679    0.978    0.067    0.877    0.268    0.447   24.111   19.944    6.276
     34.090  435.771    1.115    0.100    0.917    0.201    0.675   24.411   20.184    6.145
     34.100  432.504    1.160    0.033    0.872    0.368    0.390   23.774   19.476    5.890
     34.110  431.057    1.020    0.000    0.734    0.201    0.603   24.657   19.017    5.949
     34.120  430.455    1.126    0.000    0.850    0.268    0.667   24.152   18.927    5.890
     34.130  431.953    1.088    0.067    0.900    0.234    0.568   24.690   20.030    6.039
     34.140  432.896    1.054    0.033    0.874    0.201    0.527   24.233   20.233    6.428
     34.150  433.729    1.415    0.000    0.732    0.301    0.591   24.805   19.237    6.197
     34.160  433.030    1.206    0.067    0.768    0.301    0.545   24.334   20.343    6.579
     34.170  436.051    1.179    0.033    0.839    0.335    0.447   23.322   20.623    6.400
     34.180  432.033    1.062    0.033    0.941    0.234    0.624   23.597   20.959    6.269
     34.190  435.977    1.069    0.067    0.694    0.335    0.758   24.392   20.592    6.059
     34.200  435.832    1.164    0.067    0.634    0.301    0.731   23.898   20.542    6.666
     34.210  432.094    1.153    0.033    0.667    0.301    0.640   24.497   20.282    6.237
     34.220  433.358    1.179    0.067    0.672    0.268    0.686   24.338   20.009    5.851
     34.230  431.335    1.088    0.000    0.727    0.268    0.607   24.464   21.035    6.068
     34.240  428.960    1.047    0.067    0.666    0.301    0.777   23.410   20.243    6.427
     34.250  431.827    1.069    0.033    0.692    0.301    0.550   24.097   19.836    5.894
     34.260  432.341    0.993    0.067    0.752    0.335    0.640   23.993   21.253    5.732
     34.270  430.472    1.149    0.000    0.697    0.100    0.701   23.445   22.237    6.173
     34.280  433.383    1.035    0.033    0.501    0.268    0.663   24.200   20.691    5.931
     34.290  432.159    1.035    0.067    0.723    0.201    0.637   24.687   20.694    6.078
     34.300  431.666    1.195    0.033    0.839    0.268    0.576   25.005   19.865    6.222
     34.310  431.952    1.088    0.033    0.666    0.234    0.772   24.002   20.456    6.249
     34.320  432.116    1.062    0.000    0.741    0.234    0.648   24.891   20.661    6.070
     34.330  431.470    1.123    0.033    0.681    0.335    0.629   23.683   19.614    5.875
     34.340  436.663    1.115    0.067    0.666    0.268    0.690   23.330   20.307    6.366
     34.350  435.081    1.100    0.000    0.655    0.234    0.554   23.607   19.698    6.378
     34.360  434.435    1.043    0.033    0.759    0.268    0.709   23.691   20.304    5.958
     34.370  433.079    1.357    0.033    0.899    0.335    0.760   24.012   20.635    6.073
     34.380  430.391    1.035    0.067    0.857    0.201    0.701   23.957   19.222    6.039
     34.390  434.016    1.267    0.033    0.956    0.368    0.531   24.791   19.634    5.938
     34.400  432.874    1.293    0.067    0.715    0.402    0.580   24.654   20.569    6.163
     34.410  432.783    1.232    0.033    0.834    0.167    0.614   24.132   20.472    5.987
     34.420  428.727    1.221    0.067    0.793    0.234    0.587   24.911   20.428    6.119
     34.430  430.208    1.062    0.067    0.892    0.201    0.693   24.027   20.021    5.923
     34.440  428.924    1.141    0.000    0.752    0.301    0.682   24.157   20.790    5.789
     34.450  430.748    1.293    0.100    0.932    0.335    0.607   24.044   19.623    5.839
     34.460  431.465    1.195    0.100    0.772    0.301    0.520   23.615   19.857    5.964
     34.470  430.183    1.301    0.033    0.685    0.435    0.462   23.477   20.113    5.818
     34.480  433.185    1.100    0.067    0.846    0.301    0.735   25.349   20.220    5.930
     34.490  430.954    1.206    0.033    0.896    0.268    0.565   23.433   20.190    5.908
     34.500  427.950    1.312    0.067    0.741    0.335    0.523   22.682   19.987    5.798
     34.510  434.160    1.315    0.067    0.811    0.234    0.626   24.627   19.773    6.146
     34.520  434.233    1.232    0.067    0.812    0.368    0.606   22.898   20.641    6.367
     34.530  429.750    1.274    0.067    0.938    0.335    0.663   23.478   20.192    5.762
     34.540  431.878    1.372    0.067    0.786    0.406    0.614   23.110   19.477    6.052
     34.550  433.301    1.293    0.033    0.799    0.268    0.784   22.841   21.066    6.552
     34.560  433.540    1.095    0.033    0.708    0.234    0.705   23.702   19.839    6.094
     34.570  435.998    1.137    0.067    0.938    0.435    0.712   24.698   20.486    5.909
     34.580  430.666    1.009    0.033    0.694    0.234    0.622   24.888   19.619    5.965
     34.590  435.239    1.179    0.067    0.572    0.234    0.640   24.004   19.928    5.852
     34.600  436.351    1.373    0.033    0.712    0.335    0.644   24.573   18.603    5.886
     34.610  434.935    1.285    0.100    0.849    0.301    0.485   23.602   20.420    6.188
     34.620  436.286    1.020    0.033    0.877    0.268    0.686   24.068   20.318    5.883
     34.630  431.765    1.312    0.067    0.695    0.234    0.531   23.014   20.234    5.869
     34.640  429.152    1.009    0.067    0.805    0.301    0.595   24.023   20.680    5.703
     34.650  437.737    1.297    0.067    0.720    0.167    0.667   23.892   21.240    6.132
     34.660  435.689    1.126    0.067    0.712    0.301    0.523   24.333   20.371    5.412
     34.670  435.292    1.115    0.033    0.861    0.201    0.629   23.361   20.443    6.096
     34.680  436.204    1.020    0.033    0.630    0.335    0.447   24.508   19.718    5.463
     34.690  434.320    1.195    0.033    0.638    0.234    0.640   23.272   20.867    5.618
     34.700  436.172    1.020    0.000    0.621    0.368    0.587   23.671   20.911    5.449
     34.710  435.164    1.418    0.000    0.825    0.201    0.576   22.975   20.901    5.896
     34.720  435.226    1.168    0.067    0.765    0.167    0.557   22.882   20.285    6.086
     34.730  438.834    1.293    0.033    0.723    0.301    0.728   24.717   19.634    5.877
     34.740  433.678    1.221    0.033    0.685    0.335    0.443   23.604   20.062    5.862
     34.750  434.721    1.195    0.033    0.779    0.268    0.640   23.942   19.760    5.684
     34.760  433.969    1.035    0.067    0.712    0.268    0.751   24.176   20.664    5.983
     34.770  436.433    1.297    0.033    0.741    0.268    0.693   24.041   20.233    6.018
     34.780  442.730    1.320    0.000    0.738    0.301    0.659   24.167   20.915    5.802
     34.790  442.158    1.229    0.033    0.765    0.134    0.773   24.309   20.650    6.561
     34.800  437.654    1.339    0.033    0.648    0.167    0.784   23.611   20.746    6.258
     34.810  434.486    1.206    0.033    0.674    0.201    0.731   23.402   20.436    5.479
     34.820  436.547    1.009    0.067    0.607    0.234    0.735   23.541   20.247    5.883
     34.830  433.280    1.035    0.033    0.896    0.201    0.800   23.603   20.503    6.020
     34.840  435.573    1.126    0.033    0.836    0.167    0.803   23.906   19.985    6.179
     34.850  433.853    0.963    0.033    0.665    0.167    0.576   23.874   19.840    5.852
     34.860  431.005    1.123    0.067    0.725    0.301    0.436   23.503   19.434    5.918
     34.870  430.697    1.179    0.067    0.839    0.201    0.712   23.531   20.743    5.866
     34.880  433.681    1.035    0.067    0.743    0.201    0.523   23.214   20.610    6.792
     34.890  433.102    1.088    0.000    0.853    0.268    0.728   24.162   20.152    6.400
     34.900  431.973    1.361    0.000    0.805    0.368    0.409   23.391   19.959    6.186
     34.910  429.952    1.073    0.100    0.621    0.234    0.742   23.507   20.323    6.223
     34.920  435.556    1.274    0.033    0.694    0.268    0.656   23.712   20.051    5.765
     34.930  436.123    1.096    0.067    0.923    0.234    0.837   23.332   20.775    6.026
     34.940  434.232    1.115    0.067    0.882    0.234    0.584   22.576   20.698    5.965
     34.950  432.732    1.195    0.033    0.822    0.201    0.633   23.718   20.022    6.058
     34.960  425.219    1.255    0.000    0.825    0.134    0.720   23.066   20.036    5.527
     34.970  431.732    1.206    0.033    0.832    0.268    0.629   23.354   20.294    5.715
     34.980  437.213    1.043    0.033    0.738    0.301    0.772   23.718   22.331    6.045
     34.990  435.730    1.149    0.100    0.840    0.234    0.728   23.655   21.500    5.879
     35.000  432.922    1.100    0.067    0.846    0.268    0.656   24.184   21.637    5.707
     35.010  434.175    1.195    0.067    0.734    0.167    0.701   23.414   20.796    6.119
     35.020  430.359    1.115    0.033    1.018    0.268    0.678   23.444   20.508    5.960
     35.030  435.718    1.221    0.000    0.912    0.301    0.769   23.298   21.706    6.263
     35.040  431.818    1.206    0.067    0.842    0.234    0.663   23.211   21.279    5.986
     35.050  431.692    1.179    0.033    0.767    0.234    0.629   24.305   20.728    6.153
     35.060  429.974    1.285    0.033    0.780    0.301    0.640   23.018   20.477    6.056
     35.070  429.094    1.153    0.033    0.734    0.268    0.622   23.097   20.698    6.320
     35.080  431.509    1.221    0.000    0.672    0.268    0.709   22.965   20.197    6.170
     35.090  430.559    1.240    0.067    0.801    0.368    0.573   23.789   19.723    5.588
     35.100  433.073    1.248    0.033    0.792    0.301    0.614   23.119   19.857    6.012
     35.110  430.874    1.388    0.033    0.785    0.301    0.637   22.917   18.710    6.437
     35.120  432.153    1.141    0.000    0.758    0.167    0.769   22.813   20.173    5.796
     35.130  432.673    1.248    0.000    0.732    0.234    0.561   23.444   20.016    5.883
     35.140  429.450    1.316    0.033    0.887    0.301    0.667   23.196   19.918    5.900
     35.150  430.960    1.468    0.033    0.833    0.301    0.738   22.282   20.562    5.820
     35.160  427.729    0.993    0.033    0.800    0.301    0.598   22.712   19.165    6.935
     35.170  428.129    1.115    0.100    0.754    0.268    0.663   21.908   20.287    6.435
     35.180  429.877    1.009    0.033    0.738    0.234    0.678   22.437   20.016    5.978
     35.190  429.987    1.020    0.033    0.741    0.268    0.489   22.315   19.925    5.945
     35.200  428.166    1.123    0.033    0.734    0.268    0.739   22.473   20.241    5.834
     35.210  434.052    1.009    0.100    0.776    0.234    0.671   23.215   20.626    6.479
     35.220  429.066    1.149    0.000    0.685    0.306    0.659   22.676   20.811    5.862
     35.230  427.960    1.274    0.060    0.754    0.234    0.735   21.758   20.698    6.136
     35.240  432.092    1.054    0.033    0.641    0.201    0.777   22.699   20.643    6.590
     35.250  427.512    1.282    0.033    0.701    0.234    0.701   20.733   19.949    5.956
     35.260  431.659    1.164    0.000    0.732    0.234    0.626   22.388   20.167    6.692
     35.270  430.618    1.115    0.000    0.845    0.201    0.564   21.654   20.469    6.146
     35.280  426.219    1.251    0.033    0.776    0.234    0.716   21.161   20.408    6.165
     35.290  429.679    1.278    0.033    0.747    0.335    0.670   21.173   20.428    5.967
     35.300  427.166    1.035    0.033    0.773    0.234    0.701   21.663   18.560    5.875
     35.310  427.617    0.982    0.033    0.794    0.301    0.811   21.200   19.897    5.910
     35.320  429.071    1.047    0.033    0.705    0.301    0.636   20.453   19.026    6.910
     35.330  426.235    1.141    0.033    0.773    0.268    0.712   21.380   18.841    6.298
     35.340  427.000    0.956    0.033    0.818    0.301    0.591   20.945   19.266    6.215
     35.350  423.607    0.963    0.033    0.811    0.167    0.603   21.680   18.695    6.053
     35.360  428.189    1.270    0.067    0.859    0.201    0.667   21.514   19.190    5.960
     35.370  431.500    1.176    0.033    0.910    0.201    0.800   22.090   20.315    6.029
     35.380  426.760    1.361    0.033    0.827    0.201    0.708   22.061   19.851    6.069
     35.390  425.017    1.149    0.033    0.914    0.402    0.761   22.342   19.403    5.933
     35.400  428.004    1.035    0.033    0.878    0.234    0.656   22.221   19.510    5.992
     35.410  423.355    1.248    0.033    0.887    0.234    0.792   22.140   19.544    6.111
     35.420  428.104    1.229    0.033    1.056    0.234    0.765   21.919   19.654    6.139
     35.430  425.685    1.289    0.033    0.924    0.301    0.837   21.453   19.579    6.134
     35.440  428.668    1.281    0.067    0.920    0.301    0.690   22.108   19.963    5.703
     35.450  423.042    1.134    0.033    0.859    0.100    0.546   22.668   19.353    6.387
     35.460  426.554    1.308    0.000    0.667    0.234    0.587   22.760   18.893    5.987
     35.470  433.357    1.429    0.033    0.804    0.201    0.599   22.547   19.518    6.355
     35.480  428.936    1.149    0.033    0.828    0.201    0.720   22.642   19.657    5.960
     35.490  430.210    1.206    0.033    0.799    0.201    0.894   22.133   19.390    5.553
     35.500  428.579    1.195    0.000    0.738    0.268    0.648   21.948   19.405    5.921
     35.510  429.625    1.141    0.067    0.852    0.234    0.701   21.751   19.991    5.861
     35.520  430.363    1.195    0.033    0.839    0.301    0.565   23.313   19.381    6.499
     35.530  432.033    1.168    0.067    0.765    0.301    0.663   22.681   19.441    6.727
     35.540  428.203    1.282    0.033    0.674    0.234    0.515   22.345   19.105    6.159
     35.550  430.699    1.259    0.000    0.685    0.234    0.675   22.636   19.388    5.808
     35.560  431.362    1.308    0.000    0.853    0.201    0.637   22.187   19.121    6.305
     35.570  432.587    1.441    0.033    0.778    0.234    0.610   23.140   18.380    5.801
     35.580  431.654    1.415    0.067    0.916    0.201    0.728   22.706   19.759    5.499
     35.590  435.430    1.308    0.033    0.765    0.201    0.698   22.283   18.804    5.820
     35.600  432.488    1.407    0.067    0.829    0.201    0.728   22.872   19.680    5.774
     35.610  432.442    1.229    0.067    0.747    0.234    0.709   22.644   18.950    6.433
     35.620  426.704    1.202    0.000    0.695    0.201    0.675   22.819   20.004    5.922
     35.630  429.448    1.168    0.033    0.787    0.301    0.690   22.473   20.599    6.302
     35.640  435.972    1.282    0.033    0.864    0.301    0.709   22.794   20.339    6.239
     35.650  432.400    1.274    0.033    0.620    0.301    0.557   23.131   19.860    5.890
     35.660  430.570    1.248    0.000    0.720    0.234    0.860   22.879   19.774    5.754
     35.670  433.859    1.327    0.033    0.672    0.368    0.735   22.823   20.849    6.303
     35.680  432.795    1.282    0.000    0.757    0.234    0.621   22.702   19.108    6.422
     35.690  432.108    1.259    0.033    0.758    0.335    0.712   22.503   19.560    5.862
     35.700  428.891    1.285    0.033    0.655    0.335    0.667   22.459   19.255    6.323
     35.710  428.627    1.281    0.033    0.754    0.234    0.466   22.359   18.702    6.095
     35.720  430.073    1.240    0.033    0.734    0.134    0.731   22.183   19.872    5.819
     35.730  433.710    1.229    0.033    0.875    0.368    0.644   22.754   19.119    6.280
     35.740  431.812    1.308    0.033    0.727    0.201    0.610   22.769   20.251    5.910
     35.750  432.035    1.415    0.033    0.701    0.301    0.705   21.915   19.961    5.724
     35.760  428.721    1.301    0.067    0.765    0.335    0.659   23.694   20.055    5.850
     35.770  430.997    1.468    0.033    0.997    0.301    0.564   22.646   19.592    6.131
     35.780  430.829    1.335    0.033    0.754    0.167    0.538   22.652   20.599    5.589
     35.790  426.551    1.221    0.033    0.645    0.301    0.614   21.697   19.847    6.373
     35.800  422.567    1.141    0.033    0.761    0.268    0.595   22.197   19.824    6.010
     35.810  427.100    1.168    0.000    0.832    0.301    0.573   22.642   19.334    6.375
     35.820  432.919    1.255    0.033    0.825    0.234    0.749   21.318   21.162    6.133
     35.830  427.546    1.248    0.067    0.869    0.301    0.807   22.552   18.918    5.842
     35.840  429.107    1.096    0.000    0.863    0.234    0.663   22.390   19.837    5.962
     35.850  433.518    1.176    0.000    0.774    0.268    0.610   22.920   20.333    6.139
     35.860  428.454    1.009    0.033    0.751    0.134    0.648   22.952   20.137    5.899
     35.870  431.798    1.073    0.033    0.840    0.268    0.701   22.082   20.203    5.964
     35.880  429.147    1.255    0.033    0.794    0.268    0.656   22.005   19.745    6.019
     35.890  426.209    1.069    0.000    0.761    0.234    0.705   22.347   19.208    6.091
     35.900  427.739    1.031    0.000    0.772    0.335    0.591   21.812   20.068    5.675
     35.910  430.290    1.047    0.033    0.734    0.301    0.709   22.699   19.467    5.956
     35.920  428.176    1.141    0.000    0.780    0.100    0.874   21.693   19.339    5.842
     35.930  425.689    1.168    0.000    0.720    0.201    0.735   21.664   20.302    6.342
     35.940  430.672    1.141    0.000    0.732    0.268    0.542   22.125   19.730    6.103
     35.950  426.940    1.123    0.000    0.758    0.201    0.754   22.132   20.149    6.196
     35.960  427.683    1.009    0.000    0.869    0.234    0.656   22.963   19.947    5.948
     35.970  429.337    1.176    0.033    0.934    0.301    0.610   22.511   20.068    6.013
     35.980  428.770    1.229    0.000    0.871    0.335    0.637   22.397   18.998    5.958
     35.990  424.266    1.308    0.000    0.885    0.167    0.746   22.076   18.969    5.870
     36.000  429.520    1.365    0.033    0.720    0.201    0.814   21.546   19.828    6.212
     36.010  429.520    1.202    0.033    0.931    0.335    0.553   22.448   19.725    6.143
     36.020  430.095    1.160    0.033    0.892    0.268    0.573   22.259   19.110    6.356
     36.030  428.208    1.141    0.000    0.625    0.201    0.538   21.905   19.278    5.982
     36.040  426.366    1.229    0.033    0.886    0.201    0.698   22.947   19.572    5.919
     36.050  428.396    1.255    0.033    0.893    0.167    0.629   23.207   18.797    5.962
     36.060  433.728    1.267    0.000    0.734    0.234    0.735   22.836   19.972    6.439
     36.070  431.779    1.221    0.067    0.699    0.201    0.833   23.199   19.205    5.931
     36.080  427.760    1.255    0.033    0.764    0.301    0.853   22.650   20.051    5.705
     36.090  428.190    1.267    0.033    0.826    0.201    0.523   22.807   18.909    6.199
     36.100  425.620    1.255    0.033    0.966    0.201    0.765   22.790   19.982    5.913
     36.110  428.740    1.202    0.033    0.899    0.167    0.678   22.735   19.391    6.038
     36.120  429.486    1.229    0.033    0.910    0.201    0.735   22.997   19.438    6.585
     36.130  426.519    1.206    0.033    0.932    0.167    0.626   22.883   19.373    6.014
     36.140  428.553    1.213    0.033    0.800    0.268    0.485   22.841   19.655    5.999
     36.150  426.039    1.407    0.000    0.999    0.234    0.629   22.879   19.470    6.278
     36.160  428.737    1.062    0.000    1.072    0.268    0.663   22.955   20.108    6.202
     36.170  424.586    1.213    0.033    1.047    0.100    0.598   22.584   19.089    6.108
     36.180  426.189    1.270    0.033    1.297    0.167    0.508   21.959   19.001    6.203
     36.190  429.963    1.088    0.033    1.057    0.201    0.758   23.485   18.890    6.250
     36.200  427.788    1.255    0.033    1.018    0.134    0.825   22.328   20.289    6.138
     36.210  426.960    1.141    0.033    0.927    0.368    0.474   22.574   19.116    6.053
     36.220  431.506    1.115    0.000    0.935    0.234    0.713   22.975   20.152    6.185
     36.230  431.596    1.164    0.033    1.048    0.167    0.728   22.933   20.068    5.580
     36.240  428.123    1.259    0.033    1.159    0.234    0.640   22.741   19.705    6.074
     36.250  429.398    1.035    0.000    1.057    0.268    0.614   22.608   19.765    5.505
     36.260  429.802    1.221    0.067    1.066    0.301    0.337   22.279   19.712    6.360
     36.270  431.230    1.141    0.000    0.886    0.167    0.719   22.525   19.519    6.519
     36.280  430.801    1.308    0.000    1.006    0.268    0.497   22.732   19.234    6.347
     36.290  432.786    1.141    0.033    0.864    0.234    0.689   22.919   19.429    6.242
     36.300  430.326    1.179    0.000    0.962    0.268    0.666   22.165   19.228    6.318
     36.310  435.325    1.141    0.000    1.059    0.201    0.738   22.703   19.438    6.150
     36.320  434.755    1.062    0.033    1.053    0.268    0.754   23.042   20.278    5.759
     36.330  434.188    1.343    0.033    1.033    0.268    0.738   22.390   19.423    6.199
     36.340  435.719    1.153    0.038    1.046    0.435    0.436   22.802   19.264    6.200
     36.350  434.356    1.206    0.000    1.059    0.201    0.727   22.687   19.931    6.525
     36.360  433.692    1.100    0.000    1.168    0.301    0.719   23.100   20.112    6.275
     36.370  435.152    1.115    0.000    1.029    0.335    0.455   22.498   21.239    6.130
     36.380  436.353    1.312    0.000    1.153    0.234    0.727   22.362   19.948    6.347
     36.390  433.849    1.035    0.000    1.106    0.201    0.705   23.137   20.606    6.247
     36.400  428.611    1.202    0.033    1.153    0.268    0.663   22.206   19.983    6.172
     36.410  431.672    1.225    0.000    1.184    0.201    0.701   22.626   19.656    6.410
     36.420  430.610    1.312    0.000    0.977    0.167    0.572   22.494   19.718    6.207
     36.430  432.054    1.168    0.000    1.079    0.234    0.659   22.325   20.126    5.973
     36.440  428.414    1.202    0.000    0.926    0.201    0.727   22.755   19.753    6.376
     36.450  434.363    1.035    0.000    1.220    0.201    0.633   22.705   19.866    6.471
     36.460  430.481    1.320    0.033    1.368    0.167    0.599   22.027   19.751    6.308
     36.470  429.922    1.088    0.000    1.221    0.268    0.512   21.579   19.503    6.249
     36.480  433.030    1.168    0.033    1.075    0.234    0.659   22.659   20.172    6.746
     36.490  431.429    1.035    0.000    1.071    0.301    0.568   22.956   19.701    5.937
     36.500  432.082    0.982    0.033    1.191    0.234    0.659   22.688   20.039    6.200
     36.510  434.313    1.259    0.000    1.064    0.201    0.788   22.409   20.978    6.422
     36.520  434.087    1.073    0.000    1.103    0.134    0.515   22.235   20.087    6.277
     36.530  436.042    1.149    0.000    0.980    0.134    0.624   22.356   20.121    6.300
     36.540  426.549    1.255    0.033    1.041    0.134    0.719   21.084   19.511    6.136
     36.550  433.990    1.020    0.000    1.143    0.100    0.633   22.186   20.972    5.655
     36.560  434.181    1.160    0.000    1.026    0.100    0.712   22.455   20.247    6.574
     36.570  436.290    1.403    0.000    1.101    0.134    0.643   22.466   20.484    6.190
     36.580  437.370    1.232    0.000    1.061    0.134    0.712   22.643   20.049    6.463
     36.590  437.554    1.160    0.000    1.013    0.201    0.701   21.942   19.820    6.378
     36.600  437.902    1.293    0.000    0.994    0.134    0.576   22.875   19.989    6.252
     36.610  434.686    1.073    0.000    0.999    0.201    0.530   21.761   20.080    6.290
     36.620  435.693    1.282    0.033    1.154    0.167    0.515   22.161   20.673    6.438
     36.630  431.340    1.195    0.000    0.944    0.201    0.398   22.195   20.372    6.219
     36.640  434.305    1.274    0.000    1.073    0.033    0.568   22.830   20.649    6.327
     36.650  434.506    1.126    0.000    1.080    0.067    0.761   23.002   21.468    6.097
     36.660  433.368    1.255    0.000    1.114    0.134    0.599   23.091   20.189    6.122
     36.670  430.152    1.282    0.000    1.026    0.201    0.492   22.039   19.553    5.748
     36.680  434.915    1.062    0.033    1.026    0.234    0.626   22.322   19.515    5.951
     36.690  432.383    1.210    0.000    0.988    0.134    0.561   22.347   20.238    5.822
     36.700  436.279    1.111    0.033    1.153    0.167    0.462   22.423   19.724    6.382
     36.710  430.118    1.240    0.067    1.226    0.033    0.629   22.968   20.262    6.197
     36.720  435.680    1.285    0.000    1.125    0.100    0.527   22.109   20.322    6.084
     36.730  428.184    1.285    0.000    1.040    0.134    0.489   23.336   19.772    5.872
     36.740  432.433    1.141    0.000    1.066    0.167    0.523   22.712   19.354    5.861
     36.750  434.636    1.168    0.033    0.801    0.134    0.603   23.364   20.056    5.316
     36.760  432.801    1.005    0.000    0.879    0.201    0.523   23.382   19.241    5.250
     36.770  431.561    1.126    0.000    0.988    0.100    0.633   22.084   20.283    5.802
     36.780  435.301    1.217    0.000    1.011    0.100    0.595   23.631   20.446    5.812
     36.790  439.549    0.903    0.000    1.192    0.100    0.633   22.818   21.365    5.722
     36.800  434.487    1.009    0.033    1.026    0.167    0.655   23.449   20.456    5.800
     36.810  431.924    1.187    0.033    1.071    0.167    0.693   23.119   19.912    5.873
     36.820  433.114    1.137    0.000    1.040    0.167    0.515   22.204   19.382    6.263
     36.830  428.004    1.160    0.000    0.973    0.033    0.587   22.348   19.966    5.401
     36.840  432.315    1.195    0.000    1.048    0.067    0.614   22.959   19.505    6.165
     36.850  433.924    1.229    0.000    0.973    0.033    0.603   23.318   19.541    6.452
     36.860  431.909    1.047    0.033    0.986    0.033    0.576   23.114   19.219    5.960
     36.870  429.817    1.195    0.000    1.026    0.134    0.583   22.200   19.390    6.063
     36.880  426.857    1.187    0.000    0.944    0.100    0.576   22.718   19.651    6.097
     36.890  432.150    1.176    0.033    0.886    0.100    0.511   23.114   19.666    6.075
     36.900  430.758    1.176    0.000    0.984    0.201    0.322   22.685   19.509    6.183
     36.910  431.190    1.153    0.000    0.999    0.134    0.591   22.682   19.797    6.312
     36.920  437.999    1.123    0.033    1.093    0.201    0.659   22.733   21.051    6.283
     36.930  433.502    1.206    0.000    1.119    0.100    0.670   22.420   20.334    5.819
     36.940  434.110    1.195    0.033    1.108    0.033    0.656   22.705   20.382    6.126
     36.950  431.964    1.100    0.067    1.163    0.134    0.515   22.454   19.734    6.052
     36.960  432.311    1.221    0.100    0.932    0.201    0.527   22.339   20.481    6.384
     36.970  436.321    1.229    0.033    1.088    0.167    0.523   22.460   20.404    6.631
     36.980  435.280    1.206    0.000    0.959    0.134    0.519   22.970   21.134    6.616
     36.990  432.131    1.285    0.033    1.004    0.134    0.621   22.785   20.991    6.313
     37.000  434.007    1.304    0.000    0.793    0.067    0.504   21.829   20.084    7.280
     37.010  435.885    1.195    0.000    1.186    0.201    0.515   22.308   20.735    6.330
     37.020  427.303    0.910    0.000    0.906    0.033    0.671   22.160   19.775    6.549
     37.030  427.042    1.035    0.067    0.927    0.134    0.811   22.486   20.127    6.469
     37.040  426.174    1.035    0.033    0.960    0.033    0.807   22.042   20.780    6.267
     37.050  433.834    1.096    0.033    1.139    0.100    0.550   21.807   20.148    6.551
     37.060  431.558    1.267    0.000    0.999    0.100    0.478   22.642   20.244    6.258
     37.070  431.575    1.107    0.067    1.069    0.134    0.481   22.271   20.095    6.576
     37.080  434.818    1.047    0.000    1.026    0.134    0.550   22.653   19.899    6.118
     37.090  431.218    1.088    0.067    1.033    0.167    0.512   22.762   20.092    6.013
     37.100  428.333    1.221    0.000    0.962    0.134    0.550   22.317   20.107    6.237
     37.110  430.354    1.062    0.000    1.083    0.100    0.390   22.882   19.332    6.815
     37.120  426.629    1.153    0.033    1.047    0.134    0.599   22.095   20.918    5.825
     37.130  427.352    1.293    0.000    1.040    0.100    0.742   22.199   20.261    6.644
     37.140  430.009    1.434    0.000    0.980    0.033    0.689   22.067   19.888    6.040
     37.150  426.710    1.141    0.033    1.024    0.000    0.675   21.086   20.348    6.551
     37.160  429.752    1.221    0.033    0.907    0.067    0.667   21.811   21.104    6.191
     37.170  426.268    1.141    0.000    1.119    0.100    0.610   20.783   20.236    6.078
     37.180  432.726    1.232    0.067    0.904    0.100    0.701   21.912   20.761    6.578
     37.190  429.859    1.062    0.000    0.857    0.033    0.636   22.109   20.396    5.949
     37.200  431.019    1.179    0.000    0.951    0.033    0.522   22.188   20.463    5.956
     37.210  432.861    1.137    0.000    0.945    0.134    0.681   22.895   20.662    5.873
     37.220  428.557    1.062    0.000    0.922    0.067    0.591   21.977   20.194    6.366
     37.230  427.003    1.096    0.000    0.924    0.067    0.531   22.523   20.094    6.629
     37.240  426.092    1.206    0.033    0.984    0.134    0.466   23.002   19.974    6.308
     37.250  431.851    1.282    0.000    0.960    0.100    0.550   22.304   20.431    5.983
     37.260  429.404    1.096    0.000    0.949    0.167    0.557   22.795   20.321    6.252
     37.270  433.841    0.940    0.033    0.907    0.201    0.606   22.560   20.203    6.378
     37.280  430.459    1.043    0.000    1.044    0.100    0.603   21.709   20.237    6.599
     37.290  432.615    1.248    0.000    1.085    0.067    0.542   22.919   20.556    6.474
     37.300  429.984    1.126    0.000    0.929    0.100    0.478   22.919   20.380    6.330
     37.310  429.003    1.149    0.000    1.036    0.067    0.531   22.773   19.988    6.456
     37.320  428.387    1.035    0.000    0.838    0.067    0.546   22.560   21.004    6.367
     37.330  433.516    0.982    0.000    0.926    0.100    0.580   23.781   19.897    6.512
     37.340  427.454    1.062    0.033    0.871    0.100    0.731   23.417   21.097    6.649
     37.350  428.993    1.320    0.000    0.672    0.100    0.512   23.762   19.850    5.933
     37.360  427.676    1.168    0.000    0.853    0.033    0.584   23.122   21.219    6.414
     37.370  430.612    1.278    0.000    1.026    0.067    0.447   23.446   20.585    6.393
     37.380  427.412    1.062    0.000    1.050    0.100    0.504   22.749   20.857    5.745
     37.390  433.707    1.020    0.033    1.118    0.033    0.784   22.455   21.043    5.500
     37.400  430.140    1.123    0.000    0.958    0.234    0.470   22.899   20.212    5.793
     37.410  434.522    1.107    0.000    1.046    0.167    0.478   23.961   21.301    5.833
     37.420  431.704    1.176    0.033    1.167    0.167    0.504   23.350   21.009    6.822
     37.430  430.429    1.153    0.000    1.160    0.167    0.436   23.150   20.599    6.473
     37.440  430.572    1.335    0.000    1.114    0.134    0.493   23.577   20.809    6.145
     37.450  433.648    1.274    0.033    1.160    0.134    0.459   22.744   21.544    6.283
     37.460  434.199    1.282    0.000    1.126    0.201    0.523   22.845   19.794    6.482
     37.470  433.847    1.259    0.033    1.200    0.268    0.591   22.364   20.639    6.064
     37.480  435.671    1.206    0.000    1.318    0.201    0.701   23.068   20.146    6.323
     37.490  433.268    1.312    0.067    0.956    0.134    0.727   22.371   21.213    5.986
     37.500  432.745    1.267    0.033    0.992    0.067    0.564   23.063   21.081    6.366
     37.510  431.429    1.168    0.067    0.999    0.167    0.795   23.214   21.444    6.408
     37.520  429.003    1.308    0.000    0.886    0.100    0.535   22.655   20.333    6.240
     37.530  432.297    1.259    0.000    1.153    0.067    0.493   22.151   21.184    5.882
     37.540  432.483    1.168    0.000    1.205    0.033    0.493   22.027   21.575    5.896
     37.550  425.565    1.179    0.000    0.792    0.033    0.546   21.976   20.415    5.748
     37.560  432.198    1.350    0.000    1.030    0.100    0.610   23.189   21.382    5.828
     37.570  432.514    1.195    0.000    0.974    0.100    0.538   23.102   21.204    5.801
     37.580  426.834    1.229    0.000    0.999    0.134    0.584   22.427   20.110    6.036
     37.590  428.710    1.255    0.000    1.237    0.033    0.501   22.413   20.873    6.401
     37.600  427.687    1.259    0.000    1.251    0.067    0.679   22.863   20.782    6.313
     37.610  429.153    1.251    0.000    1.113    0.201    0.519   22.748   20.923    5.894
     37.620  430.302    1.327    0.000    0.919    0.234    0.637   23.138   20.908    6.020
     37.630  433.203    1.327    0.000    1.164    0.201    0.512   22.082   21.024    5.967
     37.640  434.948    1.141    0.000    0.958    0.134    0.618   23.010   20.845    5.856
     37.650  438.244    1.346    0.000    0.832    0.268    0.523   23.302   21.294    6.333
     37.660  432.227    1.418    0.000    0.752    0.201    0.591   22.934   21.243    6.335
     37.670  433.789    1.327    0.033    0.870    0.167    0.546   22.363   21.577    6.343
     37.680  434.170    1.346    0.000    1.179    0.201    0.603   22.748   21.170    6.473
     37.690  432.812    1.392    0.033    0.959    0.100    0.617   22.103   21.377    6.226
     37.700  431.136    1.229    0.000    0.846    0.100    0.603   22.955   20.848    6.515
     37.710  431.555    1.308    0.000    0.921    0.134    0.516   23.157   20.031    5.864
     37.720  434.508    1.153    0.033    0.913    0.033    0.591   22.975   21.258    5.716
     37.730  432.354    1.229    0.000    0.832    0.033    0.478   23.550   20.712    6.218
     37.740  433.091    1.213    0.000    0.852    0.067    0.607   23.514   20.672    6.539
     37.750  434.149    1.320    0.000    0.945    0.134    0.663   23.188   20.941    6.136
     37.760  430.939    1.153    0.033    1.086    0.167    0.728   22.589   20.239    6.167
     37.770  433.155    1.100    0.000    1.020    0.167    0.652   22.454   21.041    5.937
     37.780  436.584    1.202    0.000    0.886    0.201    0.584   22.718   20.724    6.261
     37.790  435.410    1.206    0.000    0.872    0.201    0.644   23.422   21.198    6.233
     37.800  431.811    1.088    0.000    0.906    0.234    0.739   22.688   21.482    6.476
     37.810  435.156    1.195    0.033    0.885    0.167    0.546   23.437   21.211    5.763
     37.820  434.816    1.206    0.033    0.952    0.134    0.663   22.332   21.787    6.556
     37.830  433.612    1.168    0.033    1.163    0.234    0.678   21.470   21.941    5.862
     37.840  431.570    1.100    0.067    1.092    0.234    0.696   22.407   21.337    5.952
     37.850  433.669    1.240    0.067    1.139    0.167    0.784   22.675   21.217    5.935
     37.860  433.432    1.301    0.000    1.023    0.201    0.735   22.752   20.858    6.297
     37.870  431.089    1.141    0.000    1.086    0.100    0.731   22.278   21.042    6.220
     37.880  428.595    1.195    0.000    0.992    0.201    0.686   22.374   21.250    6.372
     37.890  430.873    1.380    0.033    0.932    0.167    0.769   22.377   21.491    5.952
     37.900  428.350    1.376    0.000    0.790    0.134    0.633   22.192   21.616    6.390
     37.910  427.016    1.346    0.000    0.983    0.134    0.780   22.287   20.979    6.303
     37.920  425.039    1.202    0.000    0.829    0.201    0.728   21.630   20.686    6.533
     37.930  429.183    1.229    0.033    1.034    0.167    0.920   21.646   20.975    6.111
     37.940  430.831    1.339    0.067    0.981    0.100    0.859   22.416   20.753    6.015
     37.950  430.459    1.195    0.067    0.938    0.067    0.905   22.659   21.422    6.360
     37.960  430.059    1.062    0.067    1.036    0.167    0.734   22.378   20.913    6.169
     37.970  429.506    1.141    0.000    0.986    0.100    0.822   21.793   20.629    6.006
     37.980  427.047    1.206    0.000    0.859    0.134    0.825   21.575   20.950    6.478
     37.990  429.822    1.153    0.033    0.899    0.134    0.802   22.832   21.008    6.401
     38.000  429.936    1.195    0.067    0.991    0.234    0.886   21.347   20.303    6.208
     38.010  428.359    1.301    0.033    0.951    0.167    0.924   21.506   19.943    6.223
     38.020  429.345    1.141    0.067    0.838    0.201    0.924   20.652   20.500    6.084
     38.030  423.407    1.285    0.067    0.839    0.167    0.947   21.416   20.526    6.278
     38.040  429.962    1.126    0.000    0.838    0.268    0.758   21.868   19.650    6.540
     38.050  431.977    1.282    0.000    0.945    0.167    0.660   22.879   19.780    6.409
     38.060  429.169    1.282    0.000    0.926    0.134    0.584   21.311   19.412    6.258
     38.070  426.604    1.221    0.000    0.865    0.167    0.538   22.661   19.341    6.055
     38.080  424.353    1.248    0.000    0.751    0.100    0.557   22.068   19.373    6.220
     38.090  423.536    1.259    0.000    0.991    0.134    0.474   21.783   18.931    6.229
     38.100  427.242    1.202    0.000    1.016    0.033    0.534   22.215   17.907    6.131
     38.110  427.858    1.255    0.000    0.979    0.000    0.508   22.673   19.458    6.074
     38.120  426.377    1.126    0.000    0.962    0.033    0.459   21.790   19.393    6.595
     38.130  423.977    1.126    0.067    0.986    0.033    0.481   22.043   18.925    6.050
     38.140  420.363    1.285    0.000    1.018    0.100    0.519   22.302   19.032    5.946
     38.150  429.935    1.221    0.033    0.836    0.201    0.512   22.022   19.385    6.134
     38.160  427.092    1.206    0.033    0.881    0.201    0.360   21.294   19.221    5.951
     38.170  422.673    1.244    0.000    1.025    0.134    0.515   21.211   18.826    5.757
     38.180  426.477    1.240    0.000    1.076    0.201    0.489   22.265   19.460    5.377
     38.190  426.489    1.259    0.033    1.131    0.234    0.387   22.701   19.402    6.305
     38.200  430.260    1.301    0.000    1.203    0.033    0.546   22.693   19.569    5.536
     38.210  428.126    1.141    0.000    1.012    0.134    0.341   22.612   18.621    5.336
     38.220  427.874    1.232    0.000    0.959    0.100    0.474   22.189   19.244    6.319
     38.230  432.717    1.426    0.000    1.174    0.067    0.318   22.967   19.105    6.186
     38.240  430.129    1.312    0.033    1.047    0.100    0.519   22.289   19.195    6.199
     38.250  422.699    1.445    0.000    1.156    0.134    0.432   21.869   18.559    6.394
     38.260  423.062    1.240    0.000    0.945    0.201    0.478   22.229   19.271    5.802
     38.270  427.595    1.100    0.000    0.914    0.167    0.417   22.261   19.700    5.820
     38.280  429.028    1.293    0.000    0.990    0.201    0.546   23.084   19.058    6.072
     38.290  427.723    1.312    0.000    1.238    0.167    0.425   22.437   19.756    5.875
     38.300  423.111    1.206    0.000    1.136    0.134    0.417   22.371   18.871    5.873
     38.310  423.803    1.126    0.033    1.046    0.134    0.481   23.058   18.632    6.465
     38.320  431.477    1.468    0.000    1.113    0.067    0.277   22.830   19.028    6.038
     38.330  427.460    1.297    0.000    1.146    0.100    0.538   22.027   18.306    6.268
     38.340  427.005    1.195    0.000    0.859    0.134    0.436   22.728   19.155    6.206
     38.350  427.403    1.388    0.000    1.166    0.134    0.353   22.713   18.477    6.134
     38.360  428.560    1.301    0.033    0.923    0.201    0.348   22.353   18.791    6.410
     38.370  431.754    1.308    0.033    0.919    0.234    0.390   22.778   18.447    5.879
     38.380  429.758    1.373    0.000    1.019    0.134    0.436   22.137   19.108    6.451
     38.390  429.430    1.232    0.000    1.053    0.134    0.587   23.079   18.977    6.458
     38.400  433.271    1.297    0.033    1.132    0.067    0.591   22.844   18.764    5.797
     38.410  424.141    1.301    0.067    1.027    0.067    0.584   22.078   18.819    5.844
     38.420  425.453    1.202    0.000    1.111    0.100    0.371   23.072   17.695    6.471
     38.430  427.438    1.229    0.067    1.199    0.201    0.447   21.978   18.514    6.275
     38.440  427.944    1.240    0.000    1.179    0.100    0.280   22.451   18.433    6.454
     38.450  427.104    1.282    0.033    0.998    0.201    0.436   22.634   18.450    6.885
     38.460  426.044    1.115    0.033    1.143    0.234    0.523   22.466   18.317    6.566
     38.470  420.422    1.179    0.000    1.053    0.134    0.485   22.498   17.556    6.432
     38.480  424.162    0.982    0.000    0.868    0.167    0.493   22.484   19.035    6.541
     38.490  424.748    1.475    0.000    1.050    0.067    0.451   21.858   18.890    6.327
     38.500  427.293    1.376    0.000    1.125    0.167    0.647   22.304   18.969    6.466
     38.510  423.173    1.248    0.000    1.001    0.167    0.515   21.379   18.880    6.191
     38.520  423.826    1.168    0.000    1.103    0.167    0.580   22.036   19.080    6.128
     38.530  427.804    1.100    0.000    0.868    0.167    0.629   22.217   19.444    6.003
     38.540  426.322    1.259    0.000    1.012    0.067    0.781   21.549   19.582    6.053
     38.550  422.464    1.096    0.033    1.170    0.234    0.496   21.854   18.994    6.294
     38.560  423.040    1.240    0.000    0.885    0.067    0.709   21.559   18.780    5.802
     38.570  428.455    1.168    0.033    1.075    0.201    0.610   22.170   17.933    6.115
     38.580  424.592    1.123    0.000    0.921    0.134    0.603   22.147   18.831    5.911
     38.590  425.693    1.221    0.000    1.016    0.167    0.534   22.187   19.180    6.263
     38.600  427.330    1.267    0.000    1.143    0.033    0.712   22.506   19.170    6.374
     38.610  426.987    1.320    0.000    1.012    0.167    0.557   23.495   18.578    5.937
     38.620  427.725    1.335    0.033    1.053    0.033    0.784   22.586   19.191    6.014
     38.630  428.831    1.100    0.000    1.252    0.134    0.708   22.674   19.221    6.111
     38.640  426.272    1.278    0.000    1.059    0.167    0.565   21.894   19.054    6.269
     38.650  426.377    1.513    0.000    0.932    0.067    0.671   21.803   19.087    6.034
     38.660  425.505    1.123    0.000    1.064    0.201    0.591   22.563   18.690    6.651
     38.670  426.860    1.153    0.000    1.110    0.100    0.693   21.196   18.536    6.555
     38.680  425.415    1.301    0.000    1.053    0.167    0.735   21.954   18.442    6.351
     38.690  424.982    1.339    0.000    1.101    0.134    0.708   22.583   19.120    5.849
     38.700  425.084    1.437    0.000    1.036    0.134    0.538   22.383   19.252    5.789
     38.710  425.237    1.123    0.033    0.976    0.134    0.633   21.279   19.370    5.888
     38.720  425.666    1.278    0.000    1.117    0.067    0.708   21.372   19.804    5.767
     38.730  425.671    1.259    0.000    1.050    0.100    0.481   21.616   19.307    6.071
     38.740  421.282    1.301    0.000    1.019    0.100    0.626   22.114   18.784    5.438
     38.750  422.765    1.342    0.000    0.926    0.167    0.607   21.464   18.757    5.768
     38.760  422.926    1.016    0.033    1.032    0.100    0.637   20.904   19.031    6.161
     38.770  421.441    1.331    0.000    1.046    0.067    0.599   22.177   19.139    5.775
     38.780  424.221    1.320    0.000    0.916    0.201    0.572   21.802   18.808    5.817
     38.790  424.185    1.217    0.033    1.012    0.167    0.542   22.947   18.207    5.696
     38.800  425.976    1.339    0.033    0.936    0.134    0.626   22.689   19.242    5.774
     38.810  422.231    1.248    0.033    1.051    0.100    0.474   22.557   19.079    6.042
     38.820  424.420    1.304    0.033    1.110    0.167    0.527   22.990   19.297    5.439
     38.830  425.704    1.221    0.000    1.170    0.134    0.474   22.342   19.638    5.657
     38.840  423.603    1.141    0.000    1.050    0.172    0.443   22.083   20.135    5.603
     38.850  427.637    1.236    0.000    0.821    0.100    0.409   22.035   19.327    6.243
     38.860  423.811    1.206    0.000    1.146    0.167    0.379   21.971   19.071    5.744
     38.870  427.444    1.323    0.000    1.090    0.167    0.360   21.898   18.875    6.002
     38.880  423.374    1.274    0.000    1.171    0.134    0.436   21.692   19.566    5.857
     38.890  426.898    1.062    0.033    1.237    0.100    0.459   22.465   18.925    5.727
     38.900  427.430    1.229    0.000    0.872    0.134    0.402   21.453   19.045    5.841
     38.910  426.736    1.346    0.067    1.068    0.167    0.280   21.779   18.727    5.254
     38.920  424.868    1.410    0.033    0.892    0.067    0.353   22.162   17.865    5.906
     38.930  427.454    1.088    0.000    1.079    0.100    0.409   22.676   19.432    6.081
     38.940  427.224    1.308    0.000    1.216    0.134    0.576   22.755   18.603    5.682
     38.950  426.874    1.270    0.000    0.839    0.201    0.720   22.127   18.885    5.869
     38.960  427.076    1.168    0.033    1.019    0.201    0.572   22.785   19.216    5.657
     38.970  424.037    1.384    0.033    1.184    0.167    0.406   21.943   19.010    6.045
     38.980  426.323    1.221    0.000    0.963    0.201    0.712   22.228   19.216    5.985
     38.990  427.244    1.248    0.033    1.210    0.268    0.538   21.972   19.369    5.615
     39.000  427.518    1.285    0.000    1.230    0.234    0.534   22.165   19.414    5.900
     39.010  426.710    1.126    0.000    1.163    0.234    0.637   21.692   19.341    5.700
     39.020  426.181    1.062    0.000    0.963    0.268    0.610   23.099   19.256    5.810
     39.030  430.295    1.172    0.000    1.132    0.167    0.633   22.131   19.134    5.831
     39.040  424.564    1.312    0.000    1.071    0.335    0.550   22.456   18.928    5.088
     39.050  425.709    1.141    0.000    1.016    0.201    0.515   22.363   19.198    6.024
     39.060  424.765    1.365    0.000    1.085    0.201    0.466   21.322   19.341    6.087
     39.070  421.074    1.202    0.000    0.986    0.234    0.542   21.570   19.218    5.954
     39.080  430.768    1.107    0.000    0.899    0.201    0.553   22.033   20.845    5.905
     39.090  426.427    1.301    0.000    0.825    0.100    0.473   22.779   19.553    5.935
     39.100  427.565    1.195    0.033    0.808    0.033    0.617   21.985   20.462    5.423
     39.110  426.943    1.354    0.033    0.944    0.100    0.546   21.859   20.463    5.229
     39.120  422.809    1.471    0.033    1.029    0.167    0.564   21.721   19.771    5.458
     39.130  423.828    1.248    0.033    1.089    0.201    0.508   21.857   19.843    5.804
     39.140  425.754    1.195    0.000    1.073    0.067    0.508   22.762   21.097    5.905
     39.150  426.747    0.993    0.000    0.969    0.234    0.515   23.193   20.575    5.626
     39.160  426.294    1.115    0.000    0.938    0.234    0.610   22.931   20.822    5.580
     39.170  423.288    1.100    0.000    1.111    0.167    0.485   21.838   20.285    5.626
     39.180  422.821    1.009    0.000    1.075    0.167    0.534   21.504   19.926    5.362
     39.190  426.010    0.956    0.000    0.821    0.201    0.621   22.294   21.177    5.562
     39.200  426.317    1.134    0.033    1.025    0.100    0.603   22.626   19.892    5.580
     39.210  426.745    0.903    0.000    1.039    0.167    0.546   22.943   20.376    5.317
     39.220  430.931    1.160    0.033    1.046    0.100    0.568   22.729   21.112    5.534
     39.230  429.440    0.956    0.033    1.033    0.201    0.686   22.624   21.801    6.123
     39.240  427.513    1.111    0.000    1.051    0.100    0.610   23.034   20.828    6.130
     39.250  423.909    1.088    0.000    1.171    0.134    0.515   22.047   20.254    6.031
     39.260  423.667    1.111    0.000    1.040    0.134    0.633   22.952   19.444    5.857
     39.270  422.699    0.823    0.000    1.228    0.134    0.720   22.240   19.038    5.967
     39.280  425.568    1.005    0.000    1.138    0.234    0.595   23.009   19.427    5.733
     39.290  427.844    1.084    0.000    1.195    0.134    0.705   22.427   20.052    5.705
     39.300  425.642    1.137    0.000    1.059    0.167    0.644   21.849   20.691    5.827
     39.310  422.376    1.168    0.000    1.062    0.134    0.535   21.662   19.959    6.027
     39.320  426.930    0.903    0.000    1.075    0.134    0.599   21.581   20.849    6.150
     39.330  425.292    1.088    0.000    1.011    0.167    0.459   22.861   20.358    5.610
     39.340  424.735    1.255    0.000    1.044    0.100    0.610   23.167   19.905    6.016
     39.350  422.458    1.145    0.000    1.023    0.201    0.565   22.117   19.880    5.945
     39.360  419.932    0.903    0.000    1.200    0.201    0.651   22.844   19.040    5.788
     39.370  427.028    0.914    0.000    0.812    0.167    0.458   22.352   20.203    5.458
     39.380  419.911    1.123    0.000    1.020    0.201    0.493   21.509   20.703    5.376
     39.390  420.359    0.861    0.000    1.024    0.268    0.459   21.136   20.320    5.556
     39.400  422.308    1.115    0.000    1.107    0.134    0.531   21.454   19.962    5.932
     39.410  425.592    1.229    0.000    1.064    0.268    0.470   23.120   18.929    6.159
     39.420  425.092    1.088    0.000    0.952    0.134    0.671   22.262   20.734    5.795
     39.430  421.598    1.206    0.000    0.986    0.100    0.478   22.283   20.058    5.820
     39.440  420.929    1.047    0.033    0.972    0.268    0.561   22.197   19.290    5.157
     39.450  422.628    0.982    0.033    1.159    0.335    0.428   22.502   19.140    5.507
     39.460  416.611    0.876    0.033    0.945    0.402    0.587   21.738   19.307    6.006
     39.470  420.257    1.016    0.000    1.079    0.234    0.443   22.826   19.808    5.585
     39.480  422.416    0.929    0.033    0.905    0.234    0.716   23.215   19.921    5.597
     39.490  421.332    1.111    0.033    1.025    0.335    0.527   22.904   20.303    5.607
     39.500  423.483    1.047    0.000    0.936    0.100    0.614   22.598   19.866    5.333
     39.510  421.738    0.982    0.000    1.184    0.201    0.652   22.839   20.140    5.442
     39.520  420.115    1.009    0.033    1.377    0.201    0.436   21.765   19.097    5.704
     39.530  421.444    0.884    0.000    1.153    0.167    0.701   22.274   20.376    5.593
     39.540  414.058    0.982    0.000    0.914    0.134    0.580   22.342   19.120    5.419
     39.550  417.140    1.312    0.000    0.990    0.100    0.557   21.836   20.255    5.616
     39.560  417.364    1.047    0.000    1.056    0.201    0.542   22.544   18.738    6.234
     39.570  422.924    1.229    0.000    1.132    0.268    0.690   23.323   18.874    5.647
     39.580  420.894    1.069    0.000    1.008    0.167    0.587   22.338   19.595    5.295
     39.590  418.749    1.115    0.033    1.016    0.234    0.386   23.797   20.196    5.453
     39.600  421.526    1.134    0.067    1.077    0.301    0.372   22.546   20.389    5.964
     39.610  421.683    1.073    0.067    1.026    0.301    0.598   23.339   19.399    5.907
     39.620  418.633    1.239    0.000    0.912    0.201    0.538   22.268   20.260    5.866
     39.630  422.047    0.993    0.033    0.906    0.201    0.716   23.120   20.707    5.768
     39.640  417.501    1.168    0.033    1.041    0.167    0.500   22.517   20.228    5.300
     39.650  419.547    1.190    0.067    1.187    0.301    0.550   22.719   20.920    5.903
     39.660  418.261    1.350    0.033    1.040    0.268    0.470   22.588   20.917    5.843
     39.670  415.799    1.047    0.033    1.123    0.301    0.697   22.707   20.178    5.499
     39.680  423.671    1.043    0.033    0.982    0.272    0.617   22.668   19.344    5.557
     39.690  420.476    1.168    0.033    0.885    0.134    0.500   22.563   20.442    5.489
     39.700  421.485    1.126    0.000    1.173    0.134    0.693   22.476   19.528    6.183
     39.710  421.195    0.982    0.000    1.065    0.234    0.776   22.257   20.657    5.882
     39.720  418.925    1.062    0.033    1.032    0.234    0.637   22.422   20.110    5.498
     39.730  419.019    1.285    0.000    1.146    0.100    0.731   22.317   20.878    5.767
     39.740  423.908    1.168    0.000    0.799    0.100    0.708   22.688   20.473    5.736
     39.750  422.024    0.982    0.000    0.939    0.134    0.546   22.032   20.446    5.699
     39.760  424.191    1.016    0.033    1.139    0.335    0.337   23.060   19.108    5.992
     39.770  422.280    1.035    0.000    1.029    0.201    0.663   23.040   19.653    5.986
     39.780  419.701    1.047    0.000    0.991    0.167    0.481   23.049   20.139    5.388
     39.790  422.983    1.054    0.000    1.191    0.167    0.538   22.569   19.556    5.595
     39.800  422.430    1.047    0.000    0.863    0.167    0.776   22.674   20.004    5.382
     39.810  420.035    1.088    0.033    0.852    0.234    0.697   21.673   20.063    5.766
     39.820  420.237    1.062    0.000    0.849    0.167    0.818   22.712   19.610    5.906
     39.830  420.144    0.956    0.000    1.076    0.167    0.682   22.399   19.469    5.340
     39.840  422.110    1.073    0.033    1.106    0.335    0.637   21.316   19.428    5.367
     39.850  421.845    1.115    0.000    1.005    0.268    0.675   23.024   19.046    5.316
     39.860  420.670    1.009    0.000    1.106    0.268    0.618   22.487   19.205    5.488
     39.870  417.872    1.134    0.000    1.047    0.234    0.637   21.799   19.520    5.577
     39.880  416.933    1.062    0.000    0.780    0.134    0.742   22.515   19.544    5.798
     39.890  418.799    1.069    0.000    1.085    0.134    0.844   21.674   19.710    5.653
     39.900  418.089    1.232    0.000    0.945    0.167    0.766   22.661   19.276    5.556
     39.910  417.969    1.202    0.000    0.997    0.134    0.823   21.881   19.205    5.587
     39.920  418.632    1.281    0.000    1.116    0.167    0.663   21.952   18.762    5.736
     39.930  415.103    1.285    0.000    1.018    0.201    0.716   22.275   19.752    5.607
     39.940  413.883    1.410    0.000    0.894    0.167    0.637   22.894   19.235    5.556
     39.950  415.479    1.293    0.000    1.011    0.167    0.731   22.512   19.314    6.048
     39.960  419.033    1.062    0.000    0.976    0.201    0.489   21.639   19.774    5.422
     39.970  416.299    1.248    0.033    1.165    0.234    0.538   21.888   18.847    5.993
     39.980  418.955    1.221    0.033    1.128    0.234    0.595   22.916   19.284    5.762
     39.990  420.711    1.168    0.033    0.913    0.301    0.534   22.802   19.012    5.643
     40.000  417.105    1.153    0.033    1.085    0.201    0.648   22.226   19.758    5.326
     40.010  414.090    1.206    0.033    1.039    0.167    0.512   21.922   19.824    5.241
     40.020  418.345    1.195    0.067    1.002    0.234    0.584   21.659   20.140    5.845
     40.030  418.139    1.100    0.033    0.979    0.234    0.693   21.199   19.688    5.405
     40.040  419.031    1.282    0.000    1.053    0.201    0.573   22.151   18.853    4.891
     40.050  418.649    1.088    0.000    1.145    0.201    0.587   22.382   18.993    5.724
     40.060  420.492    1.342    0.000    0.938    0.234    0.470   22.426   19.445    5.510
     40.070  417.807    1.206    0.000    0.856    0.234    0.777   21.494   19.593    5.492
     40.080  423.820    1.285    0.000    1.173    0.234    0.663   23.464   19.581    5.078
     40.090  424.244    1.399    0.000    1.223    0.167    0.705   21.924   20.008    5.457
     40.100  421.063    1.240    0.033    1.083    0.201    0.739   22.928   20.457    5.303
     40.110  423.669    1.123    0.033    0.967    0.201    0.701   22.183   20.559    5.763
     40.120  423.706    1.240    0.067    1.026    0.335    0.459   22.335   19.812    5.648
     40.130  423.591    1.202    0.033    1.072    0.368    0.667   22.485   20.225    6.002
     40.140  421.130    1.301    0.033    1.143    0.239    0.773   21.462   19.366    5.834
     40.150  423.017    1.232    0.000    1.159    0.201    0.667   20.796   20.227    5.279
     40.160  424.933    0.956    0.033    1.157    0.234    0.587   21.544   20.103    5.243
     40.170  422.524    1.179    0.000    0.926    0.234    0.614   21.646   19.266    5.362
     40.180  421.454    1.282    0.000    0.998    0.234    0.550   21.666   19.682    5.427
     40.190  424.147    1.187    0.033    0.889    0.239    0.556   21.282   19.480    6.087
     40.200  419.658    1.100    0.000    0.937    0.234    0.496   21.648   19.139    5.624
     40.210  420.688    1.202    0.033    0.983    0.268    0.762   21.989   20.076    5.592
     40.220  417.917    1.232    0.033    1.016    0.234    0.743   21.497   19.598    5.444
     40.230  417.348    1.259    0.000    0.938    0.100    0.542   22.163   18.829    5.914
     40.240  418.192    1.141    0.000    1.189    0.201    0.698   21.243   20.002    5.685
     40.250  417.549    1.179    0.000    1.118    0.234    0.686   21.602   18.891    5.774
     40.260  416.865    1.088    0.000    1.103    0.134    0.546   21.420   19.342    5.671
     40.270  417.680    1.016    0.067    1.139    0.201    0.655   21.912   18.691    5.398
     40.280  421.287    1.221    0.000    1.176    0.234    0.693   22.125   19.172    5.580
     40.290  420.791    1.229    0.000    1.083    0.167    0.761   21.584   19.027    5.595
     40.300  422.964    1.301    0.000    1.337    0.134    0.693   22.281   19.457    5.570
     40.310  422.192    0.982    0.033    1.065    0.167    0.731   22.254   19.304    6.428
     40.320  421.837    1.195    0.000    1.090    0.100    0.659   21.664   19.707    5.810
     40.330  420.861    1.047    0.033    1.119    0.205    0.723   21.340   19.821    5.352
     40.340  421.908    1.035    0.000    1.122    0.134    0.787   22.857   20.126    5.922
     40.350  419.389    1.195    0.000    1.258    0.167    0.610   22.515   19.713    5.119
     40.360  419.769    1.016    0.000    1.103    0.201    0.584   22.745   18.196    5.500
     40.370  423.054    1.062    0.033    1.212    0.268    0.531   22.277   19.674    5.699
     40.380  418.842    1.020    0.000    1.016    0.134    0.546   22.695   18.868    6.054
     40.390  419.159    1.202    0.033    1.092    0.201    0.587   22.108   18.645    5.380
     40.400  421.503    0.910    0.033    1.092    0.234    0.728   22.870   18.133    5.430
     40.410  416.793    0.903    0.000    1.125    0.201    0.466   22.393   18.268    5.940
     40.420  417.521    1.153    0.033    1.081    0.234    0.598   22.144   18.871    5.567
     40.430  418.869    1.073    0.000    0.811    0.201    0.561   22.293   18.872    5.624
     40.440  422.061    1.088    0.000    1.044    0.201    0.629   22.531   19.304    5.928
     40.450  420.570    1.123    0.000    1.141    0.268    0.580   22.105   19.272    6.277
     40.460  419.219    1.051    0.033    1.149    0.268    0.519   23.074   17.980    5.821
     40.470  419.396    1.062    0.000    1.209    0.234    0.459   22.435   18.132    5.913
     40.480  420.383    1.126    0.000    1.008    0.335    0.413   22.450   18.077    5.643
     40.490  419.491    0.990    0.033    1.078    0.234    0.686   22.138   18.420    5.255
     40.500  416.212    1.062    0.000    1.109    0.301    0.712   22.603   17.630    4.737
     40.510  417.220    0.982    0.033    1.268    0.201    0.500   22.133   18.049    5.292
     40.520  414.951    0.929    0.000    1.022    0.167    0.569   22.616   18.097    4.990
     40.530  416.220    1.149    0.033    0.996    0.368    0.515   22.196   18.447    5.563
     40.540  413.264    1.069    0.033    0.955    0.201    0.591   21.278   17.411    5.635
     40.550  417.749    1.054    0.000    1.142    0.268    0.587   22.553   18.064    5.643
     40.560  419.988    1.009    0.033    1.090    0.234    0.670   22.859   17.892    5.446
     40.570  421.593    1.213    0.033    1.119    0.239    0.561   23.156   17.586    5.966
     40.580  420.251    1.088    0.000    1.160    0.234    0.663   22.836   18.136    5.719
     40.590  418.140    1.206    0.000    0.986    0.234    0.633   21.543   19.630    5.977
     40.600  417.911    1.123    0.033    1.086    0.234    0.580   22.756   18.737    5.576
     40.610  421.668    1.267    0.033    1.284    0.167    0.580   21.737   18.486    6.024
     40.620  422.302    1.115    0.000    1.260    0.301    0.557   22.401   18.027    5.380
     40.630  418.535    1.229    0.000    1.390    0.234    0.640   22.181   18.621    5.225
     40.640  416.970    1.153    0.000    1.287    0.134    0.716   22.253   19.026    5.146
     40.650  419.296    1.160    0.000    0.877    0.201    0.716   21.600   18.852    5.517
     40.660  416.798    1.126    0.000    1.170    0.268    0.675   21.493   18.635    5.538
     40.670  421.006    1.141    0.033    1.086    0.301    0.500   21.231   18.762    5.710
     40.680  416.942    1.259    0.033    1.033    0.167    0.598   21.680   18.539    5.748
     40.690  416.179    1.016    0.000    0.794    0.301    0.492   21.324   19.171    5.378
     40.700  422.231    1.115    0.000    0.847    0.335    0.565   22.528   19.012    5.309
     40.710  421.021    1.149    0.033    0.974    0.268    0.413   21.783   17.433    5.143
     40.720  424.021    1.134    0.000    1.106    0.301    0.656   23.146   18.632    5.388
     40.730  420.992    1.320    0.033    1.043    0.301    0.523   22.774   18.166    5.652
     40.740  421.602    1.441    0.000    0.910    0.368    0.481   22.367   18.175    5.557
     40.750  422.170    1.202    0.000    0.986    0.234    0.629   22.463   18.118    6.043
     40.760  420.830    1.100    0.033    1.152    0.234    0.606   22.277   19.594    5.978
     40.770  423.534    1.126    0.067    0.790    0.234    0.713   22.672   18.624    5.739
     40.780  422.862    1.088    0.033    1.065    0.301    0.690   22.452   18.854    5.269
     40.790  423.271    1.141    0.000    0.979    0.268    0.671   23.133   18.067    5.001
     40.800  424.165    1.339    0.033    1.184    0.268    0.663   22.727   18.559    5.330
     40.810  419.290    1.274    0.033    0.928    0.201    0.720   22.504   18.729    5.311
     40.820  420.156    1.282    0.000    0.906    0.234    0.629   22.094   18.110    5.586
     40.830  419.832    1.179    0.000    0.938    0.268    0.576   22.115   18.810    6.041
     40.840  420.479    1.248    0.000    0.772    0.335    0.538   22.198   18.310    5.894
     40.850  423.683    1.141    0.000    0.792    0.368    0.576   21.360   18.424    5.703
     40.860  418.937    1.176    0.033    0.930    0.234    0.474   21.324   19.145    6.038
     40.870  424.188    1.221    0.033    0.986    0.234    0.746   21.882   18.987    5.821
     40.880  425.838    1.035    0.000    0.990    0.268    0.853   21.955   19.716    6.326
     40.890  423.341    1.096    0.000    1.012    0.339    0.451   22.662   18.737    6.162
     40.900  420.855    1.081    0.000    1.079    0.335    0.409   21.935   19.243    5.717
     40.910  426.172    1.285    0.033    0.885    0.234    0.587   22.328   19.674    5.700
     40.920  422.769    1.111    0.000    0.819    0.234    0.341   21.169   18.382    6.449
     40.930  425.427    1.392    0.000    1.131    0.268    0.353   20.853   18.667    6.077
     40.940  425.578    1.202    0.067    0.955    0.301    0.348   22.987   19.448    6.053
     40.950  423.813    1.285    0.000    0.779    0.335    0.295   22.767   18.801    5.707
     40.960  424.903    1.149    0.033    1.040    0.306    0.435   22.413   18.746    5.655
     40.970  424.987    1.202    0.033    0.945    0.306    0.231   21.594   18.931    5.410
     40.980  422.606    1.073    0.033    0.815    0.268    0.295   21.720   18.721    5.291
     40.990  421.076    1.285    0.000    0.946    0.339    0.473   22.170   18.184    5.584
     41.000  423.635    1.339    0.033    0.977    0.272    0.303   21.835   18.673    5.650
     41.010  418.731    1.168    0.000    0.973    0.301    0.364   21.760   18.751    5.225
     41.020  423.901    1.388    0.000    0.988    0.234    0.258   22.631   19.632    4.925
     41.030  428.307    1.259    0.033    0.740    0.201    0.406   23.137   19.324    5.252
     41.040  420.781    1.176    0.000    0.946    0.268    0.409   21.804   20.181    5.398
     41.050  425.100    1.123    0.000    0.995    0.167    0.497   22.533   19.410    5.191
     41.060  424.424    1.285    0.000    0.819    0.167    0.500   22.446   19.428    5.436
     41.070  424.284    1.206    0.000    1.076    0.100    0.421   22.026   19.711    5.337
     41.080  423.255    1.248    0.000    0.825    0.201    0.523   22.574   19.584    5.664
     41.090  424.836    1.168    0.000    0.892    0.201    0.489   22.483   18.844    6.383
     41.100  420.551    1.141    0.000    1.016    0.134    0.561   22.594   19.591    5.472
     41.110  424.602    1.232    0.000    0.910    0.234    0.409   22.449   20.155    6.129
     41.120  425.082    1.232    0.000    1.043    0.134    0.644   21.895   20.039    6.271
     41.130  425.564    1.195    0.000    1.004    0.167    0.508   21.690   20.275    5.456
     41.140  426.045    1.126    0.000    0.952    0.100    0.485   22.088   19.518    5.037
     41.150  423.481    1.248    0.000    0.723    0.067    0.485   22.059   19.657    5.703
     41.160  421.078    1.195    0.000    0.972    0.100    0.606   22.319   18.321    5.653
     41.170  422.846    1.141    0.000    0.843    0.134    0.417   22.129   18.643    6.080
     41.180  420.488    1.248    0.000    0.786    0.067    0.621   22.310   18.960    5.946
     41.190  419.519    1.195    0.000    0.886    0.134    0.659   21.064   18.827    5.558
     41.200  422.232    1.365    0.000    0.906    0.134    0.663   21.647   19.335    5.234
     41.210  428.693    1.244    0.038    0.946    0.100    0.519   22.298   20.293    5.780
     41.220  426.408    1.259    0.000    0.980    0.201    0.500   22.270   19.989    5.847
     41.230  424.896    1.195    0.000    0.755    0.134    0.682   21.423   20.042    6.041
     41.240  424.317    1.221    0.033    0.793    0.268    0.617   21.840   19.448    5.805
     41.250  421.375    1.126    0.000    0.939    0.167    0.531   21.783   18.896    5.894
     41.260  429.686    1.195    0.000    0.846    0.272    0.523   22.315   19.911    6.075
     41.270  427.150    1.179    0.000    1.107    0.234    0.584   22.537   18.765    5.580
     41.280  426.223    1.373    0.000    0.998    0.134    0.466   22.223   19.856    5.831
     41.290  422.435    1.248    0.000    0.872    0.234    0.621   21.935   18.683    5.957
     41.300  424.823    1.221    0.000    0.953    0.134    0.636   22.569   19.285    5.426
     41.310  425.173    1.206    0.000    0.966    0.201    0.712   23.250   19.453    5.656
     41.320  424.231    1.282    0.000    0.991    0.301    0.788   22.216   18.636    6.175
     41.330  424.305    1.160    0.000    0.939    0.201    0.614   22.459   19.169    5.899
     41.340  422.226    1.335    0.000    1.111    0.234    0.595   22.322   19.423    6.172
     41.350  418.548    1.255    0.000    0.867    0.167    0.451   22.162   19.246    5.978
     41.360  421.617    1.168    0.000    0.939    0.201    0.625   22.733   19.010    6.112
     41.370  421.894    1.384    0.000    0.909    0.268    0.478   22.212   18.768    6.265
     41.380  423.698    1.282    0.000    1.004    0.167    0.436   22.018   18.681    6.418
     41.390  420.277    1.308    0.033    1.014    0.167    0.511   22.306   19.008    6.044
     41.400  420.044    1.176    0.000    0.953    0.234    0.550   22.614   18.765    5.940
     41.410  418.399    1.088    0.000    0.987    0.134    0.489   21.582   18.447    6.124
     41.420  422.426    1.293    0.033    1.085    0.268    0.523   21.933   19.010    5.872
     41.430  418.739    1.259    0.000    0.966    0.268    0.474   22.576   18.101    5.638
     41.440  419.725    1.179    0.033    0.828    0.234    0.595   22.372   19.049    5.824
     41.450  420.717    1.232    0.000    1.300    0.234    0.553   22.978   18.382    5.387
     41.460  422.518    1.179    0.000    1.001    0.167    0.595   22.511   18.587    5.612
     41.470  421.862    1.202    0.000    0.987    0.201    0.550   22.715   19.307    5.564
     41.480  424.523    1.327    0.000    1.280    0.167    0.363   22.536   18.559    5.643
     41.490  418.835    1.255    0.000    1.066    0.234    0.504   21.442   18.650    5.520
     41.500  418.701    1.471    0.000    1.178    0.167    0.489   22.338   18.787    5.850
     41.510  421.375    1.115    0.000    0.970    0.201    0.656   22.446   19.073    5.456
     41.520  416.883    1.195    0.000    1.008    0.268    0.557   21.796   18.848    5.463
     41.530  418.453    1.168    0.033    1.113    0.167    0.724   22.581   18.412    5.535
     41.540  418.004    1.202    0.000    0.932    0.234    0.379   22.438   18.745    5.858
     41.550  419.409    1.096    0.000    1.223    0.167    0.485   21.849   19.268    5.530
     41.560  423.830    1.137    0.000    1.157    0.201    0.383   22.601   19.432    5.606
     41.570  419.541    1.115    0.038    0.995    0.201    0.545   22.661   19.134    5.672
     41.580  419.489    1.073    0.033    0.892    0.301    0.603   22.424   19.855    5.518
     41.590  417.595    1.043    0.033    1.053    0.201    0.561   21.887   18.360    5.626
     41.600  419.115    1.035    0.033    1.001    0.201    0.493   22.176   18.455    5.865
     41.610  413.864    1.229    0.000    1.163    0.301    0.610   22.420   18.908    5.362
     41.620  420.362    1.035    0.033    0.904    0.201    0.607   22.456   19.453    5.380
     41.630  418.928    1.168    0.033    0.966    0.234    0.462   22.297   18.430    5.268
     41.640  422.151    1.335    0.000    1.231    0.201    0.599   22.972   18.377    5.492
     41.650  418.899    1.285    0.000    1.058    0.201    0.519   22.143   18.566    5.446
     41.660  416.822    1.274    0.033    1.145    0.268    0.652   22.401   18.132    5.049
     41.670  416.796    1.232    0.000    0.966    0.234    0.720   21.717   18.180    5.549
     41.680  417.996    1.301    0.000    0.952    0.234    0.637   22.082   17.464    5.554
     41.690  417.358    1.088    0.000    0.859    0.201    0.670   21.884   18.497    5.222
     41.700  417.581    1.361    0.000    0.966    0.201    0.686   21.845   18.592    5.689
     41.710  420.184    1.232    0.000    1.057    0.134    0.561   21.907   18.403    5.334
     41.720  422.305    1.308    0.000    0.994    0.301    0.508   21.658   18.362    5.969
     41.730  415.635    1.123    0.033    1.075    0.167    0.724   21.892   18.040    5.627
     41.740  419.263    1.285    0.033    1.173    0.201    0.587   21.795   17.857    5.397
     41.750  418.216    1.346    0.000    1.139    0.167    0.656   22.206   18.436    5.668
     41.760  419.192    1.282    0.000    1.248    0.234    0.455   22.399   18.554    5.798
     41.770  418.452    1.221    0.000    1.005    0.234    0.683   22.937   18.697    5.661
     41.780  421.053    1.267    0.000    1.124    0.268    0.436   23.161   18.639    5.365
     41.790  418.679    1.088    0.000    1.068    0.335    0.516   22.498   18.439    5.667
     41.800  418.221    1.062    0.033    1.115    0.301    0.493   22.281   18.612    5.928
     41.810  423.432    1.339    0.033    0.963    0.201    0.459   22.994   18.218    5.595
     41.820  418.372    1.373    0.033    1.026    0.268    0.607   22.310   18.086    5.245
     41.830  414.301    1.320    0.033    1.198    0.201    0.545   21.797   18.189    5.433
     41.840  412.272    1.195    0.000    0.979    0.301    0.470   22.479   18.141    6.070
     41.850  416.239    1.164    0.033    1.210    0.234    0.538   22.554   18.135    5.671
     41.860  418.056    1.350    0.033    1.233    0.301    0.443   21.785   17.187    6.251
     41.870  418.758    1.206    0.033    0.952    0.201    0.599   21.570   18.363    6.043
     41.880  418.338    1.069    0.000    1.104    0.268    0.538   22.625   18.401    6.009
     41.890  415.664    1.195    0.000    1.126    0.335    0.519   22.475   17.676    5.834
     41.900  415.157    1.240    0.033    1.212    0.234    0.466   22.245   17.257    6.362
     41.910  417.385    1.384    0.000    1.266    0.268    0.428   22.245   17.786    5.793
     41.920  415.554    1.062    0.000    1.013    0.301    0.561   21.861   19.032    5.822
     41.930  419.175    1.320    0.000    0.969    0.234    0.599   22.625   17.524    5.838
     41.940  417.929    1.176    0.033    1.011    0.268    0.693   21.952   19.254    5.744
     41.950  418.721    1.308    0.000    0.984    0.301    0.576   22.317   20.201    5.572
     41.960  417.488    1.282    0.000    0.786    0.268    0.705   22.564   19.518    5.557
     41.970  421.628    1.373    0.000    0.937    0.201    0.746   22.283   18.099    6.089
     41.980  414.615    1.297    0.000    0.831    0.134    0.693   22.136   17.906    5.903
     41.990  418.429    1.365    0.000    0.726    0.201    0.621   22.909   19.149    5.457
     42.000  416.926    1.403    0.000    0.854    0.268    0.712   21.789   18.942    5.928
     42.010  414.770    1.149    0.067    0.595    0.268    0.587   21.221   17.652    5.429
     42.020  415.991    1.195    0.000    0.903    0.234    0.675   21.990   18.733    6.212
     42.030  414.253    1.267    0.000    0.761    0.234    0.663   22.123   18.347    5.674
     42.040  414.319    1.088    0.033    0.847    0.234    0.538   22.068   18.793    5.573
     42.050  415.406    1.274    0.033    0.710    0.201    0.535   22.833   19.202    5.720
     42.060  418.677    1.221    0.000    0.837    0.167    0.572   21.826   19.417    6.061
     42.070  420.092    1.248    0.000    0.814    0.234    0.440   22.661   18.481    5.647
     42.080  417.005    1.069    0.000    0.574    0.268    0.565   22.007   18.609    5.722
     42.090  419.393    1.062    0.000    0.750    0.167    0.478   22.454   18.833    5.570
     42.100  419.008    1.126    0.000    0.666    0.268    0.496   21.619   18.987    5.884
     42.110  416.389    1.141    0.000    0.815    0.268    0.473   22.537   18.381    6.030
     42.120  422.399    1.149    0.000    0.613    0.301    0.462   21.843   18.821    6.181
     42.130  414.878    1.035    0.000    0.794    0.201    0.640   21.473   18.663    6.130
     42.140  419.472    1.255    0.000    0.719    0.301    0.557   21.791   19.405    6.281
     42.150  419.329    1.168    0.000    0.769    0.268    0.500   21.831   19.712    5.918
     42.160  421.483    1.213    0.000    0.754    0.268    0.610   22.642   19.270    5.824
     42.170  420.314    1.164    0.033    0.832    0.234    0.648   21.869   19.609    5.790
     42.180  413.298    0.956    0.000    0.752    0.268    0.398   21.981   18.700    5.761
     42.190  417.886    1.009    0.000    0.773    0.201    0.667   21.375   19.220    6.062
     42.200  420.308    1.141    0.000    0.829    0.268    0.420   22.003   19.220    5.889
     42.210  418.578    1.251    0.071    0.838    0.167    0.561   21.279   19.331    6.084
     42.220  412.434    1.126    0.000    0.540    0.268    0.406   21.022   18.616    6.077
     42.230  416.251    1.195    0.000    0.709    0.234    0.553   21.697   18.845    5.717
     42.240  417.142    1.323    0.000    0.480    0.301    0.573   22.012   19.591    5.461
     42.250  420.060    1.035    0.033    0.649    0.234    0.508   22.190   19.706    6.368
     42.260  414.444    1.123    0.000    0.556    0.201    0.470   22.073   18.814    5.741
     42.270  417.305    1.069    0.033    0.667    0.268    0.621   22.334   19.451    5.843
     42.280  418.165    1.198    0.000    0.611    0.268    0.587   22.396   20.031    6.230
     42.290  415.726    1.267    0.000    0.591    0.234    0.459   22.891   20.077    5.760
     42.300  417.205    1.255    0.000    0.494    0.268    0.455   22.606   19.279    6.003
     42.310  415.465    1.213    0.033    0.447    0.234    0.375   22.287   18.735    6.189
     42.320  418.194    1.229    0.033    0.600    0.201    0.451   22.443   18.134    5.976
     42.330  418.524    1.225    0.000    0.687    0.234    0.478   22.175   17.604    6.157
     42.340  411.707    1.107    0.000    0.607    0.201    0.466   22.213   19.035    5.693
     42.350  414.493    1.274    0.000    0.547    0.234    0.353   23.117   18.992    5.655
     42.360  414.461    1.168    0.033    0.607    0.268    0.614   23.546   18.696    5.829
     42.370  418.352    1.339    0.033    0.705    0.268    0.584   23.817   19.030    5.960
     42.380  414.794    1.229    0.033    0.525    0.268    0.496   23.068   19.217    5.460
     42.390  419.863    1.126    0.000    0.648    0.134    0.576   22.692   19.089    5.376
     42.400  415.059    1.149    0.000    0.611    0.167    0.568   22.038   17.966    6.119
     42.410  415.416    1.115    0.000    0.487    0.227    0.656   22.444   18.866    6.232
     42.420  419.630    1.043    0.000    0.620    0.201    0.409   23.279   17.309    6.130
     42.430  420.759    1.232    0.000    0.672    0.100    0.542   23.784   18.203    5.701
     42.440  416.112    1.206    0.000    0.585    0.134    0.492   23.062   17.618    5.436
     42.450  415.877    1.009    0.000    0.764    0.167    0.516   23.206   17.793    5.509
     42.460  417.232    1.255    0.000    0.614    0.167    0.512   22.507   18.994    6.000
     42.470  413.965    1.069    0.000    0.521    0.167    0.649   22.898   18.971    5.931
     42.480  415.952    1.115    0.000    0.561    0.167    0.534   23.211   17.903    6.094
     42.490  417.862    1.202    0.000    0.420    0.167    0.538   22.004   18.626    6.182
     42.500  418.866    1.020    0.000    0.616    0.134    0.470   22.362   19.479    6.117
     42.510  416.527    1.164    0.000    0.631    0.301    0.557   22.706   18.461    5.740
     42.520  419.710    1.168    0.000    0.547    0.268    0.523   21.804   19.050    5.711
     42.530  413.170    1.100    0.000    0.521    0.201    0.485   22.533   17.967    6.256
     42.540  414.882    1.126    0.033    0.547    0.373    0.545   22.785   19.135    5.795
     42.550  416.579    1.195    0.033    0.521    0.335    0.629   22.812   18.663    5.663
     42.560  418.275    1.187    0.033    0.540    0.301    0.481   23.078   19.168    5.965
     42.570  416.373    1.168    0.033    0.496    0.335    0.428   22.993   18.315    5.752
     42.580  420.504    1.267    0.033    0.472    0.205    0.595   23.302   19.650    5.989
     42.590  415.250    1.255    0.033    0.532    0.167    0.523   22.998   18.409    5.725
     42.600  418.492    1.149    0.033    0.480    0.172    0.583   22.355   19.325    5.493
     42.610  414.905    1.312    0.033    0.353    0.339    0.739   21.954   18.984    5.965
     42.620  416.930    1.153    0.033    0.447    0.234    0.625   22.759   18.941    5.264
     42.630  417.819    1.043    0.033    0.551    0.268    0.652   23.166   19.148    5.773
     42.640  419.830    1.126    0.033    0.487    0.234    0.829   22.524   19.235    5.709
     42.650  419.884    1.248    0.033    0.341    0.239    0.777   24.001   18.574    5.982
     42.660  424.650    1.259    0.000    0.484    0.205    0.890   23.900   18.389    5.792
     42.670  423.953    1.229    0.067    0.587    0.234    0.768   23.153   19.373    6.068
     42.680  415.865    1.164    0.033    0.593    0.234    0.629   22.719   18.152    6.006
     42.690  420.357    1.278    0.000    0.484    0.272    0.833   24.600   18.191    5.917
     42.700  420.813    1.229    0.033    0.473    0.205    0.811   23.327   18.573    6.305
     42.710  415.201    1.168    0.000    0.480    0.406    0.647   22.773   18.620    6.369
     42.720  420.020    1.251    0.033    0.514    0.167    0.841   22.807   19.581    5.672
     42.730  418.807    1.149    0.033    0.538    0.335    0.780   22.986   19.315    6.135
     42.740  421.394    1.115    0.033    0.585    0.201    0.674   23.288   19.514    6.358
     42.750  425.242    0.956    0.000    0.465    0.332    0.852   22.651   20.355    5.812
     42.760  427.614    1.100    0.033    0.578    0.201    0.814   23.621   20.054    6.157
     42.770  424.721    1.096    0.033    0.461    0.272    0.769   23.879   19.141    6.156
     42.780  423.578    1.304    0.033    0.507    0.268    0.773   23.635   19.183    5.952
     42.790  424.291    1.232    0.033    0.634    0.339    0.727   23.736   18.965    6.256
     42.800  417.232    1.088    0.071    0.494    0.167    0.886   23.457   19.499    6.016
     42.810  419.272    1.293    0.033    0.591    0.167    0.644   22.802   18.930    5.597
     42.820  418.700    1.248    0.000    0.367    0.373    0.746   23.055   19.639    6.349
     42.830  417.975    1.062    0.067    0.521    0.268    0.504   22.648   18.357    6.643
     42.840  418.518    1.126    0.067    0.494    0.167    0.488   21.884   19.285    5.463
     42.850  415.866    1.096    0.033    0.551    0.234    0.424   21.824   18.782    6.033
     42.860  419.400    1.206    0.000    0.518    0.234    0.402   22.491   18.750    5.929
     42.870  418.388    1.240    0.033    0.480    0.205    0.394   23.031   18.849    6.206
     42.880  413.733    1.100    0.033    0.394    0.167    0.603   22.296   18.672    6.083
     42.890  417.191    1.164    0.071    0.293    0.100    0.478   22.963   18.684    6.280
[truncated: 9,087,124 more chars]
