# Supplementary material for: Comparative structural insights and functional analysis for the distinct unbound states of Human AGO proteins
Source: Sci Rep. 2025 Mar 19;15:9432. doi: 10.1038/s41598-025-91849-5 (PMC11923369; doi:10.1038/s41598-025-91849-5)
Supplement: Supplementary file 4 — Supplementary Information 4. [file 41598_2025_91849_MOESM4_ESM.zip › specific_areas/AGO3/r3/specific_areas.xvg]

# This file was created Sun Jul 14 15:51:34 2024
# Created by:
#                       :-) GROMACS - gmx sasa, 2024.1 (-:
# 
# Executable:   /home/panos/gromacs2024_1/bin/gmx
# Data prefix:  /home/panos/gromacs2024_1
# Working dir:  /media/panos/206c1b5a-e5c5-4016-9bdd-177d61394396/ago_sim3/AGO3/production
# Command line:
#   gmx sasa -f prod_center.xtc -s prod.tpr -n specific_areas.ndx -o specific_areas.xvg -tu ns -surface 1 -output 10 11 12 13 14 15 16 17
# gmx sasa is part of G R O M A C S:
#
# God Rules Over Mankind, Animals, Cosmos and Such
#
@    title "Solvent Accessible Surface"
@    xaxis  label "Time (ns)"
@    yaxis  label "Area (nm\S2\N)"
@TYPE xy
@ view 0.15, 0.15, 0.75, 0.85
@ legend on
@ legend box on
@ legend loctype view
@ legend 0.78, 0.8
@ legend length 2
@ s0 legend "Total"
@ s1 legend "r_479"
@ s2 legend "r_583"
@ s3 legend "r_623"
@ s4 legend "r_655"
@ s5 legend "r_793"
@ s6 legend "r_308-351"
@ s7 legend "r_768-815"
@ s8 legend "r_576_r_606_r_637_r_639_r_640_r_643_r_645_r_646_r_680_r_681_r_684"
      0.000  439.990    1.043    0.067    0.494    0.067    0.750   23.976   23.212    5.223
      0.010  443.307    0.982    0.067    0.498    0.033    0.633   25.126   22.767    5.404
      0.020  443.246    1.084    0.000    0.625    0.033    0.751   24.402   23.711    5.758
      0.030  447.192    1.168    0.067    0.732    0.100    0.716   24.536   22.942    5.957
      0.040  445.057    1.213    0.033    0.865    0.033    0.796   23.853   22.905    6.179
      0.050  439.863    1.248    0.000    0.792    0.000    0.686   24.241   22.986    5.690
      0.060  444.619    1.380    0.067    0.843    0.000    0.705   24.186   23.134    5.698
      0.070  440.649    1.274    0.033    0.785    0.067    0.655   25.209   23.454    5.696
      0.080  439.332    1.388    0.067    0.585    0.033    0.587   24.544   22.856    5.790
      0.090  436.741    1.229    0.033    0.849    0.033    0.784   25.268   23.367    5.401
      0.100  438.458    1.380    0.100    0.722    0.000    0.591   23.973   22.808    5.894
      0.110  437.858    1.062    0.100    0.638    0.067    0.652   24.530   23.048    5.784
      0.120  440.146    1.308    0.067    0.807    0.000    0.791   24.819   22.641    6.254
      0.130  442.003    1.392    0.067    0.871    0.033    0.871   25.452   23.538    5.713
      0.140  440.384    1.069    0.067    0.761    0.000    0.693   24.942   23.237    5.913
      0.150  440.282    1.096    0.000    0.809    0.000    0.822   25.991   22.118    5.798
      0.160  437.364    1.213    0.000    0.585    0.033    0.966   25.049   22.871    5.706
      0.170  444.983    0.993    0.000    0.732    0.000    0.720   26.723   22.681    5.378
      0.180  442.476    1.274    0.067    0.672    0.033    0.621   25.849   23.412    5.062
      0.190  440.032    1.278    0.134    0.930    0.000    0.667   25.115   22.817    5.632
      0.200  439.189    0.982    0.000    0.688    0.000    0.689   25.662   23.235    5.355
      0.210  444.416    1.088    0.000    0.757    0.087    0.693   25.798   22.765    5.546
      0.220  443.228    1.168    0.033    0.618    0.127    0.856   25.245   23.142    5.297
      0.230  440.740    1.149    0.033    0.638    0.060    0.932   24.400   22.757    5.609
      0.240  443.185    1.346    0.067    0.783    0.033    0.974   23.420   23.985    5.562
      0.250  442.959    1.213    0.000    0.750    0.033    0.766   25.248   22.559    5.629
      0.260  439.105    1.115    0.067    0.896    0.000    0.735   25.498   22.464    5.801
      0.270  441.106    1.062    0.067    0.685    0.033    0.576   25.140   22.870    6.186
      0.280  440.800    1.100    0.100    0.704    0.000    0.644   25.155   22.374    5.451
      0.290  442.171    1.149    0.067    0.836    0.000    0.705   25.294   23.129    5.839
      0.300  442.332    1.195    0.131    0.796    0.100    0.826   24.523   23.511    5.797
      0.310  444.671    1.141    0.033    0.951    0.000    0.822   24.838   23.584    5.664
      0.320  443.367    1.308    0.033    0.811    0.000    0.883   25.227   23.423    5.699
      0.330  440.862    1.088    0.000    0.611    0.067    0.920   25.407   23.876    5.762
      0.340  442.910    1.176    0.033    0.937    0.000    0.871   25.198   22.901    6.376
      0.350  439.252    1.361    0.033    0.770    0.000    1.008   25.351   23.420    6.403
      0.360  439.796    1.282    0.033    0.804    0.033    0.989   24.615   23.427    5.911
      0.370  442.201    1.035    0.033    0.817    0.067    0.848   25.275   23.472    6.039
      0.380  444.305    1.320    0.100    0.805    0.105    0.807   26.265   22.768    5.669
      0.390  445.379    1.206    0.067    0.951    0.000    0.728   27.355   23.616    5.566
      0.400  440.080    1.202    0.100    0.692    0.154    0.709   25.680   22.823    5.949
      0.410  446.027    1.274    0.033    0.857    0.292    0.959   26.101   23.333    5.608
      0.420  438.293    1.123    0.067    0.910    0.154    0.890   25.146   23.321    5.899
      0.430  445.206    1.399    0.134    0.819    0.120    0.872   27.148   23.128    5.834
      0.440  446.859    1.320    0.100    0.938    0.167    0.762   26.202   22.704    5.756
      0.450  444.528    1.346    0.100    0.889    0.134    1.083   25.753   22.708    5.352
      0.460  440.450    1.255    0.100    1.118    0.202    0.951   25.484   22.103    5.730
      0.470  445.207    1.232    0.127    0.884    0.165    0.659   25.713   22.600    5.464
      0.480  444.343    1.213    0.134    0.786    0.261    0.867   24.467   22.320    6.143
      0.490  443.722    1.354    0.033    0.847    0.287    0.917   26.043   22.440    5.344
      0.500  439.694    1.221    0.100    1.005    0.194    0.925   25.239   23.034    5.445
      0.510  444.344    1.202    0.127    0.964    0.205    0.901   25.799   23.000    5.999
      0.520  443.292    1.282    0.033    0.711    0.100    0.966   25.128   23.290    5.754
      0.530  441.199    1.221    0.067    0.697    0.194    0.909   24.717   23.522    5.956
      0.540  445.724    1.312    0.067    0.799    0.160    0.943   26.306   23.751    5.629
      0.550  450.645    1.373    0.033    0.641    0.094    0.890   25.887   24.083    5.974
      0.560  442.700    1.020    0.100    0.791    0.127    0.958   25.027   23.128    5.498
      0.570  443.750    1.202    0.067    0.832    0.187    0.765   26.330   23.226    5.604
      0.580  441.810    1.229    0.134    0.905    0.167    0.849   25.562   22.591    5.522
      0.590  447.242    1.335    0.120    0.825    0.154    0.709   26.777   22.861    5.745
      0.600  445.767    1.456    0.033    0.819    0.160    0.780   26.447   23.520    5.544
      0.610  447.399    1.195    0.000    0.776    0.060    0.962   26.235   23.116    5.258
      0.620  445.805    1.335    0.067    0.818    0.027    0.875   26.245   22.781    5.092
      0.630  448.512    1.248    0.067    0.817    0.000    0.962   26.502   23.589    5.432
      0.640  444.463    1.221    0.033    0.856    0.000    0.894   26.647   23.232    5.267
      0.650  449.405    1.308    0.033    0.712    0.060    0.765   26.188   23.572    5.639
      0.660  441.292    1.062    0.067    0.846    0.027    0.837   25.352   22.931    4.930
      0.670  447.083    1.373    0.033    0.751    0.033    0.803   26.150   22.521    5.673
      0.680  443.259    1.168    0.100    0.765    0.067    0.781   25.730   22.588    5.088
      0.690  449.851    1.399    0.033    0.859    0.094    0.674   26.630   23.077    5.253
      0.700  446.246    1.141    0.067    0.808    0.094    1.042   26.397   24.402    5.285
      0.710  445.647    1.141    0.033    0.752    0.172    0.962   27.194   23.196    5.133
      0.720  448.096    1.282    0.100    1.005    0.094    0.648   26.780   23.922    5.242
      0.730  445.725    1.248    0.167    0.824    0.060    0.796   26.346   22.984    5.260
      0.740  450.205    1.248    0.100    0.755    0.094    0.712   27.269   23.715    4.718
      0.750  449.306    1.316    0.033    0.755    0.160    0.799   26.786   23.988    5.305
      0.760  447.960    1.195    0.067    0.672    0.134    0.936   25.838   24.310    5.328
      0.770  444.102    1.168    0.100    0.920    0.094    0.784   26.036   23.613    5.113
      0.780  447.545    1.248    0.067    0.821    0.167    0.705   26.276   23.470    5.660
      0.790  445.353    1.255    0.134    0.719    0.100    0.640   26.222   22.479    5.496
      0.800  445.146    1.190    0.134    0.956    0.138    0.895   26.262   23.806    5.259
      0.810  441.999    1.251    0.100    0.865    0.094    0.731   25.960   21.893    5.419
      0.820  443.545    1.217    0.201    1.001    0.100    0.917   26.461   22.320    5.685
      0.830  439.552    1.088    0.067    0.859    0.160    0.742   25.363   22.824    5.881
      0.840  443.279    1.229    0.100    0.864    0.033    1.053   26.518   22.814    6.012
      0.850  444.444    1.229    0.134    0.859    0.100    0.792   25.167   22.619    5.750
      0.860  448.373    1.100    0.100    0.966    0.138    0.746   25.706   23.120    5.570
      0.870  447.407    1.282    0.067    0.838    0.033    0.780   25.306   22.530    5.705
      0.880  444.556    1.141    0.067    0.919    0.094    0.955   25.831   22.615    5.376
      0.890  445.635    1.415    0.094    0.872    0.027    0.614   26.323   22.575    5.705
      0.900  441.602    1.009    0.100    0.832    0.000    0.883   24.128   22.531    5.600
      0.910  444.276    1.088    0.067    0.987    0.033    0.701   25.126   22.224    5.780
      0.920  445.977    1.062    0.167    1.015    0.127    0.689   26.020   22.872    5.762
      0.930  442.592    1.176    0.100    0.926    0.100    0.656   25.670   21.371    5.871
      0.940  444.636    1.232    0.094    0.829    0.033    0.625   25.780   22.555    5.906
      0.950  445.085    1.149    0.100    0.801    0.100    0.724   24.561   23.377    5.655
      0.960  448.609    1.168    0.033    0.761    0.134    0.924   24.768   23.523    5.913
      0.970  445.217    1.415    0.127    0.789    0.127    0.944   24.500   23.118    6.024
      0.980  442.086    1.206    0.100    0.772    0.100    0.606   24.571   23.532    6.488
      0.990  440.057    1.373    0.100    0.870    0.227    0.875   24.764   23.408    5.642
      1.000  438.311    1.327    0.067    0.829    0.094    0.860   25.119   23.066    6.428
      1.010  442.282    1.126    0.134    0.885    0.160    0.993   24.478   23.037    6.701
      1.020  445.054    1.327    0.100    0.920    0.227    0.981   25.649   23.565    6.182
      1.030  444.551    1.354    0.100    0.937    0.100    0.814   24.965   23.871    6.248
      1.040  449.287    1.168    0.067    1.048    0.198    0.735   25.498   23.055    5.503
      1.050  451.314    1.471    0.100    0.944    0.127    0.770   25.355   24.076    6.203
      1.060  445.118    1.354    0.067    0.963    0.033    0.792   25.380   23.521    6.765
      1.070  449.518    1.141    0.167    0.819    0.094    0.834   25.960   23.666    5.981
      1.080  444.664    1.482    0.067    0.981    0.000    0.781   24.969   23.248    5.944
      1.090  449.219    1.088    0.234    0.879    0.100    1.052   25.078   23.181    5.902
      1.100  444.174    1.088    0.067    0.962    0.160    0.606   25.104   22.318    5.948
      1.110  444.526    1.221    0.067    0.945    0.100    0.822   24.754   21.901    6.032
      1.120  444.152    1.232    0.033    0.783    0.067    0.670   24.933   22.396    6.296
      1.130  444.362    1.361    0.067    0.895    0.067    0.531   25.525   21.568    6.071
      1.140  439.600    1.221    0.100    0.765    0.134    0.674   24.921   22.266    6.286
      1.150  443.201    1.088    0.167    0.865    0.134    0.637   24.729   21.685    6.357
      1.160  440.440    1.327    0.033    1.046    0.033    0.731   25.010   22.985    5.767
      1.170  443.037    1.407    0.067    0.799    0.098    0.716   24.592   23.060    5.978
      1.180  442.217    1.130    0.134    0.865    0.105    0.542   24.320   23.584    5.711
      1.190  438.576    1.088    0.033    0.966    0.033    0.652   24.738   22.625    5.401
      1.200  443.220    1.327    0.033    0.939    0.060    0.675   24.996   22.592    5.154
      1.210  436.814    0.956    0.033    0.917    0.060    0.818   23.616   21.560    5.203
      1.220  439.831    1.009    0.067    1.111    0.060    0.735   24.341   22.765    5.252
      1.230  440.325    1.020    0.000    0.924    0.060    0.955   24.453   23.043    4.837
      1.240  445.612    1.407    0.067    0.944    0.094    1.095   25.165   24.512    5.076
      1.250  451.971    1.361    0.000    0.939    0.165    1.121   25.911   23.583    5.361
      1.260  447.468    1.141    0.033    1.011    0.100    1.084   25.073   24.202    5.044
      1.270  442.049    1.149    0.000    0.902    0.033    0.978   24.570   23.905    4.927
      1.280  445.596    1.141    0.033    0.879    0.027    0.648   24.591   23.536    5.006
      1.290  442.528    1.255    0.033    0.920    0.098    1.053   25.201   22.892    5.412
      1.300  440.619    1.335    0.067    0.853    0.120    0.951   24.112   23.411    5.519
      1.310  444.553    1.153    0.033    0.850    0.127    0.902   24.792   22.658    5.686
      1.320  445.280    1.244    0.100    0.868    0.135    0.974   24.124   22.702    5.084
      1.330  445.009    1.149    0.100    0.864    0.100    0.898   24.967   22.788    5.097
      1.340  444.489    1.221    0.033    1.012    0.067    0.844   24.599   22.150    5.280
      1.350  441.203    1.255    0.000    1.164    0.027    0.739   24.833   23.705    4.836
      1.360  437.629    1.232    0.000    0.976    0.120    0.913   23.608   22.926    6.175
      1.370  440.416    1.255    0.100    0.948    0.033    0.883   24.185   22.486    5.414
      1.380  438.059    1.168    0.000    0.856    0.067    0.818   24.076   23.163    5.532
      1.390  443.183    1.020    0.100    0.949    0.067    0.864   25.030   22.909    5.207
      1.400  443.820    1.149    0.000    0.963    0.033    0.833   25.266   23.516    5.623
      1.410  444.393    1.195    0.100    0.804    0.033    0.837   24.404   23.079    5.791
      1.420  446.998    1.213    0.100    0.819    0.033    0.697   24.935   22.917    5.640
      1.430  445.731    1.259    0.167    1.020    0.120    0.675   25.360   23.204    5.575
      1.440  447.028    1.195    0.167    0.970    0.172    0.743   25.842   24.523    4.953
      1.450  446.024    1.176    0.033    0.847    0.027    0.901   25.505   24.044    5.445
      1.460  441.437    0.956    0.067    0.888    0.033    0.523   24.473   22.919    5.280
      1.470  446.228    0.929    0.033    0.824    0.033    0.712   24.961   24.274    4.911
      1.480  440.979    1.123    0.033    0.970    0.000    0.617   25.070   23.279    5.093
      1.490  444.615    1.126    0.000    0.873    0.067    0.826   24.224   23.916    5.333
      1.500  444.679    0.956    0.000    1.020    0.067    0.694   24.667   23.454    5.311
      1.510  439.443    0.963    0.033    0.946    0.067    0.932   23.930   24.320    5.084
      1.520  444.122    0.993    0.033    0.907    0.060    0.921   24.981   23.594    5.235
      1.530  441.307    1.134    0.100    0.565    0.033    0.860   24.510   24.748    5.192
      1.540  445.624    1.141    0.067    1.030    0.000    0.716   25.080   23.866    5.496
      1.550  440.947    1.195    0.134    1.041    0.033    0.765   24.748   23.316    5.206
      1.560  442.820    1.069    0.067    1.131    0.067    0.747   25.313   24.175    5.103
      1.570  443.095    1.062    0.067    0.733    0.033    0.780   25.527   23.842    5.271
      1.580  440.053    1.176    0.033    0.903    0.067    0.606   25.041   23.463    5.570
      1.590  440.713    1.373    0.033    0.973    0.134    0.902   25.354   23.160    5.186
      1.600  442.448    1.259    0.067    0.899    0.127    0.845   25.339   23.470    5.516
      1.610  446.411    1.255    0.127    0.793    0.033    0.587   25.681   23.856    5.350
      1.620  441.575    1.274    0.134    1.024    0.033    0.728   25.462   23.594    5.498
      1.630  438.494    1.016    0.033    1.160    0.000    0.618   24.656   23.568    5.580
      1.640  441.889    1.160    0.067    0.994    0.000    0.777   24.886   22.790    5.760
      1.650  445.379    1.115    0.067    1.020    0.067    0.674   25.122   24.003    5.709
      1.660  443.857    1.141    0.067    0.886    0.134    0.811   26.849   22.836    5.626
      1.670  445.855    1.104    0.033    1.001    0.138    0.864   26.529   23.969    5.500
      1.680  442.836    0.948    0.067    0.906    0.134    0.860   25.655   23.238    5.070
      1.690  445.565    1.062    0.000    0.733    0.138    0.803   25.578   22.856    4.932
      1.700  443.638    1.324    0.067    0.853    0.167    1.004   26.136   23.500    5.181
      1.710  443.885    1.141    0.033    0.934    0.100    0.886   25.680   23.101    5.455
      1.720  443.428    1.195    0.033    0.980    0.100    0.860   24.425   22.838    5.735
      1.730  442.420    1.267    0.134    0.980    0.033    0.659   24.750   22.330    5.225
      1.740  442.055    1.285    0.134    0.980    0.168    0.989   24.579   24.198    5.412
      1.750  443.456    1.232    0.100    1.161    0.067    0.796   24.629   23.913    5.446
      1.760  440.746    1.259    0.067    1.085    0.067    0.754   24.907   23.384    5.556
      1.770  445.239    1.312    0.100    1.041    0.033    0.769   25.572   23.959    5.428
      1.780  446.044    1.096    0.027    1.066    0.068    0.584   25.011   23.317    5.104
      1.790  444.094    1.141    0.067    0.944    0.067    0.712   25.376   23.723    5.251
      1.800  441.788    1.020    0.067    1.064    0.060    0.735   25.621   23.465    4.937
      1.810  438.322    1.179    0.067    1.004    0.067    0.697   26.089   22.164    5.433
      1.820  436.315    1.206    0.134    0.899    0.060    0.898   24.927   23.382    5.207
      1.830  436.287    1.149    0.100    1.117    0.067    0.841   24.411   23.055    5.297
      1.840  440.702    1.062    0.100    0.917    0.160    0.936   25.324   24.137    5.338
      1.850  441.016    1.141    0.127    0.839    0.228    0.792   25.769   23.461    5.260
      1.860  440.372    1.221    0.033    0.844    0.127    0.621   25.580   22.758    4.893
      1.870  442.214    1.179    0.033    0.797    0.227    1.007   24.813   23.796    5.550
      1.880  437.810    1.054    0.067    1.051    0.127    0.811   24.633   23.516    4.967
      1.890  438.829    1.009    0.067    1.023    0.206    0.724   24.788   22.272    5.104
      1.900  438.839    1.308    0.067    1.030    0.167    0.936   25.070   22.639    5.218
      1.910  437.904    1.229    0.094    0.944    0.134    0.781   25.742   23.834    5.179
      1.920  438.183    1.020    0.167    0.907    0.261    0.849   24.665   22.692    5.004
      1.930  439.406    1.210    0.094    0.786    0.194    0.818   24.667   22.552    5.223
      1.940  440.310    1.179    0.067    0.769    0.201    0.860   24.702   22.886    5.269
      1.950  444.538    1.137    0.033    0.690    0.301    0.675   25.057   23.001    5.759
      1.960  445.145    1.267    0.100    0.895    0.167    0.626   25.261   23.252    5.682
      1.970  439.409    1.301    0.067    0.799    0.205    0.856   24.669   23.513    5.021
      1.980  438.994    1.088    0.067    0.828    0.295    0.686   25.159   23.831    4.697
      1.990  440.695    1.289    0.160    0.847    0.205    0.731   25.350   23.441    5.066
      2.000  439.802    1.107    0.134    0.768    0.227    0.848   25.736   23.131    5.081
      2.010  440.965    1.069    0.033    0.688    0.262    0.830   24.961   23.358    5.640
      2.020  442.351    1.183    0.060    0.779    0.194    0.747   25.662   23.644    5.233
      2.030  440.954    1.255    0.127    0.854    0.255    0.732   25.823   22.146    5.098
      2.040  440.073    1.179    0.100    0.761    0.160    0.697   26.133   22.839    4.344
      2.050  440.983    1.312    0.134    0.833    0.195    0.595   25.908   23.213    4.575
      2.060  440.092    1.267    0.134    0.963    0.194    0.723   26.051   22.802    4.982
      2.070  444.277    1.327    0.134    1.036    0.265    0.667   25.755   22.220    4.623
      2.080  443.791    1.255    0.100    1.040    0.134    0.788   26.097   22.382    4.922
      2.090  439.163    1.213    0.033    0.846    0.105    0.523   25.691   21.653    4.973
      2.100  442.510    1.240    0.094    1.030    0.225    0.803   26.172   21.975    5.385
      2.110  440.824    1.179    0.134    0.750    0.239    0.592   26.495   21.530    4.947
      2.120  441.977    0.796    0.067    0.728    0.134    0.679   26.567   21.418    5.222
      2.130  441.343    1.088    0.067    0.910    0.127    0.853   26.995   22.136    5.493
      2.140  440.523    1.195    0.167    0.759    0.306    0.818   26.057   21.760    5.177
      2.150  446.309    1.069    0.100    0.748    0.239    0.784   26.096   22.111    5.158
      2.160  442.000    1.282    0.100    0.736    0.134    0.663   26.926   20.422    5.276
      2.170  438.508    1.229    0.067    0.899    0.269    0.853   26.329   21.517    4.780
      2.180  445.490    1.206    0.100    0.886    0.194    0.856   26.347   23.130    5.394
      2.190  444.777    1.016    0.033    0.829    0.228    0.886   27.216   22.775    5.251
      2.200  444.991    1.043    0.033    0.889    0.244    0.939   26.067   22.720    5.384
      2.210  447.253    1.115    0.100    0.800    0.198    0.701   26.495   21.668    5.203
      2.220  441.716    1.255    0.127    0.815    0.187    0.742   26.824   22.110    5.173
      2.230  437.162    1.141    0.033    0.862    0.127    0.826   26.483   20.971    5.034
      2.240  434.877    1.149    0.094    0.786    0.154    0.803   25.521   21.393    5.014
      2.250  437.187    1.115    0.033    0.826    0.131    0.751   26.473   21.896    4.968
      2.260  440.143    1.274    0.100    0.879    0.120    0.777   25.542   22.009    5.302
      2.270  438.401    1.301    0.160    0.757    0.187    0.777   26.135   20.755    5.614
      2.280  439.337    1.195    0.100    0.793    0.221    0.742   26.477   21.518    5.197
      2.290  440.244    1.016    0.201    0.666    0.127    0.690   27.591   21.730    5.036
      2.300  439.633    1.392    0.100    0.764    0.071    0.735   26.237   20.776    5.109
      2.310  438.579    1.285    0.127    1.015    0.221    0.924   26.603   20.985    5.235
      2.320  441.246    1.339    0.067    0.783    0.168    0.985   26.897   21.814    5.242
      2.330  439.107    1.176    0.067    0.657    0.232    1.064   26.146   21.557    5.390
      2.340  433.928    1.255    0.134    1.097    0.127    0.993   25.826   21.305    4.702
      2.350  435.366    1.248    0.134    0.952    0.067    0.951   25.114   20.884    4.629
      2.360  437.876    1.403    0.100    1.057    0.100    0.640   27.430   20.849    5.132
      2.370  438.208    1.418    0.067    0.850    0.128    0.637   25.962   20.912    5.041
      2.380  441.888    1.399    0.167    0.805    0.067    0.769   26.158   21.094    5.829
      2.390  438.760    1.274    0.100    1.033    0.138    0.705   25.004   21.907    5.309
      2.400  437.916    1.487    0.100    1.122    0.160    0.667   25.385   21.158    5.267
      2.410  435.092    1.282    0.134    0.928    0.161    0.818   25.999   21.753    4.936
      2.420  442.668    1.035    0.033    1.133    0.100    0.826   26.870   21.779    5.050
      2.430  440.501    1.327    0.134    1.016    0.124    0.640   26.502   21.675    5.032
      2.440  440.911    1.259    0.100    1.013    0.138    0.819   26.245   22.293    5.457
      2.450  440.347    1.187    0.134    0.862    0.134    0.928   25.966   22.260    4.795
      2.460  437.237    1.035    0.094    1.177    0.172    0.598   25.818   21.552    4.826
      2.470  435.828    1.141    0.067    0.826    0.094    0.670   26.703   21.084    5.115
      2.480  438.151    0.956    0.100    0.902    0.071    0.603   26.480   21.294    5.030
      2.490  436.550    1.282    0.033    0.982    0.138    0.739   25.332   21.153    4.792
      2.500  439.402    0.971    0.067    0.964    0.000    0.580   25.505   20.358    4.943
      2.510  439.082    1.016    0.100    1.054    0.094    0.723   25.983   21.221    5.338
      2.520  442.736    1.176    0.134    0.953    0.219    0.723   26.861   20.559    5.072
      2.530  439.155    1.115    0.100    1.049    0.067    0.819   26.131   20.296    5.023
      2.540  434.859    1.232    0.100    0.793    0.067    0.765   25.264   19.863    5.210
      2.550  434.060    1.028    0.100    0.879    0.067    0.728   26.283   20.529    5.197
      2.560  436.653    1.259    0.100    0.931    0.100    0.727   25.866   20.498    5.017
      2.570  434.853    1.043    0.067    0.993    0.127    0.838   26.171   21.924    5.248
      2.580  437.709    1.126    0.100    0.988    0.105    0.693   25.437   20.893    5.193
      2.590  439.946    1.123    0.100    0.853    0.127    0.750   25.359   20.528    5.132
      2.600  436.850    1.115    0.067    0.862    0.127    0.678   25.165   21.584    5.403
      2.610  436.432    1.479    0.067    0.900    0.100    0.709   25.444   21.205    5.270
      2.620  441.494    1.073    0.100    1.027    0.127    0.735   25.485   20.755    5.192
      2.630  439.986    1.202    0.134    0.932    0.094    0.876   25.685   21.678    5.491
      2.640  439.013    1.410    0.100    0.819    0.067    0.940   26.463   21.742    5.093
      2.650  438.793    1.100    0.100    0.934    0.168    0.905   26.215   21.251    5.534
      2.660  439.055    1.206    0.100    0.780    0.167    1.029   26.538   21.566    5.802
      2.670  437.199    0.990    0.000    0.807    0.120    0.732   26.294   22.068    5.368
      2.680  441.152    1.069    0.067    0.900    0.094    0.716   26.154   21.671    5.051
      2.690  435.252    1.202    0.067    0.951    0.033    0.708   26.552   21.101    5.092
      2.700  436.875    1.232    0.100    0.995    0.033    0.852   26.871   20.670    5.301
      2.710  441.181    1.335    0.167    0.891    0.094    0.659   25.911   20.551    4.919
      2.720  440.201    1.187    0.100    1.023    0.100    0.735   27.032   20.282    5.161
      2.730  443.018    1.088    0.134    0.734    0.180    0.890   26.504   21.243    5.091
      2.740  439.343    0.796    0.167    0.860    0.154    1.121   26.874   22.185    5.076
      2.750  438.600    0.796    0.067    0.984    0.105    0.856   26.183   20.264    5.392
      2.760  442.579    0.956    0.167    0.875    0.120    0.796   25.608   20.564    4.903
      2.770  435.562    0.937    0.167    1.059    0.033    0.742   26.715   20.993    4.914
      2.780  437.700    1.073    0.134    1.071    0.127    0.917   25.807   21.252    4.113
      2.790  441.546    1.248    0.100    0.879    0.165    0.804   26.254   21.016    5.336
      2.800  440.974    0.849    0.167    1.028    0.067    0.788   26.079   20.292    5.371
      2.810  441.294    0.887    0.134    0.812    0.172    0.940   25.964   21.214    5.140
      2.820  441.553    0.903    0.201    0.977    0.134    0.890   25.386   20.610    5.129
      2.830  437.905    1.122    0.134    0.937    0.098    0.709   26.085   20.774    5.371
      2.840  438.964    1.206    0.100    0.872    0.135    0.720   26.097   21.332    4.659
      2.850  440.632    1.195    0.100    0.938    0.221    0.727   26.168   21.539    5.471
      2.860  440.582    1.282    0.127    1.272    0.259    0.712   26.302   20.979    5.229
      2.870  439.774    1.380    0.100    0.835    0.127    0.731   25.408   20.660    5.318
      2.880  441.019    1.202    0.201    0.910    0.135    0.701   25.336   21.075    4.911
      2.890  439.976    1.088    0.100    0.906    0.165    0.818   26.130   21.976    5.083
      2.900  438.758    1.020    0.067    0.921    0.172    0.867   27.237   21.631    4.734
      2.910  438.070    1.327    0.067    1.047    0.202    0.970   26.359   20.582    4.826
      2.920  445.105    1.175    0.134    0.872    0.265    0.823   26.426   21.610    5.006
      2.930  440.672    1.176    0.127    0.846    0.134    0.731   24.957   20.582    4.981
      2.940  443.760    1.255    0.100    0.775    0.299    0.762   27.406   21.009    4.650
      2.950  440.588    1.240    0.160    0.884    0.131    0.925   26.120   22.376    4.905
      2.960  440.578    1.084    0.100    1.015    0.333    0.974   25.978   21.425    5.215
      2.970  439.070    1.035    0.100    1.069    0.100    1.042   25.481   21.274    4.969
      2.980  439.365    1.190    0.194    1.051    0.225    0.784   26.101   20.368    5.368
      2.990  439.505    1.073    0.067    0.946    0.033    0.895   25.378   21.217    5.445
      3.000  441.195    1.073    0.100    1.013    0.038    0.966   26.312   21.267    5.454
      3.010  438.738    0.982    0.134    1.018    0.094    0.803   26.416   21.350    5.992
      3.020  438.864    1.168    0.100    0.886    0.127    0.879   26.108   21.349    5.382
      3.030  438.285    1.293    0.094    0.955    0.067    0.874   26.378   21.085    5.143
      3.040  438.613    1.179    0.067    0.884    0.033    0.856   26.028   21.339    5.555
      3.050  441.780    1.047    0.167    1.002    0.168    0.936   26.616   21.528    5.833
      3.060  439.878    1.115    0.067    1.051    0.206    0.769   25.860   21.579    5.277
      3.070  437.677    1.228    0.067    0.735    0.127    0.939   26.103   21.111    5.606
      3.080  434.909    1.274    0.067    0.979    0.100    0.860   26.518   22.251    5.354
      3.090  437.625    1.164    0.134    0.786    0.172    0.898   26.513   20.767    5.366
      3.100  435.753    1.267    0.100    1.078    0.060    0.788   25.772   20.323    5.337
      3.110  440.058    1.312    0.134    1.216    0.067    0.724   25.514   20.818    5.059
      3.120  436.661    1.016    0.067    1.022    0.154    0.868   25.831   22.244    5.245
      3.130  437.364    1.228    0.134    0.920    0.094    0.823   25.607   20.865    5.513
      3.140  435.235    1.164    0.067    0.927    0.060    0.856   25.302   20.493    5.533
      3.150  434.172    1.115    0.033    0.971    0.134    0.890   24.829   20.727    5.548
      3.160  440.845    1.100    0.100    0.846    0.094    1.072   26.906   21.928    5.355
      3.170  441.072    1.217    0.100    1.164    0.100    0.777   26.617   21.396    5.912
      3.180  439.622    1.111    0.067    0.962    0.172    0.909   26.252   21.619    5.689
      3.190  436.004    1.088    0.094    0.953    0.134    0.906   26.406   21.177    5.383
      3.200  438.550    1.051    0.067    0.960    0.172    0.921   26.227   21.387    5.273
      3.210  438.876    0.925    0.033    0.922    0.127    0.981   26.825   22.561    4.855
      3.220  442.302    0.849    0.167    0.949    0.139    0.856   27.266   22.340    4.893
      3.230  438.322    0.823    0.067    1.040    0.127    1.031   26.283   21.089    5.331
      3.240  440.044    0.876    0.134    0.862    0.094    0.826   27.417   21.507    5.266
      3.250  438.585    1.004    0.067    0.737    0.165    0.837   26.056   22.090    4.935
      3.260  437.253    1.107    0.167    0.944    0.094    0.989   24.547   22.380    4.993
      3.270  433.782    1.153    0.134    0.864    0.138    0.758   25.885   22.577    4.934
      3.280  437.516    0.940    0.033    0.708    0.167    0.735   27.246   21.454    4.704
      3.290  436.601    1.107    0.067    0.924    0.127    0.814   27.397   22.029    4.889
      3.300  441.933    0.982    0.160    0.807    0.067    0.932   27.003   22.966    4.980
      3.310  437.376    0.914    0.134    0.874    0.134    0.982   26.478   22.148    5.095
      3.320  441.680    1.069    0.134    1.085    0.168    1.049   26.047   22.088    4.676
      3.330  438.126    0.883    0.134    0.924    0.161    0.818   26.640   21.394    5.127
      3.340  437.715    1.399    0.094    1.065    0.094    0.777   26.567   21.741    5.320
      3.350  436.425    0.956    0.067    0.860    0.206    1.004   26.243   21.182    4.866
      3.360  436.541    1.115    0.033    0.846    0.128    0.853   25.170   21.551    5.003
      3.370  439.188    1.190    0.100    0.951    0.138    0.712   25.991   21.044    4.817
      3.380  441.077    1.111    0.100    0.776    0.167    0.958   24.624   21.602    5.055
      3.390  437.918    1.187    0.100    0.960    0.120    1.122   25.132   20.847    4.934
      3.400  438.991    1.171    0.067    0.931    0.160    0.920   26.014   21.256    5.253
      3.410  438.299    1.126    0.033    0.839    0.138    0.913   26.440   22.433    5.005
      3.420  433.782    1.088    0.134    0.891    0.094    1.030   25.063   21.819    5.482
      3.430  437.368    1.100    0.201    1.030    0.181    0.962   25.319   21.322    5.755
      3.440  438.793    1.149    0.134    0.920    0.172    0.936   25.910   21.461    5.520
      3.450  438.977    1.153    0.134    1.048    0.120    0.780   25.496   22.022    5.568
      3.460  439.384    1.179    0.100    0.715    0.100    0.894   25.496   21.764    4.592
      3.470  439.077    1.232    0.100    0.913    0.067    0.705   25.062   21.410    4.906
      3.480  438.271    1.190    0.134    0.879    0.120    0.837   26.525   21.349    4.940
      3.490  442.066    1.376    0.100    0.884    0.154    0.788   26.413   20.963    5.574
      3.500  439.001    1.206    0.160    1.027    0.094    0.996   25.497   21.883    5.013
      3.510  437.517    1.020    0.194    0.668    0.225    0.909   26.876   19.960    5.289
      3.520  437.580    1.190    0.127    0.762    0.154    0.834   26.090   21.063    5.510
      3.530  439.959    1.084    0.100    0.949    0.094    1.012   26.305   20.839    4.801
      3.540  438.448    1.156    0.100    0.782    0.000    0.796   25.743   21.496    4.724
      3.550  444.033    0.967    0.067    0.882    0.101    0.894   25.821   21.050    5.528
      3.560  442.440    1.278    0.067    0.762    0.172    0.712   26.054   21.185    4.859
      3.570  436.807    1.376    0.160    0.893    0.067    0.830   26.250   20.577    4.782
      3.580  436.356    1.259    0.067    1.011    0.127    0.845   26.603   21.254    4.634
      3.590  437.645    1.418    0.067    0.930    0.033    0.648   25.724   20.154    4.796
      3.600  437.323    1.301    0.194    0.793    0.094    0.826   26.096   21.089    5.442
      3.610  440.223    1.380    0.167    0.752    0.100    0.762   26.291   21.322    4.907
      3.620  437.952    1.297    0.160    0.819    0.134    0.739   27.008   21.501    4.787
      3.630  433.920    1.168    0.100    0.663    0.105    0.815   26.672   21.341    5.006
      3.640  441.301    1.308    0.100    0.885    0.139    0.864   26.802   22.490    4.622
      3.650  436.032    1.354    0.100    1.001    0.165    0.675   25.351   21.492    5.071
      3.660  439.919    1.327    0.134    0.893    0.187    0.747   26.570   21.378    4.846
      3.670  439.840    1.308    0.067    1.008    0.134    0.997   27.034   21.722    4.968
      3.680  438.290    1.460    0.067    0.874    0.128    0.765   26.171   22.640    4.961
      3.690  436.563    1.248    0.134    0.893    0.160    0.845   25.077   22.238    4.938
      3.700  438.738    1.301    0.100    0.853    0.127    0.720   27.162   21.401    5.052
      3.710  437.388    1.259    0.100    1.006    0.228    0.906   26.716   21.924    5.379
      3.720  432.457    1.232    0.134    1.019    0.105    0.769   27.005   21.808    4.696
      3.730  434.458    1.126    0.134    0.910    0.127    0.800   26.656   22.163    4.907
      3.740  437.980    1.028    0.167    0.812    0.214    0.913   26.670   22.789    4.806
      3.750  436.850    1.240    0.100    0.805    0.113    0.947   26.945   22.044    4.960
      3.760  437.687    0.914    0.194    0.906    0.199    0.693   26.445   21.949    4.734
      3.770  432.646    1.270    0.134    0.737    0.105    0.761   26.827   21.706    4.824
      3.780  434.454    1.415    0.033    0.786    0.255    0.712   26.464   22.258    4.730
      3.790  433.965    1.168    0.134    0.857    0.198    0.947   27.141   21.803    4.794
      3.800  430.337    1.062    0.094    0.794    0.306    0.720   27.200   21.694    4.602
      3.810  438.250    1.330    0.033    0.764    0.100    0.895   26.052   22.048    5.072
      3.820  431.596    1.434    0.134    0.789    0.160    0.523   26.546   22.079    4.782
      3.830  432.314    1.229    0.127    0.900    0.194    0.815   26.299   21.044    4.890
      3.840  437.191    1.100    0.134    0.850    0.266    0.807   25.903   20.896    4.905
      3.850  435.677    1.141    0.167    0.888    0.105    0.674   26.438   21.486    4.939
      3.860  429.797    1.236    0.134    0.988    0.138    0.617   26.706   20.986    5.012
      3.870  432.529    1.137    0.127    0.653    0.100    0.894   25.003   22.171    5.302
      3.880  434.378    1.153    0.234    0.855    0.154    1.001   26.022   21.679    5.428
      3.890  437.304    1.365    0.194    1.044    0.165    0.674   27.755   21.990    5.216
      3.900  436.468    1.210    0.134    0.884    0.167    0.955   27.800   21.846    4.940
      3.910  438.096    1.308    0.100    1.009    0.100    0.814   27.319   21.251    5.251
      3.920  437.624    1.259    0.134    1.043    0.094    0.856   27.606   21.521    4.913
      3.930  435.123    1.255    0.134    1.055    0.127    0.784   26.505   22.406    4.891
      3.940  432.503    1.274    0.067    0.826    0.135    0.689   27.454   22.311    5.030
      3.950  430.408    1.115    0.167    0.860    0.147    0.747   25.793   22.025    5.241
      3.960  437.693    1.380    0.134    0.824    0.094    0.867   26.568   22.284    5.072
      3.970  433.599    1.202    0.100    0.699    0.000    0.996   25.428   21.399    5.225
      3.980  434.543    1.232    0.033    0.766    0.094    0.841   25.668   21.731    4.946
      3.990  439.896    1.195    0.100    0.955    0.165    0.848   27.203   21.786    5.218
      4.000  437.890    1.335    0.100    0.811    0.060    1.011   26.783   23.052    5.026
      4.010  438.702    1.149    0.100    0.917    0.033    0.857   27.123   22.269    4.806
      4.020  433.401    1.141    0.100    0.846    0.033    0.921   25.812   21.761    4.847
      4.030  436.249    1.229    0.100    0.984    0.060    0.822   26.130   21.917    5.024
      4.040  434.225    1.088    0.067    0.737    0.060    0.769   26.301   21.018    5.082
      4.050  440.343    1.195    0.033    0.966    0.060    0.792   26.481   21.300    4.873
      4.060  440.109    1.232    0.100    0.853    0.034    0.781   27.223   22.154    4.837
      4.070  434.253    1.123    0.227    0.920    0.173    0.769   26.390   21.220    4.914
      4.080  436.297    1.035    0.100    0.879    0.033    0.712   27.473   21.673    4.530
      4.090  436.767    1.149    0.100    0.896    0.027    0.947   27.407   21.519    5.133
      4.100  441.205    1.278    0.067    0.857    0.094    0.758   27.700   21.865    5.086
      4.110  438.688    1.176    0.134    1.138    0.034    0.894   26.851   21.695    5.129
      4.120  435.561    1.126    0.000    1.069    0.094    0.622   26.144   21.761    5.130
      4.130  433.787    1.103    0.067    0.795    0.135    0.906   25.596   21.654    5.353
      4.140  433.891    1.016    0.033    0.958    0.034    0.686   26.956   20.387    4.791
      4.150  428.550    0.963    0.067    0.937    0.060    0.838   26.167   20.839    5.116
      4.160  432.767    1.195    0.000    0.916    0.101    0.728   26.857   21.475    5.580
      4.170  437.696    1.149    0.134    1.011    0.033    0.913   25.892   20.593    5.250
      4.180  436.557    1.062    0.067    0.981    0.094    0.981   25.952   21.268    5.200
      4.190  437.298    1.232    0.067    1.145    0.033    0.921   26.631   21.472    4.717
      4.200  432.820    0.963    0.033    0.971    0.033    0.811   26.445   21.309    4.924
      4.210  437.643    1.062    0.100    1.094    0.033    0.928   26.342   20.335    5.685
      4.220  435.423    1.035    0.033    1.272    0.135    0.830   25.787   21.800    5.091
      4.230  433.629    1.141    0.033    1.118    0.101    0.872   25.573   20.574    5.683
      4.240  433.923    1.009    0.134    0.893    0.067    0.939   25.869   21.363    5.559
      4.250  434.571    0.982    0.100    0.988    0.094    0.550   26.170   20.433    5.646
      4.260  438.405    0.903    0.060    0.833    0.094    0.981   25.894   21.825    5.690
      4.270  430.399    0.978    0.033    0.900    0.060    0.830   25.833   20.811    5.413
      4.280  430.228    1.009    0.100    0.837    0.100    0.951   25.787   20.608    5.586
      4.290  432.992    0.990    0.033    0.699    0.033    0.713   26.338   21.338    5.407
      4.300  429.973    0.993    0.127    0.944    0.225    0.701   26.506   21.587    5.818
      4.310  431.045    0.993    0.167    0.963    0.172    0.788   26.386   21.251    5.492
      4.320  430.969    1.073    0.033    1.240    0.094    0.648   25.565   20.971    5.473
      4.330  430.036    1.009    0.067    0.973    0.094    0.822   26.551   22.054    5.231
      4.340  428.705    1.062    0.134    1.142    0.202    0.955   25.927   20.946    5.154
      4.350  430.576    0.929    0.067    1.145    0.172    0.867   25.913   20.985    4.964
      4.360  434.122    1.000    0.134    1.085    0.094    0.758   27.215   21.301    5.134
      4.370  433.078    1.100    0.127    1.089    0.161    0.852   26.844   20.667    5.147
      4.380  430.649    0.823    0.167    1.045    0.120    0.720   25.552   21.115    5.359
      4.390  428.427    1.096    0.100    0.980    0.033    0.989   26.703   21.453    4.870
      4.400  431.423    0.849    0.094    1.093    0.191    0.864   26.365   20.694    4.766
      4.410  431.716    0.989    0.100    1.180    0.098    0.822   26.825   20.853    5.699
      4.420  431.162    0.796    0.134    1.262    0.067    0.845   25.144   21.275    5.491
      4.430  435.317    1.009    0.100    1.209    0.100    0.868   27.232   22.008    5.625
      4.440  435.306    1.148    0.033    1.006    0.160    0.868   26.128   21.134    5.179
      4.450  432.872    1.149    0.134    0.969    0.262    0.876   26.407   22.182    5.737
      4.460  431.602    1.009    0.033    1.164    0.120    0.867   26.646   21.103    5.717
      4.470  431.066    0.982    0.127    1.066    0.187    0.879   25.830   21.730    5.287
      4.480  429.285    1.123    0.100    1.151    0.127    0.997   26.006   21.824    5.572
      4.490  434.277    1.009    0.160    1.149    0.194    0.906   26.425   21.225    5.566
      4.500  429.947    0.982    0.127    1.085    0.067    0.936   26.780   20.936    5.564
      4.510  432.119    1.035    0.094    1.046    0.101    0.925   27.316   21.096    5.798
      4.520  433.031    1.229    0.033    1.168    0.127    1.088   26.997   20.828    5.735
      4.530  430.409    1.081    0.134    1.150    0.027    0.842   25.260   20.957    5.575
      4.540  431.093    1.149    0.067    0.920    0.194    0.928   25.793   21.399    5.832
      4.550  428.148    1.293    0.127    1.044    0.127    1.061   25.864   21.628    5.700
      4.560  430.407    1.202    0.100    1.082    0.127    1.068   26.750   21.811    5.844
      4.570  429.208    1.062    0.134    0.948    0.067    1.102   26.506   22.330    5.239
      4.580  432.725    1.153    0.100    1.113    0.161    0.837   26.055   21.717    5.370
      4.590  433.715    1.100    0.134    0.984    0.138    0.875   26.012   21.535    5.838
      4.600  433.469    1.020    0.134    1.002    0.067    0.773   27.103   21.427    5.756
      4.610  432.527    1.285    0.160    0.952    0.180    0.886   27.800   21.544    5.807
      4.620  433.843    1.255    0.067    0.944    0.060    0.841   26.174   21.196    5.656
      4.630  430.058    1.123    0.094    0.973    0.134    0.868   26.858   21.315    5.981
      4.640  427.249    1.149    0.100    1.008    0.067    0.750   26.928   19.894    5.718
      4.650  426.325    0.849    0.134    1.104    0.101    0.875   26.879   20.376    5.267
      4.660  427.999    1.179    0.205    1.071    0.101    0.841   26.523   20.963    5.323
      4.670  424.844    1.096    0.100    0.997    0.131    0.769   25.847   21.128    5.185
      4.680  428.883    1.100    0.100    0.936    0.160    0.796   26.611   21.106    5.773
      4.690  425.868    0.929    0.134    1.020    0.094    0.894   25.938   21.364    5.463
      4.700  431.828    1.202    0.127    1.024    0.221    1.091   27.013   22.006    5.357
      4.710  427.449    1.172    0.187    1.178    0.127    0.826   26.350   21.301    5.446
      4.720  433.239    1.035    0.134    1.020    0.134    0.913   27.172   21.674    5.939
      4.730  434.118    0.982    0.067    0.988    0.134    0.826   27.214   21.155    5.327
      4.740  429.298    1.035    0.067    0.998    0.187    1.000   26.930   22.175    5.864
      4.750  427.228    1.088    0.100    0.988    0.100    0.818   26.495   21.634    6.228
      4.760  431.482    1.206    0.194    0.624    0.087    0.913   27.958   21.465    5.726
      4.770  430.738    1.096    0.100    0.860    0.120    0.834   28.012   20.687    5.456
      4.780  436.366    1.069    0.134    0.804    0.161    0.864   27.203   20.754    5.399
      4.790  435.859    1.088    0.033    0.906    0.134    0.988   26.714   21.541    5.496
      4.800  434.685    0.982    0.134    0.921    0.067    0.815   26.335   21.013    5.489
      4.810  431.822    0.929    0.227    0.886    0.199    0.804   26.962   21.368    5.010
      4.820  431.544    1.115    0.227    0.849    0.225    0.765   26.214   21.596    5.034
      4.830  428.528    1.081    0.100    1.177    0.120    0.644   26.597   21.184    5.206
      4.840  431.884    1.062    0.067    1.011    0.161    0.823   26.309   21.723    5.126
      4.850  431.628    0.903    0.134    0.910    0.100    0.845   26.637   21.353    5.020
      4.860  430.538    0.993    0.201    0.906    0.100    0.845   26.870   20.629    5.200
      4.870  434.108    0.823    0.167    1.044    0.161    0.651   26.456   20.942    5.348
      4.880  431.159    1.062    0.134    0.992    0.033    0.758   27.106   20.670    5.425
      4.890  433.256    0.956    0.194    1.227    0.094    0.750   26.920   20.875    4.866
      4.900  434.867    0.967    0.134    1.230    0.100    0.746   27.233   21.278    5.262
      4.910  430.895    1.137    0.134    0.952    0.172    0.697   26.917   20.874    5.235
      4.920  433.277    1.115    0.167    1.158    0.105    0.731   27.487   21.277    5.228
      4.930  432.078    1.145    0.134    1.107    0.228    0.750   26.464   21.494    5.189
      4.940  434.189    1.043    0.160    1.094    0.154    1.038   27.371   21.650    5.324
      4.950  435.686    1.202    0.100    1.045    0.067    0.830   26.192   21.500    5.425
      4.960  432.300    1.126    0.160    1.090    0.195    0.731   27.805   20.980    4.994
      4.970  433.213    1.115    0.067    1.196    0.071    0.848   25.935   20.559    5.071
      4.980  430.710    1.047    0.100    0.927    0.060    1.121   26.543   21.110    5.084
      4.990  432.146    1.153    0.100    0.980    0.000    0.784   26.879   20.942    5.043
      5.000  433.494    1.141    0.167    0.994    0.131    0.883   25.630   21.390    5.199
      5.010  435.252    1.240    0.167    1.004    0.120    0.818   26.707   21.462    5.467
      5.020  435.014    1.016    0.194    1.175    0.094    0.879   26.598   21.458    5.301
      5.030  431.908    1.176    0.067    0.987    0.131    0.853   26.385   21.753    5.431
      5.040  434.394    0.937    0.194    0.987    0.195    0.887   27.345   20.902    5.319
      5.050  428.110    1.069    0.100    1.002    0.094    0.943   26.715   21.086    5.586
      5.060  427.318    1.141    0.227    1.168    0.127    1.076   25.516   20.944    5.457
      5.070  431.993    1.126    0.134    1.006    0.161    0.890   25.473   21.770    5.512
      5.080  426.535    0.956    0.100    1.075    0.160    0.845   25.048   21.369    5.505
      5.090  429.725    1.221    0.134    1.006    0.067    0.882   26.438   20.756    5.122
      5.100  434.520    1.047    0.134    1.252    0.100    0.973   26.160   21.496    5.502
      5.110  434.114    1.020    0.100    1.151    0.100    0.954   26.070   20.961    5.647
      5.120  431.314    1.160    0.067    1.091    0.100    1.019   26.126   21.512    5.262
      5.130  435.907    1.100    0.134    0.998    0.033    0.943   26.699   22.274    5.719
      5.140  431.834    1.088    0.134    1.027    0.094    0.899   26.303   21.397    5.285
      5.150  436.439    1.153    0.100    1.054    0.127    0.898   25.482   23.155    5.068
      5.160  433.973    0.914    0.067    1.056    0.135    0.765   26.584   21.993    5.822
      5.170  433.110    1.153    0.033    0.946    0.134    0.887   25.134   22.691    5.552
      5.180  436.804    1.035    0.067    1.233    0.100    0.728   25.416   22.123    5.495
      5.190  434.184    1.153    0.100    1.066    0.033    0.917   26.016   22.636    5.476
      5.200  435.603    1.267    0.134    1.101    0.033    0.849   26.009   22.385    5.396
      5.210  436.739    1.054    0.100    1.071    0.067    0.860   26.656   21.685    5.429
      5.220  437.004    1.073    0.160    0.959    0.060    0.867   26.706   21.457    5.931
      5.230  436.863    1.047    0.100    1.030    0.221    0.845   25.787   22.776    5.114
      5.240  433.819    1.141    0.067    1.125    0.135    0.788   26.368   22.016    5.536
      5.250  436.008    1.088    0.167    1.306    0.258    0.852   27.301   22.283    5.426
      5.260  436.795    1.126    0.067    1.164    0.161    0.837   26.477   22.091    5.584
      5.270  434.094    1.062    0.167    1.047    0.127    0.747   26.112   22.430    5.708
      5.280  436.996    1.062    0.067    0.938    0.067    0.716   25.882   22.623    5.618
      5.290  435.092    0.910    0.134    0.999    0.094    0.948   25.722   22.934    5.537
      5.300  436.286    1.100    0.134    1.008    0.100    1.038   26.718   21.979    5.734
      5.310  433.652    1.058    0.067    1.026    0.202    1.071   26.536   21.791    5.971
      5.320  435.733    1.122    0.067    0.984    0.221    1.012   27.032   22.070    5.738
      5.330  432.972    1.339    0.134    0.959    0.138    0.792   25.774   21.709    5.576
      5.340  437.049    1.114    0.134    0.921    0.258    1.046   26.155   21.441    5.839
      5.350  435.603    1.168    0.100    0.906    0.067    0.887   26.906   22.112    6.207
      5.360  437.684    1.130    0.100    1.040    0.100    0.844   25.995   21.609    5.941
      5.370  437.905    1.035    0.067    0.750    0.067    0.697   26.735   21.928    5.276
      5.380  436.914    1.088    0.067    0.906    0.067    0.904   25.645   21.901    5.696
      5.390  433.784    1.221    0.100    0.927    0.100    1.030   26.052   21.992    5.658
      5.400  432.015    1.141    0.033    0.807    0.067    0.830   26.292   21.673    5.521
      5.410  435.067    1.020    0.033    1.013    0.100    0.913   26.630   22.495    5.485
      5.420  432.630    1.088    0.105    0.897    0.033    0.853   26.312   21.505    5.646
      5.430  435.943    1.274    0.033    0.849    0.060    0.712   27.152   21.426    5.608
      5.440  435.539    1.213    0.033    0.606    0.100    0.796   27.920   20.949    5.801
      5.450  433.222    0.910    0.067    0.937    0.027    0.826   26.455   20.906    6.043
      5.460  435.493    0.956    0.000    1.115    0.067    0.925   26.916   21.555    5.599
      5.470  437.936    1.293    0.033    0.956    0.094    0.905   27.022   21.927    5.966
      5.480  434.474    1.069    0.000    1.040    0.000    0.939   26.739   22.372    5.661
      5.490  438.209    0.963    0.067    0.980    0.033    1.000   26.369   22.561    5.857
      5.500  432.988    1.141    0.127    0.906    0.067    0.928   26.154   21.055    6.030
      5.510  436.268    1.255    0.087    0.986    0.154    0.886   26.568   21.537    5.593
      5.520  435.249    0.963    0.100    1.037    0.127    0.803   26.127   21.587    5.962
      5.530  434.118    0.903    0.100    0.999    0.033    0.614   25.810   21.193    5.924
      5.540  432.692    1.020    0.100    1.037    0.067    0.762   26.201   20.443    5.889
      5.550  433.753    1.016    0.100    1.037    0.094    0.708   26.430   22.116    6.116
      5.560  431.478    1.123    0.067    0.937    0.100    0.557   25.688   21.531    6.244
      5.570  435.026    0.956    0.127    1.018    0.120    0.599   26.121   21.442    5.655
      5.580  433.133    1.069    0.033    1.071    0.067    0.614   26.142   21.788    5.521
      5.590  434.173    1.009    0.033    1.109    0.033    0.409   25.387   20.320    5.709
      5.600  433.385    1.149    0.100    1.059    0.033    0.644   26.647   21.227    5.484
      5.610  436.065    1.081    0.134    0.999    0.094    0.844   26.009   21.634    5.519
      5.620  435.849    1.088    0.033    1.256    0.000    0.742   25.735   21.152    5.699
      5.630  433.702    1.115    0.033    0.982    0.033    0.716   26.362   21.290    6.085
      5.640  432.435    1.123    0.000    1.135    0.033    0.538   26.002   20.680    5.670
      5.650  436.588    1.043    0.000    0.924    0.000    0.663   26.227   21.338    6.092
      5.660  434.003    1.168    0.000    0.939    0.027    0.675   26.319   21.214    5.462
      5.670  437.124    1.153    0.033    1.044    0.033    0.814   25.732   20.084    5.813
      5.680  430.155    1.069    0.000    1.101    0.067    0.774   26.276   20.893    5.650
      5.690  429.847    1.047    0.000    1.090    0.033    0.742   25.533   20.309    5.600
      5.700  434.125    1.141    0.033    0.846    0.067    0.591   26.379   20.963    5.856
      5.710  432.875    1.058    0.000    0.999    0.067    0.648   25.040   20.907    5.696
      5.720  437.758    1.206    0.000    0.917    0.027    0.599   25.882   22.003    5.523
      5.730  435.026    1.153    0.033    1.048    0.000    0.663   25.381   21.069    5.780
      5.740  439.947    1.221    0.033    1.138    0.067    0.742   25.929   22.032    5.584
      5.750  435.915    1.043    0.000    0.991    0.000    0.834   25.346   21.150    6.033
      5.760  439.350    0.967    0.067    1.189    0.033    0.458   26.304   20.573    5.976
      5.770  437.142    1.243    0.033    1.040    0.033    0.644   26.339   21.416    5.879
      5.780  435.971    1.282    0.033    1.240    0.033    0.750   25.881   21.503    6.206
      5.790  441.631    1.164    0.100    1.273    0.094    0.739   25.436   20.769    6.170
      5.800  439.908    0.989    0.033    1.244    0.033    0.697   25.811   22.052    6.206
      5.810  443.040    1.179    0.067    1.287    0.094    0.894   26.617   20.993    5.781
      5.820  440.364    1.103    0.127    1.300    0.160    0.837   25.671   20.966    5.665
      5.830  438.272    0.967    0.067    1.023    0.060    0.807   24.944   20.748    6.285
      5.840  437.865    1.088    0.067    1.096    0.067    0.553   26.416   21.503    5.974
      5.850  439.886    1.115    0.067    1.024    0.127    0.844   24.938   20.520    6.409
      5.860  439.929    1.183    0.060    1.065    0.100    0.701   26.373   21.399    6.276
      5.870  439.301    0.989    0.033    1.066    0.060    0.617   25.151   21.098    6.138
      5.880  438.429    1.009    0.033    1.011    0.060    0.652   25.456   20.599    6.017
      5.890  435.838    0.876    0.033    1.265    0.100    0.788   25.925   20.316    6.060
      5.900  438.778    1.001    0.094    1.282    0.140    0.731   25.559   21.251    5.782
      5.910  437.931    0.929    0.067    1.184    0.160    0.845   25.039   20.896    6.153
      5.920  442.880    1.069    0.094    1.100    0.134    0.951   25.902   21.693    6.284
      5.930  439.840    0.937    0.100    1.198    0.127    0.822   25.331   20.568    5.718
      5.940  439.596    0.937    0.033    1.073    0.100    0.750   25.551   20.619    5.810
      5.950  434.895    1.016    0.067    1.101    0.033    0.883   25.579   20.711    5.769
      5.960  437.141    1.043    0.100    1.012    0.067    0.746   25.755   20.770    5.984
      5.970  432.790    1.062    0.000    0.931    0.134    0.833   25.988   20.238    5.393
      5.980  437.346    1.195    0.100    1.050    0.134    0.830   26.209   20.952    5.652
      5.990  436.580    1.255    0.067    0.937    0.033    0.769   25.372   20.383    5.438
      6.000  438.702    1.338    0.067    0.899    0.067    0.749   26.059   20.964    5.625
      6.010  432.530    1.088    0.067    1.037    0.100    0.758   26.376   19.894    6.198
      6.020  436.855    1.248    0.000    1.136    0.067    0.617   25.468   19.957    5.786
      6.030  433.982    1.137    0.067    0.939    0.101    0.996   25.782   20.327    5.863
      6.040  434.936    1.069    0.127    1.054    0.160    0.913   26.986   20.602    5.463
      6.050  436.204    1.308    0.067    1.224    0.067    0.727   26.489   20.126    5.547
      6.060  434.503    0.993    0.033    1.155    0.147    0.902   26.090   20.890    5.794
      6.070  435.711    1.042    0.033    1.055    0.094    0.947   26.005   19.644    6.044
      6.080  438.350    1.153    0.067    1.020    0.067    0.743   26.281   20.403    6.435
      6.090  434.540    0.876    0.033    1.002    0.101    0.833   26.734   20.162    6.061
      6.100  434.025    0.891    0.033    0.987    0.135    0.830   25.896   19.871    6.110
      6.110  437.323    1.047    0.067    0.994    0.087    0.678   27.475   20.599    5.820
      6.120  433.495    1.126    0.100    0.913    0.053    0.841   26.882   21.020    5.750
      6.130  433.096    1.088    0.033    1.089    0.033    0.742   26.408   20.093    5.588
      6.140  431.518    1.202    0.027    0.937    0.000    0.670   25.264   19.845    5.765
      6.150  434.446    1.149    0.033    1.115    0.000    0.584   25.801   19.899    5.531
      6.160  435.586    1.096    0.033    0.906    0.000    0.777   25.710   20.158    6.047
      6.170  437.352    1.081    0.000    1.023    0.000    0.780   26.382   20.505    5.623
      6.180  435.158    0.956    0.033    0.895    0.027    0.705   25.729   20.744    5.761
      6.190  437.135    1.323    0.000    1.006    0.000    0.667   27.025   20.363    5.759
      6.200  437.607    1.137    0.000    1.073    0.120    0.663   27.055   21.103    5.896
      6.210  438.129    1.069    0.000    0.969    0.094    0.784   27.027   20.924    6.175
      6.220  437.333    1.047    0.000    1.071    0.000    0.617   27.787   19.936    5.978
      6.230  434.872    1.134    0.033    1.193    0.033    0.731   26.647   20.677    5.575
      6.240  436.186    1.047    0.000    0.868    0.000    0.674   26.104   21.687    5.675
      6.250  437.865    0.834    0.000    0.824    0.033    0.781   25.746   21.094    5.944
      6.260  439.092    1.281    0.033    0.903    0.027    0.599   26.746   20.559    5.970
      6.270  437.381    1.088    0.060    0.699    0.033    0.746   27.292   19.868    5.906
      6.280  437.536    0.929    0.067    0.920    0.094    0.626   26.916   20.905    5.693
      6.290  435.922    1.176    0.094    0.953    0.094    0.534   26.368   20.826    5.943
      6.300  436.603    0.929    0.033    0.874    0.033    0.603   25.904   20.910    5.432
      6.310  436.645    1.088    0.067    1.082    0.033    0.602   26.313   20.886    5.509
      6.320  438.841    1.088    0.000    1.051    0.033    0.394   26.800   21.131    5.722
      6.330  437.936    1.035    0.060    0.867    0.000    0.640   26.943   20.585    5.440
      6.340  435.557    1.206    0.033    0.934    0.000    0.561   26.384   21.158    5.634
      6.350  436.480    1.126    0.127    0.910    0.053    0.640   26.431   21.306    5.579
      6.360  437.641    0.982    0.127    0.879    0.094    0.629   27.659   20.897    5.459
      6.370  437.054    1.289    0.067    0.916    0.087    0.584   27.955   20.759    5.886
      6.380  437.985    1.069    0.094    0.893    0.033    0.451   27.072   21.850    5.779
      6.390  436.609    1.095    0.067    1.066    0.033    0.564   26.597   20.823    5.244
      6.400  437.943    1.115    0.094    0.808    0.060    0.553   26.645   21.799    5.291
      6.410  433.152    1.248    0.100    0.973    0.067    0.685   25.738   20.899    5.653
      6.420  438.314    0.990    0.000    0.879    0.067    0.602   25.578   21.983    5.353
      6.430  437.309    1.009    0.067    1.186    0.067    0.512   26.675   20.420    5.492
      6.440  436.756    0.956    0.000    0.900    0.094    0.663   27.107   21.020    5.346
      6.450  437.002    1.123    0.067    1.048    0.094    0.485   27.428   21.576    5.715
      6.460  434.637    1.126    0.067    0.793    0.067    0.572   26.943   20.941    5.118
      6.470  431.657    1.149    0.060    0.766    0.060    0.595   26.212   20.979    5.339
      6.480  439.267    0.956    0.100    0.866    0.127    0.473   27.371   21.308    5.560
      6.490  433.711    1.274    0.000    0.913    0.033    0.625   27.346   21.211    5.450
      6.500  435.015    1.115    0.067    0.836    0.067    0.557   26.370   20.937    5.758
      6.510  437.434    1.073    0.033    1.006    0.067    0.417   26.413   20.812    5.531
      6.520  437.586    1.016    0.033    0.942    0.094    0.478   26.457   20.062    5.689
      6.530  435.077    1.016    0.000    0.928    0.033    0.522   25.795   20.205    5.603
      6.540  431.259    1.073    0.027    1.133    0.060    0.594   25.514   19.616    5.415
      6.550  430.247    0.929    0.000    1.057    0.033    0.379   26.156   19.486    5.339
      6.560  432.046    0.990    0.000    0.929    0.067    0.686   26.059   19.355    5.923
      6.570  436.265    1.096    0.033    0.982    0.094    0.598   25.410   20.249    5.908
      6.580  438.430    1.096    0.100    0.992    0.067    0.626   25.979   19.510    5.677
      6.590  440.303    0.929    0.033    0.910    0.067    0.696   27.134   21.354    5.885
      6.600  440.277    1.157    0.000    0.967    0.067    0.606   26.635   19.925    6.203
      6.610  440.518    1.115    0.033    1.111    0.067    0.387   26.725   19.978    6.128
      6.620  439.589    1.095    0.000    1.145    0.060    0.607   27.057   20.006    6.227
      6.630  439.797    1.016    0.033    1.096    0.094    0.576   26.581   20.728    5.425
      6.640  438.727    0.982    0.000    0.808    0.060    0.391   27.686   20.436    5.730
      6.650  439.977    0.823    0.000    0.921    0.067    0.678   26.393   20.608    6.078
      6.660  443.533    0.982    0.067    0.946    0.087    0.772   26.701   21.021    6.075
      6.670  440.831    0.849    0.067    0.924    0.033    0.478   26.445   20.773    5.800
      6.680  439.008    0.940    0.000    0.937    0.060    0.579   26.356   20.728    6.072
      6.690  438.630    1.088    0.000    0.990    0.033    0.700   27.393   20.865    5.709
      6.700  442.776    1.153    0.000    1.083    0.060    0.603   26.305   21.032    6.096
      6.710  439.237    0.903    0.067    0.958    0.053    0.746   27.387   20.746    5.996
      6.720  438.572    1.009    0.027    1.041    0.033    0.538   27.253   20.473    5.874
      6.730  440.620    1.202    0.027    0.917    0.060    0.587   26.174   20.489    6.585
      6.740  439.096    1.020    0.067    0.810    0.060    0.667   27.104   20.150    6.033
      6.750  438.601    1.062    0.000    0.914    0.067    0.640   25.952   19.526    5.499
      6.760  441.739    0.982    0.067    0.817    0.033    0.677   27.237   20.285    5.122
      6.770  439.188    1.285    0.000    0.719    0.094    0.678   26.172   20.194    5.944
      6.780  439.239    1.123    0.033    0.805    0.000    0.625   26.047   20.720    5.527
      6.790  431.400    1.096    0.033    0.886    0.053    0.667   26.598   19.984    5.887
      6.800  435.329    1.115    0.067    0.793    0.027    0.455   26.729   19.489    5.322
      6.810  432.993    1.126    0.000    0.870    0.060    0.804   26.440   19.668    5.274
      6.820  436.844    0.856    0.000    1.150    0.000    0.723   26.951   19.644    5.573
      6.830  432.920    1.088    0.000    0.868    0.033    0.455   26.186   18.926    5.564
      6.840  436.563    1.285    0.033    1.078    0.033    0.530   27.027   19.351    5.937
      6.850  436.039    1.088    0.033    0.998    0.033    0.542   26.800   18.776    5.448
      6.860  432.080    0.982    0.100    1.186    0.094    0.663   26.133   18.532    5.426
      6.870  437.483    1.016    0.000    0.935    0.033    0.538   26.224   20.015    5.767
      6.880  435.509    0.887    0.000    0.901    0.038    0.860   26.331   20.145    5.509
      6.890  433.290    1.088    0.067    0.944    0.033    0.595   26.739   20.296    5.869
      6.900  438.174    1.289    0.000    1.248    0.033    0.545   27.239   19.515    5.881
      6.910  434.069    1.176    0.000    0.863    0.033    0.473   24.916   19.239    5.806
      6.920  432.667    1.130    0.033    0.861    0.000    0.723   26.804   19.610    5.280
      6.930  432.061    1.141    0.033    0.826    0.000    0.720   26.737   18.948    5.423
      6.940  437.036    1.149    0.033    0.892    0.033    0.716   26.285   19.310    5.477
      6.950  433.500    1.164    0.033    0.797    0.033    0.599   26.099   19.370    5.303
      6.960  434.902    1.320    0.000    0.842    0.000    0.560   25.230   19.754    5.609
      6.970  436.118    0.993    0.033    0.872    0.000    0.765   26.850   20.134    5.819
      6.980  434.785    1.274    0.033    0.917    0.000    0.549   26.299   20.494    5.869
      6.990  433.294    1.062    0.000    1.011    0.000    0.693   26.690   18.998    6.018
      7.000  431.858    1.035    0.000    0.984    0.000    0.598   26.801   18.545    5.843
      7.010  430.469    1.043    0.033    1.093    0.000    0.633   25.921   19.519    5.662
      7.020  431.505    1.016    0.033    0.836    0.000    0.675   25.809   18.848    6.396
      7.030  433.762    1.285    0.000    1.048    0.000    0.546   26.228   20.060    5.987
      7.040  433.070    1.213    0.000    1.059    0.067    0.474   25.843   19.197    5.979
      7.050  430.779    1.141    0.000    0.812    0.000    0.575   25.305   19.560    5.375
      7.060  430.260    1.240    0.000    0.826    0.027    0.455   26.047   19.181    5.724
      7.070  427.814    1.229    0.067    0.877    0.000    0.538   25.755   18.500    5.791
      7.080  430.366    1.179    0.033    0.793    0.000    0.568   24.940   19.848    5.933
      7.090  432.930    1.126    0.000    0.850    0.000    0.561   25.392   19.727    5.950
      7.100  432.918    1.100    0.000    0.726    0.000    0.432   26.372   19.593    5.881
      7.110  429.576    1.168    0.033    0.831    0.000    0.553   25.864   19.880    5.739
      7.120  429.814    1.187    0.000    0.639    0.000    0.553   25.394   19.155    5.764
      7.130  428.590    1.156    0.000    0.752    0.000    0.500   25.048   20.043    5.443
      7.140  430.844    1.248    0.000    0.752    0.000    0.758   25.536   19.448    5.885
      7.150  433.376    1.176    0.000    0.896    0.060    0.747   25.309   20.235    6.210
      7.160  433.066    1.293    0.100    0.931    0.000    0.633   26.087   20.497    6.246
      7.170  432.605    1.160    0.033    0.939    0.000    0.705   24.964   20.590    6.151
      7.180  432.145    1.100    0.033    0.931    0.000    0.803   25.671   20.990    5.776
      7.190  433.418    1.168    0.000    0.982    0.000    0.594   25.392   21.500    5.823
      7.200  428.416    1.062    0.000    0.888    0.033    0.644   25.688   20.237    6.322
      7.210  428.148    1.009    0.033    1.087    0.000    0.633   26.103   19.644    6.110
      7.220  428.135    1.240    0.067    1.131    0.000    0.568   26.247   19.509    6.105
      7.230  427.840    1.179    0.000    0.877    0.033    0.489   24.899   20.150    5.756
      7.240  429.936    1.202    0.033    0.862    0.027    0.565   25.625   20.118    6.349
      7.250  432.560    1.115    0.000    0.946    0.000    0.561   26.135   20.624    6.163
      7.260  433.334    1.126    0.000    1.027    0.033    0.432   25.999   19.911    6.057
      7.270  432.765    1.187    0.033    0.997    0.060    0.474   26.989   20.746    5.699
      7.280  432.690    1.369    0.067    1.090    0.000    0.690   26.015   20.877    5.603
      7.290  430.080    1.134    0.067    0.963    0.033    0.387   27.346   19.755    6.282
      7.300  429.919    1.206    0.033    0.764    0.033    0.622   26.183   19.616    6.353
      7.310  432.570    1.134    0.067    0.854    0.067    0.485   26.006   20.711    6.185
      7.320  431.019    1.035    0.067    0.817    0.127    0.409   26.750   19.543    6.066
      7.330  438.263    1.115    0.100    0.799    0.000    0.519   25.965   21.078    6.290
      7.340  437.284    1.255    0.033    0.832    0.060    0.448   26.606   19.924    6.540
      7.350  435.956    1.308    0.067    0.592    0.027    0.489   26.770   21.213    5.913
      7.360  436.667    1.282    0.033    0.525    0.087    0.617   27.295   20.702    6.442
      7.370  436.889    1.407    0.000    0.973    0.000    0.606   25.824   20.874    6.074
      7.380  434.915    1.248    0.000    1.138    0.033    0.598   25.939   22.283    6.509
      7.390  433.199    1.365    0.033    0.855    0.000    0.769   25.957   20.050    6.400
      7.400  431.560    1.248    0.067    0.786    0.033    0.686   26.080   20.688    6.280
      7.410  434.187    1.380    0.033    0.772    0.060    0.746   25.771   20.960    6.738
      7.420  436.086    1.551    0.033    1.089    0.000    0.368   25.502   20.746    6.191
      7.430  432.875    1.195    0.033    0.900    0.067    0.773   26.879   20.816    6.637
      7.440  433.487    1.445    0.000    1.033    0.067    0.629   24.858   20.510    6.629
      7.450  431.525    1.100    0.033    1.023    0.060    0.640   25.927   20.900    6.433
      7.460  433.137    1.183    0.000    0.872    0.134    0.421   25.426   20.520    6.515
      7.470  435.910    1.195    0.000    1.066    0.000    0.334   25.890   20.238    6.142
      7.480  433.505    1.232    0.060    0.803    0.064    0.515   25.154   20.348    5.768
      7.490  436.222    1.141    0.000    0.879    0.000    0.492   26.425   20.324    5.691
      7.500  434.487    1.035    0.067    0.913    0.000    0.527   25.768   20.252    5.751
      7.510  432.941    1.126    0.067    1.108    0.000    0.478   25.295   20.019    6.094
      7.520  434.666    1.054    0.000    0.857    0.000    0.663   25.107   19.784    6.489
      7.530  430.208    1.327    0.033    0.930    0.033    0.459   24.629   19.766    6.373
      7.540  430.443    1.339    0.134    0.907    0.067    0.648   26.020   20.110    6.170
      7.550  431.973    1.308    0.000    0.910    0.000    0.334   25.678   19.759    6.705
      7.560  431.325    1.187    0.000    1.142    0.000    0.489   25.264   19.804    6.137
      7.570  434.148    1.081    0.067    1.263    0.000    0.522   24.919   20.195    6.873
      7.580  431.776    0.963    0.000    0.984    0.027    0.546   25.373   20.695    6.260
      7.590  433.459    1.339    0.067    0.810    0.027    0.595   25.933   21.054    6.702
      7.600  430.539    1.141    0.033    0.977    0.033    0.402   25.809   21.137    6.485
      7.610  434.717    1.403    0.067    0.877    0.000    0.595   25.956   21.197    6.368
      7.620  433.307    1.115    0.000    0.906    0.027    0.670   24.813   21.101    5.518
      7.630  434.636    1.255    0.000    0.850    0.094    0.512   25.247   20.387    5.639
      7.640  431.339    1.255    0.000    0.970    0.033    0.450   24.908   20.602    6.270
      7.650  431.367    1.149    0.000    0.812    0.038    0.647   25.173   20.758    5.456
      7.660  434.412    0.990    0.033    0.735    0.067    0.621   24.755   20.848    6.057
      7.670  435.181    0.823    0.067    0.837    0.033    0.720   24.807   21.095    5.990
      7.680  436.719    1.035    0.134    0.793    0.094    0.610   24.477   20.849    5.662
      7.690  429.963    0.963    0.100    0.698    0.060    0.618   24.379   19.311    5.847
      7.700  433.360    0.937    0.067    0.726    0.033    0.550   24.903   20.741    5.757
      7.710  435.064    0.956    0.067    0.949    0.033    0.651   24.745   20.960    5.566
      7.720  433.422    0.861    0.134    0.678    0.033    0.622   24.809   20.502    5.674
      7.730  436.695    0.937    0.033    0.877    0.087    0.731   26.034   20.279    6.193
      7.740  436.297    0.823    0.127    0.708    0.127    0.678   24.958   20.445    6.090
      7.750  432.837    0.990    0.067    1.054    0.000    0.713   25.060   20.339    6.408
      7.760  428.988    1.107    0.000    0.730    0.094    0.573   25.240   20.280    6.065
      7.770  434.448    0.929    0.167    0.645    0.134    0.712   25.879   21.076    5.766
      7.780  431.403    1.047    0.067    0.896    0.033    0.800   24.862   21.098    6.032
      7.790  432.009    0.990    0.134    0.832    0.127    0.856   24.462   21.365    6.048
      7.800  434.055    1.096    0.100    0.870    0.033    0.739   24.503   20.447    6.552
      7.810  435.247    1.062    0.000    0.834    0.060    0.712   24.227   20.937    6.747
      7.820  435.858    1.123    0.000    0.685    0.067    0.542   24.233   20.561    5.914
      7.830  433.885    1.134    0.033    0.776    0.067    0.742   24.296   20.457    6.053
      7.840  435.642    1.123    0.127    0.712    0.120    0.932   24.400   21.364    5.609
      7.850  438.220    1.107    0.094    0.847    0.033    0.644   26.453   20.212    5.620
      7.860  434.129    1.267    0.000    0.907    0.087    0.674   25.253   20.254    5.626
      7.870  438.089    1.043    0.000    0.745    0.000    0.716   25.076   20.228    6.210
      7.880  439.817    1.240    0.033    0.745    0.033    0.758   25.044   19.331    5.410
      7.890  439.281    1.115    0.094    0.867    0.094    0.712   24.626   20.117    5.767
      7.900  439.507    1.069    0.167    0.899    0.060    0.826   24.295   20.604    5.901
      7.910  436.412    1.126    0.134    0.906    0.067    0.701   24.444   20.428    5.717
      7.920  436.108    1.062    0.000    0.999    0.027    0.739   24.154   20.392    5.980
      7.930  433.677    1.149    0.134    0.884    0.060    0.645   25.087   19.311    6.463
      7.940  433.003    0.914    0.000    0.850    0.033    0.557   24.796   19.877    6.389
      7.950  434.171    0.937    0.033    0.790    0.094    0.622   23.920   19.480    5.751
      7.960  431.740    0.903    0.033    0.766    0.120    0.636   23.830   19.436    6.353
      7.970  431.705    1.047    0.067    0.896    0.060    0.598   25.358   18.355    6.473
      7.980  436.101    0.876    0.033    0.770    0.033    0.587   25.493   19.277    6.907
      7.990  436.587    0.770    0.033    0.888    0.060    0.670   24.906   19.973    6.537
      8.000  436.168    0.808    0.127    0.853    0.053    0.647   25.038   19.506    6.740
      8.010  433.819    0.903    0.127    0.910    0.100    0.723   24.924   19.058    6.530
      8.020  431.209    1.035    0.067    0.752    0.060    0.784   24.576   18.980    6.712
      8.030  434.853    0.925    0.127    0.921    0.033    0.853   25.608   19.173    5.799
      8.040  440.685    0.903    0.033    0.745    0.067    0.765   25.383   20.581    6.251
      8.050  437.192    0.770    0.067    0.839    0.033    0.674   25.154   19.442    5.942
      8.060  438.137    1.240    0.000    0.891    0.033    0.617   25.272   19.268    6.265
      8.070  435.984    1.141    0.000    0.777    0.033    0.587   24.425   19.361    6.526
      8.080  434.626    1.176    0.100    0.832    0.060    0.795   24.591   20.434    6.105
      8.090  434.101    1.168    0.067    1.023    0.000    0.659   25.295   19.385    6.212
      8.100  439.451    1.308    0.067    0.683    0.027    0.811   25.642   20.051    6.307
      8.110  442.054    1.134    0.067    0.836    0.033    0.595   26.092   20.278    6.135
      8.120  437.125    1.069    0.067    0.892    0.000    0.580   26.434   19.892    6.585
      8.130  440.372    1.009    0.033    1.059    0.000    0.708   25.710   21.131    5.780
      8.140  438.473    0.903    0.067    1.068    0.033    0.527   25.253   19.079    6.305
      8.150  435.836    0.903    0.000    0.999    0.000    0.534   24.994   19.672    5.970
      8.160  438.411    0.982    0.138    0.993    0.127    0.640   24.723   20.094    5.967
      8.170  439.631    1.115    0.033    0.966    0.000    0.538   25.467   19.984    6.204
      8.180  439.473    1.267    0.067    0.832    0.027    0.731   25.164   20.803    6.256
      8.190  438.181    1.107    0.033    0.850    0.000    0.750   25.470   19.989    5.988
      8.200  438.427    1.081    0.033    1.140    0.033    0.526   25.138   20.674    5.944
      8.210  439.591    1.134    0.100    1.040    0.033    0.500   25.687   20.347    6.334
      8.220  439.395    1.248    0.033    0.910    0.033    0.681   24.656   20.606    5.841
      8.230  439.305    1.024    0.067    1.001    0.000    0.761   25.053   20.401    5.737
      8.240  435.306    0.940    0.134    0.937    0.033    0.595   25.195   19.321    6.052
      8.250  435.232    1.118    0.033    0.884    0.027    0.499   24.404   19.225    5.877
      8.260  438.665    0.982    0.100    0.937    0.033    0.587   25.033   20.121    6.004
      8.270  441.077    1.115    0.067    1.068    0.000    0.610   25.617   20.304    5.565
      8.280  443.072    1.115    0.033    1.037    0.033    0.663   25.892   19.423    5.555
      8.290  436.542    1.482    0.176    0.921    0.033    0.462   25.727   19.978    5.976
      8.300  439.236    1.195    0.067    1.037    0.000    0.700   24.303   21.160    6.098
      8.310  442.772    1.179    0.067    1.016    0.000    0.512   25.285   19.855    5.798
      8.320  438.266    1.062    0.033    1.037    0.000    0.791   24.504   20.588    6.482
      8.330  441.488    1.141    0.100    0.870    0.067    0.674   25.444   20.958    6.023
      8.340  443.950    1.206    0.033    0.846    0.033    0.655   25.029   20.948    5.568
      8.350  442.953    1.088    0.033    1.030    0.000    0.654   25.444   21.274    5.426
      8.360  439.213    1.225    0.033    1.128    0.000    0.580   25.014   21.041    5.784
      8.370  442.073    1.190    0.100    0.958    0.033    0.560   25.231   20.403    5.545
      8.380  433.806    1.240    0.067    0.872    0.000    0.577   25.241   20.584    5.935
      8.390  439.813    1.009    0.033    1.027    0.000    0.622   25.503   20.671    5.745
      8.400  444.158    1.141    0.033    0.987    0.067    0.538   25.596   20.537    6.154
      8.410  440.542    1.255    0.000    1.217    0.060    0.565   26.167   20.379    5.810
      8.420  436.685    1.248    0.033    0.986    0.134    0.455   24.692   19.621    5.880
      8.430  442.075    1.168    0.000    0.997    0.000    0.508   25.606   20.638    6.125
      8.440  440.948    1.194    0.033    0.824    0.033    0.493   25.278   19.910    6.231
      8.450  437.887    1.228    0.033    0.924    0.033    0.459   25.354   20.237    5.355
      8.460  442.258    1.206    0.033    0.819    0.033    0.643   25.090   21.421    5.957
      8.470  439.365    1.248    0.033    0.902    0.033    0.432   26.212   20.261    5.992
      8.480  440.325    1.229    0.033    1.198    0.033    0.448   24.605   20.864    5.891
      8.490  441.150    1.240    0.067    1.277    0.000    0.576   24.528   20.208    6.037
      8.500  443.825    1.445    0.000    1.136    0.033    0.652   25.890   20.576    5.990
      8.510  440.141    1.274    0.067    0.977    0.067    0.644   25.537   20.675    5.872
      8.520  442.656    1.494    0.033    1.013    0.000    0.341   25.914   20.186    5.537
      8.530  445.931    1.403    0.000    1.196    0.060    0.420   26.063   20.808    5.974
      8.540  442.331    1.153    0.067    1.135    0.060    0.519   24.738   20.786    5.526
      8.550  443.581    1.187    0.067    1.020    0.067    0.599   26.027   21.472    5.769
      8.560  437.226    1.259    0.067    0.946    0.033    0.565   25.257   20.253    5.651
      8.570  441.381    1.134    0.167    0.974    0.094    0.519   25.048   21.628    5.568
      8.580  443.256    1.217    0.033    1.045    0.033    0.621   25.212   21.697    6.160
      8.590  443.230    1.202    0.067    0.999    0.094    0.674   25.366   21.017    6.557
      8.600  444.039    0.982    0.134    0.860    0.067    0.750   26.246   21.713    5.861
      8.610  440.636    1.293    0.100    0.779    0.067    0.853   25.902   21.794    6.246
      8.620  442.326    1.240    0.167    0.997    0.100    0.629   25.511   22.184    6.723
      8.630  440.965    1.210    0.100    0.846    0.087    0.572   25.442   21.236    6.917
      8.640  441.699    1.282    0.033    0.982    0.000    0.614   25.775   19.656    6.649
      8.650  445.814    1.263    0.000    0.818    0.000    0.504   25.592   21.114    6.569
      8.660  445.873    1.062    0.033    0.921    0.033    0.515   24.582   21.118    6.667
      8.670  445.171    1.123    0.000    0.882    0.000    0.470   24.888   21.320    6.557
      8.680  444.906    1.123    0.000    0.983    0.000    0.470   25.165   20.575    6.613
      8.690  440.227    1.190    0.033    0.910    0.067    0.470   25.493   20.450    6.526
      8.700  442.557    1.168    0.000    0.673    0.033    0.432   24.787   20.769    7.048
      8.710  445.376    1.293    0.033    0.692    0.094    0.603   25.420   20.449    7.024
      8.720  444.257    1.043    0.000    0.812    0.033    0.511   24.993   20.353    6.800
      8.730  443.388    0.990    0.087    0.891    0.000    0.663   24.323   20.865    6.605
      8.740  445.166    1.206    0.060    0.932    0.033    0.640   24.425   21.003    6.654
      8.750  445.623    1.160    0.033    0.910    0.154    0.610   25.073   21.477    6.798
      8.760  441.576    1.274    0.067    1.004    0.067    0.663   25.071   20.676    6.737
      8.770  439.419    0.887    0.033    0.807    0.067    0.508   24.778   21.380    6.089
      8.780  442.053    0.656    0.033    0.955    0.033    0.693   24.972   21.368    6.690
      8.790  439.033    0.664    0.033    0.678    0.127    0.610   23.709   20.865    6.474
      8.800  445.282    0.876    0.067    1.006    0.027    0.564   25.111   21.169    6.716
      8.810  442.776    0.956    0.067    0.722    0.094    0.545   25.413   20.080    6.337
      8.820  442.553    0.956    0.067    0.910    0.060    0.689   24.491   20.586    6.345
      8.830  441.974    1.084    0.067    0.839    0.000    0.576   24.638   21.036    6.320
      8.840  443.414    1.005    0.000    0.828    0.033    0.618   25.324   20.576    6.062
      8.850  444.830    0.982    0.033    0.959    0.060    0.883   24.599   21.707    6.515
      8.860  442.668    0.792    0.033    0.944    0.060    0.598   25.152   20.460    5.936
      8.870  441.311    0.906    0.033    1.178    0.000    0.647   24.409   19.757    5.808
      8.880  447.416    0.952    0.033    1.272    0.000    0.682   25.621   21.181    6.507
      8.890  444.300    0.849    0.033    0.917    0.067    0.659   25.393   21.543    5.996
      8.900  443.298    1.107    0.060    0.970    0.027    0.800   24.852   21.181    6.365
      8.910  444.292    1.062    0.060    1.178    0.060    0.716   25.640   20.580    6.391
      8.920  441.092    0.993    0.053    0.867    0.027    0.751   24.866   20.446    6.182
      8.930  441.574    0.861    0.000    0.916    0.033    0.834   26.160   20.411    6.429
      8.940  444.812    1.153    0.094    1.160    0.038    0.644   26.002   22.113    6.246
      8.950  448.281    1.047    0.154    1.096    0.027    0.678   25.776   21.317    6.356
      8.960  444.270    1.149    0.071    1.018    0.000    0.595   26.520   21.361    6.053
      8.970  445.085    1.232    0.033    0.963    0.080    0.909   26.581   21.200    6.270
      8.980  443.088    1.035    0.064    0.875    0.127    0.788   25.737   21.338    6.678
      8.990  442.105    0.925    0.060    0.855    0.033    0.751   25.809   21.320    6.019
      9.000  443.074    0.956    0.033    0.929    0.000    0.678   26.285   21.816    6.564
      9.010  445.675    0.982    0.000    1.043    0.060    0.758   26.623   21.266    5.882
      9.020  439.839    1.100    0.060    0.984    0.067    0.519   25.473   20.439    6.492
      9.030  439.899    1.176    0.000    0.879    0.067    0.731   25.001   20.973    6.029
      9.040  442.991    1.088    0.033    0.958    0.033    0.667   25.511   21.124    6.346
      9.050  443.410    1.043    0.000    0.910    0.033    0.489   26.548   21.029    6.280
      9.060  445.926    0.929    0.060    0.928    0.087    0.656   26.053   21.153    6.591
      9.070  439.275    1.126    0.067    1.019    0.000    0.761   24.876   20.612    5.999
      9.080  440.986    1.153    0.060    0.879    0.100    0.633   25.399   21.627    6.248
      9.090  442.660    1.043    0.033    0.960    0.060    0.791   25.360   21.812    6.517
      9.100  448.183    1.134    0.033    0.666    0.000    0.568   25.429   22.084    6.958
      9.110  448.869    1.062    0.100    0.867    0.000    0.712   25.697   21.323    6.539
      9.120  444.479    1.153    0.033    0.766    0.000    0.796   24.847   21.743    6.765
      9.130  440.232    1.043    0.033    0.977    0.027    0.773   25.204   21.303    6.490
      9.140  443.217    0.876    0.067    1.053    0.067    0.800   25.780   21.071    6.293
      9.150  444.631    1.441    0.100    1.167    0.033    0.735   25.346   21.412    6.703
      9.160  444.851    1.221    0.027    0.926    0.027    0.679   25.490   21.319    6.298
      9.170  441.750    0.982    0.027    0.970    0.033    0.735   26.871   20.816    6.830
      9.180  445.288    1.168    0.067    0.963    0.027    0.690   26.096   20.597    6.198
      9.190  447.085    1.267    0.000    1.026    0.000    0.992   25.741   22.154    6.140
      9.200  444.557    1.134    0.127    0.884    0.053    0.814   26.716   21.197    6.251
      9.210  449.125    1.179    0.060    0.885    0.053    0.822   27.210   21.554    6.497
      9.220  445.041    0.937    0.033    0.969    0.053    0.614   26.185   20.222    6.359
      9.230  445.189    1.096    0.067    1.111    0.033    0.898   26.188   20.959    6.409
      9.240  449.168    1.274    0.060    1.030    0.094    0.792   25.830   20.554    6.393
      9.250  440.977    1.202    0.067    1.071    0.033    0.603   26.636   20.048    6.156
      9.260  441.974    1.069    0.100    0.826    0.027    0.853   25.581   21.056    6.642
      9.270  441.050    1.301    0.100    0.907    0.100    0.932   25.645   20.468    6.186
      9.280  440.442    1.081    0.127    0.875    0.060    0.726   25.046   20.437    5.984
      9.290  441.569    1.062    0.067    0.797    0.000    0.523   25.699   19.693    5.956
      9.300  437.515    1.274    0.067    1.108    0.060    0.735   26.346   19.869    5.929
      9.310  442.377    1.270    0.060    0.817    0.027    0.686   26.291   20.199    5.970
      9.320  435.744    1.248    0.060    0.946    0.027    0.693   26.282   20.292    5.420
      9.330  436.437    0.982    0.067    0.960    0.033    0.610   25.710   19.978    5.655
      9.340  442.505    1.009    0.033    1.108    0.000    0.799   26.277   20.461    6.547
      9.350  439.087    1.141    0.033    1.040    0.067    0.777   26.249   20.920    6.045
      9.360  435.958    1.179    0.060    0.810    0.000    0.833   24.612   21.638    6.084
      9.370  440.111    1.221    0.100    1.059    0.027    0.966   26.039   21.174    6.010
      9.380  444.278    1.176    0.067    1.111    0.000    0.742   26.469   20.601    6.162
      9.390  438.446    1.179    0.033    0.973    0.053    0.916   25.687   21.400    6.372
      9.400  440.679    1.160    0.094    1.121    0.000    1.027   25.315   21.476    6.777
      9.410  440.764    0.978    0.094    1.140    0.000    0.720   25.177   20.987    6.647
      9.420  444.182    1.111    0.000    1.073    0.067    0.675   26.468   21.181    7.150
      9.430  444.515    1.441    0.033    1.051    0.033    0.679   25.461   20.887    7.017
      9.440  447.668    1.221    0.087    1.080    0.060    0.731   27.020   21.218    6.213
      9.450  441.051    1.213    0.033    1.182    0.027    0.584   25.933   20.468    6.543
      9.460  439.600    1.176    0.100    1.220    0.033    0.731   24.869   21.241    6.170
      9.470  439.960    1.115    0.000    1.284    0.060    0.689   25.121   20.599    6.051
      9.480  441.907    1.202    0.067    1.071    0.120    0.705   25.158   20.776    6.299
      9.490  443.560    1.282    0.000    1.033    0.000    0.659   25.250   20.602    6.002
      9.500  439.709    1.160    0.067    1.015    0.060    0.640   25.310   20.560    6.554
      9.510  440.065    1.100    0.033    0.937    0.000    0.595   25.685   21.566    6.443
      9.520  440.171    0.990    0.033    0.906    0.000    0.568   25.796   21.730    6.623
      9.530  439.930    1.073    0.100    1.167    0.000    0.413   24.405   20.375    6.884
      9.540  439.988    0.990    0.067    1.160    0.033    0.470   25.782   20.681    7.286
      9.550  438.571    1.240    0.100    1.082    0.000    0.614   25.564   21.229    5.996
      9.560  437.782    1.069    0.067    1.136    0.000    0.735   25.669   20.387    5.892
      9.570  440.096    1.088    0.033    0.955    0.000    0.584   24.900   21.054    5.862
      9.580  441.860    1.096    0.067    1.004    0.033    0.671   25.712   21.232    6.412
      9.590  443.877    1.285    0.100    0.951    0.033    0.705   25.422   21.190    6.138
      9.600  442.983    1.354    0.067    1.078    0.033    0.743   25.717   20.670    6.042
      9.610  441.109    1.062    0.067    0.981    0.033    0.709   25.884   21.035    5.823
      9.620  440.935    1.073    0.100    0.891    0.033    0.636   24.767   20.361    6.361
      9.630  438.587    1.126    0.033    0.910    0.000    0.626   24.508   20.844    6.144
      9.640  440.613    1.232    0.033    0.977    0.033    0.622   25.560   20.996    6.554
      9.650  439.392    1.195    0.134    0.932    0.000    0.546   25.522   19.940    6.493
      9.660  439.689    1.149    0.067    0.831    0.000    0.724   25.139   19.682    6.164
      9.670  438.390    1.179    0.067    0.826    0.067    0.686   25.231   19.860    5.863
      9.680  442.015    1.301    0.033    0.980    0.033    0.455   25.875   20.909    6.066
      9.690  440.621    1.449    0.067    0.682    0.067    0.800   25.747   19.682    5.632
      9.700  439.487    1.293    0.100    0.893    0.060    0.527   26.161   18.204    5.715
      9.710  442.360    1.471    0.033    0.764    0.033    0.492   26.032   19.875    5.638
      9.720  441.007    1.285    0.000    0.884    0.060    0.554   26.125   19.870    6.597
      9.730  442.841    1.441    0.067    0.884    0.060    0.610   25.731   19.253    6.508
      9.740  436.965    1.115    0.033    0.903    0.033    0.584   25.480   20.454    5.917
      9.750  440.610    1.202    0.067    0.723    0.033    0.538   26.447   19.412    6.328
      9.760  442.298    1.255    0.033    0.578    0.000    0.675   26.654   20.465    6.383
      9.770  441.254    1.206    0.033    1.083    0.000    0.598   25.932   19.239    5.506
      9.780  442.583    1.293    0.033    0.907    0.033    0.436   27.423   18.721    5.267
      9.790  438.274    1.259    0.033    0.776    0.033    0.554   27.878   19.705    5.339
      9.800  439.827    1.206    0.067    0.865    0.033    0.621   25.210   19.739    5.522
      9.810  447.216    1.100    0.033    0.865    0.060    0.546   26.162   20.402    5.076
      9.820  440.546    1.308    0.067    0.783    0.100    0.788   26.268   19.533    5.275
      9.830  436.192    1.088    0.000    0.872    0.033    0.610   25.610   19.797    5.450
      9.840  442.980    1.123    0.000    0.839    0.000    0.470   27.145   19.948    5.659
      9.850  437.154    1.035    0.033    0.997    0.060    0.603   26.816   20.258    5.267
      9.860  438.614    1.183    0.067    0.926    0.033    0.735   26.730   19.862    5.758
      9.870  442.620    1.141    0.033    1.091    0.000    0.519   27.053   19.911    5.856
      9.880  433.508    1.020    0.033    0.977    0.000    0.455   25.568   19.101    5.745
      9.890  438.695    1.164    0.100    0.973    0.000    0.538   25.710   19.582    5.976
      9.900  441.202    1.123    0.067    0.889    0.033    0.598   25.689   20.259    6.019
      9.910  440.071    1.069    0.000    0.959    0.067    0.413   25.788   19.019    6.025
      9.920  438.382    1.221    0.067    0.910    0.067    0.576   25.870   19.457    5.600
      9.930  442.735    1.115    0.033    1.001    0.033    0.489   25.752   19.888    6.014
      9.940  440.756    1.009    0.000    0.863    0.033    0.568   26.112   19.166    6.084
      9.950  440.390    1.100    0.033    0.926    0.087    0.553   25.444   19.429    5.640
      9.960  442.399    1.285    0.127    0.797    0.124    0.417   24.649   20.457    6.334
      9.970  440.485    1.115    0.127    1.068    0.033    0.598   24.481   20.079    5.450
      9.980  433.737    1.009    0.067    0.824    0.060    0.542   26.334   20.062    6.163
      9.990  437.053    1.020    0.033    0.846    0.000    0.508   25.651   19.401    6.262
     10.000  436.690    1.009    0.033    0.884    0.060    0.440   24.622   19.220    6.460
     10.010  438.471    1.259    0.033    0.910    0.000    0.614   26.113   19.602    6.443
     10.020  439.967    1.088    0.000    0.692    0.067    0.735   25.474   19.601    6.967
     10.030  440.404    1.107    0.033    0.927    0.067    0.754   25.825   20.598    6.358
     10.040  438.396    1.153    0.000    0.726    0.033    0.633   25.718   19.900    5.705
     10.050  443.775    1.123    0.100    0.850    0.033    0.645   26.325   20.011    6.360
     10.060  442.188    1.141    0.033    0.879    0.060    0.584   25.476   19.424    6.958
     10.070  443.681    1.035    0.067    0.857    0.033    0.606   27.164   19.029    7.036
     10.080  439.697    1.088    0.033    0.687    0.033    0.572   25.962   19.120    7.493
     10.090  440.663    0.956    0.000    0.872    0.094    0.552   26.492   19.507    6.715
     10.100  439.554    1.069    0.053    0.824    0.000    0.610   26.018   19.819    6.780
     10.110  444.204    1.100    0.060    0.672    0.113    0.535   26.459   19.644    7.504
     10.120  435.516    1.229    0.100    0.716    0.033    0.535   25.775   18.739    6.574
     10.130  440.679    1.418    0.067    0.920    0.033    0.493   26.694   19.499    6.743
     10.140  443.864    1.471    0.033    1.006    0.000    0.607   27.153   20.412    6.699
     10.150  443.883    1.240    0.033    0.860    0.033    0.603   27.163   19.163    6.453
     10.160  443.553    1.141    0.100    0.752    0.147    0.617   27.495   19.234    6.377
     10.170  443.488    1.517    0.027    0.888    0.000    0.645   26.365   19.675    6.876
     10.180  444.176    1.096    0.000    0.857    0.033    0.493   26.634   19.218    7.102
     10.190  447.251    1.452    0.000    0.849    0.033    0.708   25.910   19.015    7.092
     10.200  445.882    1.388    0.067    0.800    0.000    0.572   26.616   20.473    7.180
     10.210  444.577    1.281    0.100    0.958    0.067    0.742   25.594   19.533    6.623
     10.220  443.396    1.293    0.000    0.927    0.033    0.493   26.031   19.214    6.897
     10.230  445.183    1.088    0.134    0.639    0.100    0.841   25.890   19.891    6.996
     10.240  442.245    1.464    0.094    0.800    0.120    0.818   26.530   20.570    6.888
     10.250  444.952    1.107    0.134    0.854    0.120    0.701   26.356   20.638    7.294
     10.260  445.607    1.255    0.033    0.917    0.120    0.758   25.448   20.721    7.137
     10.270  445.425    1.452    0.094    0.709    0.033    0.791   25.503   21.132    7.002
     10.280  441.871    1.168    0.060    0.971    0.000    0.826   26.047   20.437    6.946
     10.290  451.002    1.255    0.067    1.189    0.067    0.959   25.958   21.794    6.958
     10.300  447.422    1.441    0.067    0.958    0.100    0.829   26.161   21.559    7.156
     10.310  447.486    1.100    0.060    0.995    0.094    0.897   25.512   20.031    6.209
     10.320  446.814    1.365    0.067    0.966    0.067    0.747   25.661   20.124    6.686
     10.330  445.715    1.176    0.033    0.650    0.094    0.648   25.848   21.191    6.184
     10.340  451.311    1.361    0.033    1.040    0.067    0.795   25.137   20.823    6.472
     10.350  450.527    1.141    0.067    1.107    0.120    0.652   25.287   20.628    6.403
     10.360  443.810    1.312    0.067    0.984    0.105    0.618   25.533   19.767    6.058
     10.370  450.348    1.301    0.167    0.864    0.154    0.712   25.772   20.125    6.522
     10.380  443.722    1.270    0.134    1.026    0.120    0.686   23.877   20.545    6.133
     10.390  447.130    1.327    0.134    0.910    0.154    0.686   25.847   21.117    6.606
     10.400  449.803    1.460    0.033    0.726    0.100    0.633   25.688   21.255    6.177
     10.410  449.730    1.274    0.087    0.826    0.060    0.705   25.433   21.622    6.531
     10.420  448.704    1.342    0.033    0.824    0.033    0.792   25.148   21.724    6.848
     10.430  444.529    1.248    0.067    0.775    0.033    0.603   25.082   21.344    5.943
     10.440  445.073    1.160    0.100    0.766    0.138    0.732   26.206   20.827    6.256
     10.450  443.906    1.160    0.160    1.031    0.154    0.796   26.429   20.682    6.563
     10.460  444.193    1.331    0.194    0.837    0.187    0.739   25.761   21.060    5.846
     10.470  443.534    1.229    0.160    0.992    0.191    0.648   25.415   19.980    6.200
     10.480  445.657    1.232    0.127    0.886    0.100    0.701   26.036   20.442    6.247
     10.490  447.274    1.357    0.127    1.113    0.131    0.732   25.262   20.273    6.345
     10.500  444.134    1.403    0.160    0.921    0.165    0.663   25.924   19.948    6.393
     10.510  441.329    1.478    0.134    1.041    0.161    0.698   26.103   20.511    5.829
     10.520  446.159    1.308    0.167    0.951    0.067    0.899   25.522   20.295    6.220
     10.530  439.112    1.267    0.067    0.974    0.094    0.883   24.986   20.623    5.918
     10.540  444.242    1.123    0.138    0.939    0.113    0.886   25.324   20.759    6.247
     10.550  438.122    1.221    0.100    0.864    0.033    0.716   25.449   20.930    6.320
     10.560  440.897    1.320    0.268    1.100    0.027    0.826   25.186   20.544    6.280
     10.570  441.067    1.213    0.127    1.107    0.000    0.897   25.018   21.549    6.355
     10.580  439.534    1.330    0.127    1.036    0.000    0.970   25.797   20.849    6.142
     10.590  444.391    1.312    0.201    0.973    0.094    0.989   25.441   20.612    6.861
     10.600  442.174    1.361    0.254    1.008    0.000    1.174   23.867   21.831    5.858
     10.610  439.242    1.301    0.214    0.992    0.087    1.020   24.167   20.758    6.842
     10.620  438.204    1.425    0.033    1.153    0.053    0.773   24.600   20.602    5.995
     10.630  442.310    1.229    0.100    1.111    0.000    1.069   24.165   21.060    6.821
     10.640  438.723    1.213    0.147    0.980    0.187    0.845   24.490   20.250    6.544
     10.650  441.174    1.229    0.160    0.906    0.000    0.921   24.476   19.809    6.297
     10.660  441.472    1.297    0.167    1.090    0.154    0.897   25.160   20.914    6.206
     10.670  439.037    1.153    0.127    0.963    0.120    0.845   24.008   20.799    6.617
     10.680  443.709    1.301    0.187    0.948    0.100    0.860   24.546   20.337    6.733
     10.690  438.740    1.248    0.134    0.879    0.087    0.686   24.099   20.251    6.264
     10.700  435.351    1.232    0.067    0.906    0.067    0.655   24.218   19.183    6.533
     10.710  438.263    1.293    0.194    0.891    0.000    0.940   24.527   21.126    5.781
     10.720  441.148    1.350    0.201    1.004    0.094    0.746   25.103   20.544    6.193
     10.730  438.816    1.240    0.067    0.917    0.000    0.876   23.965   19.201    6.290
     10.740  436.858    1.213    0.160    1.147    0.033    0.640   24.312   20.065    6.058
     10.750  438.305    1.069    0.134    1.252    0.060    0.602   24.726   19.546    5.899
     10.760  442.428    1.115    0.167    1.071    0.060    0.625   25.529   20.011    6.029
     10.770  441.576    1.221    0.134    0.996    0.127    0.765   25.475   20.394    6.133
     10.780  438.557    1.213    0.067    1.181    0.033    0.777   23.933   21.036    5.815
     10.790  440.452    1.240    0.172    0.809    0.027    0.640   25.099   20.666    5.600
     10.800  439.418    1.415    0.100    0.779    0.167    0.905   24.325   20.429    5.897
     10.810  437.805    1.123    0.167    0.613    0.033    0.656   24.051   20.675    5.644
     10.820  440.458    1.187    0.134    0.824    0.100    0.781   24.759   20.591    5.843
     10.830  440.786    1.137    0.000    0.712    0.033    0.910   24.770   20.857    5.925
     10.840  439.963    1.009    0.134    0.757    0.127    0.777   24.147   20.513    5.921
     10.850  437.420    1.084    0.033    0.817    0.033    0.610   24.712   20.223    6.041
     10.860  439.681    1.217    0.100    0.870    0.067    0.830   24.791   20.436    5.618
     10.870  438.240    1.043    0.100    0.913    0.067    0.834   23.489   20.361    6.120
     10.880  433.698    1.232    0.100    0.843    0.067    0.716   24.291   19.376    5.678
     10.890  437.358    1.232    0.033    0.968    0.033    0.936   24.376   20.280    5.524
     10.900  438.869    1.281    0.100    0.765    0.060    0.879   23.775   20.082    6.197
     10.910  440.098    1.126    0.134    0.765    0.100    0.924   23.521   19.514    5.815
     10.920  438.295    1.126    0.100    0.698    0.100    0.913   24.345   19.903    5.636
     10.930  441.850    1.111    0.100    0.751    0.067    1.007   24.502   20.455    6.039
     10.940  442.550    1.153    0.033    0.704    0.067    0.913   25.269   20.152    5.991
     10.950  439.049    0.940    0.000    0.843    0.000    0.913   25.240   20.397    5.934
     10.960  440.112    1.255    0.033    0.617    0.000    0.705   25.556   20.144    6.142
     10.970  439.906    1.031    0.033    0.715    0.000    0.950   25.292   20.558    5.686
     10.980  443.011    1.274    0.033    0.753    0.000    0.785   25.003   19.558    6.190
     10.990  441.950    1.255    0.100    0.737    0.000    0.754   25.501   19.995    5.993
     11.000  436.066    1.123    0.067    0.755    0.033    0.811   24.837   19.651    5.568
     11.010  439.450    1.202    0.000    0.686    0.000    0.886   25.322   19.561    6.417
     11.020  436.765    1.195    0.067    0.695    0.067    0.576   24.944   18.745    6.334
     11.030  444.016    1.339    0.134    0.732    0.033    0.762   24.929   20.016    6.167
     11.040  436.273    0.982    0.033    0.677    0.000    0.772   25.310   19.601    6.430
     11.050  436.970    1.202    0.033    0.715    0.033    0.686   25.414   20.960    5.639
     11.060  440.836    1.202    0.067    0.758    0.033    0.890   25.924   20.321    6.093
     11.070  440.301    0.982    0.067    0.757    0.000    0.811   24.588   20.421    5.497
     11.080  437.265    1.206    0.033    0.687    0.060    0.640   24.989   20.756    6.058
     11.090  437.668    1.095    0.067    0.605    0.027    0.735   25.344   19.479    6.247
     11.100  439.116    1.270    0.134    0.720    0.094    0.678   25.297   20.536    5.858
     11.110  437.936    1.232    0.134    0.792    0.060    0.804   26.014   20.547    5.941
     11.120  438.956    1.187    0.033    0.920    0.033    0.883   26.093   19.516    5.528
     11.130  437.651    1.062    0.067    0.906    0.033    0.750   25.598   20.058    5.756
     11.140  436.283    1.221    0.027    1.173    0.000    0.739   25.879   20.129    5.491
     11.150  439.714    1.126    0.067    0.920    0.067    0.834   25.235   21.307    5.582
     11.160  436.314    1.190    0.033    0.944    0.027    0.800   25.622   19.937    5.735
     11.170  432.393    1.232    0.033    0.825    0.033    0.822   25.440   20.381    5.827
     11.180  436.260    1.221    0.000    0.916    0.033    0.704   25.168   19.548    5.830
     11.190  437.723    0.982    0.033    0.916    0.000    0.792   25.914   20.362    5.895
     11.200  433.314    1.312    0.100    1.030    0.033    0.780   25.250   19.150    5.402
     11.210  435.948    1.494    0.067    0.989    0.067    0.796   25.509   19.994    5.573
     11.220  431.776    1.221    0.067    0.906    0.033    0.803   24.986   20.054    5.783
     11.230  429.088    1.088    0.100    1.062    0.000    0.716   25.167   19.607    5.846
     11.240  431.095    1.160    0.100    0.828    0.000    0.758   25.495   18.955    5.527
     11.250  437.306    1.149    0.033    0.817    0.067    0.749   24.685   19.680    5.893
     11.260  434.220    1.221    0.067    0.786    0.060    0.773   23.822   20.011    5.964
     11.270  436.444    1.229    0.067    0.882    0.067    0.826   25.361   20.388    5.642
     11.280  432.920    1.179    0.100    0.685    0.067    0.910   24.533   19.967    5.720
     11.290  431.425    1.380    0.067    0.692    0.033    0.783   24.865   19.619    5.579
     11.300  432.594    1.255    0.100    0.750    0.033    0.690   26.629   18.390    6.290
     11.310  432.082    1.493    0.033    0.672    0.000    0.852   25.722   19.283    5.697
     11.320  436.978    1.373    0.033    0.829    0.033    0.735   26.019   20.152    5.909
     11.330  434.165    1.221    0.067    1.011    0.033    0.777   24.981   19.019    5.414
     11.340  430.195    1.339    0.067    0.903    0.000    0.864   24.816   19.380    5.280
     11.350  434.299    1.073    0.067    0.768    0.033    0.822   26.096   19.754    5.178
     11.360  435.250    1.164    0.167    0.666    0.060    0.670   25.677   19.822    5.605
     11.370  439.336    1.202    0.067    0.750    0.060    0.724   25.568   21.396    5.473
     11.380  434.834    1.206    0.100    0.907    0.060    0.731   24.850   20.689    5.366
     11.390  436.303    1.096    0.134    0.652    0.060    0.818   25.753   20.454    5.755
     11.400  436.703    1.043    0.100    0.804    0.100    0.754   26.129   20.460    5.970
     11.410  436.097    1.141    0.033    0.884    0.000    0.606   26.309   19.904    5.679
     11.420  433.655    1.267    0.033    0.786    0.033    0.629   25.767   19.990    5.689
     11.430  430.173    1.316    0.033    0.849    0.033    0.689   26.015   19.099    5.595
     11.440  432.900    1.255    0.067    0.906    0.033    0.481   25.666   18.910    5.870
     11.450  431.006    1.399    0.000    0.719    0.033    0.682   25.931   18.656    6.261
     11.460  435.452    1.244    0.033    0.824    0.067    0.621   25.542   20.494    5.909
     11.470  433.747    1.339    0.160    0.927    0.000    0.652   26.026   19.015    5.607
     11.480  434.908    1.134    0.167    0.960    0.067    0.731   25.412   19.509    6.174
     11.490  441.096    1.255    0.067    1.066    0.067    0.724   25.280   20.115    5.486
     11.500  436.966    1.365    0.100    0.980    0.087    0.553   25.482   19.672    6.075
     11.510  438.595    1.141    0.134    1.071    0.127    0.727   25.317   20.264    6.150
     11.520  436.539    1.062    0.100    1.133    0.060    0.853   24.672   20.077    5.699
     11.530  433.848    1.195    0.100    1.040    0.000    0.810   24.287   20.065    5.928
     11.540  432.913    1.084    0.067    0.745    0.033    0.799   24.200   20.206    5.294
     11.550  432.731    1.153    0.201    0.752    0.033    0.853   25.135   20.564    5.390
     11.560  436.686    1.202    0.167    0.750    0.000    0.701   24.744   19.186    5.242
     11.570  439.678    1.168    0.201    0.765    0.067    1.019   25.498   19.569    5.199
     11.580  432.927    1.062    0.134    0.936    0.033    0.561   24.645   19.781    5.536
     11.590  435.578    1.301    0.100    1.058    0.033    0.799   25.593   20.219    5.945
     11.600  439.905    1.255    0.100    0.831    0.000    0.743   25.643   20.180    6.289
     11.610  433.293    1.195    0.100    1.058    0.000    0.712   26.284   19.519    6.134
     11.620  437.680    1.153    0.100    1.152    0.000    0.617   26.295   19.169    5.430
     11.630  439.332    1.088    0.100    1.210    0.094    0.784   26.527   20.246    5.961
     11.640  438.758    1.202    0.033    1.037    0.067    0.568   26.631   20.238    5.905
     11.650  436.049    1.277    0.100    1.113    0.067    0.572   26.218   19.554    5.892
     11.660  432.376    1.323    0.067    0.973    0.027    0.848   25.551   19.962    5.548
     11.670  438.522    1.088    0.033    1.096    0.000    0.633   25.862   20.180    5.754
     11.680  437.530    1.062    0.167    1.145    0.000    0.716   26.212   20.268    5.732
     11.690  439.393    0.993    0.134    0.991    0.000    0.902   25.515   19.183    5.995
     11.700  438.702    1.096    0.000    0.932    0.000    0.895   26.599   19.566    6.568
     11.710  435.895    1.062    0.067    0.945    0.000    0.629   25.356   19.318    6.099
     11.720  439.541    1.202    0.000    0.944    0.033    0.674   25.438   20.008    6.388
     11.730  440.982    1.009    0.067    1.103    0.000    0.769   26.180   19.339    6.249
     11.740  435.964    1.141    0.067    1.128    0.060    0.701   26.480   18.949    6.257
     11.750  437.571    1.020    0.067    1.064    0.033    0.671   25.827   19.370    6.298
     11.760  441.171    1.232    0.033    0.917    0.000    0.773   26.785   19.417    5.661
     11.770  439.881    1.149    0.000    0.764    0.000    0.754   26.491   20.810    6.285
     11.780  435.126    1.096    0.067    0.870    0.000    0.800   25.488   20.239    6.526
     11.790  437.610    0.868    0.033    0.946    0.094    0.723   25.735   20.486    6.712
     11.800  436.975    1.043    0.067    1.034    0.067    0.701   26.494   20.443    6.606
     11.810  437.487    1.160    0.067    0.831    0.027    0.693   26.547   19.695    6.062
     11.820  435.813    1.160    0.033    0.748    0.060    0.838   26.400   20.352    6.605
     11.830  437.709    1.100    0.033    0.909    0.000    0.626   26.812   19.520    6.426
     11.840  438.954    1.312    0.127    0.817    0.000    0.883   26.853   20.123    6.525
     11.850  433.927    1.088    0.100    0.896    0.000    0.610   25.539   19.564    6.221
     11.860  431.126    1.206    0.067    0.522    0.000    1.008   26.023   20.181    6.394
     11.870  435.331    1.327    0.094    0.723    0.060    0.762   25.402   19.426    6.815
     11.880  437.145    1.202    0.127    0.842    0.000    0.886   25.826   20.416    6.172
     11.890  436.816    1.251    0.067    0.521    0.033    0.769   26.405   19.672    6.896
     11.900  435.817    1.399    0.067    0.815    0.000    0.834   25.652   19.528    6.578
     11.910  437.725    1.100    0.033    0.740    0.033    0.913   25.389   19.849    6.825
     11.920  430.838    1.342    0.033    0.928    0.000    0.746   25.347   19.848    6.586
     11.930  440.669    1.521    0.067    0.913    0.027    0.716   25.829   19.298    6.718
     11.940  435.216    1.221    0.100    0.968    0.033    0.739   25.417   20.204    6.276
     11.950  436.290    1.312    0.100    0.853    0.000    0.754   25.958   20.178    6.694
     11.960  436.816    1.248    0.067    0.916    0.067    0.621   26.459   19.820    6.609
     11.970  436.428    1.248    0.094    0.741    0.033    0.728   26.259   19.422    6.036
     11.980  434.757    1.339    0.060    0.899    0.060    0.841   25.934   20.461    7.145
     11.990  439.622    1.304    0.100    0.977    0.000    0.739   25.214   20.831    7.305
     12.000  437.996    1.141    0.067    1.040    0.060    0.713   25.983   20.501    5.877
     12.010  435.809    1.376    0.100    0.973    0.060    0.860   25.557   20.192    6.522
     12.020  438.102    1.248    0.167    0.999    0.060    0.997   25.860   20.841    5.982
     12.030  437.299    1.301    0.067    0.976    0.000    0.826   25.368   20.606    6.284
     12.040  433.188    1.168    0.067    0.853    0.000    0.773   23.290   20.321    6.036
     12.050  437.724    1.229    0.127    1.051    0.033    0.629   24.363   20.016    5.908
     12.060  439.817    1.115    0.067    0.812    0.000    0.910   24.801   19.908    6.542
     12.070  436.635    1.115    0.094    0.932    0.033    0.811   25.517   21.068    5.540
     12.080  436.321    1.126    0.033    0.984    0.000    0.962   24.579   20.298    6.242
     12.090  439.156    1.096    0.000    0.920    0.000    0.902   25.200   20.804    5.850
     12.100  436.606    1.016    0.100    0.831    0.027    0.935   24.781   19.912    5.564
     12.110  439.157    1.020    0.100    0.826    0.000    0.890   25.115   21.166    6.513
     12.120  433.355    1.111    0.105    0.921    0.000    0.770   24.700   20.001    5.912
     12.130  434.801    1.160    0.100    0.966    0.033    0.682   24.477   21.454    6.126
     12.140  434.187    1.160    0.127    1.013    0.067    0.955   24.458   20.820    5.833
     12.150  434.905    1.062    0.067    0.819    0.033    0.845   25.169   20.489    6.463
     12.160  432.313    1.206    0.100    0.917    0.033    0.883   24.170   20.382    6.373
     12.170  427.228    0.887    0.127    0.884    0.027    0.770   25.682   19.893    6.349
     12.180  433.856    1.088    0.067    1.018    0.060    0.871   25.488   20.245    6.358
     12.190  430.067    1.073    0.100    1.057    0.027    0.872   24.665   20.121    6.551
     12.200  430.401    0.993    0.033    1.051    0.000    0.849   24.790   20.178    6.422
     12.210  429.034    1.100    0.120    0.873    0.000    1.001   25.156   20.234    5.840
     12.220  431.367    1.176    0.067    0.829    0.067    0.970   25.955   20.185    5.677
     12.230  430.809    1.073    0.105    1.181    0.000    0.739   24.801   20.120    6.775
     12.240  434.430    1.062    0.100    1.131    0.000    0.891   25.112   19.571    6.277
     12.250  436.649    1.176    0.094    1.033    0.027    0.996   26.177   20.598    6.259
     12.260  434.086    1.206    0.094    0.980    0.033    0.981   24.465   20.939    6.012
     12.270  429.343    1.153    0.165    1.013    0.033    1.042   23.900   20.161    6.258
     12.280  431.609    1.274    0.067    0.850    0.000    0.815   24.148   20.420    6.442
     12.290  431.042    1.373    0.067    0.871    0.060    0.693   23.775   20.214    6.307
     12.300  429.017    1.176    0.067    0.872    0.000    0.792   24.301   20.678    6.337
     12.310  431.771    1.141    0.067    0.810    0.033    0.845   24.291   20.415    6.409
     12.320  431.081    1.115    0.134    0.803    0.033    0.940   25.029   20.495    6.275
     12.330  426.281    1.088    0.127    0.783    0.067    0.648   24.208   19.949    6.362
     12.340  430.598    1.278    0.127    0.839    0.067    0.906   24.656   20.656    6.843
     12.350  429.823    1.100    0.033    0.779    0.060    0.864   24.039   20.576    6.297
     12.360  432.948    1.213    0.205    0.865    0.033    0.841   24.888   20.418    6.248
     12.370  430.373    1.123    0.033    0.738    0.067    0.504   24.546   20.433    7.448
     12.380  428.594    1.221    0.067    0.752    0.033    0.538   24.396   21.018    6.176
     12.390  428.690    1.168    0.067    0.892    0.033    0.628   24.992   20.095    6.589
     12.400  432.942    1.373    0.000    0.849    0.033    0.435   25.032   20.132    6.215
     12.410  434.877    1.088    0.087    0.885    0.033    0.530   25.235   20.561    6.284
     12.420  433.103    1.285    0.033    0.794    0.027    0.636   25.992   20.378    6.578
     12.430  428.174    1.232    0.138    0.852    0.100    0.617   25.835   19.667    6.125
     12.440  425.896    1.195    0.033    0.792    0.060    0.420   25.396   20.155    6.561
     12.450  429.793    1.009    0.033    0.805    0.033    0.689   25.264   19.853    6.608
     12.460  423.201    0.956    0.067    0.859    0.053    0.537   25.789   19.658    6.022
     12.470  425.011    1.100    0.033    0.825    0.000    0.545   25.617   20.116    6.451
     12.480  425.736    0.929    0.134    0.771    0.000    0.530   26.086   19.881    6.379
     12.490  428.421    0.914    0.033    0.634    0.033    0.473   25.845   20.323    6.832
     12.500  432.393    1.035    0.100    0.774    0.087    0.379   26.496   20.088    6.531
     12.510  430.023    0.956    0.105    0.778    0.033    0.465   26.286   19.567    6.635
     12.520  431.119    1.281    0.100    0.709    0.033    0.515   26.420   19.316    6.378
     12.530  432.069    1.316    0.105    0.678    0.033    0.405   26.645   19.196    6.628
     12.540  427.947    1.190    0.067    0.761    0.033    0.557   26.119   18.631    6.578
     12.550  429.817    1.035    0.067    0.805    0.033    0.595   26.404   19.993    6.682
     12.560  429.997    1.339    0.000    0.979    0.033    0.409   25.187   19.361    6.199
     12.570  431.904    1.043    0.060    0.916    0.000    0.538   26.043   20.422    6.299
     12.580  428.791    1.096    0.067    0.758    0.033    0.564   26.318   19.332    6.788
     12.590  429.059    1.088    0.067    0.835    0.000    0.477   25.840   18.925    6.638
     12.600  429.129    0.861    0.100    0.919    0.000    0.462   25.527   19.907    6.151
     12.610  428.722    1.047    0.067    0.842    0.000    0.599   25.934   19.208    6.108
     12.620  428.563    1.009    0.067    0.865    0.000    0.515   25.269   19.219    6.139
     12.630  428.597    1.134    0.033    0.836    0.000    0.742   24.961   19.555    6.011
     12.640  430.157    1.042    0.033    0.829    0.000    0.682   25.260   19.427    5.330
     12.650  427.126    1.069    0.033    0.892    0.067    0.451   25.414   18.905    5.753
     12.660  428.519    1.009    0.067    0.968    0.060    0.727   25.385   19.474    6.215
     12.670  428.534    1.009    0.067    0.852    0.000    0.527   26.470   19.649    6.577
     12.680  426.417    0.967    0.100    0.674    0.087    0.614   24.293   18.973    6.043
     12.690  427.544    1.202    0.067    0.910    0.033    0.489   25.280   20.022    5.614
     12.700  431.407    1.399    0.067    0.786    0.060    0.629   25.507   19.872    5.340
     12.710  429.791    1.293    0.067    0.832    0.033    0.542   25.560   18.516    5.976
     12.720  428.285    1.043    0.033    0.835    0.033    0.772   25.923   19.881    5.583
     12.730  427.624    0.982    0.033    0.712    0.067    0.428   25.430   19.249    5.426
     12.740  430.813    1.255    0.000    0.948    0.033    0.625   25.720   19.250    5.591
     12.750  429.296    1.062    0.000    0.885    0.000    0.583   25.675   19.267    5.589
     12.760  428.919    1.240    0.067    0.772    0.000    0.607   25.968   18.647    5.722
     12.770  429.897    1.308    0.067    0.667    0.000    0.575   25.349   19.693    6.073
     12.780  432.208    1.088    0.000    0.785    0.033    0.511   26.063   18.878    5.583
     12.790  430.119    1.115    0.087    0.805    0.060    0.512   24.817   18.901    5.773
     12.800  430.175    1.292    0.033    0.655    0.060    0.647   26.497   19.602    5.653
     12.810  430.004    1.259    0.100    0.715    0.033    0.557   25.539   19.419    5.604
     12.820  428.310    1.320    0.100    0.678    0.000    0.728   26.152   19.652    5.726
     12.830  429.905    1.339    0.094    0.747    0.067    0.777   26.291   19.855    5.602
     12.840  431.568    1.206    0.071    0.705    0.033    0.906   25.922   20.893    5.088
     12.850  427.320    1.308    0.067    0.705    0.033    0.708   25.676   19.268    5.257
     12.860  429.819    1.418    0.067    0.645    0.033    0.651   25.892   19.644    5.443
     12.870  429.043    1.339    0.067    0.734    0.067    0.735   25.049   19.989    5.131
     12.880  435.503    1.331    0.100    0.727    0.000    0.624   25.511   20.068    5.342
     12.890  431.063    1.073    0.000    0.640    0.027    0.617   25.472   18.613    5.350
     12.900  431.577    0.982    0.000    0.845    0.033    0.458   25.381   19.245    5.597
     12.910  433.633    1.035    0.067    0.621    0.000    0.647   25.698   19.534    5.748
     12.920  432.883    1.176    0.000    0.818    0.000    0.553   25.218   19.443    5.299
     12.930  435.132    0.982    0.127    0.792    0.033    0.670   25.893   21.231    5.373
     12.940  434.081    1.168    0.100    0.875    0.000    0.719   25.474   19.986    5.303
     12.950  429.830    1.054    0.033    0.744    0.067    0.656   25.813   19.712    4.634
     12.960  430.195    1.160    0.105    0.797    0.033    0.599   25.331   20.078    5.861
     12.970  431.275    1.088    0.100    0.678    0.033    0.659   23.990   19.517    5.521
     12.980  426.465    1.126    0.094    0.741    0.033    0.746   25.196   20.136    5.355
     12.990  428.251    1.096    0.067    0.611    0.067    0.647   25.861   19.117    5.509
     13.000  429.387    1.123    0.067    0.720    0.033    0.602   25.583   19.707    5.611
     13.010  429.533    1.320    0.094    0.832    0.033    0.742   25.108   20.476    5.889
     13.020  431.244    1.277    0.033    0.745    0.060    0.515   25.745   19.855    5.575
     13.030  428.567    1.255    0.067    0.779    0.033    0.508   24.447   20.163    5.468
     13.040  423.772    1.016    0.033    0.691    0.000    0.542   23.975   19.720    5.295
     13.050  425.532    1.357    0.067    0.743    0.033    0.617   23.192   19.951    5.165
     13.060  426.534    1.308    0.033    0.701    0.000    0.523   24.473   20.082    5.646
     13.070  428.565    1.282    0.067    0.691    0.033    0.708   25.345   19.595    5.714
     13.080  427.513    1.248    0.067    0.708    0.033    0.591   24.653   19.417    5.779
     13.090  431.230    1.069    0.033    0.865    0.033    0.462   25.816   20.251    5.422
     13.100  427.542    1.221    0.067    0.839    0.027    0.746   24.854   20.457    6.089
     13.110  428.127    1.263    0.067    0.874    0.033    0.768   25.559   19.364    5.634
     13.120  425.066    1.062    0.000    0.665    0.027    0.644   24.065   19.752    5.523
     13.130  424.072    1.115    0.000    0.665    0.033    0.746   24.199   18.896    5.795
     13.140  426.456    1.157    0.067    0.605    0.033    0.576   23.930   19.422    5.433
     13.150  429.076    1.179    0.033    0.605    0.033    0.607   24.422   18.570    6.042
     13.160  431.410    1.365    0.067    0.656    0.000    0.719   24.934   19.154    5.966
     13.170  429.955    1.168    0.134    0.752    0.033    0.523   24.934   17.741    5.582
     13.180  429.508    1.259    0.033    0.765    0.033    0.686   25.672   18.578    5.828
     13.190  426.206    1.282    0.094    0.755    0.027    0.523   24.487   17.943    5.884
     13.200  428.612    1.282    0.094    0.832    0.033    0.595   24.501   18.690    5.263
     13.210  424.779    1.229    0.067    0.649    0.120    0.633   24.994   18.316    5.642
     13.220  428.152    1.229    0.067    0.645    0.033    0.561   24.359   18.700    5.945
     13.230  429.807    1.168    0.067    0.618    0.000    0.481   24.434   18.122    5.723
     13.240  427.845    1.282    0.000    0.491    0.060    0.527   25.243   18.248    6.166
     13.250  428.362    1.217    0.000    0.688    0.060    0.534   25.006   19.232    6.185
     13.260  432.311    0.967    0.094    0.785    0.000    0.640   25.787   18.522    5.721
     13.270  427.440    1.335    0.033    0.811    0.033    0.367   24.679   18.772    5.479
     13.280  428.809    1.399    0.165    0.772    0.033    0.500   25.180   18.985    5.444
     13.290  431.310    1.176    0.033    0.737    0.067    0.504   25.756   19.613    5.913
     13.300  423.361    1.259    0.000    0.745    0.033    0.633   25.625   18.843    5.587
     13.310  427.743    1.441    0.067    0.726    0.033    0.295   26.047   18.701    5.782
     13.320  426.927    1.346    0.067    0.702    0.033    0.447   24.405   18.678    5.853
     13.330  422.761    1.487    0.100    0.670    0.000    0.598   25.270   17.190    5.688
     13.340  423.835    1.232    0.033    0.970    0.060    0.443   25.524   18.387    5.840
     13.350  426.584    1.164    0.067    0.825    0.060    0.394   25.916   18.062    5.386
     13.360  425.402    1.100    0.067    0.829    0.033    0.375   24.576   18.206    5.459
     13.370  424.656    1.062    0.067    0.979    0.060    0.375   25.176   17.881    5.138
     13.380  428.298    1.153    0.134    1.012    0.033    0.394   25.615   18.171    5.713
     13.390  429.496    1.248    0.134    0.772    0.033    0.371   25.801   18.622    5.570
     13.400  429.442    1.304    0.000    0.712    0.027    0.545   24.910   18.274    5.368
     13.410  427.953    1.195    0.067    0.518    0.033    0.474   25.072   18.086    4.955
     13.420  432.727    1.141    0.094    1.016    0.060    0.420   24.990   19.083    5.623
     13.430  429.441    1.327    0.033    0.910    0.033    0.583   24.617   18.974    5.518
     13.440  431.435    1.540    0.100    0.952    0.033    0.322   24.457   19.233    5.461
     13.450  431.709    1.346    0.033    1.019    0.033    0.542   24.959   18.988    5.737
     13.460  427.041    1.259    0.033    0.938    0.027    0.318   24.062   18.368    5.688
     13.470  428.412    0.967    0.067    0.879    0.000    0.492   24.902   19.491    5.877
     13.480  424.319    1.123    0.033    0.859    0.000    0.485   24.136   18.713    5.231
     13.490  429.754    1.248    0.067    0.938    0.033    0.387   24.900   19.031    5.400
     13.500  430.890    1.399    0.067    0.865    0.000    0.447   24.859   19.479    5.178
     13.510  434.376    1.373    0.094    1.001    0.027    0.561   25.294   19.196    5.616
     13.520  431.549    1.259    0.067    0.983    0.033    0.318   24.542   18.748    5.520
     13.530  431.614    1.221    0.100    1.021    0.033    0.436   25.323   19.338    5.155
     13.540  428.955    1.195    0.127    0.853    0.027    0.420   24.607   19.877    5.360
     13.550  432.245    1.293    0.067    0.986    0.060    0.447   25.637   19.498    5.875
     13.560  426.947    1.081    0.033    0.931    0.094    0.492   24.091   20.134    5.197
     13.570  428.635    1.365    0.100    0.926    0.067    0.292   25.082   19.533    5.216
     13.580  427.983    1.115    0.067    0.817    0.067    0.367   24.950   19.968    5.661
     13.590  428.594    1.149    0.067    0.910    0.067    0.348   25.210   19.839    5.314
     13.600  428.309    1.259    0.033    0.919    0.000    0.401   24.821   19.615    5.574
     13.610  430.633    1.149    0.067    0.932    0.067    0.371   24.036   19.521    5.649
     13.620  426.968    1.335    0.033    0.878    0.000    0.413   24.825   18.506    5.493
     13.630  428.803    1.282    0.033    0.903    0.067    0.482   25.002   18.684    5.394
     13.640  429.129    1.202    0.067    0.987    0.033    0.561   25.171   18.584    5.688
     13.650  428.561    1.149    0.167    0.892    0.033    0.406   24.167   18.816    6.126
     13.660  431.824    1.168    0.094    0.984    0.060    0.466   25.049   19.048    5.594
     13.670  429.278    1.115    0.033    1.269    0.000    0.205   26.231   18.364    5.516
     13.680  429.141    1.168    0.033    0.941    0.053    0.405   25.154   19.041    6.006
     13.690  430.314    1.069    0.033    0.903    0.000    0.515   25.413   19.408    5.811
     13.700  430.040    1.232    0.033    1.030    0.033    0.587   25.404   18.351    5.638
     13.710  428.808    1.285    0.087    0.839    0.000    0.648   25.160   19.070    5.407
     13.720  424.674    1.115    0.067    0.926    0.094    0.561   25.217   18.931    5.449
     13.730  425.774    1.255    0.033    0.859    0.060    0.614   25.478   19.113    5.718
     13.740  426.004    1.255    0.033    0.759    0.033    0.508   25.209   19.048    5.610
     13.750  427.473    1.240    0.067    0.765    0.033    0.417   25.451   18.907    5.989
     13.760  425.543    1.115    0.000    1.006    0.000    0.334   24.657   18.800    5.677
     13.770  431.733    1.255    0.033    0.930    0.000    0.398   26.264   18.584    5.587
     13.780  431.364    1.335    0.033    0.953    0.027    0.269   25.705   18.237    5.716
     13.790  428.533    1.153    0.033    0.892    0.000    0.409   25.158   18.505    5.287
     13.800  426.467    1.115    0.033    0.913    0.000    0.311   26.494   17.351    5.591
     13.810  426.417    1.176    0.000    1.033    0.000    0.311   24.583   19.036    5.410
     13.820  430.383    1.134    0.033    1.039    0.033    0.235   25.957   19.123    5.183
     13.830  429.856    1.195    0.100    0.926    0.067    0.409   25.626   19.334    5.447
     13.840  430.675    1.077    0.100    0.939    0.060    0.371   25.467   19.067    5.100
     13.850  422.185    1.141    0.033    0.907    0.033    0.314   24.971   18.951    5.174
     13.860  430.247    1.221    0.067    0.913    0.033    0.420   25.487   18.250    5.470
     13.870  421.636    1.073    0.067    0.997    0.000    0.360   25.933   17.339    5.231
     13.880  425.550    1.255    0.033    0.916    0.060    0.311   25.777   18.689    5.576
     13.890  425.515    1.221    0.134    1.329    0.100    0.371   25.699   19.258    5.382
     13.900  427.023    1.187    0.067    1.029    0.100    0.439   24.919   18.576    5.482
     13.910  424.796    0.990    0.100    0.805    0.000    0.299   25.298   18.445    5.534
     13.920  424.925    1.232    0.067    0.939    0.094    0.406   24.051   18.183    5.869
     13.930  426.776    1.346    0.172    1.071    0.194    0.394   25.894   18.243    5.851
     13.940  425.197    1.312    0.160    1.198    0.134    0.439   25.987   18.108    6.114
     13.950  422.831    1.096    0.100    1.097    0.067    0.534   25.393   19.130    5.567
     13.960  423.258    1.088    0.167    1.360    0.100    0.413   24.841   19.307    5.659
     13.970  422.442    1.062    0.160    1.048    0.033    0.398   24.504   18.994    5.886
     13.980  424.178    1.062    0.067    0.958    0.134    0.345   25.269   18.597    5.523
     13.990  422.740    1.202    0.134    0.684    0.060    0.448   24.995   18.258    5.409
     14.000  423.630    0.982    0.138    0.913    0.127    0.493   24.653   19.132    5.230
     14.010  421.008    1.255    0.033    1.189    0.067    0.376   24.601   18.821    4.988
     14.020  424.019    1.232    0.105    0.995    0.101    0.292   24.082   19.175    5.716
     14.030  424.392    1.134    0.067    0.879    0.100    0.273   24.071   18.666    5.351
     14.040  424.454    1.088    0.105    0.931    0.100    0.368   24.868   19.012    5.761
     14.050  426.901    0.914    0.033    1.145    0.067    0.341   25.223   18.730    5.635
     14.060  426.422    0.849    0.067    1.111    0.100    0.304   25.304   19.039    5.846
     14.070  429.433    0.937    0.067    0.906    0.100    0.330   25.286   19.094    5.577
     14.080  424.660    0.990    0.134    0.895    0.127    0.492   25.892   18.521    5.676
     14.090  423.590    0.929    0.033    0.828    0.033    0.432   25.657   18.036    5.415
     14.100  425.344    1.062    0.134    0.831    0.235    0.428   24.721   18.612    5.437
     14.110  429.054    0.948    0.134    0.865    0.127    0.383   25.473   18.681    5.947
     14.120  425.057    1.016    0.033    0.720    0.100    0.322   26.059   19.066    5.426
     14.130  422.772    0.770    0.134    0.839    0.134    0.367   24.957   18.658    5.101
     14.140  422.527    0.910    0.067    1.026    0.000    0.341   25.137   18.731    5.564
     14.150  427.493    0.929    0.134    0.972    0.067    0.425   24.330   18.698    5.331
     14.160  424.740    1.088    0.067    1.004    0.067    0.459   24.737   18.239    5.841
     14.170  425.976    1.240    0.067    0.886    0.033    0.458   25.477   17.972    5.578
     14.180  423.407    1.100    0.033    0.849    0.094    0.439   24.240   17.763    5.516
     14.190  419.655    1.069    0.067    0.884    0.000    0.482   24.170   17.645    5.374
     14.200  424.640    1.009    0.033    0.932    0.033    0.379   25.390   18.079    5.630
     14.210  421.815    0.937    0.100    1.064    0.000    0.276   25.029   17.768    5.273
     14.220  420.713    0.956    0.060    1.015    0.033    0.417   25.186   17.998    5.382
     14.230  422.398    0.956    0.067    1.200    0.000    0.401   24.982   18.481    5.667
     14.240  427.174    1.073    0.067    1.087    0.101    0.511   25.455   18.228    5.671
     14.250  425.354    0.803    0.100    1.073    0.094    0.348   25.967   17.271    5.528
     14.260  427.648    0.982    0.100    0.913    0.094    0.515   26.393   16.997    5.701
     14.270  427.746    1.115    0.067    0.924    0.067    0.379   26.151   17.872    5.211
     14.280  429.881    1.274    0.134    0.853    0.067    0.394   26.170   18.137    5.231
     14.290  422.829    0.956    0.067    0.759    0.094    0.568   25.678   18.024    5.541
     14.300  419.670    1.229    0.094    0.632    0.027    0.299   24.752   17.652    5.288
     14.310  422.168    0.872    0.134    0.941    0.060    0.292   24.281   17.584    5.105
     14.320  427.684    0.921    0.067    0.924    0.033    0.462   25.708   18.651    5.651
     14.330  425.478    1.183    0.134    0.839    0.033    0.450   24.785   17.961    5.865
     14.340  424.576    1.092    0.134    0.874    0.060    0.455   24.743   17.525    5.841
     14.350  428.426    1.221    0.234    0.889    0.033    0.462   25.050   17.646    5.503
     14.360  422.950    1.134    0.100    0.909    0.127    0.383   24.883   18.205    5.370
     14.370  427.237    1.213    0.100    0.752    0.060    0.386   25.615   17.859    5.523
     14.380  423.165    1.176    0.134    1.118    0.033    0.322   25.349   17.748    6.034
     14.390  428.711    1.115    0.100    0.853    0.027    0.417   26.080   18.782    5.460
     14.400  425.591    1.115    0.134    0.824    0.033    0.545   24.734   17.834    5.733
     14.410  422.886    1.073    0.134    1.082    0.033    0.405   25.707   17.910    5.780
     14.420  422.243    1.043    0.067    0.963    0.033    0.402   25.204   18.085    5.831
     14.430  424.151    1.244    0.067    0.871    0.033    0.561   23.704   16.943    6.021
     14.440  426.581    1.141    0.100    1.011    0.160    0.538   24.890   17.596    6.111
     14.450  426.878    1.062    0.067    0.977    0.134    0.519   25.312   18.071    6.124
     14.460  429.934    1.062    0.067    1.272    0.060    0.526   25.011   17.274    5.645
     14.470  428.807    1.141    0.167    1.124    0.060    0.474   24.950   17.793    5.446
     14.480  424.196    1.179    0.127    0.971    0.033    0.473   25.491   18.432    5.651
     14.490  424.993    0.982    0.134    1.093    0.033    0.420   25.367   17.422    5.051
     14.500  427.359    0.993    0.134    1.087    0.067    0.451   25.183   17.944    5.486
     14.510  427.723    1.282    0.100    1.145    0.033    0.429   26.022   17.179    5.302
     14.520  426.958    1.168    0.134    1.178    0.120    0.325   25.630   18.193    5.250
     14.530  426.442    1.259    0.134    1.284    0.067    0.568   26.003   16.876    5.211
     14.540  429.245    1.320    0.100    1.251    0.094    0.458   25.887   17.265    5.655
     14.550  426.960    1.221    0.134    0.934    0.067    0.541   26.005   17.541    5.153
     14.560  428.295    1.289    0.105    1.011    0.027    0.424   25.937   17.737    5.482
     14.570  429.237    1.168    0.100    0.888    0.127    0.311   26.156   17.970    5.273
     14.580  426.821    1.134    0.067    0.812    0.033    0.428   25.600   17.567    5.347
     14.590  428.445    1.285    0.100    0.924    0.100    0.524   26.407   18.165    4.861
     14.600  428.650    1.088    0.134    0.988    0.071    0.542   25.366   17.804    5.247
     14.610  427.082    1.312    0.067    0.850    0.033    0.542   25.852   18.458    5.404
     14.620  431.010    1.176    0.067    0.886    0.067    0.526   25.975   18.685    5.456
     14.630  424.562    1.100    0.100    0.819    0.067    0.538   25.268   18.041    5.098
     14.640  425.989    1.221    0.134    1.055    0.094    0.470   25.466   18.162    4.927
     14.650  426.154    1.228    0.033    1.026    0.067    0.512   25.525   17.880    5.161
     14.660  425.399    1.221    0.100    1.168    0.094    0.341   24.663   17.374    5.104
     14.670  426.859    1.392    0.134    0.966    0.094    0.455   25.087   17.635    5.217
     14.680  427.329    1.232    0.067    1.082    0.094    0.455   25.965   17.090    5.259
     14.690  426.256    1.289    0.100    0.797    0.060    0.353   25.644   17.342    5.052
     14.700  430.373    1.016    0.134    0.942    0.187    0.500   24.662   18.142    5.405
     14.710  424.940    1.255    0.134    1.132    0.094    0.462   25.046   17.434    5.229
     14.720  425.985    1.274    0.167    0.991    0.094    0.307   25.090   17.139    5.293
     14.730  430.660    0.796    0.100    0.884    0.060    0.401   25.640   17.888    5.695
     14.740  429.974    1.240    0.134    0.897    0.033    0.428   25.165   17.927    5.928
     14.750  431.414    0.884    0.067    0.970    0.067    0.511   25.202   17.586    5.611
     14.760  427.841    0.903    0.134    0.927    0.033    0.428   24.741   17.536    5.630
     14.770  429.495    0.971    0.160    0.910    0.094    0.360   24.936   16.789    5.558
     14.780  424.702    0.963    0.067    0.835    0.100    0.364   24.867   17.741    5.538
     14.790  428.444    0.910    0.067    0.879    0.094    0.553   25.615   17.880    5.712
     14.800  429.519    0.940    0.167    0.853    0.094    0.341   25.638   16.994    5.331
     14.810  430.458    0.743    0.134    0.860    0.067    0.531   25.585   18.349    5.376
     14.820  428.588    1.069    0.100    0.786    0.100    0.352   25.431   17.758    5.358
     14.830  430.124    0.967    0.100    0.826    0.127    0.541   25.653   17.629    5.312
     14.840  429.443    1.115    0.154    0.934    0.191    0.455   25.797   17.879    5.675
     14.850  427.757    1.096    0.138    1.040    0.165    0.568   25.425   17.521    5.381
     14.860  429.758    1.016    0.033    1.158    0.033    0.621   25.660   18.055    5.509
     14.870  432.069    1.301    0.067    0.998    0.120    0.386   25.798   17.884    5.148
     14.880  429.557    0.903    0.100    0.839    0.094    0.436   25.042   18.136    5.742
     14.890  431.275    1.009    0.067    0.917    0.087    0.402   25.710   18.201    6.048
     14.900  432.432    1.141    0.000    0.893    0.033    0.534   24.808   18.095    5.879
     14.910  431.291    0.956    0.067    0.952    0.033    0.478   24.827   17.923    6.069
     14.920  423.173    1.084    0.033    0.797    0.094    0.428   24.157   17.108    5.396
     14.930  427.716    0.876    0.067    0.719    0.033    0.458   25.122   17.951    5.855
     14.940  430.256    1.020    0.033    0.859    0.067    0.379   24.463   17.698    5.666
     14.950  429.425    1.100    0.000    0.691    0.033    0.261   25.067   17.466    5.318
     14.960  423.688    0.989    0.067    0.605    0.060    0.518   24.628   17.423    5.572
     14.970  426.491    0.929    0.100    0.593    0.000    0.455   24.962   18.192    5.888
     14.980  424.970    1.069    0.067    0.748    0.067    0.387   25.208   18.147    5.372
     14.990  428.754    1.073    0.067    0.605    0.067    0.432   25.159   17.786    5.374
     15.000  427.987    1.202    0.067    0.624    0.060    0.439   26.401   19.345    5.172
     15.010  427.775    1.069    0.033    0.662    0.067    0.409   24.536   18.023    5.101
     15.020  433.713    1.248    0.067    0.732    0.094    0.424   25.754   18.979    5.111
     15.030  431.063    1.035    0.067    0.665    0.067    0.417   24.285   18.634    5.531
     15.040  427.515    1.054    0.067    0.694    0.060    0.420   25.119   18.520    5.428
     15.050  432.251    1.141    0.033    0.701    0.060    0.519   25.032   18.743    5.966
     15.060  429.407    1.190    0.100    0.792    0.000    0.549   25.777   18.729    5.590
     15.070  429.267    1.077    0.033    0.553    0.033    0.447   25.514   18.572    5.657
     15.080  434.391    1.009    0.067    0.677    0.033    0.481   24.425   18.167    5.390
     15.090  430.974    1.088    0.000    0.747    0.067    0.368   25.334   18.479    5.616
     15.100  428.809    0.982    0.067    0.709    0.067    0.406   25.050   18.008    5.561
     15.110  430.198    1.179    0.000    0.593    0.033    0.417   24.659   18.466    5.601
     15.120  429.570    0.937    0.067    0.678    0.033    0.420   25.073   18.557    5.297
     15.130  427.326    1.206    0.100    0.705    0.033    0.315   25.199   17.987    5.491
     15.140  426.533    1.221    0.000    0.606    0.060    0.466   24.730   19.386    5.124
     15.150  428.055    1.229    0.033    0.738    0.033    0.432   25.115   18.618    5.263
     15.160  428.312    1.179    0.067    0.771    0.027    0.443   24.825   17.840    5.309
     15.170  431.452    1.149    0.033    0.743    0.033    0.523   24.503   18.033    5.203
     15.180  425.253    0.910    0.033    0.725    0.120    0.421   24.841   17.154    5.981
     15.190  428.075    1.088    0.033    0.792    0.060    0.387   25.435   18.596    6.149
     15.200  428.002    1.062    0.000    0.725    0.127    0.417   25.315   18.727    5.882
     15.210  427.063    1.088    0.100    0.772    0.067    0.466   24.635   18.418    6.098
     15.220  426.282    1.123    0.033    0.778    0.060    0.398   25.806   18.778    5.293
     15.230  425.320    0.876    0.067    0.808    0.033    0.390   24.169   18.960    5.738
     15.240  430.491    1.035    0.033    0.743    0.060    0.277   25.063   18.160    5.531
     15.250  427.290    1.088    0.033    0.930    0.071    0.254   24.776   18.956    5.663
     15.260  426.058    1.141    0.033    0.899    0.033    0.481   24.719   18.592    5.570
     15.270  427.860    1.134    0.000    0.792    0.000    0.428   24.862   18.708    5.646
     15.280  427.203    1.357    0.000    0.698    0.033    0.368   24.776   18.737    5.212
     15.290  424.735    1.168    0.033    0.818    0.033    0.367   25.392   17.538    5.086
     15.300  424.942    1.062    0.033    0.845    0.000    0.284   24.717   17.715    5.615
     15.310  425.004    1.248    0.067    0.718    0.033    0.326   24.111   18.112    5.665
     15.320  433.952    0.876    0.067    0.785    0.064    0.572   26.312   19.319    5.183
     15.330  431.898    1.308    0.067    0.857    0.000    0.458   24.352   19.629    5.709
     15.340  427.508    1.084    0.067    0.628    0.033    0.429   25.159   18.919    5.573
     15.350  429.286    1.551    0.033    0.627    0.033    0.406   25.072   18.289    5.766
     15.360  427.885    1.206    0.067    0.653    0.067    0.390   24.782   19.378    5.821
     15.370  425.774    1.293    0.033    0.744    0.000    0.557   23.910   19.034    5.534
     15.380  430.595    1.115    0.000    0.845    0.000    0.443   24.873   18.763    5.100
     15.390  427.127    1.195    0.000    0.747    0.033    0.462   24.255   18.544    5.316
     15.400  429.838    1.164    0.100    0.684    0.033    0.447   24.355   19.446    5.110
     15.410  429.761    1.153    0.033    0.593    0.000    0.568   24.656   18.044    5.401
     15.420  426.856    1.179    0.033    0.778    0.000    0.292   24.551   19.034    5.406
     15.430  428.739    1.073    0.067    0.825    0.060    0.258   24.137   18.252    5.222
     15.440  428.790    1.251    0.094    0.732    0.067    0.345   23.388   18.507    5.311
     15.450  430.046    1.062    0.033    0.738    0.033    0.413   24.416   18.313    5.710
     15.460  433.578    1.020    0.000    0.793    0.033    0.545   24.209   18.913    5.374
     15.470  429.619    1.016    0.100    0.646    0.033    0.390   24.006   19.834    5.899
     15.480  433.273    0.876    0.033    0.694    0.033    0.379   23.619   19.362    5.471
     15.490  428.298    0.982    0.134    0.736    0.067    0.568   23.741   18.619    5.143
     15.500  429.800    1.062    0.100    0.631    0.147    0.458   23.854   19.161    5.260
     15.510  429.878    1.073    0.100    0.718    0.033    0.364   24.986   18.977    5.264
     15.520  429.357    1.331    0.100    0.734    0.000    0.459   24.268   18.652    5.626
     15.530  428.617    1.418    0.033    0.805    0.000    0.469   24.584   18.645    5.088
     15.540  424.761    1.126    0.100    0.678    0.094    0.655   23.679   18.257    5.091
     15.550  427.536    0.967    0.000    0.777    0.027    0.716   24.395   18.262    5.294
     15.560  428.747    1.115    0.067    0.803    0.000    0.693   24.134   18.859    4.959
     15.570  428.677    1.100    0.105    0.825    0.033    0.674   24.923   19.082    5.112
     15.580  430.029    1.221    0.100    0.736    0.033    0.625   23.802   19.594    5.253
     15.590  434.226    1.100    0.067    0.634    0.100    0.575   24.214   19.754    5.696
     15.600  430.151    1.274    0.060    0.672    0.033    0.724   24.405   19.139    5.503
     15.610  426.977    1.308    0.071    0.571    0.060    0.591   24.658   18.622    5.385
     15.620  433.584    1.149    0.000    0.627    0.033    0.579   25.210   18.456    5.379
     15.630  429.107    1.388    0.000    0.740    0.000    0.666   24.517   18.677    5.419
     15.640  427.077    1.259    0.000    0.720    0.127    0.504   24.784   18.632    5.281
     15.650  431.248    1.335    0.134    0.725    0.094    0.636   25.140   19.270    5.900
     15.660  428.233    1.047    0.033    0.660    0.033    0.523   25.145   19.795    5.306
     15.670  429.524    1.195    0.033    0.804    0.033    0.583   24.203   19.681    5.378
     15.680  433.726    1.035    0.000    0.751    0.060    0.667   24.761   19.543    5.421
     15.690  426.759    1.361    0.067    0.829    0.000    0.542   24.483   18.879    4.791
     15.700  431.181    1.255    0.138    0.822    0.000    0.750   24.762   19.929    5.351
     15.710  427.233    1.248    0.105    0.540    0.100    0.478   23.908   19.460    4.787
     15.720  429.687    1.168    0.067    0.732    0.067    0.693   24.389   19.014    4.543
     15.730  423.801    1.062    0.033    0.743    0.000    0.432   23.529   18.084    4.651
     15.740  429.933    1.380    0.033    0.605    0.067    0.401   25.167   19.828    4.848
     15.750  427.222    1.373    0.067    0.634    0.127    0.507   25.049   18.471    4.996
     15.760  429.322    1.361    0.067    0.702    0.033    0.447   24.713   19.183    4.935
     15.770  429.141    1.123    0.033    0.705    0.027    0.508   24.453   18.984    5.717
     15.780  432.568    1.141    0.071    0.698    0.060    0.512   25.777   19.560    5.872
     15.790  436.208    1.282    0.067    0.738    0.000    0.484   24.480   20.526    5.608
     15.800  436.406    1.399    0.060    0.738    0.033    0.515   26.452   19.594    5.443
     15.810  432.191    1.255    0.134    0.720    0.000    0.447   25.085   19.814    5.995
     15.820  428.981    1.399    0.033    0.660    0.033    0.515   25.171   19.361    6.246
     15.830  427.132    1.248    0.100    0.785    0.067    0.678   24.332   19.470    5.876
     15.840  427.971    1.380    0.094    0.973    0.000    0.530   23.951   19.465    6.337
     15.850  429.190    1.221    0.138    0.814    0.067    0.659   25.430   19.266    5.927
     15.860  430.061    1.149    0.033    0.694    0.000    0.746   24.931   19.399    5.943
     15.870  436.341    1.168    0.067    0.698    0.033    0.515   24.153   19.834    6.059
     15.880  432.747    1.259    0.033    1.150    0.000    0.473   24.254   19.563    5.524
     15.890  432.495    1.141    0.000    1.191    0.033    0.663   24.488   19.306    5.389
     15.900  428.955    1.232    0.033    1.053    0.094    0.697   25.200   19.301    4.847
     15.910  430.995    1.176    0.094    1.177    0.067    0.686   23.958   20.020    5.150
     15.920  434.191    1.339    0.033    1.005    0.033    0.716   25.449   19.160    4.857
     15.930  435.020    1.126    0.094    1.058    0.154    0.659   25.022   19.878    5.782
     15.940  431.312    1.195    0.000    1.033    0.167    0.658   24.676   19.333    5.693
     15.950  427.769    1.149    0.033    1.202    0.000    0.673   25.196   18.984    6.178
     15.960  431.794    1.035    0.000    1.151    0.033    0.656   24.666   18.744    5.953
     15.970  431.425    1.221    0.067    1.071    0.000    0.561   25.345   19.322    5.621
     15.980  428.371    1.141    0.000    1.073    0.033    0.531   24.728   19.050    6.314
     15.990  431.048    1.062    0.067    0.913    0.067    0.542   25.458   19.766    5.712
     16.000  429.301    1.285    0.000    0.981    0.060    0.621   24.703   20.159    5.665
     16.010  432.081    1.274    0.127    1.145    0.033    0.583   24.120   19.294    6.363
     16.020  431.938    0.929    0.100    0.944    0.033    0.481   24.544   19.531    5.852
     16.030  430.254    1.100    0.067    0.924    0.067    0.542   24.547   19.122    5.294
     16.040  426.955    1.168    0.033    0.805    0.067    0.656   24.553   18.337    5.512
     16.050  429.845    1.141    0.067    1.022    0.094    0.713   24.658   19.671    5.566
     16.060  430.036    1.312    0.131    0.917    0.033    0.515   24.069   18.577    5.391
     16.070  424.990    1.153    0.000    0.884    0.060    0.515   25.137   18.724    5.247
     16.080  423.135    1.141    0.000    0.819    0.067    0.637   23.177   19.117    4.897
     16.090  427.895    1.179    0.033    0.910    0.127    0.579   24.471   18.142    4.861
     16.100  429.107    1.308    0.033    0.928    0.067    0.686   24.385   18.529    5.378
     16.110  427.738    1.285    0.000    1.104    0.060    0.527   24.088   18.824    5.104
     16.120  428.724    1.073    0.067    0.930    0.067    0.425   24.031   18.925    5.104
     16.130  429.032    1.195    0.100    0.852    0.033    0.610   24.591   18.635    5.505
     16.140  432.873    1.415    0.094    0.854    0.033    0.602   24.680   18.910    5.428
     16.150  429.235    1.327    0.094    0.885    0.067    0.659   24.599   17.988    5.601
     16.160  425.010    1.153    0.067    0.926    0.124    0.719   24.905   18.458    5.695
     16.170  428.341    1.259    0.067    0.805    0.100    0.667   24.712   18.846    5.483
     16.180  429.743    1.115    0.033    0.877    0.100    0.739   24.700   19.721    5.910
     16.190  429.572    1.259    0.033    0.867    0.100    0.727   24.689   19.147    5.710
     16.200  434.308    0.876    0.000    0.805    0.094    0.579   25.252   19.524    5.903
     16.210  427.411    1.035    0.067    0.916    0.033    0.663   26.010   18.289    5.755
     16.220  424.977    1.195    0.033    0.938    0.100    0.614   23.884   18.772    5.918
     16.230  427.593    1.301    0.067    0.882    0.127    0.633   24.199   18.336    6.327
     16.240  431.012    1.115    0.033    0.605    0.127    0.629   23.859   18.931    6.416
     16.250  433.201    1.043    0.100    0.903    0.100    0.640   24.608   19.688    5.787
     16.260  430.185    1.084    0.100    1.193    0.100    0.689   24.199   17.792    5.441
     16.270  427.850    1.149    0.100    1.382    0.033    0.764   23.551   18.869    5.678
     16.280  432.641    1.195    0.033    1.325    0.060    0.833   25.216   18.764    6.142
     16.290  433.983    1.081    0.033    0.945    0.087    0.621   24.084   18.889    5.417
     16.300  429.446    1.153    0.067    1.198    0.060    0.670   23.628   18.581    6.221
     16.310  431.161    1.020    0.134    1.108    0.033    0.836   23.206   18.588    5.420
     16.320  428.293    0.982    0.134    0.987    0.067    0.700   23.503   18.118    5.494
     16.330  431.164    0.929    0.100    0.824    0.033    0.780   24.048   18.096    5.682
     16.340  426.673    1.115    0.100    0.968    0.067    0.864   23.759   18.815    5.562
     16.350  427.526    1.095    0.067    0.745    0.067    0.863   24.367   19.039    5.784
     16.360  426.705    0.937    0.100    0.790    0.067    0.720   24.544   19.046    4.933
     16.370  423.810    1.088    0.067    1.009    0.000    0.681   24.059   18.345    5.275
     16.380  430.149    1.221    0.100    1.182    0.000    0.663   24.086   18.335    5.140
     16.390  428.560    1.195    0.067    1.022    0.000    0.606   24.130   18.702    5.101
     16.400  430.298    1.062    0.127    0.973    0.094    0.731   24.780   18.957    5.066
     16.410  430.547    1.126    0.100    0.982    0.067    0.894   24.589   20.059    4.504
     16.420  429.752    1.240    0.100    1.002    0.067    0.795   23.700   19.198    5.343
     16.430  429.096    1.259    0.033    0.981    0.033    0.761   24.066   18.789    5.584
     16.440  425.977    1.160    0.100    1.104    0.100    0.496   24.791   18.213    5.281
     16.450  436.507    1.248    0.071    1.118    0.067    0.822   24.518   19.052    5.647
     16.460  429.144    1.062    0.100    1.033    0.127    1.040   24.232   18.855    5.452
     16.470  428.692    1.179    0.067    1.128    0.067    0.799   23.649   18.595    5.243
     16.480  429.793    1.141    0.198    1.044    0.067    0.857   25.065   18.447    4.798
     16.490  432.705    1.088    0.100    1.037    0.067    0.905   24.010   19.005    5.047
     16.500  430.966    1.248    0.071    1.068    0.067    1.072   24.234   19.616    4.645
     16.510  431.739    1.153    0.033    1.097    0.067    0.948   24.079   19.611    4.677
     16.520  431.475    1.096    0.094    1.108    0.033    1.061   25.121   19.058    4.830
     16.530  432.620    1.088    0.071    0.853    0.067    1.136   25.038   19.212    4.800
     16.540  429.147    1.096    0.100    1.069    0.127    1.326   23.809   19.474    4.077
     16.550  426.085    1.115    0.067    1.046    0.033    1.053   23.688   19.909    4.310
     16.560  428.273    1.123    0.067    1.078    0.033    1.071   23.280   19.594    4.832
     16.570  430.831    1.062    0.134    0.924    0.067    1.209   23.587   19.938    4.478
     16.580  426.836    1.301    0.033    1.040    0.000    1.023   22.383   19.635    4.655
     16.590  430.731    1.248    0.167    1.200    0.033    1.197   23.384   19.936    4.774
     16.600  430.004    1.195    0.138    1.071    0.000    1.095   23.878   19.334    4.904
     16.610  435.387    1.335    0.100    1.065    0.060    1.148   23.462   19.730    4.635
     16.620  431.003    1.209    0.100    1.189    0.067    1.182   23.638   20.000    4.882
     16.630  432.333    1.100    0.100    1.122    0.033    1.008   24.474   19.116    5.174
     16.640  434.651    1.115    0.067    1.009    0.135    1.038   23.191   19.700    5.054
     16.650  433.187    1.202    0.100    1.097    0.134    1.008   23.421   19.090    4.857
     16.660  431.088    1.134    0.138    1.119    0.067    1.287   23.948   19.763    5.013
     16.670  431.348    1.100    0.100    0.984    0.060    1.019   23.311   19.064    5.038
     16.680  430.670    1.232    0.067    1.103    0.127    1.031   23.934   19.658    4.745
     16.690  434.747    1.062    0.105    0.958    0.000    1.144   23.208   19.826    5.158
     16.700  429.352    1.248    0.100    0.951    0.067    1.030   23.806   18.676    5.291
     16.710  428.745    1.229    0.100    0.835    0.067    0.932   23.176   18.945    4.965
     16.720  428.859    1.123    0.134    0.821    0.134    1.107   23.801   19.299    5.188
     16.730  428.441    1.035    0.067    0.891    0.154    1.079   23.300   18.382    5.061
     16.740  427.019    0.937    0.100    0.859    0.067    1.031   24.044   18.972    5.117
     16.750  427.542    1.267    0.205    0.712    0.094    1.004   24.273   18.741    5.282
     16.760  425.924    1.088    0.100    0.783    0.060    1.045   23.513   18.636    4.840
     16.770  429.191    1.100    0.067    0.641    0.000    1.004   24.283   18.644    5.466
     16.780  425.969    1.202    0.067    0.727    0.033    0.936   24.376   17.915    5.138
     16.790  424.118    1.293    0.100    0.713    0.033    1.034   24.504   17.895    4.783
     16.800  426.503    1.471    0.194    0.740    0.060    1.012   24.835   18.841    4.162
     16.810  428.541    1.069    0.100    0.752    0.060    1.046   24.093   19.069    5.339
     16.820  423.025    1.134    0.100    0.712    0.033    1.056   24.406   18.752    5.195
     16.830  429.591    1.176    0.094    0.719    0.067    0.902   22.799   19.084    5.319
     16.840  425.410    1.088    0.100    0.631    0.067    1.129   24.165   19.125    4.798
     16.850  426.594    1.229    0.134    0.762    0.033    0.955   22.860   19.454    4.780
     16.860  431.493    1.270    0.127    0.848    0.067    1.046   23.713   19.115    4.889
     16.870  428.326    1.266    0.134    0.737    0.000    1.038   24.461   19.002    4.792
     16.880  426.150    1.195    0.100    0.665    0.033    0.909   23.632   18.265    5.159
     16.890  422.748    1.202    0.067    0.754    0.000    1.185   22.624   18.523    4.544
     16.900  428.247    1.168    0.100    0.743    0.027    1.167   22.950   20.184    4.822
     16.910  428.061    1.361    0.067    0.627    0.000    0.822   22.911   19.260    5.198
     16.920  425.063    1.456    0.100    0.645    0.000    0.954   23.635   19.599    5.012
     16.930  428.647    1.069    0.067    0.769    0.033    0.883   22.573   19.448    5.076
     16.940  431.234    1.168    0.067    0.504    0.000    1.015   23.612   19.433    5.015
     16.950  432.859    1.206    0.100    0.734    0.067    0.860   24.293   18.624    4.815
     16.960  431.683    1.232    0.138    0.605    0.033    0.909   24.343   19.301    4.952
     16.970  427.542    1.282    0.138    0.765    0.000    1.163   23.319   20.104    4.951
     16.980  427.860    1.335    0.165    0.744    0.033    1.083   22.978   19.140    4.882
     16.990  427.447    1.339    0.127    0.655    0.067    1.103   23.220   19.086    5.002
     17.000  428.949    1.301    0.134    0.578    0.094    1.185   22.449   19.063    4.738
     17.010  432.157    1.297    0.067    0.698    0.094    1.003   23.822   19.720    4.884
     17.020  430.902    1.176    0.134    0.687    0.033    0.792   22.983   18.067    5.281
     17.030  426.561    1.126    0.100    0.698    0.067    1.015   23.512   18.987    5.399
     17.040  430.867    1.035    0.033    0.695    0.000    1.020   22.689   19.868    5.386
     17.050  430.026    1.088    0.067    0.745    0.033    0.932   23.155   19.315    5.082
     17.060  424.911    1.115    0.134    0.694    0.000    1.124   22.805   19.730    5.003
     17.070  429.822    1.168    0.067    1.023    0.000    1.053   24.181   19.180    5.282
     17.080  429.359    1.176    0.100    0.733    0.067    1.257   23.973   20.069    5.628
     17.090  430.209    1.274    0.134    0.574    0.027    1.170   22.810   19.929    5.268
     17.100  434.629    1.308    0.100    0.646    0.100    1.154   23.587   19.817    5.311
     17.110  426.450    1.346    0.033    0.672    0.067    1.215   23.479   19.351    4.649
     17.120  427.156    1.179    0.134    0.706    0.027    0.917   23.426   19.972    4.887
     17.130  433.052    1.137    0.067    0.818    0.000    1.087   24.046   20.119    5.053
     17.140  431.824    1.232    0.100    0.765    0.033    0.981   23.821   18.811    4.671
     17.150  432.070    1.339    0.100    0.889    0.027    1.163   22.193   19.766    4.794
     17.160  428.724    1.255    0.160    0.694    0.000    1.208   23.216   19.293    5.133
     17.170  428.330    1.179    0.094    0.732    0.000    1.171   22.658   19.218    4.931
     17.180  422.374    1.096    0.172    0.847    0.033    1.019   22.370   18.875    5.244
     17.190  422.962    1.149    0.067    0.765    0.033    0.974   22.219   18.511    5.565
     17.200  422.930    1.069    0.033    0.702    0.033    1.084   23.205   19.703    5.480
     17.210  428.638    1.069    0.134    0.871    0.000    0.902   23.959   19.576    5.774
     17.220  427.434    1.206    0.067    0.909    0.000    0.867   23.722   19.410    4.949
     17.230  429.083    1.115    0.060    0.859    0.000    0.989   23.315   19.920    5.401
     17.240  430.810    1.308    0.067    0.799    0.033    1.015   23.898   19.688    5.492
     17.250  427.190    1.229    0.127    0.790    0.060    0.932   23.905   19.262    5.705
     17.260  430.073    1.399    0.134    0.932    0.000    1.189   23.556   19.631    5.237
     17.270  425.509    1.285    0.067    1.036    0.033    1.106   24.099   19.278    5.251
     17.280  425.879    1.267    0.067    0.999    0.033    1.065   24.411   19.201    5.219
     17.290  431.844    1.403    0.100    1.019    0.094    0.898   23.595   19.743    6.115
     17.300  428.006    1.274    0.067    1.004    0.033    0.970   23.254   20.699    5.314
     17.310  433.018    1.137    0.060    0.938    0.033    0.834   24.254   20.585    5.515
     17.320  430.509    1.388    0.127    0.888    0.067    0.943   23.583   19.985    5.801
     17.330  431.880    1.206    0.067    0.885    0.071    0.932   23.597   20.662    5.845
     17.340  431.721    1.323    0.071    0.888    0.067    1.064   23.360   20.070    5.734
     17.350  426.932    1.062    0.067    0.865    0.033    1.140   23.873   19.518    5.761
     17.360  432.555    1.301    0.033    0.916    0.067    0.917   24.103   19.217    6.236
     17.370  432.374    1.213    0.100    1.199    0.000    1.027   24.443   19.593    5.877
     17.380  431.191    1.141    0.105    0.817    0.033    1.000   24.086   19.587    5.995
     17.390  431.466    1.259    0.100    0.939    0.100    1.106   24.668   19.867    5.742
     17.400  430.572    1.274    0.067    0.949    0.000    0.954   24.094   19.328    5.799
     17.410  428.185    1.255    0.000    1.076    0.000    0.644   24.086   18.991    5.812
     17.420  426.192    1.115    0.105    0.899    0.100    1.098   23.306   19.876    5.638
     17.430  424.313    1.115    0.033    0.910    0.100    0.958   23.930   18.906    5.715
     17.440  424.920    1.335    0.000    0.903    0.027    0.932   21.903   19.985    5.973
     17.450  427.873    1.115    0.134    0.885    0.000    0.974   22.475   19.229    5.587
     17.460  426.484    1.468    0.100    0.921    0.000    0.807   22.328   18.715    5.646
     17.470  426.641    1.153    0.100    0.821    0.033    0.996   23.328   20.124    5.720
     17.480  430.902    1.088    0.100    1.012    0.033    0.890   23.522   19.759    5.502
     17.490  432.118    0.982    0.000    0.752    0.000    0.962   24.143   19.544    5.306
     17.500  430.962    1.062    0.094    0.926    0.033    0.845   23.394   19.540    5.265
     17.510  430.708    1.168    0.100    0.984    0.000    1.091   23.466   19.108    5.796
     17.520  433.844    1.270    0.033    0.805    0.000    0.856   23.613   18.885    5.810
     17.530  429.675    1.301    0.127    1.068    0.000    0.939   23.356   19.742    5.571
     17.540  429.063    1.153    0.033    0.750    0.033    0.899   23.293   19.744    5.636
     17.550  427.139    1.429    0.060    1.037    0.000    0.826   22.690   19.646    5.269
     17.560  430.552    1.153    0.033    0.976    0.000    0.955   23.224   19.085    5.183
     17.570  430.875    1.274    0.071    0.803    0.033    1.136   22.725   19.188    5.109
     17.580  432.168    1.331    0.033    0.882    0.000    0.909   23.601   19.014    5.267
     17.590  432.374    1.221    0.038    1.072    0.027    1.186   22.569   19.616    5.360
     17.600  427.835    1.274    0.105    0.953    0.000    0.822   23.869   19.422    5.388
     17.610  429.820    1.134    0.100    1.071    0.000    0.981   23.330   19.533    5.378
     17.620  428.640    1.195    0.067    0.878    0.000    0.943   23.163   19.467    5.238
     17.630  428.176    1.195    0.071    0.748    0.000    0.845   23.120   18.922    5.254
     17.640  433.091    1.179    0.067    0.723    0.060    1.026   24.155   19.783    5.308
     17.650  429.240    1.229    0.100    0.992    0.094    0.905   23.554   19.250    5.288
     17.660  428.476    1.293    0.127    1.085    0.120    0.845   23.651   18.788    5.304
     17.670  428.264    1.312    0.033    0.976    0.100    0.800   23.680   20.085    4.835
     17.680  431.876    1.202    0.094    1.198    0.154    0.886   23.796   19.894    5.441
     17.690  432.664    1.312    0.067    0.963    0.100    0.693   23.284   18.823    5.837
     17.700  432.052    1.202    0.067    0.808    0.033    0.803   23.237   19.367    5.622
     17.710  433.693    1.232    0.100    0.948    0.194    0.898   23.559   19.872    5.656
     17.720  432.179    1.255    0.067    1.026    0.134    0.898   23.636   19.016    5.704
     17.730  436.506    1.312    0.127    0.979    0.127    0.834   24.009   19.731    5.976
     17.740  435.822    1.270    0.100    0.812    0.134    0.845   24.048   19.671    4.906
     17.750  435.671    1.282    0.033    0.812    0.067    0.814   23.167   20.240    5.020
     17.760  428.684    1.221    0.067    1.019    0.134    0.993   23.792   19.931    5.039
     17.770  432.029    1.259    0.060    0.842    0.094    0.891   23.052   19.924    5.272
     17.780  428.943    1.123    0.033    0.877    0.134    0.803   23.286   19.809    5.283
     17.790  429.314    1.111    0.067    1.111    0.033    0.833   22.850   20.350    5.607
     17.800  431.976    1.164    0.100    0.895    0.000    0.751   23.101   19.799    5.458
     17.810  432.161    1.088    0.167    0.847    0.060    0.705   22.421   20.802    5.314
     17.820  429.748    1.176    0.100    0.701    0.087    0.739   23.825   19.334    5.195
     17.830  425.855    1.126    0.134    0.790    0.067    0.796   21.872   19.483    5.753
     17.840  428.470    1.229    0.094    0.994    0.033    0.758   22.393   19.705    5.602
     17.850  429.715    1.335    0.067    0.878    0.100    0.853   23.291   19.626    5.955
     17.860  429.137    1.285    0.100    0.850    0.134    0.758   23.556   19.400    5.884
     17.870  433.928    1.255    0.100    1.090    0.033    0.890   24.084   20.366    5.818
     17.880  433.514    1.278    0.094    0.930    0.000    0.898   24.070   20.670    6.344
     17.890  431.592    1.301    0.000    1.016    0.067    0.849   23.367   21.247    5.650
     17.900  434.830    1.490    0.067    1.059    0.027    0.856   24.372   20.701    6.011
     17.910  433.319    1.501    0.033    0.835    0.067    1.030   23.171   21.205    5.704
     17.920  430.456    1.392    0.100    0.979    0.000    0.890   23.709   20.040    6.275
     17.930  428.076    1.354    0.033    0.799    0.000    0.818   23.130   20.080    5.874
     17.940  427.075    1.240    0.000    0.945    0.000    0.735   23.206   19.293    5.569
     17.950  428.029    1.123    0.067    1.079    0.100    0.891   23.490   19.799    5.748
     17.960  430.663    1.335    0.067    1.145    0.033    0.784   23.165   19.832    6.431
     17.970  433.321    1.304    0.100    1.198    0.000    0.992   24.375   19.417    6.378
     17.980  429.203    1.058    0.033    1.178    0.094    0.958   23.138   20.009    5.619
     17.990  426.598    1.100    0.094    1.078    0.087    0.898   23.467   19.406    5.583
     18.000  427.502    1.153    0.100    0.919    0.060    0.883   22.955   19.612    6.375
     18.010  429.034    1.100    0.127    0.899    0.000    0.902   24.323   19.729    6.263
     18.020  431.797    1.111    0.134    1.033    0.100    1.084   23.921   20.189    5.965
     18.030  427.914    1.137    0.100    1.001    0.033    0.864   22.323   20.180    5.821
     18.040  425.986    1.058    0.100    0.955    0.060    0.883   22.595   19.771    6.336
     18.050  429.418    1.100    0.067    1.145    0.033    0.803   23.527   19.818    5.996
     18.060  426.955    1.100    0.067    1.066    0.000    0.837   22.635   19.780    5.639
     18.070  429.232    0.876    0.033    0.853    0.060    1.143   23.146   20.821    5.702
     18.080  426.504    0.956    0.167    0.835    0.033    1.258   23.299   20.205    5.823
     18.090  431.272    1.100    0.100    0.733    0.100    1.321   23.806   20.746    5.440
     18.100  430.905    1.141    0.067    0.892    0.067    0.955   23.190   20.838    6.262
     18.110  430.728    0.823    0.067    0.765    0.060    0.864   24.795   20.438    6.219
     18.120  429.366    0.861    0.067    0.885    0.094    0.917   23.755   20.931    5.920
     18.130  431.311    0.876    0.000    0.937    0.154    0.902   23.572   20.023    5.995
     18.140  432.673    0.937    0.067    0.951    0.027    0.992   24.386   20.269    5.776
     18.150  430.076    0.940    0.033    1.037    0.094    0.909   23.582   19.472    5.347
     18.160  433.047    1.088    0.100    1.115    0.067    0.868   24.125   19.209    6.729
     18.170  431.668    1.312    0.167    0.891    0.067    1.034   23.883   20.370    6.381
     18.180  432.776    1.183    0.100    1.058    0.060    1.140   23.966   21.055    6.445
     18.190  431.011    1.187    0.033    0.952    0.100    0.879   23.575   20.872    6.498
     18.200  431.604    1.187    0.033    0.919    0.067    1.064   24.861   20.152    5.960
     18.210  433.450    1.111    0.027    0.913    0.033    0.913   24.106   19.231    6.431
     18.220  431.583    1.100    0.033    0.892    0.060    1.015   24.214   20.570    5.489
     18.230  430.288    1.225    0.067    0.879    0.067    0.962   24.467   20.320    5.328
     18.240  434.448    1.028    0.033    0.924    0.033    1.038   25.605   20.493    5.999
     18.250  428.954    1.088    0.033    1.126    0.033    0.978   24.605   20.061    4.705
     18.260  428.697    1.100    0.000    1.115    0.027    0.970   23.516   20.207    5.298
     18.270  434.119    1.164    0.027    1.117    0.033    1.156   24.258   21.489    5.382
     18.280  431.632    1.028    0.033    1.179    0.067    1.027   24.474   19.985    5.443
     18.290  428.035    1.179    0.033    0.841    0.067    1.125   23.166   21.040    5.683
     18.300  433.406    1.073    0.160    1.058    0.033    1.125   24.270   21.066    5.520
     18.310  430.891    1.134    0.033    1.076    0.000    0.992   23.841   21.823    5.776
     18.320  437.312    1.058    0.067    1.037    0.067    1.076   24.746   22.602    5.777
     18.330  432.505    0.903    0.100    1.131    0.100    1.071   23.540   22.051    5.972
     18.340  431.680    1.073    0.201    1.082    0.033    1.181   24.611   21.272    5.705
     18.350  428.685    0.990    0.134    1.104    0.033    1.034   24.747   21.626    5.438
     18.360  430.638    1.031    0.067    0.966    0.067    0.871   24.600   21.100    5.267
     18.370  431.760    1.168    0.167    1.037    0.027    1.007   24.129   21.213    5.635
     18.380  433.367    1.153    0.000    0.952    0.067    1.015   24.378   19.887    5.735
     18.390  434.025    0.967    0.067    0.951    0.094    0.959   24.897   20.357    6.239
     18.400  427.326    1.176    0.067    0.852    0.127    1.031   23.824   20.258    5.671
     18.410  429.677    1.096    0.127    0.839    0.033    0.875   23.709   19.414    5.783
     18.420  429.334    1.312    0.000    0.870    0.067    0.845   24.117   19.266    5.762
     18.430  433.415    1.149    0.127    1.093    0.087    0.928   24.659   20.454    6.776
     18.440  432.630    0.956    0.261    0.976    0.100    1.065   24.503   20.007    6.767
     18.450  433.493    1.221    0.100    0.828    0.134    1.023   24.456   19.675    6.025
     18.460  438.629    1.043    0.100    1.058    0.154    0.875   24.098   18.959    6.486
     18.470  430.266    1.035    0.100    0.574    0.127    1.026   23.870   19.234    6.649
     18.480  434.631    1.213    0.127    0.872    0.000    1.079   23.113   20.391    6.762
     18.490  433.595    1.141    0.067    0.690    0.067    0.913   22.997   20.284    6.383
     18.500  431.011    1.062    0.134    0.861    0.000    0.834   23.270   19.529    6.339
     18.510  433.057    1.145    0.033    0.812    0.033    0.822   23.400   19.383    5.722
     18.520  430.996    1.009    0.094    1.073    0.033    0.686   23.603   20.556    5.887
     18.530  431.148    1.100    0.033    1.087    0.094    0.864   23.393   20.718    6.008
     18.540  433.347    1.274    0.100    0.967    0.087    0.837   23.879   20.705    5.890
     18.550  435.412    1.164    0.067    0.966    0.067    0.864   24.456   20.753    5.806
     18.560  430.983    1.149    0.067    0.922    0.033    0.985   24.017   19.887    6.066
     18.570  431.302    1.126    0.067    1.164    0.000    0.867   23.151   20.653    5.613
     18.580  431.669    1.123    0.134    1.104    0.094    0.944   23.650   20.214    6.079
     18.590  430.505    1.054    0.033    0.786    0.000    0.959   23.706   21.232    5.469
     18.600  433.779    1.195    0.100    0.999    0.033    0.939   22.914   20.325    5.880
     18.610  430.179    1.016    0.067    1.157    0.100    0.841   22.763   19.977    6.418
     18.620  433.005    1.123    0.067    1.085    0.087    0.784   24.241   20.392    5.741
     18.630  429.626    1.434    0.100    0.909    0.100    0.962   23.492   19.667    5.933
     18.640  430.206    1.407    0.067    1.424    0.067    0.837   24.167   20.170    5.906
     18.650  428.281    1.505    0.134    0.893    0.100    0.803   24.122   20.294    6.293
     18.660  428.271    1.327    0.100    1.008    0.033    0.989   24.516   20.092    6.381
     18.670  432.852    1.240    0.000    1.039    0.033    0.784   23.862   20.952    6.051
     18.680  432.919    1.327    0.033    0.819    0.000    0.770   24.213   20.540    6.170
     18.690  430.341    1.248    0.100    0.879    0.067    0.815   22.830   20.462    6.077
     18.700  432.423    1.195    0.033    0.944    0.067    0.879   23.583   20.592    6.732
     18.710  433.089    1.047    0.194    0.944    0.033    0.841   23.972   20.388    5.762
     18.720  430.704    1.259    0.033    0.951    0.000    0.724   23.603   20.119    5.767
     18.730  431.053    1.141    0.033    0.750    0.033    0.762   23.562   21.042    6.155
     18.740  431.009    1.274    0.100    0.913    0.067    0.663   24.297   19.717    6.628
     18.750  431.063    1.221    0.167    0.974    0.000    0.719   22.602   20.534    6.180
     18.760  432.775    1.365    0.100    1.104    0.087    0.762   23.998   20.988    6.360
     18.770  434.894    1.263    0.138    0.810    0.067    0.879   23.919   20.298    6.200
     18.780  429.726    1.168    0.067    1.004    0.033    0.784   22.940   19.739    6.270
     18.790  435.535    1.259    0.134    0.992    0.094    1.011   23.713   20.701    6.582
     18.800  434.802    1.259    0.201    0.966    0.000    0.875   23.524   20.645    6.263
     18.810  430.798    1.380    0.100    0.854    0.033    0.951   23.046   20.172    6.148
     18.820  431.423    1.221    0.167    1.066    0.127    0.974   24.223   19.654    6.097
     18.830  432.783    1.259    0.134    0.973    0.067    0.686   23.210   20.144    6.227
     18.840  427.983    1.206    0.194    1.068    0.033    0.879   23.538   20.444    5.608
     18.850  430.274    1.088    0.268    1.101    0.033    0.887   22.449   19.941    6.280
     18.860  433.890    1.020    0.134    1.135    0.120    0.887   23.450   20.155    6.125
     18.870  432.424    1.130    0.221    1.053    0.033    1.042   23.549   20.947    6.070
     18.880  430.114    1.115    0.227    1.156    0.127    0.932   24.079   21.099    5.516
     18.890  431.329    1.282    0.167    0.992    0.027    0.928   24.238   21.130    6.470
     18.900  430.893    0.857    0.033    1.023    0.000    0.989   24.476   20.874    6.356
     18.910  428.002    1.168    0.100    1.026    0.000    0.966   24.340   20.792    5.910
     18.920  432.436    1.100    0.100    1.132    0.033    0.936   24.216   20.350    6.467
     18.930  432.717    1.168    0.100    1.046    0.138    0.837   24.173   21.178    6.079
     18.940  434.248    1.073    0.000    1.131    0.033    0.902   23.493   21.593    6.686
     18.950  432.412    1.206    0.033    0.745    0.067    1.080   23.102   20.953    6.440
     18.960  433.089    1.327    0.100    1.088    0.127    0.747   23.042   20.676    6.556
     18.970  432.214    1.293    0.100    1.030    0.033    0.844   23.005   20.650    5.629
     18.980  428.617    1.274    0.067    1.037    0.100    0.848   23.963   21.481    6.342
     18.990  431.136    1.339    0.100    1.124    0.067    0.978   23.346   20.824    6.172
     19.000  434.349    1.179    0.100    1.018    0.067    0.603   24.379   20.266    6.287
     19.010  434.645    1.168    0.067    1.057    0.100    0.769   24.649   20.720    6.539
     19.020  434.386    1.320    0.067    1.023    0.127    0.731   23.253   21.154    6.214
     19.030  431.479    1.232    0.067    1.019    0.205    0.701   23.171   20.389    6.691
     19.040  434.962    1.407    0.000    0.786    0.027    0.800   23.829   20.429    6.683
     19.050  434.956    1.373    0.067    0.877    0.100    0.811   23.745   20.967    6.326
     19.060  433.277    1.323    0.033    0.953    0.094    0.845   24.169   19.653    6.402
     19.070  428.236    1.221    0.033    0.984    0.100    0.788   23.599   20.053    6.167
     19.080  434.539    1.392    0.094    0.826    0.154    0.742   23.974   20.379    6.500
     19.090  432.739    1.168    0.033    0.723    0.127    0.962   23.345   19.877    5.810
     19.100  435.013    1.429    0.000    0.715    0.134    0.848   23.904   19.428    5.751
     19.110  427.132    1.088    0.033    0.723    0.067    0.830   22.913   20.179    5.439
     19.120  429.559    1.460    0.000    1.064    0.100    0.959   24.313   19.150    5.990
     19.130  431.568    1.073    0.000    1.053    0.067    0.857   23.731   19.653    5.100
     19.140  428.678    1.168    0.033    1.081    0.100    0.814   24.562   19.639    5.967
     19.150  428.239    1.213    0.000    1.024    0.100    0.769   24.450   19.627    6.118
     19.160  431.244    1.202    0.067    0.879    0.134    0.799   23.836   19.580    5.418
     19.170  433.076    1.335    0.067    0.872    0.067    0.834   24.363   20.156    5.394
     19.180  428.677    1.312    0.067    0.865    0.100    0.765   24.382   19.314    6.001
     19.190  431.305    1.240    0.100    0.755    0.127    0.837   23.762   19.080    5.929
     19.200  429.943    1.115    0.067    0.895    0.033    0.765   24.124   19.272    6.626
     19.210  430.289    1.308    0.000    1.054    0.120    0.754   24.432   19.429    6.188
     19.220  431.169    1.259    0.000    0.926    0.087    1.031   24.531   20.289    6.626
     19.230  433.365    1.240    0.000    1.057    0.120    0.822   24.905   19.210    6.272
     19.240  429.722    1.187    0.067    1.075    0.127    0.875   24.468   19.330    6.073
     19.250  424.400    1.274    0.100    0.944    0.154    0.792   24.232   19.526    5.459
     19.260  423.157    1.195    0.100    1.059    0.067    0.841   23.939   19.585    5.047
     19.270  431.943    1.115    0.067    1.097    0.127    0.826   24.326   19.292    6.122
     19.280  427.216    1.213    0.100    1.353    0.134    0.909   24.245   19.404    5.336
     19.290  430.696    0.940    0.033    1.260    0.131    0.906   23.581   18.399    5.272
     19.300  428.991    0.861    0.033    0.877    0.105    1.035   24.075   19.499    5.474
     19.310  429.655    1.043    0.067    0.814    0.138    0.807   24.508   18.692    5.054
     19.320  431.798    0.903    0.000    1.155    0.027    0.913   25.257   19.672    5.352
     19.330  429.680    1.065    0.067    1.125    0.134    0.932   24.708   19.953    5.230
     19.340  431.463    1.141    0.067    1.143    0.067    0.925   24.873   20.393    5.242
     19.350  432.521    1.134    0.100    1.036    0.067    0.754   24.617   19.990    4.935
     19.360  430.937    1.297    0.067    1.294    0.067    0.682   25.102   19.118    4.553
     19.370  431.666    1.327    0.100    1.181    0.060    0.894   23.270   19.775    5.269
     19.380  437.703    1.069    0.033    1.069    0.033    0.709   23.804   20.109    5.644
     19.390  428.959    1.111    0.134    1.208    0.134    0.978   24.573   19.968    5.208
     19.400  430.016    1.259    0.100    1.259    0.105    0.876   22.518   19.822    4.915
     19.410  434.749    1.168    0.000    0.986    0.000    0.796   23.726   20.592    5.473
     19.420  430.752    1.047    0.094    1.018    0.067    1.068   23.487   20.506    5.134
     19.430  429.181    1.157    0.067    1.240    0.094    1.015   23.845   20.505    5.667
     19.440  435.203    1.062    0.127    1.133    0.067    1.076   24.754   20.755    5.167
     19.450  435.721    0.834    0.067    1.326    0.033    0.992   23.840   21.050    5.166
     19.460  429.931    1.160    0.100    1.119    0.060    0.818   24.136   20.029    5.121
     19.470  433.559    0.963    0.067    1.415    0.094    1.034   24.037   20.330    5.525
     19.480  431.527    1.096    0.067    1.237    0.000    0.966   23.969   20.265    5.347
     19.490  433.829    1.088    0.038    1.076    0.033    1.227   23.071   20.825    4.799
     19.500  434.752    1.422    0.033    1.164    0.000    0.962   24.933   21.293    5.729
     19.510  431.906    1.308    0.033    1.390    0.000    0.871   23.651   20.169    5.410
     19.520  433.057    1.361    0.100    1.449    0.033    0.985   24.877   20.659    5.242
     19.530  433.032    1.206    0.000    1.270    0.000    0.878   25.402   20.247    5.216
     19.540  433.662    1.297    0.100    1.430    0.033    0.834   24.480   19.363    5.313
     19.550  434.354    1.232    0.100    1.330    0.000    0.943   24.164   20.561    5.812
     19.560  433.375    1.088    0.165    1.129    0.071    1.129   23.846   20.021    5.401
     19.570  429.969    1.221    0.100    0.944    0.000    1.114   24.198   19.734    5.380
     19.580  435.774    1.308    0.071    1.311    0.134    0.940   24.866   19.228    5.260
     19.590  432.879    1.195    0.033    1.467    0.000    0.754   24.376   18.218    5.031
     19.600  438.427    1.035    0.000    1.184    0.033    0.754   26.004   19.292    5.431
     19.610  436.213    1.320    0.100    1.230    0.000    0.872   24.510   20.279    5.198
     19.620  429.487    1.213    0.167    1.147    0.067    0.682   24.790   18.714    5.404
     19.630  433.387    1.115    0.033    1.280    0.060    0.818   25.377   18.459    6.056
     19.640  430.629    1.274    0.067    1.157    0.094    0.977   24.965   19.834    5.717
     19.650  432.263    1.035    0.067    1.220    0.094    0.883   25.994   19.363    5.427
     19.660  436.073    1.248    0.033    1.039    0.000    0.943   25.389   20.060    4.975
     19.670  435.828    1.035    0.100    1.103    0.000    0.761   26.127   20.037    4.904
     19.680  435.956    1.240    0.160    1.258    0.033    1.038   25.000   20.338    5.041
     19.690  432.771    1.361    0.033    1.089    0.134    1.027   24.309   20.200    5.130
     19.700  428.830    1.301    0.134    1.318    0.067    0.792   24.883   20.848    4.443
     19.710  429.206    1.327    0.033    1.350    0.094    0.769   25.459   18.738    5.165
     19.720  427.705    1.327    0.067    1.284    0.127    0.811   24.222   18.916    5.090
     19.730  430.405    1.221    0.033    1.437    0.060    0.955   24.714   19.509    4.788
     19.740  431.502    1.323    0.000    1.383    0.000    0.883   24.016   20.670    4.872
     19.750  429.394    1.361    0.000    1.370    0.000    0.993   24.644   20.146    4.677
     19.760  428.070    1.221    0.033    1.093    0.027    0.950   24.518   19.449    5.120
     19.770  428.996    1.335    0.000    1.344    0.000    0.948   25.141   20.055    5.010
     19.780  427.186    1.592    0.067    1.099    0.033    0.675   24.746   20.164    5.177
     19.790  433.120    1.403    0.100    1.243    0.187    0.939   24.139   19.631    5.086
     19.800  430.162    1.415    0.134    1.301    0.067    0.887   23.734   20.162    4.995
     19.810  429.367    1.403    0.100    1.256    0.067    1.122   24.110   20.421    5.328
     19.820  433.694    1.388    0.033    1.217    0.000    0.936   24.486   20.295    5.067
     19.830  433.577    1.232    0.033    1.258    0.100    1.053   23.937   20.680    5.623
     19.840  432.556    1.339    0.094    1.449    0.067    0.871   24.302   19.795    5.080
     19.850  431.612    1.285    0.100    1.377    0.172    1.031   25.492   21.148    5.214
     19.860  430.306    1.282    0.100    1.283    0.120    0.747   24.206   19.928    4.923
     19.870  432.503    1.342    0.033    1.016    0.100    0.682   24.703   19.440    4.946
     19.880  434.184    1.327    0.000    1.151    0.067    0.697   24.446   19.827    5.197
     19.890  428.821    1.221    0.033    1.550    0.100    0.701   24.693   19.376    4.978
     19.900  432.269    1.274    0.067    1.238    0.094    0.853   24.906   19.730    5.751
     19.910  433.148    1.346    0.033    1.245    0.033    0.731   24.547   19.846    5.798
     19.920  431.995    1.267    0.067    1.196    0.027    0.935   24.238   18.894    5.681
     19.930  430.511    1.221    0.134    1.103    0.100    0.830   24.756   19.075    5.297
     19.940  432.173    1.179    0.000    1.198    0.033    0.909   25.062   19.465    5.794
     19.950  433.744    1.426    0.033    1.270    0.067    0.818   25.170   20.392    5.736
     19.960  433.497    1.195    0.033    1.140    0.067    0.715   24.872   19.393    5.980
     19.970  435.114    1.149    0.067    1.244    0.127    0.781   25.711   20.729    5.515
     19.980  428.458    1.062    0.134    1.392    0.100    0.747   24.475   19.312    5.644
     19.990  431.268    1.168    0.033    1.068    0.067    0.772   24.800   19.079    5.333
     20.000  428.539    1.153    0.067    1.386    0.100    0.652   25.038   19.267    5.766
     20.010  427.606    1.285    0.067    1.059    0.105    0.644   25.266   19.451    5.865
     20.020  431.441    1.179    0.000    1.195    0.000    0.731   24.516   20.174    5.995
     20.030  433.235    1.141    0.067    1.224    0.000    0.799   25.732   19.938    5.970
     20.040  433.943    0.823    0.000    1.135    0.000    0.777   25.294   19.549    5.741
     20.050  431.456    1.259    0.000    1.210    0.033    0.742   24.775   19.822    6.036
     20.060  428.061    1.115    0.033    1.143    0.000    0.732   24.227   20.475    4.968
     20.070  428.248    1.100    0.033    0.892    0.033    0.644   24.597   19.826    5.725
     20.080  434.916    1.153    0.194    0.970    0.060    0.940   25.109   20.151    5.062
     20.090  432.093    1.009    0.033    1.275    0.000    0.849   24.706   20.698    5.277
     20.100  433.725    1.217    0.053    0.962    0.000    0.992   25.217   21.039    5.510
     20.110  433.686    1.073    0.094    1.107    0.000    0.925   25.634   19.997    6.080
     20.120  430.835    1.278    0.000    0.945    0.033    0.837   24.711   19.239    5.041
     20.130  433.077    1.107    0.067    1.058    0.127    0.837   24.962   19.218    5.897
     20.140  434.321    1.187    0.067    0.829    0.100    0.757   26.282   19.532    5.547
     20.150  433.714    1.149    0.033    1.065    0.127    0.727   25.625   19.525    6.243
     20.160  434.357    1.213    0.167    1.058    0.100    0.723   25.508   19.327    5.967
     20.170  432.382    0.762    0.067    0.979    0.033    0.742   25.516   18.655    5.486
     20.180  432.942    0.884    0.100    1.238    0.194    0.743   24.565   20.263    5.903
     20.190  432.008    0.823    0.100    0.912    0.232    0.720   24.404   18.455    5.946
     20.200  436.832    1.213    0.033    1.044    0.268    0.985   25.112   19.336    6.099
     20.210  431.864    1.084    0.033    1.032    0.067    0.837   24.846   19.340    5.773
     20.220  438.037    1.221    0.033    0.927    0.221    0.833   26.056   19.465    6.529
     20.230  434.882    1.361    0.100    1.050    0.165    0.515   25.556   19.896    5.513
     20.240  431.496    1.141    0.067    0.831    0.134    0.818   25.018   18.550    5.967
     20.250  436.113    0.903    0.100    0.822    0.127    0.784   26.071   18.928    6.033
     20.260  437.272    1.126    0.033    0.732    0.100    0.743   26.428   19.337    5.589
     20.270  431.838    0.982    0.033    0.852    0.165    0.640   26.294   18.893    5.579
     20.280  430.428    1.202    0.134    0.958    0.100    0.709   25.246   19.029    5.647
     20.290  434.798    1.153    0.033    1.250    0.134    0.909   25.663   19.354    5.656
     20.300  438.314    1.009    0.100    1.094    0.067    0.777   25.133   19.374    6.054
     20.310  436.811    1.062    0.000    1.026    0.100    0.969   25.607   19.191    6.223
     20.320  431.048    1.156    0.100    1.245    0.100    0.837   24.885   19.639    6.176
     20.330  432.420    1.153    0.100    0.850    0.236    0.678   25.713   19.133    6.038
     20.340  434.790    1.434    0.100    1.171    0.127    0.811   26.348   19.800    5.688
     20.350  430.889    1.115    0.067    1.224    0.033    0.899   25.938   19.934    5.894
     20.360  431.314    1.267    0.067    1.184    0.067    0.913   26.135   19.787    5.900
     20.370  434.789    1.149    0.067    1.368    0.094    0.735   26.123   19.485    6.209
     20.380  430.961    1.081    0.000    1.150    0.067    0.731   25.740   19.846    5.780
     20.390  430.061    1.016    0.033    1.191    0.033    0.750   25.720   19.367    6.007
     20.400  431.426    1.176    0.067    1.209    0.033    0.788   25.184   19.379    5.568
     20.410  433.072    1.009    0.067    1.157    0.067    0.890   25.788   19.006    5.766
     20.420  432.423    1.259    0.067    1.180    0.138    0.724   25.768   18.420    5.541
     20.430  434.047    1.308    0.033    1.230    0.172    0.651   24.867   19.548    5.798
     20.440  435.368    1.202    0.067    1.086    0.100    0.735   24.733   19.496    5.797
     20.450  431.092    1.229    0.100    1.086    0.160    0.791   24.863   19.806    6.095
     20.460  431.968    1.141    0.033    0.959    0.160    0.825   25.250   19.185    6.282
     20.470  432.145    1.123    0.067    1.273    0.100    0.697   25.163   19.603    6.133
     20.480  428.544    1.206    0.027    1.086    0.067    0.466   25.380   19.721    6.460
     20.490  429.854    1.149    0.067    1.152    0.033    0.553   24.672   19.310    6.110
     20.500  429.062    1.168    0.033    1.143    0.033    0.625   24.574   19.464    6.371
     20.510  429.288    1.213    0.067    1.120    0.100    0.580   25.063   19.311    6.482
     20.520  429.757    1.282    0.067    0.849    0.067    0.618   25.208   19.801    5.446
     20.530  427.123    1.137    0.100    0.839    0.067    0.686   24.262   19.757    6.115
     20.540  431.373    1.073    0.100    1.056    0.134    0.538   24.173   19.313    6.375
     20.550  433.902    1.062    0.067    0.832    0.100    0.746   25.104   19.987    6.009
     20.560  434.218    1.198    0.033    1.053    0.100    0.746   25.551   19.790    6.447
     20.570  433.634    1.088    0.100    1.085    0.067    0.807   25.133   20.431    6.625
     20.580  431.906    1.168    0.100    1.099    0.134    0.720   24.987   20.570    6.278
     20.590  429.888    0.990    0.100    1.348    0.154    0.879   25.163   19.925    6.253
     20.600  430.729    1.096    0.067    0.863    0.033    0.883   24.934   20.634    6.572
     20.610  433.853    1.077    0.033    0.961    0.127    0.750   26.215   20.375    6.595
     20.620  430.716    0.903    0.100    0.705    0.160    0.663   24.910   19.475    6.206
     20.630  428.245    1.293    0.033    0.912    0.120    0.696   24.395   19.767    5.580
     20.640  428.815    0.929    0.033    1.008    0.172    0.576   25.233   20.500    5.401
     20.650  433.178    1.088    0.067    1.000    0.131    0.818   25.577   19.733    5.809
     20.660  433.154    1.100    0.067    0.927    0.067    0.777   26.509   20.643    6.588
     20.670  432.404    1.062    0.033    1.043    0.127    0.622   26.387   19.570    5.913
     20.680  429.871    0.990    0.033    0.906    0.067    0.754   26.801   19.774    5.757
     20.690  432.220    0.929    0.067    1.269    0.067    0.648   27.451   20.708    5.398
     20.700  434.027    1.115    0.067    1.013    0.067    0.527   26.994   20.828    5.322
     20.710  430.480    1.096    0.067    0.966    0.165    0.568   27.002   20.998    5.698
     20.720  432.982    1.073    0.033    1.215    0.167    0.803   27.063   21.261    6.152
     20.730  434.025    1.327    0.100    1.011    0.167    0.712   26.950   20.092    5.931
     20.740  434.401    1.426    0.100    1.033    0.067    0.693   26.448   20.356    6.049
     20.750  430.090    1.274    0.033    0.776    0.100    0.780   25.647   19.693    6.213
     20.760  434.438    1.123    0.067    0.970    0.138    0.886   25.797   20.129    5.989
     20.770  435.076    1.088    0.105    0.956    0.100    0.807   26.119   21.150    6.519
     20.780  432.427    1.115    0.100    1.119    0.194    0.860   25.692   20.457    6.069
     20.790  431.638    1.016    0.033    0.924    0.067    0.773   25.534   20.694    5.678
     20.800  430.784    1.069    0.094    1.015    0.067    0.732   26.584   21.059    5.980
     20.810  435.553    0.993    0.033    1.037    0.100    0.709   25.709   22.031    6.020
     20.820  428.187    1.134    0.067    1.138    0.127    0.701   25.542   20.954    6.232
     20.830  431.045    1.062    0.134    1.065    0.100    0.974   25.501   20.463    5.966
     20.840  430.104    1.267    0.067    0.865    0.105    0.697   25.924   19.206    6.364
     20.850  434.882    1.232    0.000    1.021    0.100    0.859   25.818   21.183    6.200
     20.860  430.869    1.115    0.067    0.939    0.127    0.568   25.853   19.520    6.437
     20.870  429.798    1.206    0.067    0.923    0.100    0.700   25.745   20.331    6.394
     20.880  433.068    1.141    0.100    1.113    0.134    0.685   27.054   20.823    6.400
     20.890  431.845    1.327    0.100    1.179    0.160    0.837   26.049   19.629    5.910
     20.900  432.865    1.293    0.067    1.155    0.167    0.731   25.751   18.824    6.298
     20.910  431.771    1.240    0.067    0.945    0.100    0.690   25.432   19.073    5.263
     20.920  430.813    1.274    0.033    1.146    0.033    0.750   25.919   19.374    5.792
     20.930  432.815    1.168    0.067    1.168    0.100    0.716   26.223   20.117    5.609
     20.940  435.433    1.195    0.033    1.237    0.205    0.701   25.961   19.092    6.158
     20.950  433.026    1.179    0.067    1.139    0.094    0.728   26.420   19.398    5.980
     20.960  429.531    1.312    0.067    1.246    0.160    0.845   26.103   19.265    5.890
     20.970  433.735    1.221    0.134    1.226    0.138    0.913   26.726   19.649    6.220
     20.980  429.809    1.301    0.067    1.300    0.165    0.739   25.288   18.798    6.179
     20.990  431.605    1.255    0.000    0.891    0.160    0.795   27.057   19.183    6.301
     21.000  429.888    1.259    0.067    0.959    0.067    0.712   26.768   19.040    6.025
     21.010  427.498    1.115    0.100    1.195    0.100    0.599   26.576   18.688    6.701
     21.020  429.874    1.407    0.100    1.110    0.160    0.542   26.849   18.673    6.448
     21.030  434.510    1.240    0.033    1.078    0.160    0.587   27.014   19.126    6.114
     21.040  432.659    1.327    0.067    1.273    0.172    0.792   26.659   19.400    6.849
     21.050  428.381    1.339    0.033    1.206    0.100    0.659   25.687   19.421    6.399
     21.060  431.515    1.380    0.067    1.064    0.134    0.788   26.580   18.686    6.353
     21.070  433.994    1.357    0.033    1.033    0.033    0.708   26.930   18.385    6.792
     21.080  430.597    1.354    0.067    0.983    0.127    0.803   26.651   18.544    6.978
     21.090  429.355    1.479    0.067    1.090    0.172    0.545   25.627   18.084    6.541
     21.100  428.365    1.160    0.000    1.014    0.100    0.795   25.939   19.379    6.602
     21.110  431.021    1.396    0.067    1.222    0.067    0.651   27.116   17.723    6.347
     21.120  432.265    1.043    0.033    1.029    0.138    0.746   26.154   18.159    5.961
     21.130  427.427    1.195    0.067    1.072    0.067    0.765   25.769   17.727    6.630
     21.140  431.353    1.445    0.100    1.227    0.100    0.698   26.713   18.589    6.487
     21.150  432.038    1.369    0.033    1.266    0.100    0.670   27.220   18.955    5.955
     21.160  430.053    1.388    0.100    1.231    0.160    0.603   26.234   18.736    6.347
     21.170  428.198    1.297    0.033    1.016    0.067    0.867   25.985   19.049    6.528
     21.180  425.106    0.956    0.033    0.965    0.138    0.773   26.069   19.503    6.299
     21.190  428.763    1.195    0.067    1.032    0.127    0.864   26.960   18.549    5.800
     21.200  430.673    1.009    0.033    1.005    0.100    0.663   25.922   18.964    6.525
     21.210  429.381    0.990    0.067    0.750    0.134    0.883   26.231   19.349    6.360
     21.220  433.163    1.088    0.067    1.134    0.067    0.565   26.166   19.569    6.370
     21.230  428.690    1.088    0.060    0.977    0.100    0.898   25.842   19.522    6.032
     21.240  430.560    0.967    0.033    0.850    0.100    0.746   25.868   19.839    6.218
     21.250  430.619    1.327    0.067    1.107    0.067    0.693   25.633   20.248    6.344
     21.260  431.082    1.248    0.033    1.068    0.227    0.607   25.286   19.149    6.139
     21.270  432.836    1.024    0.067    1.064    0.134    0.781   25.990   19.612    6.089
     21.280  431.250    1.020    0.067    0.896    0.033    0.848   26.126   19.435    6.312
     21.290  430.729    1.361    0.033    1.118    0.100    0.610   25.647   19.572    6.116
     21.300  431.583    1.141    0.100    1.117    0.194    0.750   26.303   20.168    6.080
     21.310  436.648    1.115    0.100    1.092    0.105    0.758   26.225   20.421    6.351
     21.320  424.723    0.937    0.033    0.992    0.138    0.553   24.562   19.255    6.093
     21.330  424.833    1.149    0.067    0.934    0.067    0.626   25.156   20.044    6.538
     21.340  430.652    1.187    0.100    1.231    0.160    0.826   25.520   20.955    5.378
     21.350  428.728    1.376    0.060    0.983    0.060    0.576   25.812   19.523    5.824
     21.360  428.891    1.395    0.067    0.956    0.138    0.690   25.712   19.099    5.917
     21.370  428.688    1.267    0.067    1.079    0.100    0.761   25.311   19.796    6.251
     21.380  429.249    1.221    0.033    1.129    0.127    0.735   25.676   19.337    6.026
     21.390  428.777    1.350    0.100    0.772    0.100    0.977   24.747   21.017    5.927
     21.400  430.399    1.259    0.060    0.926    0.127    0.902   24.696   19.660    6.219
     21.410  428.509    1.463    0.100    0.897    0.134    0.712   25.793   19.685    5.855
     21.420  425.115    1.350    0.033    0.961    0.060    0.747   25.216   19.628    5.570
     21.430  424.044    1.357    0.033    0.979    0.127    0.758   25.558   19.517    5.976
     21.440  429.127    1.285    0.067    1.104    0.100    0.856   25.346   19.725    5.886
     21.450  426.521    1.187    0.100    1.062    0.094    0.735   25.756   19.766    5.887
     21.460  429.915    1.096    0.033    0.970    0.033    0.803   25.579   19.776    6.245
     21.470  425.589    1.206    0.033    1.078    0.067    0.781   25.662   19.693    6.384
     21.480  423.185    1.452    0.067    1.217    0.134    0.751   25.041   19.284    5.921
     21.490  428.469    1.410    0.067    1.209    0.134    0.777   25.317   20.842    6.270
     21.500  423.424    1.274    0.033    1.155    0.127    0.716   25.559   19.917    6.479
     21.510  426.022    1.452    0.033    1.283    0.134    0.868   25.464   20.034    6.291
     21.520  424.897    1.399    0.033    0.819    0.127    0.879   24.971   20.567    6.660
     21.530  423.369    1.274    0.127    1.143    0.067    0.640   24.891   18.749    6.701
     21.540  429.555    1.380    0.060    1.148    0.067    0.754   25.189   19.179    7.337
     21.550  427.259    1.153    0.067    1.177    0.094    0.689   25.499   19.255    6.730
     21.560  430.245    1.160    0.033    1.096    0.033    0.663   25.604   18.877    7.459
     21.570  424.439    1.399    0.134    1.100    0.105    0.705   25.842   18.940    6.700
     21.580  425.005    1.240    0.100    1.028    0.100    0.675   25.450   19.501    6.953
     21.590  425.438    1.240    0.100    1.107    0.127    0.738   25.169   19.733    6.300
     21.600  430.850    1.392    0.100    0.976    0.067    0.670   25.763   19.093    6.172
     21.610  430.290    1.373    0.134    0.860    0.067    0.542   24.988   19.257    6.460
     21.620  430.154    1.339    0.067    1.199    0.000    0.913   25.678   18.859    7.028
     21.630  425.137    1.429    0.067    1.030    0.134    0.682   25.304   18.024    6.762
     21.640  427.413    1.100    0.067    1.321    0.067    0.723   25.168   19.231    5.887
     21.650  426.203    1.323    0.134    1.251    0.033    0.811   25.913   18.809    6.547
     21.660  420.676    1.456    0.033    0.825    0.100    0.648   24.531   18.086    6.283
     21.670  428.145    1.251    0.033    0.785    0.000    0.814   25.766   18.315    6.249
     21.680  423.404    1.535    0.033    1.228    0.100    0.909   24.862   19.382    6.131
     21.690  426.948    1.297    0.067    1.270    0.134    0.826   26.425   19.255    6.203
     21.700  425.972    1.141    0.100    0.966    0.067    0.747   25.401   18.955    6.331
     21.710  424.297    1.153    0.033    1.086    0.100    0.667   24.891   18.837    6.301
     21.720  425.096    1.190    0.205    1.145    0.000    0.890   25.655   20.006    6.131
     21.730  425.607    1.190    0.033    1.068    0.067    0.966   24.513   19.666    6.066
     21.740  428.485    0.925    0.100    1.090    0.138    0.720   25.389   18.883    6.307
     21.750  428.823    1.221    0.094    1.202    0.067    0.822   25.733   17.892    6.213
     21.760  422.839    1.494    0.100    1.150    0.134    0.640   24.533   18.115    5.972
     21.770  426.828    1.399    0.067    1.193    0.194    0.629   25.555   18.413    6.221
     21.780  424.213    1.357    0.100    1.011    0.134    0.875   25.448   18.938    6.381
     21.790  425.059    1.206    0.067    1.136    0.067    0.712   25.693   19.163    5.730
     21.800  427.217    1.153    0.067    1.141    0.127    0.871   24.826   19.720    6.069
     21.810  427.665    1.005    0.067    0.999    0.131    0.815   24.626   19.172    5.738
     21.820  429.322    1.213    0.033    1.113    0.160    0.878   25.392   18.795    6.292
     21.830  427.757    1.179    0.094    1.146    0.167    0.660   24.894   18.861    6.024
     21.840  422.992    1.327    0.100    1.177    0.100    0.830   24.615   18.947    6.176
     21.850  425.502    1.399    0.067    1.016    0.187    0.754   25.019   19.338    5.900
     21.860  423.748    1.145    0.033    0.976    0.067    0.860   24.661   19.156    6.313
     21.870  426.689    1.285    0.067    0.836    0.094    0.978   24.926   20.091    5.624
     21.880  426.748    1.179    0.033    1.019    0.100    0.728   24.736   19.241    6.562
     21.890  425.081    1.202    0.067    1.253    0.105    0.675   24.205   18.733    6.071
     21.900  426.537    1.320    0.067    0.990    0.067    0.841   24.792   19.006    5.974
     21.910  428.467    1.240    0.131    1.097    0.100    0.845   24.217   18.460    6.263
     21.920  427.614    1.176    0.100    0.973    0.067    0.716   23.892   19.673    5.716
     21.930  424.596    1.320    0.067    1.075    0.160    0.833   24.700   18.194    5.195
     21.940  423.307    1.255    0.000    1.046    0.105    0.769   24.638   18.860    5.354
     21.950  426.474    1.323    0.033    1.129    0.033    0.603   24.449   18.625    5.639
     21.960  426.021    1.168    0.067    1.248    0.131    0.618   24.549   18.478    5.773
     21.970  424.086    1.308    0.067    1.321    0.067    0.818   24.978   19.179    6.137
     21.980  427.124    1.468    0.067    1.244    0.131    0.834   26.321   19.774    6.153
     21.990  425.422    1.206    0.100    1.273    0.033    0.795   25.256   19.404    6.332
     22.000  421.728    1.153    0.033    1.114    0.131    0.857   25.363   19.477    5.889
     22.010  425.970    1.225    0.094    1.370    0.100    0.799   26.228   18.812    6.151
     22.020  427.804    1.248    0.067    1.012    0.067    0.795   24.894   19.319    5.913
     22.030  426.085    1.399    0.067    0.979    0.067    0.883   25.139   19.109    5.396
     22.040  424.524    1.274    0.033    0.899    0.100    0.686   25.686   18.059    5.971
     22.050  422.638    1.293    0.067    0.799    0.100    0.723   24.953   18.026    6.477
     22.060  422.828    1.520    0.033    1.150    0.100    0.656   23.566   18.990    6.278
     22.070  425.152    1.255    0.100    0.916    0.100    0.697   24.919   18.451    6.209
     22.080  426.757    1.285    0.067    0.997    0.067    0.637   25.652   18.388    6.210
     22.090  426.516    1.604    0.067    0.905    0.033    0.735   26.242   18.838    5.899
     22.100  424.173    1.373    0.067    0.809    0.100    0.844   24.790   18.411    5.572
     22.110  428.807    1.380    0.071    0.892    0.033    0.675   25.182   19.330    5.650
     22.120  425.100    1.387    0.067    0.997    0.127    0.720   25.480   18.990    5.559
     22.130  424.340    1.482    0.105    0.987    0.094    0.652   24.588   18.875    6.061
     22.140  425.613    1.217    0.100    0.956    0.154    0.894   24.750   18.987    6.417
     22.150  422.528    1.229    0.067    0.783    0.160    0.989   24.314   18.859    5.761
     22.160  425.980    1.365    0.067    0.845    0.060    0.777   24.881   20.034    6.570
     22.170  425.807    1.141    0.033    0.687    0.067    0.966   25.233   19.450    6.602
     22.180  420.150    1.339    0.000    0.690    0.033    0.742   24.088   19.911    6.229
     22.190  429.813    1.392    0.027    0.949    0.027    0.720   24.726   19.828    6.024
     22.200  425.040    1.445    0.000    1.064    0.067    0.829   25.851   19.562    5.877
     22.210  425.681    1.373    0.000    0.852    0.067    0.814   26.050   18.993    5.540
     22.220  426.104    1.274    0.060    0.926    0.105    0.727   25.440   19.524    5.994
     22.230  423.660    1.267    0.067    1.074    0.067    0.670   25.569   19.128    6.074
     22.240  425.703    1.388    0.000    0.997    0.033    0.879   25.716   20.030    6.723
     22.250  422.190    1.168    0.033    0.983    0.067    0.758   24.408   19.258    6.143
     22.260  427.787    1.312    0.000    1.083    0.191    0.576   25.549   19.489    6.827
     22.270  423.382    1.327    0.060    1.016    0.067    0.667   24.983   20.345    5.994
     22.280  424.164    1.221    0.067    0.861    0.134    0.735   24.767   20.278    5.790
     22.290  424.754    1.312    0.033    0.845    0.134    0.716   24.166   20.057    6.195
     22.300  420.112    1.195    0.000    0.872    0.127    0.742   24.709   19.395    5.896
     22.310  422.651    1.274    0.033    0.839    0.100    0.807   24.262   19.139    6.370
     22.320  427.676    1.047    0.138    0.872    0.100    0.739   25.395   18.828    6.755
     22.330  421.562    1.047    0.033    1.006    0.033    0.724   24.324   19.032    6.860
     22.340  427.415    1.187    0.134    0.970    0.000    0.762   25.051   19.479    7.183
     22.350  424.641    1.244    0.067    1.099    0.127    0.814   25.232   18.994    6.010
     22.360  430.095    1.153    0.033    0.893    0.067    0.686   25.889   19.920    6.396
     22.370  426.368    1.134    0.060    0.979    0.067    0.701   26.059   19.838    6.153
     22.380  426.432    1.217    0.033    1.104    0.067    0.603   25.479   19.337    6.112
     22.390  429.690    1.232    0.094    1.205    0.100    0.678   24.977   20.030    5.408
     22.400  431.103    1.410    0.033    1.266    0.033    0.671   25.258   20.271    6.011
     22.410  430.073    1.100    0.067    1.272    0.134    0.568   25.617   18.827    6.687
     22.420  424.517    1.339    0.067    1.273    0.167    0.776   24.368   20.144    6.227
     22.430  430.267    1.281    0.067    1.092    0.067    0.663   25.026   19.645    5.983
     22.440  427.455    1.452    0.067    1.143    0.067    0.678   25.288   20.249    5.824
     22.450  426.469    1.202    0.067    0.910    0.067    0.871   25.723   19.841    6.508
     22.460  429.154    1.244    0.067    1.061    0.100    0.656   24.824   19.320    5.800
     22.470  427.220    1.293    0.033    0.937    0.100    0.607   25.576   19.399    6.205
     22.480  424.718    1.380    0.033    1.062    0.067    0.773   25.601   18.919    6.023
     22.490  428.022    1.168    0.067    0.992    0.138    0.663   26.780   19.704    6.508
     22.500  422.296    1.035    0.033    1.205    0.120    0.709   24.408   19.427    6.162
     22.510  428.057    1.141    0.067    1.079    0.067    0.629   24.281   19.191    5.707
     22.520  430.848    1.285    0.033    1.113    0.067    0.599   25.458   19.559    6.272
     22.530  431.254    1.126    0.033    1.210    0.067    0.738   26.524   19.446    6.527
     22.540  429.265    1.202    0.067    1.210    0.160    0.876   25.364   19.734    6.304
     22.550  431.361    1.285    0.033    1.057    0.100    0.804   25.491   19.923    6.249
     22.560  430.709    1.009    0.067    1.128    0.100    0.565   25.532   20.080    5.898
     22.570  428.138    1.123    0.067    1.121    0.100    0.550   25.949   20.441    6.264
     22.580  430.947    1.176    0.033    1.241    0.100    0.640   24.877   20.001    5.865
     22.590  427.782    1.141    0.100    1.342    0.100    0.716   25.483   19.445    6.366
     22.600  430.435    0.982    0.033    1.006    0.225    0.939   24.199   19.887    6.601
     22.610  427.686    1.020    0.067    1.136    0.100    0.754   25.050   19.362    5.518
     22.620  430.775    0.884    0.094    1.129    0.127    0.610   24.541   20.012    5.544
     22.630  428.853    1.141    0.067    1.043    0.100    0.663   24.259   20.269    5.948
     22.640  430.067    1.149    0.127    1.117    0.060    0.792   25.031   19.682    5.640
     22.650  431.232    1.134    0.033    1.551    0.067    0.621   24.358   19.879    5.665
     22.660  434.996    1.081    0.033    1.335    0.120    0.758   25.333   19.736    5.840
     22.670  431.229    1.141    0.138    1.350    0.100    0.709   24.625   19.658    6.266
     22.680  429.377    1.100    0.033    1.199    0.167    0.735   24.242   18.903    6.402
     22.690  433.960    1.213    0.100    1.266    0.100    0.568   25.234   19.489    6.058
     22.700  432.517    1.115    0.094    1.364    0.134    0.564   24.729   19.683    6.786
     22.710  431.895    1.035    0.100    1.301    0.067    0.576   23.683   19.841    6.780
     22.720  430.813    0.967    0.067    1.459    0.067    0.792   25.045   20.727    6.318
     22.730  428.298    1.350    0.100    1.139    0.134    0.644   23.904   19.628    6.460
     22.740  425.054    1.088    0.261    1.325    0.067    0.887   24.538   19.520    6.124
     22.750  427.779    1.141    0.134    1.329    0.033    0.595   23.857   19.762    6.150
     22.760  429.560    1.153    0.067    1.104    0.067    0.682   24.275   19.353    6.559
     22.770  429.796    1.088    0.038    1.261    0.027    0.883   23.979   20.226    6.265
     22.780  431.415    1.149    0.127    1.270    0.067    0.663   24.853   19.503    6.608
     22.790  423.279    0.982    0.033    1.286    0.000    0.553   23.970   19.717    5.985
     22.800  430.301    1.179    0.067    0.832    0.033    0.660   23.789   21.263    6.013
     22.810  427.213    1.282    0.094    1.143    0.033    0.792   24.180   20.850    6.064
     22.820  429.771    1.153    0.127    0.952    0.067    0.830   24.149   21.085    6.529
     22.830  429.896    1.073    0.033    0.832    0.100    0.678   24.128   21.301    6.234
     22.840  434.010    1.035    0.033    0.826    0.067    0.732   25.434   20.749    6.310
     22.850  432.381    1.168    0.100    0.734    0.033    0.721   25.223   20.595    6.391
     22.860  433.706    1.168    0.033    0.803    0.033    0.746   24.280   21.105    6.134
     22.870  425.009    1.062    0.033    0.906    0.033    0.830   24.679   21.146    5.982
     22.880  426.722    0.982    0.033    0.953    0.000    0.758   24.738   20.597    6.025
     22.890  429.039    1.020    0.033    1.019    0.000    0.591   23.917   21.111    6.090
     22.900  434.979    1.073    0.067    0.891    0.000    0.693   25.712   22.087    6.425
     22.910  429.556    1.270    0.100    0.768    0.067    0.761   24.912   20.465    7.220
     22.920  433.305    1.096    0.033    0.843    0.071    0.856   25.356   21.163    6.933
     22.930  436.618    1.123    0.127    1.041    0.067    0.875   25.194   21.388    6.517
     22.940  434.392    1.217    0.100    0.846    0.000    0.909   25.732   20.818    6.469
     22.950  428.419    1.213    0.033    0.997    0.060    0.758   25.278   20.286    6.530
     22.960  429.825    1.388    0.033    1.170    0.060    0.788   24.778   20.539    6.323
     22.970  428.379    1.479    0.033    0.872    0.000    0.671   24.619   20.334    6.495
     22.980  432.124    1.407    0.033    1.099    0.060    0.686   25.552   20.775    6.474
     22.990  429.919    1.221    0.000    0.894    0.000    0.708   24.895   19.950    6.339
     23.000  430.297    1.399    0.067    1.106    0.067    0.501   25.184   20.975    6.173
     23.010  432.420    1.350    0.067    1.076    0.060    0.758   25.374   19.997    6.167
     23.020  431.414    1.399    0.033    1.179    0.027    0.682   24.349   20.828    6.563
     23.030  428.373    1.255    0.033    1.099    0.000    0.644   24.127   20.138    6.187
     23.040  429.634    1.384    0.067    1.093    0.094    0.523   24.984   21.185    5.742
     23.050  435.078    1.308    0.100    1.157    0.127    0.770   25.139   20.475    5.752
     23.060  434.805    1.410    0.067    0.801    0.000    0.853   24.963   21.135    6.412
     23.070  432.878    1.202    0.067    1.124    0.000    0.890   24.394   20.252    5.411
     23.080  433.867    1.187    0.067    1.106    0.000    0.746   25.360   20.116    6.763
     23.090  432.645    1.168    0.033    1.251    0.060    0.716   25.094   19.689    5.810
     23.100  433.339    1.365    0.100    1.018    0.033    0.693   24.078   20.470    6.468
     23.110  432.899    1.267    0.172    1.107    0.067    0.765   24.680   20.395    6.149
     23.120  434.345    1.312    0.067    1.097    0.033    0.792   25.821   20.666    6.176
     23.130  431.597    1.339    0.138    0.875    0.067    0.849   24.646   20.414    6.733
     23.140  429.430    1.282    0.067    1.100    0.087    0.542   25.136   20.843    6.512
     23.150  433.955    1.346    0.100    1.078    0.033    0.568   24.878   20.767    6.371
     23.160  426.558    1.350    0.067    1.114    0.194    0.598   24.280   20.662    5.699
     23.170  430.933    1.206    0.167    1.051    0.033    0.834   24.795   21.123    6.132
     23.180  430.344    1.615    0.067    1.089    0.000    0.698   24.361   20.279    6.590
     23.190  436.215    1.248    0.067    1.220    0.027    0.724   25.480   20.951    6.367
     23.200  435.508    1.274    0.067    1.215    0.000    0.796   25.502   20.783    6.333
     23.210  437.533    1.096    0.067    1.090    0.000    0.629   26.764   20.030    6.087
     23.220  431.942    1.221    0.127    0.884    0.033    0.610   24.741   20.613    6.292
     23.230  436.193    1.126    0.067    1.108    0.067    0.686   24.639   19.864    6.652
     23.240  433.672    1.259    0.067    1.033    0.067    0.841   25.797   20.700    6.617
     23.250  436.236    1.308    0.094    1.053    0.060    0.534   24.743   21.510    6.332
     23.260  432.419    1.285    0.033    0.973    0.000    0.550   24.477   20.549    6.809
     23.270  435.123    1.141    0.033    0.859    0.027    0.603   25.968   20.405    6.522
     23.280  432.419    1.312    0.067    1.096    0.000    0.534   26.282   20.192    6.035
     23.290  434.478    1.384    0.067    0.897    0.100    0.652   25.548   20.513    6.393
     23.300  431.034    1.312    0.033    1.088    0.000    0.674   25.972   20.553    5.857
     23.310  428.945    1.259    0.033    1.028    0.033    0.580   25.785   19.308    6.300
     23.320  432.368    1.267    0.033    0.997    0.067    0.633   26.276   19.795    6.106
     23.330  430.742    1.282    0.067    0.994    0.100    0.459   26.718   19.553    6.275
     23.340  429.126    1.229    0.067    0.765    0.033    0.542   24.759   19.150    6.379
     23.350  428.475    1.195    0.067    0.980    0.067    0.478   25.577   19.409    6.364
     23.360  431.100    1.149    0.033    0.944    0.027    0.462   25.689   19.567    6.298
     23.370  434.081    1.009    0.067    1.251    0.033    0.576   25.992   19.618    6.261
     23.380  430.042    1.069    0.067    1.167    0.027    0.584   26.446   19.464    6.269
     23.390  430.887    0.849    0.000    1.008    0.000    0.670   25.003   20.390    6.244
     23.400  431.044    1.126    0.033    1.258    0.071    0.776   25.556   20.708    6.520
     23.410  432.376    1.016    0.033    0.917    0.033    0.637   26.188   20.046    6.365
     23.420  433.057    1.168    0.033    1.151    0.094    0.781   25.302   19.572    6.378
     23.430  427.733    1.020    0.033    1.133    0.100    0.811   25.471   20.029    6.353
     23.440  426.528    1.069    0.067    0.897    0.067    0.648   25.853   19.630    6.099
     23.450  431.930    1.115    0.033    1.065    0.239    0.822   24.639   20.352    6.174
     23.460  428.239    1.221    0.067    1.238    0.160    0.841   24.430   19.564    6.150
     23.470  423.813    0.982    0.067    1.031    0.100    0.925   24.643   19.380    6.511
     23.480  430.596    1.195    0.033    1.309    0.100    0.648   25.189   20.325    6.192
     23.490  431.256    1.221    0.127    1.182    0.100    0.690   24.896   19.868    6.777
     23.500  425.168    1.240    0.067    1.175    0.067    0.637   24.253   19.680    6.315
     23.510  429.381    1.028    0.067    1.287    0.134    0.913   24.206   20.285    6.425
     23.520  427.540    1.016    0.094    1.342    0.134    0.705   23.636   20.017    6.578
     23.530  432.492    1.202    0.033    1.282    0.100    0.732   25.810   20.231    5.808
     23.540  429.424    1.100    0.100    1.348    0.067    0.909   23.620   20.211    6.042
     23.550  431.046    1.259    0.067    1.064    0.033    0.830   24.872   20.322    6.250
     23.560  427.655    1.141    0.000    0.846    0.027    0.795   24.962   20.369    6.345
     23.570  426.416    1.176    0.105    0.977    0.000    0.943   24.921   20.116    6.730
     23.580  431.290    1.126    0.033    0.839    0.100    0.966   24.284   20.997    6.384
     23.590  427.226    1.157    0.033    1.036    0.060    0.864   24.630   20.017    6.205
     23.600  426.864    1.115    0.000    1.104    0.060    0.723   24.452   20.001    6.138
     23.610  425.076    1.149    0.067    0.939    0.033    0.670   25.720   19.467    5.904
     23.620  426.859    1.141    0.033    1.068    0.033    0.746   24.073   19.355    6.283
     23.630  425.667    1.062    0.067    1.060    0.067    0.735   24.743   19.720    5.821
     23.640  424.299    1.115    0.067    0.939    0.000    0.595   25.441   19.714    6.169
     23.650  426.844    0.993    0.033    1.097    0.100    0.894   24.779   19.207    6.353
     23.660  425.936    1.069    0.067    0.991    0.033    0.982   24.724   19.548    6.870
     23.670  426.872    1.285    0.160    1.004    0.033    0.697   24.354   19.458    6.016
     23.680  422.645    1.248    0.067    0.946    0.100    0.920   25.098   19.353    6.893
     23.690  425.883    1.123    0.033    1.157    0.033    0.848   24.844   20.166    6.788
     23.700  424.201    1.149    0.033    1.388    0.033    0.966   25.280   19.049    6.710
     23.710  424.497    1.073    0.033    1.062    0.067    0.811   25.580   20.031    7.089
     23.720  427.320    0.914    0.105    1.149    0.100    0.860   24.915   19.476    6.632
     23.730  421.076    1.062    0.067    1.085    0.067    0.659   24.382   19.385    5.734
     23.740  423.963    1.176    0.033    0.998    0.094    0.712   25.136   18.981    5.780
     23.750  423.678    1.123    0.067    1.033    0.100    0.667   24.379   18.749    6.040
     23.760  419.749    1.020    0.033    0.924    0.094    0.731   24.903   18.590    6.054
     23.770  423.623    1.274    0.000    0.966    0.033    0.773   24.843   19.957    6.353
     23.780  427.168    1.259    0.033    0.884    0.067    0.823   25.413   19.929    6.696
     23.790  419.426    1.153    0.067    0.728    0.100    0.705   24.874   19.894    6.369
     23.800  429.608    0.993    0.033    0.913    0.000    0.618   24.915   18.635    6.248
     23.810  428.245    1.195    0.000    1.133    0.060    0.819   24.682   19.180    6.376
     23.820  424.921    1.160    0.067    1.220    0.131    0.712   24.961   19.812    6.361
     23.830  421.660    1.035    0.067    1.143    0.067    0.864   24.474   19.491    6.734
     23.840  426.171    1.100    0.033    1.179    0.000    0.848   24.819   19.424    6.544
     23.850  423.470    1.244    0.033    1.055    0.000    0.773   23.609   18.846    6.076
     23.860  427.021    1.088    0.094    1.030    0.060    0.694   23.871   19.390    6.536
     23.870  421.894    1.259    0.000    1.053    0.033    0.614   24.480   18.861    6.296
     23.880  424.879    1.255    0.033    1.075    0.000    0.701   24.451   19.001    6.118
     23.890  424.172    1.301    0.000    1.294    0.033    0.557   24.885   19.332    5.684
     23.900  424.742    1.115    0.033    0.932    0.067    0.697   24.875   19.305    5.822
     23.910  428.930    1.206    0.067    1.018    0.000    0.587   25.419   20.488    6.064
     23.920  423.922    1.240    0.033    0.999    0.033    0.678   24.752   19.460    5.919
     23.930  425.562    1.255    0.067    0.939    0.033    0.659   25.149   19.836    6.195
     23.940  426.300    1.320    0.067    0.815    0.000    0.636   24.860   19.273    6.529
     23.950  426.741    1.467    0.000    0.988    0.033    0.572   24.830   19.647    6.153
     23.960  425.894    1.244    0.033    0.821    0.067    0.678   24.749   20.240    5.721
     23.970  423.765    1.301    0.033    0.945    0.027    0.652   24.896   18.764    6.357
     23.980  426.894    1.153    0.033    1.071    0.033    0.621   24.906   19.198    6.731
     23.990  421.912    1.228    0.027    0.888    0.067    0.648   24.379   19.291    6.719
     24.000  420.647    1.323    0.000    0.906    0.000    0.731   24.174   18.739    6.146
     24.010  428.391    1.168    0.094    1.047    0.067    0.829   25.028   19.311    6.208
     24.020  423.842    1.115    0.033    0.945    0.033    0.712   25.457   18.740    6.241
     24.030  427.053    1.312    0.033    1.013    0.067    0.633   24.923   19.129    6.334
     24.040  425.751    1.168    0.100    0.931    0.067    0.803   24.776   19.250    6.513
     24.050  424.066    1.069    0.134    0.969    0.067    1.121   24.206   19.129    6.124
     24.060  424.587    1.153    0.033    1.031    0.134    0.962   24.225   19.891    6.135
     24.070  429.508    1.221    0.094    0.968    0.033    0.928   24.748   20.192    6.437
     24.080  422.314    1.179    0.067    0.977    0.000    0.845   24.833   19.945    6.219
     24.090  425.753    1.350    0.134    0.793    0.053    0.830   24.557   19.342    6.015
     24.100  430.510    1.069    0.033    1.188    0.033    0.826   25.460   18.954    6.914
     24.110  421.157    1.047    0.067    0.833    0.000    0.690   24.672   18.722    6.226
     24.120  424.214    1.047    0.000    0.833    0.033    0.690   24.750   18.630    6.166
     24.130  425.484    1.195    0.067    0.807    0.094    0.788   24.237   19.622    6.353
     24.140  430.058    1.088    0.033    0.757    0.053    0.735   24.320   20.041    6.654
     24.150  428.981    1.073    0.100    0.946    0.000    0.705   24.441   18.917    6.254
     24.160  427.152    1.088    0.033    0.987    0.033    0.724   24.467   19.378    6.419
     24.170  426.416    1.225    0.131    0.792    0.094    0.648   24.368   19.290    6.635
     24.180  426.221    1.069    0.067    0.625    0.000    0.538   25.153   19.074    6.687
     24.190  429.531    1.115    0.071    0.826    0.033    0.769   24.737   19.165    6.260
     24.200  427.607    0.929    0.067    0.812    0.033    0.694   25.040   19.118    6.636
     24.210  426.082    1.096    0.100    0.799    0.000    0.732   24.138   19.238    6.527
     24.220  424.627    1.020    0.033    0.685    0.067    0.921   25.580   19.045    6.091
     24.230  427.451    1.255    0.067    0.931    0.060    1.027   25.566   19.677    6.326
     24.240  424.670    1.195    0.100    0.708    0.000    0.713   24.528   18.225    6.343
     24.250  428.846    1.327    0.094    1.090    0.027    0.841   24.809   19.234    6.903
     24.260  427.839    1.327    0.033    0.859    0.000    0.857   25.307   18.624    6.688
     24.270  428.880    1.274    0.100    0.868    0.000    0.955   24.453   19.451    6.525
     24.280  429.632    1.062    0.033    1.026    0.067    0.618   24.999   18.764    6.565
     24.290  426.974    1.376    0.033    0.972    0.064    0.872   24.820   18.551    6.353
     24.300  425.690    1.149    0.033    0.990    0.094    0.925   24.271   19.004    6.458
     24.310  429.932    1.153    0.033    0.910    0.000    0.925   24.825   19.162    6.768
     24.320  427.976    1.270    0.033    0.840    0.033    0.940   24.549   19.798    6.688
     24.330  427.599    1.123    0.067    0.859    0.000    0.985   23.906   19.669    6.049
     24.340  427.213    1.035    0.100    0.826    0.000    0.777   24.501   19.788    7.370
     24.350  428.068    1.301    0.167    0.932    0.053    0.804   24.854   19.777    6.848
     24.360  428.072    1.088    0.167    0.864    0.060    0.670   24.746   19.807    7.126
     24.370  428.502    0.956    0.067    0.770    0.000    0.659   24.897   19.745    6.863
     24.380  430.105    1.361    0.067    0.884    0.027    0.629   25.143   19.426    6.721
     24.390  428.056    1.232    0.033    0.935    0.000    0.686   24.249   18.432    6.194
     24.400  428.574    1.312    0.094    1.019    0.000    0.698   24.280   19.611    6.106
     24.410  428.257    1.297    0.067    0.860    0.060    0.679   24.640   19.537    6.238
     24.420  424.730    1.380    0.167    0.921    0.100    0.599   23.786   18.655    6.508
     24.430  431.732    1.297    0.000    0.839    0.067    0.587   24.556   19.668    6.563
     24.440  427.521    1.327    0.033    0.646    0.000    0.698   24.672   19.263    6.978
     24.450  429.728    1.354    0.033    0.710    0.000    0.531   24.715   19.493    6.231
     24.460  430.305    1.282    0.134    0.630    0.000    0.772   24.288   20.011    6.356
     24.470  428.195    1.361    0.067    0.814    0.000    0.690   24.940   19.238    5.793
     24.480  426.436    1.282    0.033    0.886    0.033    0.512   24.383   18.856    6.691
     24.490  431.284    1.221    0.094    1.001    0.033    0.796   24.733   19.104    6.936
     24.500  425.671    1.168    0.033    1.044    0.027    0.542   24.168   19.414    6.871
     24.510  428.866    1.176    0.194    1.030    0.154    0.724   24.271   19.192    6.660
     24.520  430.128    1.123    0.134    0.944    0.067    0.709   25.785   18.953    6.769
     24.530  424.601    1.134    0.194    0.847    0.160    0.747   25.310   19.315    6.968
     24.540  425.700    1.020    0.127    0.583    0.105    0.682   24.740   19.003    6.285
     24.550  423.514    1.123    0.100    0.839    0.087    0.747   25.010   18.854    6.321
     24.560  424.773    1.020    0.160    0.790    0.033    0.637   24.640   20.171    6.656
     24.570  429.587    1.115    0.033    0.899    0.033    0.545   24.256   19.587    7.191
     24.580  427.724    1.187    0.134    0.706    0.067    0.693   25.587   19.280    6.419
     24.590  431.403    1.202    0.067    0.835    0.000    0.583   24.994   19.151    6.543
     24.600  431.446    1.301    0.067    1.079    0.000    0.568   25.108   18.880    6.503
     24.610  429.847    1.168    0.067    0.865    0.033    0.758   24.181   19.660    6.302
     24.620  429.234    1.259    0.160    0.979    0.060    0.679   24.948   18.394    6.535
     24.630  429.020    1.069    0.100    0.764    0.033    0.591   25.500   19.573    6.357
     24.640  429.212    0.982    0.094    1.188    0.000    0.614   25.161   18.558    6.864
     24.650  427.678    1.088    0.067    0.872    0.033    0.576   23.852   18.969    6.596
     24.660  427.954    1.267    0.060    0.935    0.067    0.565   24.156   18.895    7.392
     24.670  429.777    1.104    0.060    0.572    0.033    0.542   25.600   18.594    6.663
     24.680  429.658    1.073    0.134    0.723    0.094    0.527   24.878   18.905    6.777
     24.690  431.562    1.179    0.100    0.790    0.094    0.398   26.021   19.322    6.318
     24.700  430.763    1.126    0.033    0.572    0.127    0.497   24.216   19.424    6.418
     24.710  425.797    1.221    0.134    0.752    0.033    0.428   24.515   19.951    6.633
     24.720  428.550    0.990    0.033    0.553    0.100    0.731   24.836   19.028    6.314
     24.730  429.994    1.115    0.033    0.829    0.100    0.587   24.778   18.621    6.920
     24.740  430.747    1.149    0.100    0.807    0.100    0.682   25.141   18.391    6.911
     24.750  432.277    1.149    0.033    0.726    0.067    0.591   24.645   17.850    7.052
     24.760  431.761    1.202    0.000    0.737    0.100    0.754   25.384   19.042    6.846
     24.770  430.989    1.248    0.067    0.937    0.067    0.640   25.545   18.512    6.841
     24.780  433.427    1.248    0.000    1.059    0.067    0.568   25.431   18.937    6.578
     24.790  430.943    1.282    0.033    1.004    0.033    0.443   24.969   18.300    6.315
     24.800  428.580    1.221    0.033    0.997    0.100    0.557   24.799   20.502    7.014
     24.810  430.198    1.312    0.067    0.812    0.033    0.580   24.681   19.068    6.666
     24.820  428.503    1.274    0.067    0.948    0.000    0.765   24.738   18.929    7.209
     24.830  427.958    1.190    0.067    0.897    0.033    0.849   24.703   18.555    6.132
     24.840  427.130    1.035    0.134    0.850    0.033    0.621   24.170   18.355    6.355
     24.850  428.642    0.956    0.067    0.846    0.000    0.754   24.836   19.729    5.970
     24.860  427.189    0.929    0.134    0.907    0.033    0.678   24.027   19.113    6.010
     24.870  428.438    1.009    0.033    0.857    0.033    0.784   24.833   19.631    6.428
     24.880  428.727    1.187    0.098    0.662    0.033    0.769   25.085   19.779    6.368
     24.890  429.597    1.107    0.033    0.807    0.027    0.595   25.633   19.758    6.503
     24.900  427.848    1.285    0.067    0.757    0.027    0.697   25.151   19.860    6.044
     24.910  431.805    1.096    0.100    0.881    0.027    0.576   24.966   19.933    5.887
     24.920  430.349    1.236    0.100    0.886    0.000    0.637   24.006   19.717    6.268
     24.930  429.802    1.248    0.000    0.910    0.033    0.595   24.978   18.621    6.192
     24.940  432.163    1.354    0.000    0.772    0.000    0.595   24.478   19.862    6.215
     24.950  432.858    1.437    0.038    0.917    0.033    0.663   24.852   19.268    6.127
     24.960  428.368    1.009    0.000    0.906    0.000    0.644   24.324   18.631    6.289
     24.970  432.661    1.301    0.067    0.919    0.027    0.610   23.581   19.383    5.997
     24.980  431.879    1.392    0.033    0.991    0.060    0.830   24.352   19.771    6.344
     24.990  429.898    1.259    0.134    0.839    0.033    0.603   24.880   19.636    6.158
     25.000  427.482    1.339    0.165    0.931    0.060    0.724   24.376   19.864    5.722
     25.010  427.703    1.339    0.038    1.118    0.000    0.660   25.092   19.224    6.224
     25.020  429.807    1.232    0.033    0.990    0.033    0.727   25.472   20.455    5.779
     25.030  430.234    1.259    0.067    1.030    0.000    0.622   25.473   19.110    6.938
     25.040  430.997    1.346    0.098    1.018    0.027    0.614   25.649   19.236    6.306
     25.050  430.014    1.248    0.033    0.944    0.087    0.656   24.854   18.948    6.235
     25.060  429.899    1.062    0.094    0.790    0.067    0.485   24.070   19.508    6.467
     25.070  427.758    1.069    0.067    0.752    0.000    0.587   25.049   18.659    6.332
     25.080  432.247    1.176    0.094    0.910    0.000    0.610   24.914   19.194    6.539
     25.090  430.162    1.282    0.000    0.958    0.000    0.671   23.721   19.454    6.452
     25.100  426.257    1.054    0.000    0.988    0.000    0.701   24.328   18.614    6.968
     25.110  429.227    1.149    0.033    1.009    0.000    0.614   23.776   18.866    6.594
     25.120  430.294    1.259    0.067    1.124    0.000    0.644   24.808   19.064    6.556
     25.130  430.562    1.168    0.033    0.937    0.000    0.701   24.249   18.288    6.266
     25.140  430.083    1.229    0.033    0.939    0.060    0.732   24.533   19.809    6.201
     25.150  428.869    1.206    0.060    0.752    0.033    0.720   24.453   19.146    6.609
     25.160  427.576    1.255    0.033    0.988    0.027    0.591   23.640   19.909    6.549
     25.170  432.253    1.168    0.000    0.927    0.033    0.674   24.601   19.404    5.624
     25.180  427.828    1.009    0.067    0.702    0.060    0.712   23.552   18.807    6.177
     25.190  426.558    1.149    0.067    0.719    0.000    0.671   24.077   18.936    6.400
     25.200  427.990    1.020    0.033    0.868    0.027    0.728   24.042   18.565    7.146
     25.210  431.547    0.876    0.100    0.759    0.027    0.875   24.044   19.249    6.538
     25.220  427.555    0.682    0.067    0.751    0.060    0.649   23.993   18.592    6.542
     25.230  430.337    1.213    0.100    0.525    0.000    0.849   24.517   19.229    6.243
     25.240  428.562    0.770    0.067    0.716    0.060    0.751   23.719   19.503    6.806
     25.250  432.609    0.952    0.134    0.782    0.000    0.917   24.063   18.737    6.984
     25.260  432.667    0.796    0.100    0.881    0.033    0.629   24.648   18.382    6.308
     25.270  431.000    0.884    0.033    0.963    0.067    0.512   24.491   18.621    6.612
     25.280  428.028    0.823    0.127    0.810    0.071    0.572   25.200   18.207    6.553
     25.290  430.600    0.823    0.033    0.792    0.033    0.679   24.532   18.092    7.779
     25.300  428.634    0.754    0.033    0.652    0.027    0.667   23.702   18.775    6.919
     25.310  428.146    0.974    0.067    0.712    0.060    0.591   24.400   18.692    7.288
     25.320  427.217    0.952    0.033    0.803    0.000    0.618   23.282   19.026    7.459
     25.330  428.829    0.884    0.033    0.648    0.033    0.474   23.303   18.920    7.390
     25.340  428.701    0.914    0.067    0.715    0.033    0.682   24.293   18.235    7.586
     25.350  426.777    0.876    0.033    0.570    0.067    0.429   23.778   17.931    6.792
     25.360  428.342    0.990    0.033    0.673    0.033    0.572   24.403   19.363    6.998
     25.370  424.946    0.903    0.033    0.645    0.033    0.633   24.121   18.447    7.296
     25.380  428.228    1.069    0.134    0.551    0.027    0.606   24.772   18.929    7.390
     25.390  426.687    1.126    0.127    0.685    0.000    0.549   25.155   19.739    6.737
     25.400  433.396    1.054    0.127    0.652    0.033    0.580   25.585   19.860    8.054
     25.410  426.305    0.997    0.033    0.801    0.000    0.617   24.074   19.193    7.069
     25.420  428.165    0.929    0.033    0.793    0.033    0.481   24.618   19.504    6.660
     25.430  427.188    0.770    0.033    0.914    0.033    0.667   24.411   18.802    7.211
     25.440  425.937    0.990    0.033    0.628    0.087    0.610   25.804   18.618    7.470
     25.450  427.305    0.796    0.067    0.857    0.067    0.591   25.161   19.725    7.322
     25.460  420.819    0.914    0.033    0.833    0.067    0.515   24.590   18.730    7.558
     25.470  430.477    1.016    0.154    0.973    0.127    0.462   24.918   19.160    6.901
     25.480  429.055    1.153    0.067    0.864    0.000    0.508   24.625   18.526    7.374
     25.490  429.860    1.096    0.067    0.846    0.067    0.633   25.006   18.681    6.945
     25.500  426.967    1.229    0.033    0.635    0.033    0.485   25.098   18.744    6.743
     25.510  425.223    1.009    0.033    0.867    0.067    0.485   24.626   18.837    6.555
     25.520  429.985    1.361    0.067    0.935    0.147    0.602   24.701   19.380    6.592
     25.530  431.573    1.081    0.033    1.149    0.067    0.607   24.902   18.669    6.225
     25.540  434.253    1.035    0.000    0.728    0.000    0.432   24.826   18.904    6.402
     25.550  429.284    1.020    0.033    0.988    0.060    0.481   24.380   17.550    6.507
     25.560  433.045    1.179    0.100    0.871    0.027    0.598   24.847   18.760    6.010
     25.570  430.070    1.062    0.067    0.902    0.067    0.629   23.921   18.676    6.392
     25.580  430.424    1.339    0.000    1.266    0.067    0.501   24.089   17.683    6.635
     25.590  428.677    1.388    0.033    0.973    0.105    0.727   23.353   18.368    7.076
     25.600  427.201    1.304    0.067    1.295    0.033    0.709   24.126   18.044    6.627
     25.610  427.319    1.187    0.067    1.157    0.087    0.618   24.487   17.627    6.568
     25.620  430.838    1.168    0.067    1.051    0.060    0.656   24.236   17.951    6.954
     25.630  429.700    1.221    0.100    1.311    0.033    0.576   24.728   17.893    5.784
     25.640  431.858    1.270    0.067    0.984    0.000    0.811   24.867   18.800    6.915
     25.650  432.770    1.346    0.033    0.875    0.000    0.693   25.482   17.718    6.256
     25.660  430.161    1.282    0.033    0.860    0.060    0.853   25.041   18.039    6.487
     25.670  435.270    1.107    0.067    0.719    0.060    0.898   25.557   18.461    6.282
     25.680  431.024    1.088    0.033    0.762    0.100    0.682   25.824   18.625    6.748
     25.690  432.266    1.255    0.033    0.826    0.033    0.663   25.800   18.675    6.223
     25.700  431.793    1.176    0.067    0.819    0.033    0.723   25.041   18.290    6.635
     25.710  434.624    1.164    0.000    0.722    0.060    0.723   25.475   18.736    6.477
     25.720  432.160    0.903    0.033    0.750    0.033    0.644   25.415   19.163    6.616
     25.730  431.020    1.202    0.033    0.759    0.027    0.792   25.980   18.288    6.672
     25.740  432.454    1.035    0.033    0.962    0.000    0.667   25.196   18.894    6.559
     25.750  434.338    1.232    0.000    0.737    0.033    0.496   24.874   18.779    6.963
     25.760  433.148    1.418    0.060    0.732    0.033    0.727   25.084   18.844    6.358
     25.770  426.683    0.849    0.060    0.618    0.067    0.633   25.700   18.409    6.017
     25.780  431.782    0.990    0.033    0.618    0.027    0.606   25.512   19.435    6.350
     25.790  434.489    1.062    0.033    0.648    0.033    0.515   24.968   18.730    6.649
     25.800  435.562    1.160    0.033    0.780    0.000    0.663   25.704   19.536    6.377
     25.810  431.408    1.062    0.060    0.757    0.033    0.485   25.861   18.507    6.561
     25.820  430.048    1.179    0.033    0.578    0.067    0.804   25.451   19.439    6.510
     25.830  428.798    1.035    0.060    0.787    0.067    0.777   25.546   19.080    5.725
     25.840  430.599    1.028    0.100    0.879    0.033    0.739   25.977   18.422    6.085
     25.850  425.330    1.153    0.033    0.846    0.053    0.652   25.715   18.660    5.502
     25.860  430.707    0.884    0.033    0.712    0.067    0.781   26.204   18.792    6.179
     25.870  429.643    1.035    0.033    0.752    0.000    0.705   25.283   18.931    5.583
     25.880  430.684    1.153    0.033    0.779    0.033    0.795   25.204   18.772    6.090
     25.890  428.452    1.047    0.000    0.783    0.000    0.564   25.526   18.717    5.859
     25.900  428.148    1.312    0.000    0.712    0.027    0.535   25.542   18.972    6.052
     25.910  429.402    1.123    0.038    0.716    0.060    0.869   25.756   18.457    6.067
     25.920  431.297    1.100    0.067    0.805    0.033    0.633   25.567   19.024    6.115
     25.930  428.635    0.929    0.033    0.774    0.027    0.667   26.108   18.966    5.918
     25.940  425.291    1.035    0.094    0.815    0.033    0.626   25.444   18.852    5.224
     25.950  429.790    1.202    0.033    0.678    0.027    0.671   24.844   18.856    5.649
     25.960  427.924    1.100    0.033    0.690    0.000    0.630   25.086   18.855    6.109
     25.970  432.044    1.168    0.000    0.790    0.067    0.735   25.542   19.232    6.113
     25.980  427.632    1.088    0.000    0.786    0.033    0.712   25.164   18.915    5.744
     25.990  426.240    1.149    0.094    0.864    0.033    0.561   25.622   18.795    5.441
     26.000  427.129    1.062    0.000    0.484    0.000    0.693   25.204   18.766    5.909
     26.010  426.691    1.020    0.100    0.812    0.027    0.751   24.738   19.190    5.376
     26.020  427.356    1.088    0.000    0.814    0.067    0.769   25.144   18.078    6.314
     26.030  429.275    1.278    0.067    0.532    0.067    0.784   24.147   18.884    6.280
     26.040  427.509    1.179    0.033    0.722    0.033    0.728   23.876   18.302    6.186
     26.050  427.453    1.141    0.067    0.897    0.033    0.959   24.308   18.891    5.841
     26.060  425.652    1.035    0.067    0.600    0.060    0.784   25.123   18.856    5.597
     26.070  425.509    1.202    0.033    0.674    0.060    0.599   24.541   18.411    6.520
     26.080  421.395    1.312    0.033    0.705    0.000    0.702   23.577   18.127    5.580
     26.090  429.317    1.365    0.067    0.850    0.067    0.712   24.932   18.761    6.016
     26.100  425.917    1.304    0.067    0.906    0.160    0.693   23.902   18.425    6.232
     26.110  432.872    1.259    0.100    0.738    0.087    0.644   25.422   18.551    6.043
     26.120  431.237    1.425    0.067    0.910    0.134    0.693   24.637   18.981    6.338
     26.130  430.891    1.369    0.067    0.674    0.127    0.671   25.122   19.134    6.088
     26.140  428.996    1.107    0.067    0.715    0.100    0.606   25.646   18.374    6.081
     26.150  430.403    1.232    0.033    0.772    0.067    0.852   25.584   18.721    5.962
     26.160  428.551    1.520    0.100    0.971    0.105    0.781   25.006   18.674    6.105
     26.170  432.644    1.304    0.000    0.846    0.067    0.761   25.194   19.831    5.950
     26.180  432.210    1.282    0.167    0.681    0.134    0.610   24.855   19.021    5.812
     26.190  428.605    1.248    0.060    0.752    0.127    0.629   26.445   18.733    5.881
     26.200  433.279    1.195    0.100    0.899    0.067    0.792   25.480   19.949    6.053
     26.210  432.407    1.365    0.000    0.779    0.094    0.800   25.731   19.629    5.761
     26.220  432.935    1.445    0.067    0.949    0.187    0.777   25.304   19.408    5.837
     26.230  428.111    1.240    0.100    0.958    0.160    0.856   24.884   18.949    5.631
     26.240  435.982    1.149    0.033    1.076    0.134    0.879   26.689   19.709    6.173
     26.250  432.512    1.323    0.033    1.104    0.127    0.689   25.547   19.253    5.723
     26.260  434.324    1.054    0.067    0.913    0.060    0.784   25.661   18.913    5.981
     26.270  432.885    1.122    0.067    0.754    0.160    0.788   26.111   19.124    5.758
     26.280  432.137    0.834    0.000    0.891    0.067    0.754   25.853   20.095    6.002
     26.290  430.226    1.115    0.000    0.914    0.033    0.978   25.817   19.225    5.935
     26.300  428.291    1.137    0.033    1.022    0.100    0.883   25.443   19.293    5.763
     26.310  432.706    1.198    0.067    0.963    0.067    0.883   26.072   19.028    5.760
     26.320  430.974    1.096    0.067    0.958    0.000    0.966   25.668   19.961    5.883
     26.330  433.535    1.088    0.033    0.836    0.033    1.015   25.759   19.673    6.502
     26.340  431.129    1.160    0.000    0.605    0.067    1.034   25.299   19.650    6.015
     26.350  428.882    1.244    0.033    0.609    0.067    0.849   24.798   20.520    6.373
     26.360  428.390    1.190    0.038    0.592    0.067    0.849   24.935   18.869    6.363
     26.370  431.498    1.202    0.000    0.605    0.000    0.796   26.365   19.734    6.366
     26.380  429.002    1.285    0.067    0.567    0.134    1.012   25.872   19.377    6.384
     26.390  432.795    1.179    0.033    0.574    0.000    0.800   25.698   19.144    6.511
     26.400  426.248    1.100    0.000    0.653    0.000    0.940   25.421   20.151    6.043
     26.410  429.642    1.043    0.033    0.474    0.033    1.194   25.672   20.099    5.454
     26.420  431.701    1.009    0.033    0.630    0.067    1.080   25.616   20.234    5.807
     26.430  432.387    1.073    0.000    0.685    0.033    1.050   25.125   20.026    6.356
     26.440  433.938    1.232    0.094    0.783    0.167    1.012   25.082   20.744    6.094
     26.450  430.697    1.373    0.027    0.704    0.000    0.981   25.948   19.060    6.100
     26.460  433.483    1.259    0.033    0.732    0.033    1.080   25.408   20.036    6.880
     26.470  433.895    1.179    0.033    0.663    0.033    1.155   25.914   20.497    6.511
     26.480  432.713    1.168    0.000    0.599    0.033    1.054   25.919   20.397    6.522
     26.490  433.185    1.248    0.067    0.786    0.134    0.904   25.785   20.309    5.985
     26.500  432.605    0.978    0.000    0.716    0.033    0.840   25.628   19.482    6.240
     26.510  432.580    1.179    0.033    0.733    0.100    0.807   24.355   20.184    6.136
     26.520  432.836    1.320    0.033    0.886    0.067    0.757   25.316   20.113    5.761
     26.530  432.487    0.990    0.067    0.808    0.094    0.974   26.331   20.115    5.502
     26.540  432.767    1.149    0.033    0.793    0.033    0.652   26.130   19.636    6.203
     26.550  430.695    1.100    0.000    0.868    0.000    0.887   25.833   19.944    6.631
     26.560  430.310    0.956    0.071    0.891    0.000    0.830   25.512   19.979    6.103
     26.570  430.854    1.096    0.000    0.592    0.033    0.860   26.202   20.048    5.851
     26.580  430.076    1.153    0.000    0.764    0.060    0.807   26.271   19.991    6.170
     26.590  432.672    0.982    0.127    0.926    0.194    1.167   26.228   20.216    6.342
     26.600  431.263    1.236    0.060    0.712    0.000    1.049   25.401   20.003    6.840
     26.610  431.526    1.206    0.060    0.670    0.134    1.072   26.155   19.626    6.302
     26.620  427.833    1.081    0.165    0.652    0.100    0.947   25.150   20.955    5.734
     26.630  427.735    1.100    0.067    0.793    0.100    0.906   25.729   20.390    5.958
     26.640  433.038    1.206    0.060    0.733    0.000    0.856   26.101   20.474    6.241
     26.650  430.859    1.134    0.060    0.699    0.100    0.932   24.441   20.218    6.406
     26.660  433.667    1.020    0.033    1.064    0.033    0.985   26.229   19.960    6.313
     26.670  429.527    1.020    0.000    0.839    0.067    0.897   25.683   19.593    6.000
     26.680  432.759    1.289    0.165    0.822    0.067    0.972   25.410   20.690    5.916
     26.690  432.128    1.190    0.067    0.886    0.033    1.174   26.279   20.389    6.023
     26.700  439.591    1.195    0.027    0.840    0.033    1.224   26.841   20.776    6.116
     26.710  435.104    1.198    0.067    1.078    0.033    1.276   25.843   20.672    6.129
     26.720  431.190    1.213    0.100    1.026    0.033    1.046   25.910   19.385    6.560
     26.730  431.879    0.876    0.067    1.143    0.000    1.061   25.791   21.128    6.353
     26.740  432.440    1.134    0.067    1.089    0.033    1.057   25.926   19.621    6.072
     26.750  431.287    1.259    0.033    1.347    0.100    1.133   25.420   20.066    6.219
     26.760  431.623    1.202    0.027    1.251    0.134    0.966   26.246   19.460    6.403
     26.770  431.649    1.213    0.134    0.934    0.134    1.068   25.841   20.085    6.829
     26.780  427.409    0.884    0.067    0.899    0.033    0.818   24.670   18.766    6.051
     26.790  428.818    1.126    0.033    1.110    0.100    0.898   25.233   19.356    6.114
     26.800  428.772    1.134    0.033    1.071    0.033    0.746   25.578   19.449    6.060
     26.810  425.491    1.293    0.033    0.772    0.067    0.656   25.762   19.291    6.225
     26.820  428.070    0.956    0.060    0.990    0.094    0.781   25.797   19.901    6.633
     26.830  423.523    1.213    0.000    1.055    0.100    0.629   25.550   18.836    6.218
     26.840  427.475    1.134    0.038    0.867    0.033    0.565   25.234   19.900    6.458
     26.850  429.466    0.956    0.067    0.910    0.033    0.595   24.826   19.855    6.044
     26.860  431.656    1.160    0.027    0.939    0.067    0.716   26.354   20.082    6.304
     26.870  433.202    1.035    0.094    0.857    0.033    0.670   24.814   20.799    6.304
     26.880  431.172    1.047    0.134    0.946    0.127    0.667   25.391   20.309    6.031
     26.890  436.226    0.876    0.033    0.826    0.033    0.682   25.481   20.707    6.162
     26.900  428.016    1.100    0.000    0.770    0.000    0.708   25.314   20.673    6.336
     26.910  432.579    1.153    0.098    0.557    0.100    0.802   24.805   19.905    6.079
     26.920  427.565    0.956    0.000    0.776    0.033    0.863   25.190   19.841    5.812
     26.930  425.220    1.035    0.000    0.737    0.000    0.670   25.574   19.631    5.875
     26.940  430.433    0.956    0.000    0.405    0.000    0.936   26.398   19.425    5.869
     26.950  429.488    1.062    0.000    0.556    0.000    0.867   25.946   20.441    5.871
     26.960  433.456    0.940    0.094    0.751    0.067    0.917   26.368   19.758    6.216
     26.970  427.066    0.990    0.033    0.667    0.067    0.773   26.294   19.114    6.351
     26.980  430.240    0.910    0.060    1.048    0.033    0.542   26.132   18.868    6.440
     26.990  427.595    1.157    0.000    0.850    0.100    0.584   25.851   20.229    5.926
     27.000  430.532    0.956    0.067    0.889    0.067    0.781   25.381   21.871    6.557
     27.010  433.161    0.903    0.000    1.037    0.000    0.735   27.064   19.530    6.630
     27.020  431.046    1.134    0.000    0.738    0.000    0.841   25.939   19.809    7.103
     27.030  430.491    1.069    0.000    0.838    0.027    0.955   26.659   19.995    6.419
     27.040  432.804    1.020    0.027    0.669    0.000    0.849   27.404   19.938    6.036
     27.050  426.973    0.982    0.033    0.638    0.033    0.792   26.417   19.170    5.743
     27.060  428.792    1.035    0.033    0.694    0.067    0.711   26.721   18.799    5.697
     27.070  429.213    1.141    0.033    0.519    0.000    0.807   26.175   19.405    5.720
     27.080  427.854    0.974    0.071    0.614    0.067    0.799   26.446   20.373    5.857
     27.090  429.481    0.876    0.033    0.540    0.100    0.792   26.160   19.988    6.294
     27.100  431.956    0.956    0.067    0.686    0.100    0.712   26.452   19.843    5.889
     27.110  433.983    0.982    0.033    0.617    0.127    0.860   26.410   19.321    5.879
     27.120  433.967    1.088    0.033    0.680    0.100    0.814   25.075   19.931    6.160
     27.130  435.343    0.823    0.067    0.669    0.000    0.784   25.838   19.893    6.629
     27.140  431.613    0.929    0.033    0.670    0.134    0.872   25.737   19.784    6.188
     27.150  427.110    0.903    0.033    0.744    0.000    0.751   26.065   19.162    5.660
     27.160  428.461    0.903    0.033    0.744    0.033    0.890   25.339   19.906    5.631
     27.170  429.333    1.016    0.000    0.670    0.067    0.663   25.212   18.964    5.906
     27.180  428.056    1.069    0.105    0.581    0.033    0.796   25.930   19.860    6.322
     27.190  426.140    0.914    0.000    0.644    0.000    0.803   25.655   19.653    6.359
     27.200  429.535    1.081    0.033    0.621    0.134    0.743   26.005   19.689    6.100
     27.210  431.349    1.255    0.067    0.633    0.033    0.985   24.877   19.890    5.830
     27.220  429.820    1.115    0.067    0.670    0.167    0.754   24.982   20.196    6.092
     27.230  426.988    1.153    0.000    0.598    0.033    0.773   25.467   19.303    6.011
     27.240  427.718    0.876    0.067    0.704    0.160    0.739   25.218   18.899    5.881
     27.250  428.350    1.221    0.033    0.680    0.033    0.879   25.447   19.038    6.196
     27.260  423.818    1.073    0.033    0.658    0.100    0.712   25.246   19.426    5.947
     27.270  426.683    1.100    0.060    0.658    0.000    0.686   26.155   19.406    5.864
     27.280  422.419    1.088    0.033    0.697    0.033    0.898   26.130   19.002    6.354
     27.290  422.601    0.937    0.134    0.822    0.033    0.724   25.357   19.773    5.719
     27.300  427.399    1.009    0.033    0.683    0.067    0.629   26.386   19.187    5.919
     27.310  424.219    1.115    0.067    0.705    0.160    0.876   24.498   18.739    6.341
     27.320  429.231    1.009    0.134    0.743    0.067    0.652   26.885   19.395    5.783
     27.330  425.852    0.929    0.100    0.605    0.127    0.754   24.779   18.944    6.149
     27.340  432.016    1.134    0.067    0.346    0.067    0.785   25.925   18.955    6.702
     27.350  431.420    1.047    0.033    0.550    0.000    0.796   26.965   18.859    6.008
     27.360  428.818    1.054    0.033    0.732    0.100    0.898   25.927   19.910    6.417
     27.370  431.792    1.153    0.100    0.603    0.033    0.920   26.371   19.034    5.903
     27.380  429.221    1.126    0.000    0.665    0.033    0.826   25.371   18.996    5.645
     27.390  430.521    1.020    0.000    0.507    0.000    0.791   25.163   19.169    5.725
     27.400  432.759    0.956    0.033    0.743    0.067    0.955   25.853   20.377    6.170
     27.410  428.890    1.062    0.033    0.755    0.134    0.720   26.023   19.668    6.107
     27.420  428.967    0.929    0.067    0.535    0.100    0.893   25.788   19.128    5.956
     27.430  428.467    1.115    0.033    0.526    0.100    0.731   25.738   18.340    5.896
     27.440  427.364    1.009    0.000    0.760    0.000    0.617   25.904   18.379    5.606
     27.450  427.368    1.047    0.067    0.504    0.100    0.814   24.998   18.783    5.850
     27.460  429.717    1.073    0.033    0.447    0.100    0.636   25.145   18.782    5.407
     27.470  425.689    1.028    0.033    0.584    0.100    0.666   26.199   18.581    6.067
     27.480  430.075    1.020    0.000    0.538    0.134    0.830   26.223   19.555    6.488
     27.490  425.441    1.005    0.033    0.648    0.127    0.622   25.501   18.976    6.020
     27.500  425.658    1.213    0.033    0.533    0.134    0.697   26.919   18.368    6.058
     27.510  428.857    1.248    0.100    0.406    0.167    0.701   25.618   18.499    5.754
     27.520  425.561    1.164    0.060    0.607    0.067    0.652   26.413   19.603    5.471
     27.530  432.437    1.176    0.033    0.641    0.134    0.875   25.538   19.565    5.657
     27.540  429.154    1.088    0.000    0.447    0.000    0.856   25.608   18.966    5.987
     27.550  426.640    1.043    0.067    0.605    0.067    0.788   25.695   19.495    5.829
     27.560  428.123    1.073    0.033    0.585    0.033    0.879   26.252   19.606    6.445
     27.570  425.168    1.267    0.033    0.687    0.100    0.815   25.886   19.486    5.838
     27.580  431.858    1.069    0.033    0.658    0.100    0.807   25.847   19.661    6.492
     27.590  426.865    0.823    0.094    0.761    0.033    0.701   25.542   19.469    5.922
     27.600  434.240    0.849    0.033    0.754    0.100    0.716   26.305   20.200    6.456
     27.610  429.479    1.304    0.000    0.772    0.000    0.833   26.192   19.727    6.339
     27.620  427.203    1.016    0.000    0.634    0.033    0.822   25.883   20.300    5.986
     27.630  425.489    0.690    0.033    0.607    0.067    0.826   25.862   19.883    6.205
     27.640  427.095    0.823    0.067    0.758    0.033    0.636   25.677   18.824    5.754
     27.650  430.300    1.160    0.033    0.804    0.194    0.765   26.055   20.261    6.320
     27.660  426.546    1.179    0.033    0.744    0.067    0.557   25.625   19.208    5.890
     27.670  428.919    1.042    0.033    0.667    0.067    0.599   26.147   18.630    6.523
     27.680  425.758    1.073    0.000    0.491    0.127    0.659   25.194   19.854    6.348
     27.690  428.466    1.009    0.033    0.658    0.067    0.765   25.979   20.047    5.700
     27.700  423.313    0.982    0.067    0.773    0.027    0.750   25.210   19.534    5.806
     27.710  428.885    1.088    0.027    0.667    0.187    0.701   25.298   19.473    6.150
     27.720  426.198    1.126    0.033    0.578    0.100    0.515   24.893   19.835    5.882
     27.730  429.656    1.339    0.033    0.574    0.033    0.557   26.388   19.571    6.195
     27.740  430.519    1.232    0.033    0.785    0.067    0.591   26.649   19.709    5.569
     27.750  424.538    1.183    0.033    0.567    0.094    0.637   25.461   19.760    6.190
     27.760  432.506    1.047    0.033    0.598    0.067    0.652   26.119   19.403    6.651
     27.770  425.687    1.043    0.033    0.725    0.000    0.462   26.336   19.481    5.929
     27.780  430.193    1.134    0.033    0.581    0.067    0.626   25.699   19.876    5.586
     27.790  429.077    0.963    0.000    0.767    0.067    0.629   24.388   19.436    6.354
     27.800  431.585    1.096    0.033    0.688    0.067    0.629   25.497   19.902    5.998
     27.810  430.814    1.035    0.067    0.722    0.134    0.921   24.883   19.885    5.672
     27.820  428.619    1.047    0.000    0.532    0.060    0.906   25.489   19.582    5.718
     27.830  432.543    0.929    0.033    0.598    0.067    0.917   24.802   20.354    5.538
     27.840  428.642    1.126    0.067    0.466    0.100    1.023   24.402   20.652    5.695
     27.850  432.237    1.069    0.060    0.631    0.067    0.918   25.542   21.105    5.828
     27.860  429.908    0.910    0.060    0.593    0.167    0.857   24.827   20.471    5.814
     27.870  431.878    0.982    0.060    0.738    0.134    0.765   25.184   20.093    5.609
     27.880  432.613    1.009    0.000    0.553    0.000    0.803   25.851   20.116    5.588
     27.890  431.712    0.990    0.000    0.447    0.067    0.834   25.602   20.281    5.757
     27.900  430.732    0.914    0.094    0.458    0.033    0.823   24.149   20.568    5.878
     27.910  431.511    0.929    0.033    0.751    0.033    0.780   25.738   20.298    5.505
     27.920  436.024    0.982    0.033    0.586    0.033    0.883   26.114   20.902    5.819
     27.930  434.807    0.940    0.033    0.447    0.134    0.905   26.141   20.714    5.786
     27.940  430.393    1.054    0.033    0.454    0.067    0.917   24.658   19.610    5.386
     27.950  430.562    0.887    0.033    0.598    0.060    0.804   25.667   20.170    5.441
     27.960  433.544    1.009    0.000    0.413    0.067    0.985   25.225   19.266    6.050
     27.970  433.466    1.009    0.033    0.367    0.033    0.939   26.579   19.138    5.424
     27.980  430.024    0.876    0.033    0.433    0.067    0.913   25.672   20.072    5.709
     27.990  432.312    0.956    0.060    0.605    0.067    1.000   25.568   19.356    6.121
     28.000  433.076    1.069    0.033    0.551    0.033    0.943   24.941   20.290    5.540
     28.010  433.959    0.903    0.033    0.600    0.094    1.023   26.470   20.900    5.463
     28.020  432.271    1.020    0.033    0.514    0.033    0.773   25.359   20.956    5.572
     28.030  435.080    1.096    0.033    0.586    0.100    1.148   25.099   20.534    5.783
     28.040  431.812    1.009    0.067    0.691    0.134    0.678   25.952   19.762    5.675
     28.050  430.735    0.963    0.000    0.687    0.033    0.796   26.387   20.195    5.788
     28.060  430.839    1.062    0.033    0.427    0.134    0.917   26.154   19.924    5.779
     28.070  432.671    1.069    0.033    0.598    0.167    0.603   25.962   19.909    5.703
     28.080  430.997    0.895    0.067    0.507    0.160    0.762   25.167   19.274    5.320
     28.090  431.282    0.967    0.000    0.427    0.033    0.837   26.707   20.134    5.520
     28.100  432.003    0.963    0.033    0.353    0.033    0.890   25.084   20.069    5.167
     28.110  428.922    1.062    0.000    0.525    0.100    0.951   25.877   18.953    5.376
     28.120  427.937    1.123    0.060    0.684    0.113    0.962   25.535   18.714    5.589
     28.130  430.021    1.069    0.033    0.466    0.100    0.939   26.253   19.110    5.677
     28.140  427.683    1.081    0.033    0.452    0.134    0.989   25.900   19.558    5.837
     28.150  427.065    0.823    0.067    0.418    0.033    0.977   26.704   19.857    5.579
     28.160  427.638    1.073    0.100    0.605    0.033    1.064   25.179   19.387    6.264
     28.170  427.304    1.141    0.094    0.253    0.067    0.871   25.136   19.023    6.093
     28.180  428.476    0.857    0.067    0.507    0.160    0.856   25.373   19.416    6.368
     28.190  429.644    1.039    0.033    0.440    0.060    0.739   24.838   19.985    6.009
     28.200  430.354    1.009    0.033    0.579    0.060    0.701   25.526   19.977    5.912
     28.210  431.053    1.035    0.033    0.500    0.060    0.750   25.994   19.562    5.937
     28.220  426.620    1.308    0.033    0.473    0.000    0.621   25.281   18.459    5.652
     28.230  429.904    0.849    0.033    0.631    0.100    0.542   26.281   19.249    6.315
     28.240  426.645    1.088    0.067    0.540    0.160    0.701   25.469   18.836    6.138
     28.250  428.921    0.993    0.105    0.631    0.134    0.670   26.389   19.371    5.371
     28.260  428.989    1.069    0.067    0.493    0.067    0.686   25.823   19.330    5.643
     28.270  429.662    0.956    0.033    0.480    0.060    0.675   24.541   18.591    5.561
     28.280  426.284    0.823    0.067    0.480    0.067    1.053   25.765   19.239    5.668
     28.290  430.752    0.937    0.067    0.500    0.060    0.894   25.724   19.379    5.733
     28.300  429.287    1.115    0.060    0.387    0.067    0.587   25.286   19.347    5.880
     28.310  429.900    1.137    0.060    0.546    0.000    0.678   24.787   18.919    5.355
     28.320  429.655    1.062    0.000    0.364    0.000    0.591   25.085   19.595    5.883
     28.330  427.885    1.141    0.033    0.538    0.000    0.572   24.855   19.344    6.129
     28.340  429.703    1.047    0.000    0.447    0.033    0.659   25.648   19.184    6.387
     28.350  426.383    1.062    0.094    0.473    0.094    0.761   25.144   19.397    5.494
     28.360  427.206    0.937    0.033    0.451    0.067    0.640   26.376   19.866    5.862
     28.370  427.187    1.202    0.067    0.651    0.134    0.698   25.410   19.414    4.969
     28.380  433.233    1.126    0.138    0.413    0.060    0.751   25.384   20.029    5.786
     28.390  431.590    0.937    0.000    0.292    0.094    0.837   26.186   19.292    5.884
     28.400  431.295    0.910    0.033    0.542    0.033    0.939   26.315   19.637    5.560
     28.410  428.603    0.849    0.060    0.440    0.127    0.728   25.077   19.604    5.664
     28.420  435.551    1.187    0.027    0.497    0.094    0.959   25.722   19.155    5.573
     28.430  430.271    1.168    0.000    0.411    0.033    0.860   25.700   18.973    5.756
     28.440  430.901    1.202    0.000    0.440    0.033    0.784   25.635   19.777    5.842
     28.450  432.915    1.229    0.033    0.540    0.127    0.897   26.323   19.299    6.201
     28.460  425.947    1.100    0.033    0.595    0.000    0.921   26.013   18.865    6.183
     28.470  432.633    1.115    0.033    0.514    0.033    0.769   25.910   19.650    5.340
     28.480  426.910    1.229    0.000    0.715    0.033    0.841   25.059   19.767    6.246
     28.490  424.264    1.088    0.100    0.715    0.033    0.852   25.855   18.523    5.642
     28.500  426.798    1.009    0.033    0.593    0.000    0.716   25.620   19.577    6.649
     28.510  429.332    1.176    0.100    0.646    0.067    0.686   25.429   20.033    5.883
     28.520  429.479    1.084    0.000    0.616    0.033    0.924   26.147   21.105    5.841
     28.530  430.255    1.354    0.033    0.557    0.033    0.818   26.464   21.065    5.480
     28.540  430.867    1.335    0.033    0.581    0.067    0.773   26.304   19.926    5.750
     28.550  434.596    1.054    0.033    0.666    0.067    0.796   25.975   19.551    5.587
     28.560  429.708    1.123    0.000    0.605    0.033    0.792   25.579   20.362    6.041
     28.570  431.500    1.229    0.100    0.504    0.000    0.777   25.324   20.168    5.652
     28.580  430.151    1.123    0.060    0.398    0.067    0.648   25.817   19.927    5.902
     28.590  429.557    1.047    0.033    0.478    0.000    0.860   25.201   19.725    5.859
     28.600  427.698    1.081    0.000    0.487    0.060    0.795   25.292   20.096    5.266
     28.610  426.379    1.115    0.033    0.571    0.000    0.795   26.072   19.299    5.425
     28.620  425.603    0.929    0.060    0.593    0.067    0.807   25.745   19.642    4.984
     28.630  425.949    1.100    0.000    0.762    0.033    0.769   25.997   19.444    5.011
     28.640  425.436    0.956    0.067    0.736    0.000    0.875   26.392   18.382    5.231
     28.650  429.605    1.062    0.027    0.741    0.033    0.765   25.496   19.645    5.296
     28.660  430.804    0.937    0.060    0.765    0.000    0.910   26.149   19.305    5.558
     28.670  431.271    1.009    0.000    0.761    0.000    0.823   25.974   18.859    5.543
     28.680  430.261    0.993    0.000    0.723    0.000    0.781   27.015   19.993    5.383
     28.690  430.230    0.724    0.000    0.937    0.060    0.913   26.307   19.064    5.716
     28.700  430.767    1.035    0.060    0.750    0.060    0.811   26.477   19.206    5.407
     28.710  433.517    1.084    0.060    0.716    0.094    0.754   26.183   18.959    5.537
     28.720  433.887    1.001    0.027    0.660    0.000    0.773   26.534   18.668    5.161
     28.730  429.920    0.903    0.033    0.658    0.060    0.909   26.490   19.334    5.343
     28.740  434.210    0.967    0.067    0.620    0.067    0.841   27.172   19.569    5.307
     28.750  430.568    0.929    0.060    0.391    0.165    1.042   26.150   19.163    5.982
     28.760  427.557    0.823    0.127    0.630    0.165    0.940   25.944   19.926    5.725
     28.770  432.598    0.717    0.000    0.466    0.105    0.845   25.292   19.988    5.715
     28.780  425.331    0.982    0.033    0.473    0.100    0.747   25.688   19.366    5.483
     28.790  427.874    0.849    0.027    0.526    0.094    0.955   26.185   18.738    5.176
     28.800  430.120    0.690    0.027    0.511    0.100    0.982   26.083   20.077    5.890
     28.810  426.967    0.956    0.033    0.433    0.100    0.784   25.275   19.918    5.968
     28.820  426.560    0.982    0.033    0.519    0.134    0.561   25.822   20.363    5.994
     28.830  427.757    0.963    0.094    0.518    0.160    0.610   25.554   19.940    6.115
     28.840  429.756    1.001    0.094    0.545    0.100    0.618   25.603   19.767    5.562
     28.850  432.320    1.016    0.100    0.473    0.134    0.788   27.493   19.891    6.131
     28.860  429.768    0.982    0.000    0.459    0.094    0.872   24.647   20.632    6.085
     28.870  425.765    1.062    0.033    0.447    0.067    0.928   25.156   19.596    5.648
     28.880  424.817    1.005    0.160    0.533    0.227    0.807   25.173   19.900    5.713
     28.890  425.901    0.990    0.094    0.490    0.067    0.804   25.473   20.051    6.064
     28.900  428.001    1.100    0.033    0.598    0.000    0.826   25.130   19.585    5.990
     28.910  427.909    1.153    0.033    0.466    0.100    0.679   25.933   19.888    5.655
     28.920  430.439    1.213    0.033    0.517    0.100    0.602   25.220   19.819    5.824
     28.930  427.789    1.240    0.000    0.440    0.033    0.636   24.355   20.030    5.718
     28.940  425.480    1.176    0.033    0.447    0.067    0.617   24.536   19.020    5.540
     28.950  426.636    1.115    0.000    0.444    0.067    0.622   25.392   19.875    5.748
     28.960  427.092    1.137    0.000    0.645    0.060    0.603   24.321   19.372    5.795
     28.970  425.294    1.285    0.033    0.963    0.138    0.674   24.725   19.273    5.449
     28.980  428.500    1.206    0.033    1.146    0.033    0.701   24.680   19.721    5.779
     28.990  430.311    1.229    0.033    1.024    0.100    0.643   25.064   19.318    5.608
     29.000  430.055    1.229    0.000    1.090    0.134    0.515   25.581   20.771    5.868
     29.010  432.014    0.929    0.000    1.048    0.100    0.542   25.574   20.557    6.088
     29.020  428.980    1.149    0.033    1.034    0.167    0.595   25.541   19.352    6.066
     29.030  427.260    1.016    0.033    0.924    0.067    0.598   25.728   19.253    5.834
     29.040  426.578    0.963    0.033    0.917    0.154    0.644   25.784   19.014    5.397
     29.050  430.251    1.396    0.033    0.970    0.134    0.534   25.217   19.277    5.508
     29.060  427.595    1.187    0.033    1.019    0.100    0.545   24.590   19.462    5.525
     29.070  427.062    1.445    0.100    1.155    0.160    0.534   25.263   19.567    5.838
     29.080  430.488    1.149    0.067    1.053    0.067    0.666   25.408   19.824    5.862
     29.090  431.410    0.993    0.060    1.041    0.160    0.637   25.439   19.271    5.780
     29.100  435.925    1.043    0.000    0.812    0.033    0.489   25.988   20.018    6.258
     29.110  425.732    1.278    0.000    0.896    0.000    0.621   25.023   20.004    6.361
     29.120  430.261    1.315    0.000    0.906    0.100    0.466   24.884   19.438    6.277
     29.130  428.758    1.123    0.000    1.054    0.067    0.617   25.629   19.737    6.131
     29.140  433.020    0.956    0.033    1.026    0.134    0.606   26.389   19.682    6.181
     29.150  432.548    0.963    0.094    1.258    0.060    0.712   25.328   19.944    6.492
     29.160  429.396    0.876    0.067    1.107    0.060    0.617   24.992   19.438    5.622
     29.170  435.854    1.054    0.000    1.238    0.060    0.572   25.568   19.226    6.047
     29.180  430.198    1.137    0.033    1.068    0.105    0.561   25.071   19.816    6.367
     29.190  429.180    1.118    0.033    1.184    0.000    0.500   25.217   20.078    6.083
     29.200  432.906    1.001    0.000    1.068    0.033    0.598   24.805   20.579    6.108
     29.210  432.538    0.940    0.000    1.177    0.000    0.595   24.414   20.559    6.521
     29.220  434.510    0.956    0.033    1.064    0.027    0.557   25.874   21.316    6.163
     29.230  432.206    0.876    0.033    1.044    0.060    0.655   26.534   20.338    5.839
     29.240  428.004    1.084    0.000    0.949    0.100    0.587   25.582   19.825    6.589
     29.250  433.239    1.156    0.067    1.244    0.067    0.500   25.936   20.122    5.756
     29.260  431.849    0.914    0.033    1.160    0.033    0.625   25.950   19.570    6.081
     29.270  435.498    0.993    0.000    1.040    0.027    0.640   25.927   21.208    6.052
     29.280  432.614    1.081    0.033    0.817    0.100    0.572   25.853   20.932    5.882
     29.290  431.759    0.974    0.000    0.850    0.205    0.594   25.639   20.307    6.051
     29.300  429.809    1.043    0.067    1.161    0.094    0.584   25.264   20.984    6.057
     29.310  433.726    1.100    0.094    0.888    0.167    0.602   25.455   20.821    5.746
     29.320  435.015    1.005    0.033    0.928    0.134    0.507   26.207   20.504    5.434
     29.330  431.422    1.047    0.067    1.037    0.127    0.617   25.344   21.051    6.501
     29.340  428.073    0.993    0.033    0.970    0.100    0.633   25.787   21.029    6.405
     29.350  431.838    1.137    0.000    0.984    0.067    0.450   26.602   20.666    5.825
     29.360  431.348    1.096    0.067    1.089    0.127    0.606   25.365   21.354    6.519
     29.370  435.681    1.062    0.094    0.991    0.160    0.637   26.358   21.200    6.075
     29.380  437.603    0.990    0.000    0.960    0.201    0.791   26.975   21.465    6.377
     29.390  437.320    0.982    0.094    1.202    0.100    0.610   26.832   20.487    6.475
     29.400  435.657    1.043    0.094    0.977    0.100    0.518   26.658   20.628    6.641
     29.410  435.646    1.088    0.067    0.939    0.067    0.644   26.709   20.443    6.458
     29.420  436.747    1.134    0.033    1.138    0.060    0.659   26.286   20.604    6.003
     29.430  434.765    1.020    0.000    1.119    0.094    0.579   25.741   21.098    6.097
     29.440  436.070    0.743    0.100    0.980    0.033    0.636   26.673   20.699    6.449
     29.450  431.690    0.819    0.033    0.886    0.100    0.715   26.741   21.165    6.093
     29.460  437.024    1.229    0.094    1.111    0.067    0.670   25.842   21.465    5.912
     29.470  429.733    1.073    0.033    1.182    0.100    0.507   26.721   21.090    5.826
     29.480  426.390    0.982    0.060    1.139    0.033    0.697   26.281   20.904    6.130
     29.490  432.989    1.176    0.000    0.897    0.067    0.871   26.447   20.804    5.581
     29.500  431.316    1.062    0.000    1.051    0.100    0.788   26.994   21.017    5.887
     29.510  436.264    1.255    0.033    1.284    0.160    0.689   27.022   21.597    6.531
     29.520  431.395    1.229    0.033    1.400    0.100    0.761   26.750   20.420    6.266
     29.530  433.683    1.081    0.067    1.228    0.094    0.754   26.527   20.623    6.121
     29.540  431.102    1.312    0.160    1.378    0.160    0.784   26.574   21.517    5.933
     29.550  430.325    1.115    0.000    1.355    0.100    0.826   26.428   20.192    6.307
     29.560  436.138    1.016    0.033    1.460    0.094    0.962   27.662   21.894    5.546
     29.570  434.949    1.123    0.067    1.304    0.033    0.701   27.454   20.799    6.141
     29.580  435.208    1.047    0.067    1.246    0.033    0.758   27.391   21.210    6.185
     29.590  435.537    1.126    0.194    1.438    0.060    0.841   27.518   20.379    6.358
     29.600  434.752    1.301    0.033    1.065    0.000    0.587   27.083   21.022    6.350
     29.610  434.640    1.100    0.033    1.086    0.000    0.670   26.657   21.440    6.594
     29.620  434.707    1.312    0.000    1.173    0.000    0.818   25.919   21.635    6.512
     29.630  432.706    1.168    0.038    1.101    0.094    0.655   25.764   21.477    6.266
     29.640  435.367    1.088    0.067    1.011    0.060    0.614   26.590   21.260    6.047
     29.650  431.409    1.153    0.033    0.923    0.027    0.705   25.223   20.883    6.568
     29.660  433.298    1.088    0.033    1.196    0.067    0.784   26.177   20.859    6.342
     29.670  431.136    1.047    0.000    1.090    0.033    0.777   24.781   20.461    6.199
     29.680  433.098    1.149    0.000    1.343    0.033    0.781   26.016   20.823    5.839
     29.690  434.907    1.107    0.060    1.315    0.033    0.735   25.882   21.513    6.606
     29.700  429.937    1.221    0.000    1.311    0.060    0.686   25.691   21.753    5.797
     29.710  434.304    1.267    0.000    1.119    0.000    0.554   26.401   21.677    6.173
     29.720  429.676    1.088    0.000    1.103    0.000    0.614   26.355   21.167    5.633
     29.730  430.710    1.482    0.000    1.055    0.000    0.535   26.240   20.901    5.988
     29.740  432.314    1.407    0.000    1.186    0.033    0.451   26.538   20.499    6.031
     29.750  434.148    1.248    0.071    1.234    0.053    0.709   25.938   21.135    6.672
     29.760  433.312    1.221    0.027    1.255    0.027    0.667   26.654   21.298    6.192
     29.770  429.949    1.259    0.000    1.542    0.033    0.751   25.924   20.584    5.680
     29.780  431.396    1.248    0.000    1.325    0.067    0.534   25.700   20.607    5.826
     29.790  429.515    1.009    0.033    1.269    0.033    0.769   27.271   20.870    6.156
     29.800  431.941    1.035    0.000    1.206    0.000    0.628   26.804   21.106    5.723
     29.810  430.996    1.062    0.000    1.024    0.067    0.666   26.679   21.102    6.195
     29.820  430.836    1.179    0.000    1.083    0.033    0.693   26.611   21.159    5.730
     29.830  431.052    1.206    0.000    1.156    0.033    0.955   25.577   21.028    4.852
     29.840  429.640    1.392    0.060    1.234    0.067    0.746   27.019   21.099    5.970
     29.850  431.378    1.248    0.000    1.091    0.071    0.814   25.554   21.559    6.122
     29.860  431.841    1.414    0.000    1.213    0.000    0.696   26.052   21.321    5.395
     29.870  429.444    1.274    0.033    1.093    0.033    0.846   26.621   21.604    5.882
     29.880  424.256    1.195    0.000    1.082    0.033    0.663   26.669   20.278    5.967
     29.890  427.399    1.179    0.067    1.170    0.033    0.913   25.520   20.671    5.794
     29.900  428.032    1.160    0.067    1.198    0.134    0.826   26.267   21.965    6.067
     29.910  430.237    1.168    0.033    1.231    0.127    0.671   24.998   21.959    6.081
     29.920  424.284    1.153    0.094    1.325    0.033    0.867   26.443   20.943    5.431
     29.930  422.230    1.088    0.067    1.113    0.100    0.826   25.494   21.782    5.060
     29.940  424.697    1.096    0.127    1.104    0.154    0.735   25.185   20.366    5.611
     29.950  426.914    1.123    0.060    1.140    0.100    0.652   25.154   21.121    6.506
     29.960  428.718    1.229    0.094    0.817    0.000    0.936   25.820   21.167    6.464
     29.970  430.176    1.149    0.067    1.150    0.094    0.739   26.627   20.862    6.289
     29.980  423.931    1.141    0.033    0.742    0.067    0.845   25.056   20.667    6.071
     29.990  427.704    1.206    0.067    0.939    0.060    0.781   25.880   20.926    6.068
     30.000  423.090    1.206    0.067    1.024    0.067    0.856   25.491   21.222    6.235
     30.010  426.368    1.035    0.067    0.966    0.060    0.906   25.037   21.370    5.954
     30.020  424.325    1.035    0.033    0.992    0.067    0.856   25.265   20.839    5.666
     30.030  427.631    0.993    0.033    1.113    0.060    1.190   25.569   21.364    6.078
     30.040  426.834    1.100    0.033    0.885    0.000    0.860   26.473   21.202    6.118
     30.050  429.599    0.993    0.067    0.921    0.067    0.985   26.630   21.188    6.410
     30.060  429.665    1.062    0.033    1.014    0.033    0.963   25.984   20.124    6.532
     30.070  431.603    1.141    0.067    1.308    0.033    1.001   25.935   20.984    6.020
     30.080  432.303    1.327    0.033    1.125    0.033    0.841   26.010   21.455    6.171
     30.090  431.916    1.285    0.033    1.226    0.033    1.046   25.946   20.931    5.763
     30.100  430.898    1.141    0.033    1.195    0.060    0.946   26.884   20.988    6.152
     30.110  428.862    1.096    0.038    0.997    0.033    0.675   26.394   20.364    6.073
     30.120  430.773    1.187    0.000    1.097    0.000    0.833   25.451   20.557    6.282
     30.130  431.149    1.179    0.000    1.118    0.060    0.803   26.117   20.890    6.405
     30.140  430.626    1.149    0.000    0.893    0.033    0.867   26.400   21.017    6.850
     30.150  431.627    1.123    0.038    0.782    0.033    0.943   25.748   21.046    6.206
     30.160  432.389    1.123    0.000    0.910    0.033    0.921   26.080   20.914    6.468
     30.170  431.041    1.081    0.000    0.759    0.033    0.992   25.999   22.175    6.144
     30.180  431.125    1.195    0.000    0.914    0.033    1.075   25.972   21.154    6.179
     30.190  431.107    1.244    0.071    0.997    0.067    0.959   26.050   20.382    6.281
     30.200  429.982    0.982    0.033    1.023    0.033    0.751   26.062   21.443    6.266
     30.210  429.590    1.176    0.033    0.879    0.033    0.890   25.596   21.348    6.513
     30.220  432.362    0.990    0.000    0.692    0.000    0.807   26.925   21.071    5.638
     30.230  427.741    1.293    0.033    0.819    0.033    0.678   25.958   21.040    6.413
     30.240  430.544    1.035    0.100    0.787    0.067    0.962   26.655   21.023    5.967
     30.250  434.737    1.073    0.067    0.980    0.033    0.742   27.557   21.081    6.094
     30.260  427.327    1.240    0.033    1.078    0.033    0.773   25.904   20.018    6.137
     30.270  430.681    1.270    0.060    0.973    0.060    0.716   24.884   21.225    6.031
     30.280  431.715    1.217    0.067    0.917    0.033    0.652   26.374   20.856    6.332
     30.290  435.485    1.312    0.033    0.951    0.127    0.909   26.713   21.135    6.628
     30.300  432.531    1.123    0.033    0.977    0.033    0.788   26.289   20.458    6.853
     30.310  431.205    1.179    0.100    1.022    0.071    0.811   26.341   20.575    6.639
     30.320  431.312    1.100    0.000    1.124    0.033    0.981   26.556   21.293    6.006
     30.330  436.247    1.202    0.027    1.094    0.033    1.121   27.102   21.284    5.910
     30.340  430.443    1.373    0.000    1.057    0.067    0.857   25.696   20.694    6.251
     30.350  426.977    1.232    0.033    0.932    0.000    0.978   26.207   20.637    6.098
     30.360  429.323    1.153    0.100    1.160    0.067    0.940   27.047   20.373    6.406
     30.370  434.442    1.047    0.000    1.150    0.000    0.754   26.658   21.059    6.505
     30.380  435.097    1.232    0.000    1.128    0.000    0.716   26.543   20.834    5.945
     30.390  435.787    1.232    0.000    1.153    0.033    0.769   26.369   21.103    6.606
     30.400  431.900    1.035    0.100    1.261    0.033    0.897   26.359   20.918    6.514
     30.410  432.420    0.903    0.000    1.053    0.067    0.939   26.322   21.069    6.254
     30.420  430.486    1.115    0.038    1.088    0.000    0.798   25.947   21.043    6.274
     30.430  428.204    1.206    0.000    1.079    0.067    0.962   25.659   21.240    6.308
     30.440  425.729    1.115    0.033    0.861    0.000    0.992   26.476   21.177    6.022
     30.450  433.125    1.035    0.000    0.783    0.033    0.837   27.575   21.558    6.097
     30.460  432.170    0.929    0.105    0.785    0.033    0.913   26.878   20.704    6.041
     30.470  432.661    1.043    0.038    0.877    0.033    0.981   27.586   20.162    6.109
     30.480  427.401    0.963    0.033    0.794    0.033    0.951   26.761   19.592    6.480
     30.490  430.115    1.134    0.000    0.726    0.000    0.966   26.404   20.905    6.197
     30.500  427.567    1.195    0.000    0.690    0.094    0.863   26.121   20.318    6.100
     30.510  428.606    1.187    0.000    0.434    0.094    1.230   26.390   21.469    6.381
     30.520  426.525    1.062    0.000    0.600    0.033    1.068   26.457   20.144    6.610
     30.530  431.543    1.137    0.000    0.398    0.033    0.886   26.646   20.874    5.643
     30.540  423.138    1.043    0.000    0.605    0.033    0.996   26.784   19.414    6.403
     30.550  429.053    1.062    0.000    0.474    0.000    1.006   26.501   20.915    6.380
     30.560  426.979    1.221    0.038    0.431    0.000    0.883   25.930   20.445    6.413
     30.570  426.196    1.153    0.071    0.743    0.000    1.026   27.295   20.403    6.087
     30.580  429.276    0.956    0.000    0.565    0.033    0.925   26.499   20.511    6.499
     30.590  426.212    1.187    0.033    0.685    0.060    0.727   27.001   19.137    6.310
     30.600  426.436    1.062    0.038    0.870    0.033    0.826   27.438   19.437    6.264
     30.610  429.616    0.982    0.000    0.697    0.033    0.951   26.141   19.802    6.906
     30.620  428.111    1.115    0.033    0.458    0.000    0.894   26.927   19.910    6.600
     30.630  425.219    1.016    0.071    0.554    0.087    0.792   26.480   18.847    6.675
     30.640  428.134    1.016    0.000    0.725    0.094    0.837   26.644   20.453    6.293
     30.650  434.296    1.259    0.033    0.603    0.000    0.818   27.259   18.593    6.445
     30.660  434.156    1.141    0.033    0.592    0.094    0.727   26.890   19.512    6.770
     30.670  431.127    1.229    0.067    0.949    0.033    0.598   27.295   19.097    6.343
     30.680  434.250    1.376    0.000    0.879    0.033    0.743   27.119   19.572    6.385
     30.690  432.557    1.195    0.033    0.847    0.087    0.689   28.345   18.701    6.622
     30.700  429.688    1.467    0.000    0.914    0.033    0.875   26.876   19.116    6.836
     30.710  428.377    1.645    0.000    0.974    0.033    0.893   26.629   19.786    6.218
     30.720  429.508    1.141    0.060    0.765    0.027    0.841   27.671   19.235    6.341
     30.730  429.935    1.282    0.071    0.877    0.060    1.136   26.482   20.145    6.199
     30.740  430.724    1.248    0.105    1.097    0.033    1.008   27.534   19.483    6.603
     30.750  429.915    1.062    0.138    1.107    0.094    1.012   26.638   19.281    5.835
     30.760  430.788    1.365    0.067    0.995    0.067    0.803   27.555   20.009    6.109
     30.770  425.175    1.312    0.000    0.833    0.060    0.807   26.576   19.765    6.279
     30.780  426.934    1.062    0.067    0.875    0.067    0.769   26.801   20.255    5.875
     30.790  428.981    1.301    0.071    0.800    0.060    0.689   27.206   19.247    6.562
     30.800  427.347    1.274    0.067    0.860    0.094    0.849   26.226   19.430    6.501
     30.810  433.047    1.418    0.033    0.994    0.067    0.708   27.720   19.893    6.270
     30.820  428.722    1.384    0.033    0.946    0.067    0.992   27.675   20.025    7.002
     30.830  425.897    1.195    0.000    0.960    0.033    0.840   26.181   19.822    6.597
     30.840  428.844    1.392    0.033    1.076    0.067    0.758   26.313   19.922    6.330
     30.850  428.471    1.232    0.000    0.917    0.033    0.659   26.688   19.756    6.458
     30.860  429.048    1.259    0.033    0.964    0.033    0.966   24.889   19.808    5.853
     30.870  425.504    1.373    0.038    0.833    0.033    0.890   26.480   19.334    6.044
     30.880  431.231    1.168    0.067    1.205    0.000    0.656   27.082   19.339    6.189
     30.890  430.500    1.301    0.100    1.051    0.033    0.735   26.917   20.041    6.430
     30.900  432.007    1.232    0.000    0.677    0.060    0.610   27.689   19.883    6.369
     30.910  426.439    1.240    0.067    0.937    0.033    0.985   26.231   19.018    6.090
     30.920  429.470    1.149    0.000    0.773    0.060    0.720   26.982   19.793    6.567
     30.930  433.483    1.202    0.033    0.812    0.000    0.625   26.020   19.852    5.872
     30.940  431.712    1.229    0.033    0.853    0.067    0.898   26.403   20.230    6.193
     30.950  424.736    1.126    0.000    0.752    0.033    0.902   25.793   19.546    5.902
     30.960  428.085    1.259    0.033    0.801    0.067    0.830   26.027   19.426    6.525
     30.970  430.897    1.232    0.000    0.828    0.000    0.792   25.883   20.786    6.845
     30.980  429.272    1.255    0.134    0.759    0.033    0.883   26.154   19.869    6.275
     30.990  432.933    1.141    0.033    1.015    0.094    0.777   26.479   19.089    6.684
     31.000  432.544    1.035    0.138    0.899    0.160    0.811   26.260   20.063    5.844
     31.010  430.695    1.035    0.033    0.641    0.160    0.864   25.484   20.375    6.167
     31.020  434.188    1.339    0.038    1.015    0.033    0.682   25.350   19.954    6.036
     31.030  427.419    1.062    0.033    0.914    0.160    0.640   26.694   20.129    5.572
     31.040  427.731    1.035    0.033    1.068    0.094    0.742   26.161   19.778    5.472
     31.050  423.391    1.088    0.033    1.064    0.127    0.625   25.337   19.272    6.093
     31.060  422.081    1.107    0.105    1.041    0.000    0.698   25.478   19.679    6.408
     31.070  427.159    1.255    0.000    0.926    0.087    0.655   26.241   19.681    6.281
     31.080  427.731    1.259    0.071    0.999    0.033    0.626   26.034   20.284    6.450
     31.090  430.869    1.168    0.000    0.992    0.000    0.675   27.342   20.643    6.026
     31.100  428.065    1.274    0.067    0.879    0.160    0.568   25.986   19.391    6.446
     31.110  429.578    1.354    0.000    1.066    0.060    0.614   26.458   20.713    5.987
     31.120  427.658    1.388    0.000    1.108    0.100    0.800   26.508   19.715    6.218
     31.130  427.881    1.274    0.000    1.057    0.060    0.500   25.709   19.941    6.196
     31.140  427.886    1.308    0.033    0.976    0.067    0.557   26.069   19.030    5.788
     31.150  426.977    1.141    0.000    1.032    0.033    0.735   25.592   20.294    6.022
     31.160  428.032    1.232    0.071    1.026    0.094    0.557   25.344   19.258    6.271
     31.170  428.248    1.248    0.033    0.881    0.027    0.640   26.545   19.893    5.638
     31.180  427.068    1.320    0.033    0.819    0.060    0.701   25.968   18.853    5.709
     31.190  430.281    1.339    0.134    0.701    0.060    0.769   25.414   19.714    5.738
     31.200  430.176    1.202    0.067    1.032    0.060    0.746   25.492   19.823    6.029
     31.210  430.334    1.248    0.000    1.110    0.000    0.890   25.744   19.325    5.779
     31.220  431.478    1.179    0.033    0.997    0.060    0.807   26.701   19.536    5.544
     31.230  427.406    1.168    0.038    1.039    0.000    0.860   25.295   20.816    5.489
     31.240  428.185    1.115    0.000    1.174    0.027    1.008   25.055   20.543    5.937
     31.250  428.104    1.232    0.033    1.179    0.120    1.023   25.043   18.982    5.912
     31.260  431.031    1.043    0.000    1.424    0.000    0.864   25.525   19.879    6.644
     31.270  433.551    1.229    0.000    1.355    0.060    1.050   25.997   19.838    6.291
     31.280  430.216    1.195    0.000    1.064    0.094    0.909   25.158   19.874    6.163
     31.290  428.034    1.282    0.033    1.008    0.094    0.845   26.484   19.944    6.490
     31.300  435.851    1.308    0.067    1.051    0.094    0.927   25.224   20.267    6.206
     31.310  431.446    1.392    0.000    1.187    0.067    0.943   24.995   19.930    6.681
     31.320  430.573    1.115    0.000    1.103    0.067    0.860   26.280   18.809    6.662
     31.330  429.942    1.062    0.067    1.210    0.154    0.943   25.884   18.653    6.093
     31.340  431.094    1.081    0.067    1.179    0.134    0.969   26.048   19.101    6.150
     31.350  431.375    1.399    0.167    1.308    0.127    1.053   24.953   19.405    6.788
     31.360  431.416    1.123    0.134    1.167    0.094    0.819   25.034   19.783    6.424
     31.370  429.084    1.255    0.138    0.994    0.120    0.799   25.788   19.700    6.352
     31.380  428.550    1.339    0.134    1.330    0.000    0.762   25.422   20.467    6.368
     31.390  430.714    1.301    0.134    1.195    0.067    1.041   25.415   20.355    6.586
     31.400  428.004    1.335    0.234    1.150    0.187    1.007   25.712   20.057    5.974
     31.410  430.138    1.274    0.033    1.297    0.094    1.075   26.044   20.744    6.779
     31.420  434.029    1.153    0.033    1.078    0.033    1.140   26.157   21.009    5.659
     31.430  429.393    0.971    0.000    1.057    0.067    0.845   26.973   19.154    5.895
     31.440  425.559    1.115    0.000    1.143    0.094    0.852   25.526   19.843    5.695
     31.450  427.641    0.982    0.000    1.293    0.067    0.894   25.616   19.240    5.383
     31.460  428.088    1.028    0.060    0.930    0.033    0.887   25.422   19.482    5.773
     31.470  429.635    0.982    0.000    1.300    0.027    0.822   25.144   20.803    5.393
     31.480  427.716    0.868    0.000    1.097    0.060    0.765   25.191   19.323    5.848
     31.490  430.935    1.141    0.000    1.258    0.000    0.875   25.593   19.755    5.417
     31.500  426.505    0.982    0.000    1.012    0.000    0.910   25.120   19.481    5.169
     31.510  433.576    1.100    0.000    1.266    0.060    0.667   25.703   19.685    5.717
     31.520  431.566    1.176    0.033    1.124    0.094    0.682   25.777   19.524    5.642
     31.530  428.993    1.062    0.033    1.265    0.094    0.769   24.682   19.802    5.851
     31.540  428.367    1.195    0.000    1.030    0.060    0.610   25.143   19.738    5.762
     31.550  426.771    1.195    0.071    1.041    0.000    0.542   24.795   19.836    5.891
     31.560  430.041    1.293    0.000    1.044    0.060    0.614   25.595   19.048    6.164
     31.570  433.885    1.221    0.000    1.131    0.033    0.383   25.873   18.740    5.366
     31.580  428.896    1.202    0.033    0.931    0.033    0.508   24.885   18.561    5.740
     31.590  431.290    1.016    0.033    0.987    0.100    0.705   25.292   19.673    5.945
     31.600  428.333    1.043    0.033    1.146    0.094    0.580   25.435   20.147    6.230
     31.610  432.479    1.274    0.067    1.191    0.087    0.474   26.116   19.460    5.776
     31.620  427.254    0.956    0.033    1.215    0.033    0.511   25.088   19.216    6.495
     31.630  432.220    1.054    0.000    1.294    0.060    0.777   26.278   19.613    5.768
     31.640  429.690    1.153    0.067    1.145    0.027    0.644   24.948   19.201    6.222
     31.650  429.199    1.187    0.000    0.881    0.033    0.531   25.806   19.265    6.088
     31.660  429.857    1.327    0.000    1.089    0.067    0.383   25.137   19.079    6.418
     31.670  433.111    1.179    0.000    1.033    0.100    0.406   25.387   20.050    6.477
     31.680  428.383    1.301    0.033    1.198    0.087    0.376   25.620   19.362    5.923
     31.690  427.800    1.263    0.000    1.023    0.094    0.413   25.595   18.657    6.246
     31.700  428.321    1.259    0.000    0.694    0.060    0.459   25.321   20.033    6.651
     31.710  426.967    1.339    0.000    0.712    0.027    0.621   25.055   19.999    5.958
     31.720  425.403    1.176    0.000    0.979    0.027    0.573   25.568   19.331    5.951
     31.730  428.081    1.354    0.000    0.843    0.087    0.448   26.079   18.352    6.183
     31.740  428.759    1.301    0.000    0.720    0.027    0.413   25.563   19.244    6.591
     31.750  427.757    1.434    0.067    0.688    0.033    0.583   25.960   19.129    5.992
     31.760  429.569    1.346    0.000    0.779    0.060    0.523   25.282   19.590    6.260
     31.770  431.611    1.202    0.033    0.761    0.067    0.674   24.415   19.558    6.293
     31.780  429.316    1.267    0.033    0.652    0.000    0.401   25.762   18.226    5.992
     31.790  429.324    1.088    0.060    0.713    0.033    0.496   25.978   18.750    6.117
     31.800  431.888    1.115    0.027    0.611    0.094    0.485   25.542   18.949    6.431
     31.810  434.596    1.009    0.033    0.792    0.060    0.504   25.555   18.967    6.587
     31.820  428.310    1.202    0.033    0.793    0.060    0.322   24.934   18.953    6.388
     31.830  439.944    1.248    0.067    0.645    0.033    0.485   25.738   19.896    6.653
     31.840  439.210    1.168    0.033    0.743    0.067    0.360   25.642   19.680    6.404
     31.850  435.139    1.153    0.000    0.748    0.060    0.390   26.350   19.031    6.089
     31.860  433.582    1.164    0.033    0.804    0.027    0.573   26.379   18.838    6.604
     31.870  437.035    1.282    0.067    0.733    0.060    0.580   26.468   18.878    7.017
     31.880  431.175    1.187    0.000    0.751    0.033    0.436   25.235   18.456    6.495
     31.890  432.372    1.081    0.033    0.667    0.000    0.387   25.363   19.109    6.669
     31.900  431.951    1.073    0.033    0.732    0.067    0.395   24.965   18.565    6.671
     31.910  435.753    1.088    0.000    0.672    0.094    0.489   25.728   19.331    6.709
     31.920  432.711    1.202    0.000    0.768    0.094    0.398   26.824   18.397    6.937
     31.930  434.596    1.274    0.033    0.805    0.033    0.565   25.523   19.423    6.605
     31.940  435.505    1.274    0.071    0.790    0.060    0.564   26.534   19.468    6.490
     31.950  432.466    1.259    0.000    0.685    0.134    0.694   25.104   19.142    6.778
     31.960  430.080    1.407    0.100    0.750    0.094    0.564   25.842   18.925    6.406
     31.970  430.811    1.282    0.033    0.614    0.060    0.606   25.982   19.166    6.473
     31.980  431.224    1.123    0.038    0.759    0.067    0.553   25.627   20.031    7.086
     31.990  428.240    1.141    0.067    0.631    0.100    0.530   25.191   19.566    6.991
     32.000  430.289    1.016    0.033    0.681    0.094    0.482   24.987   18.898    6.987
     32.010  430.400    0.876    0.100    0.572    0.094    0.690   25.450   18.582    6.175
     32.020  433.728    1.153    0.134    0.683    0.127    0.545   25.206   18.983    6.531
     32.030  429.169    0.990    0.167    0.611    0.094    0.584   26.323   18.553    6.722
     32.040  429.134    1.020    0.205    0.831    0.033    0.659   25.074   19.626    6.279
     32.050  430.568    1.100    0.100    0.750    0.127    0.746   25.331   19.764    6.843
     32.060  430.929    1.001    0.127    0.944    0.067    0.621   25.247   18.771    6.677
     32.070  431.983    1.202    0.000    0.914    0.060    0.519   26.228   19.017    6.328
     32.080  431.339    1.267    0.033    0.839    0.000    0.534   26.065   19.226    6.524
     32.090  430.778    1.176    0.067    0.961    0.094    0.527   27.498   19.688    5.983
     32.100  436.145    1.179    0.067    0.674    0.033    0.425   25.436   19.897    6.427
     32.110  434.664    1.195    0.000    0.616    0.127    0.705   26.358   19.977    6.766
     32.120  438.086    1.069    0.000    0.776    0.120    0.924   25.721   19.849    6.550
     32.130  436.007    1.115    0.067    0.832    0.101    0.758   25.982   19.954    6.394
     32.140  435.903    1.088    0.033    0.856    0.094    0.728   25.354   19.227    6.225
     32.150  431.554    1.062    0.105    0.719    0.263    0.694   25.429   18.967    6.427
     32.160  434.373    1.282    0.000    0.797    0.067    0.811   25.751   19.082    6.553
     32.170  432.466    1.088    0.033    0.699    0.105    0.679   26.297   19.643    6.824
     32.180  438.550    1.285    0.033    0.667    0.100    0.636   26.719   19.815    6.491
     32.190  431.604    1.141    0.033    0.532    0.067    0.625   25.951   18.601    6.715
     32.200  432.100    1.035    0.105    0.479    0.227    0.773   26.556   20.532    6.077
     32.210  435.389    1.176    0.100    0.768    0.033    0.610   26.182   19.288    6.330
     32.220  435.184    0.993    0.100    0.859    0.120    0.678   26.742   20.174    6.494
     32.230  433.141    1.107    0.033    0.786    0.127    0.584   25.552   19.884    6.643
     32.240  433.775    1.100    0.067    0.783    0.127    0.678   27.160   19.057    6.760
     32.250  434.196    1.035    0.134    0.690    0.060    0.644   26.868   18.846    6.616
     32.260  435.264    1.088    0.033    0.732    0.094    0.682   27.845   20.344    6.482
     32.270  432.356    1.213    0.100    0.701    0.033    0.792   26.233   19.368    6.813
     32.280  433.033    1.107    0.138    0.787    0.033    0.864   25.826   19.943    6.048
     32.290  431.842    1.081    0.100    0.783    0.027    0.701   25.669   20.193    6.646
     32.300  435.816    1.123    0.038    0.667    0.033    0.762   25.884   19.926    6.581
     32.310  429.613    1.141    0.100    0.618    0.000    0.769   26.101   19.239    6.838
     32.320  435.511    1.164    0.105    0.847    0.027    0.792   25.984   19.900    5.948
     32.330  434.346    1.009    0.000    0.678    0.060    0.599   27.187   19.539    6.038
     32.340  434.900    1.195    0.033    0.745    0.067    0.833   26.949   20.845    6.315
     32.350  431.655    1.081    0.067    0.787    0.060    0.868   26.502   20.132    6.209
     32.360  426.793    1.126    0.033    0.799    0.000    0.735   25.580   19.816    6.179
     32.370  428.045    1.179    0.033    0.872    0.033    0.833   25.122   19.344    6.219
     32.380  434.022    1.062    0.033    0.952    0.100    0.701   27.018   20.058    6.138
     32.390  429.687    1.141    0.033    0.741    0.087    0.667   25.575   20.226    6.483
     32.400  430.180    1.016    0.067    0.709    0.060    0.781   27.308   19.332    6.715
     32.410  430.852    0.956    0.134    0.822    0.000    0.777   27.131   19.328    6.830
     32.420  431.870    0.967    0.033    0.831    0.033    0.709   26.572   19.698    6.444
     32.430  436.079    1.058    0.100    0.884    0.033    0.811   27.609   19.618    6.512
     32.440  431.297    0.956    0.098    0.832    0.094    0.872   26.714   20.135    6.421
     32.450  435.669    1.054    0.033    0.842    0.060    0.690   28.060   19.475    6.384
     32.460  432.381    1.365    0.067    0.903    0.100    1.001   27.159   18.956    6.761
     32.470  431.420    1.088    0.194    0.828    0.067    0.921   27.141   19.847    5.910
     32.480  432.592    1.073    0.167    0.956    0.127    0.974   26.450   19.096    6.917
     32.490  433.884    1.081    0.060    0.870    0.060    0.868   26.019   19.611    6.449
     32.500  431.723    0.940    0.094    0.892    0.094    0.959   27.049   19.193    6.762
     32.510  434.287    0.974    0.033    0.772    0.033    0.860   26.983   19.797    6.751
     32.520  431.953    1.100    0.000    0.683    0.094    1.001   26.791   20.308    6.778
     32.530  435.138    1.009    0.100    0.768    0.033    0.796   26.896   20.580    6.426
     32.540  435.144    1.016    0.100    0.750    0.053    0.913   27.035   19.580    6.657
     32.550  431.101    1.069    0.100    0.663    0.194    0.966   26.257   20.424    6.328
     32.560  431.809    0.982    0.071    0.605    0.134    0.981   26.662   20.088    6.260
     32.570  432.083    1.054    0.000    0.628    0.138    0.901   26.079   21.104    5.694
     32.580  432.775    0.993    0.067    0.676    0.033    0.800   26.973   20.829    6.109
     32.590  431.531    0.963    0.134    0.899    0.067    0.804   26.139   19.894    6.401
     32.600  431.915    1.035    0.033    0.718    0.000    0.777   26.166   20.779    6.914
     32.610  436.280    1.069    0.067    0.812    0.100    0.860   26.924   19.549    6.160
     32.620  429.075    1.062    0.000    0.889    0.100    0.788   25.072   19.813    6.526
     32.630  431.742    1.126    0.067    0.963    0.165    0.996   25.042   20.080    6.907
     32.640  431.264    1.100    0.060    0.719    0.094    0.823   26.066   20.360    6.328
     32.650  433.654    1.198    0.105    1.018    0.191    0.769   25.724   20.364    6.775
     32.660  432.903    1.195    0.033    1.110    0.160    0.834   25.745   20.723    6.003
     32.670  437.633    1.100    0.138    1.036    0.094    0.746   26.609   19.978    6.901
     32.680  435.397    1.255    0.060    0.919    0.105    0.971   26.616   20.679    6.625
     32.690  434.874    1.179    0.033    0.854    0.000    0.735   25.700   19.963    6.522
     32.700  433.748    1.141    0.000    0.799    0.033    0.879   26.509   20.498    6.199
     32.710  434.586    1.221    0.000    0.865    0.134    0.826   26.198   20.636    6.152
     32.720  436.406    0.993    0.038    0.884    0.033    0.989   27.107   20.464    6.044
     32.730  431.223    1.327    0.033    0.881    0.127    0.864   26.223   19.917    6.664
     32.740  432.362    0.929    0.033    0.832    0.033    1.159   27.257   20.823    6.226
     32.750  435.129    1.195    0.033    1.016    0.000    0.981   26.960   20.334    6.166
     32.760  433.604    1.248    0.067    0.652    0.172    0.871   26.823   20.583    6.558
     32.770  435.310    1.232    0.067    0.705    0.067    0.970   26.182   20.265    6.324
     32.780  433.751    1.285    0.100    0.930    0.000    0.732   25.507   19.693    6.427
     32.790  433.182    1.126    0.067    0.799    0.060    0.735   26.442   19.443    6.195
     32.800  433.908    1.248    0.060    0.859    0.154    0.826   26.184   20.185    6.355
     32.810  434.194    1.168    0.067    0.593    0.261    0.898   26.899   20.707    6.273
     32.820  430.547    1.195    0.067    0.796    0.060    0.924   26.552   20.257    6.146
     32.830  433.271    1.426    0.060    0.818    0.067    0.751   26.551   20.249    6.287
     32.840  429.558    1.009    0.027    0.845    0.033    0.739   26.147   19.345    6.474
     32.850  433.872    0.929    0.033    0.865    0.027    0.822   26.677   18.799    6.562
     32.860  433.053    0.929    0.094    0.775    0.033    0.792   26.703   20.148    5.939
     32.870  435.725    1.259    0.071    0.896    0.127    0.838   27.453   19.701    6.206
     32.880  435.285    1.088    0.100    0.787    0.067    0.860   27.019   19.835    6.167
     32.890  431.567    1.001    0.033    0.912    0.033    0.860   26.876   19.683    6.765
     32.900  435.663    1.141    0.000    0.856    0.000    0.614   27.181   19.820    6.612
     32.910  432.295    1.160    0.000    0.930    0.000    0.746   26.073   19.542    6.731
     32.920  436.397    1.248    0.027    0.998    0.000    0.758   27.506   19.748    7.016
     32.930  432.234    1.259    0.060    0.846    0.033    0.762   27.038   19.621    6.287
     32.940  434.287    1.361    0.033    0.857    0.033    0.833   26.989   19.687    6.972
     32.950  437.384    1.149    0.033    0.716    0.000    0.724   26.113   20.438    6.826
     32.960  434.244    1.160    0.000    0.997    0.000    0.716   27.634   20.524    6.911
     32.970  435.965    1.115    0.000    0.919    0.000    0.683   26.238   20.337    7.048
     32.980  434.018    1.232    0.000    0.888    0.000    0.713   26.657   19.471    6.761
     32.990  432.538    1.016    0.000    0.891    0.060    0.671   26.285   19.491    6.710
     33.000  436.979    1.141    0.000    1.210    0.033    0.622   25.918   19.968    6.720
     33.010  433.311    1.047    0.067    1.012    0.060    0.841   26.418   20.905    6.584
     33.020  432.766    1.088    0.000    0.853    0.027    0.792   26.208   20.085    6.012
     33.030  439.090    1.187    0.000    0.818    0.033    0.871   26.602   20.785    6.381
     33.040  439.904    0.849    0.033    0.824    0.067    0.993   27.086   20.591    6.336
     33.050  436.544    1.168    0.067    0.808    0.033    0.978   26.627   21.373    6.449
     33.060  439.516    0.903    0.033    0.910    0.194    0.845   27.259   20.292    6.617
     33.070  440.222    0.956    0.033    0.921    0.100    0.955   25.894   21.173    6.648
     33.080  441.763    1.126    0.000    0.914    0.067    0.829   26.941   20.938    6.217
     33.090  438.867    1.054    0.067    1.124    0.127    0.818   26.413   20.589    6.560
     33.100  438.804    0.956    0.033    1.104    0.060    0.841   27.898   20.642    7.047
     33.110  439.372    1.047    0.067    1.153    0.067    0.901   27.213   20.654    6.366
     33.120  437.586    1.221    0.033    1.182    0.094    0.807   27.465   20.962    6.208
     33.130  436.541    0.796    0.000    0.797    0.033    0.940   27.455   20.285    6.514
     33.140  434.847    1.248    0.067    0.919    0.165    1.031   27.105   20.565    6.495
     33.150  432.885    0.956    0.067    0.942    0.033    0.943   26.886   21.149    6.202
     33.160  432.531    1.221    0.067    0.898    0.033    0.890   26.357   20.519    6.247
     33.170  433.532    1.354    0.033    0.839    0.060    0.807   26.402   19.759    6.463
     33.180  434.254    1.088    0.000    0.863    0.060    0.894   26.989   20.526    6.371
     33.190  435.570    1.213    0.000    0.977    0.067    0.606   27.903   20.676    6.743
     33.200  434.239    1.069    0.033    1.136    0.027    0.716   28.142   19.355    6.719
     33.210  435.861    1.126    0.000    1.068    0.000    0.629   27.343   20.857    6.749
     33.220  434.910    1.221    0.033    0.794    0.060    0.720   26.481   21.376    6.148
     33.230  437.022    1.301    0.067    0.772    0.067    0.981   26.874   21.374    6.290
     33.240  434.952    1.179    0.067    0.924    0.067    0.636   26.735   21.796    6.290
     33.250  436.641    1.229    0.033    0.770    0.060    0.478   27.300   20.496    6.392
     33.260  437.703    1.115    0.000    0.879    0.033    0.599   27.081   20.309    6.166
     33.270  438.994    1.088    0.033    0.716    0.027    0.386   27.091   20.159    6.368
     33.280  433.879    1.164    0.067    0.812    0.094    0.564   26.730   19.957    6.589
     33.290  443.530    1.232    0.033    0.895    0.033    0.663   27.670   20.893    6.742
     33.300  435.090    1.100    0.100    0.824    0.067    0.696   26.795   20.630    6.200
     33.310  434.343    1.187    0.071    0.920    0.033    0.542   25.926   19.858    6.442
     33.320  433.066    0.982    0.067    0.819    0.100    0.644   27.419   19.628    6.215
     33.330  436.087    1.100    0.033    0.879    0.100    0.618   27.517   20.510    6.609
     33.340  432.761    1.100    0.000    0.874    0.033    0.531   26.505   19.373    6.318
     33.350  438.153    0.982    0.027    0.941    0.033    0.523   27.030   20.045    6.270
     33.360  431.912    1.346    0.033    0.752    0.060    0.728   26.319   20.179    6.434
     33.370  432.308    1.088    0.000    0.705    0.138    0.485   27.032   19.196    5.964
     33.380  435.780    1.096    0.033    0.757    0.067    0.470   26.992   18.940    6.060
     33.390  438.468    0.940    0.060    0.685    0.067    0.459   27.753   18.931    6.230
     33.400  438.274    0.910    0.033    0.705    0.033    0.610   27.079   20.374    6.848
     33.410  435.780    1.100    0.000    0.558    0.067    0.569   26.325   20.071    6.357
     33.420  435.100    1.100    0.033    0.709    0.067    0.686   26.369   19.799    6.613
     33.430  435.466    1.100    0.033    0.733    0.094    0.663   26.103   20.220    6.968
     33.440  437.858    0.849    0.067    0.772    0.067    0.686   27.138   20.087    6.226
     33.450  428.606    1.282    0.067    0.772    0.100    0.728   26.605   19.806    6.813
     33.460  433.912    1.229    0.067    0.632    0.134    0.898   26.540   20.215    6.080
     33.470  435.415    1.153    0.067    0.734    0.033    0.925   25.994   20.213    6.487
     33.480  433.809    1.274    0.000    0.765    0.094    0.716   25.540   20.412    5.932
     33.490  434.142    1.376    0.100    0.659    0.067    0.580   25.733   19.412    6.114
     33.500  436.237    1.248    0.100    0.899    0.100    0.807   25.195   19.244    6.165
     33.510  435.303    1.206    0.100    0.713    0.033    0.663   26.808   19.416    6.341
     33.520  434.752    1.248    0.067    0.902    0.033    0.561   26.129   19.703    6.087
     33.530  432.849    1.285    0.067    0.478    0.000    0.659   26.096   20.143    6.422
     33.540  432.287    1.392    0.000    0.617    0.033    0.652   26.560   20.071    6.806
     33.550  434.497    1.221    0.000    0.780    0.060    0.610   25.709   19.960    5.840
     33.560  431.795    1.327    0.138    0.732    0.033    0.849   25.778   20.066    6.491
     33.570  430.737    1.301    0.067    0.705    0.120    0.569   26.225   19.900    6.464
     33.580  432.677    1.316    0.033    0.803    0.067    0.841   25.993   19.721    5.978
     33.590  438.935    1.232    0.033    1.228    0.067    0.652   26.751   20.095    6.254
     33.600  436.682    1.274    0.071    0.906    0.100    0.663   26.519   20.077    6.096
     33.610  432.896    1.248    0.067    1.069    0.067    0.671   25.789   20.817    6.481
     33.620  430.798    1.195    0.067    0.797    0.100    0.538   27.279   19.813    6.441
     33.630  437.021    1.206    0.100    0.942    0.094    0.803   26.317   20.823    6.420
     33.640  435.837    1.069    0.033    0.932    0.100    0.876   26.833   20.979    6.198
     33.650  437.101    1.221    0.000    0.850    0.131    0.743   26.408   20.580    6.161
     33.660  437.349    1.115    0.033    0.831    0.033    0.739   26.868   19.442    6.069
     33.670  434.737    1.088    0.033    0.853    0.094    0.872   26.357   20.642    6.216
     33.680  434.834    1.312    0.033    0.921    0.027    0.788   26.168   20.988    6.190
     33.690  435.290    1.304    0.033    0.847    0.067    0.572   25.570   19.455    6.091
     33.700  433.649    1.282    0.033    0.810    0.100    0.621   26.374   19.722    6.201
     33.710  433.612    1.335    0.000    0.888    0.033    0.545   26.362   19.795    6.449
     33.720  433.441    1.551    0.000    0.730    0.033    0.773   25.581   19.771    6.199
     33.730  435.489    1.141    0.033    0.665    0.060    0.917   26.333   20.786    6.084
     33.740  436.541    1.339    0.000    0.727    0.033    0.564   25.475   20.221    6.258
     33.750  435.064    1.229    0.100    0.847    0.100    0.784   26.124   20.200    6.157
     33.760  436.635    1.308    0.127    0.910    0.160    0.731   26.042   20.281    6.051
     33.770  431.698    1.274    0.067    1.019    0.033    0.614   24.894   19.396    5.970
     33.780  433.083    1.301    0.071    1.064    0.060    0.675   25.213   20.438    6.098
     33.790  434.219    1.312    0.000    0.818    0.033    0.803   25.390   20.371    6.314
     33.800  435.286    1.229    0.067    1.005    0.067    0.928   25.605   20.311    5.907
     33.810  434.803    1.301    0.067    0.932    0.067    0.675   24.875   19.799    6.058
     33.820  433.470    1.392    0.124    1.037    0.187    0.751   25.398   19.965    6.312
     33.830  433.317    1.369    0.100    1.050    0.033    0.637   25.543   19.905    6.280
     33.840  431.164    1.020    0.134    1.402    0.060    0.599   26.544   19.398    5.580
     33.850  434.617    1.206    0.038    1.344    0.033    0.550   25.605   19.212    6.146
     33.860  435.384    1.141    0.067    1.090    0.067    0.626   25.650   19.030    6.242
     33.870  433.234    1.035    0.100    1.057    0.033    0.640   26.468   19.382    5.866
     33.880  437.078    1.240    0.167    1.145    0.033    0.720   26.601   19.800    6.486
     33.890  434.629    1.282    0.134    1.132    0.087    0.603   26.159   19.909    6.245
     33.900  436.430    1.244    0.000    1.293    0.067    0.527   25.852   19.563    6.456
     33.910  433.235    1.195    0.067    1.054    0.094    0.584   26.256   19.911    6.183
     33.920  434.796    1.282    0.100    1.265    0.033    0.667   26.655   19.285    6.368
     33.930  431.920    1.236    0.033    1.251    0.033    0.633   25.868   19.356    5.926
     33.940  435.694    1.168    0.100    1.234    0.094    0.504   26.271   19.102    6.203
     33.950  433.760    1.301    0.100    1.126    0.094    0.568   25.307   20.642    5.907
     33.960  437.603    1.301    0.033    0.962    0.033    0.670   25.611   20.835    6.883
     33.970  437.063    1.195    0.100    1.053    0.060    0.629   25.057   19.780    5.924
     33.980  437.494    1.195    0.060    0.884    0.033    0.709   24.690   20.115    6.154
     33.990  437.764    1.168    0.000    0.903    0.067    0.617   25.556   19.885    6.339
     34.000  438.747    1.282    0.067    0.821    0.094    0.617   25.647   20.032    5.921
     34.010  440.563    1.149    0.033    0.812    0.100    0.549   25.338   19.920    6.558
     34.020  437.857    1.179    0.000    0.709    0.134    0.603   25.552   19.613    6.346
     34.030  435.965    1.149    0.033    0.690    0.105    0.542   26.088   19.700    6.469
     34.040  436.498    1.274    0.067    0.667    0.067    0.606   25.491   19.922    6.404
     34.050  435.560    1.062    0.000    0.634    0.000    0.894   25.448   20.172    6.210
     34.060  439.744    1.153    0.000    0.678    0.067    0.857   25.479   20.578    6.295
     34.070  438.004    1.096    0.000    0.611    0.094    0.917   26.102   21.037    6.307
     34.080  433.056    1.141    0.000    0.680    0.060    0.750   25.935   20.147    6.314
     34.090  433.605    1.335    0.000    0.665    0.000    0.769   26.608   20.193    5.928
     34.100  432.660    1.195    0.000    0.613    0.100    0.742   25.688   20.520    6.131
     34.110  433.130    1.206    0.000    0.653    0.100    0.572   27.008   19.997    6.201
     34.120  434.384    1.123    0.033    0.640    0.067    0.671   25.669   20.245    5.867
     34.130  435.677    1.176    0.000    0.605    0.100    0.765   25.678   20.446    6.546
     34.140  434.621    1.339    0.000    0.758    0.033    0.746   24.970   20.575    6.120
     34.150  433.655    0.990    0.033    0.646    0.134    0.742   25.945   20.863    6.488
     34.160  433.041    0.937    0.033    0.531    0.100    0.693   24.752   20.486    6.188
     34.170  432.878    1.206    0.033    0.547    0.033    0.679   26.058   20.014    6.023
     34.180  437.990    1.035    0.027    0.593    0.100    0.584   27.020   20.709    6.085
     34.190  439.374    1.229    0.000    0.507    0.160    0.686   27.671   20.645    5.958
     34.200  437.284    1.202    0.067    0.434    0.100    0.826   26.912   20.395    5.909
     34.210  440.921    1.195    0.027    0.595    0.033    0.906   26.799   20.172    6.736
     34.220  439.153    1.426    0.165    0.591    0.033    0.694   26.706   20.420    6.160
     34.230  436.615    1.221    0.000    0.651    0.033    0.978   26.270   19.759    6.055
     34.240  434.062    1.213    0.033    0.704    0.060    0.712   26.294   19.790    6.012
     34.250  430.285    1.009    0.000    0.760    0.033    0.834   26.458   21.204    6.582
     34.260  434.410    1.028    0.000    0.545    0.060    0.815   26.761   20.037    6.170
     34.270  435.121    1.232    0.033    0.803    0.100    0.841   26.666   20.318    6.252
     34.280  433.488    1.187    0.033    0.864    0.087    0.739   27.279   21.080    5.931
     34.290  438.042    1.361    0.067    0.684    0.033    0.721   26.825   21.090    6.276
     34.300  431.213    1.361    0.100    0.761    0.033    0.758   25.937   19.869    6.276
     34.310  434.561    1.187    0.033    0.809    0.060    0.648   26.666   20.379    6.109
     34.320  433.673    1.248    0.067    0.646    0.033    0.603   26.198   19.399    6.079
     34.330  431.289    1.206    0.067    0.676    0.067    0.724   25.440   19.848    6.756
     34.340  433.719    1.153    0.134    0.581    0.033    0.982   27.115   20.510    6.518
     34.350  434.863    1.206    0.000    0.672    0.071    0.785   26.549   20.326    6.490
     34.360  429.880    1.062    0.033    0.628    0.033    0.550   25.889   19.531    6.066
     34.370  433.683    1.149    0.067    0.506    0.060    0.766   26.232   20.561    6.382
     34.380  434.501    1.035    0.000    0.624    0.067    0.618   26.064   19.664    5.941
     34.390  432.983    1.248    0.033    0.680    0.033    0.697   27.297   19.917    5.911
     34.400  430.807    1.301    0.033    0.484    0.094    0.655   26.805   19.518    5.967
     34.410  437.069    1.285    0.033    0.533    0.000    0.909   28.058   20.161    6.328
     34.420  435.496    0.993    0.067    0.670    0.033    0.553   26.584   20.381    6.072
     34.430  434.914    1.009    0.067    0.579    0.033    0.784   26.236   20.041    6.696
     34.440  434.273    1.232    0.033    0.653    0.033    0.815   26.063   19.867    6.433
     34.450  434.029    1.141    0.067    0.647    0.033    0.838   27.102   20.785    6.125
     34.460  429.953    0.967    0.067    0.709    0.071    0.622   26.788   19.748    6.098
     34.470  430.877    1.062    0.067    0.497    0.033    0.940   26.739   21.196    6.564
     34.480  430.588    0.963    0.067    0.605    0.094    0.837   26.567   20.064    6.533
     34.490  434.369    1.107    0.033    0.658    0.033    0.811   26.249   20.346    6.041
     34.500  434.055    1.187    0.000    0.691    0.033    0.633   26.521   20.277    6.325
     34.510  432.144    1.179    0.033    0.493    0.033    0.712   26.859   19.482    6.542
     34.520  434.272    1.062    0.000    0.743    0.000    0.830   26.313   19.713    6.180
     34.530  434.720    1.126    0.033    0.708    0.033    0.823   26.461   19.788    6.444
     34.540  434.240    1.141    0.033    0.778    0.060    0.860   25.681   20.817    6.460
     34.550  437.135    1.088    0.000    0.771    0.033    0.754   26.143   20.335    6.343
     34.560  433.995    1.168    0.067    0.669    0.060    0.792   25.763   20.416    6.361
     34.570  434.197    1.255    0.100    0.934    0.060    0.906   26.057   20.272    6.527
     34.580  433.178    1.327    0.000    1.118    0.033    0.640   25.249   20.283    6.043
     34.590  435.174    1.282    0.094    1.118    0.033    0.845   24.979   20.609    6.227
     34.600  435.588    1.054    0.033    1.059    0.067    0.815   26.071   20.564    6.472
     34.610  432.789    1.073    0.027    1.053    0.033    0.925   26.903   20.144    6.461
     34.620  436.388    1.179    0.160    0.962    0.094    0.795   25.771   20.113    6.398
     34.630  436.011    1.115    0.100    0.910    0.060    0.966   26.452   19.919    6.585
     34.640  434.590    1.183    0.033    1.016    0.033    1.019   26.081   20.581    6.519
     34.650  440.899    1.084    0.120    0.787    0.060    1.077   26.743   21.022    6.810
     34.660  437.865    1.141    0.067    0.941    0.087    0.928   26.157   20.417    6.282
     34.670  439.148    1.183    0.214    0.903    0.033    0.804   25.737   21.025    6.334
     34.680  434.471    1.141    0.060    0.999    0.120    0.974   25.532   21.164    6.236
     34.690  434.826    1.115    0.033    0.859    0.000    0.932   26.368   20.641    5.777
     34.700  432.381    1.380    0.033    0.752    0.067    0.731   26.043   20.289    6.616
     34.710  434.835    0.956    0.067    0.691    0.000    0.848   27.153   20.882    6.573
     34.720  429.771    0.982    0.105    0.718    0.033    0.894   25.749   20.877    6.455
     34.730  433.378    1.179    0.100    0.817    0.033    0.867   25.816   20.778    6.173
     34.740  436.234    1.043    0.167    0.892    0.033    0.754   26.488   21.464    6.232
     34.750  431.283    1.035    0.100    0.979    0.094    0.823   24.792   21.164    6.514
     34.760  438.271    1.141    0.100    0.905    0.033    0.913   27.169   21.238    6.661
     34.770  434.439    1.179    0.167    0.954    0.000    0.925   25.694   22.237    5.765
     34.780  432.887    1.267    0.067    0.852    0.033    0.686   25.261   20.219    5.960
     34.790  435.446    1.149    0.127    1.071    0.094    0.962   26.002   19.761    6.030
     34.800  435.552    1.153    0.067    1.061    0.000    0.973   25.201   20.392    5.877
     34.810  432.209    1.274    0.167    1.050    0.060    0.932   24.517   20.498    6.167
     34.820  434.265    1.141    0.071    0.865    0.033    0.844   25.606   20.024    5.918
     34.830  429.579    1.104    0.134    0.981    0.033    1.099   25.693   20.466    6.448
     34.840  433.528    1.194    0.071    1.103    0.060    0.917   25.071   20.332    5.858
     34.850  432.866    1.168    0.067    0.980    0.067    1.038   26.089   20.115    6.168
     34.860  432.913    1.123    0.167    0.984    0.120    0.830   25.576   20.957    6.002
     34.870  433.168    1.088    0.134    0.963    0.033    0.916   25.371   19.646    6.161
     34.880  431.529    1.009    0.127    1.018    0.067    0.876   25.007   20.187    6.287
     34.890  427.566    1.217    0.100    1.051    0.033    0.769   25.694   20.068    5.921
     34.900  430.183    1.373    0.067    1.086    0.067    1.050   25.020   20.105    6.017
     34.910  430.489    1.274    0.100    0.914    0.033    0.686   24.887   20.768    6.298
     34.920  429.298    1.141    0.100    0.741    0.033    0.777   25.809   20.210    6.462
     34.930  430.093    1.323    0.000    0.835    0.033    0.848   25.457   19.677    6.074
     34.940  430.954    1.062    0.134    0.567    0.087    0.728   26.332   20.518    6.370
     34.950  428.497    1.062    0.134    1.094    0.060    0.856   25.292   20.621    6.336
     34.960  431.248    1.088    0.154    1.128    0.033    0.895   25.783   19.565    6.631
     34.970  429.491    1.221    0.258    1.111    0.094    1.016   25.225   20.573    6.396
     34.980  430.656    1.164    0.067    0.776    0.033    0.773   26.224   21.069    6.067
     34.990  428.082    1.320    0.127    0.786    0.033    0.728   25.290   20.291    6.209
     35.000  432.442    1.141    0.000    0.931    0.094    0.830   25.879   20.792    5.583
     35.010  428.089    1.179    0.100    0.836    0.060    0.863   25.931   20.518    6.448
     35.020  429.683    1.255    0.033    0.745    0.000    0.751   25.466   20.432    6.551
     35.030  429.577    1.320    0.105    0.694    0.033    0.648   26.022   19.691    6.369
     35.040  429.391    1.361    0.067    0.792    0.060    0.883   25.930   20.420    6.315
     35.050  436.783    1.301    0.060    0.847    0.067    0.739   25.780   20.280    6.418
     35.060  430.449    1.213    0.000    0.768    0.033    0.747   26.065   20.335    6.569
     35.070  430.947    1.274    0.000    1.097    0.038    0.823   26.062   19.953    6.227
     35.080  433.415    1.206    0.071    0.903    0.060    0.925   27.118   20.562    6.470
     35.090  431.599    1.285    0.100    0.973    0.033    0.769   26.482   19.645    6.156
     35.100  428.970    1.301    0.033    0.847    0.033    0.584   24.973   19.036    6.367
     35.110  430.753    1.062    0.071    1.014    0.000    0.728   26.303   19.802    5.922
     35.120  432.023    1.524    0.067    0.850    0.033    0.929   25.919   20.306    6.308
     35.130  428.228    1.407    0.033    0.709    0.033    0.905   25.729   20.223    6.307
     35.140  431.916    1.354    0.033    0.567    0.067    0.800   25.400   20.162    6.228
     35.150  431.480    1.392    0.134    0.942    0.033    0.966   25.295   20.744    6.334
     35.160  427.583    1.301    0.100    0.882    0.033    0.792   25.237   19.722    6.213
     35.170  430.076    1.168    0.154    0.899    0.033    0.716   25.804   20.312    6.066
     35.180  430.431    1.239    0.105    0.900    0.033    0.838   24.404   20.730    6.421
     35.190  431.095    1.308    0.067    0.875    0.033    0.876   25.787   19.934    6.104
     35.200  428.972    1.179    0.105    0.833    0.087    0.849   25.455   19.962    6.168
     35.210  431.962    1.126    0.067    1.000    0.033    0.735   25.977   20.068    6.317
     35.220  432.256    1.323    0.033    1.012    0.067    0.921   26.812   20.481    5.942
     35.230  433.046    1.460    0.067    0.839    0.000    0.804   25.771   20.295    6.512
     35.240  433.597    1.528    0.067    0.659    0.067    0.872   26.055   19.562    6.108
     35.250  431.431    1.229    0.100    0.627    0.033    0.925   26.446   19.241    6.378
     35.260  433.814    1.418    0.094    0.805    0.060    0.810   26.581   19.719    6.098
     35.270  432.573    1.388    0.067    0.625    0.033    0.894   26.167   19.045    6.585
     35.280  435.055    1.418    0.067    0.600    0.033    0.807   27.294   19.389    5.758
     35.290  430.274    1.244    0.033    0.582    0.033    0.674   25.868   19.467    6.769
     35.300  430.633    1.285    0.067    0.564    0.067    0.614   26.046   19.110    6.224
     35.310  432.558    1.239    0.094    1.048    0.000    0.769   25.982   19.647    5.804
     35.320  432.574    1.505    0.165    0.917    0.000    1.054   26.164   19.907    6.416
     35.330  434.798    1.301    0.033    0.909    0.033    0.530   25.824   19.566    6.607
     35.340  432.229    1.232    0.067    0.992    0.033    0.606   25.058   20.019    6.389
     35.350  429.663    1.452    0.033    0.868    0.033    0.747   25.131   20.592    6.200
     35.360  432.289    1.320    0.067    0.913    0.067    0.830   24.483   20.497    6.106
     35.370  429.882    1.331    0.134    0.733    0.033    0.909   25.846   19.163    5.932
     35.380  428.424    1.331    0.067    0.688    0.000    0.879   25.657   19.734    6.395
     35.390  431.138    1.312    0.067    0.835    0.000    0.846   25.459   19.656    6.028
     35.400  429.467    1.274    0.000    1.018    0.000    0.777   25.816   19.410    6.034
     35.410  428.853    1.179    0.000    0.678    0.000    0.792   25.163   19.521    6.836
     35.420  433.298    1.467    0.000    0.719    0.000    0.807   25.320   20.393    6.978
     35.430  430.700    1.312    0.033    0.889    0.000    0.966   25.499   20.118    6.096
     35.440  426.359    1.198    0.000    0.588    0.033    0.958   24.534   20.063    6.068
     35.450  429.862    1.452    0.067    0.666    0.000    0.675   24.854   20.339    6.187
     35.460  431.094    1.319    0.033    0.762    0.071    0.549   26.038   20.606    6.626
     35.470  430.476    1.285    0.000    0.733    0.067    0.675   26.445   20.886    6.333
     35.480  427.157    1.505    0.067    0.892    0.000    0.871   25.476   20.689    6.550
     35.490  428.725    1.407    0.067    0.712    0.000    0.932   25.129   19.979    7.171
     35.500  427.127    1.524    0.100    0.932    0.000    0.834   25.901   20.249    6.417
     35.510  429.060    1.346    0.033    0.678    0.033    0.898   26.268   20.233    6.818
     35.520  430.682    1.392    0.100    0.879    0.000    1.125   25.676   20.456    6.541
     35.530  430.427    1.361    0.033    0.614    0.000    0.800   27.121   20.433    6.666
     35.540  428.624    1.195    0.000    0.712    0.033    0.769   27.003   20.376    6.655
     35.550  431.285    1.285    0.100    0.990    0.000    0.747   25.819   20.788    6.467
     35.560  431.051    1.380    0.033    0.859    0.033    0.705   26.144   19.730    6.219
     35.570  429.134    1.407    0.033    0.877    0.033    0.497   26.357   20.509    6.765
     35.580  432.025    1.434    0.000    0.812    0.033    0.712   25.650   21.283    6.650
     35.590  427.986    1.585    0.033    0.854    0.000    0.682   26.061   19.631    6.118
     35.600  427.299    1.126    0.033    0.692    0.000    0.542   25.319   21.139    5.864
     35.610  426.225    1.020    0.033    0.666    0.033    0.701   25.395   20.220    6.466
     35.620  424.728    1.168    0.067    0.667    0.060    0.860   26.569   19.961    6.639
     35.630  430.358    1.126    0.000    0.924    0.033    0.815   24.551   19.737    6.333
     35.640  428.730    1.373    0.033    1.174    0.033    0.743   25.669   19.637    5.991
     35.650  428.960    1.206    0.033    0.776    0.033    0.743   25.830   19.858    6.670
     35.660  431.977    1.020    0.067    0.803    0.000    0.636   24.727   19.907    6.235
     35.670  430.329    1.373    0.100    1.073    0.033    0.530   25.685   19.996    6.435
     35.680  428.780    1.123    0.033    1.041    0.033    0.674   25.025   20.879    6.690
     35.690  426.973    1.195    0.067    0.865    0.000    0.466   26.093   18.902    6.049
     35.700  427.621    1.141    0.000    0.920    0.000    0.679   25.569   19.442    6.344
     35.710  432.947    1.115    0.100    1.163    0.000    0.637   24.998   20.230    6.025
     35.720  426.187    1.153    0.033    1.006    0.000    0.565   25.066   20.023    6.249
     35.730  427.920    1.081    0.033    0.995    0.033    0.466   26.674   19.432    6.161
     35.740  428.715    1.440    0.067    0.994    0.000    0.428   25.785   19.041    5.789
     35.750  431.575    1.448    0.067    1.097    0.033    0.720   25.666   20.141    6.611
     35.760  427.496    1.281    0.033    0.854    0.033    0.614   25.186   18.763    6.164
     35.770  426.316    1.236    0.033    0.659    0.067    0.576   25.391   19.562    6.276
     35.780  432.235    1.415    0.033    0.845    0.033    0.466   26.158   20.129    6.603
     35.790  432.616    1.460    0.000    0.864    0.000    0.561   26.238   20.450    6.220
     35.800  434.873    1.255    0.067    0.771    0.000    0.606   27.091   20.107    6.220
     35.810  429.162    1.115    0.033    0.852    0.000    0.587   25.410   19.703    6.484
     35.820  433.404    1.301    0.033    0.976    0.000    0.610   25.467   20.439    6.097
     35.830  428.882    1.248    0.033    0.557    0.067    0.462   24.998   19.795    6.529
     35.840  431.648    1.255    0.067    0.665    0.067    0.515   25.219   19.732    6.386
     35.850  426.283    1.141    0.033    0.549    0.067    0.451   25.278   19.739    6.569
     35.860  427.462    1.229    0.033    0.684    0.033    0.576   25.777   19.679    6.357
     35.870  431.020    1.259    0.100    0.743    0.033    0.462   25.207   19.973    6.966
     35.880  434.673    1.179    0.000    0.934    0.033    0.693   25.714   20.919    6.853
     35.890  431.006    1.335    0.067    0.803    0.000    0.610   25.184   19.886    6.462
     35.900  429.486    1.334    0.000    0.603    0.000    0.572   26.184   20.415    6.470
     35.910  431.053    1.267    0.067    0.672    0.033    0.587   27.035   20.610    6.412
     35.920  429.968    1.415    0.033    0.783    0.000    0.610   26.552   20.198    6.835
     35.930  433.730    1.267    0.033    0.549    0.033    0.564   26.652   20.841    6.980
     35.940  429.868    1.168    0.033    0.536    0.000    0.618   24.280   21.068    6.409
     35.950  431.816    1.392    0.067    0.903    0.033    0.489   25.478   20.797    6.655
     35.960  434.037    1.399    0.100    0.720    0.000    0.390   25.466   20.637    6.837
     35.970  431.495    1.536    0.067    0.850    0.033    0.553   24.557   20.850    7.038
     35.980  429.930    1.388    0.067    0.631    0.033    0.454   25.056   20.854    6.595
     35.990  432.996    1.339    0.033    0.700    0.033    0.481   25.032   21.089    6.157
     36.000  426.236    1.255    0.000    0.750    0.033    0.746   23.707   20.808    6.780
     36.010  432.215    1.248    0.000    0.625    0.033    0.573   24.723   21.256    6.795
     36.020  429.338    1.388    0.000    0.638    0.033    0.716   25.853   21.576    6.854
     36.030  426.439    1.434    0.033    0.705    0.033    0.739   24.716   20.489    6.811
     36.040  428.350    1.388    0.033    0.769    0.033    0.588   25.008   21.196    6.357
     36.050  430.337    1.392    0.000    0.712    0.033    0.515   24.641   21.109    6.521
     36.060  431.871    1.312    0.033    0.676    0.033    0.697   24.389   20.459    6.585
     36.070  433.607    1.354    0.067    0.764    0.033    0.591   25.072   21.333    6.487
     36.080  431.581    1.445    0.033    0.630    0.033    0.644   24.702   20.541    7.005
     36.090  431.747    1.285    0.033    0.702    0.000    0.716   24.514   21.604    6.675
     36.100  436.272    1.293    0.033    1.006    0.000    0.621   25.137   20.859    6.636
     36.110  435.194    1.123    0.033    0.799    0.033    0.523   24.482   20.824    7.054
     36.120  431.638    1.414    0.000    0.649    0.000    0.617   24.822   21.499    6.664
     36.130  428.102    1.301    0.033    0.751    0.068    0.629   24.600   19.999    6.825
     36.140  430.014    1.350    0.100    0.672    0.033    0.383   24.921   20.045    6.357
     36.150  433.945    1.141    0.033    0.765    0.000    0.660   23.889   21.391    6.983
     36.160  429.206    1.327    0.033    0.676    0.033    0.531   24.723   20.167    6.845
     36.170  434.749    1.312    0.033    0.708    0.033    0.584   24.644   20.671    6.653
     36.180  429.689    1.570    0.067    0.725    0.067    0.520   24.897   19.960    6.931
     36.190  432.673    1.259    0.033    0.645    0.033    0.520   25.501   20.203    6.837
     36.200  428.537    1.387    0.033    0.799    0.000    0.573   24.797   20.373    6.329
     36.210  428.169    1.331    0.000    0.638    0.000    0.591   24.832   20.562    6.784
     36.220  431.695    1.369    0.033    0.691    0.033    0.614   25.692   20.551    6.475
     36.230  426.971    1.357    0.033    0.815    0.000    0.459   25.012   19.389    5.795
     36.240  433.456    1.415    0.033    0.820    0.033    0.470   25.041   20.930    6.258
     36.250  430.794    1.357    0.033    0.751    0.033    0.497   25.344   20.182    6.347
     36.260  430.452    1.229    0.067    0.796    0.000    0.557   24.989   19.385    7.267
     36.270  434.968    1.244    0.000    0.725    0.000    0.652   24.812   20.688    6.706
     36.280  430.060    1.437    0.000    0.738    0.033    0.553   23.777   19.819    6.203
     36.290  433.581    1.540    0.000    0.877    0.033    0.425   25.093   20.441    6.983
     36.300  428.861    1.486    0.067    0.711    0.067    0.493   23.967   19.845    6.804
     36.310  428.930    1.403    0.067    0.655    0.033    0.591   24.577   20.029    6.768
     36.320  428.587    1.380    0.067    0.799    0.000    0.633   24.861   20.333    6.190
     36.330  429.741    1.464    0.000    0.591    0.033    0.622   25.022   19.417    6.118
     36.340  430.203    1.354    0.000    0.729    0.033    0.663   24.927   20.593    6.249
     36.350  433.437    1.478    0.000    0.687    0.033    0.558   24.825   20.537    5.992
     36.360  429.674    1.399    0.033    0.736    0.067    0.535   24.867   20.040    6.145
     36.370  429.376    1.315    0.000    0.538    0.000    0.705   23.127   20.365    6.365
     36.380  427.639    1.267    0.067    0.738    0.067    0.614   25.078   20.630    6.303
     36.390  431.338    1.255    0.071    0.765    0.033    0.845   24.369   20.807    6.361
     36.400  430.671    1.357    0.033    0.676    0.038    0.781   24.368   20.061    6.027
     36.410  433.034    1.190    0.100    0.733    0.000    0.731   24.823   20.380    6.447
     36.420  427.737    1.308    0.033    0.736    0.033    0.663   24.567   19.426    5.870
     36.430  430.973    1.062    0.000    0.605    0.033    0.652   24.971   19.454    5.762
     36.440  431.914    0.982    0.067    0.602    0.033    0.777   25.667   21.689    6.105
     36.450  428.896    1.020    0.033    0.628    0.000    0.754   25.671   21.283    5.758
     36.460  431.998    1.259    0.067    0.719    0.000    0.701   24.357   20.764    6.305
     36.470  429.732    1.274    0.000    0.645    0.033    0.754   25.152   21.033    5.964
     36.480  431.778    1.228    0.067    0.571    0.033    0.871   24.018   20.960    6.066
     36.490  430.135    1.084    0.067    0.638    0.000    0.724   24.381   21.395    5.939
     36.500  429.140    1.267    0.033    0.674    0.033    0.754   24.431   20.436    6.259
     36.510  427.059    1.141    0.033    0.538    0.033    0.599   24.070   21.072    5.903
     36.520  434.808    1.308    0.067    0.579    0.067    0.667   25.562   21.248    5.799
     36.530  435.636    1.229    0.100    0.698    0.000    0.527   24.149   19.924    6.428
     36.540  432.638    1.206    0.033    0.600    0.000    0.614   25.644   19.504    5.690
     36.550  429.263    1.335    0.100    0.667    0.000    0.781   24.416   19.503    5.651
     36.560  431.284    1.115    0.033    0.662    0.033    0.580   24.729   20.073    5.905
     36.570  426.168    1.373    0.100    0.545    0.033    0.640   24.076   19.850    6.200
     36.580  426.036    1.437    0.067    0.605    0.000    0.640   24.182   19.820    5.580
     36.590  433.154    1.607    0.067    0.571    0.060    0.527   25.253   20.511    5.824
     36.600  433.874    1.380    0.000    0.631    0.033    0.701   23.713   20.202    6.068
     36.610  428.867    1.281    0.000    0.713    0.033    0.455   24.018   19.611    5.905
     36.620  426.737    1.335    0.033    0.627    0.060    0.481   23.465   19.972    6.613
     36.630  431.405    1.248    0.100    0.598    0.067    0.709   24.739   19.813    5.950
     36.640  426.391    1.130    0.033    0.545    0.060    0.466   24.092   19.780    5.805
     36.650  431.388    1.195    0.100    0.653    0.033    0.478   23.540   20.897    5.822
     36.660  434.884    1.312    0.033    0.711    0.100    0.739   25.423   20.864    5.710
     36.670  429.667    1.088    0.067    0.767    0.067    0.716   24.208   20.924    5.559
     36.680  433.345    0.989    0.067    0.658    0.033    0.743   24.157   21.038    5.518
     36.690  429.232    1.035    0.033    0.628    0.033    0.652   23.506   20.369    5.966
     36.700  430.358    1.050    0.067    0.627    0.033    0.606   24.494   20.027    5.979
     36.710  426.569    1.091    0.033    0.574    0.033    0.648   24.594   20.374    5.697
     36.720  428.914    1.115    0.067    0.785    0.033    0.675   24.709   20.622    5.475
     36.730  431.552    1.115    0.033    0.700    0.033    0.762   24.026   21.020    5.621
     36.740  426.480    0.929    0.067    0.638    0.033    0.716   24.256   19.843    5.697
     36.750  426.350    0.967    0.000    0.769    0.033    0.751   24.176   19.350    5.977
     36.760  428.968    1.153    0.033    0.526    0.033    0.781   24.276   19.992    6.237
     36.770  428.670    1.088    0.033    0.557    0.033    0.823   23.992   19.634    5.757
     36.780  427.133    1.047    0.033    0.480    0.060    0.830   24.198   19.725    6.060
     36.790  430.127    0.937    0.000    0.667    0.033    0.811   23.363   20.585    5.669
     36.800  430.128    1.255    0.100    0.680    0.033    0.774   22.978   20.414    6.196
     36.810  426.106    1.202    0.167    0.620    0.033    0.762   23.424   19.807    6.129
     36.820  423.782    0.982    0.033    0.751    0.033    0.834   23.682   20.911    5.932
     36.830  425.963    1.335    0.100    0.658    0.060    0.879   24.210   20.444    6.235
     36.840  428.444    1.494    0.067    0.651    0.033    0.929   24.372   19.734    6.179
     36.850  427.875    1.365    0.000    0.804    0.033    0.857   24.811   21.270    6.366
     36.860  429.819    1.559    0.033    0.758    0.033    0.796   24.911   20.311    6.024
     36.870  426.172    1.380    0.033    0.634    0.033    0.822   24.575   20.127    5.853
     36.880  423.898    1.434    0.067    0.634    0.094    0.894   23.870   21.074    5.945
     36.890  425.285    1.365    0.067    0.658    0.027    0.891   23.782   20.490    5.893
     36.900  429.215    1.122    0.067    0.687    0.033    0.974   24.136   21.209    6.156
     36.910  426.865    1.452    0.100    0.751    0.033    0.879   24.343   20.793    5.738
     36.920  432.751    1.426    0.000    0.673    0.033    0.838   24.127   21.318    5.803
     36.930  428.388    1.035    0.067    0.670    0.094    0.913   24.692   21.121    5.947
     36.940  433.298    1.240    0.067    0.713    0.033    0.871   25.608   21.630    5.855
     36.950  428.081    1.365    0.000    0.706    0.033    0.610   24.384   20.495    6.234
     36.960  430.591    1.301    0.000    0.500    0.060    0.754   24.366   20.250    6.237
     36.970  431.208    1.285    0.100    0.638    0.000    0.894   24.662   21.195    6.447
     36.980  433.413    1.062    0.000    0.609    0.027    0.796   24.951   20.019    6.167
     36.990  429.384    1.228    0.033    0.567    0.033    0.656   24.399   20.422    6.372
     37.000  429.377    1.168    0.067    0.694    0.027    0.686   23.676   20.056    6.198
     37.010  428.796    1.221    0.067    0.706    0.067    0.796   23.291   20.865    6.695
     37.020  434.045    1.164    0.067    0.751    0.033    0.788   25.651   19.583    6.096
     37.030  427.026    1.206    0.000    0.497    0.033    0.599   23.799   20.119    6.073
     37.040  422.777    1.331    0.033    0.723    0.033    0.799   23.578   19.792    6.153
     37.050  422.435    1.088    0.000    0.471    0.000    0.614   23.838   20.512    5.895
     37.060  427.745    1.149    0.067    0.593    0.000    0.598   24.504   20.567    5.672
     37.070  429.096    1.111    0.067    0.634    0.033    0.591   24.079   19.569    5.814
     37.080  425.807    1.434    0.033    0.598    0.033    0.519   24.054   20.798    6.040
     37.090  429.740    1.282    0.067    0.688    0.067    0.701   24.883   20.082    6.277
     37.100  427.140    1.255    0.033    0.473    0.000    0.587   24.656   20.080    6.363
     37.110  424.674    1.141    0.067    0.602    0.033    0.606   25.457   20.159    5.976
     37.120  428.503    1.179    0.067    0.684    0.000    0.637   25.416   20.874    5.861
     37.130  428.633    1.376    0.067    0.533    0.033    0.724   24.940   20.008    6.388
     37.140  430.423    1.445    0.100    0.560    0.000    0.520   26.029   20.485    5.849
     37.150  429.945    1.429    0.100    0.666    0.000    0.546   25.499   20.144    5.893
     37.160  430.649    1.467    0.067    0.634    0.000    0.550   26.210   20.605    5.355
     37.170  435.158    1.327    0.105    0.683    0.033    0.420   25.381   20.637    5.887
     37.180  432.564    1.354    0.100    0.560    0.000    0.784   26.153   20.796    6.108
     37.190  432.737    1.179    0.100    0.600    0.094    0.591   26.091   20.276    6.342
     37.200  435.642    1.267    0.067    0.634    0.000    0.697   25.401   20.847    5.949
     37.210  432.184    1.229    0.033    0.574    0.033    0.659   26.028   20.880    6.581
     37.220  432.756    1.274    0.067    0.578    0.033    0.636   25.754   20.098    5.958
     37.230  432.402    1.168    0.000    0.681    0.060    0.599   25.504   20.777    6.385
     37.240  431.703    1.248    0.000    0.581    0.033    0.758   24.995   20.270    6.010
     37.250  431.805    1.403    0.000    0.615    0.087    0.742   25.868   20.380    5.781
     37.260  422.757    1.354    0.000    0.600    0.033    0.693   24.959   20.496    5.654
     37.270  428.937    1.327    0.033    0.560    0.033    0.735   24.981   20.050    5.950
     37.280  426.864    1.494    0.100    0.473    0.060    0.633   24.469   18.944    6.181
     37.290  426.696    1.437    0.067    0.660    0.060    0.641   24.165   19.991    6.171
     37.300  425.184    1.327    0.067    0.560    0.033    0.667   24.606   20.279    6.154
     37.310  425.091    1.312    0.067    0.607    0.000    0.530   24.354   20.048    6.157
     37.320  426.338    0.982    0.100    0.387    0.033    0.724   24.319   20.659    5.395
     37.330  426.609    0.929    0.033    0.413    0.060    0.773   25.457   20.803    6.124
     37.340  424.405    0.967    0.067    0.593    0.033    0.515   24.845   19.624    5.891
     37.350  426.342    1.149    0.067    0.706    0.067    0.682   25.009   19.943    5.764
     37.360  427.914    0.990    0.100    0.624    0.067    0.894   25.087   21.007    5.875
     37.370  422.272    1.031    0.067    0.655    0.033    0.766   24.161   20.062    5.658
     37.380  423.562    1.111    0.100    0.745    0.060    0.762   25.027   21.497    6.074
     37.390  423.628    1.088    0.000    0.581    0.033    0.875   23.578   21.082    6.016
     37.400  424.003    1.335    0.100    0.701    0.033    0.697   24.684   20.553    6.067
     37.410  420.475    1.047    0.033    0.648    0.067    0.894   24.457   20.281    5.944
     37.420  424.723    1.096    0.033    0.614    0.067    0.770   25.045   19.428    6.134
     37.430  422.252    1.248    0.000    0.634    0.000    0.587   24.714   19.871    5.627
     37.440  421.125    1.282    0.033    0.605    0.000    0.640   24.396   19.191    6.110
     37.450  424.502    1.274    0.000    0.691    0.000    0.675   25.157   20.116    5.232
     37.460  424.635    1.399    0.100    0.634    0.000    0.667   25.631   19.414    5.481
     37.470  423.691    1.213    0.100    0.578    0.067    0.796   25.221   20.245    5.819
     37.480  423.450    1.221    0.100    0.600    0.033    0.701   24.785   19.407    6.082
     37.490  427.829    1.346    0.134    0.646    0.000    0.917   24.192   20.369    6.517
     37.500  423.853    1.259    0.100    0.519    0.033    0.887   24.554   19.685    6.663
     37.510  425.817    1.365    0.033    0.693    0.000    0.807   23.107   20.561    5.753
     37.520  426.537    1.513    0.100    0.627    0.000    0.656   24.467   19.689    5.569
     37.530  424.365    1.339    0.033    0.673    0.000    0.754   24.420   20.254    5.874
     37.540  424.639    1.221    0.000    0.519    0.000    0.886   24.476   20.334    6.761
     37.550  425.431    1.354    0.067    0.627    0.000    0.709   24.127   19.844    6.429
     37.560  423.613    1.415    0.033    0.577    0.000    0.777   23.753   19.638    6.568
     37.570  425.082    1.248    0.033    0.486    0.033    0.644   23.490   20.198    6.350
     37.580  427.735    1.415    0.033    0.533    0.000    0.678   24.382   20.118    6.403
     37.590  420.205    1.323    0.100    0.464    0.000    0.849   24.300   20.014    6.464
     37.600  421.693    1.217    0.000    0.574    0.000    0.701   24.067   19.660    6.176
     37.610  428.705    1.490    0.067    0.616    0.033    0.800   23.796   20.178    6.358
     37.620  422.759    1.589    0.033    0.500    0.000    0.519   25.234   18.454    5.891
     37.630  423.556    1.536    0.067    0.540    0.033    0.584   24.901   18.618    5.930
     37.640  426.447    1.434    0.000    0.521    0.000    0.644   25.143   19.031    6.262
     37.650  429.504    1.179    0.067    0.504    0.000    0.580   26.189   18.289    5.715
     37.660  426.589    1.259    0.033    0.778    0.000    0.791   25.197   18.484    5.942
     37.670  425.374    1.115    0.100    0.669    0.000    0.629   25.126   18.831    6.219
     37.680  425.571    1.350    0.033    0.478    0.000    0.648   24.557   19.136    6.084
     37.690  424.112    1.335    0.067    0.553    0.000    0.777   24.377   19.222    6.030
     37.700  428.096    1.062    0.033    0.842    0.000    0.731   25.842   18.954    6.205
     37.710  431.353    1.274    0.100    0.658    0.000    0.591   24.904   19.878    6.255
     37.720  427.552    1.301    0.100    0.684    0.000    0.534   25.021   18.845    6.073
     37.730  426.027    1.168    0.000    0.560    0.033    0.557   25.592   19.779    6.483
     37.740  427.199    1.350    0.033    0.850    0.000    0.622   25.185   19.096    6.027
     37.750  427.185    1.312    0.033    0.660    0.000    0.451   24.936   19.135    6.038
     37.760  424.913    1.335    0.033    0.536    0.000    0.697   24.860   19.241    6.346
     37.770  425.425    1.141    0.000    0.616    0.000    0.621   23.956   19.326    5.721
     37.780  427.513    1.141    0.033    0.627    0.000    0.607   24.243   19.604    5.719
     37.790  426.875    1.456    0.000    0.683    0.000    0.515   25.024   18.169    5.486
     37.800  426.351    1.153    0.067    0.658    0.000    0.818   24.506   19.590    5.956
     37.810  426.234    1.259    0.033    0.611    0.000    0.697   25.705   18.935    6.151
     37.820  425.295    1.392    0.033    0.769    0.033    0.823   25.156   19.717    5.756
     37.830  425.314    1.471    0.067    0.627    0.000    0.777   25.622   19.762    5.817
     37.840  423.471    1.297    0.067    0.586    0.000    0.633   24.651   19.783    6.173
     37.850  424.540    1.312    0.067    0.611    0.033    0.534   25.224   19.465    6.356
     37.860  429.515    1.429    0.100    0.715    0.033    0.780   24.613   20.154    7.191
     37.870  428.639    1.126    0.033    0.560    0.000    0.822   25.011   21.046    6.213
     37.880  424.399    0.982    0.100    0.353    0.033    0.894   25.899   19.235    6.239
     37.890  423.764    1.115    0.134    0.607    0.000    0.531   25.268   18.827    6.615
     37.900  429.936    1.312    0.100    0.478    0.000    0.546   25.103   19.833    6.210
     37.910  429.917    1.244    0.067    0.486    0.027    0.663   25.541   19.992    6.518
     37.920  430.933    1.357    0.000    0.519    0.000    0.735   24.485   20.756    6.051
     37.930  427.730    1.429    0.100    0.486    0.033    0.686   24.629   20.060    6.507
     37.940  433.384    1.297    0.067    0.364    0.033    0.811   25.062   21.412    6.270
     37.950  429.794    1.361    0.067    0.427    0.033    0.777   25.663   19.926    5.945
     37.960  432.477    1.301    0.067    0.514    0.000    0.860   25.316   21.290    6.083
     37.970  435.777    1.195    0.033    0.511    0.000    0.879   25.302   21.400    6.096
     37.980  434.479    1.308    0.033    0.560    0.000    0.679   25.883   20.344    6.159
     37.990  435.356    1.297    0.000    0.480    0.000    0.701   24.810   20.692    6.202
     38.000  430.678    1.149    0.033    0.406    0.033    0.720   25.174   20.473    6.445
     38.010  435.739    1.213    0.100    0.418    0.033    0.834   25.819   21.027    5.966
     38.020  433.546    1.141    0.100    0.493    0.033    0.819   25.814   20.352    6.174
     38.030  439.885    1.338    0.100    0.394    0.000    0.864   24.810   20.927    5.942
     38.040  431.856    0.974    0.067    0.658    0.033    0.754   23.992   20.209    5.983
     38.050  436.566    1.202    0.100    0.646    0.067    0.698   24.839   20.699    5.720
     38.060  435.712    1.346    0.167    0.480    0.000    0.652   24.963   20.653    6.154
     38.070  436.826    1.267    0.000    0.503    0.033    0.841   25.630   20.924    6.081
     38.080  438.020    1.225    0.033    0.471    0.000    0.644   24.282   20.956    6.185
     38.090  437.878    1.285    0.100    0.611    0.000    0.701   25.234   21.418    5.653
     38.100  434.550    1.270    0.033    0.596    0.067    0.568   24.565   20.620    5.910
     38.110  436.685    1.179    0.000    0.454    0.000    0.565   25.784   20.945    5.765
     38.120  431.225    0.914    0.067    0.607    0.000    0.550   24.507   21.102    5.440
     38.130  433.684    1.259    0.134    0.487    0.033    0.656   26.236   20.139    5.917
     38.140  429.793    1.213    0.033    0.525    0.000    0.690   25.012   20.142    5.596
     38.150  437.453    1.429    0.000    0.645    0.000    0.698   25.610   21.116    5.210
     38.160  438.217    1.255    0.033    0.554    0.033    0.739   24.892   20.674    6.139
     38.170  434.174    1.323    0.067    0.373    0.000    0.550   24.970   21.015    6.154
     38.180  431.531    1.202    0.033    0.525    0.033    0.675   24.994   20.142    6.029
     38.190  434.756    1.282    0.067    0.574    0.000    0.807   25.606   21.265    6.178
     38.200  432.036    1.096    0.033    0.538    0.000    0.667   24.759   20.490    5.633
     38.210  436.277    1.202    0.167    0.459    0.033    0.534   24.402   20.751    6.035
     38.220  436.770    1.153    0.033    0.533    0.000    0.811   24.799   21.538    6.292
     38.230  432.942    1.267    0.033    0.574    0.033    0.834   24.093   21.073    6.246
     38.240  435.943    1.255    0.067    0.480    0.000    0.834   25.417   21.052    6.282
     38.250  434.821    1.168    0.033    0.560    0.033    0.777   25.262   20.348    6.261
     38.260  434.133    1.259    0.067    0.578    0.033    0.576   26.223   20.414    6.486
     38.270  434.199    1.176    0.067    0.543    0.094    0.860   24.419   20.410    6.128
     38.280  435.244    1.221    0.033    0.518    0.060    0.701   24.766   20.909    6.102
     38.290  434.744    1.115    0.100    0.581    0.000    0.557   24.846   20.699    6.325
     38.300  436.480    1.354    0.033    0.616    0.067    0.568   25.196   19.732    6.544
     38.310  433.259    1.115    0.000    0.454    0.000    0.682   24.267   20.166    6.694
     38.320  440.490    1.320    0.067    0.538    0.033    0.777   24.823   21.149    6.383
     38.330  432.798    1.195    0.000    0.592    0.033    0.811   23.986   21.021    5.723
     38.340  436.649    1.407    0.100    0.665    0.000    0.720   23.696   20.480    5.967
     38.350  434.645    1.308    0.033    0.638    0.033    0.853   24.037   20.439    6.208
     38.360  436.580    1.248    0.033    0.691    0.000    0.659   24.596   20.166    6.066
     38.370  435.443    1.232    0.033    0.651    0.000    0.728   24.037   20.388    6.071
     38.380  434.408    1.232    0.067    0.464    0.000    0.439   23.869   20.053    6.557
     38.390  435.369    1.195    0.033    0.680    0.000    0.750   24.752   21.076    5.865
     38.400  436.159    1.282    0.100    0.573    0.000    0.853   23.855   21.069    5.463
     38.410  433.832    1.153    0.067    0.513    0.000    0.606   24.375   20.737    6.086
     38.420  430.122    1.035    0.033    0.540    0.033    0.796   24.131   20.650    5.917
     38.430  431.379    1.202    0.033    0.494    0.033    0.739   23.750   20.492    5.979
     38.440  434.760    1.221    0.067    0.473    0.000    0.614   24.929   20.227    6.293
     38.450  430.046    1.168    0.067    0.715    0.033    0.716   24.808   20.367    6.430
     38.460  437.898    1.229    0.100    0.680    0.033    0.595   24.795   21.057    6.470
     38.470  430.830    1.361    0.067    0.871    0.000    0.610   24.709   20.521    6.311
     38.480  434.112    1.251    0.167    1.005    0.000    0.845   24.664   20.820    6.447
     38.490  433.400    1.153    0.067    1.005    0.000    0.860   23.662   21.129    5.804
     38.500  431.668    1.494    0.100    0.886    0.000    0.640   24.207   21.238    5.735
     38.510  431.406    1.301    0.067    1.135    0.067    0.675   24.876   20.153    6.184
     38.520  431.439    1.240    0.033    1.090    0.033    0.591   24.849   20.277    5.674
     38.530  431.857    1.187    0.033    0.984    0.067    0.815   25.084   21.340    5.602
     38.540  432.173    1.255    0.100    1.192    0.027    0.796   26.597   20.368    6.282
     38.550  432.675    1.232    0.194    1.030    0.033    0.845   26.587   20.163    6.469
     38.560  431.788    1.206    0.094    0.850    0.000    0.826   26.129   19.821    5.657
     38.570  430.544    1.327    0.100    0.906    0.000    0.682   25.611   19.762    5.876
     38.580  429.344    1.179    0.067    0.808    0.067    0.659   26.394   19.767    6.223
     38.590  432.277    1.126    0.127    1.004    0.000    0.667   26.159   20.177    6.634
     38.600  436.797    1.195    0.000    1.177    0.000    0.944   25.854   21.487    6.896
     38.610  433.928    1.221    0.094    0.793    0.053    0.747   24.789   20.169    6.729
     38.620  433.415    1.285    0.067    0.999    0.033    0.716   25.111   20.829    6.527
     38.630  434.900    1.229    0.033    0.773    0.000    0.804   25.783   19.678    6.247
     38.640  433.951    1.418    0.100    0.924    0.027    0.849   25.638   20.259    6.544
     38.650  434.647    1.301    0.100    0.853    0.053    0.698   25.440   20.997    6.516
     38.660  432.849    1.248    0.067    1.062    0.094    0.724   26.743   20.652    6.218
     38.670  436.229    1.278    0.067    1.151    0.033    0.800   25.843   19.918    5.922
     38.680  433.763    1.206    0.033    1.015    0.000    0.762   24.766   20.275    5.566
     38.690  434.589    1.312    0.100    0.924    0.000    0.845   25.446   20.268    6.896
     38.700  434.404    1.327    0.100    0.750    0.033    0.830   25.775   20.325    6.552
     38.710  437.898    1.323    0.033    1.046    0.033    0.762   25.777   20.118    6.503
     38.720  434.076    1.301    0.060    0.972    0.060    0.833   25.209   19.499    6.735
     38.730  430.353    1.471    0.000    0.846    0.033    0.894   25.284   19.718    6.163
     38.740  431.257    1.100    0.067    0.812    0.100    0.701   25.655   18.835    5.973
     38.750  429.979    1.069    0.067    0.951    0.067    0.671   25.463   19.166    5.914
     38.760  433.768    1.096    0.033    1.179    0.000    0.731   26.062   19.370    6.466
     38.770  432.549    1.232    0.100    0.939    0.033    0.765   25.694   19.146    5.738
     38.780  427.062    1.323    0.094    0.870    0.060    0.819   25.322   19.282    5.635
     38.790  434.018    1.228    0.100    0.946    0.127    0.837   26.297   19.725    5.840
     38.800  426.859    1.384    0.033    0.843    0.094    0.709   25.597   19.168    5.794
     38.810  426.705    1.407    0.194    0.725    0.060    0.671   26.149   19.560    5.790
     38.820  429.608    1.415    0.120    0.810    0.151    0.781   26.194   19.362    5.809
     38.830  430.651    1.232    0.000    0.893    0.060    0.906   26.704   19.375    6.365
     38.840  431.954    1.270    0.100    0.909    0.154    0.769   26.552   20.161    5.900
     38.850  433.930    1.365    0.127    1.051    0.120    0.917   25.996   20.302    5.916
     38.860  430.142    1.153    0.160    1.030    0.094    0.572   26.240   19.323    5.675
     38.870  433.832    1.289    0.167    1.041    0.000    0.890   27.350   19.509    6.581
     38.880  427.760    1.232    0.160    1.091    0.060    0.841   26.011   19.819    6.466
     38.890  432.925    1.088    0.134    0.926    0.127    0.724   26.351   19.672    6.318
     38.900  432.041    1.259    0.060    0.730    0.067    0.739   26.846   19.472    6.198
     38.910  429.911    1.232    0.100    0.958    0.067    0.815   25.647   20.558    6.254
     38.920  431.097    1.126    0.100    0.974    0.033    0.546   26.996   19.997    6.695
     38.930  428.914    1.062    0.100    0.814    0.094    0.644   26.522   19.433    6.639
     38.940  436.679    1.073    0.160    0.800    0.033    0.670   26.432   20.669    6.391
     38.950  434.512    1.157    0.000    0.937    0.033    0.451   26.491   20.457    6.710
     38.960  435.250    1.221    0.100    0.819    0.000    0.731   26.956   20.583    6.132
     38.970  434.611    1.179    0.067    0.956    0.094    0.595   26.101   19.791    6.338
     38.980  432.650    1.255    0.134    0.623    0.027    0.674   27.100   19.542    6.305
     38.990  432.982    1.195    0.067    0.667    0.033    0.731   26.633   20.140    5.918
     39.000  431.916    1.194    0.100    0.779    0.033    0.690   26.332   20.610    6.095
     39.010  433.855    1.418    0.067    0.903    0.033    0.432   26.801   20.173    6.335
     39.020  434.044    1.100    0.067    0.792    0.000    0.500   26.493   20.052    6.683
     39.030  431.559    1.123    0.067    0.780    0.067    0.819   26.632   19.986    6.652
     39.040  435.175    1.202    0.033    0.678    0.060    0.660   25.441   20.814    5.869
     39.050  431.108    1.301    0.100    0.832    0.100    0.777   25.883   20.348    6.454
     39.060  429.822    1.168    0.201    0.678    0.053    0.815   25.896   19.828    5.917
     39.070  431.788    1.278    0.033    0.941    0.000    0.830   25.663   19.697    5.832
     39.080  430.598    1.179    0.067    0.835    0.087    0.690   26.276   20.877    5.859
     39.090  428.170    1.399    0.067    0.719    0.094    0.784   25.719   19.610    5.985
     39.100  430.738    1.248    0.160    0.743    0.094    0.675   25.107   20.555    6.003
     39.110  427.124    1.107    0.127    0.863    0.120    0.864   25.706   19.784    5.865
     39.120  432.021    1.365    0.100    0.786    0.134    0.796   25.750   21.746    6.662
     39.130  434.019    1.255    0.067    0.906    0.033    0.705   26.479   20.574    6.190
     39.140  431.600    1.047    0.067    0.817    0.067    0.648   25.264   19.544    6.134
     39.150  433.710    1.248    0.100    0.914    0.000    0.754   26.232   20.583    6.304
     39.160  430.875    1.168    0.100    0.951    0.033    0.773   25.425   20.161    6.196
     39.170  431.125    1.009    0.127    0.921    0.067    0.697   26.800   20.508    6.170
     39.180  426.117    1.240    0.214    0.634    0.094    0.849   25.432   20.146    6.000
     39.190  428.038    1.126    0.033    0.574    0.000    0.774   26.111   20.437    6.082
     39.200  426.095    1.270    0.160    0.574    0.033    0.777   25.527   19.537    6.467
     39.210  428.414    1.301    0.067    0.561    0.033    0.698   25.495   19.955    6.129
     39.220  429.670    1.282    0.100    0.638    0.000    0.799   25.180   20.554    6.301
     39.230  434.391    1.126    0.033    0.493    0.033    0.716   26.691   20.500    6.558
     39.240  429.638    1.202    0.100    0.725    0.033    0.568   25.544   19.814    6.908
     39.250  429.740    1.194    0.094    0.606    0.033    0.807   26.746   21.010    6.616
     39.260  430.644    1.153    0.067    0.598    0.000    0.614   26.154   19.157    6.244
     39.270  429.095    1.274    0.094    0.620    0.000    0.671   26.409   19.603    6.310
     39.280  429.740    1.111    0.033    0.605    0.027    0.485   26.450   19.668    6.681
     39.290  430.770    1.327    0.033    0.672    0.067    0.735   25.595   20.278    6.551
     39.300  427.958    1.160    0.060    0.651    0.100    0.852   25.703   20.299    6.401
     39.310  425.323    1.320    0.033    0.680    0.033    0.576   25.486   20.189    6.333
     39.320  431.844    1.096    0.033    0.652    0.033    0.894   25.929   20.303    6.370
     39.330  424.620    1.198    0.067    0.568    0.060    0.811   25.507   20.069    6.518
     39.340  429.676    1.282    0.067    0.447    0.000    0.751   26.216   19.958    6.988
     39.350  423.991    1.168    0.033    0.687    0.033    0.701   26.308   18.756    6.482
     39.360  426.446    1.308    0.100    0.588    0.027    0.746   26.064   19.472    6.242
     39.370  428.850    1.232    0.033    0.755    0.027    0.902   26.312   20.611    6.630
     39.380  431.663    1.035    0.067    0.606    0.060    0.834   26.258   20.252    6.677
     39.390  429.483    1.274    0.000    0.627    0.131    0.807   26.439   20.258    6.633
     39.400  425.277    1.392    0.100    0.628    0.027    0.663   24.896   19.836    6.228
     39.410  428.845    1.407    0.127    0.586    0.033    0.819   26.497   20.499    7.700
     39.420  428.128    1.259    0.033    0.593    0.060    0.550   25.344   20.192    7.082
     39.430  424.902    1.437    0.067    0.634    0.033    0.500   25.919   19.803    6.205
     39.440  424.622    1.221    0.094    0.579    0.033    0.784   24.903   20.260    6.357
     39.450  431.089    1.380    0.033    0.646    0.033    0.698   26.489   20.225    6.811
     39.460  425.274    1.467    0.127    0.605    0.027    0.765   24.955   20.140    6.517
     39.470  431.106    1.425    0.067    0.614    0.027    0.694   25.120   20.043    5.994
     39.480  422.803    1.437    0.100    0.705    0.100    0.682   24.016   20.161    5.737
     39.490  424.375    1.468    0.033    0.567    0.067    0.845   24.465   19.923    5.591
     39.500  424.050    1.141    0.100    0.494    0.094    0.629   24.316   20.954    6.991
     39.510  428.797    1.365    0.067    0.646    0.033    0.815   26.186   20.615    6.554
     39.520  431.357    1.190    0.033    0.738    0.033    0.603   25.451   20.092    6.358
     39.530  424.207    1.410    0.033    0.473    0.033    0.751   26.253   19.664    5.916
     39.540  428.249    1.301    0.100    0.732    0.033    0.633   26.302   19.392    6.580
     39.550  430.210    1.418    0.134    0.672    0.033    0.927   26.165   19.542    6.806
     39.560  428.177    1.365    0.067    0.658    0.033    0.841   26.245   19.418    6.898
     39.570  427.920    1.441    0.134    0.471    0.060    0.648   25.959   19.948    6.710
     39.580  428.957    1.346    0.033    0.600    0.033    0.622   25.756   19.955    6.542
     39.590  429.433    1.327    0.100    0.803    0.033    0.966   26.258   21.613    6.461
     39.600  426.726    1.293    0.033    0.500    0.060    0.534   25.090   20.044    6.730
     39.610  426.546    1.278    0.067    0.667    0.033    0.606   25.818   20.155    6.698
     39.620  425.642    1.179    0.067    0.698    0.094    0.766   25.389   19.727    6.914
     39.630  429.010    1.285    0.100    0.674    0.033    0.834   24.677   20.898    6.396
     39.640  427.639    1.179    0.100    0.466    0.033    0.561   24.443   19.842    6.030
     39.650  425.649    1.376    0.067    0.591    0.094    0.716   25.265   19.238    6.390
     39.660  429.207    1.282    0.154    0.526    0.094    0.868   24.329   21.123    6.026
     39.670  422.402    1.282    0.100    0.733    0.067    0.739   24.735   19.994    5.716
     39.680  425.175    1.365    0.194    0.681    0.087    0.804   24.584   19.246    5.655
     39.690  428.225    1.301    0.167    0.745    0.033    0.701   25.098   19.530    6.289
     39.700  423.271    1.195    0.060    0.698    0.071    0.584   25.517   19.072    5.889
     39.710  427.913    1.141    0.033    0.581    0.033    0.671   25.469   20.740    6.163
     39.720  428.198    1.213    0.067    0.528    0.033    0.568   25.672   19.849    5.953
     39.730  426.673    1.403    0.033    0.521    0.033    0.652   24.782   20.047    6.342
     39.740  427.433    1.069    0.033    0.398    0.000    0.633   24.793   20.618    6.133
     39.750  424.032    1.399    0.100    0.452    0.033    0.622   24.388   20.146    6.103
     39.760  425.743    1.141    0.000    0.487    0.033    0.659   25.026   19.613    5.703
     39.770  425.574    1.149    0.134    0.478    0.067    0.451   24.338   18.106    5.775
     39.780  428.279    1.062    0.100    0.634    0.033    0.898   25.018   20.424    6.748
     39.790  426.645    1.088    0.100    0.633    0.033    0.675   25.321   20.085    5.669
     39.800  425.455    1.141    0.167    0.872    0.033    0.545   25.002   19.588    6.277
     39.810  427.141    1.399    0.033    0.709    0.033    0.909   25.388   19.723    5.439
     39.820  429.044    1.339    0.067    0.678    0.033    0.909   24.849   20.365    5.976
     39.830  429.539    1.195    0.100    0.692    0.000    0.679   25.017   19.629    5.719
     39.840  432.113    1.100    0.100    0.688    0.067    0.693   26.273   20.400    6.138
     39.850  431.337    1.187    0.100    0.843    0.033    0.777   25.200   20.055    5.902
     39.860  430.341    1.289    0.134    0.923    0.033    0.830   25.718   20.057    6.479
     39.870  426.530    1.301    0.100    0.930    0.033    0.716   25.853   20.134    6.334
     39.880  428.814    1.195    0.134    0.910    0.033    0.709   25.504   19.828    5.879
     39.890  431.834    1.187    0.033    0.694    0.067    0.671   25.687   20.826    6.139
     39.900  431.957    1.248    0.033    0.585    0.033    0.474   26.391   19.446    5.684
     39.910  428.475    1.062    0.100    0.611    0.060    0.625   27.098   19.869    6.668
     39.920  431.356    1.221    0.100    0.558    0.033    0.815   27.160   19.326    6.143
     39.930  425.702    1.274    0.100    0.652    0.033    0.765   25.647   19.279    6.473
     39.940  424.944    1.168    0.100    0.607    0.060    0.659   25.067   19.236    6.533
     39.950  424.506    1.301    0.067    0.874    0.033    0.716   26.540   19.548    6.988
     39.960  426.904    1.445    0.100    0.611    0.033    0.553   26.236   19.380    6.391
     39.970  431.259    1.225    0.134    0.744    0.033    0.656   25.991   19.438    6.581
     39.980  424.597    1.320    0.067    0.649    0.033    0.690   25.736   19.392    5.901
     39.990  429.248    1.255    0.067    0.729    0.033    0.788   25.563   19.730    5.773
     40.000  434.306    1.255    0.134    0.747    0.000    0.815   25.643   19.754    5.559
     40.010  430.447    1.195    0.033    0.785    0.272    0.939   25.819   20.003    5.974
     40.020  428.250    1.176    0.067    0.623    0.100    0.856   25.005   19.699    5.814
     40.030  431.004    1.327    0.100    0.595    0.172    0.731   26.164   20.170    6.178
     40.040  428.699    1.274    0.094    0.600    0.167    0.811   25.365   19.348    6.028
     40.050  431.500    1.232    0.067    0.712    0.167    0.814   26.210   20.423    6.349
     40.060  432.505    1.179    0.067    0.550    0.167    0.822   25.742   20.984    6.338
     40.070  436.207    1.255    0.100    0.545    0.100    0.700   26.471   19.969    6.228
     40.080  431.333    1.168    0.067    0.458    0.167    0.535   26.450   19.916    6.678
     40.090  433.373    1.426    0.033    0.631    0.167    0.463   26.899   19.177    6.007
     40.100  429.059    1.301    0.033    0.716    0.067    0.561   26.325   19.698    6.157
     40.110  429.623    1.274    0.033    0.384    0.100    0.655   26.609   19.017    6.366
     40.120  433.964    1.274    0.067    0.669    0.100    0.723   27.005   19.931    6.902
     40.130  431.670    1.346    0.067    0.585    0.167    0.610   26.209   19.820    6.554
     40.140  430.915    1.308    0.033    0.558    0.067    0.614   26.176   20.338    6.195
     40.150  430.394    1.365    0.000    0.522    0.000    0.618   26.660   20.002    6.369
     40.160  431.880    1.312    0.033    0.557    0.033    0.663   27.547   19.908    6.369
     40.170  433.053    1.153    0.033    0.649    0.000    0.618   27.299   19.725    6.020
     40.180  430.407    1.285    0.033    0.725    0.033    0.693   26.473   18.789    6.611
     40.190  430.888    1.248    0.033    0.611    0.033    0.588   26.134   19.735    6.466
     40.200  433.341    1.320    0.000    0.645    0.067    0.534   25.773   20.313    6.439
     40.210  431.891    1.195    0.067    0.672    0.000    0.508   26.572   19.801    6.218
     40.220  431.536    1.176    0.067    0.691    0.000    0.383   25.733   19.572    7.137
     40.230  433.174    1.195    0.067    0.702    0.000    0.455   25.300   19.900    5.964
     40.240  430.206    1.301    0.033    0.610    0.000    0.679   25.358   20.108    6.599
     40.250  430.145    1.187    0.033    0.605    0.000    0.645   25.147   19.735    6.404
     40.260  434.568    1.380    0.000    0.618    0.033    0.595   26.007   19.798    6.526
     40.270  429.933    1.267    0.000    0.504    0.033    0.641   26.091   19.887    6.908
     40.280  429.178    1.354    0.067    0.673    0.000    0.663   25.401   18.896    7.021
     40.290  424.725    1.115    0.000    0.592    0.000    0.534   25.434   19.692    6.355
     40.300  424.411    1.126    0.067    0.478    0.033    0.523   25.211   19.517    6.682
     40.310  432.015    1.062    0.100    0.557    0.067    0.610   25.972   19.982    6.535
     40.320  428.866    1.195    0.033    0.531    0.000    0.550   24.952   20.167    6.707
     40.330  427.580    1.354    0.033    0.591    0.000    0.595   24.541   19.987    6.705
     40.340  432.531    1.285    0.067    0.452    0.000    0.690   24.955   19.417    6.066
     40.350  430.379    1.293    0.033    0.540    0.000    0.686   24.922   20.177    6.423
     40.360  429.378    1.301    0.033    0.560    0.000    0.507   25.231   19.776    6.723
     40.370  428.049    1.229    0.033    0.437    0.033    0.625   25.149   19.398    6.771
     40.380  426.177    1.221    0.033    0.399    0.000    0.595   24.846   19.363    6.079
     40.390  429.824    1.285    0.100    0.373    0.000    0.629   25.941   19.860    6.466
     40.400  429.646    1.100    0.100    0.420    0.000    0.591   25.879   19.474    6.215
     40.410  430.618    0.914    0.067    0.623    0.033    0.678   25.597   19.682    6.706
     40.420  426.565    1.206    0.033    0.565    0.000    0.739   23.462   19.734    6.557
     40.430  425.524    1.100    0.067    0.799    0.000    0.591   24.955   20.026    6.413
     40.440  428.919    1.274    0.067    0.846    0.033    0.667   25.314   19.305    6.218
     40.450  423.037    1.141    0.067    0.917    0.033    0.462   25.646   18.823    6.245
     40.460  428.852    1.130    0.067    0.779    0.033    0.705   25.187   20.007    6.527
     40.470  423.628    1.301    0.067    0.921    0.033    0.656   24.587   19.789    6.503
     40.480  426.137    1.255    0.033    0.804    0.033    0.546   25.789   18.675    6.986
     40.490  424.259    1.187    0.100    0.860    0.000    0.614   24.596   19.475    6.253
     40.500  424.910    0.993    0.033    0.801    0.000    0.769   26.671   18.637    6.409
     40.510  429.168    1.213    0.033    0.926    0.000    0.595   26.430   19.861    6.970
     40.520  425.912    1.141    0.067    0.885    0.033    0.652   24.679   19.878    6.177
     40.530  428.890    1.308    0.033    0.737    0.000    0.758   26.511   19.614    6.617
     40.540  426.216    1.255    0.033    0.699    0.000    0.633   26.255   20.077    6.765
     40.550  427.890    1.141    0.033    0.790    0.033    0.595   25.182   19.560    6.689
     40.560  427.960    1.176    0.033    1.001    0.000    0.614   25.073   19.415    6.356
     40.570  427.231    1.323    0.033    0.983    0.000    0.549   25.768   19.361    6.612
     40.580  424.332    1.187    0.000    0.983    0.000    0.614   25.398   20.033    6.511
     40.590  425.979    1.062    0.067    1.004    0.000    0.568   24.848   19.674    6.589
     40.600  428.851    1.020    0.033    0.896    0.033    0.685   24.603   20.053    6.102
     40.610  432.206    1.126    0.033    0.944    0.000    0.656   25.025   20.548    6.912
     40.620  430.647    1.069    0.167    0.878    0.067    0.523   25.742   19.171    6.536
     40.630  431.821    1.190    0.067    0.832    0.033    0.508   25.738   19.265    6.249
     40.640  430.866    0.982    0.033    0.884    0.000    0.485   25.016   19.025    5.934
     40.650  426.319    1.096    0.033    0.738    0.033    0.814   25.343   19.646    6.382
     40.660  430.836    1.267    0.033    0.839    0.000    0.645   24.900   19.608    6.335
     40.670  425.614    1.043    0.067    0.843    0.033    0.553   24.995   19.349    6.062
     40.680  429.412    1.153    0.033    0.872    0.033    0.633   26.031   19.064    6.031
     40.690  431.951    1.088    0.033    0.894    0.067    0.716   26.034   19.661    6.294
     40.700  430.674    1.232    0.067    0.850    0.033    0.622   26.168   19.140    6.581
     40.710  428.023    1.047    0.000    0.786    0.033    0.596   25.006   19.024    6.598
     40.720  427.353    1.232    0.067    0.660    0.033    0.815   25.500   18.349    6.290
     40.730  425.448    1.137    0.033    0.776    0.033    0.773   26.134   18.758    6.418
     40.740  429.842    1.062    0.000    0.850    0.033    0.550   26.110   18.766    6.554
     40.750  425.089    0.982    0.033    0.888    0.033    0.553   24.727   18.580    6.530
     40.760  424.000    0.967    0.000    0.616    0.067    0.708   24.609   19.746    5.788
     40.770  428.401    0.982    0.000    0.750    0.000    0.637   25.202   19.071    6.364
     40.780  426.464    1.232    0.033    0.596    0.033    0.625   23.842   18.627    6.516
     40.790  428.605    1.153    0.033    0.565    0.000    0.743   24.981   19.696    6.448
     40.800  433.211    1.168    0.100    0.521    0.000    0.500   25.800   19.172    6.502
     40.810  431.012    1.335    0.000    0.754    0.000    0.591   25.609   19.513    6.571
     40.820  427.669    1.248    0.033    0.685    0.000    0.622   24.396   19.597    6.763
     40.830  432.620    1.335    0.033    0.730    0.033    0.716   25.749   20.708    7.007
     40.840  431.235    1.179    0.000    0.690    0.033    0.701   25.640   20.134    6.631
     40.850  432.409    1.278    0.033    0.670    0.000    0.587   24.911   19.878    6.525
     40.860  433.111    1.111    0.067    0.628    0.000    0.455   25.731   19.314    6.572
     40.870  432.291    1.149    0.000    0.757    0.033    0.409   25.009   19.750    6.438
     40.880  427.895    1.293    0.000    0.817    0.000    0.485   24.595   19.492    6.801
     40.890  428.890    1.088    0.067    0.805    0.033    0.618   24.657   19.819    6.703
     40.900  428.967    1.255    0.033    0.817    0.000    0.481   25.746   20.103    6.506
     40.910  429.182    1.244    0.094    0.896    0.000    0.523   24.413   19.852    6.490
     40.920  433.247    1.073    0.033    1.079    0.000    0.550   26.027   19.449    6.720
     40.930  434.697    1.179    0.033    1.244    0.000    0.591   26.037   19.525    7.331
     40.940  435.742    1.437    0.067    1.386    0.033    0.561   25.174   20.218    6.414
     40.950  433.783    1.395    0.067    0.970    0.000    0.553   25.585   19.536    6.563
     40.960  430.561    1.035    0.067    0.857    0.000    0.447   25.440   19.163    7.008
     40.970  433.839    1.343    0.000    0.899    0.033    0.512   25.533   19.762    6.562
     40.980  432.849    1.327    0.033    1.097    0.000    0.640   25.190   20.367    6.666
     40.990  435.394    1.373    0.000    1.044    0.033    0.496   24.930   20.133    7.046
     41.000  435.419    1.259    0.067    0.879    0.033    0.421   26.068   18.958    6.511
     41.010  438.279    1.240    0.000    0.692    0.000    0.568   25.261   19.985    7.175
     41.020  436.222    1.168    0.033    1.012    0.000    0.496   24.577   20.756    6.054
     41.030  437.054    1.301    0.033    0.829    0.000    0.420   24.832   20.175    7.002
     41.040  437.064    1.213    0.033    0.761    0.033    0.462   25.069   20.336    6.788
     41.050  432.055    1.259    0.067    0.723    0.033    0.292   24.868   19.427    6.787
     41.060  432.986    1.020    0.033    0.924    0.000    0.387   25.381   19.601    6.685
     41.070  432.463    1.213    0.067    0.836    0.000    0.538   24.382   20.523    6.566
     41.080  433.379    1.213    0.033    1.082    0.000    0.459   25.144   19.137    6.725
     41.090  432.873    1.422    0.000    1.097    0.000    0.516   24.258   19.688    7.241
     41.100  431.755    1.429    0.033    0.963    0.000    0.474   25.604   19.713    6.912
     41.110  434.963    1.176    0.067    1.110    0.000    0.558   25.625   19.244    6.512
     41.120  431.772    1.179    0.067    0.817    0.000    0.580   24.578   19.302    6.864
     41.130  432.686    1.141    0.000    1.070    0.000    0.534   24.115   20.012    6.165
     41.140  430.791    1.168    0.033    0.805    0.033    0.474   25.042   19.061    6.677
     41.150  434.666    1.096    0.033    0.862    0.033    0.599   25.542   19.257    6.928
     41.160  429.617    1.100    0.067    0.826    0.000    0.474   25.387   19.030    6.226
     41.170  433.785    1.415    0.000    0.751    0.033    0.595   25.852   18.925    7.179
     41.180  429.348    1.073    0.000    0.730    0.000    0.693   26.041   20.176    6.413
     41.190  432.853    1.248    0.000    0.859    0.000    0.538   25.792   19.858    6.430
     41.200  433.396    1.176    0.000    0.790    0.000    0.504   25.089   19.628    6.642
     41.210  436.405    1.100    0.000    0.790    0.033    0.473   26.119   20.952    6.260
     41.220  434.877    1.308    0.033    0.819    0.033    0.565   26.172   20.291    6.573
     41.230  434.647    1.229    0.033    0.843    0.000    0.450   25.532   19.473    6.736
     41.240  435.461    1.081    0.033    0.888    0.000    0.478   25.885   19.331    6.372
     41.250  432.506    1.001    0.033    0.861    0.033    0.630   26.482   19.421    6.966
     41.260  435.991    1.195    0.000    0.692    0.000    0.587   25.179   19.441    6.755
     41.270  433.593    1.195    0.000    0.799    0.000    0.675   25.631   18.699    6.499
     41.280  435.195    0.967    0.000    0.857    0.000    0.459   25.451   19.146    6.124
     41.290  430.663    1.096    0.000    0.824    0.033    0.504   25.637   19.058    6.492
     41.300  431.899    1.267    0.000    0.786    0.060    0.542   24.299   19.424    6.502
     41.310  433.987    0.982    0.100    1.008    0.000    0.572   24.994   19.543    6.373
     41.320  432.871    0.937    0.134    0.836    0.033    0.501   26.192   19.949    6.145
     41.330  427.975    0.990    0.067    1.037    0.067    0.557   25.662   19.846    6.315
     41.340  431.592    1.028    0.134    1.022    0.000    0.501   26.199   20.108    6.115
     41.350  432.422    0.937    0.033    0.850    0.000    0.492   25.306   18.536    6.081
     41.360  432.269    1.426    0.067    0.903    0.033    0.663   25.065   18.838    6.097
     41.370  429.827    1.050    0.100    0.726    0.000    0.512   24.877   20.125    5.811
     41.380  432.369    1.316    0.000    0.805    0.067    0.451   25.672   20.107    6.205
     41.390  429.369    1.168    0.100    0.941    0.000    0.709   24.946   19.087    6.086
     41.400  429.049    1.229    0.100    0.895    0.033    0.538   25.238   19.445    6.573
     41.410  430.192    1.088    0.033    0.859    0.033    0.443   25.735   19.476    6.779
     41.420  432.301    1.301    0.033    0.926    0.027    0.565   26.530   20.388    6.574
     41.430  431.664    1.221    0.000    1.005    0.000    0.595   25.809   19.079    6.887
     41.440  435.105    1.149    0.100    0.864    0.067    0.538   25.885   19.107    6.765
     41.450  430.369    1.285    0.134    1.030    0.000    0.576   25.368   20.032    6.459
     41.460  433.563    1.153    0.067    1.006    0.000    0.664   25.908   19.721    6.477
     41.470  427.834    1.115    0.100    0.841    0.000    0.636   25.671   19.383    6.157
     41.480  428.861    1.115    0.033    0.935    0.027    0.587   25.573   20.264    6.082
     41.490  433.311    1.312    0.134    1.004    0.000    0.614   25.751   19.358    6.341
     41.500  431.045    1.168    0.033    0.856    0.000    0.515   26.475   19.181    5.981
     41.510  432.057    1.354    0.067    0.722    0.000    0.599   26.678   19.585    6.040
     41.520  427.327    1.020    0.067    0.786    0.000    0.477   26.654   20.381    6.446
     41.530  429.192    1.141    0.067    0.817    0.000    0.599   25.400   19.902    6.413
     41.540  432.719    1.153    0.067    0.899    0.033    0.614   26.269   19.855    6.182
     41.550  433.879    1.115    0.067    0.812    0.000    0.451   25.587   19.494    6.561
     41.560  430.299    1.141    0.067    0.704    0.033    0.659   25.646   19.252    6.131
     41.570  430.285    1.047    0.033    0.694    0.000    0.746   26.470   19.690    6.047
     41.580  431.915    1.141    0.067    0.875    0.033    0.671   25.208   20.530    5.604
     41.590  431.343    1.088    0.000    0.515    0.033    0.482   26.293   19.632    5.939
     41.600  429.091    1.043    0.060    0.740    0.027    0.849   25.796   20.067    6.246
     41.610  431.665    1.160    0.033    0.789    0.100    0.879   26.151   19.767    6.124
     41.620  433.045    1.123    0.033    0.650    0.000    0.439   26.868   20.799    6.453
     41.630  431.466    1.024    0.067    0.945    0.000    0.500   25.875   19.326    5.826
     41.640  432.485    1.088    0.067    0.766    0.000    0.466   26.473   18.906    6.181
     41.650  432.130    1.043    0.067    1.036    0.033    0.712   26.779   19.335    6.208
     41.660  433.795    1.115    0.033    0.878    0.033    0.561   27.023   19.134    6.263
     41.670  431.397    1.035    0.033    0.874    0.000    0.364   26.484   18.516    6.424
     41.680  430.373    1.047    0.033    0.726    0.033    0.296   26.356   19.000    6.435
     41.690  433.549    1.221    0.000    0.627    0.033    0.387   26.761   18.056    6.734
     41.700  432.860    1.195    0.033    0.812    0.033    0.368   26.932   19.109    6.773
     41.710  432.536    1.062    0.033    0.659    0.033    0.516   26.616   19.612    6.301
     41.720  431.344    0.903    0.033    0.685    0.000    0.512   26.412   19.200    7.126
     41.730  433.838    1.168    0.033    0.877    0.000    0.398   26.087   18.674    7.118
     41.740  428.328    1.229    0.033    0.683    0.000    0.432   25.750   18.136    6.970
     41.750  432.168    1.088    0.000    0.761    0.033    0.429   26.166   18.572    6.456
     41.760  430.920    1.123    0.033    0.546    0.000    0.674   26.125   18.115    7.030
     41.770  433.032    1.088    0.000    0.665    0.000    0.489   26.185   18.966    6.087
     41.780  430.566    1.088    0.033    0.697    0.033    0.678   26.447   18.876    6.314
     41.790  432.121    1.115    0.067    0.632    0.033    0.493   26.660   18.735    6.607
     41.800  433.527    1.153    0.000    0.498    0.033    0.523   27.262   19.205    6.308
     41.810  432.896    1.149    0.067    0.503    0.000    0.595   27.124   18.639    6.222
     41.820  434.089    1.062    0.033    0.704    0.033    0.591   26.436   19.367    6.567
     41.830  430.942    1.267    0.033    0.659    0.033    0.512   26.770   18.254    6.992
     41.840  435.664    1.213    0.100    0.893    0.027    0.640   27.203   18.554    6.388
     41.850  430.190    1.179    0.100    0.719    0.000    0.493   26.089   18.745    6.687
     41.860  435.363    1.149    0.033    0.613    0.067    0.485   25.904   18.620    6.864
     41.870  432.147    1.168    0.033    0.630    0.033    0.485   26.833   18.743    6.185
     41.880  433.763    1.100    0.100    0.903    0.033    0.459   26.272   18.483    6.107
     41.890  433.668    1.047    0.033    0.812    0.033    0.515   26.451   19.431    6.716
     41.900  431.789    1.168    0.067    0.623    0.033    0.360   26.771   18.868    6.833
     41.910  431.030    1.229    0.067    0.750    0.067    0.542   26.409   18.870    6.737
     41.920  427.674    1.088    0.067    0.641    0.067    0.455   25.563   18.566    6.430
     41.930  432.151    1.293    0.060    0.659    0.033    0.599   26.385   19.231    6.459
     41.940  432.178    1.100    0.033    0.764    0.033    0.379   26.688   18.667    6.465
     41.950  426.617    1.357    0.134    0.793    0.033    0.727   25.453   19.513    6.573
     41.960  428.812    1.062    0.033    0.924    0.060    0.474   26.262   18.201    5.997
     41.970  433.273    1.206    0.033    0.906    0.033    0.402   25.992   18.189    6.570
     41.980  425.788    1.195    0.033    0.953    0.027    0.482   26.602   18.451    6.027
     41.990  429.342    1.069    0.033    0.974    0.033    0.451   25.595   18.602    5.785
     42.000  434.220    1.100    0.100    0.719    0.033    0.629   27.578   18.708    6.993
     42.010  432.781    1.009    0.033    0.727    0.067    0.568   26.468   19.677    6.043
     42.020  430.818    1.123    0.105    0.913    0.000    0.458   26.249   19.483    6.550
     42.030  430.732    1.255    0.067    0.886    0.000    0.489   26.362   18.990    6.719
     42.040  428.378    1.195    0.067    0.974    0.000    0.349   25.235   18.540    6.462
     42.050  429.175    1.240    0.033    0.826    0.033    0.515   26.072   18.051    6.183
     42.060  432.539    1.282    0.033    0.558    0.067    0.531   26.453   19.922    6.148
     42.070  432.376    1.100    0.067    0.772    0.067    0.576   26.428   19.596    6.386
     42.080  428.774    1.308    0.100    0.872    0.033    0.519   26.476   18.697    6.169
     42.090  429.471    1.149    0.160    0.660    0.187    0.626   27.014   18.688    6.207
     42.100  425.958    1.069    0.067    0.836    0.033    0.512   25.954   19.493    6.266
     42.110  433.103    1.195    0.100    0.952    0.127    0.633   26.489   19.099    6.244
     42.120  427.815    1.221    0.067    0.719    0.100    0.587   26.559   19.651    6.096
     42.130  430.191    1.354    0.134    0.805    0.033    0.501   27.639   19.338    5.938
     42.140  435.736    1.206    0.067    0.757    0.094    0.534   27.633   19.315    6.266
     42.150  433.611    1.229    0.033    0.884    0.100    0.372   27.709   19.978    6.745
     42.160  430.738    1.229    0.033    0.812    0.160    0.474   27.228   18.993    6.393
     42.170  428.988    1.123    0.067    0.755    0.000    0.607   26.787   19.382    6.409
     42.180  432.173    1.346    0.033    0.755    0.060    0.671   27.337   19.650    6.319
     42.190  427.944    1.388    0.134    0.819    0.033    0.694   26.664   20.482    5.913
     42.200  431.752    1.308    0.100    0.737    0.100    0.705   26.470   19.300    6.520
     42.210  429.291    1.376    0.100    0.710    0.067    0.800   26.567   20.004    6.412
     42.220  430.288    1.187    0.000    0.863    0.033    0.682   26.862   20.062    6.349
     42.230  434.499    1.323    0.033    0.752    0.087    0.606   27.320   20.444    6.791
     42.240  438.855    1.096    0.100    0.805    0.033    0.807   27.265   20.524    6.655
     42.250  429.866    1.327    0.127    0.854    0.000    0.618   26.753   18.946    6.412
     42.260  433.624    1.312    0.134    1.071    0.067    0.595   27.404   18.910    6.831
     42.270  434.899    1.301    0.067    0.810    0.060    0.618   27.010   19.777    6.668
     42.280  431.327    1.202    0.067    0.764    0.033    0.542   26.348   19.082    6.649
     42.290  435.875    1.301    0.167    0.906    0.033    0.435   27.195   19.928    6.648
     42.300  426.682    1.354    0.067    0.793    0.067    0.553   26.914   18.283    6.585
     42.310  431.869    1.301    0.134    0.759    0.033    0.811   26.976   19.713    6.793
     42.320  427.788    1.267    0.134    0.839    0.000    0.478   27.061   19.679    6.889
     42.330  433.027    1.320    0.100    0.704    0.033    0.603   27.518   19.739    6.713
     42.340  434.230    1.248    0.000    0.807    0.027    0.451   28.258   19.868    6.736
     42.350  431.195    1.141    0.067    0.655    0.033    0.557   26.450   19.222    6.744
     42.360  430.732    1.149    0.067    0.793    0.067    0.527   27.338   19.612    6.729
     42.370  431.965    1.388    0.067    0.628    0.033    0.489   27.494   19.661    6.603
     42.380  430.496    1.361    0.067    0.723    0.060    0.648   27.085   19.463    5.786
     42.390  424.839    1.248    0.067    0.722    0.033    0.553   27.071   18.660    6.724
     42.400  429.134    1.392    0.033    0.815    0.060    0.633   27.016   19.720    6.134
     42.410  432.045    1.141    0.033    0.889    0.067    0.512   26.887   20.636    6.180
     42.420  430.049    1.312    0.033    0.701    0.000    0.557   26.932   20.086    5.843
     42.430  431.598    1.335    0.100    0.531    0.094    0.792   27.269   20.365    5.734
     42.440  425.793    1.380    0.100    0.682    0.067    0.679   26.537   19.409    6.477
     42.450  428.147    1.248    0.167    0.722    0.033    0.573   26.107   19.604    5.882
     42.460  429.034    1.339    0.134    0.571    0.067    0.565   27.536   19.429    6.388
     42.470  428.273    1.187    0.067    0.571    0.053    0.379   27.136   19.035    6.769
     42.480  431.878    1.308    0.134    0.591    0.094    0.750   27.333   19.467    6.716
     42.490  429.863    1.240    0.167    0.518    0.060    0.871   26.940   20.183    6.616
     42.500  434.228    1.232    0.167    0.531    0.060    0.818   27.435   20.530    7.250
     42.510  432.911    1.388    0.100    0.631    0.127    0.807   27.561   19.792    6.317
     42.520  430.119    1.096    0.100    0.638    0.100    0.478   27.468   19.792    5.642
     42.530  427.109    1.312    0.067    0.815    0.094    0.656   27.744   19.053    6.007
     42.540  430.105    1.213    0.067    0.459    0.033    0.519   27.569   19.987    5.967
     42.550  424.063    1.115    0.033    0.726    0.033    0.686   26.792   19.429    6.072
     42.560  427.104    1.073    0.100    0.640    0.000    0.599   27.120   19.738    6.511
     42.570  425.824    1.202    0.033    0.778    0.033    0.474   25.965   20.320    6.303
     42.580  430.190    1.255    0.134    0.712    0.067    0.576   26.903   20.476    6.251
     42.590  428.238    1.274    0.134    0.545    0.160    0.758   26.238   19.843    5.763
     42.600  431.532    1.141    0.134    0.678    0.067    0.675   26.490   19.561    5.942
     42.610  428.839    1.088    0.000    0.799    0.127    0.652   25.857   20.084    5.656
     42.620  433.672    1.248    0.167    0.515    0.060    0.784   26.980   19.841    5.771
     42.630  428.184    1.176    0.033    0.519    0.033    0.659   26.959   20.301    5.535
     42.640  430.289    1.229    0.067    0.645    0.067    0.535   26.771   19.364    5.757
     42.650  428.132    1.274    0.100    0.532    0.033    0.542   25.639   19.784    5.890
     42.660  433.994    1.195    0.000    0.582    0.060    0.587   26.380   20.042    6.620
     42.670  429.597    1.134    0.000    0.458    0.027    0.606   25.231   19.163    6.243
     42.680  427.705    1.141    0.000    0.551    0.033    0.644   25.424   19.762    5.812
     42.690  428.631    1.255    0.000    0.600    0.094    0.538   25.017   19.823    6.773
     42.700  432.227    1.176    0.033    0.484    0.033    0.568   25.733   20.253    6.829
     42.710  428.142    1.141    0.067    0.545    0.067    0.417   26.149   20.256    6.276
     42.720  426.633    1.009    0.167    0.558    0.033    0.542   24.906   19.027    6.680
     42.730  431.224    1.274    0.100    0.804    0.033    0.674   26.414   19.376    6.351
     42.740  433.604    1.229    0.033    0.571    0.033    0.504   25.248   19.428    6.220
     42.750  430.600    1.035    0.067    0.491    0.033    0.443   26.215   18.973    6.649
     42.760  430.858    1.168    0.067    0.743    0.067    0.663   25.873   19.078    6.532
     42.770  432.967    1.073    0.201    0.585    0.060    0.462   26.975   20.054    6.250
     42.780  432.983    1.088    0.094    0.518    0.033    0.675   26.925   20.257    6.533
     42.790  428.588    1.232    0.067    0.628    0.067    0.470   25.020   19.873    6.042
     42.800  432.402    1.282    0.067    0.618    0.033    0.587   24.979   19.677    6.201
     42.810  432.880    1.221    0.100    0.631    0.033    0.610   26.574   19.855    6.249
     42.820  433.283    1.293    0.033    0.578    0.134    0.463   26.250   19.467    6.406
     42.830  430.903    1.202    0.067    0.471    0.100    0.550   26.133   19.784    6.883
     42.840  433.841    1.229    0.100    0.571    0.134    0.580   25.702   20.081    6.253
     42.850  436.265    1.187    0.033    0.480    0.094    0.686   24.679   20.974    6.876
     42.860  438.112    1.176    0.067    0.451    0.067    0.398   24.818   20.487    6.205
     42.870  429.864    1.096    0.134    0.507    0.094    0.323   24.997   19.610    6.413
     42.880  435.058    1.301    0.100    0.624    0.033    0.546   26.539   21.131    6.577
[truncated: 9,087,217 more chars]
