# Supplementary material for: Comparative structural insights and functional analysis for the distinct unbound states of Human AGO proteins
Source: Sci Rep. 2025 Mar 19;15:9432. doi: 10.1038/s41598-025-91849-5 (PMC11923369; doi:10.1038/s41598-025-91849-5)
Supplement: Supplementary file 4 — Supplementary Information 4. [file 41598_2025_91849_MOESM4_ESM.zip › specific_areas/AGO4/r1/specific_areas.xvg]

# This file was created Wed Dec 27 11:46:00 2023
# Created by:
#                       :-) GROMACS - gmx sasa, 2020.3 (-:
# 
# Executable:   /home/panos/programs/bin/gmx
# Data prefix:  /home/panos/programs
# Working dir:  /media/panos/Seagate Expansion Drive/AGO4/production
# Command line:
#   gmx sasa -f prod_center.xtc -s prod.tpr -n specific_areas.ndx -o specific_areas.xvg -tu ns -surface 1 -output 10 11 12 13 14 15 16
# gmx sasa is part of G R O M A C S:
#
# Getting the Right Output Means no Artefacts in Calculating Stuff
#
@    title "Solvent Accessible Surface"
@    xaxis  label "Time (ns)"
@    yaxis  label "Area (nm\S2\N)"
@TYPE xy
@ view 0.15, 0.15, 0.75, 0.85
@ legend on
@ legend box on
@ legend loctype view
@ legend 0.78, 0.8
@ legend length 2
@ s0 legend "Total"
@ s1 legend "r_474"
@ s2 legend "r_578"
@ s3 legend "r_628"
@ s4 legend "r_660"
@ s5 legend "r_798"
@ s6 legend "r_301-344"
@ s7 legend "r_571_r_601_r_642_r_644_r_645_r_648_r_650_r_651_r_685_r_686_r_689"
      0.000  415.610    1.213    0.160    0.134    0.106    0.918   23.152    6.318
      0.010  413.390    1.035    0.254    0.134    0.106    0.732   23.325    6.350
      0.020  412.632    1.168    0.094    0.100    0.140    0.679   23.323    6.624
      0.030  414.083    1.357    0.094    0.167    0.080    0.694   24.042    6.646
      0.040  411.875    1.376    0.100    0.167    0.080    0.629   23.436    6.177
      0.050  412.288    1.176    0.127    0.201    0.080    0.800   23.896    6.241
      0.060  412.265    1.141    0.354    0.167    0.027    0.637   23.556    6.285
      0.070  411.288    1.384    0.172    0.100    0.106    0.682   23.478    6.844
      0.080  412.037    1.392    0.234    0.167    0.106    0.652   23.314    6.472
      0.090  414.792    1.141    0.234    0.134    0.080    0.580   22.906    6.599
      0.100  414.014    1.278    0.160    0.134    0.106    0.803   22.580    6.578
      0.110  415.089    1.255    0.105    0.167    0.053    0.990   23.438    6.193
      0.120  411.253    1.426    0.127    0.134    0.159    0.812   23.865    6.009
      0.130  414.378    1.043    0.221    0.167    0.080    0.739   23.499    5.958
      0.140  412.036    1.365    0.167    0.234    0.106    0.664   23.770    6.041
      0.150  410.518    1.259    0.194    0.167    0.167    0.759   23.669    5.843
      0.160  412.572    1.259    0.187    0.167    0.133    0.587   23.669    6.138
      0.170  414.302    1.308    0.294    0.160    0.080    0.724   23.251    5.742
      0.180  409.698    1.312    0.094    0.067    0.140    0.705   22.913    6.281
      0.190  411.458    1.195    0.131    0.100    0.080    0.731   22.934    6.374
      0.200  413.470    1.282    0.234    0.167    0.053    0.759   23.284    6.816
      0.210  414.995    1.232    0.172    0.100    0.080    0.607   22.925    6.374
      0.220  410.343    1.335    0.261    0.134    0.080    0.812   22.913    7.036
      0.230  412.172    1.320    0.172    0.100    0.106    0.698   23.154    6.249
      0.240  415.130    1.543    0.100    0.033    0.106    0.573   22.475    6.507
      0.250  407.223    1.308    0.194    0.071    0.140    0.671   23.540    6.391
      0.260  411.842    1.009    0.094    0.033    0.106    0.872   24.562    6.283
      0.270  413.407    1.084    0.134    0.100    0.133    0.846   23.813    6.532
      0.280  414.528    1.137    0.167    0.100    0.053    0.861   22.889    6.411
      0.290  409.643    1.160    0.134    0.134    0.027    0.793   23.230    6.543
      0.300  412.195    1.339    0.033    0.100    0.027    0.550   22.723    6.379
      0.310  410.694    1.153    0.134    0.134    0.027    0.751   23.225    6.226
      0.320  411.558    1.054    0.033    0.134    0.027    0.584   23.113    6.198
      0.330  411.538    1.134    0.071    0.067    0.061    0.660   23.689    6.361
      0.340  417.738    1.168    0.033    0.134    0.053    0.758   22.952    6.605
      0.350  417.186    1.043    0.187    0.100    0.027    0.713   23.110    6.660
      0.360  411.850    1.123    0.227    0.100    0.027    0.743   24.209    6.126
      0.370  416.844    1.123    0.198    0.033    0.053    0.766   23.906    6.312
      0.380  413.980    0.849    0.232    0.100    0.087    0.785   23.919    6.152
      0.390  410.813    1.225    0.236    0.100    0.027    0.652   24.422    5.872
      0.400  406.145    1.073    0.263    0.134    0.080    0.830   23.662    6.520
      0.410  412.891    1.213    0.194    0.067    0.027    0.671   23.895    6.455
      0.420  411.019    1.088    0.187    0.100    0.034    0.705   23.402    6.111
      0.430  412.923    1.153    0.127    0.100    0.087    0.690   24.243    6.335
      0.440  412.110    1.255    0.094    0.134    0.027    0.796   24.539    6.476
      0.450  411.933    1.164    0.261    0.100    0.061    0.868   24.291    6.577
      0.460  406.086    1.047    0.160    0.100    0.027    0.774   24.704    6.322
      0.470  411.039    1.115    0.191    0.100    0.117    0.671   24.190    6.415
      0.480  406.015    1.202    0.134    0.100    0.080    0.736   24.590    6.808
      0.490  411.437    1.274    0.127    0.134    0.061    0.732   24.706    6.286
      0.500  411.156    1.123    0.165    0.134    0.027    0.978   23.999    6.821
      0.510  413.523    1.206    0.131    0.100    0.061    0.804   26.056    6.405
      0.520  407.386    1.248    0.033    0.100    0.087    0.929   24.341    6.452
      0.530  406.902    1.244    0.239    0.100    0.098    0.846   24.457    6.299
      0.540  406.745    1.293    0.134    0.067    0.061    0.743   24.719    6.917
      0.550  407.425    1.084    0.354    0.100    0.000    1.013   25.037    6.733
      0.560  409.996    1.323    0.426    0.094    0.087    0.902   24.127    6.542
      0.570  406.692    1.365    0.268    0.134    0.106    0.599   23.761    6.945
      0.580  411.955    1.335    0.399    0.100    0.133    0.838   23.335    6.617
      0.590  412.035    1.425    0.160    0.172    0.133    0.539   23.016    6.685
      0.600  408.444    1.301    0.265    0.134    0.133    0.573   23.096    6.856
      0.610  408.477    1.240    0.167    0.134    0.133    0.793   23.095    7.153
      0.620  406.704    1.149    0.198    0.100    0.106    0.687   23.267    6.765
      0.630  411.616    1.195    0.232    0.100    0.053    0.846   24.003    6.852
      0.640  412.662    1.282    0.221    0.167    0.091    0.751   23.397    5.890
      0.650  410.806    1.244    0.167    0.100    0.140    0.633   24.666    6.442
      0.660  414.138    1.202    0.227    0.134    0.106    0.664   24.418    7.070
      0.670  409.016    1.210    0.033    0.100    0.053    0.648   24.331    6.842
      0.680  408.323    1.221    0.265    0.138    0.087    0.671   23.472    6.666
      0.690  410.294    1.248    0.258    0.067    0.027    0.671   22.680    6.563
      0.700  413.055    1.490    0.232    0.067    0.178    0.645   24.523    6.802
      0.710  407.903    1.115    0.165    0.067    0.087    0.599   23.632    6.915
      0.720  403.761    1.267    0.194    0.033    0.087    0.671   23.524    6.400
      0.730  402.049    1.221    0.332    0.100    0.068    0.910   23.580    6.313
      0.740  406.756    1.248    0.194    0.033    0.080    0.792   23.071    6.271
      0.750  408.185    1.248    0.127    0.100    0.053    0.785   23.615    6.669
      0.760  406.622    1.179    0.154    0.067    0.053    0.671   23.274    6.845
      0.770  407.648    1.339    0.172    0.033    0.080    0.512   23.409    6.748
      0.780  411.119    1.259    0.160    0.167    0.000    0.751   24.036    6.833
      0.790  408.739    1.195    0.198    0.100    0.027    0.705   23.200    6.590
      0.800  407.518    1.274    0.131    0.167    0.053    0.819   23.993    6.298
      0.810  410.028    1.195    0.160    0.138    0.038    0.698   23.211    6.768
      0.820  410.094    1.232    0.227    0.100    0.080    0.652   23.877    6.278
      0.830  409.038    1.308    0.232    0.071    0.080    0.504   23.312    6.057
      0.840  410.186    1.195    0.160    0.134    0.114    0.664   23.290    6.389
      0.850  404.829    1.126    0.060    0.033    0.175    0.933   23.391    6.411
      0.860  405.284    1.392    0.100    0.067    0.080    0.724   23.256    6.386
      0.870  406.088    1.392    0.131    0.100    0.106    0.777   24.211    6.108
      0.880  402.659    1.062    0.131    0.067    0.114    0.652   22.897    6.123
      0.890  406.960    1.168    0.134    0.100    0.053    0.717   23.094    6.159
      0.900  408.556    1.187    0.094    0.100    0.053    0.660   23.150    6.059
      0.910  410.667    1.270    0.033    0.033    0.061    0.504   24.374    6.361
      0.920  411.239    1.198    0.131    0.134    0.053    0.516   23.755    6.350
      0.930  410.658    1.153    0.167    0.100    0.053    0.785   23.056    6.953
      0.940  411.634    1.399    0.120    0.100    0.027    0.652   23.480    7.080
      0.950  409.132    1.365    0.053    0.167    0.091    0.793   23.307    6.033
      0.960  410.069    1.301    0.100    0.100    0.053    0.645   23.116    7.018
      0.970  404.275    1.195    0.138    0.134    0.053    0.740   23.354    6.364
      0.980  409.263    1.141    0.160    0.127    0.053    0.724   22.566    6.379
      0.990  409.088    1.047    0.067    0.067    0.027    0.319   24.324    6.639
      1.000  408.604    1.009    0.060    0.201    0.027    0.470   23.696    6.147
      1.010  408.736    0.982    0.000    0.134    0.053    0.520   24.461    6.193
      1.020  407.418    1.035    0.000    0.134    0.064    0.599   23.718    6.773
      1.030  408.837    1.062    0.067    0.134    0.027    0.326   23.203    6.163
      1.040  405.884    0.929    0.067    0.134    0.087    0.717   23.177    6.751
      1.050  405.987    1.088    0.094    0.201    0.061    0.315   23.375    5.918
      1.060  408.582    1.301    0.100    0.100    0.087    0.504   23.575    6.343
      1.070  405.124    1.134    0.033    0.100    0.000    0.546   23.529    6.455
      1.080  408.267    1.088    0.060    0.067    0.027    0.857   22.722    6.969
      1.090  408.565    1.062    0.094    0.033    0.027    0.557   22.333    7.409
      1.100  407.999    1.176    0.100    0.067    0.000    0.652   23.345    6.576
      1.110  408.343    1.149    0.167    0.033    0.061    0.603   24.239    6.396
      1.120  406.545    1.202    0.033    0.033    0.061    0.573   23.958    6.811
      1.130  406.062    1.198    0.067    0.033    0.027    0.493   23.265    6.489
      1.140  409.844    1.232    0.067    0.167    0.027    0.645   22.984    6.403
      1.150  407.208    1.229    0.067    0.100    0.087    0.766   22.988    6.709
      1.160  403.410    1.157    0.100    0.100    0.053    0.803   24.077    5.977
      1.170  403.987    1.339    0.094    0.067    0.061    0.649   23.910    6.521
      1.180  405.740    1.153    0.134    0.033    0.027    0.668   23.900    5.767
      1.190  403.350    1.278    0.134    0.033    0.027    0.796   23.806    6.169
      1.200  405.640    1.232    0.201    0.105    0.106    0.831   23.965    6.146
      1.210  405.771    1.187    0.100    0.067    0.027    0.751   24.380    6.512
      1.220  405.259    1.047    0.100    0.033    0.027    0.758   23.694    6.621
      1.230  404.998    1.035    0.067    0.067    0.027    0.777   23.991    6.455
      1.240  405.378    1.217    0.060    0.033    0.027    0.682   23.492    7.304
      1.250  407.647    1.195    0.167    0.033    0.061    0.812   24.145    6.813
      1.260  409.623    0.993    0.134    0.033    0.061    0.751   23.705    6.961
      1.270  407.958    1.240    0.120    0.067    0.027    0.804   24.001    6.885
      1.280  407.713    0.929    0.187    0.033    0.053    0.751   24.106    6.437
      1.290  403.758    1.035    0.033    0.033    0.027    0.671   24.161    6.765
      1.300  412.461    1.073    0.127    0.134    0.087    0.967   24.715    7.113
      1.310  415.010    0.903    0.027    0.094    0.027    0.785   23.817    6.932
      1.320  406.889    0.967    0.067    0.067    0.053    0.592   23.808    6.432
      1.330  408.323    0.993    0.100    0.033    0.080    0.599   23.511    6.395
      1.340  406.471    1.153    0.100    0.033    0.027    0.759   24.116    6.416
      1.350  412.076    0.993    0.033    0.067    0.053    0.694   24.727    6.657
      1.360  408.439    1.077    0.067    0.067    0.027    0.687   24.266    6.127
      1.370  407.172    0.857    0.027    0.000    0.027    0.671   22.696    6.359
      1.380  407.271    1.047    0.067    0.067    0.034    0.645   22.996    6.245
      1.390  406.826    1.062    0.060    0.000    0.053    0.557   22.997    6.773
      1.400  407.261    1.035    0.071    0.100    0.053    0.929   23.313    6.450
      1.410  408.323    0.993    0.033    0.100    0.080    0.907   23.627    6.744
      1.420  409.305    0.903    0.100    0.067    0.053    0.724   23.969    6.477
      1.430  413.558    0.940    0.033    0.100    0.053    0.712   24.704    6.970
      1.440  409.834    0.990    0.067    0.000    0.053    1.077   24.754    6.850
      1.450  412.369    1.073    0.067    0.067    0.114    1.096   24.076    7.118
      1.460  408.580    1.062    0.134    0.100    0.148    0.759   23.839    6.921
      1.470  405.816    1.141    0.060    0.100    0.053    0.648   23.845    6.709
      1.480  408.551    0.956    0.094    0.033    0.053    0.546   24.081    6.346
      1.490  406.033    1.081    0.160    0.033    0.000    0.633   23.832    6.333
      1.500  406.693    1.221    0.100    0.067    0.027    0.626   23.585    6.936
      1.510  407.125    1.062    0.033    0.067    0.053    0.751   23.023    6.407
      1.520  404.926    0.861    0.067    0.033    0.053    0.717   24.082    6.831
      1.530  406.237    0.876    0.134    0.067    0.027    0.819   23.349    6.773
      1.540  405.131    1.077    0.000    0.033    0.053    0.599   23.191    7.031
      1.550  406.556    1.088    0.120    0.033    0.027    0.557   24.907    6.699
      1.560  400.578    0.876    0.154    0.067    0.027    0.831   23.485    6.898
      1.570  405.986    1.054    0.067    0.033    0.053    0.751   23.936    7.200
      1.580  406.263    0.990    0.067    0.067    0.027    0.724   23.348    6.630
      1.590  411.262    1.016    0.100    0.033    0.027    0.592   23.845    7.248
      1.600  408.165    0.876    0.067    0.067    0.027    0.819   24.363    6.916
      1.610  409.407    0.956    0.100    0.067    0.080    0.592   25.199    6.443
      1.620  408.945    1.134    0.160    0.167    0.080    0.709   24.213    7.350
      1.630  410.082    1.028    0.167    0.094    0.106    0.698   23.217    6.734
      1.640  410.716    1.115    0.194    0.067    0.053    0.736   24.007    6.802
      1.650  405.736    1.035    0.100    0.100    0.053    0.626   23.707    6.934
      1.660  404.951    0.910    0.127    0.067    0.053    0.584   23.775    7.362
      1.670  409.757    0.903    0.187    0.094    0.027    0.626   24.610    6.852
      1.680  406.951    0.948    0.127    0.098    0.027    0.531   22.903    6.722
      1.690  407.138    0.903    0.094    0.138    0.053    0.759   24.310    6.713
      1.700  410.359    1.100    0.033    0.138    0.027    0.637   23.833    6.224
      1.710  408.426    1.126    0.134    0.071    0.027    0.584   23.602    6.529
      1.720  407.214    1.248    0.201    0.167    0.053    0.660   23.399    6.150
      1.730  405.777    0.997    0.027    0.134    0.053    0.564   23.724    6.722
      1.740  410.366    0.993    0.160    0.033    0.027    0.592   23.544    6.903
      1.750  410.164    0.921    0.134    0.100    0.053    0.542   22.820    6.493
      1.760  406.966    0.887    0.067    0.100    0.027    0.637   23.449    5.780
      1.770  408.064    1.016    0.100    0.100    0.053    0.599   23.591    6.667
      1.780  404.739    0.974    0.033    0.067    0.027    0.504   23.686    6.185
      1.790  403.158    0.963    0.033    0.100    0.027    0.527   22.902    6.167
      1.800  404.431    1.141    0.134    0.067    0.053    0.664   22.906    6.315
      1.810  410.580    1.047    0.067    0.067    0.053    0.637   23.673    6.494
      1.820  410.012    0.974    0.100    0.100    0.053    0.611   23.596    6.241
      1.830  407.302    0.842    0.100    0.167    0.027    0.637   23.431    6.430
      1.840  407.270    0.834    0.094    0.234    0.133    0.615   22.756    6.251
      1.850  410.150    0.903    0.100    0.094    0.027    0.830   23.987    6.009
      1.860  409.820    0.910    0.227    0.167    0.167    0.580   23.823    6.238
      1.870  407.266    0.796    0.187    0.094    0.027    0.592   23.226    6.412
      1.880  410.286    1.263    0.067    0.067    0.080    0.557   24.051    6.322
      1.890  410.745    1.096    0.272    0.100    0.053    0.812   23.638    6.553
      1.900  411.464    1.035    0.194    0.134    0.027    0.800   24.801    6.099
      1.910  412.741    1.062    0.227    0.167    0.133    0.626   23.968    6.566
      1.920  414.844    1.157    0.100    0.134    0.080    0.645   24.306    6.327
      1.930  407.022    1.073    0.227    0.100    0.133    0.759   23.848    6.649
      1.940  406.625    0.903    0.134    0.094    0.080    0.774   24.723    6.454
      1.950  410.686    1.043    0.100    0.167    0.080    0.705   24.073    7.278
      1.960  411.066    0.940    0.094    0.067    0.087    0.679   24.757    6.842
      1.970  411.730    1.009    0.100    0.067    0.159    0.819   24.352    6.856
      1.980  409.302    1.028    0.187    0.100    0.167    0.732   24.086    6.284
      1.990  407.055    1.016    0.067    0.100    0.140    0.732   24.882    6.412
      2.000  409.261    1.126    0.100    0.167    0.106    1.050   23.234    5.797
      2.010  414.740    1.149    0.094    0.100    0.167    0.888   24.116    6.463
      2.020  413.350    1.149    0.127    0.134    0.080    0.690   24.300    6.827
      2.030  411.037    1.054    0.100    0.100    0.106    0.918   25.154    6.635
      2.040  409.883    1.009    0.067    0.100    0.080    0.793   24.528    5.941
      2.050  408.867    1.126    0.134    0.067    0.080    0.656   25.416    5.714
      2.060  408.377    1.179    0.033    0.100    0.133    0.759   24.313    6.631
      2.070  410.771    1.202    0.134    0.094    0.133    0.819   23.378    6.250
      2.080  408.067    1.035    0.100    0.033    0.140    0.740   23.678    6.184
      2.090  408.398    1.308    0.033    0.094    0.080    0.785   23.926    6.621
      2.100  408.033    1.380    0.067    0.160    0.114    0.740   24.593    6.289
      2.110  408.703    1.540    0.067    0.100    0.053    0.865   25.129    6.075
      2.120  404.206    1.187    0.067    0.167    0.117    0.618   24.270    5.682
      2.130  411.704    1.126    0.033    0.134    0.053    0.743   25.700    6.272
      2.140  406.957    1.047    0.033    0.138    0.106    0.819   24.803    5.824
      2.150  410.978    1.115    0.127    0.100    0.027    0.812   24.150    7.131
      2.160  407.649    1.149    0.067    0.167    0.106    0.872   23.967    6.071
      2.170  407.306    1.160    0.067    0.167    0.133    0.766   23.934    6.383
      2.180  413.225    1.259    0.067    0.000    0.106    0.652   23.426    5.976
      2.190  412.099    1.043    0.067    0.033    0.027    0.766   24.741    6.865
      2.200  412.044    1.190    0.100    0.060    0.080    0.705   24.181    6.342
      2.210  408.219    1.232    0.067    0.105    0.027    0.732   25.024    6.207
      2.220  407.493    1.380    0.033    0.100    0.064    0.679   23.996    6.015
      2.230  410.444    1.183    0.067    0.131    0.061    0.607   23.772    6.232
      2.240  405.487    1.293    0.033    0.100    0.027    0.626   23.956    6.423
      2.250  408.333    1.399    0.100    0.134    0.027    0.626   23.474    6.819
      2.260  412.162    1.043    0.067    0.154    0.027    0.592   23.943    6.888
      2.270  411.924    1.255    0.000    0.201    0.053    0.687   23.620    6.561
      2.280  410.371    1.270    0.094    0.105    0.053    0.698   23.921    6.829
      2.290  410.079    1.123    0.194    0.165    0.167    0.705   23.155    6.963
      2.300  415.277    1.202    0.067    0.172    0.144    0.520   22.972    6.253
      2.310  409.480    1.380    0.033    0.067    0.053    0.724   23.334    6.536
      2.320  409.139    1.308    0.094    0.067    0.053    0.626   23.960    6.685
      2.330  408.364    0.956    0.033    0.134    0.027    0.664   23.445    6.659
      2.340  410.309    1.005    0.067    0.067    0.106    0.774   23.310    6.814
      2.350  410.522    0.990    0.221    0.100    0.080    0.645   23.685    6.500
      2.360  410.716    1.100    0.100    0.205    0.053    0.671   23.213    6.900
      2.370  410.350    1.009    0.067    0.201    0.027    0.660   23.644    6.921
      2.380  406.573    0.993    0.100    0.100    0.080    0.690   23.952    6.901
      2.390  409.987    0.956    0.067    0.033    0.053    0.751   24.487    7.008
      2.400  413.501    1.123    0.067    0.100    0.053    0.592   25.280    6.878
      2.410  407.274    0.823    0.094    0.201    0.106    0.724   24.042    6.552
      2.420  410.609    0.967    0.067    0.167    0.144    0.599   24.557    6.542
      2.430  409.459    1.118    0.033    0.134    0.106    0.857   25.140    6.861
      2.440  410.410    0.914    0.134    0.067    0.106    0.679   25.234    6.867
      2.450  408.494    0.929    0.134    0.134    0.106    0.633   23.904    7.111
      2.460  412.192    1.009    0.172    0.100    0.027    0.664   24.481    6.538
      2.470  409.686    1.088    0.134    0.067    0.053    0.626   24.096    7.102
      2.480  415.576    0.823    0.067    0.033    0.106    0.777   25.109    6.645
      2.490  405.580    1.115    0.067    0.067    0.080    0.812   23.100    6.470
      2.500  405.830    1.062    0.067    0.067    0.053    0.751   24.134    6.241
      2.510  408.381    1.130    0.194    0.067    0.027    0.740   23.502    7.050
      2.520  408.052    1.126    0.167    0.100    0.091    0.721   24.380    6.846
      2.530  405.798    1.081    0.067    0.105    0.220    0.607   24.140    6.400
      2.540  409.498    1.232    0.134    0.033    0.053    0.664   24.482    6.631
      2.550  411.679    0.808    0.094    0.033    0.053    0.812   25.214    6.219
      2.560  406.544    1.062    0.067    0.033    0.133    0.618   24.516    6.729
      2.570  411.599    1.134    0.100    0.033    0.027    0.803   24.910    7.411
      2.580  408.086    1.016    0.100    0.033    0.053    0.857   24.445    6.763
      2.590  412.299    1.016    0.094    0.033    0.053    0.777   24.726    6.887
      2.600  405.852    1.095    0.134    0.067    0.106    0.785   23.827    6.895
      2.610  409.471    0.963    0.134    0.033    0.080    0.834   24.450    6.929
      2.620  408.271    1.020    0.067    0.071    0.080    0.732   23.606    6.405
      2.630  409.600    1.202    0.067    0.033    0.133    0.698   24.809    6.388
      2.640  409.724    1.035    0.100    0.067    0.027    0.610   24.434    6.966
      2.650  412.229    1.206    0.167    0.067    0.133    0.633   24.544    6.734
      2.660  410.455    1.088    0.127    0.067    0.027    0.713   24.482    6.346
      2.670  403.826    1.062    0.067    0.067    0.133    0.777   24.451    6.330
      2.680  408.094    1.376    0.100    0.067    0.106    0.811   24.446    6.373
      2.690  407.001    1.153    0.067    0.033    0.106    0.777   23.682    6.500
      2.700  402.942    1.415    0.100    0.033    0.106    0.759   23.434    6.326
      2.710  405.517    1.229    0.167    0.033    0.080    0.759   24.010    7.117
      2.720  406.490    1.331    0.187    0.000    0.133    0.929   24.895    6.501
      2.730  407.405    1.301    0.100    0.000    0.080    0.758   24.299    6.518
      2.740  411.045    1.062    0.138    0.033    0.114    0.819   24.269    6.528
      2.750  406.380    1.168    0.067    0.067    0.106    0.751   24.181    6.357
      2.760  406.025    1.195    0.134    0.100    0.133    0.747   24.069    6.631
      2.770  408.196    1.179    0.234    0.100    0.167    0.740   24.276    6.260
      2.780  410.178    1.240    0.167    0.067    0.106    0.690   23.661    6.333
      2.790  407.929    1.285    0.265    0.067    0.027    0.671   24.722    6.375
      2.800  406.708    1.202    0.127    0.100    0.080    0.774   22.609    6.513
      2.810  405.365    1.339    0.227    0.134    0.133    0.679   24.214    6.294
      2.820  407.301    0.993    0.100    0.100    0.106    0.687   23.875    6.432
      2.830  407.654    1.107    0.127    0.100    0.106    0.701   23.436    6.146
      2.840  407.833    1.255    0.127    0.067    0.080    0.743   23.681    7.034
      2.850  406.908    1.206    0.067    0.100    0.167    0.626   23.453    6.784
      2.860  408.735    1.168    0.060    0.138    0.133    0.785   23.823    6.818
      2.870  405.350    1.020    0.201    0.100    0.000    0.645   24.066    6.519
      2.880  409.412    1.251    0.167    0.067    0.080    0.743   24.291    6.425
      2.890  405.842    1.168    0.167    0.067    0.053    0.747   22.875    6.672
      2.900  404.426    1.123    0.134    0.067    0.027    0.705   23.593    6.695
      2.910  402.256    1.202    0.268    0.100    0.106    0.724   23.126    6.614
      2.920  407.995    1.248    0.167    0.134    0.080    0.694   24.017    6.493
      2.930  403.364    1.213    0.167    0.033    0.106    0.755   23.264    7.057
      2.940  406.702    1.267    0.234    0.067    0.193    0.751   23.569    6.764
      2.950  406.648    1.153    0.227    0.033    0.106    0.664   23.294    6.995
      2.960  410.082    1.285    0.167    0.071    0.133    0.379   24.289    7.258
      2.970  403.557    1.195    0.167    0.067    0.080    0.565   22.919    7.304
      2.980  399.575    1.274    0.127    0.000    0.053    0.451   22.567    7.253
      2.990  404.145    1.285    0.221    0.038    0.053    0.592   22.850    7.965
      3.000  408.332    1.232    0.194    0.033    0.080    0.679   22.939    7.155
      3.010  404.427    1.221    0.033    0.000    0.133    0.584   22.369    7.466
      3.020  401.665    1.160    0.167    0.000    0.053    0.724   22.391    7.586
      3.030  405.448    1.487    0.100    0.060    0.114    0.592   23.205    7.712
      3.040  403.445    1.126    0.167    0.000    0.080    0.610   22.714    7.733
      3.050  404.246    1.107    0.094    0.000    0.140    0.637   23.060    7.255
      3.060  404.147    0.903    0.328    0.000    0.080    0.766   23.755    7.162
      3.070  404.875    1.187    0.167    0.067    0.106    0.705   24.370    7.564
      3.080  398.490    1.244    0.232    0.033    0.106    0.865   22.752    6.940
      3.090  398.182    1.380    0.201    0.067    0.080    0.618   22.586    7.339
      3.100  403.609    1.339    0.172    0.067    0.053    0.891   23.027    6.972
      3.110  403.368    1.123    0.187    0.033    0.106    0.872   23.890    7.106
      3.120  406.157    1.028    0.154    0.033    0.053    0.925   24.088    7.664
      3.130  402.110    0.982    0.127    0.134    0.080    1.031   23.486    7.022
      3.140  403.022    0.982    0.167    0.033    0.080    0.982   23.503    6.893
      3.150  401.020    1.179    0.205    0.033    0.053    0.914   23.137    7.193
      3.160  405.163    1.168    0.100    0.033    0.114    1.057   22.837    7.280
      3.170  402.722    1.251    0.167    0.000    0.133    0.914   23.243    7.429
      3.180  401.076    1.081    0.167    0.000    0.080    0.925   22.827    6.769
      3.190  405.987    1.047    0.134    0.134    0.080    0.879   23.388    7.839
      3.200  401.520    1.020    0.134    0.033    0.053    0.818   23.988    7.562
      3.210  403.275    1.084    0.134    0.067    0.053    0.918   22.659    6.754
      3.220  403.682    0.963    0.134    0.067    0.053    0.781   23.021    7.265
      3.230  402.491    1.251    0.167    0.060    0.027    0.758   22.931    7.476
      3.240  406.490    1.248    0.205    0.000    0.080    1.035   23.633    6.961
      3.250  402.916    1.335    0.232    0.067    0.106    0.811   24.082    6.426
      3.260  404.922    1.149    0.201    0.100    0.080    0.758   24.456    6.803
      3.270  406.799    1.248    0.160    0.067    0.027    0.933   23.583    7.067
      3.280  405.638    1.320    0.100    0.067    0.080    0.993   23.314    6.744
      3.290  411.835    1.278    0.205    0.000    0.106    0.978   24.700    6.771
      3.300  406.949    1.190    0.272    0.033    0.053    1.032   23.884    6.754
      3.310  407.684    1.149    0.194    0.067    0.053    1.213   24.202    7.479
      3.320  409.228    1.285    0.160    0.067    0.106    0.907   23.155    7.241
      3.330  409.719    1.464    0.167    0.067    0.080    0.947   24.079    6.968
      3.340  408.024    1.248    0.272    0.033    0.053    0.894   23.204    6.471
      3.350  410.356    1.335    0.265    0.067    0.106    1.198   24.500    7.263
      3.360  410.102    1.190    0.258    0.100    0.106    1.053   23.232    7.167
      3.370  407.601    1.047    0.160    0.100    0.114    0.990   23.036    6.874
      3.380  409.279    1.062    0.167    0.134    0.114    0.992   23.215    7.479
      3.390  408.622    1.115    0.205    0.100    0.140    1.016   22.841    7.331
      3.400  403.677    1.206    0.232    0.067    0.133    0.865   22.732    6.907
      3.410  407.549    1.160    0.227    0.067    0.106    0.819   23.589    7.069
      3.420  409.617    1.153    0.258    0.033    0.114    0.907   23.363    7.345
      3.430  407.975    1.308    0.127    0.100    0.027    0.835   23.139    7.678
      3.440  408.608    1.320    0.198    0.067    0.027    1.137   23.468    7.158
      3.450  407.664    1.274    0.160    0.033    0.114    0.815   22.873    7.198
      3.460  410.319    1.490    0.100    0.100    0.106    0.879   23.859    6.658
      3.470  411.161    1.141    0.167    0.067    0.080    0.948   22.528    7.193
      3.480  412.691    1.312    0.194    0.067    0.053    0.974   22.744    7.138
      3.490  415.362    1.346    0.100    0.033    0.080    1.055   23.573    6.763
      3.500  411.663    1.115    0.232    0.033    0.027    1.023   22.788    6.654
      3.510  411.727    1.153    0.100    0.067    0.027    0.811   24.030    6.663
      3.520  409.368    1.262    0.205    0.067    0.106    1.092   22.867    6.539
      3.530  411.693    1.229    0.100    0.071    0.106    0.959   23.749    6.748
      3.540  411.101    1.357    0.265    0.000    0.027    0.902   22.657    6.735
      3.550  407.810    1.308    0.160    0.067    0.053    0.967   23.058    7.199
      3.560  407.069    1.285    0.134    0.060    0.080    1.095   22.469    6.736
      3.570  406.064    1.339    0.160    0.033    0.080    0.967   22.380    7.345
      3.580  403.871    1.202    0.167    0.000    0.053    0.853   23.467    6.535
      3.590  403.919    1.304    0.134    0.067    0.106    1.073   22.945    7.197
      3.600  410.977    1.426    0.167    0.071    0.087    0.985   23.868    7.054
      3.610  406.886    1.123    0.227    0.067    0.053    1.163   22.646    6.553
      3.620  408.892    1.149    0.194    0.033    0.053    1.118   22.926    5.920
      3.630  411.861    1.168    0.201    0.067    0.080    0.925   22.850    6.761
      3.640  408.531    1.343    0.100    0.033    0.080    0.971   23.183    7.757
      3.650  411.029    1.255    0.100    0.105    0.133    0.951   23.586    7.327
      3.660  408.628    1.020    0.134    0.033    0.140    0.963   22.988    7.543
      3.670  410.110    1.073    0.201    0.033    0.053    0.800   23.362    7.318
      3.680  411.154    1.190    0.227    0.000    0.140    0.800   23.464    7.416
      3.690  409.349    1.304    0.100    0.000    0.087    0.766   23.497    6.899
      3.700  410.101    1.096    0.127    0.033    0.053    0.698   22.449    7.380
      3.710  408.381    0.929    0.198    0.067    0.080    0.679   22.503    7.101
      3.720  409.054    1.168    0.232    0.067    0.133    0.986   22.974    7.251
      3.730  410.518    1.346    0.236    0.134    0.080    0.732   23.124    7.384
      3.740  410.931    1.187    0.160    0.067    0.114    0.944   21.952    7.817
      3.750  406.090    1.062    0.201    0.000    0.106    1.066   22.566    7.397
      3.760  406.815    1.308    0.154    0.067    0.064    1.118   22.567    6.885
      3.770  408.865    1.426    0.160    0.067    0.091    1.194   22.274    7.427
      3.780  405.612    1.073    0.160    0.000    0.038    0.958   22.018    7.447
      3.790  405.212    1.232    0.268    0.033    0.114    0.948   22.367    7.174
      3.800  402.386    1.016    0.160    0.000    0.087    1.004   22.541    7.115
      3.810  406.615    1.160    0.134    0.033    0.000    1.085   22.559    7.312
      3.820  407.779    1.232    0.221    0.033    0.053    0.959   22.392    7.026
      3.830  407.502    1.285    0.194    0.000    0.053    1.057   22.961    6.960
      3.840  406.843    1.047    0.187    0.000    0.027    0.993   22.816    6.985
      3.850  406.351    1.232    0.187    0.105    0.106    1.038   22.462    7.147
      3.860  404.655    1.020    0.067    0.033    0.080    1.080   22.778    6.601
      3.870  404.239    1.009    0.134    0.033    0.061    1.096   21.870    6.868
      3.880  403.862    1.069    0.201    0.067    0.133    1.178   22.345    6.323
      3.890  405.252    1.479    0.227    0.000    0.080    1.020   22.618    7.011
      3.900  407.293    1.426    0.160    0.067    0.000    0.959   22.603    6.817
      3.910  406.168    1.285    0.160    0.138    0.027    0.826   21.817    6.720
      3.920  406.698    1.202    0.134    0.172    0.053    0.883   22.761    6.815
      3.930  407.884    1.115    0.234    0.100    0.080    0.890   22.978    6.466
      3.940  411.467    1.096    0.225    0.000    0.080    0.800   22.293    7.326
      3.950  407.870    1.126    0.134    0.100    0.080    0.947   22.514    6.624
      3.960  404.460    0.990    0.100    0.033    0.106    1.020   22.472    6.953
      3.970  409.207    0.903    0.234    0.033    0.106    1.012   21.935    7.103
      3.980  410.170    1.176    0.201    0.000    0.133    1.072   22.374    6.864
      3.990  411.701    1.020    0.194    0.033    0.133    0.907   21.546    6.678
      4.000  407.832    0.956    0.167    0.067    0.080    0.819   22.376    7.077
      4.010  408.882    0.834    0.138    0.033    0.106    1.073   21.368    7.112
      4.020  409.125    0.982    0.167    0.067    0.080    0.856   22.552    6.623
      4.030  409.376    0.876    0.198    0.067    0.133    1.057   22.423    6.908
      4.040  407.738    1.123    0.227    0.033    0.106    0.982   22.675    6.842
      4.050  408.881    0.823    0.261    0.067    0.080    0.838   21.621    6.734
      4.060  405.434    1.187    0.167    0.033    0.027    0.944   21.005    6.100
      4.070  407.129    0.956    0.172    0.067    0.133    1.008   21.579    6.532
      4.080  407.433    0.956    0.167    0.000    0.140    0.891   23.001    6.821
      4.090  407.495    0.974    0.265    0.000    0.106    0.940   21.860    6.220
      4.100  409.343    1.361    0.160    0.000    0.133    1.092   22.209    6.634
      4.110  403.662    1.229    0.100    0.033    0.106    1.054   21.943    6.370
      4.120  408.112    1.141    0.033    0.067    0.133    1.080   22.573    6.693
      4.130  407.022    1.035    0.165    0.067    0.080    0.925   22.491    6.868
      4.140  406.720    1.062    0.134    0.067    0.080    0.959   21.439    7.120
      4.150  406.472    1.115    0.167    0.067    0.080    1.136   22.172    6.931
      4.160  406.375    0.978    0.127    0.067    0.080    0.879   22.818    6.892
      4.170  409.910    1.232    0.134    0.067    0.027    1.005   22.472    6.208
      4.180  413.373    1.244    0.033    0.000    0.080    0.982   22.778    6.830
      4.190  408.110    1.179    0.167    0.067    0.133    0.978   22.444    7.241
      4.200  410.605    1.312    0.201    0.033    0.080    1.200   23.150    6.965
      4.210  410.531    1.232    0.067    0.033    0.106    0.898   22.436    6.657
      4.220  404.314    1.088    0.134    0.033    0.053    0.812   23.088    6.901
      4.230  406.150    1.339    0.060    0.033    0.080    0.830   22.885    6.734
      4.240  407.770    1.217    0.033    0.071    0.080    0.784   22.349    7.099
      4.250  405.890    1.301    0.094    0.067    0.038    0.886   22.478    6.884
      4.260  405.866    1.115    0.067    0.067    0.140    0.985   22.271    7.307
      4.270  405.466    1.134    0.154    0.038    0.053    0.811   21.858    7.286
      4.280  409.272    1.176    0.100    0.067    0.000    0.807   23.105    7.180
      4.290  411.393    1.206    0.067    0.094    0.114    0.610   22.835    6.777
      4.300  409.450    1.179    0.247    0.094    0.133    0.705   22.534    6.486
      4.310  407.747    1.410    0.067    0.033    0.000    0.827   22.820    6.511
      4.320  409.502    1.202    0.067    0.067    0.027    0.872   22.175    6.646
      4.330  409.584    1.009    0.127    0.094    0.106    0.713   23.440    7.236
      4.340  410.206    1.361    0.154    0.060    0.080    0.793   22.686    6.949
      4.350  407.300    1.270    0.154    0.033    0.106    0.804   22.084    6.629
      4.360  408.797    1.096    0.094    0.100    0.080    0.868   22.352    6.995
      4.370  404.438    1.285    0.094    0.060    0.053    0.804   21.869    6.937
      4.380  408.636    1.168    0.105    0.033    0.106    0.985   23.467    6.450
      4.390  408.337    1.156    0.265    0.067    0.114    0.951   22.207    6.809
      4.400  408.521    0.990    0.234    0.067    0.053    1.024   23.144    6.564
      4.410  406.014    1.062    0.067    0.100    0.140    0.660   23.783    6.633
      4.420  406.879    1.047    0.134    0.094    0.080    0.660   24.202    6.298
      4.430  405.592    1.221    0.194    0.060    0.186    0.705   24.136    6.004
      4.440  405.554    1.126    0.060    0.033    0.080    0.687   23.238    5.904
      4.450  404.786    0.887    0.098    0.100    0.140    0.629   22.702    6.014
      4.460  401.385    1.229    0.201    0.067    0.087    0.781   22.953    5.449
      4.470  405.742    1.274    0.194    0.060    0.106    0.717   23.584    6.134
      4.480  403.112    1.145    0.254    0.033    0.114    0.728   22.296    6.319
      4.490  403.027    1.179    0.194    0.127    0.080    0.747   22.500    6.339
      4.500  401.694    0.929    0.194    0.060    0.080    0.671   22.536    6.477
      4.510  404.711    0.993    0.167    0.198    0.106    0.777   22.850    6.395
      4.520  406.503    1.100    0.201    0.160    0.053    0.660   23.388    7.049
      4.530  403.513    0.993    0.194    0.067    0.027    0.785   22.937    6.575
      4.540  400.914    1.088    0.100    0.127    0.053    0.766   22.109    6.355
      4.550  403.232    1.016    0.194    0.100    0.080    0.827   22.345    6.477
      4.560  406.312    1.100    0.272    0.094    0.114    0.846   23.319    6.794
      4.570  405.383    1.229    0.167    0.067    0.080    0.670   23.187    6.237
      4.580  406.011    1.035    0.134    0.131    0.117    0.732   21.872    6.730
      4.590  404.615    1.058    0.127    0.138    0.133    0.599   22.649    6.535
      4.600  405.621    0.914    0.201    0.134    0.053    0.546   21.811    6.830
      4.610  403.299    1.100    0.167    0.100    0.140    0.470   21.758    7.035
      4.620  402.892    1.088    0.221    0.100    0.080    0.607   22.634    6.515
      4.630  399.975    1.267    0.127    0.033    0.053    0.573   21.803    6.490
      4.640  405.259    1.380    0.060    0.067    0.080    0.732   22.721    6.501
      4.650  404.378    1.190    0.127    0.033    0.053    0.808   21.852    7.076
      4.660  399.782    1.164    0.167    0.033    0.080    0.504   21.920    7.010
      4.670  401.771    1.206    0.167    0.067    0.080    0.679   22.236    6.599
      4.680  402.196    1.020    0.071    0.000    0.080    0.618   21.901    6.448
      4.690  405.672    1.168    0.167    0.100    0.106    0.713   22.222    6.786
      4.700  407.689    1.141    0.134    0.067    0.080    0.739   23.019    6.600
      4.710  399.793    0.910    0.127    0.127    0.053    0.687   22.678    6.606
      4.720  402.819    1.028    0.160    0.033    0.053    0.698   22.612    6.846
      4.730  402.187    1.126    0.160    0.100    0.027    0.504   21.671    6.770
      4.740  404.667    1.126    0.100    0.000    0.027    0.539   22.875    6.794
      4.750  402.118    0.993    0.127    0.100    0.027    0.504   22.468    6.605
      4.760  406.099    1.232    0.094    0.134    0.027    0.520   22.156    6.544
      4.770  407.513    1.187    0.033    0.134    0.027    0.618   22.852    6.856
      4.780  405.344    1.088    0.094    0.100    0.027    0.553   22.439    6.891
      4.790  404.092    1.202    0.067    0.134    0.053    0.765   22.664    6.275
      4.800  402.856    1.267    0.060    0.134    0.027    0.671   22.397    7.076
      4.810  407.732    1.141    0.134    0.134    0.027    0.811   22.158    6.483
      4.820  403.445    1.232    0.067    0.033    0.000    0.705   22.624    6.637
      4.830  401.845    1.100    0.060    0.000    0.000    0.736   22.286    6.775
      4.840  407.085    1.141    0.067    0.134    0.027    0.758   22.153    6.572
      4.850  401.042    1.141    0.033    0.138    0.027    0.592   21.441    6.265
      4.860  404.761    1.149    0.100    0.138    0.053    0.846   23.261    6.796
      4.870  402.362    1.293    0.067    0.000    0.080    0.576   21.552    6.718
      4.880  401.151    1.217    0.033    0.100    0.064    0.785   22.005    6.976
      4.890  402.581    1.206    0.000    0.033    0.027    0.712   22.781    6.399
      4.900  402.241    1.096    0.033    0.067    0.114    0.705   22.666    6.696
      4.910  401.697    1.149    0.033    0.000    0.000    0.679   22.428    6.142
      4.920  407.394    1.141    0.033    0.000    0.000    0.759   21.867    6.613
      4.930  399.113    1.096    0.033    0.000    0.027    0.652   22.399    7.011
      4.940  400.655    1.031    0.067    0.033    0.027    0.800   21.418    6.426
      4.950  403.627    1.084    0.000    0.075    0.053    0.652   22.991    6.188
      4.960  407.346    0.914    0.033    0.033    0.080    0.740   22.417    6.298
      4.970  402.861    1.111    0.033    0.067    0.000    0.732   21.604    6.198
      4.980  406.015    1.202    0.134    0.033    0.027    0.724   21.819    6.520
      4.990  406.986    1.195    0.067    0.105    0.053    0.671   22.526    6.393
      5.000  404.664    1.195    0.033    0.038    0.000    0.785   22.152    6.311
      5.010  407.289    1.175    0.067    0.134    0.027    0.712   22.648    7.200
      5.020  403.236    1.195    0.180    0.033    0.000    0.698   22.502    6.593
      5.030  408.143    1.160    0.067    0.100    0.087    0.868   23.180    6.244
      5.040  403.485    0.929    0.067    0.067    0.080    0.785   22.069    6.457
      5.050  402.178    1.198    0.033    0.000    0.053    0.652   22.369    6.419
      5.060  403.963    1.384    0.033    0.000    0.087    0.698   23.656    6.664
      5.070  404.477    1.342    0.067    0.000    0.053    0.682   23.733    6.728
      5.080  401.793    1.179    0.067    0.105    0.000    0.478   23.143    6.359
      5.090  409.029    1.202    0.100    0.138    0.000    0.838   23.820    6.343
      5.100  406.316    1.346    0.232    0.067    0.027    0.751   23.120    6.275
      5.110  406.882    1.217    0.067    0.033    0.061    0.792   23.416    5.891
      5.120  409.901    1.285    0.160    0.038    0.027    0.610   23.105    6.572
      5.130  408.881    1.259    0.366    0.100    0.053    0.765   23.032    6.701
      5.140  405.416    1.115    0.127    0.000    0.027    0.781   24.215    6.542
      5.150  409.569    1.100    0.100    0.000    0.000    1.011   23.793    6.225
      5.160  404.648    1.123    0.127    0.038    0.027    0.573   23.398    6.008
      5.170  408.709    1.240    0.067    0.033    0.080    0.898   23.974    5.850
      5.180  408.009    1.293    0.067    0.067    0.053    0.746   22.245    6.927
      5.190  405.777    1.123    0.172    0.067    0.140    0.712   23.574    6.204
      5.200  403.146    1.084    0.205    0.033    0.000    0.599   23.098    6.215
      5.210  402.908    1.198    0.067    0.000    0.061    0.766   23.047    6.364
      5.220  406.875    1.126    0.100    0.067    0.114    0.660   23.612    6.165
      5.230  407.367    1.062    0.187    0.067    0.061    0.637   23.410    6.625
      5.240  405.384    0.990    0.239    0.067    0.080    0.819   22.236    5.942
      5.250  401.920    1.115    0.205    0.033    0.087    0.671   22.508    6.489
      5.260  407.098    1.096    0.201    0.033    0.034    0.766   23.414    6.354
      5.270  407.619    1.176    0.033    0.033    0.087    0.724   23.271    6.034
      5.280  409.028    1.195    0.033    0.071    0.000    0.698   23.944    6.393
      5.290  405.295    1.123    0.127    0.067    0.000    0.796   22.848    6.146
      5.300  404.389    1.229    0.134    0.105    0.087    0.751   23.665    6.286
      5.310  405.526    1.020    0.033    0.033    0.053    0.705   23.524    6.807
      5.320  405.324    1.274    0.160    0.067    0.080    0.694   24.228    5.907
      5.330  408.383    1.297    0.160    0.067    0.114    0.766   23.392    6.563
      5.340  404.629    1.145    0.060    0.067    0.080    0.645   23.207    6.784
      5.350  402.335    1.282    0.100    0.100    0.034    0.592   23.145    6.084
      5.360  404.915    1.357    0.100    0.067    0.034    0.792   23.663    6.648
      5.370  405.436    1.123    0.134    0.067    0.027    0.888   23.908    6.065
      5.380  408.319    1.213    0.167    0.100    0.087    0.660   23.411    6.555
      5.390  407.227    1.244    0.167    0.067    0.061    0.759   23.226    6.600
      5.400  401.009    1.206    0.265    0.105    0.080    0.879   22.960    6.138
      5.410  406.314    1.217    0.299    0.100    0.000    0.838   22.930    6.802
      5.420  399.613    1.232    0.234    0.067    0.061    0.758   22.221    6.536
      5.430  402.247    1.062    0.172    0.105    0.000    0.777   22.554    6.692
      5.440  406.429    1.403    0.201    0.100    0.027    0.660   22.604    6.883
      5.450  404.493    1.244    0.239    0.033    0.061    0.660   22.066    6.322
      5.460  403.406    1.244    0.299    0.100    0.027    0.766   22.430    6.907
      5.470  402.492    0.990    0.201    0.067    0.061    0.853   21.992    6.799
      5.480  397.599    0.963    0.100    0.180    0.027    0.827   22.520    6.278
      5.490  401.789    1.274    0.167    0.167    0.087    0.713   21.850    6.236
      5.500  402.587    1.160    0.194    0.100    0.114    0.800   22.511    6.011
      5.510  401.291    1.062    0.134    0.134    0.027    0.891   22.166    6.778
      5.520  402.803    1.160    0.127    0.172    0.053    0.951   23.152    6.475
      5.530  401.345    0.956    0.067    0.172    0.027    0.792   22.436    6.378
      5.540  400.845    1.301    0.033    0.134    0.027    0.887   23.039    6.486
      5.550  404.139    1.088    0.000    0.134    0.087    0.997   23.524    6.336
      5.560  400.229    1.164    0.067    0.100    0.053    1.224   23.303    6.028
      5.570  402.695    1.176    0.100    0.100    0.000    0.879   22.832    6.307
      5.580  404.679    1.073    0.033    0.100    0.061    1.038   22.537    6.377
      5.590  401.189    1.202    0.033    0.067    0.000    0.913   22.193    6.853
      5.600  404.446    1.399    0.067    0.138    0.061    1.065   21.945    6.073
      5.610  401.521    1.118    0.067    0.071    0.061    1.012   22.563    6.212
      5.620  405.879    1.009    0.067    0.138    0.034    0.800   22.219    6.493
      5.630  404.426    1.312    0.033    0.033    0.027    0.890   21.855    6.679
      5.640  402.580    1.365    0.033    0.100    0.000    0.800   21.625    6.806
      5.650  406.234    1.285    0.067    0.033    0.034    0.712   21.817    6.684
      5.660  405.877    1.248    0.027    0.134    0.034    0.732   22.143    6.613
      5.670  404.863    1.168    0.067    0.100    0.034    0.785   22.243    6.741
      5.680  399.440    1.229    0.134    0.100    0.000    0.740   22.143    6.229
      5.690  403.112    1.206    0.060    0.071    0.087    0.652   22.851    5.795
      5.700  401.119    1.179    0.033    0.100    0.034    0.807   21.552    6.330
      5.710  407.606    1.179    0.134    0.067    0.000    0.732   21.578    6.392
      5.720  402.822    1.141    0.033    0.100    0.053    0.671   22.306    5.963
      5.730  406.406    1.176    0.067    0.067    0.061    0.697   22.164    6.263
      5.740  402.651    1.282    0.033    0.033    0.080    0.485   21.703    6.550
      5.750  400.091    1.176    0.100    0.033    0.178    0.777   21.236    5.941
      5.760  401.219    1.073    0.067    0.067    0.027    0.773   21.685    6.354
      5.770  400.510    1.160    0.033    0.038    0.034    0.932   21.323    6.302
      5.780  400.317    1.009    0.067    0.067    0.053    0.611   21.691    6.309
      5.790  401.561    1.149    0.060    0.067    0.053    0.592   21.637    7.040
      5.800  405.460    1.168    0.127    0.033    0.053    0.679   21.780    6.689
      5.810  400.000    1.285    0.060    0.033    0.087    0.751   21.542    6.159
      5.820  401.603    1.176    0.027    0.067    0.027    0.743   21.859    6.192
      5.830  402.392    1.259    0.060    0.033    0.114    0.811   21.284    6.279
      5.840  399.567    1.335    0.067    0.033    0.034    0.819   21.666    5.584
      5.850  402.745    1.229    0.060    0.067    0.080    0.682   21.331    6.223
      5.860  402.891    1.308    0.194    0.067    0.080    0.944   22.505    5.702
      5.870  402.789    1.141    0.160    0.033    0.114    0.793   22.122    6.473
      5.880  399.627    1.312    0.100    0.067    0.000    0.592   22.484    6.207
      5.890  399.263    1.320    0.067    0.105    0.064    0.671   21.780    6.251
      5.900  403.744    1.327    0.067    0.071    0.027    0.501   21.824    6.255
      5.910  401.530    1.339    0.134    0.067    0.087    0.679   21.854    6.264
      5.920  399.641    1.141    0.134    0.100    0.114    0.705   21.563    5.998
      5.930  401.397    1.494    0.033    0.100    0.034    0.765   20.912    6.215
      5.940  402.180    1.035    0.033    0.033    0.053    0.678   21.974    6.447
      5.950  404.675    1.145    0.033    0.100    0.027    0.812   22.088    5.969
      5.960  401.571    1.195    0.033    0.138    0.027    0.697   21.978    5.969
      5.970  406.013    1.088    0.033    0.100    0.000    0.705   22.335    5.625
      5.980  402.984    1.126    0.000    0.100    0.053    0.652   21.379    5.646
      5.990  403.402    1.084    0.033    0.033    0.000    0.705   22.277    5.891
      6.000  401.363    1.255    0.067    0.105    0.027    0.626   22.429    6.584
      6.010  401.321    1.206    0.000    0.067    0.087    0.592   21.945    6.177
      6.020  399.601    1.168    0.167    0.134    0.000    0.584   21.686    5.741
      6.030  401.233    1.160    0.000    0.067    0.087    0.557   22.017    6.091
      6.040  401.687    1.225    0.067    0.067    0.000    0.485   21.609    5.754
      6.050  400.222    1.315    0.100    0.033    0.000    0.659   21.912    6.123
      6.060  400.778    1.069    0.033    0.067    0.000    0.705   21.941    6.180
      6.070  404.230    1.141    0.134    0.067    0.027    1.111   22.142    5.698
      6.080  400.927    1.069    0.100    0.138    0.034    0.622   22.087    6.269
      6.090  397.812    1.118    0.100    0.067    0.053    0.686   21.561    6.678
      6.100  400.197    1.259    0.134    0.067    0.106    0.652   22.281    6.017
      6.110  399.863    1.096    0.201    0.033    0.080    0.724   21.769    5.463
      6.120  401.851    0.990    0.205    0.067    0.061    1.061   21.582    5.973
      6.130  403.116    1.141    0.134    0.067    0.053    0.853   22.132    6.020
      6.140  402.308    1.115    0.239    0.142    0.053    0.592   21.563    6.140
      6.150  399.554    1.100    0.265    0.105    0.140    0.812   22.259    5.816
      6.160  399.260    1.062    0.268    0.000    0.140    0.765   22.100    5.792
      6.170  400.417    1.308    0.234    0.033    0.114    0.765   21.713    5.501
      6.180  398.800    1.115    0.205    0.105    0.087    0.830   21.789    5.794
      6.190  396.435    1.270    0.201    0.067    0.140    0.759   21.390    5.859
      6.200  400.558    1.020    0.194    0.105    0.053    0.819   22.309    5.295
      6.210  404.242    1.187    0.234    0.033    0.080    0.705   22.164    5.534
      6.220  401.704    1.293    0.261    0.000    0.140    0.652   21.800    5.961
      6.230  396.806    1.088    0.268    0.067    0.106    0.686   21.950    5.580
      6.240  404.221    1.198    0.201    0.033    0.114    0.671   21.694    5.766
      6.250  400.349    1.195    0.227    0.033    0.106    0.687   20.768    6.030
      6.260  395.673    1.187    0.234    0.033    0.027    0.872   21.194    5.743
      6.270  396.555    1.005    0.239    0.000    0.087    0.758   21.403    5.500
      6.280  396.740    1.202    0.261    0.033    0.133    0.879   21.007    5.302
      6.290  399.558    1.035    0.167    0.067    0.080    0.698   21.108    5.275
      6.300  399.745    1.202    0.234    0.033    0.000    0.796   20.788    5.949
      6.310  397.725    1.088    0.201    0.033    0.080    0.865   21.455    5.830
      6.320  397.178    1.123    0.227    0.071    0.106    0.678   21.822    6.415
      6.330  395.087    1.141    0.167    0.033    0.061    0.652   20.791    5.837
      6.340  395.693    1.062    0.399    0.033    0.080    0.705   22.164    5.896
      6.350  394.830    1.308    0.234    0.033    0.027    0.731   21.022    5.843
      6.360  399.113    1.141    0.261    0.033    0.053    0.913   20.954    5.928
      6.370  398.253    1.137    0.167    0.067    0.053    0.751   21.136    6.202
      6.380  402.132    1.028    0.167    0.033    0.140    0.872   21.212    6.277
      6.390  400.387    1.190    0.227    0.067    0.080    0.872   21.176    6.430
      6.400  399.698    1.096    0.306    0.033    0.140    0.826   21.258    6.293
      6.410  399.868    1.285    0.167    0.033    0.080    0.819   21.849    6.282
      6.420  401.990    1.221    0.227    0.067    0.106    0.785   22.551    6.910
      6.430  400.063    1.232    0.201    0.067    0.106    0.803   22.061    6.360
      6.440  402.102    1.088    0.205    0.071    0.106    0.758   21.661    6.392
      6.450  397.134    1.153    0.261    0.033    0.133    0.793   22.443    6.107
      6.460  396.791    1.088    0.265    0.038    0.133    0.649   21.238    6.416
      6.470  398.714    1.168    0.265    0.033    0.133    0.826   21.378    6.216
      6.480  399.736    1.206    0.201    0.033    0.080    0.732   21.692    6.796
      6.490  398.837    1.123    0.160    0.033    0.027    0.584   21.869    6.327
      6.500  400.195    1.399    0.167    0.067    0.053    0.865   22.319    6.833
      6.510  400.214    1.270    0.232    0.000    0.061    0.747   21.631    6.492
      6.520  396.857    1.259    0.160    0.067    0.114    0.679   21.647    6.876
      6.530  401.621    1.088    0.194    0.033    0.140    0.785   21.868    6.573
      6.540  399.343    1.407    0.134    0.067    0.106    0.861   21.990    6.930
      6.550  399.055    1.339    0.205    0.033    0.080    0.664   21.763    6.220
      6.560  402.489    1.354    0.299    0.100    0.087    0.812   21.644    6.580
      6.570  402.234    1.202    0.160    0.067    0.106    0.823   21.900    6.434
      6.580  400.247    1.088    0.232    0.071    0.114    0.565   21.421    6.384
      6.590  397.999    1.232    0.243    0.067    0.114    0.830   21.408    6.508
      6.600  401.774    1.073    0.239    0.000    0.140    0.599   22.854    6.614
      6.610  401.502    1.115    0.301    0.000    0.106    0.546   22.513    6.727
      6.620  397.415    1.202    0.167    0.000    0.061    0.698   21.817    6.885
      6.630  408.088    1.115    0.265    0.033    0.114    0.645   23.157    6.526
      6.640  407.474    1.179    0.100    0.033    0.080    0.675   22.433    6.528
      6.650  403.239    1.323    0.201    0.067    0.106    0.573   23.600    6.262
      6.660  404.756    1.320    0.232    0.000    0.106    0.573   23.477    6.388
      6.670  405.673    1.361    0.167    0.033    0.193    0.652   22.662    6.029
      6.680  403.103    1.213    0.167    0.067    0.080    0.698   23.368    6.621
      6.690  403.919    1.301    0.194    0.067    0.080    0.846   22.717    6.528
      6.700  402.762    1.339    0.160    0.033    0.133    0.694   23.126    6.709
      6.710  401.473    1.255    0.134    0.033    0.114    0.721   22.173    6.715
      6.720  399.704    1.267    0.194    0.000    0.193    0.740   22.031    6.361
      6.730  404.592    1.210    0.167    0.067    0.053    0.846   22.869    6.507
      6.740  405.412    1.312    0.232    0.000    0.140    0.599   23.189    7.008
      6.750  405.283    1.232    0.194    0.067    0.087    0.766   23.109    6.828
      6.760  407.834    1.437    0.160    0.033    0.053    0.857   23.080    6.588
      6.770  405.158    1.141    0.269    0.067    0.080    0.857   23.502    6.738
      6.780  403.285    1.176    0.268    0.033    0.080    0.846   23.082    6.488
      6.790  407.734    1.213    0.336    0.100    0.106    0.664   22.400    6.554
      6.800  404.443    1.035    0.167    0.067    0.106    0.705   22.317    6.839
      6.810  404.931    1.062    0.239    0.033    0.114    0.678   23.852    6.982
      6.820  407.330    1.206    0.227    0.067    0.140    0.762   23.060    7.022
      6.830  404.944    1.229    0.227    0.067    0.114    0.698   22.760    6.866
      6.840  402.268    1.460    0.194    0.100    0.106    0.618   23.151    6.457
      6.850  405.212    1.141    0.167    0.033    0.167    0.732   23.160    6.914
      6.860  406.165    1.373    0.227    0.100    0.114    0.557   23.011    6.593
      6.870  399.507    1.399    0.227    0.134    0.140    0.687   22.528    6.622
      6.880  404.169    1.149    0.167    0.000    0.080    0.645   23.221    6.609
      6.890  405.586    1.134    0.160    0.067    0.167    0.565   23.141    6.566
      6.900  400.778    1.361    0.209    0.100    0.167    0.645   23.471    6.248
      6.910  406.655    1.270    0.332    0.033    0.053    0.637   23.771    6.742
      6.920  406.652    0.921    0.127    0.033    0.080    0.607   23.492    6.995
      6.930  404.652    1.304    0.167    0.100    0.053    0.740   23.172    6.835
      6.940  402.431    1.282    0.268    0.067    0.080    0.637   24.058    7.001
      6.950  403.669    1.168    0.227    0.000    0.114    0.667   22.850    6.792
      6.960  403.933    1.460    0.194    0.033    0.080    0.831   23.830    6.628
      6.970  404.441    1.335    0.172    0.033    0.114    0.512   22.910    6.574
      6.980  399.388    1.274    0.272    0.067    0.114    0.819   22.484    6.905
      6.990  405.196    1.418    0.127    0.000    0.133    0.925   23.572    6.974
      7.000  405.722    1.202    0.194    0.067    0.106    0.732   23.274    6.862
      7.010  404.616    1.190    0.172    0.033    0.087    1.039   23.167    6.245
      7.020  408.894    1.365    0.201    0.067    0.027    0.740   22.384    6.130
      7.030  403.917    1.376    0.201    0.067    0.027    0.687   23.009    5.892
      7.040  405.001    1.248    0.268    0.067    0.106    0.739   23.433    6.311
      7.050  402.284    1.187    0.232    0.067    0.106    0.978   23.013    6.194
      7.060  410.441    1.168    0.234    0.033    0.053    0.754   23.591    5.956
      7.070  410.214    1.206    0.194    0.033    0.133    0.918   22.294    6.039
      7.080  404.910    1.335    0.167    0.000    0.053    0.792   23.163    5.791
      7.090  406.168    1.418    0.134    0.067    0.133    0.720   23.931    6.287
      7.100  407.063    1.195    0.194    0.100    0.080    0.792   23.935    5.473
      7.110  406.217    1.267    0.134    0.205    0.080    0.686   23.673    5.424
      7.120  404.412    1.327    0.201    0.134    0.053    0.611   23.141    6.294
      7.130  404.235    1.267    0.138    0.067    0.106    0.698   23.083    5.860
      7.140  407.558    1.229    0.160    0.067    0.080    0.678   22.972    6.034
      7.150  405.610    1.141    0.100    0.167    0.080    0.705   23.400    6.346
      7.160  401.532    1.168    0.094    0.100    0.080    0.819   22.833    5.755
      7.170  405.611    1.213    0.134    0.067    0.053    0.693   22.876    6.004
      7.180  404.077    0.940    0.227    0.167    0.106    0.618   22.546    6.706
      7.190  411.360    1.100    0.232    0.134    0.080    0.693   23.325    6.959
      7.200  406.944    1.130    0.098    0.067    0.159    0.717   21.770    7.071
      7.210  403.797    1.285    0.127    0.100    0.159    0.645   22.583    6.962
      7.220  400.783    1.274    0.127    0.100    0.053    0.705   22.230    6.481
      7.230  399.668    0.982    0.127    0.067    0.053    0.671   22.674    6.396
      7.240  404.080    1.232    0.160    0.134    0.053    0.705   23.445    6.452
      7.250  401.947    1.187    0.067    0.167    0.027    0.792   23.666    6.758
      7.260  403.808    1.088    0.167    0.167    0.027    0.698   23.271    6.350
      7.270  400.809    1.115    0.201    0.100    0.053    0.512   23.155    6.676
      7.280  400.955    1.096    0.067    0.067    0.053    0.800   22.598    6.965
      7.290  402.202    1.134    0.127    0.067    0.080    0.633   23.286    6.038
      7.300  400.073    1.320    0.227    0.067    0.106    0.697   21.903    6.252
      7.310  405.093    1.123    0.167    0.067    0.080    0.784   22.350    6.645
      7.320  404.513    1.221    0.299    0.100    0.106    0.827   23.059    6.269
      7.330  404.130    1.274    0.234    0.033    0.080    0.944   22.974    6.362
      7.340  407.815    1.001    0.160    0.033    0.106    0.819   22.798    6.365
      7.350  405.742    1.141    0.198    0.100    0.167    0.731   23.615    6.061
      7.360  400.955    1.031    0.232    0.134    0.106    0.750   23.144    6.240
      7.370  407.281    1.206    0.167    0.100    0.193    0.712   22.297    6.262
      7.380  412.007    1.168    0.201    0.000    0.114    0.846   22.758    6.991
      7.390  404.799    1.168    0.234    0.172    0.080    0.773   22.815    6.167
      7.400  403.865    1.126    0.100    0.033    0.080    0.884   23.386    7.045
      7.410  407.338    1.123    0.201    0.067    0.106    0.971   23.984    6.476
      7.420  407.211    1.213    0.167    0.167    0.027    0.811   23.810    6.603
      7.430  407.132    1.225    0.134    0.033    0.080    0.800   23.796    6.547
      7.440  406.105    1.160    0.167    0.127    0.106    0.944   22.785    6.914
      7.450  406.530    1.248    0.134    0.067    0.080    0.918   23.913    7.114
      7.460  413.294    1.357    0.167    0.134    0.080    0.944   23.880    6.886
      7.470  405.912    1.361    0.167    0.067    0.053    0.736   22.625    6.401
      7.480  407.926    1.357    0.201    0.067    0.080    0.808   23.426    6.561
      7.490  410.808    1.062    0.234    0.033    0.080    0.785   23.168    6.241
      7.500  408.688    1.229    0.134    0.067    0.133    0.765   23.311    6.475
      7.510  403.747    1.335    0.201    0.100    0.053    0.731   22.586    6.723
      7.520  401.630    1.312    0.167    0.067    0.106    0.891   22.874    6.125
      7.530  407.862    1.009    0.234    0.067    0.080    0.891   23.017    6.744
      7.540  408.717    1.229    0.160    0.067    0.114    0.845   22.781    6.631
      7.550  403.634    1.130    0.272    0.100    0.080    0.827   22.497    5.857
      7.560  410.056    1.195    0.198    0.100    0.106    0.971   22.182    5.758
      7.570  408.657    1.354    0.201    0.067    0.080    0.724   22.180    6.060
      7.580  401.462    1.437    0.268    0.067    0.080    0.731   22.583    6.771
      7.590  404.620    1.126    0.134    0.067    0.080    0.652   22.779    5.789
      7.600  407.917    1.229    0.167    0.100    0.080    0.652   22.711    6.635
      7.610  407.059    1.293    0.167    0.134    0.027    0.765   22.389    6.468
      7.620  403.371    1.259    0.167    0.105    0.106    0.758   23.161    6.566
      7.630  405.123    1.244    0.134    0.100    0.053    0.731   23.222    5.825
      7.640  409.638    1.297    0.167    0.100    0.053    0.921   22.587    6.332
      7.650  406.776    1.088    0.167    0.067    0.080    0.652   22.754    6.242
      7.660  405.544    1.293    0.194    0.100    0.053    0.732   22.206    6.008
      7.670  402.512    1.035    0.167    0.134    0.106    0.759   22.550    6.471
      7.680  405.591    1.202    0.227    0.100    0.080    0.611   22.010    6.067
      7.690  401.604    1.373    0.201    0.100    0.053    0.633   21.426    5.320
      7.700  403.667    1.084    0.167    0.134    0.106    0.792   22.044    6.149
      7.710  406.761    1.088    0.201    0.100    0.053    0.811   22.450    6.142
      7.720  406.808    1.285    0.201    0.067    0.080    0.717   21.804    5.850
      7.730  404.497    1.062    0.201    0.100    0.053    0.724   21.743    5.635
      7.740  401.490    1.267    0.167    0.100    0.106    0.679   20.878    5.916
      7.750  400.592    1.126    0.201    0.134    0.080    0.724   21.437    6.249
      7.760  401.469    1.183    0.201    0.067    0.080    0.599   21.907    5.850
      7.770  402.737    1.274    0.167    0.067    0.106    0.678   21.720    6.432
      7.780  403.056    1.213    0.239    0.067    0.114    0.784   22.287    6.776
      7.790  408.257    1.054    0.134    0.000    0.080    0.899   21.793    6.719
      7.800  406.892    1.255    0.201    0.000    0.080    0.770   22.205    6.253
      7.810  406.232    1.195    0.201    0.100    0.114    0.751   22.453    6.008
      7.820  406.886    1.141    0.198    0.100    0.053    0.599   23.740    6.608
      7.830  406.859    1.255    0.167    0.067    0.080    0.694   22.932    6.512
      7.840  407.281    1.410    0.201    0.100    0.106    0.705   23.000    6.311
      7.850  406.108    1.312    0.201    0.067    0.053    0.865   22.179    6.680
      7.860  402.144    1.221    0.167    0.100    0.053    0.819   22.195    6.187
      7.870  402.433    1.221    0.167    0.067    0.106    0.846   22.205    6.352
      7.880  400.920    1.316    0.201    0.067    0.080    0.785   22.332    6.265
      7.890  401.858    1.361    0.134    0.033    0.053    0.751   21.784    6.359
      7.900  402.464    1.240    0.234    0.067    0.053    0.951   22.344    6.053
      7.910  405.799    1.084    0.160    0.100    0.106    0.846   22.488    6.882
      7.920  406.073    1.308    0.167    0.067    0.027    0.705   22.881    6.545
      7.930  403.127    1.062    0.134    0.000    0.080    0.732   22.487    6.523
      7.940  404.985    1.240    0.134    0.000    0.053    0.735   23.217    5.881
      7.950  405.411    1.062    0.167    0.067    0.053    0.758   23.568    6.167
      7.960  406.037    1.285    0.167    0.033    0.080    0.917   23.194    5.772
      7.970  405.274    1.285    0.105    0.067    0.053    0.884   22.988    5.674
      7.980  401.034    1.312    0.105    0.033    0.080    0.853   22.734    6.212
      7.990  400.323    1.160    0.134    0.033    0.106    0.652   22.854    6.233
      8.000  402.837    1.293    0.167    0.033    0.114    0.671   23.311    6.155
      8.010  403.653    1.429    0.160    0.094    0.027    0.724   23.799    6.323
      8.020  408.206    1.282    0.100    0.067    0.027    0.705   24.080    6.587
      8.030  406.601    1.126    0.127    0.100    0.053    0.765   23.186    6.714
      8.040  406.499    1.285    0.243    0.000    0.053    0.846   23.496    6.544
      8.050  408.205    1.415    0.172    0.100    0.053    0.793   23.244    7.055
      8.060  405.848    1.448    0.131    0.100    0.080    0.599   23.741    6.736
      8.070  404.415    1.304    0.131    0.094    0.080    0.705   22.423    6.968
      8.080  405.071    1.123    0.167    0.000    0.080    0.785   23.144    6.843
      8.090  408.355    1.335    0.239    0.067    0.106    0.740   23.551    6.990
      8.100  402.202    1.179    0.105    0.100    0.106    0.693   21.889    6.945
      8.110  405.452    1.312    0.094    0.060    0.053    0.611   22.605    6.439
      8.120  404.463    1.073    0.201    0.067    0.053    0.845   22.941    6.640
      8.130  400.093    1.115    0.167    0.067    0.053    0.838   22.641    6.893
      8.140  407.888    1.088    0.198    0.033    0.080    0.759   22.993    6.938
      8.150  405.775    1.339    0.033    0.060    0.106    0.717   22.924    7.157
      8.160  405.843    1.475    0.138    0.094    0.053    0.759   23.377    6.778
      8.170  401.267    1.195    0.205    0.094    0.080    0.766   23.210    6.476
      8.180  405.318    1.335    0.176    0.067    0.027    0.812   22.563    6.898
      8.190  402.906    1.282    0.234    0.067    0.053    0.766   23.449    6.815
      8.200  401.406    1.043    0.033    0.100    0.080    0.766   22.753    6.463
      8.210  405.767    1.190    0.209    0.067    0.053    0.812   23.671    6.643
      8.220  407.435    1.429    0.167    0.100    0.053    0.766   24.162    7.160
      8.230  405.016    1.267    0.239    0.127    0.053    0.626   23.505    6.136
      8.240  406.345    1.274    0.100    0.000    0.080    0.659   23.182    6.332
      8.250  402.514    1.551    0.306    0.067    0.106    0.679   23.260    6.300
      8.260  402.562    1.365    0.134    0.033    0.080    0.800   23.144    6.409
      8.270  401.142    1.183    0.243    0.154    0.080    0.671   22.940    6.439
      8.280  401.976    1.350    0.033    0.160    0.053    0.679   23.200    6.884
      8.290  401.414    1.339    0.234    0.067    0.080    0.819   22.688    6.649
      8.300  401.628    1.407    0.172    0.060    0.080    0.785   23.541    6.910
      8.310  403.097    1.388    0.167    0.033    0.106    0.849   23.150    6.920
      8.320  407.205    1.308    0.239    0.094    0.080    0.633   23.337    7.036
      8.330  405.754    1.285    0.134    0.160    0.080    0.751   22.261    6.774
      8.340  409.024    1.062    0.105    0.100    0.106    0.637   22.703    6.633
      8.350  407.391    1.380    0.134    0.100    0.106    0.724   22.899    7.340
      8.360  405.702    1.115    0.105    0.067    0.080    0.618   23.393    6.737
      8.370  403.200    1.168    0.167    0.100    0.080    0.599   23.118    7.363
      8.380  404.931    1.415    0.134    0.067    0.027    0.758   23.751    6.634
      8.390  410.902    1.195    0.201    0.134    0.080    0.671   23.726    6.606
      8.400  406.683    1.187    0.227    0.167    0.080    0.804   24.333    6.825
      8.410  411.115    1.494    0.172    0.201    0.193    0.698   24.678    7.233
      8.420  404.806    1.559    0.239    0.167    0.080    0.838   23.324    6.403
      8.430  406.145    1.468    0.105    0.167    0.064    0.626   22.992    7.013
      8.440  405.651    1.426    0.209    0.198    0.080    0.759   23.525    7.184
      8.450  403.513    1.327    0.131    0.094    0.144    0.618   23.614    6.571
      8.460  403.094    1.229    0.134    0.160    0.106    0.539   24.152    5.765
      8.470  407.807    1.100    0.209    0.067    0.106    0.751   24.348    6.639
      8.480  407.736    1.282    0.236    0.033    0.106    0.759   24.896    6.276
      8.490  408.457    1.236    0.172    0.060    0.080    0.705   24.458    6.724
      8.500  407.018    1.361    0.160    0.033    0.133    0.724   23.939    7.185
      8.510  408.301    1.285    0.138    0.067    0.053    0.766   24.597    6.685
      8.520  405.685    1.335    0.098    0.000    0.053    0.679   25.200    6.530
      8.530  402.656    1.274    0.134    0.000    0.106    0.679   24.638    6.308
      8.540  403.383    1.415    0.172    0.033    0.106    0.626   23.268    6.729
      8.550  407.728    1.339    0.134    0.000    0.170    0.664   23.898    6.511
      8.560  407.732    1.346    0.234    0.000    0.140    0.846   23.892    6.289
      8.570  403.522    1.388    0.194    0.060    0.106    0.774   24.083    6.431
      8.580  404.387    1.320    0.067    0.000    0.053    0.626   23.471    6.048
      8.590  408.883    1.320    0.100    0.000    0.106    0.573   23.443    5.993
      8.600  403.930    1.320    0.100    0.067    0.140    0.637   22.865    6.154
      8.610  406.341    1.369    0.134    0.134    0.144    0.671   23.988    6.523
      8.620  404.607    1.274    0.134    0.100    0.133    0.565   24.361    6.200
      8.630  407.808    1.354    0.134    0.134    0.106    0.724   23.645    6.656
      8.640  410.162    1.380    0.234    0.067    0.080    0.907   23.396    6.941
      8.650  409.129    1.229    0.138    0.033    0.080    0.838   23.727    6.953
      8.660  404.263    1.285    0.236    0.134    0.106    0.724   23.568    6.888
      8.670  408.422    1.365    0.131    0.000    0.080    0.743   25.042    7.106
      8.680  407.075    1.248    0.198    0.000    0.186    0.599   24.302    7.157
      8.690  407.155    1.354    0.172    0.067    0.087    0.599   23.526    6.345
      8.700  405.524    1.282    0.105    0.000    0.080    0.732   23.325    6.715
      8.710  405.046    1.221    0.160    0.000    0.106    0.698   24.120    6.684
      8.720  400.861    1.035    0.033    0.060    0.080    0.698   23.144    6.779
      8.730  403.408    1.168    0.033    0.000    0.117    0.705   21.988    6.607
      8.740  399.691    1.206    0.105    0.033    0.053    0.633   22.377    6.451
      8.750  400.892    1.308    0.134    0.071    0.000    0.626   22.970    5.753
      8.760  400.661    1.335    0.167    0.000    0.000    0.512   23.191    6.418
      8.770  404.488    1.244    0.160    0.000    0.080    0.584   23.591    6.362
      8.780  405.913    1.028    0.167    0.000    0.053    0.671   23.558    6.079
      8.790  405.556    1.043    0.167    0.067    0.080    0.671   22.468    7.063
      8.800  407.307    1.217    0.134    0.033    0.027    0.804   23.832    6.531
      8.810  405.398    1.126    0.100    0.100    0.061    0.759   23.749    6.658
      8.820  410.433    1.361    0.134    0.100    0.080    0.865   24.641    5.925
      8.830  408.241    1.274    0.205    0.067    0.080    0.592   23.840    6.950
      8.840  413.098    1.255    0.234    0.100    0.080    0.846   24.627    7.355
      8.850  406.322    1.062    0.067    0.134    0.080    0.777   23.560    6.552
      8.860  406.576    1.206    0.239    0.100    0.080    0.698   24.017    5.955
      8.870  405.882    1.115    0.134    0.105    0.080    0.758   22.965    6.544
      8.880  409.626    1.069    0.167    0.033    0.027    0.777   24.197    6.884
      8.890  406.913    1.248    0.167    0.067    0.053    0.599   23.251    6.078
      8.900  407.197    1.365    0.201    0.067    0.087    0.652   23.390    6.681
      8.910  405.676    1.335    0.167    0.067    0.053    0.637   23.334    6.615
      8.920  407.717    1.248    0.201    0.000    0.106    0.539   23.683    6.815
      8.930  405.899    1.217    0.100    0.067    0.080    0.592   23.359    6.274
      8.940  410.247    1.217    0.067    0.201    0.140    0.925   23.811    6.933
      8.950  410.022    1.320    0.167    0.060    0.106    0.751   23.616    6.672
      8.960  405.674    1.248    0.100    0.033    0.053    0.557   23.304    6.590
      8.970  409.636    1.240    0.198    0.033    0.053    0.671   24.199    6.522
      8.980  409.630    1.392    0.067    0.067    0.106    0.705   23.957    7.024
      8.990  407.233    1.490    0.201    0.100    0.114    0.478   25.099    6.939
      9.000  409.507    1.433    0.198    0.067    0.133    0.539   24.375    7.128
      9.010  406.358    1.202    0.100    0.100    0.053    0.759   24.246    6.574
      9.020  403.308    1.293    0.167    0.067    0.114    0.611   23.024    6.585
      9.030  409.285    1.141    0.239    0.067    0.087    0.690   24.127    6.832
      9.040  408.793    1.100    0.167    0.067    0.106    0.645   23.305    6.401
      9.050  408.837    1.259    0.134    0.134    0.053    0.698   23.433    7.283
      9.060  406.569    1.100    0.234    0.100    0.114    0.751   24.329    6.737
      9.070  408.180    1.115    0.268    0.067    0.080    0.777   23.281    6.839
      9.080  406.014    1.096    0.201    0.067    0.080    0.626   23.109    6.814
      9.090  407.551    1.168    0.167    0.100    0.080    0.565   23.961    6.446
      9.100  405.954    1.179    0.227    0.033    0.053    0.671   22.768    6.532
      9.110  406.371    1.100    0.234    0.033    0.080    0.652   23.368    7.152
      9.120  406.154    1.176    0.167    0.067    0.106    0.592   23.421    6.401
      9.130  408.336    1.126    0.243    0.067    0.053    0.732   23.301    6.687
      9.140  407.155    1.248    0.272    0.033    0.087    0.618   22.583    6.751
      9.150  410.244    1.388    0.225    0.000    0.114    0.713   23.013    6.707
      9.160  403.674    1.236    0.209    0.067    0.114    0.618   23.687    6.197
      9.170  405.058    1.320    0.239    0.033    0.080    0.592   22.319    6.712
      9.180  406.936    1.232    0.234    0.033    0.114    0.584   22.807    7.046
      9.190  407.958    1.153    0.227    0.067    0.133    0.652   23.791    6.447
      9.200  406.271    1.069    0.234    0.033    0.114    0.721   23.230    6.708
      9.210  407.116    1.240    0.234    0.033    0.080    0.671   23.592    6.603
      9.220  403.539    1.213    0.201    0.033    0.053    0.565   22.493    6.831
      9.230  407.251    1.069    0.172    0.000    0.144    0.611   23.146    6.351
      9.240  405.183    1.153    0.234    0.100    0.080    0.611   23.245    6.869
      9.250  407.507    1.240    0.138    0.033    0.159    0.652   24.397    6.094
      9.260  409.296    1.088    0.227    0.167    0.167    0.671   22.730    6.495
      9.270  407.850    1.278    0.067    0.000    0.106    0.819   24.134    6.347
      9.280  403.762    1.267    0.265    0.033    0.106    0.580   23.457    6.012
      9.290  407.318    1.168    0.172    0.000    0.053    0.645   23.115    6.971
      9.300  402.566    1.312    0.234    0.033    0.106    0.565   23.103    6.055
      9.310  404.703    1.115    0.100    0.000    0.140    0.565   23.251    6.061
      9.320  405.967    1.206    0.201    0.067    0.053    0.599   23.528    6.210
      9.330  406.263    1.232    0.134    0.067    0.114    0.512   23.650    5.994
      9.340  401.207    0.956    0.201    0.033    0.106    0.671   22.414    6.164
      9.350  406.845    1.100    0.234    0.033    0.159    0.758   21.626    5.807
      9.360  408.859    1.232    0.172    0.000    0.106    0.652   22.893    6.227
      9.370  405.484    1.308    0.172    0.000    0.133    0.679   22.679    6.126
      9.380  407.572    1.380    0.100    0.000    0.106    0.872   22.048    6.251
      9.390  408.587    1.274    0.134    0.067    0.114    0.759   23.203    6.380
      9.400  411.456    1.259    0.067    0.000    0.027    0.698   23.805    6.574
      9.410  407.541    1.312    0.167    0.100    0.106    0.732   24.202    5.987
      9.420  407.278    1.270    0.100    0.033    0.186    0.539   23.524    6.094
      9.430  405.961    1.255    0.198    0.000    0.087    0.884   22.696    6.717
      9.440  407.442    1.410    0.194    0.033    0.106    0.819   23.441    6.381
      9.450  410.645    1.202    0.325    0.033    0.087    0.865   23.227    7.059
      9.460  401.187    1.452    0.172    0.000    0.087    0.899   22.793    6.548
      9.470  406.253    1.088    0.205    0.000    0.080    0.758   23.103    6.947
      9.480  407.819    1.217    0.167    0.100    0.080    0.812   23.624    6.428
      9.490  402.078    1.153    0.167    0.033    0.080    0.610   23.408    6.391
      9.500  404.220    1.297    0.138    0.033    0.170    0.679   23.041    6.783
      9.510  405.346    1.251    0.167    0.033    0.106    0.740   22.917    6.746
      9.520  403.704    1.297    0.100    0.033    0.080    0.626   23.212    6.546
      9.530  407.653    1.274    0.205    0.033    0.114    0.751   22.904    6.506
      9.540  407.256    1.278    0.167    0.033    0.114    0.713   22.921    6.525
      9.550  407.160    1.327    0.272    0.033    0.114    0.687   23.208    6.667
      9.560  406.314    1.282    0.127    0.033    0.053    0.626   22.003    7.116
      9.570  411.672    1.274    0.172    0.071    0.053    0.592   22.792    6.225
      9.580  407.071    1.505    0.105    0.033    0.167    0.478   22.765    5.832
      9.590  409.793    1.168    0.138    0.067    0.053    0.512   23.815    6.053
      9.600  406.768    1.282    0.134    0.033    0.133    0.645   22.276    6.756
      9.610  407.493    1.452    0.067    0.033    0.114    0.611   23.181    6.254
      9.620  407.806    1.285    0.134    0.033    0.080    0.713   23.551    6.206
      9.630  404.381    1.415    0.134    0.033    0.133    0.774   23.010    6.544
      9.640  406.864    1.320    0.243    0.033    0.114    0.645   23.557    6.369
      9.650  406.533    1.354    0.172    0.000    0.053    0.645   23.442    5.994
      9.660  403.542    1.327    0.134    0.033    0.106    0.819   22.246    6.664
      9.670  406.989    1.206    0.165    0.000    0.106    0.713   22.431    7.290
      9.680  404.526    1.149    0.205    0.033    0.140    0.777   22.805    7.149
      9.690  404.166    1.282    0.160    0.033    0.140    0.739   23.097    7.428
      9.700  404.196    1.335    0.100    0.000    0.114    0.451   22.897    6.837
      9.710  406.751    1.380    0.105    0.000    0.080    0.626   22.912    6.868
      9.720  407.556    1.392    0.094    0.000    0.133    0.664   22.701    6.975
      9.730  404.409    1.255    0.094    0.000    0.106    0.539   22.003    7.121
      9.740  407.236    1.456    0.067    0.033    0.080    0.777   22.831    6.988
      9.750  405.091    1.202    0.067    0.000    0.170    0.774   22.940    6.631
      9.760  404.879    1.415    0.067    0.067    0.027    0.398   22.029    6.649
      9.770  406.188    1.452    0.094    0.000    0.106    0.759   21.542    6.612
      9.780  406.291    1.282    0.138    0.033    0.087    0.637   22.987    6.494
      9.790  404.008    1.380    0.138    0.033    0.080    0.732   21.665    6.885
      9.800  406.604    1.399    0.067    0.000    0.080    0.637   22.326    7.170
      9.810  409.605    1.452    0.033    0.033    0.133    0.584   22.280    7.171
      9.820  408.235    1.392    0.138    0.100    0.027    0.671   22.908    6.171
      9.830  412.327    1.339    0.209    0.000    0.106    1.024   23.238    7.036
      9.840  408.054    1.232    0.138    0.033    0.080    0.907   22.806    6.674
      9.850  412.167    1.392    0.134    0.000    0.053    0.918   22.946    5.942
      9.860  410.246    1.320    0.172    0.033    0.053    1.111   23.728    6.534
      9.870  416.055    1.437    0.239    0.033    0.106    0.838   23.391    6.700
      9.880  414.376    1.335    0.172    0.000    0.053    0.759   23.262    7.073
      9.890  410.101    1.346    0.138    0.000    0.080    0.785   22.243    6.592
      9.900  410.054    1.301    0.194    0.033    0.080    0.759   23.366    6.960
      9.910  413.696    1.047    0.172    0.033    0.053    0.759   23.180    6.665
      9.920  414.852    1.259    0.134    0.033    0.027    0.830   22.933    6.686
      9.930  410.099    1.353    0.198    0.100    0.106    0.671   22.887    6.752
      9.940  406.446    1.320    0.127    0.067    0.080    0.853   22.434    6.600
      9.950  406.358    1.137    0.067    0.100    0.106    0.539   22.544    6.961
      9.960  409.161    1.153    0.198    0.100    0.027    0.948   23.090    6.553
      9.970  411.584    1.100    0.194    0.033    0.080    0.815   22.874    6.710
      9.980  410.970    1.202    0.134    0.067    0.000    0.955   23.694    7.012
      9.990  409.045    1.187    0.172    0.067    0.027    0.921   22.997    6.596
     10.000  409.347    1.240    0.100    0.094    0.053    0.982   22.512    6.931
     10.010  413.393    1.179    0.165    0.100    0.080    0.952   23.106    6.315
     10.020  408.324    1.115    0.105    0.100    0.080    1.141   22.957    6.303
     10.030  412.878    1.259    0.127    0.067    0.053    1.005   22.429    6.926
     10.040  408.522    1.365    0.100    0.154    0.053    0.895   22.782    6.998
     10.050  412.570    1.190    0.067    0.060    0.080    0.777   22.951    6.537
     10.060  411.049    1.373    0.134    0.067    0.080    1.141   22.010    6.499
     10.070  410.325    1.301    0.167    0.033    0.080    0.834   23.372    5.990
     10.080  411.212    1.543    0.100    0.100    0.053    1.050   22.444    5.752
     10.090  408.905    1.176    0.100    0.067    0.080    0.918   22.777    6.063
     10.100  413.275    1.141    0.100    0.100    0.080    0.732   23.506    6.053
     10.110  406.063    1.217    0.100    0.127    0.053    0.717   22.411    5.613
     10.120  405.633    0.982    0.100    0.067    0.080    0.610   22.933    6.157
     10.130  408.006    1.100    0.100    0.000    0.053    0.751   22.426    6.961
     10.140  411.172    1.339    0.100    0.100    0.027    0.592   21.998    7.147
     10.150  411.739    1.282    0.134    0.033    0.027    0.611   22.146    6.744
     10.160  411.562    1.206    0.127    0.100    0.080    0.724   21.663    7.448
     10.170  408.596    1.190    0.265    0.071    0.106    0.941   22.464    7.172
     10.180  409.189    1.229    0.134    0.033    0.080    0.716   22.164    7.174
     10.190  407.199    1.217    0.100    0.000    0.080    0.891   21.894    6.684
     10.200  405.669    1.217    0.172    0.071    0.080    0.827   22.814    7.435
     10.210  411.849    1.558    0.172    0.105    0.053    0.644   22.654    7.405
     10.220  406.060    1.426    0.134    0.033    0.053    0.838   22.063    7.020
     10.230  409.708    1.468    0.134    0.033    0.080    0.770   21.776    6.775
     10.240  407.666    1.278    0.201    0.100    0.080    0.777   21.732    6.921
     10.250  408.094    1.100    0.172    0.100    0.080    0.804   22.069    6.995
     10.260  405.230    1.073    0.134    0.067    0.053    0.759   22.515    6.941
     10.270  409.082    1.137    0.134    0.100    0.080    1.133   21.614    7.261
     10.280  407.213    1.168    0.167    0.033    0.053    0.948   22.457    7.084
     10.290  409.054    0.993    0.194    0.067    0.053    0.838   22.871    6.858
     10.300  410.167    1.020    0.236    0.033    0.114    0.812   21.825    6.806
     10.310  407.175    1.043    0.194    0.067    0.106    0.937   22.350    7.056
     10.320  407.001    0.959    0.134    0.138    0.053    0.872   23.209    7.051
     10.330  403.925    0.887    0.134    0.134    0.117    1.020   21.898    6.956
     10.340  408.580    0.956    0.100    0.067    0.080    0.937   22.015    6.983
     10.350  404.550    1.035    0.134    0.060    0.106    0.823   21.695    6.524
     10.360  408.393    1.149    0.100    0.033    0.053    0.838   21.168    6.478
     10.370  411.098    0.993    0.167    0.033    0.053    1.035   22.262    6.512
     10.380  407.058    0.963    0.134    0.105    0.027    0.770   22.229    6.434
     10.390  406.251    1.062    0.134    0.060    0.106    0.918   22.538    6.789
     10.400  407.661    1.073    0.134    0.060    0.053    0.857   21.997    6.754
     10.410  410.716    1.259    0.134    0.000    0.080    1.267   21.751    7.018
     10.420  407.770    1.297    0.236    0.067    0.053    1.054   21.593    7.247
     10.430  409.841    1.202    0.160    0.060    0.027    1.172   22.009    6.460
     10.440  411.734    1.016    0.100    0.027    0.117    1.024   22.131    6.206
     10.450  411.009    1.320    0.067    0.094    0.053    1.236   21.585    6.849
     10.460  411.164    1.195    0.067    0.027    0.053    0.971   21.236    7.054
     10.470  412.283    1.274    0.134    0.033    0.080    0.921   22.117    6.518
     10.480  407.842    1.392    0.067    0.000    0.080    0.997   22.447    7.181
     10.490  409.944    1.365    0.194    0.100    0.080    0.907   21.910    6.725
     10.500  408.222    1.153    0.194    0.098    0.053    0.819   21.480    6.559
     10.510  408.801    1.259    0.201    0.000    0.027    0.986   22.126    7.002
     10.520  409.580    1.206    0.134    0.094    0.027    0.899   22.165    7.188
     10.530  404.396    1.267    0.198    0.033    0.053    0.838   21.767    6.447
     10.540  404.089    1.221    0.134    0.000    0.027    0.557   21.190    6.897
     10.550  399.455    1.206    0.239    0.131    0.106    0.846   22.084    6.225
     10.560  403.915    1.365    0.225    0.033    0.080    0.785   22.719    6.245
     10.570  403.429    1.308    0.138    0.000    0.106    0.785   22.507    6.328
     10.580  406.844    0.982    0.138    0.060    0.027    0.671   22.234    6.560
     10.590  401.728    1.255    0.100    0.033    0.053    0.777   22.225    6.668
     10.600  406.911    1.062    0.067    0.033    0.053    0.766   22.692    6.701
     10.610  408.806    1.190    0.067    0.000    0.080    0.785   22.071    5.680
     10.620  403.950    0.956    0.205    0.033    0.053    0.849   22.431    6.502
     10.630  411.763    1.062    0.134    0.000    0.080    0.812   21.235    6.594
     10.640  406.715    1.195    0.134    0.033    0.053    0.918   22.469    6.820
     10.650  409.119    1.009    0.067    0.033    0.080    0.918   21.959    6.052
     10.660  409.731    0.982    0.100    0.033    0.053    0.804   22.848    6.312
     10.670  405.183    1.096    0.100    0.033    0.000    0.827   22.773    6.487
     10.680  410.239    1.320    0.201    0.033    0.053    0.952   22.231    6.556
     10.690  405.604    1.240    0.127    0.060    0.027    0.899   22.456    6.575
     10.700  406.421    1.437    0.134    0.033    0.053    1.081   21.850    6.266
     10.710  405.511    1.479    0.100    0.033    0.053    0.979   21.718    6.751
     10.720  404.740    1.009    0.100    0.033    0.080    0.925   22.414    6.156
     10.730  405.526    1.149    0.160    0.000    0.080    0.952   23.098    6.363
     10.740  406.940    1.221    0.100    0.027    0.117    0.884   21.938    5.708
     10.750  407.406    1.001    0.167    0.000    0.053    1.013   22.430    6.140
     10.760  403.449    1.217    0.239    0.033    0.053    0.865   22.475    6.197
     10.770  408.017    1.115    0.167    0.033    0.053    1.013   21.660    6.426
     10.780  404.890    1.149    0.134    0.000    0.080    0.785   22.316    6.298
     10.790  408.212    1.327    0.172    0.000    0.106    0.872   22.082    6.885
     10.800  410.978    1.035    0.100    0.067    0.027    0.914   21.854    6.582
     10.810  409.972    1.100    0.067    0.033    0.000    0.690   21.616    7.304
     10.820  409.059    1.221    0.160    0.000    0.027    0.804   21.347    7.024
     10.830  406.394    0.956    0.138    0.033    0.000    0.884   21.353    6.570
     10.840  407.277    0.929    0.067    0.033    0.080    0.819   22.919    6.132
     10.850  407.067    1.195    0.134    0.033    0.027    0.812   21.753    6.301
     10.860  407.565    1.168    0.127    0.033    0.080    0.880   21.380    6.255
     10.870  408.051    1.176    0.160    0.033    0.027    0.872   20.981    6.517
     10.880  408.057    1.160    0.167    0.033    0.080    1.058   21.326    6.089
     10.890  405.474    1.009    0.067    0.033    0.053    0.819   21.386    6.384
     10.900  407.615    1.285    0.234    0.100    0.053    1.050   21.385    6.272
     10.910  401.610    1.176    0.167    0.067    0.053    0.933   21.590    6.198
     10.920  404.617    1.229    0.201    0.067    0.053    1.005   21.698    6.395
     10.930  403.094    1.312    0.167    0.033    0.080    0.819   20.808    5.933
     10.940  406.182    1.213    0.167    0.064    0.053    1.100   21.799    6.262
     10.950  406.660    1.168    0.201    0.000    0.080    0.963   22.017    5.722
     10.960  411.532    1.282    0.232    0.165    0.027    0.899   21.541    6.132
     10.970  405.486    1.373    0.167    0.105    0.080    1.035   21.405    5.999
     10.980  408.401    1.384    0.167    0.100    0.027    0.831   21.480    5.957
     10.990  412.602    1.168    0.268    0.033    0.053    0.766   22.601    5.574
     11.000  409.492    1.255    0.201    0.033    0.053    0.868   22.014    6.464
     11.010  409.610    1.274    0.234    0.071    0.000    0.914   21.000    6.749
     11.020  405.245    1.312    0.201    0.000    0.106    1.168   21.175    6.702
     11.030  403.385    1.141    0.239    0.033    0.080    0.979   21.192    6.319
     11.040  403.108    1.088    0.160    0.033    0.053    0.808   21.574    6.197
     11.050  405.626    1.232    0.201    0.067    0.080    0.819   21.894    6.103
     11.060  408.224    1.285    0.067    0.033    0.053    0.793   22.127    6.825
     11.070  403.445    1.088    0.134    0.033    0.080    0.812   21.461    6.763
     11.080  407.359    1.331    0.100    0.033    0.053    0.910   21.300    6.682
     11.090  410.918    1.285    0.201    0.033    0.080    1.016   22.659    6.507
     11.100  407.759    1.221    0.160    0.067    0.114    0.891   21.926    6.649
     11.110  407.344    0.804    0.160    0.067    0.080    1.039   22.481    6.574
     11.120  406.738    1.069    0.232    0.033    0.053    0.952   22.723    6.680
     11.130  406.904    0.982    0.100    0.094    0.106    1.039   22.573    6.465
     11.140  407.024    1.206    0.134    0.033    0.080    0.922   22.051    6.852
     11.150  408.341    1.441    0.105    0.027    0.080    0.910   21.520    6.999
     11.160  407.134    1.153    0.134    0.033    0.080    0.918   22.138    6.850
     11.170  406.708    1.213    0.100    0.000    0.080    0.952   22.334    6.628
     11.180  406.072    1.115    0.134    0.033    0.117    0.979   23.257    6.909
     11.190  412.429    1.259    0.167    0.033    0.053    0.925   24.317    6.971
     11.200  409.344    1.179    0.134    0.000    0.053    0.865   23.539    7.096
     11.210  412.047    1.267    0.105    0.067    0.106    1.077   23.759    7.013
     11.220  414.687    1.179    0.134    0.033    0.080    0.865   23.684    6.439
     11.230  407.572    0.956    0.198    0.033    0.133    0.846   23.858    7.013
     11.240  411.533    1.396    0.100    0.094    0.053    0.941   23.498    6.675
     11.250  408.885    1.312    0.100    0.033    0.053    1.001   22.832    7.083
     11.260  408.345    1.062    0.134    0.033    0.080    0.986   22.946    7.065
     11.270  411.495    1.062    0.138    0.000    0.027    1.085   22.762    7.268
     11.280  407.886    1.213    0.138    0.071    0.080    1.202   23.481    6.631
     11.290  409.507    1.179    0.105    0.067    0.053    1.085   22.963    6.938
     11.300  414.105    1.320    0.100    0.033    0.027    1.176   23.624    6.287
     11.310  413.888    1.168    0.134    0.160    0.053    0.933   24.110    6.568
     11.320  410.181    1.073    0.067    0.033    0.053    0.842   23.329    6.466
     11.330  408.762    1.176    0.100    0.033    0.080    0.796   22.384    6.944
     11.340  415.574    1.308    0.100    0.033    0.117    0.997   23.616    7.041
     11.350  410.047    1.270    0.134    0.067    0.080    1.069   22.762    6.418
     11.360  410.449    1.153    0.100    0.067    0.027    0.997   22.341    6.312
     11.370  409.657    1.346    0.100    0.000    0.080    1.096   23.532    7.123
     11.380  408.875    1.357    0.138    0.000    0.053    1.210   22.945    6.565
     11.390  410.042    1.282    0.134    0.000    0.080    1.194   23.611    7.096
     11.400  407.600    1.308    0.100    0.033    0.053    0.895   23.738    6.853
     11.410  406.014    1.137    0.100    0.000    0.053    0.899   23.415    6.882
     11.420  405.706    1.232    0.138    0.033    0.080    0.944   23.793    7.088
     11.430  411.363    1.009    0.138    0.033    0.106    0.955   23.112    6.988
     11.440  410.704    1.126    0.172    0.000    0.080    0.865   22.870    6.656
     11.450  410.839    1.073    0.160    0.000    0.053    0.884   24.398    6.803
     11.460  407.507    1.308    0.205    0.060    0.080    1.084   23.723    6.904
     11.470  411.915    1.073    0.134    0.060    0.080    1.066   23.962    7.082
     11.480  407.778    1.190    0.138    0.094    0.133    0.918   24.096    6.780
     11.490  410.040    1.141    0.138    0.067    0.080    1.035   23.966    7.078
     11.500  406.641    1.164    0.134    0.067    0.106    0.785   23.950    7.411
     11.510  411.678    1.123    0.138    0.033    0.080    0.891   24.582    7.806
     11.520  410.414    1.346    0.160    0.060    0.170    0.910   23.701    7.009
     11.530  413.799    1.259    0.160    0.071    0.080    1.047   24.056    7.033
     11.540  410.164    1.301    0.236    0.033    0.027    1.005   23.492    6.828
     11.550  409.950    1.213    0.138    0.067    0.080    0.747   23.064    7.257
     11.560  416.509    1.433    0.176    0.067    0.114    0.819   24.846    7.336
     11.570  410.338    1.361    0.134    0.033    0.053    1.050   24.330    6.959
     11.580  408.404    1.176    0.160    0.033    0.106    1.187   23.716    7.432
     11.590  407.872    1.293    0.172    0.000    0.106    1.244   23.561    6.833
     11.600  409.466    1.176    0.134    0.000    0.053    1.327   22.474    6.975
     11.610  407.542    1.221    0.100    0.071    0.080    0.857   22.811    7.117
     11.620  409.572    1.206    0.100    0.033    0.053    1.179   22.197    7.472
     11.630  408.082    1.229    0.067    0.120    0.053    0.994   22.537    6.750
     11.640  410.492    1.327    0.138    0.100    0.080    1.085   22.916    6.847
     11.650  406.684    1.426    0.134    0.100    0.080    0.963   22.750    7.145
     11.660  408.989    1.248    0.127    0.094    0.106    1.152   22.917    7.278
     11.670  411.302    1.354    0.100    0.100    0.080    1.187   22.942    6.593
     11.680  412.925    1.282    0.134    0.094    0.080    0.974   23.771    6.440
     11.690  409.346    1.308    0.265    0.033    0.080    1.081   23.825    6.608
     11.700  408.942    1.168    0.172    0.100    0.053    1.073   22.042    6.378
     11.710  407.644    1.301    0.167    0.033    0.080    0.986   22.132    6.738
     11.720  412.013    1.301    0.100    0.100    0.053    0.929   22.544    7.589
     11.730  410.804    1.479    0.100    0.067    0.080    0.925   22.751    7.095
     11.740  409.309    1.195    0.167    0.100    0.053    0.880   21.559    6.872
     11.750  411.670    1.445    0.154    0.167    0.080    1.100   23.212    6.646
     11.760  412.556    1.301    0.138    0.127    0.106    1.255   22.656    6.384
     11.770  411.117    1.267    0.131    0.033    0.053    1.027   23.086    6.540
     11.780  406.645    1.123    0.138    0.000    0.133    0.997   22.518    6.529
     11.790  412.242    0.956    0.127    0.067    0.080    1.107   22.700    6.743
     11.800  412.189    0.823    0.165    0.067    0.080    1.229   23.575    6.641
     11.810  411.673    1.176    0.100    0.169    0.080    1.119   23.417    6.957
     11.820  414.697    1.213    0.127    0.060    0.133    1.077   23.225    7.110
     11.830  410.513    1.229    0.160    0.094    0.106    1.050   22.798    6.915
     11.840  410.803    1.229    0.067    0.087    0.080    1.092   23.442    6.388
     11.850  411.760    1.168    0.100    0.000    0.080    0.979   23.526    6.209
     11.860  412.814    1.289    0.201    0.127    0.080    1.145   23.432    6.935
     11.870  410.307    1.213    0.127    0.060    0.080    1.069   23.548    6.551
     11.880  413.094    1.494    0.198    0.127    0.080    0.933   22.897    7.020
     11.890  413.361    1.202    0.138    0.060    0.053    1.043   23.478    7.185
     11.900  403.441    1.339    0.127    0.000    0.053    0.944   22.800    7.234
     11.910  409.941    1.350    0.167    0.000    0.080    1.043   22.572    6.937
     11.920  409.073    1.320    0.134    0.100    0.080    0.929   23.567    7.246
     11.930  411.435    1.232    0.134    0.033    0.106    1.039   23.234    6.825
     11.940  407.245    0.940    0.294    0.033    0.080    1.350   22.588    7.222
     11.950  407.604    1.187    0.100    0.134    0.080    1.024   22.865    7.229
     11.960  411.108    1.187    0.160    0.067    0.106    1.005   23.511    6.875
     11.970  407.072    1.054    0.167    0.100    0.133    1.111   23.211    7.041
     11.980  408.382    1.282    0.165    0.067    0.080    0.952   22.789    7.118
     11.990  410.537    1.244    0.265    0.127    0.106    0.944   23.047    7.143
     12.000  411.838    1.229    0.205    0.067    0.053    1.073   22.543    6.986
     12.010  408.448    1.339    0.100    0.127    0.053    0.880   22.618    6.949
     12.020  409.564    1.244    0.234    0.138    0.053    0.933   22.888    6.619
     12.030  408.775    1.320    0.100    0.033    0.027    0.816   22.842    6.815
     12.040  409.796    1.464    0.232    0.067    0.106    0.758   23.378    6.808
     12.050  408.444    1.319    0.134    0.167    0.080    0.660   23.157    6.877
     12.060  406.163    1.388    0.167    0.060    0.053    0.592   22.019    6.926
     12.070  409.700    1.320    0.276    0.060    0.080    0.618   22.926    7.061
     12.080  409.621    1.471    0.167    0.067    0.080    0.724   22.104    7.111
     12.090  413.698    1.301    0.303    0.094    0.053    0.823   22.009    7.085
     12.100  411.675    1.293    0.094    0.087    0.053    0.838   21.914    7.245
     12.110  412.586    1.255    0.336    0.100    0.080    0.952   22.750    7.587
     12.120  409.847    1.190    0.299    0.067    0.053    0.853   22.110    7.250
     12.130  411.119    1.384    0.265    0.100    0.053    0.812   21.897    7.087
     12.140  408.341    1.274    0.194    0.100    0.080    0.740   22.521    6.652
     12.150  414.440    1.240    0.261    0.060    0.106    0.846   22.346    7.264
     12.160  411.857    1.225    0.272    0.033    0.053    0.978   22.607    6.873
     12.170  413.664    1.195    0.276    0.067    0.053    0.800   22.267    6.879
     12.180  411.410    1.285    0.165    0.033    0.080    0.747   22.835    6.570
     12.190  408.503    1.255    0.227    0.033    0.080    0.531   22.200    7.212
     12.200  411.856    1.380    0.303    0.000    0.133    0.812   22.488    6.809
     12.210  408.502    1.445    0.205    0.067    0.080    0.800   21.903    6.979
     12.220  409.868    1.376    0.205    0.060    0.133    0.872   22.254    7.047
     12.230  411.731    1.213    0.167    0.033    0.053    0.914   23.456    6.434
     12.240  411.246    1.448    0.167    0.000    0.106    0.865   23.010    6.650
     12.250  407.440    1.278    0.131    0.100    0.133    0.777   22.739    6.798
     12.260  412.053    1.248    0.198    0.060    0.080    0.713   21.940    7.079
     12.270  411.333    1.312    0.194    0.033    0.053    0.796   22.373    6.515
     12.280  413.172    1.452    0.172    0.067    0.114    0.633   22.717    6.523
     12.290  413.200    1.062    0.232    0.067    0.114    0.891   23.252    6.984
     12.300  410.444    1.062    0.194    0.067    0.133    0.807   22.357    6.752
     12.310  414.302    1.153    0.261    0.033    0.080    0.872   22.835    7.086
     12.320  409.381    1.035    0.134    0.033    0.080    0.937   22.620    6.905
     12.330  414.104    1.259    0.227    0.120    0.106    1.009   22.349    6.401
     12.340  409.698    1.308    0.160    0.067    0.167    0.929   22.113    6.506
     12.350  415.505    1.035    0.160    0.060    0.167    1.172   22.082    6.359
     12.360  413.331    1.179    0.227    0.033    0.053    0.971   22.514    6.217
     12.370  417.019    1.460    0.172    0.038    0.080    0.982   22.731    6.101
     12.380  412.203    1.285    0.160    0.071    0.140    0.823   22.741    6.179
     12.390  409.342    1.255    0.198    0.067    0.159    0.952   21.454    6.113
     12.400  415.457    1.380    0.160    0.100    0.167    0.978   21.596    6.443
     12.410  412.885    1.441    0.194    0.033    0.080    0.982   21.823    6.541
     12.420  410.001    1.354    0.160    0.094    0.080    1.085   22.452    6.214
     12.430  412.058    1.114    0.127    0.000    0.106    0.925   22.658    6.311
     12.440  411.373    1.259    0.167    0.000    0.080    0.774   21.347    7.114
     12.450  409.136    1.281    0.167    0.100    0.080    0.607   21.541    6.746
     12.460  409.974    1.327    0.205    0.033    0.053    1.035   22.403    6.740
     12.470  413.166    1.069    0.160    0.033    0.133    0.963   21.931    6.876
     12.480  411.873    1.115    0.127    0.067    0.106    0.918   22.584    6.868
     12.490  407.845    1.247    0.060    0.067    0.080    0.891   22.139    6.583
     12.500  407.166    1.281    0.100    0.067    0.080    0.762   21.699    6.353
     12.510  408.231    1.248    0.127    0.033    0.053    0.876   22.513    6.326
     12.520  408.330    1.172    0.138    0.033    0.053    1.024   22.763    6.120
     12.530  403.033    1.228    0.138    0.033    0.053    0.918   22.132    6.222
     12.540  407.481    1.320    0.134    0.038    0.053    0.948   21.964    5.917
     12.550  406.437    1.308    0.127    0.033    0.053    0.948   22.179    6.374
     12.560  404.922    1.187    0.033    0.067    0.080    0.762   21.826    6.530
     12.570  408.891    1.176    0.094    0.000    0.106    1.047   22.074    6.062
     12.580  410.910    1.149    0.167    0.033    0.106    0.986   22.814    6.206
     12.590  409.144    1.437    0.134    0.105    0.053    1.119   22.278    5.956
     12.600  413.422    1.232    0.100    0.000    0.080    0.937   22.982    6.378
     12.610  407.125    1.232    0.205    0.033    0.053    1.300   22.523    5.896
     12.620  408.787    1.035    0.127    0.000    0.080    0.978   23.200    5.728
     12.630  407.904    1.229    0.127    0.138    0.106    1.168   21.809    6.482
     12.640  409.505    1.365    0.160    0.033    0.133    1.058   21.878    6.649
     12.650  411.126    1.361    0.067    0.105    0.106    0.963   22.952    6.299
     12.660  409.767    1.255    0.167    0.033    0.053    0.857   22.474    7.018
     12.670  409.184    1.335    0.234    0.033    0.080    0.906   22.297    6.658
     12.680  408.204    1.259    0.100    0.067    0.053    0.789   22.568    6.680
     12.690  407.471    1.354    0.269    0.033    0.080    0.902   21.781    7.050
     12.700  410.857    1.043    0.134    0.000    0.106    0.986   22.195    6.930
     12.710  409.000    1.123    0.160    0.033    0.080    0.879   21.306    6.947
     12.720  411.573    1.145    0.201    0.033    0.080    0.948   22.363    6.838
     12.730  409.696    1.035    0.299    0.033    0.106    0.925   22.948    6.716
     12.740  406.697    1.035    0.227    0.100    0.106    0.990   22.353    6.891
     12.750  405.991    1.107    0.100    0.033    0.080    0.978   21.481    6.353
     12.760  408.939    1.285    0.198    0.033    0.080    0.857   21.713    6.965
     12.770  411.773    1.062    0.194    0.033    0.133    1.005   23.312    7.010
     12.780  408.969    0.929    0.269    0.071    0.053    0.724   23.227    6.488
     12.790  407.344    1.418    0.265    0.033    0.053    0.838   23.968    6.514
     12.800  408.921    1.141    0.232    0.000    0.106    0.789   23.668    6.759
     12.810  409.538    1.312    0.201    0.033    0.080    0.910   23.310    6.684
     12.820  412.532    1.270    0.227    0.000    0.080    0.845   22.670    6.718
     12.830  412.421    1.293    0.232    0.033    0.106    0.952   22.848    6.918
     12.840  409.812    1.206    0.100    0.033    0.133    0.891   22.449    6.549
     12.850  410.293    1.229    0.167    0.094    0.106    0.933   22.361    6.589
     12.860  410.890    1.141    0.303    0.033    0.080    0.777   21.533    6.504
     12.870  409.682    1.255    0.227    0.067    0.140    0.736   22.463    6.554
     12.880  407.584    1.009    0.299    0.067    0.080    0.830   22.463    6.491
     12.890  412.472    1.179    0.265    0.105    0.106    0.865   21.512    6.465
     12.900  409.572    1.221    0.160    0.067    0.080    0.831   22.254    6.839
     12.910  410.105    1.100    0.239    0.100    0.053    0.641   21.560    6.664
     12.920  411.246    1.047    0.201    0.105    0.114    0.777   22.498    6.694
     12.930  411.360    1.035    0.201    0.033    0.087    0.819   21.662    7.173
     12.940  411.038    1.320    0.194    0.000    0.053    0.565   22.693    6.558
     12.950  403.927    1.308    0.236    0.033    0.080    0.819   22.189    6.415
     12.960  410.655    1.221    0.134    0.067    0.053    0.804   21.312    6.225
     12.970  409.664    1.354    0.269    0.033    0.080    1.138   22.278    6.505
     12.980  406.473    1.179    0.261    0.033    0.080    0.918   21.528    6.629
     12.990  412.675    1.312    0.261    0.033    0.080    0.808   23.215    6.501
     13.000  410.187    1.176    0.160    0.105    0.106    0.679   22.427    6.947
     13.010  409.744    1.248    0.198    0.000    0.080    0.580   22.267    6.436
     13.020  406.309    1.126    0.336    0.000    0.106    0.569   21.665    6.875
     13.030  410.371    1.274    0.205    0.105    0.087    0.515   22.223    6.287
     13.040  410.538    1.361    0.227    0.000    0.053    0.819   23.232    6.879
     13.050  409.670    1.259    0.165    0.100    0.133    0.732   23.227    6.662
     13.060  412.134    1.335    0.160    0.105    0.133    0.724   22.697    6.574
     13.070  413.881    1.380    0.187    0.100    0.114    0.785   23.271    6.768
     13.080  412.812    1.035    0.201    0.067    0.140    0.902   22.646    6.509
     13.090  409.626    1.354    0.160    0.067    0.027    0.781   22.164    6.279
     13.100  412.623    1.327    0.272    0.033    0.080    0.857   23.060    6.201
     13.110  415.569    1.445    0.167    0.071    0.167    0.857   22.571    6.158
     13.120  412.753    1.418    0.194    0.138    0.080    0.759   23.094    6.136
     13.130  410.980    1.195    0.227    0.038    0.080    0.907   21.496    6.458
     13.140  411.521    1.069    0.201    0.105    0.106    0.933   22.586    6.446
     13.150  411.068    1.308    0.167    0.038    0.080    0.899   22.136    6.107
     13.160  410.538    1.339    0.194    0.071    0.087    0.660   22.183    6.284
     13.170  410.185    1.176    0.167    0.038    0.087    0.781   22.129    6.231
     13.180  409.648    1.202    0.234    0.033    0.080    0.626   21.591    6.008
     13.190  408.437    1.096    0.201    0.033    0.114    0.618   23.334    6.388
     13.200  413.475    0.982    0.194    0.033    0.106    0.937   21.852    6.359
     13.210  414.855    1.320    0.167    0.033    0.053    0.747   22.779    6.181
     13.220  414.617    1.149    0.201    0.138    0.053    0.880   22.436    6.594
     13.230  416.931    1.096    0.201    0.033    0.053    0.698   22.946    6.574
     13.240  411.647    1.240    0.205    0.000    0.114    0.610   22.904    6.258
     13.250  412.895    1.035    0.194    0.033    0.106    0.812   22.023    6.641
     13.260  412.896    1.141    0.205    0.038    0.080    0.846   22.955    7.042
     13.270  411.678    1.259    0.227    0.033    0.114    0.539   23.508    6.369
     13.280  412.297    1.126    0.227    0.000    0.133    0.899   21.777    6.825
     13.290  414.457    1.096    0.265    0.105    0.106    0.861   23.549    6.921
     13.300  415.439    1.009    0.176    0.033    0.106    0.793   22.884    6.518
     13.310  412.613    1.168    0.268    0.071    0.106    0.777   22.128    6.665
     13.320  411.677    1.149    0.167    0.067    0.220    0.717   22.455    6.849
     13.330  411.859    1.137    0.299    0.067    0.106    0.929   22.491    6.582
     13.340  410.374    1.160    0.167    0.033    0.080    0.796   22.723    6.886
     13.350  405.036    1.009    0.100    0.033    0.087    0.629   22.058    6.848
     13.360  408.166    1.206    0.165    0.038    0.167    0.633   21.618    6.224
     13.370  409.444    1.160    0.187    0.067    0.106    0.762   23.105    6.561
     13.380  408.341    1.255    0.134    0.067    0.106    0.592   22.362    6.570
     13.390  411.329    1.221    0.094    0.067    0.114    0.459   22.517    7.240
     13.400  411.546    1.392    0.167    0.067    0.080    0.527   23.318    6.641
     13.410  411.238    1.361    0.172    0.067    0.053    0.793   23.038    6.722
     13.420  411.981    1.354    0.160    0.033    0.080    0.671   22.599    7.035
     13.430  412.823    1.088    0.100    0.033    0.087    0.717   22.641    7.170
     13.440  411.257    0.956    0.172    0.033    0.087    0.740   22.629    7.020
     13.450  414.833    1.312    0.134    0.000    0.053    0.762   21.926    7.147
     13.460  416.975    1.312    0.202    0.033    0.080    0.656   22.201    7.634
     13.470  410.212    1.274    0.134    0.000    0.053    0.587   21.242    7.053
     13.480  415.005    1.221    0.160    0.067    0.080    0.656   22.334    7.055
     13.490  411.546    1.149    0.201    0.067    0.080    0.534   22.422    6.726
     13.500  417.830    1.115    0.100    0.067    0.114    0.735   22.824    7.676
     13.510  416.007    1.274    0.134    0.000    0.114    0.686   22.070    7.737
     13.520  411.946    1.115    0.094    0.033    0.114    0.565   22.983    6.716
     13.530  413.636    1.043    0.167    0.033    0.087    0.793   23.162    6.829
     13.540  413.200    1.115    0.167    0.033    0.027    0.413   22.305    6.707
     13.550  412.763    1.126    0.138    0.067    0.167    0.656   22.971    7.126
     13.560  414.409    1.202    0.160    0.067    0.053    0.731   22.369    6.946
     13.570  417.200    1.126    0.194    0.100    0.080    0.728   22.372    6.183
     13.580  415.177    1.168    0.160    0.067    0.053    0.750   22.952    6.331
     13.590  409.746    1.069    0.194    0.067    0.106    0.743   21.244    6.331
     13.600  414.254    1.088    0.227    0.067    0.140    0.823   21.954    6.871
     13.610  408.643    1.221    0.194    0.067    0.087    0.914   21.943    6.307
     13.620  404.507    1.179    0.172    0.033    0.106    0.838   22.076    6.085
     13.630  411.498    1.088    0.134    0.067    0.114    0.918   22.299    7.020
     13.640  404.690    1.217    0.205    0.100    0.106    0.724   21.969    6.490
     13.650  403.866    1.399    0.205    0.067    0.133    0.880   21.756    6.301
     13.660  408.046    1.312    0.209    0.100    0.080    0.773   21.522    6.713
     13.670  405.852    1.153    0.134    0.100    0.053    0.740   21.906    6.627
     13.680  410.718    1.445    0.160    0.134    0.106    1.005   22.512    6.643
     13.690  412.433    1.221    0.201    0.033    0.080    0.963   22.639    6.888
     13.700  410.197    1.304    0.265    0.067    0.080    0.982   22.319    6.240
     13.710  411.748    0.849    0.201    0.067    0.080    0.865   22.162    6.822
     13.720  413.294    1.069    0.243    0.067    0.053    0.853   22.635    7.297
     13.730  409.865    1.088    0.227    0.067    0.159    0.979   22.992    6.730
     13.740  414.421    1.301    0.165    0.067    0.106    0.994   22.995    7.155
     13.750  408.811    1.141    0.172    0.100    0.106    0.952   22.259    7.139
     13.760  410.168    1.141    0.227    0.138    0.053    0.891   22.590    6.577
     13.770  411.811    0.956    0.205    0.067    0.106    0.899   21.883    6.243
     13.780  412.937    1.088    0.198    0.134    0.106    1.054   23.152    6.506
     13.790  412.419    1.198    0.198    0.100    0.106    1.058   23.017    5.945
     13.800  415.136    1.513    0.134    0.067    0.080    0.857   22.949    6.639
     13.810  412.381    1.339    0.138    0.138    0.053    0.879   22.957    6.918
     13.820  410.052    1.206    0.254    0.105    0.106    0.944   22.584    7.421
     13.830  408.490    1.088    0.198    0.138    0.106    0.849   22.281    7.148
     13.840  409.776    1.020    0.172    0.100    0.106    1.005   22.687    6.498
     13.850  410.164    1.126    0.194    0.033    0.106    0.777   22.876    6.833
     13.860  415.612    1.255    0.205    0.067    0.091    0.937   23.060    6.784
     13.870  413.579    1.376    0.194    0.067    0.080    0.842   23.770    6.094
     13.880  414.912    1.115    0.194    0.000    0.106    0.819   23.726    6.660
     13.890  410.092    0.849    0.160    0.067    0.053    0.937   23.111    6.407
     13.900  411.358    1.267    0.165    0.071    0.114    0.937   23.527    6.562
     13.910  408.020    1.096    0.198    0.134    0.133    0.554   23.027    6.974
     13.920  409.268    1.213    0.194    0.033    0.106    0.546   23.208    6.333
     13.930  409.829    1.149    0.194    0.067    0.080    0.478   23.485    6.837
     13.940  406.599    1.206    0.232    0.067    0.080    0.557   22.867    6.143
     13.950  405.042    1.141    0.194    0.033    0.114    0.610   24.100    6.336
     13.960  407.876    1.357    0.201    0.000    0.053    0.660   23.008    6.265
     13.970  408.921    1.115    0.201    0.071    0.053    0.709   22.336    6.479
     13.980  407.504    1.111    0.160    0.138    0.087    0.565   22.141    6.972
     13.990  410.669    1.380    0.160    0.105    0.080    0.682   23.145    6.344
     14.000  407.695    1.206    0.265    0.067    0.106    0.652   22.650    6.787
     14.010  404.859    1.217    0.134    0.033    0.114    0.701   21.031    6.220
     14.020  405.105    1.244    0.160    0.033    0.133    0.645   22.530    6.664
     14.030  408.528    1.206    0.100    0.067    0.080    0.826   22.704    6.711
     14.040  409.115    1.232    0.172    0.067    0.106    0.664   22.702    6.391
     14.050  407.433    1.364    0.167    0.071    0.027    0.659   23.707    6.743
     14.060  411.531    1.179    0.201    0.033    0.053    0.595   22.438    6.858
     14.070  412.156    1.047    0.269    0.033    0.053    0.626   23.154    6.153
     14.080  407.151    1.240    0.167    0.033    0.114    0.610   23.549    6.334
     14.090  411.825    1.190    0.194    0.033    0.080    0.830   23.035    6.092
     14.100  409.699    1.088    0.127    0.067    0.080    0.622   22.813    6.157
     14.110  408.639    1.179    0.194    0.000    0.053    0.762   23.437    6.541
     14.120  410.351    1.221    0.227    0.071    0.114    0.709   24.460    6.304
     14.130  404.610    1.126    0.261    0.071    0.053    0.826   23.146    6.740
     14.140  410.931    1.035    0.227    0.138    0.087    0.925   24.103    6.057
     14.150  408.063    1.062    0.272    0.071    0.114    0.637   23.171    6.272
     14.160  411.858    1.176    0.194    0.138    0.080    0.994   22.638    6.549
     14.170  413.153    0.956    0.167    0.033    0.114    0.876   23.605    6.258
     14.180  411.068    1.062    0.167    0.000    0.080    0.902   22.645    6.497
     14.190  413.793    1.190    0.232    0.033    0.053    0.823   22.416    6.754
     14.200  414.755    1.195    0.194    0.000    0.087    0.629   23.582    6.286
     14.210  412.238    1.361    0.167    0.038    0.114    0.758   22.555    6.574
     14.220  414.539    1.206    0.167    0.033    0.080    0.690   22.770    6.424
     14.230  413.878    1.073    0.160    0.100    0.114    0.739   23.342    6.627
     14.240  413.780    0.849    0.167    0.033    0.114    0.698   22.674    6.613
     14.250  415.562    1.282    0.227    0.000    0.087    0.804   24.125    6.937
     14.260  412.848    1.168    0.187    0.100    0.140    0.656   23.056    6.978
     14.270  410.418    1.315    0.134    0.071    0.053    0.909   23.588    6.953
     14.280  413.769    1.244    0.227    0.033    0.140    0.698   22.690    7.414
     14.290  412.602    1.274    0.299    0.000    0.053    0.914   22.602    7.314
     14.300  415.183    1.168    0.167    0.000    0.087    0.743   23.274    7.507
     14.310  412.947    1.361    0.127    0.038    0.114    0.754   22.865    7.573
     14.320  414.590    1.339    0.234    0.033    0.114    0.731   23.196    7.536
     14.330  411.723    1.176    0.227    0.071    0.087    0.667   23.100    7.113
     14.340  411.213    1.255    0.134    0.105    0.114    0.629   23.224    6.688
     14.350  411.466    1.213    0.202    0.071    0.080    0.470   23.389    7.208
     14.360  410.818    1.195    0.167    0.067    0.087    0.610   22.319    7.394
     14.370  411.621    1.323    0.227    0.067    0.114    0.645   22.693    7.038
     14.380  416.059    1.240    0.227    0.067    0.140    0.539   22.679    6.543
     14.390  411.115    1.354    0.198    0.067    0.080    0.659   23.591    6.980
     14.400  413.161    1.308    0.127    0.000    0.080    0.735   22.852    6.744
     14.410  411.654    1.141    0.167    0.105    0.053    0.846   23.044    6.894
     14.420  415.905    1.282    0.167    0.067    0.027    0.766   23.282    7.061
     14.430  418.126    1.392    0.303    0.071    0.087    0.838   23.594    7.520
     14.440  414.087    1.282    0.299    0.071    0.080    0.777   22.705    6.820
     14.450  413.808    1.168    0.194    0.071    0.106    0.891   23.504    7.104
     14.460  415.717    1.195    0.201    0.033    0.061    0.910   23.083    7.566
     14.470  415.080    1.312    0.167    0.105    0.080    1.016   22.572    6.826
     14.480  415.829    1.160    0.205    0.033    0.087    0.857   23.405    7.017
     14.490  414.250    1.335    0.167    0.067    0.080    0.933   23.041    7.350
     14.500  415.973    1.236    0.134    0.033    0.053    0.941   23.780    6.978
     14.510  418.129    1.248    0.201    0.000    0.053    0.895   23.188    7.327
     14.520  413.853    1.338    0.094    0.000    0.087    0.804   23.856    7.297
     14.530  417.359    1.274    0.198    0.067    0.080    0.645   23.513    7.180
     14.540  413.714    1.304    0.067    0.067    0.087    0.591   23.416    7.441
     14.550  412.862    1.232    0.100    0.067    0.087    0.750   23.052    6.987
     14.560  414.151    1.426    0.134    0.100    0.080    0.645   22.986    6.875
     14.570  411.576    1.285    0.134    0.033    0.080    0.485   23.363    6.636
     14.580  412.165    1.365    0.167    0.033    0.080    0.539   22.728    6.659
     14.590  412.249    1.232    0.165    0.000    0.140    0.759   23.746    6.811
     14.600  415.253    1.195    0.000    0.033    0.027    0.626   22.359    6.622
     14.610  413.287    1.115    0.154    0.033    0.087    0.713   23.004    6.734
     14.620  414.053    1.426    0.100    0.033    0.061    0.679   23.428    7.068
     14.630  417.709    1.346    0.100    0.000    0.080    0.569   23.895    6.843
     14.640  413.026    1.168    0.000    0.000    0.053    0.592   23.877    7.399
     14.650  412.497    1.115    0.160    0.033    0.080    0.671   23.483    6.788
     14.660  410.588    1.415    0.094    0.033    0.106    0.633   21.958    6.902
     14.670  411.679    1.248    0.100    0.067    0.114    0.678   23.261    7.143
     14.680  412.908    1.263    0.094    0.033    0.053    0.580   22.600    6.647
     14.690  415.141    1.141    0.100    0.033    0.080    0.645   24.023    6.766
     14.700  413.757    1.206    0.100    0.033    0.053    0.573   23.436    6.830
     14.710  413.292    1.176    0.127    0.000    0.080    0.689   23.652    6.455
     14.720  409.580    1.111    0.094    0.033    0.053    0.679   23.278    6.484
     14.730  412.085    1.335    0.067    0.033    0.053    0.652   23.161    6.119
     14.740  412.839    1.251    0.067    0.105    0.114    0.933   22.905    6.476
     14.750  410.253    1.115    0.127    0.000    0.140    0.918   22.299    6.825
     14.760  412.507    1.195    0.100    0.000    0.080    0.743   22.876    6.187
     14.770  415.083    1.388    0.127    0.067    0.140    0.611   23.069    6.217
     14.780  413.575    1.354    0.127    0.071    0.114    0.679   23.114    6.150
     14.790  414.667    1.100    0.100    0.000    0.053    0.504   22.875    6.255
     14.800  410.778    1.179    0.160    0.033    0.053    0.504   23.319    5.788
     14.810  411.603    1.168    0.100    0.000    0.087    0.652   24.316    6.230
     14.820  414.037    1.270    0.060    0.033    0.087    0.493   23.776    5.994
     14.830  414.086    1.141    0.131    0.067    0.087    0.546   23.251    5.653
     14.840  415.303    1.176    0.127    0.067    0.106    0.690   24.235    6.023
     14.850  413.070    1.190    0.100    0.000    0.053    0.573   24.111    5.971
     14.860  415.224    1.206    0.094    0.033    0.080    0.698   23.335    6.261
     14.870  413.226    1.259    0.127    0.071    0.087    0.664   23.379    5.659
     14.880  414.527    1.452    0.134    0.033    0.053    0.618   23.130    6.275
     14.890  411.221    1.259    0.067    0.000    0.053    0.721   22.991    6.006
     14.900  417.618    1.122    0.067    0.105    0.080    0.941   22.360    5.935
     14.910  414.575    1.259    0.094    0.000    0.087    0.793   22.941    5.717
     14.920  415.911    1.285    0.194    0.000    0.114    0.592   23.256    5.811
     14.930  419.212    1.285    0.167    0.038    0.053    0.550   24.156    6.275
     14.940  416.802    1.312    0.225    0.000    0.114    0.804   23.778    5.605
     14.950  417.101    1.153    0.167    0.038    0.087    0.785   23.721    6.519
     14.960  418.942    1.354    0.201    0.038    0.087    0.830   24.256    6.217
     14.970  416.936    1.206    0.201    0.000    0.133    0.724   24.220    5.505
     14.980  417.004    1.274    0.160    0.000    0.106    0.671   23.742    5.930
     14.990  414.345    1.160    0.167    0.000    0.053    0.610   23.591    6.040
     15.000  415.433    1.285    0.167    0.038    0.106    0.724   23.858    6.154
     15.010  414.767    1.285    0.067    0.033    0.114    0.656   23.279    5.590
     15.020  416.713    1.179    0.201    0.000    0.053    0.625   22.475    6.060
     15.030  417.156    1.452    0.100    0.067    0.053    0.671   23.776    5.659
     15.040  417.975    1.301    0.134    0.033    0.080    0.740   23.372    6.072
     15.050  417.781    1.274    0.138    0.067    0.080    0.819   23.744    5.545
     15.060  419.726    1.301    0.201    0.033    0.114    0.732   22.311    6.067
     15.070  413.563    1.282    0.236    0.038    0.114    0.713   23.806    5.935
     15.080  416.103    1.123    0.127    0.071    0.080    0.428   24.069    5.864
     15.090  412.935    1.202    0.160    0.105    0.027    0.618   23.479    5.892
     15.100  414.446    1.292    0.194    0.033    0.053    0.899   23.472    6.163
     15.110  411.843    1.153    0.167    0.067    0.087    0.652   22.765    6.043
     15.120  411.482    1.062    0.160    0.067    0.061    0.773   23.207    5.505
     15.130  411.646    1.195    0.198    0.067    0.080    0.648   23.535    5.924
     15.140  412.635    1.229    0.167    0.067    0.053    0.793   24.024    5.918
     15.150  415.560    1.244    0.265    0.067    0.087    0.751   22.967    5.755
     15.160  414.672    1.301    0.201    0.067    0.053    0.671   23.416    5.348
     15.170  415.014    1.320    0.138    0.000    0.114    0.720   23.870    5.802
     15.180  410.269    1.175    0.172    0.000    0.106    0.758   23.685    5.303
     15.190  413.746    1.490    0.167    0.071    0.053    0.698   23.163    5.924
     15.200  410.075    1.452    0.232    0.033    0.114    0.876   23.959    5.795
     15.210  410.750    1.524    0.234    0.071    0.080    0.656   23.149    6.258
     15.220  411.609    1.463    0.172    0.000    0.114    0.599   23.588    5.663
     15.230  411.907    1.490    0.234    0.000    0.080    0.645   23.736    6.281
     15.240  414.137    1.153    0.167    0.000    0.080    0.626   24.522    5.769
     15.250  413.108    1.308    0.160    0.000    0.080    0.740   24.633    6.103
     15.260  415.441    1.335    0.201    0.000    0.114    0.671   24.192    6.052
     15.270  417.786    1.221    0.134    0.000    0.080    0.826   23.732    6.662
     15.280  410.271    1.308    0.134    0.000    0.106    0.721   23.263    6.094
     15.290  410.110    1.361    0.265    0.000    0.114    0.731   22.801    5.724
     15.300  412.673    1.259    0.167    0.033    0.027    0.986   22.751    6.178
     15.310  412.463    1.335    0.261    0.000    0.106    0.747   23.583    6.048
     15.320  410.455    1.320    0.287    0.000    0.080    0.713   23.515    5.477
     15.330  415.414    1.206    0.167    0.000    0.140    0.890   23.638    5.902
     15.340  413.562    1.308    0.167    0.067    0.080    0.846   23.404    5.773
     15.350  413.313    1.323    0.167    0.033    0.087    0.932   23.497    6.385
     15.360  414.559    1.187    0.227    0.033    0.114    0.951   23.442    5.985
     15.370  412.139    1.487    0.227    0.000    0.053    0.709   22.892    5.794
     15.380  410.263    1.244    0.167    0.000    0.087    0.731   23.057    6.537
     15.390  410.216    1.335    0.194    0.033    0.106    0.762   22.906    5.860
     15.400  410.436    1.399    0.194    0.033    0.114    0.610   23.991    6.507
     15.410  408.650    1.365    0.134    0.033    0.061    0.671   22.473    5.892
     15.420  413.058    1.346    0.227    0.033    0.080    0.655   23.647    5.619
     15.430  410.076    1.327    0.201    0.033    0.053    0.785   24.029    6.009
     15.440  413.595    1.312    0.165    0.033    0.080    0.652   23.300    5.674
     15.450  412.021    1.327    0.254    0.033    0.027    0.576   23.282    5.969
     15.460  409.219    1.396    0.067    0.067    0.027    0.561   23.283    5.630
     15.470  416.693    1.255    0.134    0.033    0.114    0.663   23.839    5.929
     15.480  414.070    1.388    0.134    0.000    0.087    0.709   23.830    6.080
     15.490  409.308    1.206    0.167    0.033    0.140    0.800   23.109    5.783
     15.500  413.695    1.195    0.167    0.000    0.114    0.751   23.759    5.732
     15.510  410.085    1.415    0.134    0.033    0.087    0.557   23.018    5.894
     15.520  411.547    1.308    0.261    0.038    0.087    0.913   23.312    5.553
     15.530  410.387    1.308    0.258    0.000    0.114    0.705   23.621    6.170
     15.540  409.781    1.255    0.134    0.000    0.114    0.849   24.020    6.054
     15.550  410.732    1.426    0.261    0.000    0.087    0.762   22.922    5.795
     15.560  409.684    1.339    0.194    0.000    0.114    0.618   22.636    6.181
     15.570  410.000    1.240    0.194    0.000    0.080    0.784   23.475    5.794
     15.580  414.777    1.141    0.172    0.038    0.167    0.789   23.063    5.626
     15.590  411.520    1.320    0.205    0.033    0.087    0.739   23.521    5.718
     15.600  412.178    1.232    0.167    0.000    0.106    0.724   22.170    5.843
     15.610  412.508    1.285    0.167    0.000    0.053    0.717   22.797    5.291
     15.620  413.757    1.179    0.134    0.000    0.106    0.633   23.641    6.037
     15.630  415.367    1.373    0.167    0.000    0.080    0.504   22.536    6.378
     15.640  413.242    1.274    0.134    0.033    0.114    0.751   22.823    5.416
     15.650  415.207    1.392    0.265    0.000    0.114    0.770   22.853    5.966
     15.660  411.037    1.388    0.134    0.000    0.114    0.618   22.647    5.691
     15.670  408.549    1.195    0.205    0.033    0.106    0.743   22.422    5.943
     15.680  410.386    1.373    0.167    0.000    0.061    0.895   23.958    5.921
     15.690  411.596    1.206    0.167    0.000    0.053    0.708   23.012    6.183
     15.700  412.399    1.255    0.227    0.033    0.114    0.777   23.559    5.625
     15.710  412.106    1.301    0.100    0.000    0.080    0.846   23.009    6.192
     15.720  410.801    1.213    0.201    0.038    0.053    0.846   23.217    6.096
     15.730  410.007    1.259    0.134    0.033    0.080    0.785   22.623    6.350
     15.740  408.410    1.361    0.134    0.033    0.167    0.690   23.524    6.473
     15.750  410.455    1.346    0.134    0.033    0.087    0.520   22.920    7.002
     15.760  411.902    1.255    0.234    0.000    0.087    0.698   23.157    6.187
     15.770  413.537    1.259    0.234    0.033    0.087    0.978   24.322    5.741
     15.780  411.145    1.479    0.134    0.067    0.114    0.565   23.452    6.565
     15.790  410.299    1.282    0.265    0.033    0.114    0.667   23.036    6.204
     15.800  404.775    1.373    0.167    0.033    0.080    0.770   22.571    6.137
     15.810  410.254    1.547    0.134    0.105    0.140    0.838   23.055    5.547
     15.820  410.280    1.274    0.232    0.138    0.167    0.743   22.296    6.527
     15.830  407.451    1.195    0.167    0.033    0.140    0.785   22.859    6.217
     15.840  410.677    1.380    0.201    0.100    0.140    0.701   22.338    5.838
     15.850  409.383    1.373    0.205    0.033    0.080    0.743   22.111    5.730
     15.860  407.223    1.354    0.201    0.067    0.114    0.603   21.887    6.210
     15.870  410.327    1.293    0.234    0.067    0.114    0.622   22.011    6.081
     15.880  411.891    1.392    0.167    0.100    0.140    0.698   22.617    6.243
     15.890  410.314    1.403    0.201    0.067    0.080    0.735   23.475    6.654
     15.900  411.037    1.468    0.239    0.100    0.087    0.770   22.992    6.853
     15.910  411.730    1.335    0.167    0.067    0.114    0.656   22.707    6.499
     15.920  411.090    1.141    0.227    0.000    0.140    0.686   22.964    6.718
     15.930  411.773    1.327    0.239    0.033    0.140    0.789   23.007    6.280
     15.940  409.272    1.035    0.234    0.033    0.133    0.762   23.730    6.138
     15.950  410.920    1.308    0.227    0.172    0.114    0.887   22.917    6.860
     15.960  411.002    1.115    0.194    0.067    0.080    0.884   23.361    5.550
     15.970  410.499    1.153    0.201    0.067    0.140    0.770   23.015    6.084
     15.980  411.188    1.069    0.167    0.071    0.087    0.698   23.093    6.059
     15.990  407.660    1.244    0.172    0.033    0.114    0.986   22.361    6.059
     16.000  408.312    1.195    0.234    0.067    0.087    0.891   23.353    6.407
     16.010  410.452    1.293    0.201    0.033    0.106    0.679   23.447    6.331
     16.020  411.978    1.308    0.134    0.033    0.140    0.594   23.350    6.599
     16.030  413.160    1.153    0.167    0.033    0.106    0.751   23.752    5.981
     16.040  407.714    1.020    0.134    0.138    0.027    0.925   23.410    5.738
     16.050  404.250    1.392    0.134    0.033    0.106    0.766   23.082    5.573
     16.060  411.853    1.418    0.201    0.033    0.053    0.838   23.153    5.931
     16.070  411.270    1.339    0.201    0.033    0.087    0.754   22.698    6.066
     16.080  410.832    1.206    0.100    0.067    0.106    0.724   23.947    6.070
     16.090  408.125    1.259    0.234    0.033    0.106    0.891   23.159    6.026
     16.100  409.385    1.335    0.134    0.033    0.106    0.929   22.802    6.360
     16.110  409.984    1.285    0.134    0.067    0.114    0.864   23.421    6.123
     16.120  410.760    1.604    0.205    0.000    0.080    0.773   22.477    5.557
     16.130  411.078    1.346    0.201    0.067    0.133    0.853   22.524    5.852
     16.140  407.013    1.176    0.167    0.033    0.080    0.899   22.741    5.857
     16.150  407.897    1.293    0.167    0.000    0.106    0.671   22.556    5.769
     16.160  409.986    1.771    0.201    0.033    0.080    0.963   22.590    5.951
     16.170  406.689    1.361    0.201    0.000    0.053    0.982   22.880    6.099
     16.180  408.840    1.346    0.167    0.067    0.053    0.880   22.927    5.994
     16.190  407.710    1.168    0.134    0.000    0.053    0.986   22.062    6.048
     16.200  408.072    1.179    0.165    0.100    0.080    0.827   23.660    5.860
     16.210  408.702    1.452    0.167    0.033    0.053    0.880   22.593    6.262
     16.220  406.786    1.426    0.131    0.033    0.167    0.899   22.953    6.578
     16.230  405.740    1.190    0.167    0.067    0.027    0.971   22.751    6.297
     16.240  405.778    1.293    0.100    0.033    0.053    0.948   22.913    6.144
     16.250  404.077    1.134    0.261    0.033    0.027    1.099   22.539    5.918
     16.260  407.354    1.195    0.167    0.033    0.027    1.118   21.777    6.024
     16.270  410.166    1.308    0.234    0.000    0.080    0.922   22.288    6.173
     16.280  405.075    1.126    0.167    0.067    0.061    0.907   22.296    6.341
     16.290  405.866    1.301    0.167    0.000    0.027    1.100   22.147    6.471
     16.300  406.907    1.293    0.167    0.033    0.080    0.921   21.744    6.083
     16.310  403.179    1.232    0.134    0.000    0.080    1.107   21.831    6.474
     16.320  405.560    1.206    0.201    0.000    0.080    0.933   21.965    6.043
     16.330  405.253    1.232    0.234    0.033    0.140    1.016   22.530    5.854
     16.340  403.563    1.248    0.134    0.071    0.053    0.902   22.604    6.172
     16.350  404.796    0.876    0.167    0.033    0.140    1.009   23.440    6.264
     16.360  399.289    0.982    0.134    0.033    0.027    0.914   22.224    6.695
     16.370  403.506    1.168    0.201    0.000    0.140    0.804   22.350    6.521
     16.380  401.995    1.069    0.167    0.105    0.114    0.580   22.794    6.526
     16.390  402.953    1.088    0.227    0.067    0.106    0.910   22.245    6.567
     16.400  409.684    1.141    0.167    0.033    0.080    0.531   23.283    6.769
     16.410  407.754    0.982    0.167    0.000    0.140    0.553   22.888    6.534
     16.420  402.946    1.267    0.167    0.033    0.114    0.561   22.049    6.072
     16.430  406.145    0.937    0.201    0.000    0.167    0.705   21.728    6.918
     16.440  407.219    0.982    0.167    0.000    0.106    0.713   22.196    6.864
     16.450  403.632    1.069    0.100    0.033    0.080    0.875   21.624    6.346
     16.460  404.349    1.062    0.100    0.000    0.053    0.880   22.286    6.737
     16.470  406.762    1.028    0.067    0.067    0.080    0.637   21.905    7.249
     16.480  403.636    1.088    0.198    0.000    0.053    0.724   22.524    6.720
     16.490  408.695    0.929    0.234    0.000    0.159    0.815   22.763    6.463
     16.500  406.636    1.088    0.234    0.000    0.114    0.811   22.533    6.343
     16.510  410.095    1.035    0.134    0.000    0.106    0.717   24.167    6.232
     16.520  407.478    1.213    0.160    0.033    0.114    0.641   22.451    6.322
     16.530  414.409    1.232    0.100    0.000    0.133    0.758   23.630    6.173
     16.540  410.238    0.993    0.134    0.067    0.080    0.592   22.698    6.794
     16.550  406.835    1.445    0.134    0.100    0.114    0.485   22.729    6.150
     16.560  411.940    1.490    0.134    0.100    0.080    0.743   22.487    6.703
     16.570  408.438    1.168    0.067    0.000    0.106    0.599   23.268    6.997
     16.580  410.855    1.047    0.172    0.000    0.087    0.728   22.639    6.947
     16.590  404.803    0.956    0.160    0.000    0.080    0.648   22.550    6.284
     16.600  406.478    1.176    0.134    0.000    0.106    0.800   22.364    7.029
     16.610  405.701    0.963    0.134    0.071    0.080    0.557   22.655    7.062
     16.620  404.337    1.035    0.134    0.000    0.087    0.803   22.604    7.328
     16.630  404.675    1.123    0.071    0.000    0.106    0.538   22.492    6.926
     16.640  406.056    0.990    0.100    0.000    0.114    0.592   22.842    6.975
     16.650  405.146    1.073    0.134    0.000    0.133    0.849   23.260    6.619
     16.660  404.944    1.009    0.167    0.033    0.140    0.876   22.662    6.644
     16.670  405.102    1.062    0.100    0.000    0.087    0.633   22.766    6.535
     16.680  403.643    1.009    0.105    0.000    0.053    0.629   22.751    6.558
     16.690  404.113    0.967    0.100    0.000    0.106    0.565   22.738    6.498
     16.700  406.782    1.100    0.100    0.000    0.087    0.576   22.510    6.612
     16.710  408.913    1.153    0.201    0.067    0.053    0.527   23.540    6.751
     16.720  407.961    1.206    0.134    0.000    0.080    0.698   22.668    6.102
     16.730  408.737    0.963    0.172    0.000    0.167    0.576   22.391    6.836
     16.740  408.073    0.963    0.100    0.000    0.140    0.941   22.694    6.409
     16.750  406.108    1.179    0.187    0.033    0.106    0.865   22.136    6.279
     16.760  408.847    1.285    0.100    0.067    0.140    0.808   22.692    6.840
     16.770  408.127    0.929    0.134    0.000    0.053    0.925   22.495    6.736
     16.780  400.412    1.115    0.067    0.000    0.027    0.690   22.514    6.194
     16.790  405.521    1.160    0.067    0.000    0.106    0.766   23.146    6.471
     16.800  403.995    1.009    0.100    0.000    0.080    1.020   22.909    6.275
     16.810  402.733    1.133    0.100    0.000    0.106    0.997   23.270    6.083
     16.820  404.674    1.255    0.067    0.000    0.080    0.830   22.202    6.106
     16.830  403.642    1.449    0.138    0.033    0.140    0.819   22.430    5.884
     16.840  404.826    1.259    0.120    0.067    0.106    0.823   21.932    5.772
     16.850  403.891    1.301    0.067    0.067    0.106    0.713   21.860    6.247
     16.860  406.161    1.380    0.100    0.033    0.106    0.766   21.771    5.917
     16.870  403.375    1.399    0.100    0.033    0.053    0.933   21.912    5.700
     16.880  406.595    1.285    0.067    0.000    0.106    0.785   22.345    6.198
     16.890  406.798    1.471    0.067    0.000    0.114    0.846   22.426    6.357
     16.900  401.794    1.354    0.087    0.000    0.106    0.626   22.798    6.203
     16.910  405.690    1.293    0.094    0.033    0.106    0.838   21.894    6.639
     16.920  406.525    1.365    0.127    0.067    0.080    1.027   22.004    6.309
     16.930  404.517    1.096    0.134    0.067    0.140    0.865   21.247    6.729
     16.940  404.841    1.043    0.167    0.033    0.080    0.937   22.070    6.280
     16.950  407.687    1.357    0.067    0.033    0.027    0.880   22.365    6.355
     16.960  402.578    1.126    0.094    0.033    0.114    1.058   21.272    6.449
     16.970  399.675    1.047    0.067    0.033    0.080    0.857   21.551    6.043
     16.980  399.763    1.149    0.134    0.000    0.027    0.808   22.615    6.078
     16.990  403.162    1.202    0.227    0.067    0.080    0.641   21.963    5.611
     17.000  401.105    1.073    0.167    0.067    0.080    0.880   21.896    5.787
     17.010  405.334    0.903    0.134    0.033    0.087    0.679   22.014    5.828
     17.020  404.854    1.088    0.194    0.105    0.106    0.664   21.606    6.233
     17.030  403.554    1.259    0.100    0.000    0.080    0.592   22.181    6.485
     17.040  408.026    1.141    0.167    0.033    0.053    0.659   21.960    6.135
     17.050  405.573    1.202    0.201    0.000    0.140    0.618   22.407    6.582
     17.060  407.301    1.115    0.167    0.067    0.140    0.819   21.830    5.982
     17.070  404.266    1.141    0.134    0.165    0.053    0.739   21.500    6.507
     17.080  405.604    1.020    0.134    0.033    0.114    0.758   22.552    5.919
     17.090  407.236    1.168    0.134    0.033    0.106    0.773   23.027    5.910
     17.100  406.912    1.020    0.134    0.033    0.114    0.815   21.704    6.496
     17.110  408.065    1.009    0.094    0.000    0.053    0.807   21.839    6.332
     17.120  407.970    0.940    0.134    0.033    0.080    0.739   23.344    5.695
     17.130  406.495    1.100    0.100    0.071    0.106    0.789   23.118    5.980
     17.140  405.051    1.047    0.100    0.094    0.106    0.705   21.871    6.535
     17.150  404.708    0.982    0.134    0.033    0.053    0.618   21.950    6.597
     17.160  402.716    1.107    0.100    0.033    0.053    0.698   22.168    6.034
     17.170  407.687    1.312    0.138    0.033    0.114    0.940   22.603    6.191
     17.180  401.500    1.153    0.067    0.000    0.053    0.709   23.008    6.397
     17.190  411.974    1.195    0.100    0.060    0.087    0.607   23.250    6.235
     17.200  408.499    1.259    0.167    0.000    0.106    0.747   22.981    6.290
     17.210  404.458    1.176    0.033    0.000    0.114    0.716   23.723    6.548
     17.220  407.045    1.123    0.067    0.000    0.106    0.875   22.500    6.490
     17.230  405.191    0.982    0.067    0.000    0.080    0.807   21.919    6.084
     17.240  403.162    1.016    0.100    0.000    0.053    0.932   22.101    6.745
     17.250  403.369    0.974    0.100    0.033    0.080    0.784   22.008    6.008
     17.260  407.523    1.107    0.100    0.067    0.027    0.629   21.589    6.217
     17.270  405.759    1.134    0.100    0.033    0.027    0.743   21.501    5.876
     17.280  405.296    0.948    0.134    0.000    0.053    0.743   21.455    6.279
     17.290  407.184    0.963    0.167    0.033    0.140    0.857   21.431    6.630
     17.300  409.438    0.982    0.234    0.067    0.053    1.069   22.086    6.333
     17.310  402.755    1.020    0.194    0.033    0.027    0.762   22.902    6.162
     17.320  407.563    1.202    0.134    0.100    0.106    0.497   22.812    5.562
     17.330  407.031    0.937    0.232    0.000    0.080    0.705   22.286    6.053
     17.340  403.455    1.009    0.167    0.033    0.053    0.690   22.472    6.571
     17.350  406.739    0.963    0.287    0.067    0.140    0.789   22.301    6.488
     17.360  410.042    1.035    0.201    0.105    0.080    0.785   22.932    6.456
     17.370  409.135    0.993    0.201    0.033    0.080    0.800   22.895    5.853
     17.380  404.516    1.149    0.134    0.000    0.080    0.868   22.402    6.212
     17.390  403.623    1.346    0.172    0.000    0.053    0.937   21.537    6.430
     17.400  407.674    1.115    0.067    0.067    0.053    0.933   21.966    6.871
     17.410  402.726    1.327    0.100    0.105    0.114    0.891   21.859    6.635
     17.420  406.454    1.327    0.134    0.000    0.053    0.743   22.623    6.646
     17.430  402.753    1.062    0.100    0.067    0.080    0.777   22.788    6.149
     17.440  407.393    1.035    0.134    0.105    0.080    0.922   22.703    6.383
     17.450  410.039    1.327    0.201    0.100    0.133    0.921   23.076    6.860
     17.460  406.339    1.229    0.167    0.038    0.053    1.073   22.823    6.312
     17.470  403.957    1.285    0.201    0.000    0.080    0.759   22.960    6.469
     17.480  409.126    1.195    0.201    0.033    0.106    0.724   22.683    6.718
     17.490  404.192    1.248    0.261    0.094    0.053    0.777   22.915    6.820
     17.500  408.435    1.240    0.134    0.033    0.106    0.698   22.919    7.014
     17.510  407.647    1.392    0.167    0.067    0.080    0.595   23.062    6.382
     17.520  408.731    1.259    0.167    0.067    0.053    0.474   23.521    6.693
     17.530  404.812    1.221    0.194    0.067    0.080    0.773   23.272    6.382
     17.540  406.229    1.141    0.227    0.033    0.080    0.754   23.743    6.295
     17.550  405.417    1.308    0.167    0.100    0.080    0.807   23.967    6.952
     17.560  406.821    1.248    0.167    0.000    0.087    0.853   23.772    6.147
     17.570  410.554    1.255    0.134    0.000    0.087    0.819   23.094    6.279
     17.580  411.229    1.126    0.100    0.000    0.087    0.743   22.505    6.140
     17.590  411.399    1.259    0.134    0.000    0.053    0.804   23.299    6.092
     17.600  410.633    1.339    0.134    0.067    0.080    0.758   23.755    6.469
     17.610  415.531    1.248    0.201    0.033    0.106    0.758   23.734    6.364
     17.620  410.435    1.153    0.134    0.105    0.106    0.592   22.891    6.380
     17.630  409.140    1.088    0.138    0.138    0.087    0.705   23.139    5.871
     17.640  409.733    1.190    0.167    0.000    0.087    0.796   22.848    5.996
     17.650  409.860    1.293    0.194    0.033    0.087    0.933   23.525    6.049
     17.660  408.703    1.350    0.198    0.000    0.053    0.766   22.723    6.174
     17.670  410.936    1.149    0.167    0.033    0.106    0.846   22.678    6.030
     17.680  407.618    1.202    0.100    0.033    0.080    0.921   23.042    6.724
     17.690  406.148    1.232    0.134    0.033    0.140    0.838   22.955    5.897
     17.700  407.083    1.164    0.134    0.033    0.053    0.717   23.393    6.518
     17.710  406.538    1.346    0.127    0.071    0.159    0.770   22.809    6.462
     17.720  411.414    0.982    0.100    0.033    0.080    0.948   23.941    6.790
     17.730  409.067    1.312    0.100    0.000    0.053    0.917   23.197    6.558
     17.740  409.702    0.956    0.100    0.033    0.080    1.065   23.501    6.901
     17.750  412.425    1.122    0.067    0.000    0.027    0.974   24.235    6.855
     17.760  412.511    1.380    0.033    0.033    0.114    0.875   23.288    6.641
     17.770  411.873    1.062    0.105    0.100    0.087    0.943   23.262    6.585
     17.780  408.764    1.285    0.094    0.100    0.114    0.861   23.814    6.183
     17.790  412.532    1.301    0.100    0.067    0.027    0.728   23.047    6.499
     17.800  412.662    1.274    0.127    0.100    0.080    0.898   22.283    6.279
     17.810  414.242    1.479    0.100    0.033    0.053    0.825   22.838    6.711
     17.820  414.298    1.259    0.100    0.100    0.140    0.932   22.008    6.269
     17.830  415.339    1.361    0.067    0.000    0.053    0.990   22.570    6.241
     17.840  411.443    1.388    0.067    0.000    0.053    1.004   22.943    6.610
     17.850  413.185    1.445    0.239    0.033    0.053    0.898   22.694    6.608
     17.860  412.837    1.354    0.100    0.033    0.053    0.971   22.710    6.157
     17.870  413.742    1.308    0.134    0.033    0.027    0.785   23.218    6.767
     17.880  410.140    1.373    0.067    0.033    0.114    0.864   22.935    6.488
     17.890  412.766    1.304    0.134    0.000    0.053    0.883   22.759    6.407
     17.900  415.027    1.452    0.167    0.033    0.053    0.913   22.901    6.340
     17.910  414.938    1.274    0.160    0.033    0.080    0.895   21.983    6.145
     17.920  411.632    1.312    0.094    0.067    0.027    1.107   23.437    6.680
     17.930  414.948    1.297    0.134    0.000    0.106    0.687   23.002    6.420
     17.940  414.756    1.285    0.033    0.033    0.027    0.766   22.309    6.447
     17.950  416.425    1.505    0.033    0.067    0.087    0.891   22.549    6.729
     17.960  413.489    1.426    0.033    0.033    0.087    0.891   22.695    6.205
     17.970  417.715    1.285    0.000    0.000    0.106    0.724   24.099    6.593
     17.980  411.673    1.345    0.000    0.067    0.087    0.664   23.358    6.578
     17.990  414.344    1.274    0.000    0.033    0.053    0.864   23.411    6.645
     18.000  413.562    1.335    0.067    0.033    0.114    0.952   22.764    7.053
     18.010  417.384    1.494    0.000    0.000    0.080    0.960   22.366    6.594
     18.020  409.384    1.248    0.033    0.033    0.087    0.812   22.457    6.462
     18.030  412.624    1.312    0.000    0.000    0.053    0.678   22.608    6.653
     18.040  417.159    1.392    0.060    0.033    0.080    0.736   23.055    6.934
     18.050  411.612    1.399    0.000    0.067    0.053    0.846   22.673    6.488
     18.060  409.463    1.543    0.067    0.067    0.053    0.811   21.912    7.174
     18.070  410.439    1.285    0.027    0.033    0.080    1.073   23.586    6.713
     18.080  409.004    1.123    0.033    0.033    0.080    0.865   23.348    6.109
     18.090  413.292    1.274    0.138    0.000    0.140    0.785   22.651    6.648
     18.100  411.020    1.312    0.134    0.000    0.106    0.884   22.275    6.754
     18.110  412.240    1.437    0.239    0.000    0.053    1.061   22.931    6.467
     18.120  416.082    1.547    0.172    0.098    0.080    1.088   23.904    6.171
     18.130  413.532    1.445    0.194    0.000    0.114    1.001   23.498    6.281
     18.140  410.930    1.221    0.067    0.038    0.027    0.895   23.219    5.858
     18.150  413.251    1.126    0.205    0.000    0.061    0.963   22.406    6.498
     18.160  410.985    1.153    0.198    0.098    0.053    0.712   22.366    6.371
     18.170  409.936    1.062    0.165    0.100    0.106    0.679   22.707    6.185
     18.180  410.747    1.202    0.198    0.033    0.140    1.027   22.784    6.097
     18.190  407.577    1.229    0.201    0.000    0.053    0.898   22.622    5.642
     18.200  408.255    1.415    0.198    0.100    0.053    0.838   22.456    5.801
     18.210  406.500    1.229    0.160    0.067    0.087    0.853   22.617    6.182
     18.220  407.132    1.221    0.100    0.000    0.087    0.978   22.946    5.869
     18.230  406.108    1.513    0.234    0.000    0.087    1.304   22.945    5.649
     18.240  410.002    1.043    0.167    0.000    0.080    1.042   23.150    5.994
     18.250  410.712    1.035    0.234    0.033    0.087    1.255   23.676    6.021
     18.260  408.139    1.232    0.194    0.000    0.140    1.206   23.235    6.291
     18.270  409.831    1.354    0.254    0.071    0.053    1.209   24.450    6.164
     18.280  408.434    1.441    0.201    0.000    0.053    1.383   22.997    6.469
     18.290  407.340    1.361    0.201    0.000    0.087    1.251   22.900    6.094
     18.300  408.095    1.357    0.172    0.000    0.087    1.418   23.230    6.427
     18.310  409.087    1.141    0.134    0.000    0.114    1.395   23.119    6.135
     18.320  407.738    1.407    0.247    0.067    0.114    1.175   23.260    6.190
     18.330  409.888    1.301    0.160    0.033    0.114    1.372   22.851    5.961
     18.340  405.519    1.282    0.160    0.067    0.080    1.456   22.419    5.976
     18.350  407.615    1.195    0.194    0.000    0.080    1.346   23.127    6.453
     18.360  405.510    1.301    0.243    0.000    0.027    1.255   22.427    5.584
     18.370  405.107    1.202    0.194    0.000    0.140    1.247   23.424    6.460
     18.380  402.769    1.153    0.138    0.000    0.053    1.239   23.359    5.877
     18.390  405.656    1.221    0.232    0.033    0.133    1.365   23.069    6.041
     18.400  410.656    1.202    0.261    0.134    0.080    1.251   23.488    6.472
     18.410  409.460    1.035    0.160    0.067    0.140    1.425   23.264    6.416
     18.420  406.881    1.168    0.167    0.067    0.080    1.430   23.558    6.129
     18.430  406.323    1.339    0.134    0.033    0.027    1.095   23.442    6.688
     18.440  407.453    1.009    0.160    0.000    0.140    1.164   24.855    5.949
     18.450  408.619    1.168    0.160    0.067    0.114    1.361   24.764    6.226
     18.460  406.948    1.206    0.258    0.000    0.080    1.099   23.514    6.418
     18.470  410.360    1.020    0.205    0.033    0.114    1.463   24.240    6.666
     18.480  405.955    0.929    0.232    0.000    0.053    1.448   22.885    6.636
     18.490  407.035    1.047    0.205    0.033    0.080    1.547   23.340    6.453
     18.500  413.866    1.100    0.296    0.138    0.087    1.251   23.537    6.219
     18.510  409.653    1.126    0.167    0.100    0.114    1.107   24.683    6.225
     18.520  407.636    1.399    0.201    0.100    0.087    1.270   23.606    6.411
     18.530  406.553    1.282    0.227    0.134    0.087    1.210   24.350    6.065
     18.540  408.031    1.047    0.268    0.033    0.087    1.168   23.085    6.265
     18.550  409.438    1.043    0.221    0.067    0.114    1.282   23.365    6.248
     18.560  406.941    1.096    0.194    0.067    0.080    1.262   23.969    6.537
     18.570  408.187    1.221    0.167    0.100    0.087    1.122   24.159    5.885
     18.580  410.317    1.100    0.160    0.033    0.087    1.354   23.499    6.216
     18.590  413.080    0.963    0.134    0.067    0.087    1.441   23.707    6.023
     18.600  412.838    0.876    0.239    0.067    0.053    1.305   24.014    6.384
     18.610  409.297    1.081    0.227    0.067    0.053    1.164   23.352    5.834
     18.620  407.341    1.179    0.160    0.071    0.027    1.157   22.835    6.004
     18.630  408.077    1.153    0.134    0.033    0.087    0.982   23.145    6.606
     18.640  408.965    1.202    0.194    0.000    0.080    0.868   23.185    5.996
     18.650  410.629    1.096    0.243    0.033    0.080    1.160   23.808    6.269
     18.660  408.702    1.141    0.232    0.033    0.053    1.308   22.969    7.183
     18.670  408.048    1.274    0.239    0.038    0.114    1.316   23.292    6.394
     18.680  408.589    1.468    0.205    0.000    0.080    1.308   23.374    6.315
     18.690  408.732    1.100    0.187    0.067    0.087    1.085   24.359    6.271
     18.700  411.471    1.009    0.205    0.000    0.080    1.402   23.521    6.138
     18.710  408.361    1.035    0.201    0.033    0.061    1.251   23.120    5.821
     18.720  408.236    1.096    0.194    0.094    0.087    1.172   23.245    6.158
     18.730  411.645    1.141    0.167    0.033    0.027    1.168   23.305    6.221
     18.740  407.934    0.990    0.134    0.000    0.053    1.172   24.043    6.133
     18.750  406.982    1.088    0.167    0.033    0.053    1.229   23.296    5.591
     18.760  407.556    1.149    0.201    0.033    0.061    1.183   23.436    5.868
     18.770  406.257    0.777    0.134    0.033    0.061    1.013   23.724    5.715
     18.780  409.556    1.229    0.167    0.033    0.027    1.259   23.310    6.067
     18.790  410.651    1.096    0.167    0.067    0.087    1.278   23.186    6.016
     18.800  411.646    1.217    0.227    0.067    0.114    1.289   24.307    6.215
     18.810  409.775    1.115    0.234    0.067    0.053    1.305   23.368    6.021
     18.820  411.963    0.963    0.232    0.138    0.114    1.221   23.447    6.238
     18.830  406.408    1.020    0.198    0.100    0.114    1.244   23.522    6.578
     18.840  412.242    1.126    0.134    0.100    0.080    1.187   24.405    6.455
     18.850  408.534    1.141    0.201    0.165    0.053    1.403   23.313    6.038
     18.860  406.970    0.956    0.194    0.067    0.053    1.350   23.761    5.891
     18.870  407.850    1.047    0.198    0.100    0.053    1.365   24.325    6.037
     18.880  411.078    1.195    0.134    0.067    0.087    1.111   23.774    6.799
     18.890  409.527    1.346    0.167    0.067    0.080    1.032   23.249    6.759
     18.900  407.939    1.229    0.134    0.105    0.080    1.039   23.789    6.724
     18.910  408.976    1.494    0.201    0.100    0.027    1.013   23.287    6.634
     18.920  411.414    1.373    0.201    0.000    0.080    1.088   24.117    6.265
     18.930  409.998    1.149    0.201    0.100    0.027    1.304   23.904    6.624
     18.940  408.430    1.168    0.265    0.134    0.080    1.255   23.228    6.427
     18.950  411.546    1.312    0.167    0.100    0.114    1.316   23.789    6.309
     18.960  415.305    1.388    0.167    0.067    0.027    1.172   23.987    6.572
     18.970  406.048    1.168    0.232    0.100    0.053    1.149   23.115    6.530
     18.980  411.702    1.221    0.187    0.067    0.114    1.175   23.760    6.559
     18.990  416.014    1.236    0.227    0.067    0.053    1.289   24.055    6.565
     19.000  413.671    1.115    0.160    0.000    0.140    1.388   23.022    6.649
     19.010  410.670    1.096    0.227    0.033    0.087    1.308   23.221    6.361
     19.020  410.609    1.221    0.194    0.067    0.087    1.483   23.379    6.427
     19.030  416.489    1.153    0.194    0.067    0.080    1.107   23.792    6.501
     19.040  408.586    1.320    0.194    0.100    0.114    1.164   23.159    6.251
     19.050  411.410    1.141    0.127    0.060    0.133    1.255   23.731    6.726
     19.060  409.699    1.115    0.232    0.033    0.087    1.187   23.493    7.034
     19.070  409.560    1.282    0.134    0.100    0.027    1.153   23.598    6.531
     19.080  410.718    1.346    0.198    0.071    0.053    1.202   23.587    6.619
     19.090  409.193    1.293    0.160    0.033    0.027    1.210   23.682    6.824
     19.100  412.120    1.449    0.201    0.000    0.053    1.085   23.420    6.376
     19.110  408.711    1.327    0.194    0.067    0.087    1.247   22.247    6.577
     19.120  408.282    1.403    0.167    0.000    0.140    1.104   22.228    6.817
     19.130  408.259    1.274    0.205    0.067    0.087    1.141   24.256    6.567
     19.140  411.993    1.153    0.227    0.067    0.053    1.236   23.009    7.152
     19.150  408.005    1.274    0.198    0.060    0.087    1.206   23.069    6.907
     19.160  408.144    1.259    0.232    0.033    0.114    1.134   23.259    5.933
     19.170  408.728    1.392    0.160    0.033    0.087    1.377   22.896    6.686
     19.180  410.321    1.213    0.167    0.000    0.080    1.176   22.946    6.367
     19.190  410.360    1.494    0.134    0.033    0.087    1.130   23.254    6.364
     19.200  411.476    1.494    0.194    0.033    0.027    1.088   23.066    6.388
     19.210  405.769    1.221    0.167    0.033    0.053    1.130   22.643    6.518
     19.220  405.864    1.168    0.187    0.071    0.114    1.172   22.922    6.450
     19.230  405.707    1.434    0.172    0.071    0.114    1.243   22.719    6.349
     19.240  409.914    1.600    0.167    0.060    0.114    1.449   23.509    6.450
     19.250  409.166    1.468    0.100    0.000    0.087    1.081   24.054    6.227
     19.260  412.337    1.248    0.205    0.105    0.053    1.373   23.874    6.321
     19.270  408.732    1.202    0.134    0.033    0.034    0.933   24.603    6.645
     19.280  413.774    1.547    0.198    0.033    0.053    1.198   22.703    6.354
     19.290  409.177    1.168    0.172    0.033    0.027    0.959   23.749    5.983
     19.300  412.031    1.441    0.172    0.067    0.114    1.012   24.234    6.745
     19.310  410.216    1.380    0.138    0.067    0.087    0.974   23.885    6.328
     19.320  407.280    1.126    0.134    0.067    0.080    1.138   24.537    6.322
     19.330  408.778    1.399    0.134    0.067    0.027    1.096   24.691    6.734
     19.340  408.940    1.035    0.172    0.100    0.034    0.929   23.650    6.174
     19.350  409.141    1.100    0.205    0.067    0.034    1.096   25.158    6.588
     19.360  411.547    1.069    0.167    0.100    0.140    1.043   24.034    6.739
     19.370  411.731    1.285    0.165    0.033    0.061    1.256   23.644    6.792
     19.380  411.327    1.100    0.205    0.000    0.087    0.963   23.194    6.262
     19.390  411.197    0.929    0.205    0.067    0.053    0.921   23.898    5.854
     19.400  412.866    1.043    0.160    0.067    0.053    0.929   23.073    6.386
     19.410  409.195    1.115    0.232    0.033    0.087    1.157   23.238    6.301
     19.420  409.826    1.043    0.138    0.100    0.087    1.259   23.429    6.078
     19.430  408.193    0.993    0.239    0.100    0.080    1.001   23.079    6.276
     19.440  406.006    1.062    0.227    0.127    0.080    1.054   22.446    6.196
     19.450  407.829    0.903    0.167    0.100    0.114    1.050   23.419    6.486
     19.460  410.808    0.929    0.127    0.100    0.106    1.187   22.982    6.462
     19.470  404.895    1.054    0.138    0.067    0.087    1.088   23.720    6.330
     19.480  409.606    1.134    0.138    0.033    0.114    1.157   23.768    6.701
     19.490  406.808    1.096    0.201    0.131    0.053    1.191   23.868    6.959
     19.500  406.371    1.164    0.100    0.067    0.114    1.103   24.528    6.858
     19.510  404.416    0.910    0.100    0.100    0.106    1.122   22.815    6.660
     19.520  406.680    1.035    0.033    0.100    0.140    0.944   23.086    6.356
     19.530  402.369    0.876    0.100    0.067    0.053    1.096   23.113    6.424
     19.540  406.360    0.990    0.067    0.033    0.087    1.187   24.000    6.597
     19.550  406.077    0.982    0.033    0.100    0.087    1.263   23.785    6.387
     19.560  407.777    1.016    0.225    0.067    0.114    1.088   22.654    6.448
     19.570  404.486    0.903    0.100    0.105    0.087    1.236   23.179    6.526
     19.580  402.869    0.910    0.134    0.033    0.061    1.016   23.244    6.369
     19.590  405.399    1.123    0.100    0.067    0.053    1.130   24.057    6.767
     19.600  405.647    0.903    0.067    0.067    0.114    1.115   24.028    6.650
     19.610  406.097    0.910    0.094    0.100    0.080    1.077   23.225    6.619
     19.620  404.598    1.153    0.067    0.067    0.053    1.270   22.322    6.279
     19.630  408.078    0.743    0.067    0.033    0.087    1.088   23.618    6.886
     19.640  406.516    0.963    0.100    0.033    0.087    1.141   23.419    6.792
     19.650  404.408    0.929    0.060    0.033    0.027    1.206   22.996    6.315
     19.660  408.117    1.035    0.071    0.138    0.087    1.153   23.375    6.356
     19.670  406.467    1.016    0.060    0.100    0.087    1.244   23.149    6.416
     19.680  408.466    1.009    0.154    0.067    0.053    1.050   23.995    6.629
     19.690  405.410    1.024    0.033    0.067    0.061    1.027   23.387    6.712
     19.700  406.144    1.141    0.027    0.067    0.106    1.229   23.616    6.358
     19.710  401.776    1.248    0.000    0.100    0.000    0.921   23.975    6.491
     19.720  404.570    1.289    0.094    0.100    0.061    1.104   23.669    6.570
     19.730  407.574    0.929    0.027    0.067    0.027    1.054   24.716    6.655
     19.740  401.792    1.202    0.027    0.033    0.000    0.990   24.187    6.370
     19.750  406.416    1.043    0.071    0.100    0.087    1.141   23.329    6.036
     19.760  404.617    1.069    0.094    0.100    0.114    1.024   23.882    6.238
     19.770  405.380    1.221    0.000    0.100    0.061    1.103   23.955    6.474
     19.780  413.099    1.376    0.064    0.067    0.087    0.937   24.639    6.389
     19.790  408.795    1.176    0.000    0.100    0.053    0.925   25.146    6.603
     19.800  411.086    1.176    0.124    0.067    0.061    1.016   24.487    6.358
     19.810  408.883    1.255    0.124    0.033    0.027    1.058   24.027    6.253
     19.820  404.941    1.088    0.033    0.100    0.000    0.971   24.684    6.634
     19.830  407.746    1.202    0.033    0.138    0.053    1.198   24.416    6.137
     19.840  408.986    1.096    0.033    0.100    0.080    1.058   24.777    6.284
     19.850  410.224    1.183    0.060    0.138    0.027    1.149   24.220    7.112
     19.860  413.052    1.202    0.098    0.127    0.087    1.198   24.478    6.917
     19.870  411.049    1.229    0.158    0.172    0.087    0.952   24.079    6.417
     19.880  409.479    1.149    0.000    0.067    0.114    1.050   24.242    6.721
     19.890  406.742    1.149    0.033    0.067    0.034    1.263   23.943    6.179
     19.900  405.671    1.365    0.113    0.067    0.053    0.994   23.625    6.764
     19.910  409.214    1.301    0.060    0.100    0.061    1.161   25.224    6.106
     19.920  408.875    1.429    0.060    0.067    0.114    1.210   23.670    6.340
     19.930  406.639    1.202    0.033    0.067    0.053    0.944   24.322    7.015
     19.940  412.045    1.176    0.033    0.080    0.061    1.134   23.417    6.463
     19.950  411.765    1.062    0.060    0.138    0.087    1.016   24.307    6.282
     19.960  409.176    1.221    0.033    0.105    0.061    1.138   23.762    6.192
     19.970  412.229    1.285    0.033    0.131    0.027    1.365   24.519    6.134
     19.980  412.235    1.088    0.033    0.060    0.080    1.274   24.507    5.954
     19.990  412.200    1.259    0.060    0.165    0.027    0.846   23.904    5.719
     20.000  415.319    1.346    0.098    0.100    0.053    1.092   23.746    6.412
     20.010  415.427    1.126    0.033    0.067    0.034    0.941   24.374    6.913
     20.020  406.195    1.213    0.033    0.100    0.140    1.119   23.952    6.263
     20.030  407.450    1.009    0.060    0.033    0.053    0.959   24.492    6.399
     20.040  410.145    1.285    0.060    0.100    0.061    0.986   24.340    5.955
     20.050  409.014    1.195    0.000    0.067    0.027    1.214   23.543    6.131
     20.060  408.139    1.115    0.142    0.000    0.053    1.032   23.942    6.326
     20.070  410.605    1.195    0.000    0.067    0.000    0.933   24.112    6.265
     20.080  409.416    1.062    0.000    0.067    0.000    1.035   24.252    6.439
     20.090  411.246    0.963    0.060    0.138    0.087    1.149   24.173    6.008
     20.100  408.548    0.857    0.033    0.067    0.053    0.994   23.638    5.962
     20.110  410.218    1.153    0.027    0.100    0.061    1.191   23.917    5.910
     20.120  411.662    1.206    0.105    0.067    0.027    0.830   23.010    6.036
     20.130  411.547    1.168    0.131    0.100    0.087    0.758   23.953    6.449
     20.140  411.266    1.168    0.071    0.105    0.034    0.865   24.425    6.051
     20.150  408.452    1.267    0.060    0.067    0.114    0.925   24.304    6.343
     20.160  414.457    1.195    0.094    0.067    0.034    1.009   24.246    6.561
     20.170  410.753    1.213    0.033    0.094    0.087    0.880   25.018    5.995
     20.180  409.059    0.982    0.033    0.100    0.000    1.103   24.273    6.260
     20.190  411.926    1.176    0.071    0.105    0.087    0.990   23.711    6.520
     20.200  409.190    1.096    0.060    0.138    0.114    0.944   24.160    6.977
     20.210  412.628    1.123    0.033    0.067    0.034    1.179   25.182    6.302
     20.220  407.427    0.876    0.000    0.033    0.000    0.963   23.659    6.621
     20.230  406.298    1.009    0.000    0.033    0.061    0.910   23.090    6.790
     20.240  408.000    1.069    0.060    0.033    0.087    0.838   23.193    7.139
     20.250  407.540    1.062    0.027    0.033    0.133    0.865   23.928    6.149
     20.260  409.079    1.043    0.033    0.033    0.027    0.834   23.967    6.811
     20.270  407.217    1.069    0.060    0.033    0.027    0.902   23.811    6.538
     20.280  411.305    1.009    0.067    0.033    0.053    1.005   23.203    6.503
     20.290  412.947    1.077    0.000    0.033    0.027    0.967   24.196    6.502
     20.300  409.924    1.088    0.027    0.067    0.053    0.800   24.006    6.464
     20.310  412.687    1.009    0.033    0.105    0.061    0.925   23.711    6.576
     20.320  414.829    1.009    0.033    0.105    0.000    1.009   25.196    6.379
     20.330  418.079    1.259    0.033    0.067    0.027    1.047   24.471    6.937
     20.340  411.881    1.141    0.109    0.033    0.053    0.925   23.679    6.953
     20.350  411.043    1.327    0.033    0.033    0.053    0.963   24.317    6.248
     20.360  411.330    1.308    0.000    0.033    0.061    0.990   24.243    6.607
     20.370  409.265    1.361    0.000    0.067    0.061    0.925   24.499    6.823
     20.380  408.810    1.244    0.094    0.033    0.080    1.058   23.828    6.633
     20.390  409.312    1.168    0.064    0.067    0.080    1.035   24.242    6.627
     20.400  412.903    1.157    0.098    0.033    0.053    0.925   24.149    6.680
     20.410  412.499    1.134    0.027    0.033    0.027    0.819   24.108    6.462
     20.420  411.466    1.043    0.202    0.071    0.061    0.759   24.834    6.318
     20.430  407.569    1.297    0.000    0.071    0.000    0.785   23.996    6.149
     20.440  410.245    1.224    0.033    0.105    0.114    0.963   24.175    6.097
     20.450  414.724    1.206    0.033    0.033    0.087    0.819   23.740    6.487
     20.460  408.093    1.168    0.000    0.067    0.053    0.937   24.274    6.151
     20.470  409.217    1.035    0.060    0.033    0.053    0.925   24.711    6.361
     20.480  410.885    1.373    0.060    0.033    0.114    0.845   23.838    6.447
     20.490  414.450    1.282    0.067    0.071    0.080    0.740   24.103    6.804
     20.500  413.143    1.149    0.033    0.067    0.034    0.846   24.894    6.804
     20.510  413.098    1.024    0.087    0.105    0.053    0.872   24.111    6.467
     20.520  416.440    1.123    0.094    0.105    0.080    0.918   24.866    6.537
     20.530  411.189    1.020    0.067    0.067    0.027    0.865   25.028    6.465
     20.540  416.289    1.187    0.060    0.067    0.061    0.868   25.125    6.340
     20.550  413.358    0.823    0.033    0.071    0.114    0.960   24.644    6.545
     20.560  408.533    1.123    0.127    0.105    0.080    0.793   22.997    6.188
     20.570  412.552    1.115    0.105    0.067    0.053    0.997   23.962    5.921
     20.580  413.210    0.849    0.094    0.033    0.167    0.861   23.532    5.792
     20.590  416.891    1.149    0.134    0.105    0.140    0.944   24.366    6.013
     20.600  412.978    1.107    0.098    0.127    0.140    0.899   23.553    6.116
     20.610  413.610    1.153    0.060    0.127    0.080    0.876   23.812    6.342
     20.620  417.169    1.134    0.067    0.127    0.140    0.990   25.024    6.244
     20.630  413.179    1.088    0.067    0.165    0.193    0.838   23.091    6.016
     20.640  414.451    1.160    0.000    0.131    0.106    0.944   23.377    6.530
     20.650  410.540    1.137    0.094    0.100    0.080    1.024   23.007    6.614
     20.660  413.938    1.088    0.060    0.138    0.080    1.058   24.223    6.220
     20.670  409.683    1.096    0.033    0.067    0.053    0.865   23.745    5.789
     20.680  411.089    0.804    0.100    0.138    0.061    0.884   23.388    5.739
     20.690  408.984    1.229    0.038    0.100    0.087    0.804   23.407    7.113
     20.700  409.949    1.043    0.131    0.100    0.114    0.895   24.046    6.796
     20.710  413.803    0.993    0.038    0.067    0.080    0.990   23.607    6.534
     20.720  410.945    1.047    0.100    0.100    0.080    0.887   24.202    6.195
     20.730  410.080    0.982    0.060    0.100    0.087    0.978   23.282    6.115
     20.740  410.045    1.062    0.098    0.094    0.133    0.884   22.921    6.474
     20.750  403.134    1.047    0.038    0.067    0.080    0.872   23.567    6.550
     20.760  407.879    1.176    0.033    0.167    0.114    1.066   24.599    6.258
     20.770  409.294    1.043    0.067    0.094    0.053    1.005   23.996    6.114
     20.780  410.750    1.096    0.071    0.067    0.027    0.918   24.047    6.186
     20.790  409.682    1.335    0.105    0.067    0.053    0.978   23.846    6.423
     20.800  411.587    1.195    0.100    0.138    0.080    0.994   23.967    6.509
     20.810  411.498    1.308    0.064    0.033    0.175    0.846   24.056    6.210
     20.820  410.931    1.134    0.060    0.067    0.087    0.785   23.522    6.602
     20.830  411.964    1.308    0.127    0.060    0.133    0.918   23.594    6.752
     20.840  407.503    1.179    0.000    0.127    0.053    0.902   23.561    6.758
     20.850  408.373    1.069    0.131    0.134    0.053    0.819   23.857    6.108
     20.860  411.782    1.229    0.098    0.127    0.053    0.865   24.003    6.482
     20.870  406.205    1.096    0.067    0.033    0.053    1.031   23.767    6.136
     20.880  407.835    1.278    0.033    0.094    0.053    0.944   23.109    6.452
     20.890  411.168    1.062    0.100    0.094    0.061    0.918   23.770    6.261
     20.900  411.134    1.149    0.071    0.067    0.140    1.032   23.077    6.484
     20.910  410.930    1.176    0.087    0.067    0.080    1.039   23.660    6.017
     20.920  406.495    0.982    0.071    0.000    0.106    0.978   23.885    5.765
     20.930  408.106    1.255    0.169    0.138    0.087    0.777   23.927    6.172
     20.940  403.540    1.153    0.087    0.033    0.053    0.963   23.369    6.572
     20.950  407.867    1.267    0.064    0.100    0.114    0.846   23.566    6.474
     20.960  406.643    1.149    0.094    0.105    0.080    0.888   23.683    6.406
     20.970  409.150    1.062    0.202    0.105    0.140    0.865   24.504    6.516
     20.980  411.198    1.278    0.098    0.071    0.053    0.800   23.488    6.074
     20.990  407.381    1.160    0.060    0.033    0.080    0.978   24.409    6.124
     21.000  408.965    1.149    0.033    0.071    0.106    0.865   24.473    6.340
     21.010  410.548    1.107    0.127    0.071    0.106    0.918   24.588    6.111
     21.020  408.571    1.009    0.033    0.033    0.053    1.058   22.986    6.453
     21.030  409.078    1.202    0.067    0.033    0.000    1.141   23.225    6.445
     21.040  409.155    1.240    0.105    0.060    0.053    0.925   22.729    6.361
     21.050  407.816    0.929    0.000    0.033    0.000    0.902   22.865    6.181
     21.060  409.646    1.282    0.105    0.000    0.087    1.005   23.694    6.440
     21.070  405.225    1.062    0.105    0.033    0.027    1.069   23.075    6.543
     21.080  409.591    1.195    0.067    0.071    0.053    1.100   23.668    5.773
     21.090  409.649    1.115    0.060    0.000    0.027    1.092   23.975    5.787
     21.100  407.681    1.088    0.033    0.000    0.053    0.713   24.055    5.893
     21.110  409.761    1.009    0.033    0.000    0.080    0.963   23.948    6.416
     21.120  409.908    1.248    0.067    0.060    0.053    0.773   23.919    6.547
     21.130  409.639    1.308    0.033    0.033    0.053    1.149   23.351    6.287
     21.140  411.584    1.274    0.000    0.027    0.080    1.054   23.345    6.033
     21.150  408.112    1.251    0.033    0.033    0.114    1.104   23.261    6.188
     21.160  410.631    1.445    0.033    0.033    0.027    1.050   24.408    5.566
     21.170  404.355    1.153    0.033    0.033    0.053    0.997   23.865    6.206
     21.180  406.046    0.982    0.094    0.000    0.140    1.157   24.146    6.189
     21.190  410.829    1.293    0.000    0.033    0.027    1.183   24.513    6.092
     21.200  412.048    1.176    0.033    0.060    0.053    1.103   24.632    6.316
     21.210  408.021    1.357    0.033    0.033    0.027    1.210   23.312    6.237
     21.220  413.418    1.339    0.067    0.067    0.000    1.152   24.183    6.803
     21.230  409.304    1.331    0.033    0.033    0.027    1.050   23.704    6.822
     21.240  407.071    0.982    0.067    0.033    0.061    0.963   23.777    6.479
     21.250  407.039    1.229    0.071    0.033    0.053    1.221   23.212    6.367
     21.260  405.528    1.248    0.000    0.033    0.027    1.202   23.327    6.366
     21.270  404.459    1.365    0.067    0.033    0.087    1.039   22.361    6.297
     21.280  412.062    1.016    0.000    0.060    0.053    1.001   22.971    5.842
     21.290  412.097    0.929    0.033    0.067    0.053    1.069   24.733    6.479
     21.300  414.439    1.118    0.000    0.067    0.027    0.906   23.403    6.392
     21.310  410.367    0.990    0.060    0.033    0.027    1.027   24.234    6.617
     21.320  409.526    0.903    0.094    0.033    0.027    0.933   24.442    6.547
     21.330  410.011    1.115    0.033    0.033    0.053    0.853   23.305    6.632
     21.340  410.522    1.096    0.000    0.067    0.087    1.073   23.970    6.328
     21.350  412.159    1.073    0.060    0.027    0.027    0.994   24.049    6.538
     21.360  410.278    1.073    0.067    0.033    0.053    0.872   23.260    6.546
     21.370  410.289    0.963    0.000    0.033    0.000    0.891   24.445    6.772
     21.380  411.333    1.168    0.105    0.033    0.053    1.157   23.797    6.478
     21.390  409.222    1.035    0.100    0.067    0.053    1.027   24.294    6.564
     21.400  408.014    1.035    0.067    0.000    0.087    0.952   24.872    6.699
     21.410  411.725    1.035    0.071    0.060    0.053    1.066   23.759    7.202
     21.420  408.859    1.009    0.134    0.033    0.053    1.066   24.046    6.710
     21.430  411.976    1.202    0.033    0.000    0.053    1.145   23.523    6.512
     21.440  410.535    0.967    0.094    0.067    0.080    0.891   24.198    6.716
     21.450  411.518    1.176    0.033    0.071    0.053    0.724   23.928    6.766
     21.460  409.391    1.126    0.071    0.033    0.027    0.592   23.931    7.192
     21.470  413.115    1.009    0.100    0.000    0.087    0.830   24.805    7.647
     21.480  406.824    1.123    0.033    0.071    0.053    0.891   23.249    7.015
     21.490  409.169    1.388    0.067    0.000    0.000    0.659   24.595    6.704
     21.500  411.539    1.168    0.060    0.094    0.080    0.937   24.144    6.526
     21.510  406.223    1.149    0.033    0.000    0.027    0.687   23.156    6.740
     21.520  405.146    1.126    0.060    0.000    0.027    0.774   23.261    6.089
     21.530  407.084    0.921    0.000    0.105    0.000    0.788   23.795    6.751
     21.540  407.409    1.282    0.071    0.060    0.053    0.845   23.192    6.544
     21.550  409.005    1.020    0.100    0.000    0.106    0.618   23.349    6.545
     21.560  411.532    0.903    0.100    0.033    0.027    1.012   23.616    6.031
     21.570  405.986    1.001    0.033    0.067    0.027    0.823   23.953    6.689
     21.580  407.675    1.016    0.027    0.033    0.027    0.883   24.395    6.699
     21.590  409.763    0.982    0.000    0.100    0.080    0.713   24.615    6.347
     21.600  407.652    1.123    0.071    0.067    0.027    0.622   23.556    6.186
     21.610  409.672    1.028    0.033    0.067    0.027    0.766   23.609    6.809
     21.620  408.822    1.096    0.038    0.105    0.053    0.724   23.513    6.925
     21.630  409.990    1.073    0.027    0.071    0.027    0.675   24.825    6.036
     21.640  411.302    1.206    0.033    0.067    0.027    0.747   23.389    6.902
     21.650  409.006    1.062    0.033    0.127    0.080    0.967   23.872    6.196
     21.660  409.197    0.993    0.033    0.067    0.053    0.812   24.395    6.607
     21.670  407.739    1.282    0.100    0.000    0.027    0.804   23.655    6.090
     21.680  404.329    1.062    0.033    0.000    0.027    1.047   24.538    6.402
     21.690  407.159    1.035    0.027    0.000    0.027    0.759   24.635    6.520
     21.700  408.271    0.990    0.067    0.000    0.027    0.967   24.685    6.216
     21.710  407.950    1.126    0.033    0.033    0.087    0.983   23.965    6.470
     21.720  404.979    1.088    0.038    0.000    0.053    1.198   24.514    6.803
     21.730  406.275    1.240    0.067    0.100    0.053    1.092   24.149    6.833
     21.740  406.378    1.069    0.134    0.098    0.080    0.777   23.413    6.743
     21.750  406.113    1.176    0.033    0.000    0.027    0.925   24.151    6.721
     21.760  405.112    1.016    0.000    0.000    0.080    0.907   23.098    6.540
     21.770  407.368    1.229    0.234    0.000    0.080    0.846   23.832    6.696
     21.780  410.834    1.009    0.167    0.033    0.053    0.633   24.516    7.205
     21.790  405.356    1.141    0.167    0.033    0.106    0.709   23.252    6.852
     21.800  409.680    1.168    0.067    0.033    0.080    0.690   23.530    6.696
     21.810  407.814    1.130    0.134    0.033    0.034    0.732   24.265    6.895
     21.820  406.334    0.993    0.167    0.027    0.140    0.804   23.291    6.868
     21.830  405.458    1.001    0.167    0.000    0.140    0.978   23.191    6.734
     21.840  408.354    0.940    0.134    0.033    0.053    0.846   23.250    7.200
     21.850  407.929    0.770    0.033    0.000    0.087    0.671   22.939    7.033
     21.860  405.786    0.929    0.134    0.033    0.106    0.754   22.962    7.054
     21.870  404.359    1.035    0.134    0.033    0.080    0.785   22.499    7.150
     21.880  404.030    1.081    0.100    0.134    0.053    0.846   22.736    6.844
     21.890  406.227    0.910    0.167    0.100    0.027    0.659   23.184    6.274
     21.900  405.378    1.176    0.201    0.000    0.053    0.974   23.536    6.371
     21.910  403.951    0.956    0.194    0.033    0.027    0.914   22.916    6.427
     21.920  402.457    0.982    0.134    0.033    0.027    0.671   23.320    6.478
     21.930  403.099    1.088    0.167    0.033    0.027    0.576   23.081    6.781
     21.940  407.922    1.096    0.134    0.000    0.106    0.861   22.967    6.383
     21.950  407.865    1.282    0.138    0.033    0.080    0.747   24.082    7.033
     21.960  407.179    1.240    0.000    0.000    0.027    0.970   23.051    6.439
     21.970  407.663    1.153    0.033    0.000    0.000    0.846   24.100    6.841
     21.980  407.839    1.107    0.000    0.027    0.061    0.907   23.927    6.883
     21.990  406.898    1.134    0.067    0.033    0.080    0.732   23.618    7.212
     22.000  406.828    1.202    0.033    0.000    0.106    0.679   23.763    7.142
     22.010  413.776    1.088    0.134    0.033    0.106    0.690   24.367    6.910
     22.020  414.754    1.153    0.276    0.033    0.053    0.826   23.913    7.532
     22.030  412.168    1.096    0.167    0.067    0.053    0.622   23.736    6.838
     22.040  412.773    1.123    0.105    0.067    0.027    0.846   24.003    6.617
     22.050  408.370    1.096    0.134    0.100    0.053    0.675   22.984    6.374
     22.060  410.252    1.035    0.205    0.134    0.053    0.702   24.002    6.596
     22.070  407.345    1.096    0.138    0.100    0.140    0.652   23.192    6.911
     22.080  410.667    1.206    0.167    0.033    0.140    0.607   23.242    6.940
     22.090  408.014    1.320    0.000    0.033    0.027    0.687   23.070    6.702
     22.100  408.779    1.195    0.105    0.134    0.053    0.626   24.067    6.865
     22.110  406.569    1.069    0.033    0.105    0.000    0.777   23.365    6.493
     22.120  411.165    1.202    0.100    0.067    0.000    0.812   23.881    6.595
     22.130  411.358    1.494    0.067    0.100    0.061    0.610   24.166    7.042
     22.140  407.252    1.232    0.000    0.134    0.106    0.758   23.311    6.512
     22.150  406.905    1.471    0.038    0.100    0.000    0.940   22.850    6.254
     22.160  410.725    1.176    0.105    0.067    0.053    0.698   23.416    6.311
     22.170  409.890    1.365    0.000    0.067    0.053    0.743   23.429    6.263
     22.180  408.140    1.437    0.027    0.067    0.053    0.599   24.063    6.117
     22.190  408.372    1.274    0.038    0.100    0.053    0.675   23.142    6.567
     22.200  406.951    1.221    0.033    0.033    0.087    0.808   23.130    6.573
     22.210  409.505    1.213    0.105    0.100    0.000    0.512   23.515    6.703
     22.220  408.039    1.160    0.033    0.100    0.027    0.834   22.603    7.043
     22.230  409.457    1.115    0.098    0.067    0.000    0.804   22.359    7.270
     22.240  413.605    1.123    0.134    0.105    0.080    0.758   22.575    6.728
     22.250  415.423    1.229    0.201    0.000    0.080    0.652   23.503    6.814
     22.260  411.026    1.225    0.167    0.033    0.053    0.485   22.314    6.360
     22.270  406.917    1.339    0.227    0.105    0.080    0.478   22.066    6.758
     22.280  410.871    1.176    0.134    0.033    0.053    0.679   22.402    6.874
     22.290  409.224    1.020    0.067    0.033    0.080    0.891   23.013    7.170
     22.300  408.862    1.096    0.071    0.000    0.053    0.645   22.445    6.918
     22.310  411.920    0.903    0.067    0.033    0.053    0.629   23.354    6.789
     22.320  409.372    1.213    0.033    0.067    0.053    0.603   22.009    7.164
     22.330  410.793    0.929    0.138    0.067    0.080    0.482   22.677    6.985
     22.340  411.086    1.073    0.060    0.067    0.140    0.482   22.596    6.997
     22.350  406.098    1.168    0.038    0.033    0.027    0.542   22.123    7.373
     22.360  407.180    1.206    0.038    0.067    0.027    0.637   22.674    6.598
     22.370  405.290    1.308    0.000    0.000    0.053    0.849   21.888    6.688
     22.380  404.004    1.202    0.033    0.067    0.053    0.686   22.455    6.532
     22.390  405.676    1.069    0.000    0.033    0.053    0.758   22.528    6.291
     22.400  407.028    0.956    0.105    0.033    0.053    0.618   22.741    6.511
     22.410  407.516    1.126    0.000    0.033    0.000    0.808   22.776    6.690
     22.420  408.304    1.168    0.033    0.033    0.053    0.762   23.614    6.642
     22.430  410.230    1.141    0.038    0.033    0.053    0.679   23.928    7.187
     22.440  407.984    1.096    0.000    0.071    0.061    0.788   24.305    6.296
     22.450  403.758    1.176    0.000    0.071    0.053    0.804   22.571    5.842
     22.460  407.463    1.240    0.071    0.000    0.114    0.819   24.137    6.100
     22.470  401.644    0.982    0.000    0.033    0.053    0.743   22.785    6.333
     22.480  405.653    1.107    0.000    0.033    0.027    0.732   23.435    6.124
     22.490  404.221    1.141    0.000    0.067    0.053    0.793   23.808    6.554
     22.500  407.901    0.982    0.000    0.000    0.027    0.891   22.851    6.460
     22.510  409.458    1.115    0.067    0.067    0.080    1.005   23.493    7.245
     22.520  406.785    1.274    0.060    0.033    0.106    0.713   23.001    6.874
     22.530  410.976    1.035    0.100    0.033    0.053    0.679   23.158    6.934
     22.540  405.834    1.111    0.067    0.067    0.087    0.618   23.374    7.192
     22.550  407.959    1.282    0.033    0.033    0.027    0.785   23.133    6.502
     22.560  409.103    1.088    0.064    0.067    0.080    0.793   23.530    6.782
     22.570  407.066    1.141    0.000    0.000    0.061    0.914   23.397    6.465
     22.580  406.947    1.206    0.000    0.067    0.080    0.785   22.121    6.714
     22.590  408.664    1.096    0.071    0.033    0.087    0.717   23.438    6.675
     22.600  411.113    1.100    0.033    0.071    0.140    0.687   23.501    6.527
     22.610  406.217    0.929    0.033    0.100    0.053    0.876   22.787    6.373
     22.620  409.893    1.100    0.071    0.071    0.053    0.812   23.316    6.500
     22.630  408.693    1.016    0.000    0.138    0.000    0.755   23.085    6.079
     22.640  407.126    1.047    0.100    0.033    0.053    0.880   22.992    6.462
     22.650  407.100    1.123    0.094    0.000    0.114    0.724   23.058    6.348
     22.660  408.743    1.232    0.000    0.067    0.027    0.732   23.434    6.643
     22.670  404.533    1.160    0.033    0.060    0.080    0.925   23.483    6.095
     22.680  407.144    1.339    0.000    0.071    0.053    0.982   22.894    6.137
     22.690  405.392    1.202    0.000    0.033    0.167    0.872   22.791    6.812
     22.700  404.695    1.441    0.094    0.000    0.133    0.766   23.172    6.297
     22.710  406.217    1.229    0.067    0.033    0.080    0.645   22.359    6.270
     22.720  409.182    1.327    0.033    0.033    0.027    1.027   22.161    6.751
     22.730  408.457    1.244    0.000    0.033    0.114    0.724   22.078    6.620
     22.740  409.347    0.993    0.033    0.033    0.053    0.664   23.238    6.776
     22.750  413.245    1.206    0.027    0.033    0.087    0.732   23.159    6.729
     22.760  411.745    1.255    0.067    0.067    0.053    0.671   22.589    6.913
     22.770  407.185    1.126    0.000    0.067    0.106    0.769   22.307    6.730
     22.780  409.381    0.990    0.000    0.105    0.106    0.618   23.170    6.249
     22.790  408.430    1.505    0.000    0.067    0.114    0.607   22.289    6.713
     22.800  407.288    1.270    0.033    0.033    0.106    0.796   22.673    6.488
     22.810  409.906    1.126    0.000    0.138    0.140    0.698   22.985    6.162
     22.820  405.992    1.244    0.000    0.105    0.000    0.671   22.069    6.870
     22.830  407.242    1.255    0.071    0.105    0.053    0.649   23.226    6.671
     22.840  408.973    1.141    0.000    0.105    0.053    0.671   23.063    6.935
     22.850  408.689    1.221    0.067    0.138    0.080    0.717   24.027    6.944
     22.860  408.819    1.134    0.033    0.100    0.114    0.569   22.823    6.697
     22.870  407.033    1.047    0.071    0.060    0.080    0.637   22.835    6.267
     22.880  410.869    1.096    0.033    0.134    0.080    0.652   22.682    6.630
     22.890  407.282    0.937    0.000    0.105    0.080    0.550   23.785    6.972
     22.900  409.853    0.849    0.038    0.100    0.053    0.830   23.497    6.476
     22.910  411.034    1.206    0.000    0.067    0.106    0.531   22.306    6.508
     22.920  411.293    0.963    0.033    0.033    0.080    0.740   23.296    6.731
     22.930  409.638    1.062    0.033    0.067    0.080    0.550   21.926    6.387
     22.940  409.448    0.956    0.038    0.033    0.140    0.637   21.534    6.434
     22.950  414.124    0.823    0.100    0.105    0.220    0.633   23.080    6.425
     22.960  409.625    1.232    0.027    0.105    0.080    0.645   22.245    6.398
     22.970  409.170    1.206    0.000    0.138    0.114    0.668   22.522    6.633
     22.980  409.346    1.100    0.060    0.134    0.106    0.834   22.277    6.550
     22.990  407.812    0.929    0.060    0.172    0.080    0.705   22.418    6.507
     23.000  405.693    0.967    0.105    0.138    0.053    0.610   22.288    6.555
     23.010  406.972    1.267    0.000    0.105    0.106    0.538   23.079    6.301
     23.020  407.970    1.096    0.000    0.094    0.080    0.527   22.856    6.206
     23.030  407.674    1.354    0.033    0.100    0.080    0.660   22.453    6.643
     23.040  408.426    1.232    0.000    0.138    0.106    0.785   23.210    6.749
     23.050  406.680    1.062    0.033    0.067    0.053    0.766   21.882    6.863
     23.060  408.617    1.168    0.067    0.100    0.106    0.758   22.026    6.677
     23.070  407.993    1.240    0.105    0.067    0.053    0.785   21.465    6.104
     23.080  407.375    1.149    0.033    0.067    0.080    0.524   22.426    6.482
     23.090  408.694    1.069    0.100    0.105    0.114    0.652   22.855    6.228
     23.100  407.641    1.471    0.060    0.100    0.133    0.451   22.378    6.753
     23.110  406.818    1.009    0.000    0.033    0.133    0.758   21.538    6.401
     23.120  408.363    1.123    0.000    0.138    0.106    0.485   23.099    6.874
     23.130  408.096    1.069    0.000    0.138    0.027    0.679   23.012    6.818
     23.140  411.188    0.903    0.067    0.100    0.053    0.766   24.028    7.322
     23.150  412.515    1.176    0.000    0.100    0.080    0.740   23.121    6.654
     23.160  406.871    1.149    0.094    0.105    0.114    0.580   22.966    6.333
     23.170  411.719    1.248    0.033    0.067    0.193    0.724   23.357    6.908
     23.180  409.709    1.179    0.067    0.138    0.106    0.599   24.241    5.968
     23.190  406.316    1.035    0.100    0.138    0.106    0.406   23.809    6.624
     23.200  404.907    1.126    0.165    0.134    0.053    0.751   22.998    7.052
     23.210  411.475    1.035    0.033    0.067    0.114    0.827   22.664    6.797
     23.220  409.427    1.100    0.000    0.100    0.114    0.732   22.379    6.657
     23.230  409.778    0.849    0.033    0.033    0.140    0.865   22.639    6.055
     23.240  408.848    1.020    0.033    0.033    0.053    0.645   23.390    6.667
     23.250  406.763    1.126    0.067    0.067    0.106    0.660   22.362    6.576
     23.260  410.445    1.187    0.000    0.071    0.167    1.001   23.677    6.374
     23.270  411.530    1.047    0.033    0.138    0.080    0.804   24.146    6.451
     23.280  411.701    1.126    0.000    0.033    0.114    0.732   24.006    7.004
     23.290  411.026    1.031    0.033    0.033    0.167    0.637   23.501    6.743
     23.300  414.767    0.993    0.033    0.067    0.133    0.796   23.465    6.980
     23.310  408.454    0.982    0.033    0.138    0.053    0.743   23.019    6.484
     23.320  414.166    1.001    0.067    0.138    0.106    0.910   23.026    6.993
     23.330  413.574    0.929    0.033    0.067    0.027    0.679   23.935    6.867
     23.340  410.221    1.320    0.000    0.172    0.080    0.800   22.602    6.670
     23.350  412.729    1.062    0.033    0.067    0.106    0.849   23.004    6.413
     23.360  410.690    1.047    0.000    0.067    0.106    0.705   23.640    6.547
     23.370  409.591    1.035    0.027    0.172    0.034    0.565   23.082    6.411
     23.380  410.338    0.929    0.033    0.100    0.114    0.633   22.714    6.437
     23.390  412.411    1.020    0.033    0.100    0.140    0.835   23.832    6.434
     23.400  410.299    1.134    0.033    0.067    0.106    0.584   23.506    6.282
     23.410  410.608    1.020    0.071    0.067    0.087    0.694   22.695    6.060
     23.420  410.182    0.967    0.060    0.105    0.053    0.762   23.338    6.177
     23.430  410.473    1.240    0.100    0.138    0.053    0.853   24.112    6.257
     23.440  410.587    1.293    0.067    0.067    0.061    0.800   23.416    6.350
     23.450  410.321    1.123    0.000    0.067    0.087    0.766   22.963    6.479
     23.460  410.322    1.100    0.100    0.067    0.053    1.046   23.623    6.353
     23.470  408.495    1.320    0.033    0.067    0.053    1.032   23.336    6.663
     23.480  407.011    0.887    0.060    0.138    0.087    0.955   24.663    6.547
     23.490  411.406    0.948    0.033    0.033    0.027    0.751   24.081    6.381
     23.500  410.027    1.100    0.033    0.033    0.133    1.145   23.436    6.334
     23.510  408.909    1.206    0.033    0.067    0.053    0.944   24.070    6.358
     23.520  411.911    1.096    0.027    0.067    0.080    0.633   23.026    6.860
     23.530  411.163    1.141    0.000    0.167    0.140    1.107   22.745    6.572
     23.540  412.712    0.929    0.067    0.060    0.087    0.731   23.429    6.536
     23.550  408.063    1.195    0.100    0.094    0.087    0.732   22.153    6.484
     23.560  409.504    0.903    0.000    0.067    0.053    0.690   22.538    6.357
     23.570  407.156    1.320    0.000    0.067    0.027    0.561   22.649    6.515
     23.580  408.825    1.141    0.000    0.033    0.034    0.626   22.139    6.465
     23.590  411.780    1.202    0.033    0.100    0.133    0.751   24.063    6.724
     23.600  410.149    1.088    0.067    0.100    0.053    0.827   22.674    6.731
     23.610  411.536    1.255    0.000    0.067    0.061    0.652   23.544    6.859
     23.620  409.771    0.956    0.027    0.134    0.053    0.872   23.150    6.434
     23.630  411.306    1.009    0.033    0.100    0.027    0.618   23.479    6.390
     23.640  412.127    1.009    0.000    0.100    0.053    0.758   23.624    6.729
     23.650  411.445    1.088    0.165    0.033    0.087    0.705   23.712    6.659
     23.660  414.213    1.107    0.067    0.067    0.114    0.515   23.275    6.214
     23.670  412.880    0.876    0.033    0.067    0.114    0.732   23.016    6.925
     23.680  411.128    1.088    0.127    0.067    0.080    0.705   22.636    6.982
     23.690  415.711    1.153    0.067    0.033    0.106    0.606   22.964    6.908
     23.700  413.985    1.126    0.000    0.033    0.027    0.668   23.208    6.486
     23.710  414.717    1.088    0.100    0.172    0.133    0.861   23.824    6.387
     23.720  415.143    1.339    0.094    0.033    0.114    0.721   24.032    6.644
     23.730  413.401    0.993    0.067    0.067    0.133    0.747   23.760    7.014
     23.740  415.492    0.857    0.033    0.033    0.027    0.838   22.871    6.499
     23.750  412.032    0.940    0.000    0.067    0.114    0.914   22.953    6.259
     23.760  413.817    1.134    0.033    0.067    0.087    0.812   23.666    6.499
     23.770  415.396    1.062    0.071    0.033    0.114    0.914   23.614    6.631
     23.780  413.132    1.100    0.000    0.033    0.053    1.023   23.360    6.496
     23.790  414.122    0.929    0.060    0.033    0.114    1.085   23.330    6.182
     23.800  412.043    1.062    0.098    0.033    0.106    0.929   23.524    6.489
     23.810  413.628    0.903    0.000    0.138    0.061    0.971   23.534    6.430
     23.820  407.076    1.054    0.033    0.138    0.027    0.808   23.059    6.436
     23.830  408.585    1.028    0.067    0.033    0.053    0.857   22.814    6.510
     23.840  413.519    0.993    0.067    0.071    0.133    0.645   22.656    6.539
     23.850  413.131    0.903    0.067    0.067    0.167    0.793   23.616    6.372
     23.860  413.769    1.062    0.033    0.138    0.106    0.918   23.161    6.033
     23.870  411.204    1.073    0.067    0.105    0.106    0.944   23.509    6.040
     23.880  410.369    1.062    0.071    0.071    0.027    0.565   21.699    6.206
     23.890  414.953    0.876    0.094    0.033    0.133    0.812   22.436    5.967
     23.900  414.997    1.009    0.027    0.071    0.061    0.766   23.021    6.263
     23.910  409.746    0.903    0.033    0.105    0.053    0.910   22.147    6.308
     23.920  409.071    1.088    0.000    0.067    0.053    0.975   22.643    6.233
     23.930  413.162    1.141    0.105    0.000    0.133    0.884   22.271    6.117
     23.940  414.437    1.293    0.033    0.033    0.053    0.770   23.328    6.640
     23.950  413.055    1.054    0.000    0.100    0.000    0.599   23.255    6.187
     23.960  413.679    1.035    0.067    0.033    0.027    0.705   23.646    5.973
     23.970  417.275    1.009    0.000    0.100    0.053    0.482   23.851    6.349
     23.980  411.914    1.126    0.000    0.067    0.114    0.660   22.971    5.658
     23.990  414.971    1.035    0.033    0.138    0.053    0.573   23.395    5.806
     24.000  414.012    1.069    0.038    0.105    0.140    0.740   23.782    6.220
     24.010  414.006    1.312    0.033    0.000    0.133    0.717   23.324    6.098
     24.020  414.027    1.176    0.000    0.105    0.080    0.610   23.651    6.506
     24.030  416.936    1.248    0.000    0.067    0.080    0.812   24.029    6.309
     24.040  414.636    1.229    0.033    0.067    0.027    0.615   23.447    5.942
     24.050  416.663    1.062    0.000    0.067    0.053    0.671   24.131    6.265
     24.060  415.669    1.282    0.071    0.138    0.080    1.016   23.235    5.950
     24.070  409.682    1.081    0.033    0.071    0.080    0.698   23.584    6.404
     24.080  414.322    0.914    0.100    0.067    0.106    0.960   24.214    6.119
     24.090  413.514    1.240    0.094    0.067    0.087    0.724   24.062    6.010
     24.100  415.908    0.990    0.071    0.105    0.053    0.819   23.473    6.063
     24.110  412.741    1.232    0.100    0.067    0.053    0.774   23.233    6.790
     24.120  412.570    1.047    0.033    0.067    0.106    0.804   23.285    6.635
     24.130  413.166    0.940    0.000    0.071    0.080    0.804   23.475    6.181
     24.140  408.036    1.232    0.033    0.067    0.027    0.857   24.001    5.839
     24.150  411.135    1.031    0.000    0.105    0.087    0.698   23.342    6.122
     24.160  418.030    1.137    0.033    0.105    0.106    0.622   22.915    6.315
     24.170  412.092    1.020    0.000    0.033    0.053    0.690   23.599    6.420
     24.180  412.710    0.982    0.027    0.033    0.080    0.740   23.617    5.730
     24.190  411.301    1.088    0.000    0.071    0.106    0.865   22.685    5.770
     24.200  412.823    1.240    0.033    0.105    0.114    0.985   22.141    5.893
     24.210  410.662    1.081    0.000    0.105    0.080    0.849   23.146    6.261
     24.220  415.606    1.187    0.000    0.067    0.053    0.758   24.189    6.368
     24.230  415.517    1.126    0.033    0.071    0.053    0.698   23.039    6.044
     24.240  409.963    0.861    0.100    0.033    0.080    0.705   23.302    6.144
     24.250  411.311    0.781    0.033    0.067    0.148    0.527   23.501    6.427
     24.260  409.748    0.849    0.105    0.033    0.053    0.717   23.084    6.362
     24.270  416.126    1.107    0.067    0.033    0.053    0.830   23.130    6.682
     24.280  412.665    1.073    0.033    0.071    0.091    0.766   23.248    6.642
     24.290  417.568    1.009    0.100    0.105    0.080    0.990   23.594    5.996
     24.300  414.213    0.982    0.000    0.138    0.053    0.819   23.466    6.308
     24.310  416.920    1.054    0.067    0.067    0.087    0.762   23.812    6.815
     24.320  414.979    1.088    0.000    0.067    0.080    0.781   23.227    6.617
     24.330  414.859    0.982    0.033    0.067    0.106    0.751   23.003    6.440
     24.340  410.883    1.081    0.000    0.038    0.080    0.671   24.375    6.766
     24.350  414.209    1.035    0.105    0.071    0.106    0.686   23.894    6.417
     24.360  412.500    1.255    0.033    0.067    0.114    0.641   23.597    6.847
     24.370  414.146    1.009    0.060    0.105    0.087    0.766   23.086    7.057
     24.380  412.492    1.069    0.033    0.000    0.080    0.618   22.982    6.453
     24.390  413.399    1.031    0.027    0.000    0.080    0.652   23.476    6.451
     24.400  412.373    1.221    0.000    0.105    0.106    0.474   22.912    5.814
     24.410  411.412    1.429    0.094    0.100    0.080    0.751   23.238    6.147
     24.420  412.767    1.195    0.033    0.033    0.053    0.493   23.732    6.167
     24.430  413.442    1.410    0.067    0.033    0.053    0.698   23.670    5.841
     24.440  411.719    1.213    0.067    0.038    0.053    0.625   24.511    6.320
     24.450  410.452    1.301    0.000    0.038    0.053    0.478   23.465    6.562
     24.460  413.554    1.202    0.033    0.038    0.106    0.557   23.716    6.530
     24.470  408.530    1.221    0.060    0.038    0.053    0.664   23.690    5.325
     24.480  407.472    1.335    0.000    0.067    0.053    0.740   23.644    6.589
     24.490  408.787    1.297    0.000    0.067    0.080    0.740   23.688    5.485
     24.500  414.686    1.365    0.027    0.000    0.114    0.758   23.871    6.334
     24.510  409.263    1.301    0.064    0.033    0.114    1.084   23.691    5.989
     24.520  412.863    1.354    0.100    0.071    0.087    0.846   24.587    5.870
     24.530  409.274    1.221    0.033    0.105    0.080    0.883   24.012    6.206
     24.540  412.193    1.035    0.033    0.033    0.027    0.690   24.218    6.476
     24.550  413.604    1.069    0.094    0.105    0.080    0.641   22.990    6.319
     24.560  410.653    1.282    0.094    0.033    0.080    0.656   23.282    6.515
     24.570  409.942    1.073    0.033    0.105    0.053    0.815   22.349    6.178
     24.580  410.842    1.176    0.027    0.071    0.027    0.853   23.510    6.432
     24.590  409.554    1.259    0.033    0.033    0.080    0.918   22.549    6.684
     24.600  411.873    1.270    0.071    0.033    0.034    0.830   23.177    6.452
     24.610  414.187    1.153    0.067    0.071    0.053    0.626   24.165    6.216
     24.620  410.265    1.081    0.071    0.067    0.114    0.796   22.167    6.516
     24.630  411.179    1.190    0.067    0.033    0.080    0.789   23.588    6.498
     24.640  408.332    1.035    0.027    0.105    0.053    0.774   22.606    6.809
     24.650  412.059    1.069    0.000    0.071    0.114    0.705   22.895    6.804
     24.660  409.055    1.137    0.033    0.033    0.087    0.515   23.439    6.294
     24.670  408.451    1.274    0.067    0.167    0.053    0.603   23.458    6.122
     24.680  406.514    1.126    0.033    0.100    0.080    0.622   23.686    6.203
     24.690  410.810    0.929    0.000    0.100    0.000    0.618   23.693    5.668
     24.700  411.348    0.903    0.033    0.100    0.061    0.732   23.467    6.120
     24.710  411.585    0.717    0.067    0.033    0.053    0.740   22.719    6.547
     24.720  410.624    1.062    0.027    0.000    0.080    0.732   23.746    6.242
     24.730  410.808    1.339    0.000    0.071    0.080    0.883   23.108    6.902
     24.740  409.255    0.876    0.033    0.033    0.133    0.781   22.659    7.039
     24.750  409.183    1.035    0.067    0.033    0.106    0.701   22.869    6.711
     24.760  409.053    1.069    0.033    0.000    0.080    0.724   22.746    6.544
     24.770  411.096    1.028    0.033    0.033    0.053    0.584   23.449    6.604
     24.780  412.023    1.058    0.033    0.067    0.053    0.800   23.528    6.298
     24.790  412.400    1.153    0.100    0.105    0.053    0.849   23.327    6.318
     24.800  412.487    1.195    0.134    0.067    0.106    0.770   24.699    6.300
     24.810  407.864    1.206    0.100    0.067    0.087    0.777   22.973    6.519
     24.820  413.787    1.134    0.067    0.100    0.053    1.008   24.461    6.460
     24.830  412.195    1.035    0.000    0.071    0.053    0.861   24.159    6.450
     24.840  411.908    0.823    0.067    0.138    0.080    1.004   23.990    7.082
     24.850  410.232    0.956    0.067    0.067    0.106    0.951   23.688    6.955
     24.860  406.527    1.096    0.033    0.067    0.106    0.721   24.141    7.222
     24.870  407.607    0.990    0.100    0.100    0.114    0.527   23.675    6.994
     24.880  409.899    1.069    0.134    0.105    0.053    0.587   24.460    6.530
     24.890  406.345    0.876    0.232    0.033    0.027    0.656   24.072    6.801
     24.900  407.702    1.088    0.134    0.067    0.053    0.641   24.333    6.966
     24.910  410.600    1.126    0.067    0.033    0.106    0.637   23.932    7.083
     24.920  410.486    1.035    0.205    0.138    0.087    0.663   22.997    7.781
     24.930  411.550    0.929    0.134    0.105    0.080    0.406   24.155    7.159
     24.940  413.722    1.100    0.134    0.071    0.080    0.447   23.304    6.880
     24.950  416.968    0.823    0.134    0.067    0.106    0.610   23.736    7.012
     24.960  413.443    1.001    0.100    0.067    0.080    0.504   24.129    7.085
     24.970  411.618    0.823    0.167    0.105    0.106    0.663   23.910    7.066
     24.980  411.885    0.770    0.100    0.067    0.080    0.614   23.779    7.035
     24.990  414.487    1.009    0.094    0.105    0.133    0.546   23.593    6.642
     25.000  414.929    0.993    0.067    0.067    0.140    0.592   23.329    6.750
     25.010  415.686    0.956    0.127    0.138    0.140    0.538   23.930    6.528
     25.020  411.834    1.107    0.134    0.033    0.114    0.580   23.234    6.575
     25.030  414.084    1.361    0.134    0.067    0.080    0.641   22.973    6.394
     25.040  412.551    1.126    0.100    0.033    0.106    0.565   23.359    7.493
     25.050  416.525    1.240    0.134    0.071    0.133    0.712   24.085    7.452
     25.060  414.212    1.137    0.100    0.038    0.027    0.610   23.455    7.247
     25.070  410.098    1.047    0.134    0.138    0.053    0.705   23.127    6.950
     25.080  413.078    0.940    0.067    0.105    0.080    0.542   23.212    7.532
     25.090  411.880    1.016    0.134    0.100    0.053    0.656   23.159    7.223
     25.100  411.370    1.301    0.033    0.067    0.053    0.583   23.087    7.285
     25.110  410.702    1.153    0.134    0.000    0.080    0.644   23.575    7.027
     25.120  410.944    1.043    0.100    0.138    0.167    0.660   22.349    6.909
     25.130  412.854    0.910    0.067    0.067    0.106    0.573   23.249    7.630
     25.140  412.378    1.229    0.134    0.100    0.053    0.595   22.213    6.977
     25.150  410.759    1.073    0.134    0.033    0.140    0.572   22.709    6.591
     25.160  412.000    1.149    0.167    0.033    0.106    0.504   23.786    6.423
     25.170  410.531    1.240    0.134    0.105    0.106    0.652   23.043    7.032
     25.180  414.423    1.168    0.100    0.105    0.106    0.565   24.042    6.687
     25.190  406.240    1.320    0.160    0.033    0.140    0.474   22.722    6.592
     25.200  407.488    0.956    0.100    0.067    0.080    0.557   22.860    7.025
     25.210  408.915    1.141    0.100    0.138    0.053    0.698   22.365    6.736
     25.220  411.756    1.335    0.067    0.033    0.000    0.648   23.711    6.874
     25.230  408.973    1.164    0.060    0.067    0.027    0.637   23.485    6.727
     25.240  412.784    1.062    0.094    0.033    0.061    0.663   24.112    7.230
     25.250  411.512    1.088    0.100    0.033    0.114    0.724   23.578    6.883
     25.260  410.833    1.009    0.100    0.033    0.027    0.421   24.143    6.164
     25.270  410.264    1.100    0.138    0.033    0.080    0.702   24.151    6.629
     25.280  406.457    1.293    0.100    0.033    0.080    0.413   23.288    6.471
     25.290  411.690    0.876    0.067    0.067    0.159    0.607   23.793    6.605
     25.300  413.180    1.202    0.127    0.000    0.175    0.553   23.474    6.895
     25.310  407.504    1.081    0.033    0.033    0.140    0.534   23.880    6.385
     25.320  403.469    0.929    0.067    0.033    0.106    0.671   23.154    6.447
     25.330  411.804    1.149    0.033    0.067    0.027    0.387   23.186    6.959
     25.340  407.064    1.202    0.067    0.000    0.140    0.698   22.902    6.233
     25.350  411.728    1.073    0.134    0.105    0.080    0.565   22.301    7.061
     25.360  406.225    1.054    0.134    0.067    0.080    0.466   22.695    6.181
     25.370  410.364    1.088    0.067    0.033    0.091    0.724   22.640    6.845
     25.380  410.851    1.009    0.033    0.033    0.027    0.557   22.625    6.540
     25.390  408.009    1.176    0.100    0.067    0.053    0.576   22.497    6.466
     25.400  412.462    1.195    0.134    0.100    0.080    0.591   22.622    6.157
     25.410  411.556    1.126    0.100    0.100    0.053    0.743   22.365    7.156
     25.420  410.864    1.282    0.100    0.038    0.061    0.615   21.861    6.832
     25.430  410.905    1.407    0.067    0.100    0.000    0.800   22.450    6.955
     25.440  410.310    1.308    0.100    0.033    0.027    0.531   22.720    6.970
     25.450  416.399    1.255    0.167    0.033    0.114    0.713   23.014    6.625
     25.460  415.291    1.244    0.167    0.067    0.053    0.698   22.414    7.019
     25.470  411.295    1.062    0.067    0.033    0.053    0.758   23.386    6.994
     25.480  412.342    1.232    0.067    0.067    0.000    0.565   22.365    6.935
     25.490  412.231    1.229    0.094    0.033    0.087    0.761   22.428    7.083
     25.500  411.244    1.096    0.067    0.100    0.087    0.735   23.752    6.782
     25.510  409.606    1.195    0.094    0.100    0.000    0.637   23.140    6.817
     25.520  413.486    1.172    0.100    0.067    0.027    0.770   23.121    6.569
     25.530  415.617    1.206    0.000    0.000    0.027    0.747   23.561    7.067
     25.540  410.993    1.123    0.067    0.033    0.080    0.592   22.817    6.629
     25.550  411.679    1.126    0.067    0.067    0.080    0.493   22.492    6.600
     25.560  411.170    1.088    0.067    0.067    0.053    0.564   22.976    6.479
     25.570  414.688    1.308    0.100    0.067    0.027    0.645   22.307    6.016
     25.580  413.170    1.274    0.033    0.067    0.106    0.584   22.121    6.828
     25.590  413.140    1.248    0.027    0.100    0.053    0.606   22.514    6.320
     25.600  413.366    1.168    0.067    0.033    0.000    0.663   22.731    6.269
     25.610  409.898    1.149    0.098    0.033    0.080    0.777   22.233    5.928
     25.620  410.657    1.141    0.033    0.067    0.053    0.538   22.568    6.065
     25.630  411.690    1.077    0.000    0.138    0.027    0.759   23.163    6.449
     25.640  415.188    1.077    0.000    0.033    0.027    0.687   23.439    6.166
     25.650  412.713    1.107    0.100    0.172    0.053    0.565   22.549    6.013
     25.660  417.967    1.134    0.134    0.172    0.106    0.645   23.725    6.300
     25.670  413.049    1.141    0.067    0.100    0.027    0.626   23.522    6.047
     25.680  416.188    1.259    0.100    0.067    0.106    0.527   24.367    5.762
     25.690  414.475    1.168    0.127    0.134    0.106    0.626   23.294    6.377
     25.700  412.203    1.141    0.167    0.100    0.027    0.626   23.146    6.315
     25.710  411.202    1.361    0.194    0.100    0.080    0.652   22.405    6.156
     25.720  413.706    1.168    0.100    0.067    0.106    0.553   23.611    6.504
     25.730  410.936    1.259    0.134    0.100    0.106    0.565   23.349    6.037
     25.740  414.371    1.350    0.167    0.100    0.027    0.667   23.630    5.937
     25.750  412.553    1.009    0.167    0.033    0.106    0.557   22.398    6.254
     25.760  406.169    1.016    0.127    0.100    0.080    0.546   22.850    6.410
     25.770  404.865    1.195    0.067    0.000    0.080    0.406   22.790    6.027
     25.780  405.626    1.069    0.134    0.071    0.080    0.520   21.463    6.507
     25.790  408.271    1.134    0.100    0.067    0.080    0.717   22.642    6.502
     25.800  407.380    1.221    0.201    0.033    0.053    0.644   22.372    6.322
     25.810  411.167    1.009    0.100    0.067    0.091    0.652   22.555    6.267
     25.820  407.748    1.176    0.134    0.067    0.080    0.508   22.840    6.361
     25.830  409.919    1.179    0.194    0.067    0.053    0.576   22.801    6.275
     25.840  406.990    1.134    0.100    0.100    0.027    0.440   22.567    6.699
     25.850  406.541    1.217    0.100    0.067    0.114    0.732   22.673    6.768
     25.860  408.550    1.153    0.067    0.033    0.106    0.687   23.217    6.588
     25.870  410.094    1.047    0.067    0.033    0.053    0.793   22.747    6.355
     25.880  410.220    1.149    0.100    0.033    0.133    0.663   22.643    6.598
     25.890  406.205    1.016    0.067    0.067    0.027    0.584   22.332    6.476
     25.900  412.226    1.195    0.100    0.033    0.080    0.467   23.037    6.791
     25.910  409.558    1.285    0.067    0.100    0.106    0.565   23.187    6.818
     25.920  406.647    1.248    0.033    0.067    0.061    0.554   23.103    6.495
     25.930  406.898    1.225    0.033    0.100    0.000    0.520   23.146    6.200
     25.940  408.646    1.392    0.033    0.100    0.027    0.573   23.537    6.864
     25.950  412.898    1.426    0.094    0.134    0.027    0.637   22.975    6.933
     25.960  407.845    1.274    0.033    0.100    0.000    0.603   22.912    6.199
     25.970  406.867    1.168    0.160    0.000    0.000    0.466   24.293    6.861
     25.980  408.800    1.346    0.100    0.033    0.000    0.485   23.466    6.831
     25.990  412.639    1.251    0.100    0.033    0.000    0.687   23.588    6.716
     26.000  411.917    0.956    0.067    0.033    0.027    0.671   23.371    6.928
     26.010  406.183    1.073    0.000    0.067    0.000    0.670   23.679    6.170
     26.020  409.211    1.035    0.000    0.067    0.027    0.546   23.690    6.682
     26.030  411.302    1.062    0.000    0.033    0.027    0.554   23.872    6.334
     26.040  408.653    1.206    0.000    0.105    0.000    0.531   23.114    7.016
     26.050  408.039    1.206    0.000    0.033    0.053    0.368   23.012    6.581
     26.060  411.315    1.179    0.071    0.071    0.027    0.599   24.037    6.641
     26.070  415.562    1.361    0.100    0.067    0.027    0.693   23.978    6.448
     26.080  413.130    1.285    0.033    0.067    0.027    0.690   23.687    6.441
     26.090  408.477    1.069    0.100    0.033    0.080    0.614   23.879    6.445
     26.100  408.701    1.149    0.067    0.134    0.027    0.459   23.116    6.309
     26.110  410.299    1.195    0.100    0.067    0.053    0.493   22.627    6.637
     26.120  408.353    1.168    0.067    0.067    0.027    0.698   23.176    6.590
     26.130  407.031    1.100    0.100    0.067    0.027    0.588   22.995    6.110
     26.140  412.311    1.160    0.100    0.105    0.053    0.531   24.538    6.742
     26.150  410.858    1.255    0.100    0.071    0.027    0.702   22.294    6.861
     26.160  410.869    1.168    0.167    0.105    0.106    0.740   23.729    6.980
     26.170  412.943    1.107    0.138    0.100    0.106    0.565   22.502    6.603
     26.180  411.383    1.195    0.167    0.033    0.106    0.440   22.700    6.820
     26.190  409.773    1.418    0.105    0.000    0.106    0.592   22.627    7.307
     26.200  409.205    1.255    0.067    0.033    0.133    0.872   23.306    6.219
     26.210  411.724    1.115    0.105    0.100    0.106    0.645   23.420    6.628
     26.220  408.299    1.176    0.067    0.138    0.106    0.682   23.135    6.530
     26.230  408.926    1.016    0.100    0.105    0.080    0.724   22.630    6.584
     26.240  412.381    1.016    0.167    0.067    0.053    0.588   23.561    7.125
     26.250  409.032    1.168    0.109    0.067    0.053    0.793   22.266    6.492
     26.260  408.076    1.088    0.134    0.000    0.106    0.637   22.281    5.962
     26.270  405.196    1.168    0.167    0.067    0.106    0.830   22.653    6.631
     26.280  404.233    1.187    0.105    0.033    0.080    0.679   22.328    6.868
     26.290  408.534    1.088    0.134    0.100    0.080    0.592   23.117    6.885
     26.300  409.693    1.107    0.172    0.071    0.080    0.599   23.212    6.266
     26.310  414.419    1.202    0.033    0.067    0.000    0.827   22.708    6.087
     26.320  416.985    1.016    0.067    0.138    0.106    0.538   23.588    6.534
     26.330  415.937    1.361    0.134    0.067    0.106    0.773   23.227    6.192
     26.340  412.521    1.392    0.100    0.033    0.106    0.690   23.003    6.170
     26.350  410.084    1.016    0.134    0.134    0.080    0.698   23.412    6.225
     26.360  416.632    1.176    0.134    0.134    0.027    0.717   23.335    6.464
     26.370  414.378    1.373    0.033    0.067    0.106    0.637   23.483    5.971
     26.380  413.403    1.195    0.167    0.100    0.080    0.682   22.998    6.576
     26.390  416.348    1.327    0.134    0.134    0.106    0.746   23.520    6.034
     26.400  412.900    1.255    0.100    0.100    0.080    0.705   22.796    6.373
     26.410  413.975    1.259    0.134    0.067    0.106    0.660   22.739    6.148
     26.420  415.075    1.487    0.067    0.033    0.080    0.732   22.559    6.910
     26.430  416.669    1.361    0.033    0.033    0.102    0.789   22.825    6.198
     26.440  418.628    1.232    0.100    0.033    0.053    0.698   23.388    6.036
     26.450  415.582    1.195    0.067    0.094    0.080    0.785   23.939    6.352
     26.460  419.228    1.308    0.033    0.100    0.000    0.717   23.454    6.156
     26.470  422.275    1.202    0.100    0.067    0.027    0.637   23.156    6.568
     26.480  417.293    1.289    0.094    0.100    0.087    0.838   22.677    6.343
     26.490  417.267    1.301    0.067    0.067    0.000    0.732   23.850    6.078
     26.500  413.362    1.248    0.033    0.100    0.000    0.812   23.522    6.488
     26.510  418.468    1.441    0.100    0.105    0.000    0.664   23.953    5.902
     26.520  415.893    1.141    0.134    0.067    0.027    0.758   23.549    5.887
     26.530  416.629    1.153    0.033    0.033    0.053    0.645   23.603    6.327
     26.540  418.658    1.149    0.033    0.067    0.000    0.740   24.110    6.370
     26.550  415.753    1.115    0.067    0.033    0.053    0.698   23.876    6.393
     26.560  414.292    1.202    0.167    0.033    0.000    0.879   23.594    6.186
     26.570  416.335    1.274    0.033    0.127    0.053    0.698   23.175    6.168
     26.580  412.803    1.221    0.067    0.100    0.027    0.758   23.313    6.072
     26.590  415.969    1.195    0.067    0.100    0.027    0.679   23.615    6.149
     26.600  409.842    1.195    0.033    0.127    0.000    0.732   22.538    5.579
     26.610  416.142    0.967    0.033    0.105    0.027    0.844   22.995    5.916
     26.620  415.848    1.009    0.067    0.067    0.000    0.735   21.968    5.932
     26.630  415.118    1.035    0.067    0.138    0.000    0.750   23.189    6.868
     26.640  415.862    1.392    0.134    0.060    0.027    0.610   22.022    6.759
     26.650  412.933    1.320    0.067    0.033    0.000    0.686   22.907    6.313
     26.660  409.340    1.365    0.100    0.071    0.000    0.717   23.130    6.471
     26.670  412.414    1.259    0.000    0.105    0.027    0.838   22.330    6.005
     26.680  412.885    1.195    0.067    0.071    0.053    0.766   23.459    6.049
     26.690  416.054    1.195    0.033    0.000    0.053    0.876   22.627    6.093
     26.700  413.505    1.123    0.000    0.000    0.000    0.800   22.050    6.097
     26.710  414.082    1.195    0.000    0.000    0.027    0.660   22.698    6.211
     26.720  415.306    1.195    0.000    0.033    0.027    0.853   23.281    6.546
     26.730  417.543    1.115    0.000    0.105    0.027    0.705   23.399    5.872
     26.740  418.734    1.149    0.000    0.134    0.027    0.766   23.046    6.448
     26.750  414.414    1.107    0.033    0.067    0.027    0.846   22.421    6.048
     26.760  412.753    1.126    0.033    0.033    0.027    0.766   21.970    6.055
     26.770  415.161    1.141    0.000    0.033    0.000    0.819   22.500    6.874
     26.780  413.011    1.137    0.067    0.067    0.027    0.831   22.722    6.209
     26.790  414.313    1.248    0.134    0.100    0.080    0.766   22.637    6.364
     26.800  411.668    0.910    0.134    0.067    0.027    0.804   22.132    6.533
     26.810  416.160    1.267    0.067    0.033    0.053    0.902   22.704    6.394
     26.820  413.163    1.160    0.100    0.033    0.027    0.747   22.947    6.064
     26.830  413.935    1.301    0.000    0.067    0.053    0.671   22.704    6.714
     26.840  414.351    1.206    0.038    0.067    0.027    0.743   22.645    6.565
     26.850  411.201    1.141    0.067    0.067    0.027    0.955   22.183    6.396
     26.860  416.678    1.221    0.000    0.067    0.053    0.751   23.139    6.312
     26.870  415.867    1.312    0.033    0.067    0.000    0.960   22.915    6.771
     26.880  418.355    1.327    0.033    0.067    0.027    0.724   23.627    5.745
     26.890  418.530    1.376    0.033    0.105    0.027    0.967   23.083    6.414
     26.900  417.712    1.168    0.000    0.033    0.000    0.857   23.370    6.570
     26.910  417.722    1.202    0.033    0.067    0.027    0.679   23.005    6.260
     26.920  416.183    1.350    0.033    0.071    0.027    0.690   24.046    6.347
     26.930  416.630    1.259    0.067    0.067    0.027    0.827   23.971    6.358
     26.940  415.831    1.365    0.000    0.100    0.027    0.777   23.796    6.046
     26.950  416.508    1.073    0.033    0.105    0.080    0.918   23.878    5.858
     26.960  410.259    1.232    0.033    0.033    0.117    0.758   23.723    6.067
     26.970  417.102    1.312    0.033    0.067    0.027    0.762   24.284    5.933
     26.980  412.545    1.096    0.067    0.100    0.000    0.921   23.250    6.089
     26.990  415.613    1.088    0.000    0.100    0.000    0.910   24.099    6.309
     27.000  414.670    1.301    0.067    0.033    0.027    0.713   24.317    6.140
     27.010  412.359    1.255    0.071    0.033    0.027    0.865   23.998    5.998
     27.020  411.436    1.229    0.100    0.100    0.000    0.793   23.178    6.662
     27.030  411.755    1.221    0.000    0.067    0.027    0.796   23.799    6.151
     27.040  413.196    1.073    0.067    0.033    0.080    0.804   23.969    6.190
     27.050  415.314    1.229    0.067    0.105    0.027    0.944   23.735    6.373
     27.060  412.016    1.270    0.033    0.105    0.000    0.785   22.683    6.085
     27.070  412.694    1.153    0.033    0.071    0.000    0.785   23.113    6.245
     27.080  410.997    0.963    0.067    0.067    0.027    0.796   22.966    6.006
     27.090  413.988    1.248    0.000    0.138    0.000    0.895   23.651    6.011
     27.100  411.798    1.077    0.033    0.105    0.053    0.709   24.067    6.131
     27.110  410.324    1.084    0.027    0.067    0.027    0.770   24.314    6.281
     27.120  414.000    1.047    0.067    0.067    0.027    0.777   23.936    6.984
     27.130  413.875    1.058    0.100    0.138    0.000    0.812   24.143    6.131
     27.140  413.449    0.993    0.105    0.105    0.000    0.690   23.966    6.752
     27.150  411.005    0.929    0.100    0.105    0.027    0.732   22.929    6.837
     27.160  415.286    0.910    0.100    0.100    0.106    0.906   23.685    6.495
     27.170  412.362    1.065    0.067    0.071    0.053    0.777   23.194    5.917
     27.180  408.433    1.160    0.033    0.105    0.053    0.781   23.391    6.698
     27.190  412.592    0.982    0.100    0.033    0.027    0.694   23.619    6.463
     27.200  412.278    1.028    0.027    0.067    0.027    0.599   22.830    6.587
     27.210  411.111    1.047    0.100    0.100    0.027    0.846   22.844    7.036
     27.220  407.629    1.069    0.033    0.100    0.027    0.701   21.418    6.538
     27.230  413.676    0.990    0.000    0.100    0.027    0.735   23.505    5.700
     27.240  410.235    0.993    0.134    0.134    0.080    0.777   22.430    6.669
     27.250  409.331    0.857    0.100    0.067    0.000    0.751   23.077    6.975
     27.260  412.782    0.887    0.172    0.134    0.053    0.698   21.949    6.398
     27.270  408.990    0.910    0.167    0.067    0.027    0.872   23.397    6.510
     27.280  411.934    1.297    0.100    0.067    0.027    0.713   22.777    6.199
     27.290  412.937    1.069    0.033    0.067    0.027    0.849   24.102    6.946
     27.300  414.971    1.278    0.033    0.138    0.000    0.740   23.532    6.230
     27.310  416.934    1.195    0.000    0.033    0.106    0.751   24.990    6.628
     27.320  413.945    1.100    0.067    0.100    0.027    0.569   24.093    5.990
     27.330  411.810    1.399    0.033    0.105    0.027    0.645   24.259    6.300
     27.340  411.120    1.206    0.033    0.100    0.027    0.618   23.818    6.705
     27.350  412.755    1.255    0.033    0.071    0.027    0.861   23.358    6.303
     27.360  417.372    1.229    0.033    0.131    0.027    0.747   24.087    6.780
     27.370  413.748    1.028    0.000    0.100    0.027    0.744   23.979    6.516
     27.380  409.430    1.020    0.000    0.033    0.091    0.618   23.248    6.182
     27.390  413.424    1.111    0.038    0.094    0.027    0.682   23.546    6.308
     27.400  412.899    1.134    0.033    0.071    0.053    0.717   23.155    6.787
     27.410  411.092    1.009    0.000    0.100    0.053    0.937   22.677    6.241
     27.420  413.151    1.047    0.033    0.105    0.027    0.891   23.248    5.943
     27.430  412.606    1.229    0.100    0.138    0.053    0.994   23.239    5.841
     27.440  413.042    1.141    0.033    0.000    0.053    0.815   22.627    5.905
     27.450  413.938    1.248    0.000    0.071    0.053    0.823   23.652    6.608
     27.460  413.235    1.069    0.033    0.067    0.027    0.967   23.029    6.177
     27.470  413.225    1.100    0.000    0.172    0.053    0.667   23.351    6.358
     27.480  415.082    1.062    0.100    0.067    0.027    0.883   23.516    6.396
     27.490  409.136    1.069    0.067    0.033    0.106    0.857   23.658    5.962
     27.500  411.228    1.016    0.000    0.105    0.000    0.671   23.620    5.626
     27.510  412.226    1.157    0.100    0.105    0.053    0.735   23.405    6.052
     27.520  409.725    1.187    0.067    0.138    0.027    0.758   23.937    6.205
     27.530  412.877    1.123    0.067    0.138    0.000    1.152   24.545    6.098
     27.540  412.346    1.229    0.234    0.105    0.106    1.209   23.932    5.855
     27.550  414.835    0.940    0.100    0.033    0.106    0.815   23.398    6.162
     27.560  412.682    1.100    0.167    0.138    0.080    0.948   23.467    5.869
     27.570  408.219    1.043    0.167    0.067    0.106    1.016   22.939    5.831
     27.580  411.095    1.020    0.167    0.033    0.053    0.868   22.766    6.034
     27.590  413.045    1.047    0.201    0.100    0.053    1.050   24.506    6.432
     27.600  416.017    1.115    0.100    0.067    0.106    0.898   23.841    6.135
     27.610  413.611    1.020    0.100    0.067    0.080    0.849   24.461    6.828
     27.620  416.785    1.020    0.067    0.138    0.080    0.846   24.184    6.692
     27.630  412.375    1.035    0.067    0.067    0.027    0.717   23.363    5.875
     27.640  416.859    1.035    0.194    0.105    0.087    0.963   23.904    6.829
     27.650  414.157    0.993    0.201    0.105    0.114    0.951   24.400    6.131
     27.660  415.839    1.213    0.134    0.100    0.053    0.807   23.740    6.069
     27.670  413.883    1.088    0.201    0.138    0.106    0.971   23.832    6.470
     27.680  416.890    1.115    0.167    0.134    0.106    0.766   25.364    6.295
     27.690  419.133    1.179    0.067    0.060    0.053    0.701   23.923    6.540
     27.700  415.671    1.259    0.067    0.071    0.053    1.020   23.930    6.544
     27.710  414.967    1.062    0.067    0.067    0.106    0.899   23.746    6.394
     27.720  414.206    1.088    0.067    0.033    0.106    0.902   24.016    6.438
     27.730  414.898    1.126    0.134    0.033    0.106    0.921   24.091    6.087
     27.740  417.348    1.168    0.201    0.071    0.106    0.897   24.083    6.455
     27.750  415.041    1.221    0.100    0.033    0.080    0.785   24.056    6.459
     27.760  412.619    1.100    0.134    0.000    0.000    0.902   24.107    6.536
     27.770  415.152    1.088    0.100    0.131    0.106    0.754   24.962    6.255
     27.780  407.483    1.141    0.134    0.094    0.133    0.796   23.760    6.423
     27.790  412.901    1.035    0.100    0.033    0.106    0.838   24.134    6.160
     27.800  411.462    1.035    0.100    0.138    0.053    1.058   23.772    6.083
     27.810  413.845    1.221    0.227    0.138    0.106    0.899   23.942    6.747
     27.820  410.840    1.047    0.201    0.100    0.106    0.981   24.184    6.143
     27.830  413.593    1.365    0.167    0.060    0.053    0.865   23.715    6.086
     27.840  412.329    1.168    0.201    0.000    0.133    0.849   24.443    5.619
     27.850  413.385    1.232    0.234    0.071    0.133    1.042   24.101    6.443
     27.860  413.499    1.062    0.100    0.071    0.080    1.008   24.137    5.984
     27.870  414.206    1.009    0.167    0.067    0.106    0.743   23.871    6.204
     27.880  413.872    1.221    0.134    0.131    0.080    0.754   23.441    5.820
     27.890  411.217    1.035    0.167    0.033    0.106    0.724   23.282    5.992
     27.900  414.656    1.213    0.100    0.000    0.080    0.902   23.599    6.437
     27.910  416.076    1.009    0.167    0.105    0.053    0.785   24.728    6.073
     27.920  414.198    1.035    0.100    0.067    0.106    0.971   24.672    6.072
     27.930  411.807    1.115    0.201    0.071    0.053    0.857   24.176    6.134
     27.940  412.319    0.993    0.100    0.138    0.080    0.819   23.484    5.897
     27.950  408.968    1.047    0.134    0.033    0.106    0.834   23.711    6.132
     27.960  409.322    1.096    0.067    0.071    0.080    0.948   24.226    5.848
     27.970  407.208    1.179    0.067    0.105    0.053    0.724   22.862    6.263
     27.980  409.729    0.956    0.100    0.105    0.106    0.717   23.845    6.216
     27.990  414.410    1.213    0.067    0.033    0.106    0.804   23.942    5.824
     28.000  411.766    1.141    0.100    0.033    0.027    0.777   24.398    6.179
     28.010  408.799    1.179    0.100    0.033    0.080    0.785   24.148    6.064
     28.020  412.808    1.267    0.100    0.067    0.053    0.807   23.791    6.010
     28.030  412.272    1.160    0.134    0.000    0.080    0.846   23.498    6.177
     28.040  410.985    1.126    0.067    0.067    0.133    0.648   24.084    6.166
     28.050  409.166    0.956    0.100    0.105    0.000    0.770   23.950    6.114
     28.060  411.917    1.016    0.067    0.100    0.053    0.762   23.818    7.065
     28.070  408.399    1.096    0.100    0.067    0.106    0.876   23.863    6.554
     28.080  412.357    1.001    0.100    0.000    0.027    1.053   23.255    6.617
     28.090  408.712    0.940    0.134    0.067    0.106    0.823   23.720    6.117
     28.100  405.931    1.069    0.067    0.105    0.080    1.001   23.305    5.894
     28.110  409.268    0.993    0.134    0.067    0.080    0.762   23.628    6.169
     28.120  414.336    1.035    0.100    0.000    0.106    0.842   23.019    6.594
     28.130  411.958    0.940    0.134    0.033    0.080    0.731   22.958    6.702
     28.140  411.396    1.187    0.167    0.067    0.080    0.770   24.226    6.059
     28.150  414.825    0.993    0.100    0.205    0.080    0.721   23.297    5.717
     28.160  414.298    1.005    0.100    0.067    0.106    0.872   23.409    6.756
     28.170  410.341    1.001    0.134    0.000    0.053    0.592   23.401    6.353
     28.180  410.918    1.126    0.134    0.105    0.027    0.838   23.659    6.404
     28.190  414.234    1.047    0.100    0.033    0.140    0.762   24.084    6.526
     28.200  412.375    1.096    0.100    0.134    0.053    0.770   23.981    6.758
     28.210  415.155    1.221    0.134    0.138    0.080    0.788   23.997    6.503
     28.220  414.777    0.963    0.167    0.067    0.167    0.834   22.806    6.446
     28.230  416.166    1.100    0.033    0.000    0.106    0.876   23.804    6.369
     28.240  415.972    1.047    0.134    0.067    0.027    0.815   24.778    6.750
     28.250  416.981    1.236    0.100    0.071    0.080    0.713   24.816    6.704
     28.260  418.019    1.062    0.160    0.167    0.080    0.656   24.533    6.416
     28.270  417.295    1.035    0.100    0.100    0.106    0.652   24.252    6.633
     28.280  415.983    1.149    0.067    0.100    0.080    0.626   24.935    6.101
     28.290  414.581    1.073    0.067    0.094    0.080    0.557   23.950    6.893
     28.300  416.369    0.887    0.067    0.167    0.106    0.830   24.263    6.854
     28.310  419.658    1.051    0.100    0.033    0.106    0.868   25.174    6.817
     28.320  413.053    1.016    0.127    0.033    0.053    0.823   23.992    6.241
     28.330  416.198    0.876    0.100    0.033    0.106    0.868   24.775    6.783
     28.340  417.530    1.088    0.134    0.033    0.106    0.974   24.436    6.550
     28.350  418.707    1.062    0.100    0.134    0.106    0.951   24.026    6.821
     28.360  414.270    1.195    0.134    0.000    0.106    0.732   23.464    6.272
     28.370  413.924    1.035    0.227    0.071    0.080    0.550   24.815    6.506
     28.380  410.219    1.327    0.067    0.033    0.080    0.872   23.109    6.938
     28.390  414.429    1.009    0.067    0.033    0.080    0.690   23.937    6.908
     28.400  411.069    1.115    0.067    0.000    0.080    1.119   23.971    6.927
     28.410  414.513    1.206    0.127    0.000    0.053    1.009   23.878    6.911
     28.420  409.527    0.967    0.067    0.138    0.053    0.838   23.289    6.606
     28.430  411.397    1.126    0.100    0.191    0.053    0.648   23.498    7.521
     28.440  411.038    1.107    0.100    0.201    0.053    0.880   23.759    7.062
     28.450  408.661    1.043    0.167    0.067    0.106    0.671   23.460    6.272
     28.460  407.037    1.122    0.138    0.100    0.080    0.796   23.480    6.009
     28.470  406.450    1.190    0.134    0.033    0.053    0.743   22.723    5.942
     28.480  409.059    1.062    0.100    0.067    0.053    0.759   23.317    6.048
     28.490  404.610    1.088    0.067    0.172    0.080    0.664   24.001    6.160
     28.500  408.725    1.047    0.134    0.134    0.053    0.652   23.271    6.659
     28.510  411.153    1.107    0.100    0.172    0.106    0.884   23.004    6.654
     28.520  411.271    1.259    0.134    0.167    0.106    0.910   24.003    6.786
     28.530  410.122    1.062    0.100    0.138    0.080    1.080   23.189    7.230
     28.540  406.529    1.084    0.167    0.172    0.027    1.035   22.415    5.712
     28.550  407.435    1.115    0.067    0.100    0.053    0.838   23.467    6.195
     28.560  405.526    1.016    0.167    0.060    0.027    0.758   23.243    6.540
     28.570  406.997    0.876    0.067    0.071    0.080    0.909   23.657    7.012
     28.580  407.060    1.043    0.067    0.067    0.080    0.909   22.782    6.950
     28.590  409.850    1.267    0.100    0.131    0.080    0.785   23.885    6.685
     28.600  400.303    1.107    0.100    0.033    0.053    0.750   22.919    6.272
     28.610  406.655    1.069    0.067    0.138    0.106    0.883   22.997    6.619
     28.620  410.727    1.016    0.134    0.038    0.106    0.898   22.957    6.877
     28.630  410.496    1.248    0.067    0.131    0.053    1.099   23.001    6.963
     28.640  409.603    1.047    0.167    0.105    0.080    0.732   24.063    6.295
     28.650  411.075    1.176    0.201    0.071    0.167    0.727   22.713    6.047
     28.660  411.674    1.293    0.134    0.138    0.167    0.804   23.729    6.414
     28.670  407.557    1.088    0.134    0.060    0.114    0.861   23.059    5.942
     28.680  410.538    1.297    0.100    0.138    0.133    0.918   23.235    6.609
     28.690  406.293    1.088    0.100    0.138    0.053    0.884   21.865    6.330
     28.700  406.434    1.213    0.100    0.100    0.080    0.743   23.465    6.734
     28.710  410.070    1.141    0.100    0.067    0.133    0.592   23.033    6.465
     28.720  411.905    1.274    0.127    0.098    0.140    0.865   23.155    7.046
     28.730  411.438    1.187    0.160    0.138    0.140    0.618   23.444    7.073
     28.740  408.775    1.202    0.127    0.033    0.087    0.690   22.845    6.276
     28.750  411.283    1.282    0.134    0.000    0.228    0.671   24.153    6.333
     28.760  408.622    1.062    0.138    0.105    0.106    0.724   23.090    6.332
     28.770  410.468    1.176    0.127    0.105    0.167    0.679   22.586    6.061
     28.780  410.754    1.267    0.100    0.067    0.080    0.751   22.996    6.252
     28.790  410.890    1.115    0.172    0.067    0.061    0.913   23.125    6.315
     28.800  407.892    1.179    0.100    0.071    0.167    0.719   23.216    6.183
     28.810  406.892    1.043    0.067    0.067    0.087    0.633   23.115    6.381
     28.820  410.514    1.035    0.160    0.105    0.080    0.542   23.457    6.156
     28.830  410.004    1.202    0.160    0.105    0.080    0.933   23.083    6.395
     28.840  412.430    1.028    0.067    0.134    0.053    0.963   23.675    6.079
     28.850  408.603    1.062    0.067    0.105    0.133    0.895   22.379    6.215
     28.860  407.675    1.096    0.067    0.000    0.080    0.902   22.877    6.147
     28.870  411.828    1.126    0.067    0.071    0.106    0.937   23.291    6.661
     28.880  413.393    0.956    0.100    0.100    0.080    0.671   23.617    6.699
     28.890  416.205    1.141    0.100    0.067    0.133    0.985   23.267    6.452
     28.900  413.623    1.297    0.100    0.038    0.159    0.860   23.387    6.593
     28.910  412.620    1.100    0.198    0.033    0.106    1.016   23.856    6.233
     28.920  408.360    0.956    0.100    0.067    0.133    0.925   23.435    6.059
     28.930  410.560    1.028    0.138    0.067    0.133    0.868   23.684    6.580
     28.940  410.074    1.088    0.134    0.000    0.167    0.898   24.055    6.512
     28.950  411.353    1.274    0.167    0.067    0.193    0.785   23.862    6.731
     28.960  410.103    1.221    0.067    0.067    0.106    0.883   23.467    6.636
     28.970  408.550    1.267    0.067    0.105    0.053    0.899   22.266    6.501
     28.980  413.456    1.255    0.100    0.067    0.140    0.898   23.307    6.325
     28.990  408.277    1.194    0.100    0.138    0.106    0.963   22.083    5.865
     29.000  407.686    1.047    0.105    0.100    0.140    0.637   22.949    5.899
     29.010  410.288    1.141    0.134    0.100    0.053    0.584   23.746    5.879
     29.020  416.023    1.339    0.134    0.134    0.140    0.796   23.185    6.478
     29.030  410.270    1.069    0.100    0.100    0.133    0.751   22.668    6.872
     29.040  411.316    1.035    0.167    0.138    0.140    0.865   23.075    6.739
     29.050  409.361    1.176    0.100    0.131    0.080    1.004   23.042    6.135
     29.060  413.034    1.274    0.261    0.033    0.133    0.766   23.838    6.574
     29.070  408.043    1.115    0.167    0.000    0.053    0.819   23.078    6.534
     29.080  410.720    1.058    0.134    0.138    0.106    0.997   23.600    6.751
     29.090  412.185    0.823    0.127    0.033    0.106    0.895   23.234    6.671
     29.100  411.584    1.153    0.100    0.033    0.140    1.016   23.024    6.559
     29.110  409.607    1.123    0.167    0.067    0.133    0.736   22.778    6.333
     29.120  410.385    1.020    0.100    0.000    0.106    1.077   23.162    6.583
     29.130  412.067    0.903    0.100    0.033    0.159    0.907   23.040    6.529
     29.140  409.623    0.993    0.160    0.067    0.106    0.925   23.918    6.548
     29.150  411.520    0.956    0.100    0.100    0.106    0.811   23.298    6.220
     29.160  413.378    0.993    0.201    0.033    0.114    1.095   22.096    5.987
     29.170  412.718    1.176    0.134    0.033    0.159    0.914   22.771    6.537
     29.180  412.474    1.100    0.100    0.033    0.167    0.948   22.236    6.197
     29.190  413.476    1.115    0.100    0.067    0.053    0.929   22.621    6.573
     29.200  414.332    0.948    0.100    0.105    0.133    0.917   23.311    6.490
     29.210  409.229    0.956    0.138    0.067    0.106    0.925   23.342    6.191
     29.220  415.039    1.016    0.067    0.033    0.106    0.971   22.430    6.391
     29.230  408.406    0.849    0.067    0.033    0.114    1.092   22.205    5.968
     29.240  412.816    0.990    0.100    0.033    0.114    0.914   22.252    6.907
     29.250  412.648    0.921    0.100    0.000    0.106    0.865   22.712    7.134
     29.260  416.636    0.804    0.067    0.033    0.140    0.846   23.540    6.991
     29.270  416.208    0.929    0.205    0.033    0.080    0.834   23.123    7.099
     29.280  415.792    0.834    0.100    0.067    0.080    1.088   23.419    6.694
     29.290  417.185    0.914    0.067    0.067    0.053    0.993   22.625    6.994
     29.300  412.829    0.804    0.167    0.033    0.053    0.902   22.940    7.016
     29.310  416.301    0.834    0.201    0.000    0.106    1.118   22.467    6.932
     29.320  412.227    0.728    0.100    0.067    0.080    0.758   22.143    6.342
     29.330  414.982    0.857    0.167    0.134    0.087    0.660   22.454    6.533
     29.340  411.292    0.910    0.067    0.100    0.106    0.762   22.372    7.030
     29.350  413.595    0.884    0.134    0.067    0.106    0.724   21.784    7.297
     29.360  409.822    0.929    0.160    0.033    0.114    0.963   22.565    6.989
     29.370  413.064    0.918    0.100    0.067    0.053    0.751   22.303    6.616
     29.380  416.819    0.967    0.134    0.138    0.133    0.793   23.183    6.681
     29.390  417.183    0.929    0.134    0.100    0.080    0.724   23.395    6.847
     29.400  409.494    0.849    0.201    0.067    0.106    0.743   23.342    6.556
     29.410  413.145    0.849    0.100    0.033    0.087    0.830   21.995    6.596
     29.420  415.272    1.062    0.134    0.100    0.053    0.868   23.081    6.817
     29.430  414.978    1.160    0.105    0.105    0.027    0.796   23.135    7.036
     29.440  417.291    1.153    0.100    0.067    0.027    0.925   22.216    6.975
     29.450  414.170    0.990    0.100    0.033    0.106    1.027   23.319    6.517
     29.460  415.697    0.903    0.067    0.067    0.140    0.928   23.744    6.928
     29.470  415.207    0.910    0.067    0.067    0.053    0.970   22.702    6.515
     29.480  413.065    1.096    0.067    0.100    0.114    0.838   22.673    7.220
     29.490  416.705    0.929    0.134    0.067    0.106    0.884   23.781    7.143
     29.500  415.081    1.315    0.105    0.105    0.080    0.838   23.668    6.881
     29.510  415.490    0.876    0.067    0.033    0.053    0.793   22.972    6.670
     29.520  418.301    0.876    0.067    0.000    0.080    0.879   25.177    6.917
     29.530  417.398    0.823    0.127    0.033    0.140    0.849   24.465    6.755
     29.540  419.106    0.891    0.201    0.067    0.106    0.971   23.164    6.610
     29.550  415.863    0.884    0.201    0.067    0.140    1.016   24.300    6.036
     29.560  413.849    0.849    0.134    0.138    0.106    0.913   24.046    6.263
     29.570  416.849    1.043    0.201    0.138    0.053    0.952   24.459    6.472
     29.580  413.847    1.088    0.134    0.000    0.114    1.058   24.003    6.649
     29.590  416.439    1.123    0.100    0.100    0.167    0.951   23.582    6.683
     29.600  411.504    1.126    0.100    0.067    0.159    1.087   23.701    6.541
     29.610  413.968    1.035    0.100    0.038    0.159    0.784   23.386    6.816
     29.620  416.371    0.929    0.100    0.067    0.133    0.996   25.002    7.030
     29.630  420.047    0.903    0.100    0.105    0.133    1.201   23.867    6.924
     29.640  419.438    1.081    0.172    0.071    0.193    0.955   24.579    6.887
     29.650  416.917    0.963    0.201    0.105    0.167    1.062   24.099    6.343
     29.660  414.127    0.876    0.167    0.100    0.167    0.861   23.808    6.131
     29.670  415.807    1.134    0.167    0.067    0.133    1.198   24.171    5.968
     29.680  414.767    1.240    0.067    0.067    0.133    1.032   23.949    6.314
     29.690  414.930    1.346    0.134    0.071    0.140    0.830   23.567    6.484
     29.700  412.087    1.229    0.100    0.067    0.087    1.198   22.480    6.275
     29.710  411.367    1.248    0.138    0.067    0.140    0.997   24.330    6.363
     29.720  413.076    1.392    0.100    0.033    0.053    1.141   22.746    6.608
     29.730  416.777    1.388    0.167    0.067    0.133    0.891   23.393    6.752
     29.740  417.053    1.384    0.138    0.094    0.133    0.990   23.189    7.349
     29.750  414.902    1.498    0.201    0.067    0.053    0.815   23.413    6.889
     29.760  410.419    1.346    0.134    0.071    0.133    0.967   22.611    6.447
     29.770  416.960    1.312    0.100    0.071    0.114    0.937   23.713    6.624
     29.780  411.826    1.248    0.234    0.105    0.106    0.971   23.646    6.125
     29.790  414.980    1.259    0.167    0.067    0.201    0.962   23.440    6.551
     29.800  410.840    1.577    0.134    0.071    0.133    0.857   23.748    6.019
     29.810  411.794    1.195    0.205    0.105    0.133    0.952   23.752    6.338
     29.820  409.483    1.202    0.205    0.067    0.114    0.853   22.430    6.357
     29.830  411.760    1.137    0.167    0.033    0.080    0.868   24.252    6.291
     29.840  411.235    1.081    0.234    0.067    0.114    0.687   22.035    6.144
     29.850  414.718    1.331    0.234    0.000    0.061    1.008   23.258    6.022
     29.860  414.790    1.297    0.335    0.067    0.114    0.963   23.584    6.353
     29.870  411.915    0.929    0.361    0.098    0.027    0.918   24.050    6.171
     29.880  415.941    1.153    0.268    0.033    0.027    0.985   24.220    6.468
     29.890  417.612    0.937    0.134    0.033    0.133    1.088   23.119    6.597
     29.900  414.515    1.107    0.268    0.038    0.080    0.812   23.005    6.286
     29.910  412.361    0.967    0.234    0.067    0.053    0.804   23.573    6.345
     29.920  414.313    1.069    0.261    0.100    0.133    1.164   23.192    6.567
     29.930  415.244    1.035    0.194    0.134    0.140    0.997   23.910    6.652
     29.940  412.727    1.365    0.306    0.172    0.080    1.243   23.465    5.910
     29.950  416.561    1.376    0.167    0.067    0.167    1.156   23.742    6.473
     29.960  413.568    1.217    0.167    0.067    0.080    0.865   24.259    6.083
     29.970  410.030    1.240    0.234    0.100    0.027    1.103   23.321    6.699
     29.980  417.432    1.392    0.261    0.067    0.133    1.016   23.610    6.819
     29.990  416.853    1.248    0.167    0.067    0.133    0.970   24.326    7.133
     30.000  418.723    1.123    0.201    0.105    0.167    1.058   24.581    7.226
     30.010  414.545    1.202    0.138    0.100    0.167    0.929   24.050    6.305
     30.020  413.611    1.153    0.134    0.067    0.106    1.122   23.807    6.544
     30.030  416.276    1.232    0.127    0.071    0.159    0.974   23.405    6.713
     30.040  413.462    1.016    0.134    0.067    0.114    1.118   22.967    6.878
     30.050  413.681    1.069    0.160    0.067    0.133    0.997   23.543    6.877
     30.060  414.774    1.123    0.134    0.067    0.133    1.035   22.669    6.828
     30.070  414.277    1.153    0.265    0.067    0.193    1.125   23.055    6.371
     30.080  413.328    1.179    0.134    0.067    0.080    1.111   22.681    6.903
     30.090  415.597    1.323    0.134    0.134    0.193    0.978   22.852    6.238
     30.100  413.187    0.982    0.167    0.067    0.080    1.087   22.469    6.835
     30.110  409.349    1.088    0.201    0.033    0.133    0.955   22.312    6.230
     30.120  408.862    1.153    0.272    0.033    0.114    0.876   22.452    5.692
     30.130  412.786    1.126    0.234    0.033    0.106    1.042   23.468    7.111
     30.140  406.676    1.035    0.239    0.100    0.053    1.009   23.296    6.281
     30.150  406.191    1.153    0.272    0.000    0.080    1.073   22.591    6.310
     30.160  406.635    1.073    0.134    0.033    0.027    1.005   23.250    6.711
     30.170  408.972    1.047    0.234    0.067    0.106    1.027   23.072    7.225
     30.180  411.093    1.009    0.138    0.033    0.140    0.974   24.045    6.445
     30.190  410.843    1.293    0.167    0.033    0.106    0.865   23.149    6.699
     30.200  407.942    1.259    0.227    0.067    0.133    1.004   24.279    6.019
     30.210  411.364    1.285    0.205    0.105    0.106    1.020   24.466    6.648
     30.220  412.394    1.126    0.205    0.033    0.080    0.830   24.114    6.051
     30.230  404.446    1.069    0.100    0.067    0.133    0.732   23.359    6.091
     30.240  409.274    0.849    0.239    0.033    0.027    0.789   23.113    6.302
     30.250  409.773    0.963    0.194    0.067    0.080    0.747   23.891    6.164
     30.260  406.999    1.141    0.134    0.000    0.133    0.993   23.539    7.134
     30.270  408.329    0.861    0.201    0.105    0.053    0.709   24.038    6.363
     30.280  405.234    1.153    0.172    0.033    0.080    0.637   22.676    6.484
     30.290  402.770    0.884    0.134    0.033    0.114    0.667   22.558    6.678
     30.300  405.790    0.940    0.134    0.033    0.186    0.690   23.118    6.208
     30.310  407.465    0.990    0.205    0.033    0.133    0.890   21.978    6.216
     30.320  408.006    0.796    0.167    0.033    0.080    0.898   23.331    6.524
     30.330  407.139    0.967    0.172    0.067    0.106    0.784   23.104    5.911
     30.340  407.521    1.028    0.100    0.033    0.053    0.727   22.856    6.288
     30.350  407.759    0.914    0.134    0.033    0.106    0.614   23.381    6.484
     30.360  407.788    0.956    0.205    0.033    0.159    0.777   22.154    5.566
     30.370  403.091    0.963    0.201    0.067    0.087    0.997   22.564    6.545
     30.380  398.560    1.035    0.167    0.000    0.053    0.872   22.194    6.136
     30.390  407.809    1.016    0.167    0.067    0.027    0.751   23.985    6.614
     30.400  404.777    1.096    0.167    0.105    0.080    0.830   22.339    6.614
     30.410  408.756    1.009    0.299    0.138    0.106    0.698   22.540    6.203
     30.420  411.575    1.088    0.172    0.033    0.106    0.781   23.521    5.998
     30.430  410.181    1.100    0.265    0.127    0.133    0.925   23.805    5.777
     30.440  409.506    0.956    0.268    0.100    0.167    0.637   23.411    6.893
     30.450  403.936    0.910    0.167    0.100    0.167    0.618   23.290    6.513
     30.460  406.265    0.903    0.134    0.067    0.159    0.641   22.859    6.119
     30.470  412.617    0.921    0.239    0.033    0.053    0.804   23.478    6.135
     30.480  411.691    0.993    0.100    0.100    0.080    0.834   23.518    6.514
     30.490  406.873    0.956    0.134    0.138    0.080    0.849   22.264    6.113
     30.500  405.200    0.903    0.227    0.067    0.053    0.663   22.707    6.419
     30.510  409.818    1.069    0.239    0.100    0.080    0.732   22.670    6.455
     30.520  413.409    0.887    0.205    0.067    0.080    0.743   23.884    6.010
     30.530  413.096    1.054    0.201    0.033    0.159    0.660   22.483    6.084
     30.540  407.010    1.047    0.167    0.067    0.027    0.599   23.131    5.857
     30.550  408.551    1.043    0.232    0.138    0.167    0.690   23.052    6.333
     30.560  409.665    0.993    0.268    0.138    0.159    0.592   22.790    6.237
     30.570  412.392    0.982    0.172    0.138    0.133    0.652   24.589    6.290
     30.580  412.214    0.903    0.234    0.138    0.080    0.709   23.425    6.252
     30.590  413.793    0.967    0.172    0.067    0.080    0.740   24.008    6.448
     30.600  411.086    0.834    0.160    0.138    0.140    0.679   24.077    5.981
     30.610  406.245    1.031    0.172    0.100    0.080    0.698   25.148    6.452
     30.620  405.035    0.887    0.172    0.105    0.106    0.580   23.328    6.703
     30.630  411.514    1.081    0.227    0.138    0.114    0.607   23.655    6.364
     30.640  411.755    1.111    0.227    0.067    0.053    0.796   24.050    6.399
     30.650  413.953    0.982    0.138    0.172    0.053    0.557   23.510    5.742
     30.660  411.191    1.312    0.205    0.138    0.106    0.709   23.853    6.218
     30.670  406.129    1.107    0.272    0.138    0.053    0.603   22.726    6.202
     30.680  412.654    0.937    0.198    0.138    0.053    0.997   23.737    5.961
     30.690  412.177    0.937    0.167    0.033    0.133    0.592   23.290    6.043
     30.700  406.681    0.903    0.201    0.067    0.080    0.527   22.898    6.115
     30.710  410.892    0.823    0.209    0.067    0.133    0.740   22.864    6.334
     30.720  410.113    1.107    0.160    0.138    0.080    0.527   24.320    5.939
     30.730  411.303    1.176    0.194    0.033    0.140    0.626   24.008    6.036
     30.740  409.896    0.956    0.201    0.067    0.133    0.641   23.280    6.184
     30.750  407.627    1.149    0.227    0.100    0.114    0.705   23.312    6.280
     30.760  409.694    1.141    0.272    0.033    0.114    0.652   23.685    6.073
     30.770  409.729    1.259    0.172    0.138    0.080    0.721   24.022    6.063
     30.780  409.276    1.123    0.239    0.100    0.117    0.607   24.138    7.351
     30.790  411.242    1.206    0.194    0.033    0.140    0.690   23.374    6.418
     30.800  407.892    1.134    0.134    0.067    0.053    0.675   22.540    6.202
     30.810  412.768    0.944    0.201    0.033    0.140    0.758   23.670    5.921
     30.820  409.423    0.914    0.201    0.100    0.133    0.675   23.555    6.473
     30.830  410.490    1.088    0.306    0.067    0.140    0.955   23.860    6.681
     30.840  410.957    0.982    0.167    0.100    0.080    1.016   23.507    6.908
     30.850  409.526    1.043    0.261    0.100    0.140    1.053   23.483    6.598
     30.860  411.029    1.176    0.134    0.033    0.133    0.890   23.696    6.770
     30.870  409.770    1.274    0.134    0.105    0.053    0.963   23.911    6.808
     30.880  410.042    1.088    0.234    0.000    0.053    1.054   23.322    6.749
     30.890  411.393    0.990    0.232    0.067    0.087    1.159   22.859    6.445
     30.900  410.062    1.134    0.201    0.067    0.125    0.868   23.654    6.507
     30.910  409.203    1.016    0.105    0.105    0.152    1.053   24.136    6.502
     30.920  408.250    1.035    0.172    0.138    0.114    0.981   23.503    6.460
     30.930  407.297    0.982    0.172    0.033    0.114    0.985   23.734    6.378
     30.940  404.531    1.073    0.234    0.033    0.114    1.023   24.224    5.874
     30.950  407.805    1.096    0.234    0.067    0.114    0.898   23.195    6.156
     30.960  407.572    1.141    0.167    0.067    0.140    0.897   24.401    6.263
     30.970  401.817    1.035    0.232    0.067    0.080    1.076   23.228    6.057
     30.980  406.329    0.884    0.205    0.071    0.080    0.830   24.060    6.258
     30.990  406.775    1.062    0.167    0.033    0.140    1.183   24.181    6.009
     31.000  406.273    1.312    0.261    0.033    0.087    0.883   23.285    6.102
     31.010  406.408    0.990    0.194    0.033    0.053    0.951   24.084    5.861
     31.020  407.953    1.118    0.261    0.067    0.220    0.769   24.391    6.361
     31.030  409.023    0.990    0.205    0.067    0.140    0.814   23.495    6.178
     31.040  406.641    0.831    0.265    0.067    0.053    0.811   24.440    6.021
     31.050  409.321    1.123    0.272    0.067    0.053    0.917   24.201    6.358
     31.060  407.065    1.062    0.272    0.067    0.114    1.009   24.638    6.066
     31.070  410.168    1.062    0.167    0.000    0.027    0.970   24.207    6.262
     31.080  407.499    0.857    0.276    0.138    0.080    0.974   23.728    6.806
     31.090  410.279    1.187    0.239    0.067    0.106    0.868   25.021    6.514
     31.100  408.213    1.339    0.201    0.138    0.133    0.917   23.714    6.774
     31.110  404.447    1.361    0.167    0.067    0.106    0.812   23.774    6.232
     31.120  404.759    1.096    0.127    0.067    0.106    0.959   23.723    6.097
     31.130  406.164    0.903    0.232    0.067    0.080    0.906   23.238    6.505
     31.140  404.051    0.982    0.138    0.067    0.114    0.876   23.522    6.292
     31.150  405.017    1.062    0.134    0.067    0.053    1.011   24.057    6.329
     31.160  403.188    1.062    0.134    0.033    0.133    0.963   23.026    5.917
     31.170  403.191    1.088    0.134    0.071    0.106    1.032   22.967    5.922
     31.180  402.220    1.009    0.167    0.033    0.080    0.959   23.375    6.241
     31.190  402.462    0.956    0.172    0.000    0.106    0.800   23.110    5.949
     31.200  402.846    1.043    0.227    0.138    0.053    0.853   23.870    5.563
     31.210  402.159    0.914    0.100    0.138    0.053    0.845   23.137    6.156
     31.220  402.272    1.001    0.234    0.067    0.106    0.958   23.649    6.135
     31.230  404.431    1.081    0.160    0.067    0.140    0.959   23.449    6.688
     31.240  402.931    1.047    0.100    0.067    0.106    1.157   23.113    5.525
     31.250  405.743    1.141    0.100    0.067    0.080    0.960   22.928    6.063
     31.260  405.914    1.153    0.205    0.000    0.053    1.065   23.456    5.452
     31.270  403.892    1.123    0.134    0.067    0.106    1.053   25.128    5.891
     31.280  403.986    0.910    0.239    0.000    0.159    1.069   24.424    5.992
     31.290  403.172    0.914    0.227    0.033    0.053    0.989   23.260    5.892
     31.300  398.539    0.929    0.167    0.033    0.106    1.009   23.517    5.988
     31.310  401.777    0.903    0.160    0.067    0.114    0.917   23.801    6.458
     31.320  399.200    0.929    0.165    0.067    0.080    0.970   23.760    6.474
     31.330  401.264    1.153    0.205    0.067    0.080    0.758   23.557    6.440
     31.340  402.240    0.982    0.134    0.067    0.061    1.004   23.650    6.516
     31.350  399.820    1.020    0.176    0.067    0.133    1.035   23.458    5.699
     31.360  403.106    1.134    0.138    0.033    0.053    1.084   23.645    6.313
     31.370  401.476    1.376    0.205    0.071    0.106    0.959   23.417    6.272
     31.380  401.406    1.259    0.172    0.100    0.106    0.985   23.137    5.690
     31.390  397.133    1.323    0.201    0.138    0.080    1.001   23.407    5.932
     31.400  399.006    1.206    0.172    0.100    0.106    0.918   23.178    6.041
     31.410  405.398    1.350    0.194    0.100    0.106    1.126   24.161    5.962
     31.420  401.647    1.426    0.272    0.067    0.053    0.860   23.163    6.175
     31.430  401.421    1.293    0.201    0.105    0.027    0.940   22.722    5.910
     31.440  405.418    1.399    0.167    0.138    0.080    1.053   23.550    6.223
     31.450  404.420    1.157    0.100    0.067    0.080    0.781   22.705    6.742
     31.460  408.020    1.248    0.134    0.033    0.027    0.907   23.876    6.424
     31.470  404.819    1.373    0.134    0.067    0.106    0.947   23.610    6.597
     31.480  402.930    1.251    0.167    0.067    0.106    0.993   22.828    6.284
     31.490  402.504    1.134    0.198    0.033    0.027    0.856   23.344    6.252
     31.500  401.807    1.255    0.227    0.033    0.106    0.762   23.025    5.861
     31.510  402.138    0.982    0.100    0.067    0.106    0.939   22.280    6.341
     31.520  401.594    1.229    0.100    0.033    0.106    0.788   22.564    6.271
     31.530  401.429    1.123    0.272    0.100    0.053    0.675   22.728    6.131
     31.540  401.021    1.221    0.167    0.105    0.080    0.592   22.269    6.199
     31.550  403.791    1.441    0.167    0.105    0.053    0.663   22.965    6.149
     31.560  403.673    1.248    0.201    0.138    0.080    0.519   21.906    6.618
     31.570  404.948    1.282    0.227    0.033    0.027    0.698   21.917    6.734
     31.580  401.402    1.195    0.205    0.071    0.106    0.732   23.090    6.643
     31.590  401.352    1.319    0.167    0.138    0.053    0.527   22.807    6.609
     31.600  404.178    1.255    0.134    0.033    0.133    0.830   23.043    6.388
     31.610  404.735    1.168    0.265    0.033    0.053    0.709   23.136    6.511
     31.620  401.536    1.202    0.134    0.105    0.053    0.557   22.344    6.473
     31.630  402.121    1.221    0.172    0.071    0.027    0.656   22.987    7.149
     31.640  403.623    1.168    0.201    0.067    0.106    0.629   22.941    6.152
     31.650  401.411    1.248    0.232    0.033    0.080    0.622   22.535    6.431
     31.660  403.389    1.255    0.205    0.033    0.027    0.819   22.444    6.439
     31.670  403.603    1.176    0.201    0.033    0.080    0.830   23.091    6.333
     31.680  401.620    1.202    0.276    0.071    0.106    0.944   24.377    5.951
     31.690  405.421    1.384    0.194    0.138    0.053    0.732   22.897    5.966
     31.700  403.720    1.339    0.234    0.071    0.114    0.598   22.841    5.710
     31.710  405.636    1.512    0.261    0.071    0.106    0.671   24.152    6.287
     31.720  403.526    1.229    0.239    0.100    0.053    0.629   22.408    6.583
     31.730  404.507    1.248    0.201    0.071    0.053    0.717   22.824    6.644
     31.740  403.613    1.123    0.134    0.138    0.106    0.709   22.251    6.314
     31.750  406.785    1.160    0.134    0.105    0.080    0.740   22.894    6.306
     31.760  409.047    1.255    0.234    0.100    0.106    0.777   23.367    5.960
     31.770  407.942    1.339    0.294    0.105    0.106    0.615   22.970    5.801
     31.780  405.109    1.392    0.100    0.033    0.106    0.701   22.857    6.361
     31.790  405.003    1.221    0.301    0.000    0.080    0.557   24.454    6.162
     31.800  407.052    1.285    0.201    0.067    0.053    0.618   23.656    6.194
     31.810  404.318    1.206    0.272    0.033    0.087    0.641   23.204    6.384
     31.820  405.851    1.176    0.167    0.100    0.080    0.629   23.966    6.337
     31.830  400.138    1.206    0.201    0.033    0.053    0.425   23.443    6.297
     31.840  400.583    1.221    0.134    0.067    0.080    0.640   23.188    5.512
     31.850  404.076    1.126    0.234    0.060    0.193    0.663   23.561    5.573
     31.860  407.110    1.232    0.167    0.071    0.087    0.743   23.526    5.809
     31.870  402.363    1.339    0.167    0.033    0.080    0.637   23.186    5.394
     31.880  403.486    1.248    0.201    0.105    0.053    0.580   22.797    5.555
     31.890  402.798    1.016    0.167    0.134    0.106    0.520   23.268    5.944
     31.900  403.392    1.213    0.201    0.100    0.106    0.679   23.041    6.366
     31.910  403.565    1.285    0.167    0.067    0.053    0.626   23.387    5.697
     31.920  407.163    1.365    0.167    0.060    0.053    0.732   23.412    6.085
     31.930  408.097    1.263    0.272    0.000    0.000    0.698   23.204    6.086
     31.940  408.213    1.229    0.234    0.067    0.053    0.717   24.019    6.205
     31.950  408.249    0.982    0.261    0.000    0.080    0.694   23.408    6.095
     31.960  407.401    1.126    0.201    0.033    0.140    0.520   23.084    5.796
     31.970  408.002    1.232    0.234    0.105    0.053    0.542   23.525    5.933
     31.980  409.686    1.524    0.134    0.071    0.106    0.679   23.216    5.517
     31.990  407.123    1.361    0.134    0.100    0.087    0.610   22.984    5.975
     32.000  408.485    1.232    0.167    0.160    0.080    0.679   23.947    6.172
     32.010  400.929    1.195    0.167    0.134    0.106    0.717   23.264    6.231
     32.020  405.094    1.088    0.194    0.100    0.080    0.554   23.846    6.094
     32.030  398.928    1.035    0.167    0.134    0.080    0.717   23.378    5.530
     32.040  406.665    1.115    0.167    0.167    0.140    0.626   23.117    6.120
     32.050  403.239    1.088    0.134    0.134    0.167    0.550   23.168    5.858
     32.060  400.185    1.339    0.172    0.134    0.053    0.758   22.696    5.950
     32.070  407.038    1.073    0.100    0.067    0.080    0.682   24.329    5.362
     32.080  406.543    1.035    0.100    0.172    0.027    0.754   23.255    6.011
     32.090  406.929    1.339    0.100    0.138    0.053    0.493   22.390    6.010
     32.100  409.364    1.195    0.100    0.131    0.053    0.728   23.278    5.237
     32.110  407.054    1.376    0.232    0.100    0.080    0.542   23.092    5.480
     32.120  409.885    0.982    0.167    0.105    0.080    0.500   23.794    5.666
     32.130  408.755    1.202    0.167    0.067    0.106    0.637   23.369    5.714
     32.140  403.065    1.232    0.134    0.071    0.080    0.671   22.478    5.796
     32.150  405.266    1.301    0.160    0.172    0.080    0.610   22.998    5.598
     32.160  405.336    1.434    0.134    0.071    0.080    0.637   23.019    5.682
     32.170  405.724    1.361    0.100    0.100    0.027    0.584   22.768    5.962
     32.180  408.788    1.149    0.201    0.100    0.053    0.702   23.342    5.996
     32.190  405.779    1.115    0.167    0.067    0.080    0.713   23.209    5.630
     32.200  408.701    0.956    0.100    0.067    0.087    0.709   23.384    5.679
     32.210  407.362    1.259    0.194    0.138    0.027    0.576   23.986    5.654
     32.220  402.768    1.285    0.134    0.100    0.114    0.599   23.391    5.890
     32.230  403.830    1.190    0.265    0.124    0.106    0.724   23.652    5.584
     32.240  404.416    1.437    0.134    0.060    0.053    0.785   23.059    6.142
     32.250  405.179    1.285    0.067    0.134    0.027    0.633   23.603    5.606
     32.260  408.809    1.285    0.105    0.127    0.053    0.625   23.134    5.718
     32.270  405.450    1.301    0.232    0.033    0.080    0.754   22.692    5.955
     32.280  409.211    1.441    0.239    0.071    0.027    0.584   23.647    5.928
     32.290  404.919    1.202    0.167    0.172    0.053    0.717   22.886    5.853
     32.300  404.108    1.141    0.167    0.067    0.087    0.584   22.875    6.177
     32.310  403.639    1.373    0.205    0.033    0.080    0.671   23.879    5.783
     32.320  404.568    1.179    0.167    0.105    0.133    0.694   23.543    5.945
     32.330  402.956    1.384    0.234    0.100    0.087    0.610   23.470    5.882
     32.340  404.775    1.403    0.134    0.000    0.053    0.793   22.686    6.149
     32.350  405.949    1.206    0.221    0.094    0.027    0.789   24.033    6.339
     32.360  406.870    1.380    0.167    0.198    0.106    0.724   23.811    5.601
     32.370  405.404    1.176    0.134    0.094    0.053    0.580   23.439    5.711
     32.380  406.016    1.426    0.232    0.105    0.106    0.747   22.649    6.393
     32.390  405.538    1.176    0.134    0.033    0.106    0.660   22.761    5.954
     32.400  406.237    1.434    0.167    0.100    0.080    0.592   23.367    5.488
     32.410  406.598    1.248    0.205    0.071    0.167    0.637   23.156    5.903
     32.420  408.763    1.320    0.134    0.105    0.133    0.698   23.494    5.661
     32.430  407.219    1.123    0.167    0.067    0.106    0.379   22.180    5.428
     32.440  406.862    1.422    0.134    0.071    0.053    0.508   23.491    5.907
     32.450  405.907    1.259    0.167    0.098    0.053    0.618   23.278    5.917
     32.460  408.385    1.373    0.234    0.105    0.106    0.557   22.798    6.034
     32.470  403.998    1.248    0.167    0.105    0.106    0.626   22.921    6.333
     32.480  405.903    1.134    0.167    0.033    0.106    0.603   22.925    5.692
     32.490  404.147    1.494    0.201    0.033    0.080    0.713   23.045    5.771
     32.500  410.652    1.373    0.201    0.067    0.114    0.773   23.690    5.959
     32.510  411.434    1.229    0.167    0.033    0.080    0.557   23.198    5.906
     32.520  406.750    0.982    0.167    0.060    0.087    0.671   22.342    6.235
     32.530  406.390    1.088    0.234    0.105    0.080    0.694   22.531    6.615
     32.540  402.513    1.069    0.172    0.033    0.053    0.546   22.606    6.401
     32.550  405.488    1.274    0.134    0.067    0.053    0.580   22.041    5.951
     32.560  407.000    1.320    0.134    0.033    0.080    0.535   22.712    5.624
     32.570  408.752    1.361    0.160    0.098    0.106    0.584   22.936    6.196
     32.580  405.220    1.153    0.167    0.033    0.053    0.610   22.054    5.968
     32.590  409.211    1.308    0.201    0.000    0.080    0.603   22.928    6.017
     32.600  408.112    1.229    0.134    0.033    0.080    0.523   23.293    6.072
     32.610  406.149    1.399    0.134    0.138    0.080    0.565   23.478    6.216
     32.620  403.456    1.248    0.134    0.138    0.106    0.451   22.902    5.801
     32.630  405.108    1.213    0.232    0.067    0.080    0.493   23.154    5.984
     32.640  403.730    1.137    0.205    0.100    0.091    0.451   24.068    6.110
     32.650  404.371    1.274    0.167    0.071    0.080    0.538   23.005    6.180
     32.660  404.474    1.141    0.205    0.105    0.106    0.485   23.163    6.111
     32.670  406.481    1.115    0.201    0.105    0.080    0.633   22.993    6.642
     32.680  403.740    1.278    0.167    0.033    0.133    0.443   22.475    5.947
     32.690  404.028    1.149    0.134    0.000    0.080    0.698   23.130    5.666
     32.700  406.983    1.270    0.239    0.067    0.080    0.538   22.969    6.792
     32.710  404.308    1.282    0.167    0.000    0.080    0.561   24.385    6.439
     32.720  404.532    1.415    0.265    0.033    0.053    0.690   23.315    6.425
     32.730  408.012    1.282    0.167    0.067    0.080    0.709   23.909    5.753
     32.740  411.795    1.373    0.134    0.067    0.080    0.735   23.206    5.459
     32.750  408.128    1.441    0.167    0.138    0.080    0.664   23.634    5.881
     32.760  407.092    0.956    0.100    0.067    0.053    0.580   22.967    5.713
     32.770  402.629    1.115    0.167    0.033    0.140    0.478   24.057    5.301
     32.780  409.398    1.282    0.201    0.105    0.106    0.777   23.205    6.286
     32.790  411.170    1.134    0.134    0.067    0.133    0.596   22.754    6.213
     32.800  408.781    1.308    0.201    0.158    0.106    0.504   23.366    6.280
     32.810  406.291    1.081    0.134    0.134    0.114    0.561   22.353    5.877
     32.820  406.911    1.009    0.134    0.033    0.167    0.633   22.687    6.007
     32.830  404.001    1.009    0.201    0.100    0.087    0.538   22.794    6.205
     32.840  407.591    1.149    0.201    0.105    0.114    0.542   23.649    5.976
     32.850  406.571    0.937    0.205    0.071    0.080    0.557   23.623    5.767
     32.860  413.071    1.168    0.201    0.027    0.193    0.610   23.248    6.116
     32.870  409.094    1.153    0.167    0.105    0.087    0.755   23.160    5.371
     32.880  408.532    0.937    0.134    0.071    0.080    0.580   23.149    5.354
     32.890  408.167    1.282    0.234    0.060    0.106    0.497   22.670    5.739
     32.900  409.708    1.361    0.167    0.131    0.114    0.637   23.427    5.796
     32.910  402.358    1.320    0.134    0.067    0.080    0.512   23.035    5.833
     32.920  409.821    1.361    0.134    0.098    0.080    0.474   23.320    6.155
     32.930  406.901    1.267    0.134    0.060    0.053    0.421   23.161    5.338
     32.940  410.243    1.312    0.198    0.165    0.140    0.421   22.351    5.878
     32.950  408.217    1.255    0.201    0.033    0.053    0.493   23.681    6.052
     32.960  405.493    1.388    0.272    0.071    0.106    0.592   22.460    6.252
     32.970  408.742    1.069    0.160    0.105    0.080    0.610   23.494    5.767
     32.980  406.086    1.115    0.172    0.033    0.080    0.626   23.358    5.653
     32.990  407.214    1.115    0.134    0.100    0.080    0.527   23.052    5.642
     33.000  403.779    1.123    0.205    0.098    0.106    0.592   22.716    5.748
     33.010  403.227    1.179    0.134    0.033    0.053    0.618   22.792    5.491
     33.020  405.309    1.195    0.172    0.033    0.087    0.615   22.665    5.295
     33.030  407.052    1.062    0.234    0.000    0.087    0.543   23.445    5.371
     33.040  404.416    1.361    0.167    0.033    0.087    0.398   23.147    5.727
     33.050  407.641    1.339    0.194    0.067    0.080    0.660   22.686    6.042
     33.060  404.594    1.244    0.134    0.098    0.027    0.553   22.678    5.833
     33.070  408.962    1.320    0.254    0.033    0.080    0.671   23.827    5.626
     33.080  402.544    1.195    0.127    0.067    0.087    0.668   22.711    5.835
     33.090  404.227    1.035    0.100    0.105    0.053    0.679   22.971    5.890
     33.100  408.580    1.308    0.167    0.131    0.053    0.599   23.427    5.535
     33.110  408.997    1.407    0.167    0.067    0.106    0.607   23.072    6.118
     33.120  405.723    1.221    0.198    0.000    0.087    0.618   24.096    6.210
     33.130  401.872    1.312    0.194    0.165    0.080    0.557   22.506    6.183
     33.140  402.082    1.282    0.167    0.105    0.106    0.591   22.986    6.346
     33.150  399.668    1.062    0.134    0.000    0.027    0.565   22.666    5.855
     33.160  405.172    1.206    0.134    0.071    0.053    0.432   22.638    6.335
     33.170  403.985    1.149    0.134    0.067    0.080    0.501   22.848    6.124
     33.180  402.238    1.331    0.134    0.134    0.053    0.592   23.152    6.184
     33.190  407.421    1.422    0.167    0.067    0.053    0.432   23.229    5.830
     33.200  404.798    1.153    0.134    0.071    0.053    0.546   22.756    5.990
     33.210  404.027    1.373    0.194    0.067    0.133    0.637   23.048    5.982
     33.220  403.858    1.206    0.160    0.165    0.080    0.527   21.993    5.884
     33.230  403.770    1.357    0.239    0.100    0.114    0.573   22.202    6.499
     33.240  404.613    1.190    0.167    0.172    0.080    0.637   22.546    6.270
     33.250  402.804    1.345    0.201    0.138    0.080    0.535   23.247    6.129
     33.260  403.171    1.126    0.134    0.027    0.027    0.546   22.516    5.736
     33.270  407.314    1.285    0.234    0.067    0.140    0.573   22.465    6.165
     33.280  402.584    1.073    0.134    0.105    0.140    0.694   22.427    6.103
     33.290  404.604    1.229    0.167    0.033    0.061    0.656   23.435    5.816
     33.300  405.650    1.232    0.134    0.105    0.133    0.622   23.153    5.804
     33.310  405.808    1.115    0.134    0.131    0.106    0.478   22.600    5.834
     33.320  404.655    1.308    0.201    0.100    0.087    0.527   23.271    5.727
     33.330  405.428    1.168    0.127    0.105    0.114    0.406   22.534    5.917
     33.340  401.444    1.009    0.167    0.100    0.114    0.633   23.354    6.081
     33.350  405.077    1.267    0.167    0.098    0.140    0.482   22.972    6.307
     33.360  409.162    1.062    0.134    0.131    0.114    0.580   23.334    6.127
     33.370  404.279    0.982    0.201    0.138    0.133    0.515   22.719    6.277
     33.380  406.446    1.081    0.167    0.105    0.106    0.523   22.483    6.324
     33.390  404.376    1.020    0.134    0.071    0.152    0.668   22.028    5.648
     33.400  402.147    1.323    0.100    0.071    0.087    0.557   22.771    5.619
     33.410  403.850    1.267    0.033    0.105    0.106    0.481   23.139    5.968
     33.420  406.788    1.149    0.100    0.067    0.140    0.531   22.474    5.673
     33.430  404.090    1.149    0.067    0.033    0.000    0.353   22.186    5.767
     33.440  404.719    1.244    0.033    0.105    0.000    0.478   23.043    5.737
     33.450  408.674    1.088    0.000    0.131    0.027    0.448   23.235    5.946
     33.460  408.172    1.387    0.067    0.105    0.027    0.663   23.121    5.565
     33.470  407.562    1.297    0.100    0.100    0.027    0.644   22.825    5.580
     33.480  406.045    1.195    0.067    0.105    0.053    0.531   22.845    5.209
     33.490  405.118    1.433    0.033    0.134    0.080    0.534   23.028    5.784
     33.500  408.055    1.225    0.134    0.138    0.080    0.451   22.836    5.617
     33.510  407.857    1.259    0.033    0.105    0.080    0.459   23.519    5.967
     33.520  405.811    1.232    0.100    0.105    0.000    0.515   22.232    6.016
     33.530  404.708    1.304    0.100    0.172    0.000    0.459   22.827    6.035
     33.540  408.857    1.308    0.134    0.138    0.053    0.603   23.031    5.721
     33.550  404.297    1.240    0.100    0.105    0.027    0.345   22.351    5.841
     33.560  409.768    1.285    0.134    0.172    0.106    0.557   23.000    5.475
     33.570  407.985    1.285    0.167    0.138    0.053    0.686   22.316    6.350
     33.580  408.581    1.259    0.201    0.067    0.140    0.618   21.938    6.240
     33.590  408.441    1.312    0.261    0.100    0.087    0.766   21.836    5.759
     33.600  409.880    1.460    0.160    0.100    0.106    0.743   21.947    6.529
     33.610  407.573    1.229    0.268    0.105    0.114    0.618   21.454    6.357
     33.620  407.992    1.221    0.201    0.038    0.140    0.531   22.014    6.673
     33.630  405.904    1.429    0.201    0.105    0.106    0.538   21.777    6.462
     33.640  407.447    1.229    0.134    0.033    0.140    0.796   22.010    6.175
     33.650  409.289    1.221    0.234    0.033    0.106    0.963   21.973    6.294
     33.660  408.098    1.532    0.201    0.067    0.053    0.618   21.894    6.004
     33.670  406.628    1.232    0.201    0.038    0.106    0.459   22.347    6.104
     33.680  411.468    1.399    0.134    0.071    0.053    0.421   22.151    6.258
     33.690  408.984    1.248    0.167    0.105    0.133    0.671   23.076    5.964
     33.700  409.912    1.452    0.239    0.033    0.053    0.773   22.731    5.893
     33.710  409.519    1.346    0.134    0.138    0.178    0.584   21.503    6.094
     33.720  409.648    1.365    0.167    0.138    0.133    0.527   23.208    5.521
     33.730  410.538    1.202    0.194    0.138    0.140    0.826   22.415    6.216
     33.740  414.153    1.434    0.134    0.100    0.087    0.705   23.312    6.055
     33.750  412.428    1.297    0.172    0.100    0.167    0.349   22.114    5.864
     33.760  412.499    1.210    0.167    0.105    0.133    0.599   22.500    6.198
     33.770  409.780    1.267    0.167    0.138    0.167    0.717   22.967    6.079
     33.780  410.925    1.354    0.134    0.033    0.087    0.451   22.736    6.131
     33.790  409.856    1.259    0.201    0.067    0.080    0.766   22.195    6.369
     33.800  407.948    1.183    0.167    0.033    0.087    0.599   22.063    5.666
     33.810  410.993    1.335    0.172    0.100    0.106    0.610   22.320    5.934
     33.820  408.915    1.308    0.134    0.071    0.087    0.857   22.993    6.036
     33.830  407.859    1.168    0.127    0.071    0.140    0.485   22.392    5.816
     33.840  407.220    1.141    0.167    0.071    0.106    0.523   21.545    5.860
     33.850  408.667    1.335    0.227    0.067    0.140    0.622   22.396    6.230
     33.860  408.809    1.168    0.201    0.033    0.087    0.766   22.547    5.850
     33.870  403.741    1.195    0.167    0.105    0.053    0.656   22.575    5.856
     33.880  407.249    0.929    0.234    0.071    0.140    0.755   22.421    6.098
     33.890  408.274    1.407    0.201    0.098    0.114    0.770   22.800    5.751
     33.900  407.519    1.293    0.268    0.000    0.106    0.683   24.081    6.108
     33.910  410.258    1.168    0.234    0.000    0.114    0.645   23.100    6.054
     33.920  408.501    1.392    0.167    0.131    0.106    0.732   21.961    5.861
     33.930  412.341    1.392    0.134    0.071    0.167    0.724   23.003    6.249
     33.940  410.382    1.187    0.167    0.071    0.114    0.709   22.574    6.161
     33.950  411.361    1.115    0.221    0.067    0.106    0.629   23.836    5.898
     33.960  411.168    1.141    0.167    0.105    0.080    0.478   23.335    6.109
     33.970  408.459    1.361    0.194    0.038    0.140    0.561   22.862    6.183
     33.980  407.332    1.255    0.100    0.033    0.080    0.504   23.270    5.609
     33.990  408.664    1.221    0.067    0.038    0.053    0.508   22.444    6.440
     34.000  408.910    1.195    0.134    0.038    0.080    0.527   21.938    6.055
     34.010  412.412    1.301    0.167    0.071    0.080    0.664   22.794    6.763
     34.020  413.835    1.327    0.100    0.105    0.114    0.629   22.690    6.127
     34.030  411.421    1.339    0.134    0.038    0.106    0.766   22.867    6.533
     34.040  415.906    1.433    0.134    0.067    0.080    0.717   23.744    6.484
     34.050  411.037    1.339    0.100    0.033    0.053    0.830   23.071    6.359
     34.060  412.585    1.282    0.100    0.105    0.080    0.618   23.296    6.340
     34.070  409.057    1.047    0.167    0.071    0.091    0.610   22.673    6.090
     34.080  411.866    1.168    0.134    0.067    0.106    0.663   24.160    6.278
     34.090  411.230    1.285    0.201    0.071    0.080    0.485   22.592    6.673
     34.100  410.996    1.429    0.167    0.138    0.080    0.474   23.330    6.315
     34.110  410.829    1.255    0.201    0.172    0.106    0.444   22.978    6.301
     34.120  414.212    1.392    0.239    0.033    0.133    0.557   22.632    6.629
     34.130  408.104    1.168    0.194    0.033    0.133    0.497   23.118    7.085
     34.140  409.850    1.221    0.205    0.138    0.106    0.637   22.076    6.486
     34.150  411.510    1.043    0.234    0.033    0.114    0.557   22.355    6.796
     34.160  413.060    1.153    0.167    0.033    0.106    0.584   21.626    6.031
     34.170  408.441    1.373    0.234    0.138    0.080    0.538   21.596    6.143
     34.180  406.411    1.115    0.134    0.100    0.106    0.459   21.345    6.186
     34.190  406.161    1.502    0.167    0.172    0.106    0.747   21.738    6.123
     34.200  404.895    1.202    0.100    0.105    0.106    0.698   21.972    6.721
     34.210  405.554    1.195    0.134    0.205    0.159    0.485   21.502    6.675
     34.220  407.640    1.365    0.134    0.138    0.080    0.671   21.816    6.181
     34.230  407.971    1.441    0.134    0.100    0.087    0.599   22.786    6.475
     34.240  406.020    1.361    0.134    0.071    0.053    0.565   22.278    6.635
     34.250  405.501    1.232    0.201    0.138    0.140    0.504   22.566    6.473
     34.260  409.285    1.088    0.167    0.138    0.106    0.709   23.392    7.108
     34.270  406.910    1.392    0.194    0.033    0.080    0.671   23.398    6.527
     34.280  408.482    1.229    0.201    0.165    0.140    0.425   23.748    6.042
     34.290  406.595    1.096    0.134    0.067    0.053    0.652   22.755    6.181
     34.300  407.276    1.274    0.243    0.138    0.133    0.698   23.240    6.079
     34.310  408.102    1.248    0.134    0.105    0.053    0.690   23.982    6.237
     34.320  405.960    1.206    0.201    0.100    0.080    0.561   23.164    5.829
     34.330  405.879    1.244    0.167    0.134    0.053    0.671   23.446    5.935
     34.340  405.532    1.221    0.134    0.172    0.080    0.645   23.447    6.007
     34.350  407.899    1.468    0.134    0.100    0.080    0.557   23.207    6.406
     34.360  402.788    1.479    0.167    0.138    0.106    0.592   22.077    5.979
     34.370  403.460    1.259    0.134    0.105    0.106    0.531   21.698    6.156
     34.380  405.652    1.248    0.134    0.172    0.053    0.592   22.239    6.126
     34.390  404.081    1.293    0.172    0.071    0.106    0.804   22.620    6.017
     34.400  406.173    1.320    0.138    0.000    0.133    0.671   22.397    6.225
     34.410  403.897    1.248    0.167    0.071    0.091    0.512   22.162    6.093
     34.420  402.247    1.505    0.134    0.067    0.053    0.758   21.699    5.709
     34.430  402.266    1.339    0.167    0.067    0.087    0.527   22.429    5.773
     34.440  399.137    1.195    0.134    0.105    0.053    0.793   22.467    5.799
     34.450  404.234    1.399    0.134    0.033    0.053    0.580   22.868    5.550
     34.460  402.617    1.301    0.201    0.105    0.080    0.531   22.604    5.848
     34.470  400.666    1.251    0.268    0.000    0.080    0.735   23.324    6.189
     34.480  398.819    1.392    0.268    0.100    0.140    0.599   23.267    5.948
     34.490  398.205    1.494    0.194    0.033    0.106    0.485   23.064    5.949
     34.500  401.999    1.301    0.160    0.000    0.114    0.584   23.130    6.329
     34.510  402.131    1.282    0.167    0.000    0.178    0.538   23.209    6.106
     34.520  401.960    1.255    0.167    0.033    0.114    0.379   23.538    6.191
     34.530  399.037    0.989    0.100    0.000    0.140    0.633   22.913    6.405
     34.540  398.089    0.845    0.167    0.067    0.106    0.520   22.970    5.636
     34.550  399.631    1.122    0.134    0.033    0.053    0.637   22.864    6.124
     34.560  398.737    1.206    0.201    0.000    0.106    0.467   22.941    6.131
     34.570  402.806    1.312    0.272    0.038    0.193    0.652   23.498    5.862
     34.580  402.670    1.293    0.234    0.033    0.080    0.550   22.784    5.711
     34.590  404.855    1.373    0.134    0.105    0.080    0.732   24.236    6.255
     34.600  403.968    1.308    0.100    0.000    0.091    0.944   23.162    5.755
     34.610  400.734    1.244    0.167    0.000    0.080    0.603   23.659    5.926
     34.620  402.074    1.407    0.100    0.000    0.053    0.565   22.884    5.527
     34.630  404.463    1.202    0.167    0.000    0.080    0.717   23.019    5.672
     34.640  406.285    1.229    0.167    0.033    0.114    0.618   23.696    6.141
     34.650  400.991    1.221    0.134    0.000    0.027    0.417   23.716    5.945
     34.660  400.171    1.282    0.167    0.033    0.053    0.409   23.563    6.196
     34.670  400.407    1.168    0.167    0.000    0.106    0.523   24.489    5.901
     34.680  400.216    1.285    0.134    0.000    0.053    0.531   23.569    6.366
     34.690  401.561    1.206    0.067    0.033    0.053    1.005   23.167    5.993
     34.700  398.207    1.176    0.100    0.000    0.027    1.077   23.140    6.333
     34.710  399.159    1.293    0.134    0.033    0.133    0.902   23.165    5.956
     34.720  403.842    1.195    0.134    0.000    0.027    0.921   22.679    6.084
     34.730  396.938    1.202    0.033    0.071    0.000    0.812   23.761    5.962
     34.740  398.268    1.202    0.134    0.000    0.053    0.504   22.617    6.396
     34.750  397.785    1.361    0.100    0.000    0.000    0.538   22.066    6.478
     34.760  395.744    1.228    0.167    0.033    0.080    0.565   22.466    6.616
     34.770  398.712    1.229    0.234    0.033    0.027    0.520   22.317    6.152
     34.780  398.651    1.282    0.134    0.000    0.140    0.607   22.913    5.992
     34.790  404.408    1.221    0.100    0.033    0.080    0.751   22.813    6.452
     34.800  398.536    1.365    0.167    0.071    0.080    0.812   21.940    6.069
     34.810  402.420    1.388    0.167    0.033    0.106    0.777   22.482    6.224
     34.820  402.589    1.232    0.201    0.205    0.106    0.728   22.648    6.671
     34.830  404.392    1.312    0.167    0.033    0.091    0.906   22.948    6.166
     34.840  401.980    0.993    0.292    0.000    0.106    1.108   21.991    6.388
     34.850  400.225    1.285    0.299    0.067    0.140    1.085   22.494    6.151
     34.860  403.045    1.301    0.234    0.067    0.080    1.210   22.384    6.134
     34.870  402.532    1.232    0.201    0.138    0.080    0.626   22.242    5.633
     34.880  402.332    0.903    0.167    0.100    0.106    0.690   22.739    6.018
     34.890  400.360    0.903    0.201    0.033    0.053    0.819   22.961    5.709
     34.900  397.363    1.172    0.167    0.105    0.114    0.622   23.399    5.921
     34.910  401.141    1.384    0.292    0.033    0.133    0.497   22.692    6.090
     34.920  402.597    1.062    0.221    0.033    0.106    0.671   22.951    6.145
     34.930  402.067    1.168    0.167    0.033    0.167    0.618   23.466    6.119
     34.940  398.376    1.134    0.134    0.033    0.144    0.610   23.572    6.235
     34.950  399.541    1.141    0.160    0.033    0.061    0.618   23.971    5.505
     34.960  400.653    1.239    0.201    0.033    0.080    0.626   23.825    5.869
     34.970  402.895    1.365    0.239    0.033    0.125    0.781   22.758    6.196
     34.980  399.620    1.259    0.134    0.067    0.080    0.622   23.224    5.721
     34.990  397.775    1.100    0.100    0.033    0.117    0.785   22.690    5.623
     35.000  403.554    1.285    0.033    0.000    0.080    0.573   23.434    6.167
     35.010  403.712    1.084    0.201    0.033    0.080    0.520   22.765    5.645
     35.020  405.090    1.460    0.201    0.000    0.114    0.554   22.930    5.967
     35.030  399.226    1.206    0.167    0.033    0.080    0.595   22.881    6.924
     35.040  402.866    1.221    0.134    0.033    0.053    0.584   23.348    6.501
     35.050  404.328    1.445    0.134    0.000    0.027    0.512   23.087    6.197
     35.060  403.270    1.301    0.134    0.067    0.106    0.489   22.913    6.073
     35.070  401.205    1.267    0.160    0.067    0.080    0.504   23.002    5.689
     35.080  402.621    1.213    0.067    0.067    0.027    0.622   23.916    6.560
     35.090  402.206    1.445    0.100    0.067    0.027    0.633   23.622    5.958
     35.100  402.853    1.202    0.127    0.033    0.027    0.701   22.758    5.909
     35.110  405.119    1.323    0.134    0.100    0.027    0.652   23.654    5.447
     35.120  401.452    1.259    0.100    0.071    0.053    0.607   23.050    5.832
     35.130  406.344    1.141    0.100    0.100    0.053    0.698   22.615    5.770
     35.140  405.837    1.179    0.100    0.033    0.114    0.713   23.684    5.698
     35.150  400.504    1.339    0.067    0.067    0.080    0.618   22.802    5.185
     35.160  403.283    1.221    0.134    0.067    0.114    0.671   24.292    5.991
     35.170  408.633    1.320    0.167    0.067    0.053    0.663   22.736    5.771
     35.180  404.583    1.115    0.067    0.067    0.087    0.656   23.627    6.169
     35.190  403.209    1.331    0.160    0.033    0.114    0.762   23.785    5.871
     35.200  404.533    1.088    0.067    0.100    0.053    0.436   23.916    5.680
     35.210  402.926    1.331    0.127    0.033    0.080    0.485   23.593    5.822
     35.220  406.116    1.179    0.067    0.067    0.061    0.668   23.201    5.775
     35.230  408.372    1.297    0.134    0.067    0.053    0.736   23.690    6.085
     35.240  406.874    1.179    0.100    0.033    0.080    0.599   24.215    6.165
     35.250  403.420    1.339    0.167    0.033    0.053    0.709   23.471    6.313
     35.260  402.606    1.343    0.201    0.067    0.080    0.815   22.816    5.684
     35.270  405.477    1.327    0.134    0.067    0.080    0.610   23.299    5.966
     35.280  407.727    1.274    0.127    0.138    0.114    0.690   23.845    6.240
     35.290  404.539    1.255    0.138    0.067    0.080    0.705   23.483    5.900
     35.300  400.981    1.206    0.127    0.067    0.140    0.846   23.403    6.375
     35.310  401.488    1.248    0.134    0.000    0.114    0.709   23.190    6.054
     35.320  405.233    1.327    0.134    0.033    0.027    0.622   23.604    5.774
     35.330  402.064    1.426    0.134    0.100    0.106    0.645   24.367    5.657
     35.340  405.713    1.418    0.100    0.033    0.027    0.800   22.472    6.232
     35.350  402.719    1.399    0.201    0.100    0.034    0.610   23.078    5.834
     35.360  404.349    1.248    0.134    0.105    0.087    0.838   23.821    6.014
     35.370  402.665    1.195    0.105    0.067    0.080    0.637   22.954    5.878
     35.380  399.918    1.206    0.138    0.067    0.080    0.671   22.721    6.306
     35.390  405.060    1.240    0.127    0.067    0.117    0.622   22.611    6.514
     35.400  405.668    1.187    0.067    0.033    0.080    0.804   23.194    6.490
     35.410  402.627    1.426    0.120    0.067    0.140    0.713   23.922    6.321
     35.420  405.964    1.346    0.067    0.067    0.080    0.793   23.618    5.999
     35.430  398.594    1.278    0.134    0.067    0.080    0.546   23.312    6.440
     35.440  398.476    1.153    0.105    0.067    0.053    0.686   23.350    6.237
     35.450  401.611    1.373    0.134    0.033    0.087    0.622   22.851    6.502
     35.460  403.118    1.418    0.167    0.067    0.080    0.531   23.515    6.471
     35.470  407.437    1.126    0.134    0.100    0.027    0.576   23.056    6.522
     35.480  405.364    1.123    0.134    0.067    0.027    0.565   23.183    6.346
     35.490  407.754    1.221    0.134    0.067    0.053    0.595   23.846    6.128
     35.500  404.764    1.232    0.167    0.100    0.053    0.485   23.346    6.436
     35.510  409.723    0.993    0.100    0.067    0.080    0.617   23.587    6.693
     35.520  410.814    1.229    0.134    0.138    0.106    0.413   23.450    6.644
     35.530  408.789    1.126    0.134    0.105    0.053    0.629   23.706    6.371
     35.540  409.043    1.137    0.201    0.060    0.061    0.550   23.788    6.816
     35.550  410.867    1.115    0.067    0.000    0.080    0.478   24.781    5.951
     35.560  408.470    1.213    0.067    0.067    0.053    0.322   23.933    6.638
     35.570  408.212    1.282    0.134    0.067    0.053    0.565   24.123    6.737
     35.580  407.947    1.570    0.172    0.100    0.080    0.610   22.528    7.036
     35.590  404.585    0.990    0.167    0.067    0.080    0.572   23.130    5.964
     35.600  404.834    0.952    0.067    0.033    0.080    0.777   23.361    6.051
     35.610  410.809    1.270    0.134    0.138    0.053    0.773   23.850    6.869
     35.620  404.283    1.176    0.134    0.000    0.053    0.649   24.317    6.162
     35.630  402.679    1.047    0.134    0.067    0.027    0.660   25.131    5.808
     35.640  406.949    1.301    0.134    0.067    0.053    0.751   24.097    6.333
     35.650  402.933    1.244    0.134    0.033    0.027    0.766   24.897    6.595
     35.660  400.178    1.323    0.100    0.033    0.114    0.671   23.470    6.497
     35.670  405.864    1.354    0.100    0.100    0.080    0.637   24.296    5.678
     35.680  404.403    1.282    0.191    0.100    0.114    0.701   23.412    6.139
     35.690  405.275    1.248    0.201    0.067    0.053    0.580   23.743    6.105
     35.700  403.288    1.331    0.201    0.033    0.027    0.682   23.255    5.958
     35.710  405.725    1.392    0.167    0.067    0.080    0.519   24.046    6.283
     35.720  402.028    1.293    0.134    0.033    0.027    0.508   23.874    6.427
     35.730  405.974    1.282    0.167    0.067    0.053    0.618   24.111    6.173
     35.740  401.356    1.365    0.100    0.067    0.080    0.667   24.430    5.934
     35.750  405.646    1.312    0.167    0.067    0.106    0.576   24.330    6.056
     35.760  406.971    1.380    0.167    0.033    0.080    0.660   23.367    5.999
     35.770  407.859    1.259    0.167    0.067    0.080    0.656   23.339    5.796
     35.780  407.738    1.482    0.100    0.033    0.114    0.550   22.258    6.450
     35.790  405.888    1.232    0.134    0.067    0.027    0.603   23.159    5.990
     35.800  405.783    1.365    0.100    0.067    0.053    0.497   22.981    6.725
     35.810  406.137    1.350    0.134    0.071    0.053    0.740   23.076    6.763
     35.820  403.070    1.301    0.134    0.138    0.167    0.573   22.287    6.625
     35.830  404.206    1.168    0.167    0.134    0.080    0.682   21.978    6.652
     35.840  405.486    1.259    0.167    0.134    0.106    0.671   22.442    6.304
     35.850  405.044    1.221    0.134    0.067    0.117    0.607   22.992    6.330
     35.860  406.843    1.255    0.134    0.067    0.106    0.531   23.689    6.456
     35.870  404.320    1.373    0.134    0.071    0.080    0.610   23.956    6.137
     35.880  406.322    1.331    0.134    0.067    0.080    0.592   23.434    6.369
     35.890  401.996    1.365    0.134    0.071    0.053    0.610   22.392    6.844
     35.900  403.601    1.035    0.134    0.134    0.053    0.379   23.198    6.507
     35.910  404.398    1.304    0.067    0.094    0.027    0.607   22.417    6.299
     35.920  405.201    1.312    0.134    0.100    0.053    0.504   23.934    6.274
     35.930  406.416    1.179    0.100    0.100    0.053    0.607   24.137    5.598
     35.940  407.450    1.221    0.067    0.067    0.027    0.557   23.907    6.317
     35.950  400.472    1.088    0.100    0.033    0.106    0.740   23.811    6.494
     35.960  404.384    1.168    0.167    0.100    0.140    0.717   23.859    6.129
     35.970  400.495    1.009    0.134    0.100    0.027    0.656   23.327    6.107
     35.980  405.484    1.187    0.134    0.167    0.080    0.463   23.576    6.484
     35.990  400.399    1.054    0.167    0.172    0.080    0.504   23.882    6.252
     36.000  400.328    0.929    0.134    0.172    0.080    0.758   23.125    6.580
     36.010  402.667    0.884    0.134    0.105    0.080    0.652   23.111    5.774
     36.020  408.272    0.990    0.134    0.100    0.064    0.568   23.363    6.094
     36.030  403.638    0.770    0.167    0.100    0.106    0.694   23.490    6.216
     36.040  399.845    1.126    0.201    0.067    0.106    0.591   23.836    6.089
     36.050  404.583    1.001    0.167    0.100    0.091    0.701   23.719    5.796
     36.060  410.324    1.062    0.167    0.100    0.053    0.497   23.152    6.416
     36.070  406.217    1.153    0.134    0.100    0.140    0.565   23.602    6.136
     36.080  409.424    1.088    0.167    0.067    0.106    0.481   22.765    6.638
     36.090  406.270    1.062    0.201    0.100    0.133    0.606   22.344    6.104
     36.100  408.282    1.176    0.201    0.067    0.167    0.773   22.899    6.273
     36.110  405.434    0.903    0.201    0.067    0.106    0.531   23.553    6.219
     36.120  404.070    1.248    0.167    0.100    0.106    0.679   23.250    6.091
     36.130  408.515    1.009    0.134    0.067    0.133    0.531   23.811    6.157
     36.140  404.028    1.062    0.100    0.033    0.167    0.599   23.786    5.572
     36.150  407.868    1.297    0.167    0.033    0.140    0.512   23.636    5.833
     36.160  405.528    1.195    0.167    0.033    0.064    0.542   23.083    5.449
     36.170  406.815    1.380    0.134    0.067    0.053    0.557   22.335    6.117
     36.180  401.996    1.282    0.100    0.033    0.053    0.645   22.666    5.927
     36.190  403.997    1.244    0.134    0.033    0.117    0.617   23.201    5.815
     36.200  408.076    0.967    0.100    0.138    0.080    0.721   23.100    5.919
     36.210  405.951    1.198    0.167    0.134    0.080    0.523   23.217    6.041
     36.220  404.685    1.096    0.167    0.100    0.114    0.679   22.330    6.414
     36.230  405.033    1.335    0.201    0.067    0.080    0.599   22.423    5.308
     36.240  403.150    1.339    0.134    0.067    0.106    0.735   21.541    6.006
     36.250  400.554    1.388    0.167    0.100    0.080    0.576   22.195    6.573
     36.260  397.853    1.320    0.134    0.033    0.106    0.668   21.538    6.492
     36.270  401.316    1.088    0.134    0.033    0.106    0.671   22.112    6.155
     36.280  402.444    1.232    0.134    0.033    0.106    0.834   23.276    6.306
     36.290  403.084    1.221    0.067    0.167    0.106    0.607   23.141    6.003
     36.300  403.802    1.244    0.100    0.067    0.080    0.501   23.434    6.634
     36.310  403.095    1.062    0.067    0.033    0.080    0.637   22.639    6.102
     36.320  401.093    1.195    0.067    0.033    0.053    0.501   23.381    5.773
     36.330  403.814    1.195    0.067    0.033    0.106    0.531   23.026    6.368
     36.340  403.252    1.141    0.000    0.067    0.053    0.607   22.438    6.397
     36.350  406.534    1.195    0.138    0.033    0.114    0.739   22.713    6.614
     36.360  402.960    1.081    0.033    0.100    0.133    0.523   23.071    5.904
     36.370  405.950    1.115    0.033    0.100    0.053    0.523   21.861    5.745
     36.380  404.590    1.062    0.067    0.100    0.080    0.504   23.385    6.257
     36.390  405.645    1.054    0.100    0.138    0.106    0.717   24.004    5.843
     36.400  408.640    1.153    0.100    0.067    0.106    0.652   25.146    6.417
     36.410  408.315    1.293    0.134    0.000    0.053    0.679   23.638    6.437
     36.420  406.384    1.206    0.098    0.067    0.106    0.652   23.402    6.318
     36.430  404.357    1.137    0.100    0.067    0.106    0.614   23.293    6.308
     36.440  409.111    0.929    0.167    0.134    0.106    0.751   23.634    6.523
     36.450  410.507    0.956    0.134    0.067    0.080    0.664   23.718    6.314
     36.460  405.846    0.940    0.067    0.067    0.053    0.504   22.097    6.735
     36.470  404.024    0.849    0.100    0.100    0.080    0.690   23.151    6.642
     36.480  403.386    1.141    0.100    0.100    0.140    0.550   22.993    6.372
     36.490  403.658    1.229    0.134    0.067    0.080    0.531   23.010    5.848
     36.500  408.056    1.123    0.100    0.033    0.106    0.770   23.624    6.059
     36.510  406.401    1.149    0.134    0.138    0.133    0.591   22.640    6.348
     36.520  406.556    1.179    0.127    0.067    0.053    0.478   24.057    6.302
     36.530  407.150    0.940    0.100    0.067    0.080    0.599   23.455    5.945
     36.540  407.623    1.115    0.033    0.033    0.080    0.554   23.611    6.454
     36.550  404.169    1.229    0.134    0.134    0.053    0.379   23.148    6.399
     36.560  409.152    1.323    0.100    0.134    0.106    0.345   23.607    6.752
     36.570  411.521    1.415    0.100    0.033    0.106    0.451   23.707    6.107
     36.580  409.230    1.153    0.067    0.100    0.080    0.413   23.817    6.001
     36.590  410.755    1.376    0.067    0.033    0.106    0.565   24.305    5.836
     36.600  404.397    1.285    0.067    0.067    0.080    0.387   22.077    6.003
     36.610  410.710    1.206    0.100    0.098    0.080    0.432   24.109    5.717
     36.620  406.139    1.126    0.067    0.105    0.080    0.485   23.301    6.460
     36.630  408.261    1.248    0.100    0.134    0.106    0.610   22.498    6.283
     36.640  405.716    1.437    0.067    0.033    0.080    0.444   22.870    5.539
     36.650  408.947    1.361    0.067    0.105    0.106    0.421   23.380    6.597
     36.660  404.758    1.255    0.134    0.067    0.106    0.440   22.346    6.471
     36.670  406.214    1.009    0.094    0.134    0.167    0.520   23.482    5.855
     36.680  401.872    1.168    0.060    0.067    0.080    0.615   23.684    5.797
     36.690  404.361    1.229    0.000    0.067    0.053    0.451   23.364    6.311
     36.700  403.189    1.213    0.067    0.067    0.106    0.413   23.398    6.108
     36.710  401.348    1.168    0.067    0.100    0.114    0.315   22.679    6.247
     36.720  404.868    1.096    0.033    0.067    0.053    0.417   22.914    6.489
     36.730  408.222    1.221    0.067    0.033    0.133    0.462   21.985    6.538
     36.740  402.337    1.308    0.033    0.067    0.080    0.478   22.978    6.364
     36.750  405.087    1.088    0.067    0.033    0.080    0.451   22.216    6.663
     36.760  408.300    1.335    0.127    0.033    0.140    0.610   22.027    6.913
     36.770  405.918    1.422    0.100    0.100    0.080    0.481   22.412    6.291
     36.780  407.436    1.168    0.134    0.067    0.080    0.432   21.910    6.373
     36.790  403.543    1.392    0.100    0.067    0.080    0.425   23.248    6.118
     36.800  404.316    1.429    0.100    0.033    0.080    0.398   21.829    6.600
     36.810  408.996    1.229    0.201    0.067    0.053    0.406   23.393    6.281
     36.820  405.607    1.107    0.134    0.067    0.080    0.626   21.518    7.001
     36.830  402.337    1.418    0.134    0.100    0.053    0.372   22.489    6.507
     36.840  404.451    1.209    0.100    0.067    0.080    0.467   22.944    6.554
     36.850  403.716    1.115    0.134    0.067    0.080    0.459   23.208    6.722
     36.860  409.588    1.134    0.100    0.033    0.053    0.485   23.685    6.920
     36.870  401.735    1.179    0.100    0.067    0.080    0.379   22.650    6.491
     36.880  404.026    1.141    0.160    0.100    0.159    0.254   23.627    6.531
     36.890  407.432    1.248    0.067    0.138    0.114    0.425   23.191    6.740
     36.900  405.158    1.073    0.067    0.000    0.186    0.258   23.256    6.474
     36.910  401.879    1.240    0.067    0.000    0.053    0.281   23.073    5.973
     36.920  405.217    1.263    0.201    0.000    0.080    0.504   22.709    6.131
     36.930  405.321    1.392    0.100    0.000    0.080    0.512   22.833    6.010
     36.940  405.596    1.282    0.067    0.000    0.080    0.413   23.554    6.396
     36.950  401.118    1.346    0.134    0.067    0.159    0.387   23.371    6.212
     36.960  405.949    1.202    0.100    0.033    0.106    0.273   23.386    6.177
     36.970  403.405    1.316    0.100    0.033    0.114    0.281   22.581    6.206
     36.980  400.083    1.141    0.134    0.033    0.080    0.281   23.211    5.944
     36.990  399.550    1.016    0.100    0.033    0.080    0.360   22.854    6.685
     37.000  406.073    1.141    0.167    0.067    0.140    0.406   23.235    6.416
     37.010  405.287    1.062    0.100    0.000    0.080    0.349   23.360    6.460
     37.020  399.087    1.354    0.100    0.033    0.080    0.292   23.037    6.314
     37.030  403.167    1.282    0.100    0.000    0.133    0.319   22.832    6.156
     37.040  402.565    1.407    0.067    0.067    0.106    0.231   22.349    6.129
     37.050  403.731    1.206    0.138    0.000    0.106    0.406   23.932    6.558
     37.060  403.310    1.206    0.033    0.067    0.080    0.489   23.968    5.959
     37.070  402.985    1.111    0.134    0.033    0.114    0.599   23.681    5.918
     37.080  400.392    1.335    0.167    0.033    0.027    0.485   22.979    6.009
     37.090  403.469    1.350    0.134    0.100    0.106    0.724   22.882    6.230
     37.100  403.885    1.259    0.067    0.000    0.053    0.610   22.676    5.993
     37.110  403.125    1.361    0.134    0.000    0.053    0.592   23.202    6.149
     37.120  405.407    1.202    0.134    0.033    0.133    0.599   23.307    6.542
     37.130  408.650    1.308    0.134    0.000    0.053    0.747   23.380    6.304
     37.140  403.773    1.380    0.134    0.000    0.080    0.698   22.848    6.016
     37.150  407.133    1.232    0.134    0.000    0.053    0.694   22.723    6.146
     37.160  400.517    1.206    0.134    0.033    0.106    0.497   24.028    6.178
     37.170  397.976    1.320    0.100    0.000    0.053    0.459   22.873    6.191
     37.180  401.523    1.372    0.232    0.000    0.114    0.398   23.650    6.097
     37.190  402.046    1.259    0.134    0.000    0.080    0.679   23.514    6.428
     37.200  405.705    1.176    0.201    0.033    0.106    0.713   23.775    5.914
     37.210  406.082    1.206    0.100    0.033    0.080    0.652   23.491    5.876
     37.220  400.671    1.088    0.134    0.000    0.080    0.520   22.939    6.375
     37.230  402.627    1.357    0.167    0.000    0.080    0.645   23.262    5.934
     37.240  400.917    1.153    0.067    0.000    0.080    0.732   22.732    6.173
     37.250  403.752    1.464    0.167    0.033    0.053    0.554   22.542    6.302
     37.260  402.198    1.255    0.100    0.033    0.080    0.451   23.155    6.392
     37.270  406.192    1.221    0.172    0.067    0.027    0.520   22.484    6.663
     37.280  403.189    1.202    0.205    0.033    0.027    0.944   23.305    6.165
     37.290  402.363    1.195    0.134    0.000    0.106    0.948   22.565    5.943
     37.300  401.864    1.369    0.100    0.000    0.080    0.891   22.519    6.251
     37.310  402.432    1.248    0.100    0.000    0.106    0.974   22.845    6.300
     37.320  400.706    1.096    0.100    0.033    0.080    1.077   22.642    6.423
     37.330  402.048    1.248    0.134    0.000    0.114    1.119   22.822    6.342
     37.340  401.644    1.229    0.167    0.033    0.027    0.918   22.773    6.396
     37.350  403.002    1.343    0.100    0.033    0.027    0.819   23.731    6.550
     37.360  403.434    1.195    0.167    0.067    0.027    1.073   22.556    6.701
     37.370  401.069    1.123    0.100    0.000    0.106    0.595   22.414    6.509
     37.380  402.048    1.388    0.134    0.000    0.106    0.732   23.040    6.471
     37.390  404.139    1.327    0.134    0.000    0.080    0.675   22.732    6.448
     37.400  405.410    1.229    0.134    0.000    0.106    0.770   22.511    6.279
     37.410  400.388    1.301    0.134    0.033    0.053    0.754   22.378    6.289
     37.420  400.906    1.062    0.100    0.033    0.053    0.690   22.406    6.162
     37.430  404.330    1.195    0.167    0.000    0.053    0.705   22.963    6.216
     37.440  410.924    1.327    0.067    0.033    0.080    0.955   22.689    6.353
     37.450  408.547    1.339    0.134    0.000    0.027    0.501   22.317    6.548
     37.460  406.954    1.387    0.100    0.000    0.080    0.652   23.272    5.839
     37.470  409.074    1.380    0.067    0.100    0.000    0.819   22.315    6.189
     37.480  405.034    1.195    0.167    0.033    0.053    0.838   23.422    6.557
     37.490  405.627    1.195    0.067    0.000    0.080    0.758   22.135    6.439
     37.500  408.977    1.536    0.167    0.000    0.027    0.705   22.817    6.750
     37.510  406.824    1.195    0.067    0.033    0.080    0.539   22.044    6.586
     37.520  405.304    1.221    0.134    0.000    0.080    0.645   22.128    6.442
     37.530  406.902    1.426    0.067    0.000    0.133    0.940   23.102    6.154
     37.540  408.632    1.331    0.067    0.000    0.027    0.918   23.470    6.613
     37.550  407.634    1.195    0.067    0.033    0.027    0.629   24.433    6.562
     37.560  411.026    1.035    0.134    0.033    0.106    0.584   23.013    6.687
     37.570  412.772    1.016    0.067    0.000    0.140    0.675   21.667    6.428
     37.580  410.480    1.285    0.033    0.033    0.027    0.792   23.016    6.287
     37.590  406.351    1.043    0.067    0.033    0.000    0.747   22.646    5.986
     37.600  410.887    1.217    0.033    0.067    0.053    0.846   23.021    6.132
     37.610  407.469    1.418    0.033    0.000    0.053    0.660   23.165    6.197
     37.620  404.618    1.160    0.033    0.033    0.000    0.633   22.627    6.404
     37.630  403.280    1.229    0.033    0.105    0.053    0.648   23.581    5.878
     37.640  404.798    1.335    0.100    0.033    0.080    0.735   23.270    6.293
     37.650  407.812    1.141    0.033    0.000    0.053    0.838   23.394    6.483
     37.660  404.689    1.115    0.033    0.000    0.027    0.668   24.051    6.088
     37.670  401.710    1.195    0.067    0.100    0.027    0.584   24.267    5.957
     37.680  404.194    1.270    0.033    0.060    0.027    0.804   24.293    6.309
     37.690  409.608    1.088    0.100    0.067    0.080    0.808   23.718    6.210
     37.700  408.142    1.221    0.067    0.067    0.027    0.849   23.747    6.372
     37.710  407.082    1.187    0.067    0.100    0.027    0.732   23.729    6.581
     37.720  408.761    1.320    0.033    0.067    0.000    0.815   23.819    6.324
     37.730  405.352    1.176    0.067    0.033    0.000    0.857   23.328    6.002
     37.740  407.961    1.335    0.067    0.067    0.027    0.652   24.214    6.082
     37.750  408.008    1.137    0.067    0.067    0.027    0.766   24.346    5.952
     37.760  407.147    1.270    0.033    0.067    0.027    0.747   24.494    6.304
     37.770  405.535    1.088    0.033    0.071    0.000    0.842   23.814    6.315
     37.780  406.918    1.020    0.067    0.100    0.027    0.709   23.862    6.170
     37.790  407.620    1.141    0.067    0.033    0.027    0.618   23.605    5.759
     37.800  408.201    1.304    0.067    0.038    0.053    0.664   24.979    6.224
     37.810  407.971    1.062    0.033    0.038    0.080    0.891   24.827    5.900
     37.820  404.513    0.857    0.033    0.067    0.000    0.823   25.096    5.914
     37.830  405.178    1.047    0.033    0.033    0.000    0.823   24.054    5.491
     37.840  408.021    1.134    0.067    0.067    0.053    1.039   24.985    5.935
     37.850  410.286    1.149    0.127    0.033    0.027    0.888   25.142    5.985
     37.860  407.252    1.176    0.067    0.033    0.027    0.838   25.199    5.710
     37.870  411.958    1.157    0.033    0.100    0.027    0.626   26.014    5.654
     37.880  411.676    1.123    0.067    0.067    0.000    0.705   24.889    5.779
     37.890  411.937    1.020    0.033    0.033    0.027    0.713   24.659    6.083
     37.900  412.738    1.221    0.000    0.138    0.000    0.868   25.269    5.991
     37.910  406.824    1.123    0.033    0.033    0.000    0.652   25.049    5.983
     37.920  409.403    1.009    0.033    0.000    0.000    0.865   25.150    6.058
     37.930  407.952    1.149    0.033    0.033    0.027    0.830   24.291    6.296
     37.940  408.349    1.069    0.033    0.033    0.000    0.796   25.048    6.170
     37.950  409.972    1.168    0.033    0.033    0.000    0.910   24.558    5.583
     37.960  407.430    1.206    0.033    0.033    0.053    0.849   25.200    5.868
     37.970  409.512    1.149    0.100    0.033    0.000    0.853   25.263    6.029
     37.980  409.679    1.062    0.033    0.100    0.027    0.826   23.913    6.003
     37.990  405.431    0.956    0.100    0.033    0.000    0.875   24.779    5.915
     38.000  409.057    0.963    0.067    0.000    0.000    0.656   25.838    5.851
     38.010  408.693    0.952    0.100    0.033    0.053    1.334   23.976    5.977
     38.020  407.602    1.069    0.033    0.067    0.053    0.777   24.978    5.916
     38.030  410.858    0.967    0.067    0.100    0.053    0.823   25.168    6.416
     38.040  410.471    0.903    0.033    0.033    0.000    0.978   24.193    6.001
     38.050  412.118    1.043    0.100    0.033    0.053    0.899   24.268    6.256
     38.060  407.539    1.020    0.067    0.100    0.053    0.971   24.534    6.087
     38.070  405.926    1.100    0.033    0.033    0.027    0.898   23.733    5.720
     38.080  403.463    1.028    0.067    0.067    0.053    1.191   23.089    6.478
     38.090  408.918    1.062    0.067    0.100    0.027    0.959   23.981    6.086
     38.100  406.517    1.088    0.100    0.067    0.027    1.069   23.576    6.111
     38.110  406.485    1.168    0.071    0.067    0.027    0.834   24.003    6.422
     38.120  405.755    0.990    0.100    0.172    0.027    1.084   23.650    6.188
     38.130  407.913    1.248    0.033    0.134    0.027    1.012   24.877    6.046
     38.140  405.301    1.088    0.100    0.067    0.080    1.111   22.492    6.124
     38.150  408.190    1.088    0.033    0.067    0.027    1.000   24.144    5.978
     38.160  408.814    1.123    0.000    0.067    0.027    0.966   24.198    6.123
     38.170  409.728    0.929    0.100    0.067    0.053    1.027   24.247    6.228
     38.180  406.739    1.141    0.067    0.067    0.000    0.959   24.138    5.564
     38.190  407.232    1.274    0.067    0.100    0.080    0.925   25.491    5.894
     38.200  407.870    1.221    0.067    0.067    0.027    0.838   24.463    6.414
     38.210  408.923    1.232    0.067    0.067    0.053    1.053   24.336    6.276
     38.220  409.159    1.179    0.067    0.067    0.027    0.731   24.850    6.141
     38.230  408.911    1.088    0.000    0.033    0.027    0.989   24.603    6.203
     38.240  407.380    1.031    0.067    0.100    0.000    0.913   24.892    6.233
     38.250  414.233    1.202    0.033    0.033    0.000    0.936   25.455    6.078
     38.260  408.679    1.088    0.067    0.067    0.053    0.875   23.481    6.158
     38.270  412.433    1.335    0.033    0.067    0.080    0.955   24.341    5.734
     38.280  408.600    1.221    0.067    0.067    0.053    0.758   23.978    5.851
     38.290  408.135    0.982    0.067    0.100    0.027    0.830   25.243    5.714
     38.300  409.288    0.940    0.100    0.000    0.027    0.777   25.537    6.010
     38.310  412.247    1.301    0.100    0.071    0.027    0.818   25.763    6.111
     38.320  411.344    1.123    0.100    0.100    0.027    0.985   24.775    6.016
     38.330  408.509    0.963    0.067    0.033    0.027    0.860   25.477    5.634
     38.340  411.728    1.202    0.067    0.000    0.053    0.899   25.533    6.039
     38.350  405.414    1.194    0.033    0.000    0.027    0.823   24.841    6.142
     38.360  408.519    1.088    0.067    0.033    0.027    1.005   24.462    6.002
     38.370  406.984    1.080    0.100    0.033    0.053    0.986   24.763    6.055
     38.380  402.958    1.062    0.067    0.067    0.000    1.152   24.145    5.934
     38.390  408.500    0.929    0.100    0.138    0.027    0.918   24.505    6.114
     38.400  405.609    0.914    0.100    0.033    0.000    1.152   25.537    6.193
     38.410  407.510    1.073    0.067    0.067    0.027    1.145   24.810    6.444
     38.420  405.584    0.956    0.033    0.167    0.053    1.050   24.208    5.704
     38.430  408.226    0.982    0.100    0.067    0.053    1.380   24.985    5.762
     38.440  408.934    1.062    0.067    0.033    0.027    1.365   25.124    5.874
     38.450  411.000    0.903    0.033    0.067    0.027    1.282   25.904    6.147
     38.460  409.436    1.043    0.100    0.067    0.000    1.077   25.136    5.491
     38.470  407.562    1.183    0.100    0.105    0.053    1.058   24.690    5.924
     38.480  410.473    1.168    0.100    0.033    0.027    1.210   25.692    6.082
     38.490  406.747    1.043    0.067    0.033    0.000    1.046   24.641    6.219
     38.500  409.547    1.311    0.067    0.033    0.027    1.342   24.540    5.933
     38.510  405.171    1.195    0.067    0.033    0.000    1.046   24.841    6.167
     38.520  406.967    1.160    0.067    0.000    0.000    0.838   23.732    5.507
     38.530  410.724    1.407    0.033    0.067    0.027    1.155   24.522    6.071
     38.540  412.829    1.482    0.033    0.033    0.000    1.129   26.224    6.153
     38.550  407.973    1.566    0.067    0.105    0.000    1.182   23.351    5.754
     38.560  408.257    1.471    0.067    0.067    0.053    0.890   23.549    6.132
     38.570  411.341    1.468    0.127    0.071    0.080    0.793   24.564    5.731
     38.580  409.034    1.365    0.067    0.067    0.053    0.846   24.415    5.547
     38.590  407.638    1.376    0.067    0.033    0.000    0.879   25.008    5.747
     38.600  411.166    1.308    0.033    0.067    0.027    1.031   24.790    6.652
     38.610  412.763    1.255    0.067    0.033    0.053    0.777   25.978    5.900
     38.620  411.016    1.441    0.134    0.067    0.053    1.115   24.745    6.207
     38.630  411.295    1.392    0.134    0.000    0.133    0.929   25.617    6.482
     38.640  410.140    1.020    0.134    0.000    0.000    0.865   25.833    5.750
     38.650  409.335    1.206    0.067    0.105    0.053    0.974   25.536    5.564
     38.660  405.883    1.096    0.067    0.000    0.027    0.740   25.805    5.900
     38.670  412.732    1.168    0.067    0.000    0.027    0.918   26.377    6.069
     38.680  408.043    1.043    0.100    0.000    0.027    0.754   25.656    5.567
     38.690  409.935    1.206    0.033    0.000    0.080    0.815   26.438    5.970
     38.700  411.226    1.418    0.067    0.033    0.053    0.804   25.555    5.735
     38.710  411.687    1.335    0.100    0.000    0.027    0.906   26.447    5.396
     38.720  405.172    1.141    0.194    0.000    0.053    0.747   24.518    5.607
     38.730  408.849    1.248    0.067    0.033    0.053    0.922   25.137    5.415
     38.740  407.467    1.118    0.033    0.000    0.080    0.872   25.387    5.557
     38.750  407.579    1.096    0.067    0.033    0.106    0.868   24.688    5.803
     38.760  407.746    1.020    0.033    0.033    0.053    1.057   25.339    5.943
     38.770  410.385    1.123    0.067    0.033    0.080    0.785   24.529    6.050
     38.780  411.050    1.482    0.033    0.033    0.027    1.032   25.740    6.124
     38.790  408.276    1.123    0.033    0.033    0.080    0.872   25.017    5.685
     38.800  413.453    1.176    0.033    0.033    0.053    1.092   24.405    5.686
     38.810  411.051    1.153    0.067    0.033    0.027    0.773   24.471    6.044
     38.820  405.623    0.956    0.033    0.100    0.080    0.732   25.154    5.914
     38.830  409.483    1.308    0.067    0.033    0.053    0.910   24.027    6.146
     38.840  410.896    1.335    0.134    0.071    0.106    0.769   25.606    6.150
     38.850  415.758    1.267    0.067    0.033    0.053    0.812   25.917    6.605
     38.860  410.063    1.213    0.100    0.100    0.053    0.853   26.170    5.768
     38.870  411.941    1.312    0.100    0.067    0.027    0.951   24.793    5.881
     38.880  407.556    1.267    0.100    0.033    0.106    0.925   24.209    5.964
     38.890  406.219    1.176    0.067    0.067    0.027    0.633   24.333    6.278
     38.900  412.262    1.232    0.100    0.033    0.053    0.762   25.028    6.076
     38.910  410.335    1.350    0.100    0.033    0.053    0.751   24.644    5.878
     38.920  414.287    1.062    0.067    0.000    0.080    0.909   25.231    6.458
     38.930  414.030    1.331    0.033    0.033    0.027    0.773   25.339    6.061
     38.940  408.614    1.088    0.100    0.033    0.121    1.027   24.459    6.197
     38.950  412.833    1.297    0.194    0.100    0.080    0.709   24.305    6.211
     38.960  413.715    1.115    0.067    0.067    0.053    0.834   25.152    5.922
     38.970  412.430    1.339    0.100    0.100    0.080    0.856   25.509    5.630
     38.980  411.150    1.248    0.100    0.033    0.080    0.791   25.304    5.670
     38.990  413.813    1.259    0.067    0.033    0.027    1.034   24.356    6.325
     39.000  416.682    1.028    0.067    0.033    0.000    0.898   23.921    5.987
     39.010  413.187    1.016    0.060    0.067    0.000    0.800   24.146    5.939
     39.020  410.424    0.861    0.067    0.033    0.053    0.879   24.381    6.088
     39.030  413.218    1.141    0.100    0.033    0.000    0.815   24.206    5.780
     39.040  407.271    1.047    0.067    0.033    0.000    0.800   23.591    6.219
     39.050  408.619    0.993    0.033    0.033    0.000    0.826   23.194    5.827
     39.060  406.706    1.278    0.067    0.105    0.027    1.065   24.171    5.415
     39.070  407.069    1.160    0.134    0.000    0.027    1.224   24.381    5.371
     39.080  408.167    1.179    0.033    0.071    0.027    0.978   24.606    5.726
     39.090  414.870    1.213    0.067    0.105    0.000    0.814   23.900    6.376
     39.100  411.488    1.153    0.067    0.033    0.000    0.883   24.318    5.597
     39.110  410.196    1.468    0.067    0.067    0.000    0.933   23.205    5.986
     39.120  409.540    1.168    0.060    0.100    0.000    0.758   24.336    5.994
     39.130  402.383    1.221    0.067    0.105    0.000    0.804   23.914    5.770
     39.140  404.670    1.126    0.033    0.067    0.027    0.902   24.236    5.822
     39.150  405.263    1.221    0.033    0.198    0.000    0.955   24.715    6.014
     39.160  412.149    1.168    0.033    0.067    0.027    0.811   23.363    6.164
     39.170  409.577    1.392    0.033    0.100    0.000    0.865   24.524    6.871
     39.180  415.034    1.195    0.033    0.105    0.053    0.724   23.883    6.476
     39.190  406.219    1.244    0.033    0.100    0.027    0.819   23.326    6.784
     39.200  409.644    1.229    0.067    0.033    0.000    0.811   24.279    6.900
     39.210  404.955    1.255    0.100    0.067    0.053    0.913   24.771    6.305
     39.220  406.887    1.153    0.067    0.067    0.027    0.819   24.939    6.686
     39.230  406.720    1.141    0.094    0.067    0.053    0.812   25.077    6.024
     39.240  409.205    1.384    0.094    0.033    0.053    0.993   25.080    6.207
     39.250  411.284    1.308    0.033    0.000    0.000    0.872   24.000    5.907
     39.260  411.051    1.248    0.100    0.100    0.000    1.020   24.146    5.994
     39.270  413.234    1.536    0.100    0.100    0.000    0.698   24.691    6.270
     39.280  413.781    1.471    0.134    0.134    0.080    0.758   24.203    6.154
     39.290  413.494    1.073    0.134    0.134    0.080    0.812   24.274    6.153
     39.300  407.283    1.020    0.172    0.033    0.106    0.865   23.954    6.018
     39.310  414.776    1.123    0.160    0.134    0.106    0.773   25.293    6.063
     39.320  407.458    1.293    0.067    0.000    0.080    0.803   25.073    6.234
     39.330  411.102    1.062    0.067    0.100    0.080    1.186   25.122    5.890
     39.340  412.884    1.141    0.067    0.100    0.000    1.047   24.933    6.165
     39.350  410.961    1.168    0.067    0.100    0.027    0.890   24.277    6.284
     39.360  410.748    1.176    0.100    0.067    0.000    1.050   23.964    5.967
     39.370  409.394    1.115    0.100    0.067    0.000    1.160   24.109    6.150
     39.380  405.211    1.373    0.134    0.100    0.027    1.114   24.800    6.094
     39.390  408.755    1.187    0.067    0.033    0.027    1.138   23.361    6.104
     39.400  403.845    1.141    0.033    0.067    0.000    0.865   24.078    6.194
     39.410  404.827    0.956    0.033    0.067    0.000    1.331   23.630    6.060
     39.420  406.604    1.297    0.067    0.105    0.000    0.951   24.239    6.258
     39.430  404.867    1.399    0.127    0.067    0.027    1.244   23.730    5.877
     39.440  406.891    1.365    0.033    0.105    0.000    1.053   23.278    5.853
     39.450  408.800    1.229    0.033    0.067    0.053    0.978   23.522    6.046
     39.460  411.926    1.123    0.033    0.134    0.106    0.997   22.894    5.653
     39.470  411.498    1.308    0.033    0.067    0.027    1.255   24.037    5.918
     39.480  409.747    1.293    0.134    0.000    0.000    1.012   22.937    5.932
     39.490  409.906    1.232    0.127    0.033    0.140    1.149   23.654    6.390
     39.500  406.904    1.301    0.067    0.067    0.000    0.985   23.525    5.941
     39.510  411.065    1.206    0.067    0.000    0.027    0.909   24.819    6.439
     39.520  411.497    1.198    0.033    0.134    0.053    0.872   24.418    6.417
     39.530  412.549    1.244    0.100    0.067    0.027    0.793   24.437    6.343
     39.540  411.401    1.410    0.067    0.033    0.053    0.887   24.054    6.492
     39.550  409.787    1.301    0.033    0.033    0.000    0.856   23.592    6.540
     39.560  407.721    1.221    0.033    0.033    0.000    0.865   23.721    6.161
     39.570  410.311    1.225    0.134    0.033    0.027    0.940   23.926    6.057
     39.580  406.389    1.088    0.100    0.033    0.027    0.835   23.544    6.212
     39.590  405.559    1.047    0.067    0.000    0.053    0.818   23.138    6.108
     39.600  406.884    1.009    0.134    0.033    0.053    0.875   24.379    6.364
     39.610  409.402    0.990    0.100    0.033    0.000    0.830   24.589    6.543
     39.620  409.374    1.123    0.067    0.067    0.027    0.884   23.901    6.476
     39.630  410.415    1.096    0.067    0.067    0.080    0.925   24.603    5.876
     39.640  411.957    1.100    0.067    0.000    0.080    0.834   23.831    5.982
     39.650  411.799    1.126    0.033    0.067    0.053    0.948   24.638    6.208
     39.660  411.279    1.149    0.033    0.098    0.000    0.952   23.963    6.279
     39.670  409.107    1.240    0.060    0.033    0.034    0.694   24.503    6.315
     39.680  412.611    0.937    0.067    0.033    0.027    0.675   24.793    6.679
     39.690  412.260    1.096    0.033    0.000    0.000    0.925   24.338    6.345
     39.700  415.009    1.020    0.067    0.033    0.053    0.845   24.608    5.968
     39.710  409.133    1.202    0.067    0.033    0.027    0.648   24.813    5.976
     39.720  412.167    1.149    0.033    0.033    0.053    0.693   23.952    6.813
     39.730  413.532    1.141    0.100    0.033    0.027    0.640   24.733    5.733
     39.740  412.511    1.126    0.100    0.000    0.053    0.906   24.569    5.799
     39.750  410.333    1.168    0.134    0.000    0.053    0.717   24.074    5.571
     39.760  408.711    1.096    0.067    0.000    0.027    0.682   24.715    6.202
     39.770  406.470    1.168    0.100    0.033    0.027    0.637   24.269    5.902
     39.780  408.469    1.096    0.000    0.033    0.027    0.807   25.450    5.988
     39.790  411.680    1.304    0.067    0.067    0.053    0.717   25.214    6.367
     39.800  410.718    1.123    0.067    0.033    0.027    0.732   25.343    6.202
     39.810  411.688    1.149    0.000    0.067    0.053    0.778   24.315    6.543
     39.820  411.975    1.130    0.067    0.033    0.080    0.785   24.359    6.045
     39.830  414.040    1.115    0.033    0.067    0.053    0.909   24.685    6.312
     39.840  412.443    1.195    0.167    0.134    0.053    1.080   24.412    6.254
     39.850  419.067    1.176    0.067    0.033    0.080    0.959   24.981    6.262
     39.860  419.267    1.047    0.100    0.067    0.080    0.728   24.541    6.014
     39.870  413.298    0.910    0.033    0.067    0.027    0.822   23.511    5.755
     39.880  414.909    1.213    0.067    0.100    0.027    0.890   24.066    6.399
     39.890  412.602    0.982    0.033    0.100    0.027    0.645   24.650    5.956
     39.900  414.562    1.115    0.067    0.033    0.027    0.750   24.893    5.906
     39.910  412.564    1.016    0.060    0.033    0.106    0.758   23.704    6.176
     39.920  412.510    1.111    0.134    0.067    0.027    0.739   24.627    6.383
     39.930  409.885    1.153    0.033    0.033    0.027    0.853   24.686    5.779
     39.940  408.886    0.956    0.033    0.033    0.027    0.652   23.261    5.789
     39.950  410.302    1.149    0.060    0.134    0.140    0.962   24.794    6.547
     39.960  409.216    1.016    0.000    0.067    0.053    1.027   25.036    6.092
     39.970  407.075    1.035    0.033    0.100    0.027    1.013   24.799    5.798
     39.980  408.952    1.073    0.067    0.000    0.080    0.990   24.193    6.348
     39.990  407.905    1.073    0.000    0.067    0.053    0.785   24.947    6.761
     40.000  408.191    0.982    0.071    0.033    0.027    0.982   25.459    5.654
     40.010  409.364    0.993    0.100    0.100    0.027    0.955   23.978    6.030
     40.020  410.952    1.240    0.134    0.067    0.000    0.997   24.634    5.828
     40.030  410.289    1.115    0.033    0.100    0.027    0.846   23.816    5.735
     40.040  411.618    1.176    0.100    0.134    0.053    0.963   24.920    5.871
     40.050  412.018    1.232    0.067    0.100    0.027    0.918   24.935    5.623
     40.060  407.502    0.876    0.033    0.033    0.027    0.690   24.590    5.792
     40.070  407.626    0.876    0.033    0.067    0.080    0.876   24.499    6.516
     40.080  408.649    1.141    0.033    0.100    0.080    0.906   24.086    6.360
     40.090  411.499    1.229    0.000    0.033    0.027    0.743   25.041    6.358
     40.100  411.718    1.149    0.100    0.100    0.080    0.618   23.889    6.265
     40.110  412.035    1.130    0.033    0.033    0.053    0.716   24.639    5.789
     40.120  411.818    0.929    0.134    0.234    0.053    0.629   24.714    5.830
     40.130  408.331    0.982    0.134    0.067    0.053    0.808   24.980    6.022
     40.140  406.656    1.115    0.000    0.134    0.053    0.645   24.401    6.092
     40.150  408.395    1.016    0.100    0.067    0.027    0.740   23.846    6.247
     40.160  411.646    1.123    0.033    0.067    0.053    0.637   24.936    6.746
     40.170  409.150    1.024    0.067    0.100    0.027    0.713   23.681    5.588
     40.180  407.952    1.320    0.067    0.138    0.053    0.823   24.437    6.261
     40.190  407.986    1.262    0.033    0.198    0.053    0.679   24.173    6.336
     40.200  407.400    1.213    0.067    0.100    0.053    0.807   24.003    6.196
     40.210  406.768    0.884    0.134    0.134    0.027    0.751   24.678    6.232
     40.220  407.758    1.179    0.033    0.105    0.027    0.830   25.544    6.525
     40.230  406.474    1.278    0.100    0.100    0.053    0.830   23.972    6.269
     40.240  404.121    1.213    0.067    0.067    0.027    0.872   24.524    5.757
     40.250  407.508    1.339    0.100    0.033    0.027    1.277   24.806    6.039
     40.260  409.260    1.282    0.067    0.127    0.080    1.009   24.398    5.688
     40.270  411.296    1.312    0.100    0.067    0.053    0.951   24.399    6.079
     40.280  410.643    1.426    0.134    0.100    0.080    0.890   25.166    5.897
     40.290  407.232    1.206    0.100    0.067    0.027    0.872   25.284    6.195
     40.300  412.877    1.062    0.033    0.134    0.053    1.050   24.145    6.152
     40.310  410.532    1.217    0.067    0.167    0.061    0.891   24.644    6.655
     40.320  407.301    0.903    0.100    0.033    0.053    1.065   24.247    6.082
     40.330  410.587    1.301    0.100    0.067    0.080    1.145   24.116    6.080
     40.340  407.765    1.126    0.067    0.000    0.106    0.887   25.254    5.665
     40.350  411.313    1.244    0.067    0.100    0.080    1.119   24.984    6.518
     40.360  409.830    1.229    0.067    0.067    0.027    1.106   24.542    5.722
     40.370  407.225    1.297    0.033    0.167    0.053    1.141   24.841    5.745
     40.380  408.934    1.073    0.134    0.067    0.080    1.153   24.183    5.941
     40.390  411.605    0.967    0.033    0.100    0.080    1.115   26.110    6.040
     40.400  406.226    1.153    0.033    0.100    0.080    0.929   24.384    5.742
     40.410  409.394    1.312    0.067    0.134    0.091    1.005   24.360    5.975
     40.420  408.298    1.175    0.033    0.100    0.106    1.137   24.330    5.694
     40.430  410.283    1.145    0.033    0.100    0.106    1.016   24.766    6.187
     40.440  411.570    1.096    0.067    0.100    0.053    1.099   24.183    6.395
     40.450  408.468    1.035    0.067    0.100    0.106    0.951   23.881    6.258
     40.460  411.316    1.232    0.033    0.100    0.140    1.164   23.878    6.124
     40.470  410.464    1.179    0.000    0.167    0.106    1.191   24.363    6.012
     40.480  409.163    1.141    0.033    0.100    0.027    1.077   23.850    5.937
     40.490  404.475    1.168    0.000    0.134    0.053    1.202   23.249    6.064
     40.500  408.682    1.468    0.033    0.067    0.027    1.039   24.381    5.757
     40.510  405.225    1.088    0.100    0.167    0.080    0.994   23.347    5.875
     40.520  406.588    1.221    0.033    0.134    0.053    0.962   24.009    5.822
     40.530  407.770    1.088    0.067    0.067    0.106    0.906   23.362    5.862
     40.540  406.198    1.452    0.033    0.033    0.080    0.993   23.747    6.381
     40.550  406.955    1.255    0.071    0.033    0.182    0.868   24.408    5.880
     40.560  408.611    1.320    0.094    0.033    0.106    0.698   24.360    5.926
     40.570  408.263    1.449    0.033    0.033    0.080    1.149   24.474    5.676
     40.580  408.186    1.221    0.000    0.067    0.053    0.929   24.245    6.041
     40.590  406.892    1.494    0.000    0.127    0.053    0.819   24.280    5.951
     40.600  408.152    1.293    0.100    0.033    0.106    1.057   24.478    5.875
     40.610  407.583    1.308    0.100    0.100    0.106    0.792   24.634    6.284
     40.620  406.093    1.130    0.134    0.134    0.080    0.917   24.655    6.039
     40.630  405.144    1.301    0.134    0.067    0.133    0.902   24.731    6.119
     40.640  405.319    0.990    0.033    0.033    0.133    0.735   25.010    6.216
     40.650  410.253    1.100    0.134    0.033    0.053    0.774   24.091    6.492
     40.660  407.031    1.399    0.134    0.100    0.106    0.648   24.296    6.401
     40.670  407.531    1.346    0.134    0.033    0.167    0.645   24.570    6.707
     40.680  403.454    1.240    0.100    0.060    0.080    0.876   24.291    6.306
     40.690  407.146    1.115    0.201    0.033    0.106    0.864   23.849    5.996
     40.700  404.139    0.956    0.067    0.033    0.106    0.876   24.299    6.379
     40.710  407.005    1.331    0.100    0.033    0.106    0.754   25.125    5.961
     40.720  407.365    1.479    0.167    0.071    0.053    0.758   24.847    6.746
     40.730  404.463    1.168    0.201    0.094    0.053    0.599   25.365    6.021
     40.740  406.774    1.179    0.201    0.160    0.053    0.970   25.176    6.260
     40.750  400.784    1.267    0.100    0.067    0.106    0.791   25.000    6.353
     40.760  405.383    1.244    0.100    0.071    0.080    0.845   24.141    6.582
     40.770  406.408    1.176    0.234    0.033    0.080    0.637   25.160    5.968
     40.780  402.898    1.035    0.067    0.131    0.080    1.013   25.079    5.589
     40.790  403.118    1.206    0.134    0.067    0.106    0.898   24.117    5.891
     40.800  404.205    1.195    0.234    0.067    0.106    0.960   25.455    5.787
     40.810  409.482    1.403    0.134    0.033    0.080    0.837   24.835    5.653
     40.820  405.652    1.479    0.100    0.033    0.080    0.864   24.883    5.636
     40.830  403.483    1.202    0.100    0.027    0.027    0.845   24.280    5.497
     40.840  404.477    1.088    0.067    0.131    0.133    0.617   24.070    5.813
     40.850  406.108    1.096    0.134    0.067    0.080    0.735   24.995    6.659
     40.860  403.584    1.354    0.134    0.067    0.053    0.610   24.144    6.121
     40.870  404.348    1.259    0.167    0.100    0.080    0.834   24.756    6.314
     40.880  408.900    1.327    0.134    0.033    0.080    0.929   25.588    5.747
     40.890  401.352    1.115    0.134    0.067    0.053    0.626   24.598    5.224
     40.900  404.802    1.293    0.067    0.100    0.027    0.713   24.367    5.847
     40.910  406.904    1.399    0.100    0.067    0.053    0.656   25.816    5.799
     40.920  403.024    1.339    0.201    0.165    0.053    0.712   24.154    5.737
     40.930  402.326    1.179    0.167    0.033    0.080    0.890   24.376    5.705
     40.940  404.626    1.293    0.100    0.000    0.053    0.747   23.994    5.679
     40.950  404.740    1.301    0.134    0.067    0.053    0.853   24.529    5.372
     40.960  407.538    1.327    0.167    0.067    0.167    0.788   23.296    5.748
     40.970  401.970    1.308    0.167    0.033    0.080    0.765   23.844    6.099
     40.980  408.269    1.267    0.134    0.067    0.080    0.902   23.896    6.000
     40.990  400.322    1.368    0.100    0.060    0.053    0.830   24.288    5.955
     41.000  401.281    1.267    0.134    0.100    0.053    0.724   24.591    5.859
     41.010  402.316    1.577    0.167    0.067    0.053    0.884   23.039    5.852
     41.020  403.913    1.088    0.100    0.067    0.080    0.796   24.008    5.832
     41.030  407.953    1.335    0.033    0.033    0.080    0.750   24.884    5.658
     41.040  401.933    1.282    0.067    0.060    0.027    0.785   23.793    5.901
     41.050  405.561    1.308    0.067    0.033    0.061    0.728   23.716    5.660
     41.060  407.451    1.327    0.067    0.033    0.027    0.925   24.531    5.600
     41.070  405.981    1.434    0.067    0.067    0.080    0.910   24.048    5.663
     41.080  403.667    1.339    0.033    0.134    0.080    0.716   23.830    5.878
     41.090  399.519    1.415    0.100    0.067    0.159    0.667   23.402    5.524
     41.100  399.350    1.195    0.194    0.067    0.106    0.977   22.635    6.083
     41.110  402.991    1.373    0.201    0.067    0.053    0.872   23.059    5.718
     41.120  404.087    1.293    0.100    0.100    0.106    0.872   23.829    5.907
     41.130  400.737    1.248    0.134    0.067    0.027    1.077   23.350    5.451
     41.140  403.213    0.956    0.100    0.067    0.106    0.978   23.562    6.033
     41.150  397.614    1.293    0.060    0.033    0.148    0.837   23.470    5.720
     41.160  404.334    1.308    0.127    0.067    0.167    1.062   23.488    5.948
     41.170  403.872    1.301    0.167    0.000    0.220    0.765   24.437    5.923
     41.180  403.245    1.327    0.033    0.033    0.133    0.717   24.143    5.852
     41.190  403.689    1.213    0.067    0.067    0.080    0.807   23.746    5.926
     41.200  401.446    1.464    0.134    0.033    0.106    0.785   23.394    6.536
     41.210  405.488    1.248    0.033    0.100    0.106    0.679   22.932    6.484
     41.220  403.839    1.195    0.033    0.000    0.027    0.698   23.164    5.924
     41.230  404.092    1.441    0.033    0.033    0.106    0.860   23.255    6.098
     41.240  404.734    1.449    0.100    0.000    0.053    0.637   24.203    5.783
     41.250  402.455    1.380    0.067    0.000    0.106    0.664   24.713    5.613
     41.260  403.423    1.062    0.160    0.000    0.106    0.675   23.990    5.097
     41.270  403.515    1.392    0.100    0.000    0.106    1.180   23.466    5.420
     41.280  406.500    1.479    0.134    0.000    0.133    1.327   23.798    5.380
     41.290  404.012    1.346    0.167    0.000    0.053    1.119   24.251    5.361
     41.300  405.580    1.206    0.234    0.033    0.027    1.346   24.171    5.289
     41.310  407.368    1.320    0.134    0.000    0.106    1.130   24.825    5.509
     41.320  406.700    1.190    0.134    0.000    0.053    1.320   24.362    5.791
     41.330  404.905    1.202    0.134    0.000    0.106    1.286   23.635    6.014
     41.340  406.757    1.248    0.100    0.000    0.053    1.263   23.139    6.059
     41.350  402.383    1.195    0.167    0.033    0.053    1.354   23.436    5.720
     41.360  404.454    1.255    0.100    0.033    0.027    0.971   23.595    5.589
     41.370  407.721    1.141    0.167    0.100    0.053    0.986   23.613    6.033
     41.380  403.536    1.160    0.134    0.067    0.080    1.032   23.856    5.894
     41.390  400.684    1.339    0.067    0.033    0.140    1.027   24.212    5.845
     41.400  406.304    1.232    0.134    0.033    0.080    1.027   24.942    5.674
     41.410  406.341    1.320    0.134    0.067    0.106    0.834   23.992    5.970
     41.420  404.280    1.141    0.134    0.067    0.053    0.740   23.794    5.869
     41.430  403.134    1.179    0.067    0.000    0.053    0.793   23.543    5.422
     41.440  398.601    1.399    0.100    0.134    0.106    0.732   23.379    5.566
     41.450  402.677    1.206    0.067    0.134    0.080    0.740   23.458    6.045
     41.460  401.488    1.259    0.201    0.067    0.106    0.804   23.981    5.776
     41.470  404.751    1.293    0.167    0.100    0.106    0.812   23.281    5.733
     41.480  403.351    1.195    0.134    0.167    0.087    0.842   23.371    5.945
     41.490  404.383    1.346    0.000    0.100    0.027    0.910   23.609    5.940
     41.500  403.236    1.213    0.067    0.067    0.053    1.104   24.032    5.560
     41.510  404.098    1.134    0.094    0.134    0.114    1.058   23.837    5.785
     41.520  400.573    1.267    0.033    0.067    0.053    1.043   22.892    5.647
     41.530  401.743    1.229    0.027    0.067    0.080    0.906   23.186    5.820
     41.540  398.849    1.035    0.033    0.067    0.027    1.062   22.559    6.126
     41.550  401.847    1.278    0.067    0.067    0.053    0.785   24.634    5.598
     41.560  398.250    1.240    0.067    0.134    0.053    1.047   23.719    5.603
     41.570  403.203    1.206    0.100    0.134    0.027    0.732   23.644    5.521
     41.580  398.680    1.285    0.167    0.000    0.027    0.952   22.892    6.101
     41.590  401.078    1.301    0.134    0.067    0.053    0.747   23.277    5.561
     41.600  401.226    1.418    0.100    0.134    0.114    0.997   24.333    5.769
     41.610  398.954    1.490    0.134    0.134    0.114    0.997   23.768    5.941
     41.620  401.442    1.229    0.100    0.100    0.080    1.066   23.454    5.613
     41.630  399.139    1.190    0.134    0.000    0.106    0.891   24.188    5.394
     41.640  399.953    1.221    0.134    0.127    0.080    0.925   23.216    5.926
     41.650  401.403    1.304    0.234    0.000    0.080    0.990   24.126    6.094
     41.660  403.648    1.308    0.100    0.167    0.106    1.085   24.103    5.325
     41.670  399.615    1.267    0.239    0.067    0.027    0.865   24.081    5.890
     41.680  404.565    1.187    0.160    0.060    0.167    0.933   25.471    6.117
     41.690  404.340    1.229    0.201    0.000    0.080    0.918   25.145    6.358
     41.700  402.097    1.308    0.134    0.067    0.170    0.872   23.752    6.152
     41.710  406.816    1.501    0.201    0.134    0.027    0.891   24.161    6.005
     41.720  406.079    1.339    0.167    0.105    0.106    0.891   24.327    5.403
     41.730  404.848    1.195    0.134    0.067    0.053    1.100   23.836    5.755
     41.740  406.140    1.213    0.100    0.067    0.027    0.967   24.721    6.001
     41.750  399.181    1.240    0.134    0.033    0.106    0.899   24.080    5.618
     41.760  401.794    1.141    0.100    0.000    0.106    0.937   24.061    5.678
     41.770  401.968    1.187    0.100    0.067    0.106    0.952   23.458    6.166
     41.780  401.342    1.407    0.134    0.000    0.087    0.891   24.681    5.112
     41.790  400.527    1.263    0.201    0.138    0.080    0.967   23.878    5.552
     41.800  400.878    1.403    0.067    0.033    0.080    0.645   24.780    5.408
     41.810  399.294    1.410    0.067    0.071    0.080    0.800   23.672    5.808
     41.820  403.544    1.445    0.160    0.100    0.053    1.005   23.721    5.971
     41.830  405.684    1.255    0.105    0.000    0.053    0.812   24.238    5.839
     41.840  400.209    1.312    0.100    0.033    0.027    0.831   22.965    5.401
     41.850  401.011    1.285    0.100    0.027    0.080    0.766   24.834    5.346
     41.860  403.325    1.339    0.134    0.067    0.053    0.812   24.151    5.907
     41.870  405.903    1.505    0.100    0.100    0.080    0.963   24.299    6.033
     41.880  397.366    1.206    0.033    0.033    0.133    0.952   24.297    5.548
     41.890  398.524    1.259    0.100    0.000    0.027    0.740   23.399    5.988
     41.900  399.203    1.308    0.067    0.071    0.000    0.907   24.046    6.040
     41.910  400.559    1.267    0.033    0.000    0.027    0.979   24.143    5.708
     41.920  403.769    1.285    0.067    0.067    0.080    0.777   24.613    5.464
     41.930  399.177    1.229    0.000    0.094    0.080    0.766   24.573    5.690
     41.940  398.735    1.407    0.094    0.060    0.027    0.751   22.982    5.195
     41.950  404.706    1.210    0.100    0.033    0.027    0.951   23.750    5.849
     41.960  402.382    1.426    0.100    0.033    0.053    0.933   24.797    5.282
     41.970  405.293    1.195    0.033    0.033    0.061    0.846   24.309    5.745
     41.980  401.119    1.274    0.067    0.033    0.114    0.865   24.189    5.289
     41.990  402.093    1.168    0.033    0.000    0.053    0.751   23.785    5.390
     42.000  401.973    1.399    0.000    0.033    0.053    0.804   23.885    5.325
     42.010  401.809    1.020    0.094    0.000    0.053    0.865   24.441    4.675
     42.020  402.560    1.126    0.033    0.033    0.087    0.819   24.009    5.097
     42.030  399.852    1.388    0.067    0.000    0.061    0.978   23.747    4.920
     42.040  401.703    1.339    0.160    0.000    0.106    0.971   24.212    5.203
     42.050  402.858    1.373    0.033    0.105    0.053    0.705   24.163    5.076
     42.060  400.932    1.259    0.033    0.033    0.053    0.952   24.716    5.794
     42.070  403.990    1.229    0.067    0.000    0.027    0.853   24.981    5.722
     42.080  405.699    1.259    0.033    0.000    0.027    1.005   24.966    5.602
     42.090  398.193    1.149    0.067    0.033    0.080    0.907   23.680    5.451
     42.100  398.798    1.088    0.000    0.000    0.000    0.793   24.217    5.651
     42.110  403.501    1.100    0.000    0.033    0.053    0.979   24.746    5.361
     42.120  395.199    1.141    0.067    0.000    0.027    0.891   24.583    5.656
     42.130  400.279    1.308    0.000    0.033    0.000    0.880   24.231    5.705
     42.140  400.071    1.259    0.033    0.100    0.000    1.058   24.678    6.046
     42.150  401.221    1.418    0.000    0.067    0.027    0.857   23.506    5.631
     42.160  398.452    1.255    0.000    0.033    0.027    0.849   24.374    5.813
     42.170  402.411    1.373    0.100    0.127    0.106    0.918   24.864    5.343
     42.180  400.315    1.195    0.100    0.067    0.027    0.986   23.774    5.125
     42.190  400.336    1.468    0.067    0.060    0.053    0.929   24.859    5.446
     42.200  399.414    1.320    0.033    0.094    0.000    0.861   24.938    5.470
     42.210  407.474    1.195    0.033    0.067    0.061    0.865   24.730    5.392
     42.220  401.345    1.339    0.033    0.033    0.053    0.838   24.591    5.421
     42.230  400.813    1.221    0.160    0.067    0.080    0.899   24.122    5.618
     42.240  402.540    1.373    0.000    0.067    0.053    1.077   24.139    5.799
     42.250  402.737    1.452    0.100    0.100    0.000    1.066   24.774    5.738
     42.260  407.467    1.509    0.105    0.100    0.027    0.865   24.690    5.877
     42.270  402.715    1.168    0.100    0.067    0.053    0.979   25.278    5.357
     42.280  410.913    1.308    0.067    0.067    0.080    1.051   25.405    5.853
     42.290  406.946    1.088    0.033    0.033    0.027    0.724   24.554    5.507
     42.300  405.737    1.354    0.000    0.067    0.027    0.774   24.352    5.658
     42.310  406.816    1.346    0.033    0.067    0.053    0.743   24.928    5.817
     42.320  403.767    1.195    0.000    0.000    0.027    0.660   23.644    5.687
     42.330  402.678    1.168    0.000    0.067    0.027    0.554   24.465    5.490
     42.340  401.651    1.221    0.000    0.060    0.027    0.705   24.732    5.690
     42.350  400.992    1.441    0.033    0.000    0.106    0.675   23.421    5.847
     42.360  400.135    1.521    0.000    0.060    0.027    0.504   24.060    5.078
     42.370  404.298    1.312    0.033    0.120    0.053    0.800   24.742    5.644
     42.380  404.308    1.206    0.000    0.094    0.053    0.740   23.754    5.440
     42.390  405.898    1.312    0.000    0.060    0.027    0.717   23.908    5.360
     42.400  401.462    1.422    0.067    0.100    0.053    0.664   24.174    5.571
     42.410  403.741    1.361    0.060    0.100    0.053    0.758   25.237    5.218
     42.420  400.881    1.221    0.000    0.138    0.053    0.899   24.122    5.836
     42.430  400.241    1.452    0.067    0.067    0.053    0.732   24.995    5.888
     42.440  399.448    1.312    0.000    0.067    0.080    0.766   24.247    5.094
     42.450  401.150    1.335    0.033    0.033    0.053    0.865   24.804    5.290
     42.460  400.833    1.293    0.000    0.067    0.000    1.001   25.094    5.867
     42.470  401.290    0.993    0.000    0.094    0.000    0.785   24.764    5.607
     42.480  400.074    1.255    0.033    0.100    0.053    1.020   23.837    5.304
     42.490  401.600    1.141    0.033    0.134    0.000    0.986   24.540    5.370
     42.500  404.113    1.206    0.033    0.033    0.000    0.997   25.371    5.723
     42.510  401.409    1.456    0.067    0.134    0.061    1.058   24.400    5.410
     42.520  403.007    1.176    0.100    0.094    0.027    1.092   23.933    5.058
     42.530  401.977    1.248    0.033    0.094    0.053    0.971   24.591    5.308
     42.540  401.093    1.202    0.134    0.094    0.053    0.770   23.398    5.743
     42.550  401.451    1.248    0.134    0.033    0.027    0.967   23.632    5.463
     42.560  399.898    1.293    0.067    0.067    0.027    0.899   23.978    5.202
     42.570  397.264    1.335    0.033    0.160    0.053    0.865   22.904    5.187
     42.580  401.228    1.399    0.033    0.000    0.053    0.899   23.483    5.492
     42.590  405.353    1.380    0.100    0.100    0.080    0.793   23.575    5.009
     42.600  397.113    1.380    0.067    0.198    0.080    0.793   24.392    5.290
     42.610  399.770    1.468    0.134    0.094    0.080    0.694   24.934    5.542
     42.620  402.385    1.380    0.067    0.127    0.053    0.865   24.565    5.154
     42.630  407.124    1.521    0.239    0.191    0.087    0.792   24.757    5.265
     42.640  402.423    1.517    0.134    0.033    0.080    1.039   24.203    5.121
     42.650  403.269    1.479    0.033    0.094    0.053    0.997   23.895    5.304
     42.660  404.073    1.339    0.167    0.198    0.053    0.971   23.649    5.100
     42.670  407.225    1.415    0.100    0.100    0.027    1.047   23.525    5.060
     42.680  407.295    1.115    0.067    0.067    0.053    1.062   23.816    5.328
     42.690  406.557    1.141    0.067    0.060    0.053    0.971   23.744    6.086
     42.700  408.305    1.141    0.067    0.127    0.027    0.914   23.738    5.404
     42.710  404.828    1.149    0.100    0.067    0.027    0.937   23.410    5.104
     42.720  410.557    1.153    0.167    0.127    0.027    1.126   23.679    5.740
     42.730  404.471    1.081    0.067    0.100    0.053    0.865   23.785    5.120
     42.740  404.871    1.115    0.000    0.094    0.000    0.846   22.718    5.140
     42.750  409.496    1.320    0.000    0.134    0.027    0.899   23.389    5.681
     42.760  405.879    1.047    0.134    0.067    0.027    0.827   23.554    5.484
     42.770  404.933    1.248    0.033    0.191    0.053    0.785   23.736    5.405
     42.780  406.323    1.141    0.000    0.094    0.027    0.914   23.041    5.028
     42.790  406.145    1.153    0.105    0.120    0.000    1.077   23.980    5.019
     42.800  406.239    1.035    0.000    0.100    0.053    1.020   24.393    5.711
     42.810  406.700    0.910    0.033    0.067    0.027    1.032   24.441    5.217
     42.820  408.268    1.229    0.000    0.033    0.000    0.994   24.416    5.382
     42.830  404.383    0.910    0.067    0.033    0.027    0.922   23.969    5.250
     42.840  405.904    1.168    0.134    0.067    0.027    1.085   24.392    5.077
     42.850  401.201    1.248    0.098    0.105    0.087    1.092   24.475    5.249
     42.860  407.006    1.248    0.105    0.094    0.053    1.016   24.461    5.661
     42.870  404.210    1.232    0.100    0.094    0.080    0.804   24.128    5.537
     42.880  406.875    1.240    0.033    0.000    0.027    1.103   24.701    5.284
     42.890  405.842    1.115    0.127    0.067    0.080    1.005   24.481    5.452
     42.900  405.961    1.285    0.134    0.060    0.053    1.005   24.560    5.984
     42.910  404.468    1.308    0.033    0.120    0.027    1.127   24.258    6.287
     42.920  404.827    1.195    0.134    0.060    0.053    0.933   24.314    5.730
     42.930  408.800    1.399    0.134    0.127    0.053    0.937   24.383    5.520
     42.940  400.942    1.415    0.033    0.167    0.053    1.066   24.389    5.617
     42.950  407.019    1.274    0.033    0.134    0.053    1.157   23.824    5.725
     42.960  407.588    1.410    0.033    0.094    0.027    0.979   23.471    5.391
     42.970  401.117    1.320    0.100    0.067    0.027    1.005   24.903    5.430
     42.980  406.972    1.312    0.100    0.067    0.053    1.013   25.045    5.651
     42.990  408.808    1.320    0.067    0.033    0.000    0.979   24.696    5.592
     43.000  409.099    1.069    0.176    0.060    0.053    1.088   24.031    5.624
     43.010  404.571    1.232    0.033    0.067    0.000    1.032   23.600    5.623
     43.020  406.710    1.149    0.067    0.027    0.000    1.210   24.446    5.245
     43.030  401.305    1.123    0.100    0.033    0.027    0.849   24.841    5.329
     43.040  406.512    1.255    0.167    0.000    0.053    1.027   24.571    5.660
     43.050  406.945    1.335    0.067    0.100    0.027    0.872   23.863    5.633
     43.060  403.553    0.993    0.167    0.033    0.027    1.039   24.517    5.937
     43.070  402.740    1.107    0.160    0.127    0.000    0.827   24.855    5.622
     43.080  403.653    1.115    0.067    0.094    0.000    0.937   24.375    5.582
     43.090  404.692    0.982    0.067    0.033    0.000    0.880   24.926    5.931
     43.100  397.913    1.069    0.067    0.100    0.000    1.157   24.301    5.443
     43.110  405.321    1.134    0.067    0.033    0.000    0.986   25.556    5.809
     43.120  404.561    1.009    0.067    0.000    0.080    1.096   24.767    5.063
     43.130  404.171    1.073    0.067    0.033    0.000    1.161   25.124    5.699
     43.140  407.297    1.100    0.100    0.198    0.000    1.085   25.232    5.866
     43.150  410.361    1.259    0.134    0.033    0.027    1.342   24.542    5.605
     43.160  404.951    1.282    0.033    0.100    0.000    0.861   24.250    5.512
     43.170  407.799    1.301    0.033    0.134    0.000    0.925   24.334    6.057
     43.180  406.440    1.282    0.033    0.067    0.053    1.214   24.992    5.724
     43.190  408.020    1.206    0.000    0.027    0.000    0.960   25.917    5.824
     43.200  407.758    1.179    0.071    0.134    0.000    1.031   25.270    5.855
     43.210  401.781    1.417    0.033    0.000    0.053    0.872   24.302    5.632
     43.220  403.803    1.100    0.033    0.120    0.027    0.785   24.167    5.788
     43.230  405.711    1.088    0.067    0.033    0.053    0.925   24.283    5.324
     43.240  403.321    1.047    0.000    0.138    0.000    1.085   25.507    5.810
     43.250  406.094    1.248    0.033    0.134    0.053    1.122   25.054    5.418
     43.260  408.456    1.267    0.033    0.067    0.000    1.005   25.543    5.454
     43.270  403.658    1.020    0.033    0.131    0.027    0.955   25.113    5.991
     43.280  407.450    1.195    0.033    0.134    0.053    1.103   25.013    5.795
     43.290  408.404    1.297    0.033    0.067    0.027    0.982   25.657    5.643
     43.300  406.776    1.259    0.134    0.127    0.080    1.138   25.227    5.702
     43.310  405.541    1.206    0.134    0.100    0.080    1.168   24.941    5.481
     43.320  409.584    1.285    0.067    0.227    0.000    1.119   24.386    5.356
     43.330  407.602    1.168    0.067    0.094    0.000    1.077   25.503    5.936
     43.340  405.234    1.308    0.100    0.100    0.027    0.853   24.740    5.428
     43.350  405.577    1.415    0.134    0.094    0.000    1.122   25.264    5.813
     43.360  407.368    1.369    0.100    0.100    0.000    1.073   25.450    5.474
     43.370  405.827    1.240    0.100    0.000    0.053    1.119   24.185    5.725
     43.380  411.631    1.229    0.094    0.000    0.000    0.960   24.596    5.801
     43.390  413.250    1.088    0.134    0.033    0.080    1.168   24.670    5.611
     43.400  409.422    1.361    0.167    0.033    0.080    1.028   23.902    5.750
     43.410  407.671    1.073    0.067    0.100    0.000    1.104   24.284    5.757
     43.420  403.976    1.206    0.067    0.033    0.053    1.085   24.976    5.842
     43.430  401.782    1.168    0.027    0.033    0.061    1.115   23.816    5.722
     43.440  407.996    1.232    0.067    0.000    0.027    1.005   24.164    5.597
     43.450  404.146    1.339    0.067    0.033    0.000    1.115   24.735    5.452
     43.460  402.157    1.202    0.067    0.067    0.038    1.077   24.014    5.412
     43.470  403.368    1.221    0.033    0.094    0.000    1.081   24.188    5.523
     43.480  401.809    1.179    0.033    0.120    0.000    1.187   24.868    5.405
     43.490  405.412    1.153    0.100    0.060    0.000    1.236   24.657    5.690
     43.500  404.897    1.126    0.100    0.134    0.053    0.997   24.050    5.820
     43.510  401.503    1.100    0.033    0.033    0.000    0.925   24.527    5.564
     43.520  399.450    1.285    0.134    0.027    0.000    1.066   24.505    5.241
     43.530  403.496    1.149    0.100    0.100    0.000    1.263   23.625    5.806
     43.540  404.228    1.179    0.100    0.067    0.027    0.967   24.153    5.373
     43.550  400.025    1.195    0.067    0.067    0.064    1.180   23.874    5.582
     43.560  404.926    1.088    0.033    0.094    0.000    1.085   23.037    5.299
     43.570  402.190    1.365    0.033    0.067    0.000    1.127   24.261    5.112
     43.580  403.048    1.179    0.067    0.100    0.000    1.051   24.514    5.892
     43.590  402.559    1.320    0.134    0.094    0.080    1.005   23.847    5.896
     43.600  405.833    1.088    0.067    0.067    0.027    1.032   24.228    6.310
     43.610  402.863    1.141    0.033    0.100    0.000    0.880   23.322    5.195
     43.620  405.652    1.195    0.000    0.033    0.000    1.073   24.601    5.720
     43.630  403.524    1.088    0.033    0.033    0.000    1.198   24.425    5.788
     43.640  401.854    1.168    0.033    0.067    0.000    1.180   24.540    5.550
     43.650  402.210    1.141    0.033    0.160    0.000    0.907   24.013    5.680
     43.660  404.292    1.088    0.033    0.067    0.027    0.888   25.180    5.524
     43.670  409.663    0.982    0.033    0.094    0.053    1.073   25.319    5.509
     43.680  404.617    0.956    0.067    0.100    0.027    0.891   25.620    5.625
     43.690  402.961    0.914    0.067    0.098    0.027    1.111   24.638    5.456
     43.700  410.370    1.168    0.033    0.033    0.000    0.960   24.679    5.394
     43.710  408.304    0.982    0.094    0.165    0.000    0.933   24.378    6.358
     43.720  404.719    1.141    0.033    0.120    0.027    1.161   24.714    5.914
     43.730  402.569    0.940    0.000    0.138    0.027    1.066   23.882    5.351
     43.740  404.212    1.081    0.033    0.033    0.000    1.096   25.282    5.655
     43.750  404.984    1.282    0.033    0.094    0.000    0.937   24.198    5.183
     43.760  405.817    1.270    0.100    0.172    0.000    1.111   23.398    5.753
     43.770  407.711    1.096    0.060    0.100    0.000    1.100   24.823    5.751
     43.780  404.522    1.335    0.033    0.033    0.000    1.051   23.083    5.622
     43.790  405.062    1.229    0.033    0.033    0.000    0.880   24.823    5.516
     43.800  402.409    1.373    0.067    0.033    0.000    0.960   24.554    5.561
     43.810  407.437    1.168    0.167    0.067    0.106    1.187   24.721    5.730
     43.820  410.236    1.088    0.067    0.138    0.000    1.259   24.659    5.693
     43.830  407.022    1.126    0.100    0.033    0.000    0.793   25.132    5.477
     43.840  405.155    1.115    0.134    0.071    0.000    1.058   23.943    5.973
     43.850  405.020    1.126    0.100    0.100    0.027    1.164   24.390    5.807
     43.860  406.737    1.160    0.033    0.067    0.000    1.138   24.710    5.560
     43.870  405.626    1.248    0.033    0.067    0.027    1.214   24.732    5.448
     43.880  407.058    1.123    0.100    0.100    0.000    1.172   26.057    5.778
     43.890  407.339    1.126    0.033    0.033    0.053    1.100   25.315    5.484
     43.900  407.725    1.149    0.033    0.067    0.000    1.217   25.715    5.568
     43.910  405.461    1.009    0.033    0.100    0.000    1.016   24.982    5.868
     43.920  410.758    1.365    0.033    0.033    0.027    0.740   25.936    5.881
     43.930  402.538    1.176    0.033    0.033    0.027    0.819   25.810    5.559
     43.940  406.059    1.160    0.000    0.100    0.000    0.861   25.064    5.698
     43.950  406.320    1.035    0.067    0.100    0.000    0.815   24.447    6.107
     43.960  404.966    1.035    0.033    0.100    0.000    0.671   25.238    5.537
     43.970  405.719    1.141    0.033    0.067    0.027    0.690   24.637    5.788
     43.980  400.761    1.115    0.067    0.100    0.027    0.906   24.004    5.722
     43.990  404.084    1.035    0.067    0.172    0.000    0.777   24.972    5.294
     44.000  405.617    1.255    0.033    0.100    0.053    0.913   24.917    5.234
     44.010  405.450    0.956    0.033    0.033    0.027    0.906   24.748    5.315
     44.020  405.477    1.062    0.033    0.033    0.000    0.645   25.064    5.549
     44.030  410.080    1.073    0.067    0.033    0.053    0.872   25.453    5.575
     44.040  408.111    1.346    0.067    0.033    0.027    0.785   25.009    5.882
     44.050  406.270    1.456    0.067    0.060    0.027    0.736   24.504    5.378
     44.060  406.312    1.426    0.033    0.060    0.000    0.660   24.448    5.461
     44.070  405.541    1.479    0.067    0.067    0.000    0.607   23.943    5.427
     44.080  407.120    1.282    0.067    0.000    0.000    0.849   24.675    5.711
     44.090  407.701    1.460    0.067    0.094    0.034    0.830   24.562    5.802
     44.100  406.012    1.141    0.067    0.027    0.027    0.660   24.764    5.372
     44.110  405.959    1.062    0.100    0.100    0.027    0.584   24.236    5.746
     44.120  407.090    1.274    0.202    0.033    0.080    0.721   25.354    5.637
     44.130  408.596    1.373    0.094    0.100    0.053    0.750   25.632    5.600
     44.140  408.566    1.361    0.060    0.033    0.027    0.724   25.759    5.570
     44.150  410.185    1.293    0.138    0.134    0.053    0.765   25.408    6.199
     44.160  409.747    1.202    0.067    0.100    0.080    0.951   24.975    5.804
     44.170  408.592    0.910    0.033    0.033    0.000    0.827   25.029    5.940
     44.180  405.229    1.331    0.033    0.067    0.053    0.645   24.799    5.858
     44.190  409.055    1.285    0.100    0.033    0.000    0.652   24.812    5.696
     44.200  406.057    1.225    0.067    0.067    0.000    0.732   24.888    5.653
     44.210  407.696    1.274    0.000    0.067    0.053    0.603   25.044    6.160
     44.220  404.660    1.339    0.100    0.033    0.000    0.849   24.452    5.472
     44.230  405.356    1.354    0.033    0.100    0.000    0.592   24.007    5.674
     44.240  404.526    1.403    0.067    0.033    0.000    0.804   24.719    5.479
     44.250  405.094    1.339    0.100    0.067    0.080    0.618   23.785    5.806
     44.260  405.613    1.323    0.033    0.033    0.053    0.751   24.589    6.049
     44.270  406.237    1.388    0.067    0.060    0.053    0.747   24.828    5.929
     44.280  406.132    1.373    0.100    0.067    0.053    0.690   24.457    5.313
     44.290  405.427    1.141    0.100    0.033    0.053    0.660   24.287    5.727
     44.300  400.605    1.062    0.067    0.100    0.053    0.709   25.159    5.331
     44.310  405.188    1.293    0.067    0.067    0.027    0.652   24.363    5.396
     44.320  406.151    1.248    0.067    0.067    0.053    0.599   25.279    5.907
     44.330  405.254    1.206    0.094    0.201    0.027    0.573   25.315    5.649
     44.340  401.805    1.513    0.067    0.134    0.000    0.698   25.061    5.694
     44.350  404.573    1.471    0.100    0.067    0.080    0.592   25.218    5.969
     44.360  408.542    1.354    0.000    0.067    0.027    0.675   25.146    6.043
     44.370  407.679    1.505    0.033    0.060    0.053    0.504   24.174    5.966
     44.380  404.809    1.346    0.033    0.134    0.027    0.660   24.447    5.861
     44.390  406.974    1.320    0.067    0.000    0.027    0.679   24.597    5.807
     44.400  404.966    1.213    0.067    0.067    0.053    0.705   24.238    5.334
     44.410  404.889    1.123    0.071    0.067    0.027    0.705   24.568    5.505
     44.420  400.816    1.255    0.100    0.033    0.027    0.698   23.984    5.228
     44.430  406.247    1.073    0.067    0.067    0.053    0.607   24.234    5.210
     44.440  406.609    1.407    0.067    0.033    0.117    0.512   24.208    5.641
     44.450  407.096    1.168    0.067    0.067    0.053    0.682   24.135    5.990
     44.460  402.165    1.274    0.134    0.033    0.053    0.698   23.884    6.059
     44.470  405.844    1.312    0.100    0.000    0.087    0.827   24.742    6.052
     44.480  407.250    1.236    0.100    0.000    0.053    0.925   25.082    5.529
     44.490  404.204    1.327    0.033    0.067    0.027    0.796   24.163    5.939
     44.500  409.035    1.536    0.071    0.000    0.053    0.865   24.753    6.244
     44.510  403.397    1.221    0.134    0.033    0.053    1.202   24.154    5.965
     44.520  405.130    1.195    0.100    0.000    0.080    0.914   23.766    6.044
     44.530  402.150    1.115    0.100    0.000    0.144    0.929   25.060    5.536
     44.540  404.410    1.426    0.067    0.067    0.080    0.800   24.649    5.454
     44.550  405.797    1.274    0.134    0.000    0.080    1.024   24.366    6.089
     44.560  405.262    1.357    0.100    0.100    0.053    0.675   24.022    5.722
     44.570  401.848    1.418    0.134    0.033    0.080    0.751   23.482    5.890
     44.580  400.047    1.346    0.067    0.000    0.027    0.895   22.754    5.703
     44.590  404.823    1.357    0.134    0.033    0.053    1.039   24.360    5.590
     44.600  405.796    1.259    0.067    0.067    0.000    1.032   23.879    5.750
     44.610  403.142    1.141    0.100    0.033    0.053    0.853   24.227    5.879
     44.620  402.433    1.229    0.100    0.100    0.053    0.941   23.398    5.892
     44.630  403.632    1.126    0.100    0.033    0.053    0.766   23.156    6.280
     44.640  404.825    1.274    0.201    0.067    0.027    0.891   23.823    5.578
     44.650  403.951    1.035    0.134    0.067    0.000    0.952   24.109    5.564
     44.660  406.360    1.418    0.134    0.100    0.053    1.122   24.678    5.760
     44.670  404.702    1.168    0.134    0.033    0.053    1.024   23.753    5.938
     44.680  404.628    1.062    0.033    0.067    0.053    1.180   24.209    5.905
     44.690  402.517    1.153    0.160    0.067    0.027    1.111   23.919    6.230
     44.700  401.203    1.202    0.134    0.100    0.027    1.145   23.607    6.125
     44.710  403.404    1.107    0.167    0.071    0.114    1.233   23.421    5.707
     44.720  404.330    1.289    0.100    0.067    0.080    1.047   23.388    5.473
     44.730  402.956    1.232    0.232    0.067    0.080    1.051   23.489    6.075
     44.740  401.747    1.418    0.268    0.000    0.106    0.933   24.508    5.896
     44.750  402.591    1.373    0.160    0.000    0.106    1.005   23.717    5.671
     44.760  396.240    1.361    0.201    0.000    0.053    1.047   23.297    5.788
     44.770  404.009    1.365    0.167    0.033    0.053    0.872   23.352    5.939
     44.780  402.201    1.115    0.134    0.033    0.106    1.172   23.676    5.965
     44.790  400.282    1.100    0.268    0.067    0.114    1.039   23.905    5.802
     44.800  395.976    1.168    0.234    0.000    0.117    0.880   23.922    5.503
     44.810  398.913    0.993    0.167    0.000    0.053    1.024   24.278    5.302
     44.820  399.773    1.179    0.194    0.000    0.106    0.925   24.056    5.440
     44.830  398.997    1.312    0.100    0.033    0.080    0.884   24.427    5.490
     44.840  404.814    1.373    0.167    0.100    0.167    1.051   24.083    5.652
     44.850  405.778    1.365    0.294    0.100    0.053    0.986   25.483    5.565
     44.860  402.251    1.335    0.234    0.105    0.133    0.831   24.885    4.816
     44.870  406.002    1.232    0.134    0.000    0.053    1.104   24.708    5.353
     44.880  404.856    1.168    0.167    0.000    0.080    0.732   24.610    5.774
     44.890  406.643    1.350    0.268    0.067    0.133    0.899   25.133    5.964
     44.900  410.579    1.221    0.234    0.033    0.114    0.918   25.491    5.952
     44.910  404.322    1.182    0.134    0.100    0.080    0.823   24.308    5.588
     44.920  406.186    1.399    0.100    0.100    0.193    0.865   24.417    5.972
     44.930  406.057    1.380    0.167    0.100    0.053    0.967   24.077    5.785
     44.940  406.471    1.577    0.167    0.067    0.080    0.921   24.972    5.514
     44.950  405.246    1.524    0.134    0.067    0.106    1.042   24.854    6.044
     44.960  406.230    1.274    0.067    0.067    0.080    1.005   24.984    5.810
     44.970  406.197    1.434    0.100    0.100    0.027    1.089   24.997    5.461
     44.980  406.594    1.274    0.100    0.000    0.080    1.214   24.488    5.389
     44.990  404.835    1.179    0.134    0.100    0.053    0.952   24.452    5.728
     45.000  407.353    1.035    0.134    0.100    0.027    1.388   24.824    5.250
     45.010  408.093    1.339    0.033    0.033    0.106    0.960   25.635    5.610
     45.020  409.579    1.062    0.160    0.033    0.087    0.994   25.336    5.880
     45.030  404.357    1.141    0.100    0.067    0.053    0.758   24.224    5.872
     45.040  407.073    1.327    0.067    0.033    0.053    0.781   24.728    5.702
     45.050  408.963    1.331    0.067    0.067    0.027    0.823   25.072    5.609
     45.060  408.676    1.235    0.100    0.000    0.080    0.888   24.365    5.697
     45.070  409.076    1.221    0.154    0.033    0.087    1.005   24.484    5.953
     45.080  411.703    1.100    0.100    0.067    0.027    1.111   24.816    5.738
     45.090  401.431    1.009    0.033    0.033    0.053    1.198   24.186    5.281
     45.100  404.875    0.956    0.234    0.100    0.087    1.092   24.420    5.856
     45.110  401.328    1.217    0.033    0.100    0.000    1.024   23.143    5.637
     45.120  403.387    1.206    0.201    0.067    0.053    0.907   24.852    5.979
     45.130  407.688    1.293    0.167    0.100    0.027    1.005   25.975    5.924
     45.140  407.171    1.221    0.134    0.100    0.087    1.046   25.019    5.458
     45.150  408.879    1.365    0.167    0.033    0.000    1.103   25.789    5.671
     45.160  402.982    1.248    0.167    0.134    0.000    0.978   25.454    5.427
     45.170  406.471    1.354    0.201    0.134    0.061    0.944   25.238    5.788
     45.180  405.608    1.346    0.167    0.100    0.053    1.252   25.445    5.585
     45.190  402.964    1.335    0.201    0.134    0.027    1.115   25.532    5.437
     45.200  404.886    1.179    0.134    0.134    0.027    1.089   26.004    5.624
     45.210  404.525    1.445    0.268    0.134    0.027    1.172   25.826    5.584
     45.220  405.761    1.415    0.167    0.100    0.053    0.997   25.018    5.300
     45.230  400.442    1.426    0.134    0.205    0.080    1.013   24.869    5.220
     45.240  399.913    1.312    0.067    0.000    0.053    1.016   25.056    5.132
     45.250  406.842    1.487    0.167    0.067    0.053    0.884   26.024    5.317
     45.260  407.188    1.434    0.100    0.134    0.080    0.857   25.142    5.433
     45.270  406.946    1.297    0.067    0.067    0.027    0.857   25.125    5.579
     45.280  405.400    1.153    0.134    0.100    0.027    1.111   24.578    5.387
     45.290  405.716    1.123    0.067    0.100    0.034    0.872   24.265    5.331
     45.300  407.009    1.001    0.027    0.000    0.053    0.974   25.302    5.628
     45.310  410.136    1.126    0.060    0.067    0.000    0.921   25.561    5.577
     45.320  402.924    1.126    0.100    0.033    0.053    0.963   24.927    5.710
     45.330  407.766    1.403    0.134    0.033    0.080    1.088   25.486    5.434
     45.340  407.525    1.274    0.201    0.067    0.167    0.990   24.890    5.125
     45.350  402.597    1.229    0.134    0.138    0.053    0.951   25.453    5.397
     45.360  405.949    1.293    0.134    0.033    0.053    0.997   24.960    5.000
     45.370  404.627    1.418    0.100    0.033    0.167    0.751   24.817    5.439
     45.380  403.844    1.229    0.134    0.067    0.053    0.626   25.931    5.520
     45.390  404.180    1.388    0.134    0.067    0.053    0.865   25.063    5.334
     45.400  404.172    1.361    0.167    0.067    0.027    0.785   24.833    5.288
     45.410  404.402    1.168    0.100    0.033    0.053    1.202   25.260    4.834
     45.420  403.356    1.088    0.067    0.100    0.027    1.020   24.905    5.097
     45.430  406.806    1.047    0.100    0.033    0.000    1.058   25.800    5.152
     45.440  410.832    1.282    0.160    0.033    0.027    0.921   25.958    5.831
     45.450  406.722    1.210    0.033    0.033    0.034    1.046   26.054    5.328
     45.460  405.517    1.361    0.033    0.000    0.000    0.971   26.227    5.431
     45.470  409.103    1.009    0.067    0.067    0.000    0.902   25.716    5.673
     45.480  401.890    1.190    0.094    0.134    0.000    0.838   25.344    6.095
     45.490  405.643    1.418    0.094    0.067    0.000    0.849   25.723    5.626
     45.500  403.991    1.009    0.067    0.067    0.027    1.058   25.051    5.514
     45.510  402.423    1.176    0.053    0.205    0.061    1.039   25.620    5.104
     45.520  403.084    1.259    0.100    0.033    0.027    0.967   25.201    5.351
     45.530  401.580    1.259    0.094    0.100    0.000    0.910   25.514    5.635
     45.540  404.022    1.115    0.033    0.067    0.000    0.918   24.789    5.128
     45.550  406.758    1.206    0.127    0.067    0.000    0.880   24.966    5.107
     45.560  401.070    1.141    0.060    0.067    0.027    0.918   24.158    5.653
     45.570  400.743    1.308    0.067    0.067    0.000    1.058   24.759    5.298
     45.580  405.654    1.259    0.094    0.033    0.000    1.149   24.679    5.504
     45.590  402.528    1.346    0.000    0.094    0.053    0.933   23.949    5.723
     45.600  405.763    1.153    0.000    0.033    0.000    0.853   25.625    5.137
     45.610  399.284    1.361    0.100    0.033    0.034    1.104   24.307    5.419
     45.620  406.463    1.297    0.127    0.000    0.061    1.172   24.896    5.209
     45.630  402.482    1.373    0.071    0.033    0.000    0.925   24.036    5.338
     45.640  404.554    1.392    0.067    0.067    0.061    1.013   24.796    5.368
     45.650  402.622    1.255    0.067    0.134    0.000    1.028   25.005    5.484
     45.660  402.157    1.248    0.134    0.067    0.106    0.971   24.788    5.308
     45.670  403.527    1.301    0.201    0.000    0.159    0.800   23.947    5.591
     45.680  399.815    1.229    0.067    0.105    0.114    0.819   22.811    4.826
     45.690  400.746    1.141    0.100    0.033    0.027    0.747   23.381    5.365
     45.700  400.366    1.229    0.194    0.100    0.106    0.876   23.951    5.445
     45.710  401.983    1.297    0.067    0.000    0.027    0.785   24.049    5.359
     45.720  401.562    1.335    0.100    0.067    0.106    0.698   23.816    5.431
     45.730  401.711    1.399    0.100    0.100    0.159    0.846   24.117    4.823
     45.740  401.076    1.047    0.127    0.033    0.106    0.823   23.903    5.368
     45.750  401.207    1.153    0.134    0.100    0.053    0.679   24.551    5.370
     45.760  395.129    1.221    0.067    0.067    0.027    0.645   23.089    4.983
     45.770  400.930    0.956    0.201    0.033    0.053    0.777   23.941    5.542
     45.780  401.476    1.232    0.100    0.067    0.027    0.891   24.270    5.692
     45.790  396.752    1.202    0.167    0.134    0.106    0.652   23.949    5.616
     45.800  401.743    1.267    0.201    0.033    0.080    0.872   24.130    5.210
     45.810  405.235    1.123    0.100    0.067    0.080    0.774   24.066    5.653
     45.820  407.161    1.160    0.134    0.000    0.106    0.941   23.878    5.425
     45.830  403.290    1.047    0.201    0.067    0.106    0.827   23.621    5.910
     45.840  399.983    1.361    0.201    0.033    0.114    0.872   24.490    6.197
     45.850  402.609    1.418    0.100    0.033    0.053    0.664   23.792    5.854
     45.860  403.759    1.452    0.194    0.067    0.140    0.732   24.276    6.378
     45.870  400.095    1.221    0.134    0.033    0.080    0.785   24.310    6.340
     45.880  403.080    1.301    0.167    0.134    0.080    0.660   24.001    6.292
     45.890  400.512    1.327    0.167    0.134    0.114    0.812   23.314    5.908
     45.900  399.633    1.141    0.167    0.100    0.080    0.557   23.488    5.553
     45.910  400.793    1.153    0.234    0.134    0.106    0.694   23.834    5.491
     45.920  401.945    1.115    0.167    0.167    0.114    0.793   24.416    5.606
     45.930  408.590    1.221    0.167    0.100    0.080    0.747   25.495    5.816
     45.940  402.050    1.301    0.134    0.067    0.053    0.645   24.691    5.365
     45.950  402.332    1.179    0.134    0.033    0.080    0.648   24.666    5.650
     45.960  400.662    1.202    0.134    0.000    0.106    0.823   24.109    5.734
     45.970  402.173    1.206    0.194    0.067    0.106    0.952   24.179    5.287
     45.980  401.601    1.088    0.167    0.067    0.053    0.986   24.310    5.976
     45.990  401.142    1.100    0.067    0.100    0.027    0.611   24.966    5.623
     46.000  404.900    1.407    0.134    0.100    0.080    1.145   24.894    5.663
     46.010  404.430    1.285    0.160    0.100    0.114    0.880   25.250    5.930
     46.020  406.129    1.195    0.134    0.134    0.080    1.354   24.296    6.003
     46.030  403.827    1.392    0.134    0.067    0.053    0.944   24.125    5.919
     46.040  405.352    1.009    0.167    0.100    0.000    1.149   24.301    5.969
     46.050  403.945    1.069    0.134    0.033    0.053    0.865   23.444    5.983
     46.060  405.583    1.107    0.167    0.000    0.027    0.986   24.552    5.692
     46.070  404.710    1.054    0.167    0.100    0.027    1.047   24.735    5.462
     46.080  407.448    1.043    0.134    0.067    0.053    0.993   25.162    5.786
     46.090  404.093    1.149    0.100    0.100    0.027    0.815   25.181    5.388
     46.100  402.361    1.088    0.100    0.067    0.027    0.884   24.609    5.431
     46.110  401.057    1.047    0.067    0.033    0.061    0.777   24.353    5.203
     46.120  404.333    1.229    0.033    0.134    0.053    0.906   25.872    5.457
     46.130  402.143    1.069    0.067    0.067    0.106    0.804   25.354    5.264
     46.140  403.108    1.043    0.033    0.033    0.027    0.891   25.052    5.746
     46.150  403.002    1.346    0.100    0.000    0.053    0.800   24.893    5.296
     46.160  402.699    1.335    0.201    0.071    0.080    0.849   24.754    5.186
     46.170  406.215    1.433    0.067    0.033    0.027    0.960   24.984    5.994
     46.180  407.949    1.232    0.094    0.033    0.087    0.960   25.478    5.651
     46.190  407.089    1.301    0.131    0.105    0.106    0.671   25.228    5.181
     46.200  402.141    1.176    0.067    0.000    0.000    0.785   24.685    5.576
     46.210  400.920    1.335    0.033    0.033    0.027    0.724   24.347    5.514
     46.220  399.911    1.285    0.067    0.033    0.000    1.005   24.254    5.599
     46.230  401.898    1.312    0.033    0.067    0.000    0.982   25.489    5.360
     46.240  399.201    1.176    0.033    0.033    0.053    1.043   24.360    5.617
     46.250  400.594    1.285    0.033    0.000    0.027    0.785   24.087    5.095
     46.260  405.357    1.320    0.160    0.067    0.027    0.838   24.715    5.634
     46.270  405.164    1.221    0.167    0.000    0.106    0.879   26.045    5.505
     46.280  405.088    1.554    0.234    0.000    0.106    1.020   25.419    5.466
     46.290  405.618    1.361    0.100    0.033    0.053    0.728   25.597    5.169
     46.300  403.933    1.415    0.067    0.033    0.027    0.815   25.316    4.871
     46.310  402.049    1.320    0.127    0.000    0.106    0.891   25.283    5.233
     46.320  404.984    1.327    0.194    0.000    0.080    0.978   24.442    5.639
     46.330  408.808    1.308    0.100    0.000    0.027    0.936   25.381    5.404
     46.340  409.418    1.441    0.160    0.033    0.159    1.153   25.788    5.573
     46.350  406.542    1.088    0.172    0.033    0.053    1.266   24.702    5.586
     46.360  404.973    1.248    0.201    0.134    0.106    1.073   24.645    5.257
     46.370  402.217    1.232    0.100    0.100    0.027    0.857   24.373    5.072
     46.380  403.352    1.248    0.134    0.100    0.053    0.865   25.360    5.288
     46.390  403.936    1.339    0.134    0.067    0.106    1.057   24.199    5.307
     46.400  408.557    1.168    0.134    0.033    0.053    0.925   25.162    5.199
     46.410  407.938    1.285    0.067    0.033    0.027    0.830   24.713    5.609
     46.420  405.211    1.335    0.134    0.071    0.027    0.887   25.575    5.379
     46.430  407.217    1.335    0.100    0.100    0.000    0.876   25.370    5.478
     46.440  406.925    1.376    0.067    0.134    0.053    0.784   25.151    5.140
     46.450  405.522    1.479    0.100    0.067    0.053    0.865   23.987    4.961
     46.460  403.642    1.282    0.100    0.134    0.061    1.012   24.265    5.249
     46.470  408.312    1.301    0.100    0.067    0.106    0.925   24.789    5.774
     46.480  406.085    1.141    0.100    0.100    0.027    0.970   24.575    5.292
     46.490  406.346    1.301    0.033    0.138    0.027    1.058   24.234    5.362
     46.500  405.853    1.176    0.067    0.060    0.000    0.990   24.864    5.163
     46.510  404.198    1.153    0.100    0.100    0.080    0.940   24.755    5.809
     46.520  408.716    1.293    0.033    0.205    0.000    1.065   24.486    5.517
     46.530  408.731    1.202    0.167    0.067    0.027    1.114   23.890    5.741
     46.540  408.159    1.126    0.033    0.033    0.053    1.209   24.171    6.370
     46.550  406.313    1.123    0.033    0.033    0.027    1.054   24.670    5.899
     46.560  408.639    0.982    0.033    0.033    0.000    0.739   24.080    6.354
     46.570  409.690    1.255    0.100    0.033    0.027    0.940   25.182    5.647
     46.580  410.105    0.849    0.067    0.105    0.000    1.171   23.922    5.337
     46.590  409.728    1.088    0.160    0.000    0.053    1.005   25.601    5.772
     46.600  409.041    0.831    0.067    0.071    0.027    1.118   24.573    5.306
     46.610  407.850    1.035    0.134    0.033    0.053    0.849   24.645    6.058
     46.620  409.833    1.100    0.127    0.100    0.000    1.099   25.481    4.998
     46.630  405.964    1.016    0.094    0.100    0.053    1.104   24.358    5.603
     46.640  409.501    1.267    0.100    0.000    0.053    1.066   24.279    5.437
     46.650  408.513    1.308    0.033    0.033    0.027    0.960   24.627    4.875
     46.660  408.908    1.035    0.094    0.033    0.027    1.032   24.882    5.229
     46.670  409.077    0.982    0.067    0.067    0.000    0.940   24.505    5.592
     46.680  409.805    1.035    0.134    0.094    0.053    1.066   24.165    5.868
     46.690  406.880    1.187    0.100    0.100    0.027    1.023   24.143    5.743
     46.700  405.891    1.088    0.227    0.100    0.087    0.883   24.725    5.433
     46.710  404.047    1.195    0.094    0.067    0.000    0.944   24.318    5.420
     46.720  409.552    1.293    0.134    0.067    0.053    1.138   24.272    5.639
     46.730  411.874    1.274    0.167    0.067    0.080    1.058   23.753    5.434
     46.740  411.800    1.248    0.033    0.100    0.000    1.434   25.145    5.750
     46.750  413.736    1.282    0.160    0.033    0.114    1.077   24.769    5.301
     46.760  410.471    0.982    0.094    0.067    0.027    1.005   25.212    5.027
     46.770  410.502    1.213    0.167    0.033    0.106    1.092   24.947    5.455
     46.780  402.853    1.115    0.201    0.067    0.000    0.948   24.315    4.940
     46.790  409.475    1.153    0.067    0.100    0.080    0.933   26.293    5.292
     46.800  406.980    1.126    0.134    0.100    0.027    1.157   24.927    5.239
     46.810  406.550    1.221    0.134    0.167    0.080    1.119   24.480    5.048
     46.820  408.045    1.107    0.127    0.100    0.080    1.296   24.330    5.216
     46.830  411.041    1.293    0.033    0.134    0.053    1.236   25.232    5.758
     46.840  411.787    1.141    0.134    0.276    0.053    1.252   24.924    4.800
     46.850  413.088    1.357    0.167    0.201    0.133    1.127   24.302    5.276
     46.860  408.086    1.168    0.067    0.167    0.053    0.978   24.892    4.852
     46.870  408.409    1.312    0.261    0.167    0.140    1.141   24.614    5.449
     46.880  406.408    1.123    0.167    0.138    0.053    0.978   22.866    5.138
     46.890  406.820    1.035    0.167    0.134    0.080    1.187   23.229    5.219
     46.900  411.477    1.176    0.100    0.033    0.186    0.751   23.816    5.222
     46.910  407.877    1.240    0.000    0.094    0.080    1.187   24.201    5.034
     46.920  408.875    1.179    0.167    0.100    0.159    1.267   24.226    5.276
     46.930  408.340    1.160    0.134    0.100    0.106    1.020   23.807    5.253
     46.940  409.053    1.179    0.100    0.167    0.087    1.198   24.159    5.274
     46.950  407.722    1.434    0.127    0.134    0.027    1.175   23.638    5.478
     46.960  408.939    1.195    0.134    0.138    0.027    0.906   25.556    5.534
     46.970  407.027    1.149    0.127    0.167    0.027    0.849   24.264    5.386
     46.980  408.646    1.304    0.100    0.100    0.027    0.997   24.162    5.862
     46.990  409.721    1.179    0.100    0.205    0.053    1.080   24.126    5.238
     47.000  408.268    1.187    0.160    0.067    0.053    1.005   24.497    5.154
     47.010  404.280    1.267    0.134    0.134    0.080    0.899   24.358    5.224
     47.020  405.543    1.062    0.067    0.134    0.080    0.812   24.618    5.159
     47.030  407.394    1.259    0.134    0.067    0.027    1.119   24.108    5.322
     47.040  411.449    1.248    0.201    0.167    0.133    0.971   24.161    5.281
     47.050  412.606    1.301    0.167    0.067    0.080    0.865   24.940    6.034
     47.060  409.482    1.179    0.134    0.134    0.133    0.876   24.192    5.497
     47.070  413.007    1.213    0.167    0.060    0.027    0.997   24.457    5.616
     47.080  409.614    1.388    0.134    0.033    0.080    1.001   23.765    5.677
     47.090  411.093    1.384    0.201    0.067    0.053    0.990   24.309    5.475
     47.100  407.139    1.206    0.167    0.033    0.027    1.062   23.434    5.977
     47.110  411.482    1.312    0.100    0.167    0.080    0.932   25.321    5.748
     47.120  408.297    1.304    0.100    0.172    0.106    1.066   23.976    5.373
     47.130  413.764    1.346    0.167    0.094    0.080    1.039   24.389    6.099
     47.140  411.288    1.308    0.205    0.094    0.000    0.982   24.583    5.409
     47.150  409.097    1.293    0.127    0.100    0.106    0.925   24.416    5.877
     47.160  415.281    1.225    0.100    0.165    0.053    0.993   23.765    5.335
     47.170  412.982    1.141    0.227    0.100    0.080    1.058   24.094    5.464
     47.180  410.501    1.274    0.201    0.033    0.106    0.979   24.834    5.494
     47.190  411.723    1.179    0.033    0.067    0.053    0.838   24.245    5.719
     47.200  414.161    1.232    0.100    0.000    0.061    1.081   23.682    5.300
     47.210  410.519    1.069    0.227    0.033    0.053    1.035   23.829    4.977
     47.220  410.378    1.100    0.160    0.067    0.080    0.884   23.306    5.128
     47.230  412.626    1.153    0.234    0.071    0.053    0.986   24.209    5.150
     47.240  412.773    1.259    0.100    0.033    0.080    1.104   23.498    5.451
     47.250  411.561    1.149    0.201    0.134    0.080    0.937   24.276    5.837
     47.260  413.825    1.107    0.167    0.134    0.080    0.937   23.770    5.352
     47.270  412.519    1.251    0.134    0.134    0.133    1.035   24.686    5.702
     47.280  414.243    1.179    0.127    0.067    0.159    1.009   25.418    5.142
     47.290  412.677    1.195    0.134    0.100    0.133    1.327   25.296    5.284
     47.300  408.117    1.361    0.134    0.172    0.053    1.164   23.775    5.313
     47.310  409.421    1.293    0.067    0.100    0.027    0.907   24.899    4.593
     47.320  410.282    1.388    0.134    0.105    0.053    0.962   24.045    5.091
     47.330  408.413    1.176    0.134    0.067    0.080    1.062   25.548    5.345
     47.340  406.713    1.194    0.100    0.033    0.106    1.085   24.332    5.152
     47.350  407.945    1.282    0.033    0.033    0.080    0.902   24.691    5.077
     47.360  413.016    1.301    0.067    0.071    0.053    0.785   24.853    5.559
     47.370  410.568    1.217    0.100    0.100    0.027    0.849   24.013    5.162
     47.380  408.615    1.407    0.167    0.067    0.000    1.066   23.739    5.525
     47.390  410.712    1.274    0.201    0.000    0.080    0.804   23.660    5.454
     47.400  407.509    1.248    0.067    0.033    0.000    0.740   23.421    5.187
     47.410  408.882    1.229    0.033    0.033    0.000    0.887   22.696    5.392
     47.420  410.364    1.259    0.060    0.067    0.053    0.846   23.072    5.405
     47.430  404.647    1.255    0.033    0.134    0.027    0.849   23.983    5.532
     47.440  407.267    1.187    0.067    0.100    0.027    0.910   23.798    5.486
     47.450  408.397    1.195    0.100    0.033    0.053    0.690   24.472    5.279
     47.460  406.394    1.176    0.167    0.100    0.080    0.637   23.248    5.530
     47.470  407.606    1.282    0.167    0.201    0.106    0.928   24.559    5.204
     47.480  409.573    1.282    0.100    0.067    0.027    1.046   24.279    5.674
     47.490  406.436    1.179    0.067    0.033    0.053    1.115   23.982    5.660
[truncated: 8,169,085 more chars]
