# Supplementary material for: Comparative structural insights and functional analysis for the distinct unbound states of Human AGO proteins
Source: Sci Rep. 2025 Mar 19;15:9432. doi: 10.1038/s41598-025-91849-5 (PMC11923369; doi:10.1038/s41598-025-91849-5)
Supplement: Supplementary file 4 — Supplementary Information 4. [file 41598_2025_91849_MOESM4_ESM.zip › specific_areas/AGO4/r2/specific_areas.xvg]

# This file was created Wed Dec 27 11:12:11 2023
# Created by:
#                        :-) GROMACS - gmx sasa, 2021 (-:
# 
# Executable:   /home/panos/programs/bin/gmx
# Data prefix:  /home/panos/programs
# Working dir:  /media/panos/206c1b5a-e5c5-4016-9bdd-177d61394396/sim/AGO4/production
# Command line:
#   gmx sasa -f prod_center.xtc -s prod.tpr -n specific_areas.ndx -o specific_areas.xvg -tu ns -surface 1 -output 10 11 12 13 14 15 16
# gmx sasa is part of G R O M A C S:
#
# GROtesk MACabre and Sinister
#
@    title "Solvent Accessible Surface"
@    xaxis  label "Time (ns)"
@    yaxis  label "Area (nm\S2\N)"
@TYPE xy
@ view 0.15, 0.15, 0.75, 0.85
@ legend on
@ legend box on
@ legend loctype view
@ legend 0.78, 0.8
@ legend length 2
@ s0 legend "Total"
@ s1 legend "r_474"
@ s2 legend "r_578"
@ s3 legend "r_628"
@ s4 legend "r_660"
@ s5 legend "r_798"
@ s6 legend "r_301-344"
@ s7 legend "r_571_r_601_r_642_r_644_r_645_r_648_r_650_r_651_r_685_r_686_r_689"
      0.000  403.755    1.267    0.067    0.201    0.053    0.796   21.136    6.045
      0.010  403.169    1.240    0.067    0.100    0.000    0.626   20.568    5.772
      0.020  404.840    1.285    0.100    0.268    0.053    0.721   21.561    5.872
      0.030  402.532    1.434    0.067    0.201    0.027    0.800   21.491    6.162
      0.040  401.522    1.320    0.100    0.201    0.027    0.705   21.464    6.236
      0.050  402.782    1.365    0.100    0.201    0.027    0.671   20.409    6.371
      0.060  403.228    1.179    0.094    0.234    0.027    0.766   21.269    6.126
      0.070  402.494    1.282    0.067    0.201    0.027    0.713   21.032    6.276
      0.080  399.934    1.479    0.067    0.234    0.053    0.607   21.160    6.357
      0.090  403.587    1.354    0.094    0.234    0.053    0.732   20.446    6.467
      0.100  402.858    1.259    0.067    0.134    0.027    0.607   21.131    5.946
      0.110  403.767    1.195    0.134    0.234    0.027    0.573   20.955    5.653
      0.120  403.228    1.308    0.105    0.234    0.053    0.721   20.623    6.402
      0.130  409.157    1.282    0.067    0.100    0.038    0.569   21.774    5.950
      0.140  403.245    1.415    0.067    0.100    0.053    0.599   20.488    6.150
      0.150  402.175    1.320    0.033    0.134    0.053    0.607   20.747    6.337
      0.160  399.106    1.301    0.094    0.234    0.053    0.728   20.855    6.090
      0.170  403.789    1.123    0.134    0.100    0.000    0.770   21.527    6.085
      0.180  406.456    1.248    0.127    0.239    0.053    0.717   21.173    6.368
      0.190  405.497    1.274    0.131    0.067    0.053    0.740   20.613    6.424
      0.200  409.830    1.141    0.100    0.134    0.053    0.618   21.308    6.058
      0.210  407.027    1.115    0.134    0.134    0.053    0.732   21.051    6.487
      0.220  407.506    1.361    0.033    0.234    0.053    0.671   21.144    5.762
      0.230  407.949    1.149    0.100    0.201    0.027    0.664   21.902    6.464
      0.240  409.572    1.240    0.100    0.167    0.053    0.687   21.194    6.017
      0.250  404.053    1.062    0.100    0.201    0.000    0.724   20.841    6.484
      0.260  404.733    0.967    0.067    0.134    0.053    0.652   20.716    6.255
      0.270  400.565    1.141    0.201    0.100    0.000    0.796   20.713    6.078
      0.280  402.322    1.134    0.100    0.100    0.027    0.785   20.743    6.826
      0.290  405.096    0.876    0.127    0.201    0.053    0.819   21.418    6.016
      0.300  404.843    1.126    0.100    0.134    0.133    0.584   21.062    6.073
      0.310  402.050    1.123    0.100    0.100    0.027    0.656   21.023    6.200
      0.320  405.258    1.088    0.100    0.134    0.053    0.728   21.343    6.197
      0.330  405.460    1.217    0.067    0.261    0.053    0.766   21.013    6.297
      0.340  402.036    1.410    0.100    0.268    0.027    0.687   21.799    5.573
      0.350  399.961    1.168    0.100    0.167    0.027    0.622   20.819    5.661
      0.360  400.911    1.248    0.033    0.234    0.053    0.941   20.821    5.612
      0.370  405.032    1.312    0.100    0.167    0.027    0.758   21.147    5.919
      0.380  402.842    1.343    0.033    0.134    0.027    0.751   21.464    6.512
      0.390  402.600    1.267    0.094    0.105    0.053    0.705   20.738    5.723
      0.400  403.199    1.229    0.067    0.134    0.053    0.671   20.014    5.786
      0.410  405.529    1.195    0.127    0.201    0.027    0.781   20.296    6.126
      0.420  403.286    1.190    0.100    0.167    0.080    0.679   20.851    6.294
      0.430  405.288    1.096    0.134    0.234    0.053    0.705   20.799    6.413
      0.440  402.199    1.115    0.033    0.134    0.053    0.807   20.738    6.324
      0.450  403.355    1.134    0.167    0.167    0.027    0.671   20.642    5.811
      0.460  400.980    1.009    0.067    0.167    0.080    0.565   20.595    5.720
      0.470  400.905    1.134    0.165    0.067    0.027    0.709   19.874    6.188
      0.480  404.368    1.153    0.100    0.067    0.080    0.592   21.190    6.275
      0.490  402.753    1.250    0.232    0.134    0.027    0.690   20.889    6.339
      0.500  401.473    1.069    0.067    0.100    0.027    0.587   20.614    6.514
      0.510  403.130    1.009    0.232    0.100    0.000    0.830   20.005    6.227
      0.520  402.677    1.221    0.100    0.134    0.000    0.679   20.531    6.430
      0.530  399.531    1.009    0.131    0.067    0.053    0.751   20.393    6.321
      0.540  403.875    1.179    0.094    0.067    0.027    0.660   21.135    5.874
      0.550  400.592    1.274    0.134    0.105    0.027    0.755   19.679    5.846
      0.560  402.566    1.088    0.100    0.138    0.106    0.774   20.911    6.150
      0.570  402.647    0.929    0.100    0.100    0.000    0.580   20.593    5.729
      0.580  403.020    1.009    0.067    0.067    0.053    0.679   20.622    6.053
      0.590  409.100    1.274    0.160    0.033    0.061    0.629   21.897    6.076
      0.600  409.553    1.202    0.127    0.100    0.080    0.709   21.559    6.180
      0.610  400.298    1.179    0.060    0.105    0.000    0.626   20.127    5.959
      0.620  405.092    1.195    0.033    0.134    0.053    0.664   21.465    6.063
      0.630  399.821    1.149    0.138    0.167    0.000    0.618   21.213    5.986
      0.640  400.804    1.179    0.094    0.100    0.080    0.755   20.342    6.312
      0.650  397.820    1.062    0.160    0.067    0.000    0.709   21.337    5.917
      0.660  395.844    1.195    0.100    0.100    0.080    0.705   20.920    5.830
      0.670  399.015    1.035    0.194    0.201    0.053    0.838   22.288    5.721
      0.680  400.014    0.971    0.134    0.134    0.053    0.774   21.099    5.774
      0.690  401.331    1.160    0.172    0.134    0.000    0.724   20.780    5.939
      0.700  396.357    1.043    0.160    0.134    0.087    0.698   20.835    6.230
      0.710  398.648    1.179    0.167    0.134    0.106    0.687   21.058    6.284
      0.720  401.062    1.062    0.134    0.100    0.080    0.713   21.193    6.562
      0.730  398.952    1.054    0.067    0.134    0.053    0.963   20.613    6.377
      0.740  400.290    1.221    0.232    0.234    0.053    0.865   21.241    6.741
      0.750  403.950    1.134    0.134    0.100    0.140    0.770   20.285    6.342
      0.760  401.162    1.088    0.100    0.201    0.053    0.789   20.169    6.107
      0.770  403.103    1.069    0.100    0.100    0.080    0.770   20.777    5.816
      0.780  400.985    1.213    0.202    0.134    0.140    0.751   20.071    6.420
      0.790  405.752    0.982    0.160    0.234    0.140    0.546   20.147    5.997
      0.800  405.489    1.301    0.100    0.167    0.159    0.679   20.545    5.984
      0.810  402.520    1.009    0.209    0.100    0.140    0.774   20.789    6.194
      0.820  402.026    1.115    0.165    0.167    0.106    0.705   21.151    5.867
      0.830  401.526    0.910    0.100    0.201    0.027    0.724   20.008    6.287
      0.840  401.426    1.399    0.100    0.167    0.000    0.800   20.391    6.330
      0.850  404.670    1.327    0.160    0.234    0.053    0.808   20.785    6.417
      0.860  407.197    1.096    0.127    0.167    0.053    0.618   20.716    6.375
      0.870  402.892    1.232    0.138    0.201    0.080    0.687   20.654    6.033
      0.880  401.616    1.187    0.127    0.167    0.027    0.766   21.006    6.496
      0.890  403.254    1.255    0.160    0.201    0.080    0.762   20.797    6.374
      0.900  402.394    1.168    0.100    0.234    0.027    0.819   20.917    6.643
      0.910  400.607    1.388    0.167    0.201    0.027    0.754   20.261    6.321
      0.920  403.891    1.301    0.131    0.201    0.000    0.652   20.237    6.261
      0.930  401.740    1.327    0.134    0.167    0.027    0.724   20.917    6.441
      0.940  400.076    1.346    0.067    0.234    0.027    0.796   20.601    5.939
      0.950  405.478    1.240    0.067    0.234    0.053    0.610   20.536    5.985
      0.960  403.094    1.301    0.160    0.254    0.133    0.573   20.243    6.449
      0.970  397.426    1.009    0.000    0.261    0.053    0.664   20.255    6.394
      0.980  402.580    1.202    0.239    0.201    0.027    0.785   21.138    6.015
      0.990  400.393    1.312    0.100    0.201    0.053    0.652   21.298    6.143
      1.000  401.827    1.221    0.134    0.234    0.027    0.652   20.279    6.038
      1.010  403.144    1.232    0.100    0.268    0.027    0.652   21.278    6.086
      1.020  401.095    1.259    0.100    0.261    0.144    0.641   20.993    6.123
      1.030  402.122    1.240    0.134    0.261    0.027    0.827   20.621    6.424
      1.040  404.536    1.339    0.134    0.194    0.106    0.732   20.869    5.872
      1.050  404.259    1.274    0.127    0.201    0.053    0.853   20.668    6.074
      1.060  403.398    1.335    0.094    0.227    0.027    0.724   20.680    6.040
      1.070  401.593    1.259    0.100    0.167    0.027    0.645   21.504    6.449
      1.080  403.560    1.350    0.134    0.201    0.053    0.709   20.942    5.736
      1.090  398.983    1.255    0.100    0.127    0.053    0.914   20.658    6.391
      1.100  397.400    1.248    0.131    0.167    0.053    1.016   20.919    6.308
      1.110  400.195    1.346    0.094    0.198    0.027    0.887   20.583    6.145
      1.120  400.386    1.217    0.198    0.134    0.027    0.668   20.366    5.843
      1.130  404.057    1.202    0.134    0.167    0.027    0.652   21.010    6.171
      1.140  397.970    1.293    0.100    0.134    0.027    0.660   20.564    6.397
      1.150  402.505    1.187    0.100    0.167    0.027    0.610   20.898    6.354
      1.160  399.613    1.213    0.194    0.194    0.053    0.759   22.174    6.231
      1.170  403.609    1.115    0.127    0.268    0.053    0.910   21.899    6.362
      1.180  400.341    1.035    0.127    0.134    0.159    0.835   21.467    6.504
      1.190  402.843    1.365    0.100    0.194    0.000    0.937   21.043    6.167
      1.200  400.851    1.107    0.138    0.201    0.053    0.921   21.374    5.899
      1.210  399.904    1.134    0.067    0.134    0.027    0.933   20.333    6.428
      1.220  401.977    1.123    0.100    0.205    0.080    0.857   20.280    6.188
      1.230  400.805    1.335    0.134    0.071    0.106    0.979   20.282    6.448
      1.240  399.540    1.441    0.165    0.067    0.053    0.849   20.731    6.328
      1.250  401.218    1.335    0.071    0.100    0.027    0.777   20.716    6.142
      1.260  400.191    1.327    0.134    0.251    0.027    0.793   20.425    6.117
      1.270  397.663    1.392    0.198    0.198    0.027    0.793   20.086    6.367
      1.280  398.735    1.259    0.067    0.240    0.027    0.626   20.864    6.128
      1.290  399.598    1.206    0.094    0.251    0.053    0.501   19.589    5.725
      1.300  402.695    1.316    0.033    0.158    0.053    0.751   20.639    6.775
      1.310  399.570    1.282    0.067    0.131    0.000    0.690   20.455    6.445
      1.320  404.428    1.255    0.105    0.100    0.053    0.671   20.861    6.331
      1.330  399.899    1.126    0.100    0.172    0.000    0.633   20.381    6.246
      1.340  401.108    1.028    0.033    0.138    0.053    0.520   20.960    6.378
      1.350  403.121    1.229    0.071    0.201    0.027    0.656   20.538    6.195
      1.360  399.169    1.289    0.067    0.276    0.053    0.732   20.740    5.909
      1.370  402.768    1.176    0.060    0.201    0.091    0.626   20.852    6.263
      1.380  401.291    1.441    0.033    0.100    0.000    0.565   21.125    5.885
      1.390  403.283    1.069    0.198    0.100    0.080    0.755   21.936    6.389
      1.400  406.976    0.963    0.194    0.134    0.000    0.660   20.971    6.022
      1.410  403.675    1.126    0.127    0.201    0.114    0.671   20.404    6.501
      1.420  405.686    1.122    0.160    0.234    0.027    0.766   20.990    6.265
      1.430  404.852    1.096    0.067    0.134    0.000    0.849   21.181    6.402
      1.440  404.054    1.149    0.138    0.201    0.053    0.607   21.259    6.077
      1.450  408.688    1.092    0.033    0.268    0.027    0.777   21.580    6.265
      1.460  404.997    1.020    0.134    0.268    0.000    0.770   20.807    6.460
      1.470  408.609    1.047    0.067    0.167    0.053    0.766   21.556    6.996
      1.480  409.321    1.123    0.067    0.234    0.027    0.671   21.882    6.550
      1.490  405.315    1.001    0.067    0.261    0.027    0.682   20.928    6.660
      1.500  407.166    1.081    0.094    0.361    0.053    0.599   21.682    6.298
      1.510  405.523    1.020    0.067    0.261    0.038    0.626   21.185    7.245
      1.520  406.784    0.982    0.067    0.332    0.027    0.645   20.139    6.591
      1.530  404.559    1.312    0.134    0.348    0.027    0.618   20.827    6.142
      1.540  405.369    1.009    0.105    0.187    0.053    0.629   19.750    6.416
      1.550  405.372    1.115    0.067    0.254    0.000    0.573   20.305    6.446
      1.560  407.541    1.062    0.105    0.294    0.000    0.679   20.607    6.392
      1.570  404.884    1.009    0.094    0.265    0.027    0.812   20.243    6.528
      1.580  405.007    1.195    0.100    0.261    0.080    0.751   20.529    6.532
      1.590  408.767    1.009    0.169    0.287    0.053    0.633   19.656    6.221
      1.600  405.456    1.115    0.165    0.254    0.000    0.592   20.359    6.386
      1.610  406.071    1.168    0.100    0.221    0.027    0.751   21.054    6.398
      1.620  409.442    1.153    0.067    0.254    0.053    0.819   20.490    6.460
      1.630  407.862    1.293    0.098    0.261    0.000    0.823   20.617    6.858
      1.640  405.409    1.195    0.098    0.301    0.087    0.652   20.918    6.660
      1.650  402.684    1.145    0.067    0.201    0.027    0.626   20.902    6.386
      1.660  404.867    1.187    0.131    0.221    0.053    0.759   20.179    6.597
      1.670  404.401    0.982    0.100    0.287    0.091    0.759   19.968    6.155
      1.680  402.489    1.009    0.138    0.194    0.027    0.800   20.139    6.385
      1.690  401.603    1.088    0.100    0.261    0.080    0.796   20.588    6.089
      1.700  406.331    1.195    0.033    0.187    0.027    0.766   20.283    5.950
      1.710  405.234    0.956    0.033    0.294    0.000    0.777   19.997    6.089
      1.720  403.786    1.020    0.067    0.234    0.000    0.626   20.365    6.011
      1.730  404.249    0.967    0.100    0.134    0.027    0.618   20.870    6.571
      1.740  403.913    1.062    0.127    0.201    0.152    0.705   20.330    6.843
      1.750  401.354    0.849    0.067    0.167    0.080    0.785   20.860    6.838
      1.760  404.041    0.565    0.134    0.261    0.053    0.770   20.548    6.384
      1.770  405.559    1.047    0.094    0.201    0.080    0.698   20.167    6.233
      1.780  402.482    1.009    0.160    0.368    0.053    0.804   19.670    5.893
      1.790  405.424    0.868    0.165    0.167    0.000    0.793   18.980    6.157
      1.800  401.398    1.092    0.033    0.301    0.000    0.781   20.412    5.944
      1.810  399.259    0.956    0.067    0.332    0.053    0.781   19.878    5.962
      1.820  407.132    1.206    0.100    0.335    0.053    0.728   19.875    6.297
      1.830  407.533    1.221    0.067    0.301    0.053    0.607   19.925    5.824
      1.840  405.798    1.009    0.160    0.234    0.027    0.580   20.602    6.526
      1.850  403.122    1.100    0.172    0.167    0.053    0.967   20.318    6.323
      1.860  407.721    0.940    0.127    0.201    0.053    0.705   20.542    6.145
      1.870  407.369    0.956    0.100    0.268    0.027    0.857   21.264    6.368
      1.880  407.485    1.232    0.134    0.234    0.000    0.789   20.555    6.183
      1.890  404.374    1.047    0.067    0.268    0.053    0.812   20.654    6.433
      1.900  403.082    0.982    0.100    0.167    0.000    0.629   20.788    6.623
      1.910  403.887    1.267    0.067    0.234    0.064    0.743   20.928    6.618
      1.920  405.859    1.062    0.067    0.100    0.000    0.664   21.347    6.428
      1.930  404.664    1.195    0.033    0.234    0.053    0.747   20.856    5.733
      1.940  402.587    1.047    0.100    0.261    0.080    0.758   20.944    6.455
      1.950  406.091    0.834    0.100    0.227    0.000    0.827   20.611    5.789
      1.960  406.339    0.956    0.120    0.234    0.080    0.728   21.079    5.882
      1.970  412.240    0.937    0.160    0.127    0.114    0.687   21.369    5.854
      1.980  407.404    0.929    0.134    0.201    0.027    0.668   21.147    5.905
      1.990  403.685    1.062    0.134    0.187    0.027    0.637   21.143    5.915
      2.000  406.525    0.910    0.160    0.321    0.080    0.668   21.136    6.667
      2.010  403.838    1.123    0.167    0.221    0.027    0.660   20.619    5.564
      2.020  404.749    1.141    0.100    0.299    0.053    0.603   20.086    5.938
      2.030  407.854    1.176    0.067    0.294    0.027    0.656   20.941    5.694
      2.040  401.621    1.009    0.100    0.254    0.000    0.580   20.305    5.494
      2.050  405.014    1.221    0.067    0.187    0.027    0.573   20.435    5.254
      2.060  403.767    1.081    0.187    0.194    0.061    0.660   20.933    6.213
      2.070  399.302    1.255    0.127    0.067    0.114    0.796   20.644    5.758
      2.080  404.430    1.259    0.160    0.292    0.000    0.702   21.329    5.937
      2.090  404.997    1.195    0.100    0.167    0.064    0.777   21.158    6.415
      2.100  405.177    1.274    0.067    0.134    0.000    0.584   21.105    6.036
      2.110  405.340    1.168    0.100    0.187    0.053    0.664   21.135    5.943
      2.120  405.608    1.274    0.033    0.134    0.000    0.679   21.063    6.064
      2.130  403.893    1.141    0.100    0.227    0.000    0.785   21.422    5.739
      2.140  404.416    1.168    0.165    0.134    0.087    0.679   20.998    6.080
      2.150  403.994    1.069    0.172    0.167    0.087    0.687   21.094    6.151
      2.160  405.447    1.141    0.138    0.160    0.080    0.884   21.246    6.333
      2.170  404.695    1.100    0.067    0.354    0.027    0.834   20.894    6.099
      2.180  409.346    0.940    0.234    0.167    0.000    1.005   22.400    6.178
      2.190  407.710    1.028    0.167    0.067    0.000    0.743   22.400    5.856
      2.200  409.768    0.929    0.134    0.100    0.027    0.944   22.113    6.248
      2.210  406.441    0.963    0.134    0.067    0.080    0.857   22.203    5.809
      2.220  403.973    0.982    0.131    0.033    0.027    0.899   21.071    6.531
      2.230  407.349    1.123    0.067    0.067    0.053    0.823   21.568    6.602
      2.240  407.914    1.179    0.100    0.033    0.027    0.994   21.959    6.132
      2.250  408.210    1.206    0.167    0.033    0.053    0.865   20.595    5.950
      2.260  401.885    1.202    0.100    0.033    0.000    1.055   20.617    5.266
      2.270  401.181    1.096    0.134    0.067    0.027    0.743   21.193    5.894
      2.280  409.024    1.195    0.067    0.067    0.027    0.812   21.419    6.082
      2.290  401.383    1.168    0.127    0.134    0.053    0.827   20.867    5.714
      2.300  407.036    1.020    0.127    0.134    0.106    0.633   20.980    6.113
      2.310  408.687    1.168    0.100    0.134    0.027    0.895   21.179    6.006
      2.320  409.914    1.365    0.134    0.100    0.027    0.698   20.864    6.078
      2.330  410.799    1.047    0.100    0.134    0.027    0.679   21.605    6.170
      2.340  407.102    1.168    0.094    0.067    0.027    0.652   20.729    6.004
      2.350  404.894    1.255    0.100    0.100    0.053    0.557   20.840    6.163
      2.360  404.428    1.267    0.067    0.060    0.000    0.793   20.606    6.234
      2.370  405.886    1.274    0.094    0.165    0.027    0.807   21.598    5.952
      2.380  406.861    1.164    0.100    0.134    0.027    0.592   20.794    5.976
      2.390  405.766    1.350    0.134    0.134    0.000    0.812   20.288    5.738
      2.400  404.840    1.111    0.131    0.201    0.053    0.770   20.613    5.937
      2.410  405.862    1.361    0.134    0.134    0.064    0.698   20.760    6.272
      2.420  406.859    1.346    0.100    0.167    0.000    0.645   21.798    6.161
      2.430  408.638    1.244    0.201    0.100    0.053    0.740   21.420    5.908
      2.440  404.241    1.168    0.067    0.067    0.000    0.849   20.715    5.957
      2.450  409.547    1.259    0.033    0.033    0.000    0.872   21.596    5.836
      2.460  403.253    1.047    0.100    0.134    0.053    0.812   20.718    5.660
      2.470  406.941    1.339    0.100    0.100    0.027    0.910   21.482    6.092
      2.480  405.304    1.176    0.134    0.067    0.027    0.857   21.197    5.976
      2.490  409.113    1.274    0.100    0.067    0.027    0.861   21.928    6.416
      2.500  406.420    1.168    0.067    0.100    0.053    0.732   21.434    6.491
      2.510  404.275    1.301    0.067    0.127    0.027    0.781   21.583    6.348
      2.520  401.716    1.248    0.100    0.201    0.053    0.895   21.548    6.828
      2.530  403.016    1.130    0.033    0.100    0.053    0.944   21.743    5.688
      2.540  409.432    1.308    0.167    0.067    0.027    0.713   21.929    5.693
      2.550  406.626    1.282    0.100    0.134    0.053    0.997   20.736    5.413
      2.560  407.672    1.141    0.100    0.067    0.000    0.690   21.901    6.129
      2.570  407.573    1.195    0.198    0.067    0.064    1.073   21.783    6.290
      2.580  404.585    1.134    0.067    0.167    0.000    0.823   21.625    6.300
      2.590  404.492    1.267    0.134    0.134    0.080    0.933   20.789    6.334
      2.600  405.536    1.069    0.067    0.067    0.133    0.918   21.286    5.679
      2.610  403.627    1.312    0.100    0.201    0.027    0.652   22.030    6.138
      2.620  406.207    1.528    0.098    0.100    0.106    0.793   22.547    5.825
      2.630  403.140    1.206    0.100    0.033    0.000    0.732   21.358    6.399
      2.640  402.683    1.267    0.134    0.258    0.027    0.812   21.320    6.313
      2.650  405.448    1.195    0.067    0.194    0.000    0.812   21.971    6.390
      2.660  406.226    1.221    0.100    0.134    0.053    0.717   21.187    6.242
      2.670  407.289    1.179    0.033    0.160    0.027    0.592   21.005    6.499
      2.680  405.564    1.384    0.134    0.138    0.053    0.899   21.174    6.025
      2.690  405.831    1.339    0.067    0.287    0.027    0.895   21.105    5.566
      2.700  404.217    1.365    0.094    0.221    0.000    1.054   20.595    6.101
      2.710  410.405    1.354    0.134    0.234    0.053    0.986   21.068    6.142
      2.720  411.226    1.335    0.067    0.201    0.000    1.016   21.426    5.963
      2.730  406.497    1.532    0.067    0.167    0.027    1.062   21.665    5.814
      2.740  401.058    1.403    0.033    0.261    0.053    0.952   21.476    5.988
      2.750  404.696    1.350    0.105    0.160    0.053    1.012   21.079    5.968
      2.760  408.918    1.532    0.131    0.167    0.053    1.020   22.180    6.291
      2.770  403.009    1.141    0.100    0.067    0.053    0.785   21.151    5.854
      2.780  405.265    1.285    0.234    0.094    0.000    0.929   21.262    6.387
      2.790  408.661    1.176    0.100    0.105    0.053    0.728   22.211    6.995
      2.800  404.671    1.248    0.100    0.167    0.053    0.717   21.902    6.840
      2.810  405.349    1.168    0.127    0.134    0.053    0.679   22.622    6.705
      2.820  405.546    1.410    0.100    0.127    0.000    0.849   21.627    6.447
      2.830  409.603    1.232    0.100    0.167    0.000    0.891   21.932    6.739
      2.840  401.029    1.248    0.100    0.100    0.080    0.834   21.052    6.428
      2.850  400.304    1.259    0.033    0.134    0.053    0.671   22.160    6.177
      2.860  400.770    1.267    0.127    0.060    0.080    0.891   21.423    5.822
      2.870  396.460    1.126    0.167    0.134    0.027    0.830   21.029    5.983
      2.880  405.843    1.327    0.094    0.134    0.000    0.899   22.176    6.228
      2.890  404.703    1.126    0.134    0.160    0.027    0.812   21.827    6.150
      2.900  407.777    1.373    0.134    0.167    0.080    0.868   22.227    6.573
      2.910  404.013    1.115    0.134    0.194    0.061    0.766   21.392    6.153
      2.920  401.551    1.267    0.100    0.239    0.053    0.645   22.403    6.164
      2.930  405.979    1.153    0.100    0.127    0.027    0.929   21.946    6.472
      2.940  401.237    1.137    0.100    0.160    0.000    0.834   21.623    6.171
      2.950  407.078    1.160    0.172    0.094    0.053    0.694   21.520    6.593
      2.960  407.220    1.115    0.134    0.172    0.053    0.751   21.310    5.775
      2.970  411.775    1.312    0.067    0.160    0.027    0.853   22.159    6.018
      2.980  410.565    1.399    0.033    0.033    0.027    0.955   21.648    6.292
      2.990  408.635    1.100    0.100    0.105    0.080    0.762   22.134    5.754
      3.000  410.198    1.221    0.067    0.105    0.053    0.660   21.152    5.714
      3.010  409.251    1.380    0.067    0.325    0.080    0.959   22.297    6.281
      3.020  409.738    1.285    0.067    0.361    0.053    0.796   20.984    6.374
      3.030  408.039    1.327    0.100    0.301    0.027    0.610   22.527    6.907
      3.040  404.350    1.331    0.134    0.227    0.027    0.645   21.521    6.121
      3.050  406.653    1.202    0.094    0.388    0.027    0.785   21.697    5.902
      3.060  403.400    1.202    0.100    0.201    0.027    0.652   21.916    6.105
      3.070  403.186    1.301    0.167    0.187    0.053    0.758   21.412    5.679
      3.080  403.510    1.418    0.033    0.160    0.000    0.766   21.092    5.894
      3.090  407.380    1.221    0.100    0.301    0.027    0.872   21.424    5.887
      3.100  403.926    1.498    0.134    0.328    0.027    0.766   21.247    5.976
      3.110  405.624    1.373    0.134    0.268    0.027    0.891   21.473    6.265
      3.120  402.149    1.274    0.067    0.294    0.027    0.899   20.811    5.784
      3.130  406.387    1.168    0.100    0.301    0.027    0.846   21.224    6.418
      3.140  404.162    1.308    0.100    0.388    0.053    0.869   20.902    5.831
      3.150  406.061    1.168    0.100    0.234    0.027    0.994   21.238    6.249
      3.160  406.184    1.380    0.067    0.388    0.027    0.876   21.483    6.498
      3.170  404.681    1.179    0.033    0.281    0.027    1.066   21.559    6.568
      3.180  404.605    1.176    0.160    0.187    0.114    0.766   21.008    6.378
      3.190  405.981    1.221    0.198    0.134    0.027    0.831   21.085    6.074
      3.200  404.188    1.088    0.067    0.194    0.027    0.789   20.991    5.851
      3.210  405.394    1.229    0.127    0.247    0.053    0.888   21.061    5.544
      3.220  406.086    1.202    0.094    0.227    0.053    0.846   20.701    5.985
      3.230  405.843    1.361    0.100    0.187    0.027    0.944   20.856    6.135
      3.240  406.721    1.206    0.100    0.232    0.027    0.853   21.182    5.742
      3.250  408.407    1.327    0.067    0.254    0.027    0.758   21.755    5.695
      3.260  406.366    1.263    0.134    0.287    0.027    0.743   21.386    5.851
      3.270  405.517    1.107    0.033    0.254    0.000    0.520   20.784    5.820
      3.280  403.559    1.259    0.067    0.167    0.027    0.929   21.133    5.805
      3.290  408.242    1.206    0.060    0.160    0.053    0.975   21.086    5.987
      3.300  406.462    1.009    0.060    0.160    0.000    0.804   20.843    6.025
      3.310  406.532    1.346    0.105    0.160    0.027    0.777   20.821    6.436
      3.320  408.319    1.248    0.000    0.194    0.000    0.861   20.955    5.732
      3.330  409.239    1.179    0.067    0.127    0.000    0.762   21.016    6.373
      3.340  404.294    1.267    0.060    0.254    0.000    0.819   20.757    6.628
      3.350  404.479    1.168    0.067    0.165    0.027    0.713   21.490    6.833
      3.360  403.320    1.312    0.067    0.232    0.027    0.717   22.217    7.008
      3.370  400.816    1.285    0.094    0.127    0.027    0.789   20.883    6.407
      3.380  405.684    1.274    0.033    0.105    0.000    0.615   21.725    6.074
      3.390  407.014    1.346    0.100    0.167    0.027    0.770   21.380    6.645
      3.400  407.029    1.267    0.134    0.100    0.053    0.724   20.912    6.018
      3.410  401.693    1.236    0.094    0.134    0.080    0.804   22.234    6.436
      3.420  400.897    1.346    0.033    0.100    0.000    0.690   21.427    5.988
      3.430  402.945    1.179    0.172    0.194    0.193    0.754   21.521    6.098
      3.440  405.408    1.350    0.100    0.134    0.053    0.550   21.255    5.741
      3.450  407.159    1.115    0.100    0.227    0.000    0.664   22.342    6.123
      3.460  406.851    1.513    0.100    0.100    0.000    0.887   22.046    6.268
      3.470  409.858    1.361    0.127    0.100    0.000    0.671   22.228    6.206
      3.480  408.740    1.195    0.127    0.100    0.000    0.717   23.560    6.143
      3.490  401.384    1.285    0.100    0.167    0.053    0.648   22.249    6.361
      3.500  405.119    1.388    0.100    0.067    0.053    0.679   20.743    6.445
      3.510  403.900    1.073    0.134    0.100    0.053    0.610   22.326    5.903
      3.520  406.661    1.206    0.094    0.127    0.053    0.592   22.259    5.962
      3.530  407.015    1.327    0.033    0.221    0.027    0.618   22.568    6.471
      3.540  404.117    1.133    0.071    0.167    0.000    0.743   21.737    5.871
      3.550  403.428    1.168    0.160    0.100    0.000    0.679   22.701    5.725
      3.560  407.208    1.202    0.100    0.134    0.027    0.478   22.037    5.881
      3.570  407.992    1.229    0.138    0.167    0.027    0.660   21.991    5.649
      3.580  410.118    1.179    0.033    0.194    0.027    0.766   21.469    5.739
      3.590  407.538    1.141    0.067    0.201    0.000    0.610   21.300    6.030
      3.600  409.600    1.176    0.094    0.421    0.053    0.819   21.628    6.217
      3.610  409.698    1.096    0.105    0.412    0.000    1.134   22.329    5.772
      3.620  408.821    1.418    0.100    0.268    0.064    1.132   22.343    6.412
      3.630  408.432    1.274    0.000    0.261    0.000    1.062   21.747    6.856
      3.640  406.205    1.267    0.100    0.221    0.027    0.918   22.705    6.507
      3.650  406.424    1.126    0.100    0.172    0.027    1.001   21.573    6.115
      3.660  408.264    1.248    0.067    0.254    0.000    1.001   22.274    6.235
      3.670  404.254    1.327    0.000    0.138    0.000    1.122   22.023    6.551
      3.680  406.087    1.168    0.033    0.261    0.000    0.857   21.272    6.275
      3.690  408.447    1.259    0.094    0.287    0.027    1.180   22.302    6.395
      3.700  405.489    1.229    0.033    0.374    0.027    1.130   21.642    5.621
      3.710  402.897    1.141    0.100    0.287    0.000    1.043   20.614    5.653
      3.720  406.523    1.274    0.033    0.354    0.000    0.990   21.326    5.722
      3.730  404.132    1.274    0.067    0.328    0.000    1.043   21.270    6.080
      3.740  403.969    1.206    0.000    0.359    0.000    0.985   21.580    6.312
      3.750  407.789    1.244    0.127    0.441    0.087    0.880   21.720    6.133
      3.760  407.290    1.069    0.000    0.336    0.000    0.868   21.381    5.575
      3.770  406.567    1.206    0.134    0.354    0.000    1.008   21.393    5.810
      3.780  406.233    1.365    0.094    0.265    0.000    0.902   20.438    5.722
      3.790  406.816    1.282    0.067    0.165    0.087    1.046   21.200    5.835
      3.800  407.525    1.149    0.127    0.263    0.000    1.107   21.166    5.299
      3.810  406.355    1.221    0.127    0.258    0.027    0.875   22.092    5.319
      3.820  408.551    1.179    0.138    0.232    0.053    1.088   21.843    5.406
      3.830  409.674    1.195    0.067    0.191    0.027    1.034   21.990    5.916
      3.840  411.620    1.354    0.060    0.187    0.053    1.001   22.471    6.070
      3.850  407.763    1.016    0.127    0.191    0.080    1.216   22.713    5.838
      3.860  410.217    1.141    0.067    0.258    0.027    0.977   22.442    6.510
      3.870  415.157    1.168    0.067    0.356    0.053    1.005   22.038    6.535
      3.880  410.771    1.213    0.064    0.221    0.114    1.020   22.451    6.288
      3.890  413.989    0.929    0.060    0.361    0.000    1.080   22.562    6.239
      3.900  406.345    1.176    0.067    0.254    0.027    1.129   22.714    5.899
      3.910  413.496    1.289    0.131    0.261    0.053    1.050   23.049    6.224
      3.920  408.569    1.229    0.033    0.321    0.027    1.046   22.319    6.674
      3.930  409.719    1.141    0.067    0.167    0.000    1.011   22.200    6.513
      3.940  410.471    1.126    0.000    0.325    0.027    0.838   22.405    6.538
      3.950  411.637    1.221    0.067    0.294    0.027    1.092   23.014    5.991
      3.960  407.945    1.141    0.033    0.167    0.053    1.096   23.270    5.840
      3.970  411.303    1.043    0.033    0.234    0.000    1.085   22.232    6.596
      3.980  409.355    1.202    0.067    0.167    0.064    0.985   22.084    5.836
      3.990  410.030    1.088    0.124    0.167    0.053    1.069   22.675    6.145
      4.000  411.679    1.179    0.165    0.268    0.000    1.038   22.224    6.087
      4.010  412.799    1.308    0.071    0.201    0.000    1.156   23.053    6.375
      4.020  408.777    1.323    0.100    0.100    0.027    1.009   22.225    5.659
      4.030  410.301    1.346    0.033    0.134    0.000    0.872   22.904    6.370
      4.040  410.098    1.206    0.000    0.272    0.027    0.967   22.378    6.035
      4.050  408.545    1.168    0.067    0.234    0.053    1.069   22.966    6.409
      4.060  409.030    1.168    0.071    0.194    0.027    0.993   22.901    6.209
      4.070  409.351    1.202    0.000    0.301    0.000    1.084   23.423    5.884
      4.080  416.743    1.267    0.033    0.261    0.053    1.032   23.416    6.384
      4.090  411.344    1.088    0.138    0.105    0.027    1.216   22.252    6.002
      4.100  413.089    1.141    0.100    0.134    0.027    1.152   22.459    5.979
      4.110  412.771    1.149    0.094    0.134    0.027    1.118   23.203    5.514
      4.120  409.979    1.134    0.067    0.134    0.053    0.928   23.044    5.518
      4.130  411.919    1.229    0.100    0.201    0.000    1.027   23.026    6.039
      4.140  413.600    1.229    0.067    0.201    0.027    1.088   23.179    6.104
      4.150  413.459    1.206    0.134    0.134    0.000    1.061   23.169    6.090
      4.160  413.447    1.062    0.067    0.167    0.000    1.066   23.324    6.058
      4.170  413.935    1.346    0.167    0.100    0.027    1.020   23.601    5.944
      4.180  412.925    1.195    0.160    0.100    0.027    1.042   23.016    5.779
      4.190  413.219    1.403    0.134    0.201    0.053    1.095   22.924    6.265
      4.200  411.744    1.047    0.105    0.261    0.027    1.187   22.332    5.934
      4.210  413.619    1.213    0.100    0.261    0.027    1.034   22.253    6.118
      4.220  412.332    1.338    0.067    0.301    0.000    0.891   23.654    6.172
      4.230  411.533    1.320    0.100    0.321    0.000    1.050   22.204    5.870
      4.240  415.922    1.179    0.100    0.134    0.053    0.982   22.487    6.184
      4.250  411.893    1.028    0.138    0.227    0.027    1.080   23.026    5.704
      4.260  414.153    1.141    0.033    0.227    0.000    1.111   22.785    5.856
      4.270  411.188    1.240    0.033    0.287    0.000    1.229   23.189    5.845
      4.280  409.678    1.176    0.067    0.227    0.027    0.962   22.192    5.944
      4.290  414.514    1.365    0.067    0.167    0.027    0.963   23.163    5.655
      4.300  410.943    1.221    0.094    0.328    0.080    1.069   22.004    5.844
      4.310  411.440    1.168    0.100    0.366    0.075    0.955   22.750    5.514
      4.320  413.673    1.282    0.033    0.167    0.080    1.186   23.142    5.779
      4.330  415.699    1.267    0.100    0.268    0.027    0.914   22.613    6.295
      4.340  412.928    1.267    0.100    0.138    0.053    1.008   23.559    6.330
      4.350  412.575    1.282    0.160    0.234    0.000    1.118   23.233    6.226
      4.360  408.792    1.301    0.100    0.201    0.027    1.164   22.698    6.108
      4.370  413.190    1.278    0.100    0.201    0.000    1.076   22.377    5.687
      4.380  411.277    1.270    0.100    0.100    0.053    1.073   22.868    6.103
      4.390  411.758    1.335    0.060    0.201    0.000    1.183   22.518    5.764
      4.400  414.230    1.236    0.067    0.328    0.000    0.990   23.049    6.334
      4.410  411.419    1.270    0.033    0.205    0.000    1.012   22.580    5.930
      4.420  413.893    1.096    0.033    0.167    0.000    0.879   22.757    6.083
      4.430  412.461    1.088    0.067    0.201    0.000    0.977   22.524    6.308
      4.440  407.024    1.308    0.067    0.167    0.053    0.956   22.431    6.558
      4.450  407.724    1.088    0.134    0.201    0.053    0.956   22.332    5.907
      4.460  407.298    1.282    0.067    0.201    0.000    0.948   21.667    5.738
      4.470  409.798    1.179    0.067    0.134    0.027    1.020   22.520    5.751
      4.480  410.814    1.312    0.127    0.100    0.053    0.713   22.878    5.632
      4.490  409.627    1.168    0.100    0.134    0.133    1.054   22.714    5.787
      4.500  407.864    1.206    0.194    0.167    0.000    0.941   22.796    5.825
      4.510  410.548    1.293    0.134    0.201    0.027    1.065   23.083    5.831
      4.520  409.551    1.221    0.134    0.134    0.000    1.023   23.320    5.861
      4.530  407.617    1.134    0.100    0.134    0.053    1.064   22.714    5.671
      4.540  407.154    1.232    0.067    0.105    0.053    1.104   21.959    5.780
      4.550  409.277    1.210    0.134    0.167    0.053    1.005   22.212    6.169
      4.560  403.305    1.062    0.138    0.268    0.080    1.009   21.410    6.039
      4.570  405.061    1.415    0.098    0.201    0.027    0.830   22.011    6.529
      4.580  410.430    1.134    0.067    0.100    0.053    1.013   22.880    6.029
      4.590  408.602    1.084    0.154    0.167    0.027    1.213   23.312    6.194
      4.600  410.597    1.137    0.134    0.167    0.053    0.978   22.992    6.285
      4.610  412.330    1.153    0.127    0.167    0.027    0.921   23.463    6.226
      4.620  413.128    1.354    0.165    0.201    0.080    1.069   23.703    6.373
      4.630  410.710    1.123    0.100    0.100    0.000    0.997   22.824    5.737
      4.640  413.132    1.285    0.033    0.201    0.000    1.085   23.022    5.905
      4.650  413.269    1.293    0.100    0.100    0.053    1.308   22.574    5.817
      4.660  410.020    1.221    0.067    0.167    0.000    1.096   23.630    5.511
      4.670  409.605    1.232    0.067    0.234    0.053    1.064   22.180    5.952
      4.680  407.973    1.312    0.167    0.201    0.053    0.933   22.380    6.108
      4.690  409.023    1.168    0.067    0.167    0.053    0.990   23.234    5.958
      4.700  403.644    1.388    0.134    0.201    0.000    0.952   22.876    5.568
      4.710  408.416    1.221    0.094    0.134    0.053    1.130   23.014    5.999
      4.720  405.134    1.153    0.067    0.134    0.053    0.956   22.798    5.819
      4.730  408.104    1.415    0.033    0.167    0.027    0.975   22.823    6.420
      4.740  407.602    1.285    0.131    0.167    0.053    0.971   23.333    6.443
      4.750  405.247    1.373    0.100    0.201    0.027    1.027   22.867    5.571
      4.760  409.415    1.285    0.100    0.167    0.027    1.043   22.362    6.075
      4.770  404.900    1.285    0.067    0.201    0.053    0.914   21.839    5.811
      4.780  402.668    1.505    0.094    0.234    0.053    0.997   22.111    6.237
      4.790  404.683    1.293    0.134    0.234    0.000    1.009   22.280    5.964
      4.800  400.837    1.282    0.067    0.268    0.000    1.069   22.641    6.040
      4.810  405.407    1.255    0.094    0.234    0.053    1.005   22.091    6.093
      4.820  404.158    1.141    0.162    0.167    0.053    0.910   22.161    6.045
      4.830  407.996    1.399    0.067    0.100    0.000    1.024   22.442    5.840
      4.840  404.439    1.369    0.067    0.201    0.027    0.906   23.506    6.336
      4.850  409.771    1.240    0.067    0.167    0.000    0.978   22.738    5.863
      4.860  405.797    1.327    0.067    0.167    0.000    0.925   22.109    6.117
      4.870  408.685    1.350    0.067    0.167    0.027    0.918   22.347    6.390
      4.880  406.548    1.361    0.094    0.134    0.053    1.058   22.398    5.686
      4.890  406.230    1.399    0.098    0.100    0.053    1.047   22.179    5.675
      4.900  402.000    1.221    0.134    0.167    0.027    0.868   22.467    5.794
      4.910  406.976    1.240    0.094    0.268    0.053    1.104   22.390    5.892
      4.920  406.138    1.035    0.094    0.167    0.053    1.072   22.094    5.847
      4.930  408.398    1.202    0.100    0.234    0.027    1.118   22.272    6.175
      4.940  408.160    1.179    0.138    0.167    0.064    1.255   23.273    6.127
      4.950  409.918    1.320    0.067    0.234    0.000    1.308   22.505    6.163
      4.960  407.722    1.285    0.067    0.134    0.027    1.255   22.233    5.646
      4.970  402.724    1.259    0.071    0.272    0.027    0.960   21.770    5.996
      4.980  407.188    1.274    0.033    0.234    0.000    1.118   22.269    5.292
      4.990  408.654    1.301    0.067    0.239    0.027    1.338   21.979    5.954
      5.000  406.198    1.301    0.105    0.205    0.053    1.149   22.326    5.758
      5.010  406.102    1.278    0.067    0.201    0.027    1.217   22.625    5.822
      5.020  405.778    1.202    0.131    0.205    0.053    1.157   21.661    6.422
      5.030  407.130    1.195    0.067    0.268    0.080    1.058   21.889    5.768
      5.040  405.240    1.176    0.071    0.234    0.000    1.115   21.911    6.096
      5.050  401.483    1.369    0.131    0.201    0.080    1.024   21.314    6.067
      5.060  405.121    1.240    0.105    0.198    0.000    1.046   21.011    5.457
      5.070  405.446    1.035    0.100    0.232    0.053    1.229   22.383    5.284
      5.080  400.661    1.141    0.033    0.268    0.027    0.925   21.788    5.343
      5.090  400.138    1.009    0.033    0.268    0.027    1.058   22.056    5.738
      5.100  404.646    0.990    0.033    0.272    0.000    1.077   21.881    5.717
      5.110  404.924    1.126    0.067    0.268    0.000    1.085   22.849    5.905
      5.120  403.869    1.141    0.094    0.234    0.027    1.069   21.765    6.239
      5.130  400.944    1.009    0.060    0.167    0.000    1.054   21.970    6.253
      5.140  405.431    1.187    0.033    0.234    0.027    0.986   22.281    6.276
      5.150  400.905    1.096    0.067    0.134    0.027    0.994   23.307    5.984
      5.160  403.029    1.126    0.094    0.239    0.027    1.050   21.911    5.799
      5.170  406.899    1.126    0.094    0.201    0.053    1.005   22.221    5.851
      5.180  402.887    1.035    0.094    0.205    0.027    0.891   22.433    6.145
      5.190  400.482    1.141    0.000    0.268    0.027    0.812   21.812    6.121
      5.200  403.564    1.418    0.033    0.205    0.027    0.861   22.239    6.246
      5.210  403.837    1.153    0.033    0.201    0.027    0.925   23.114    6.165
      5.220  400.910    1.195    0.067    0.100    0.000    0.963   22.996    5.910
      5.230  402.486    1.009    0.067    0.167    0.027    0.990   22.709    5.741
      5.240  400.904    1.062    0.098    0.167    0.000    0.891   22.394    5.733
      5.250  406.633    1.282    0.033    0.234    0.000    0.884   23.619    5.812
      5.260  402.979    1.301    0.094    0.134    0.027    1.138   22.512    5.657
      5.270  399.483    1.335    0.067    0.227    0.000    0.932   21.617    6.056
      5.280  403.997    1.115    0.105    0.268    0.053    1.085   22.289    6.104
      5.290  404.608    1.259    0.067    0.201    0.027    1.145   22.778    5.940
      5.300  405.018    1.168    0.120    0.134    0.027    1.062   22.891    5.296
      5.310  407.673    1.244    0.000    0.205    0.027    1.039   22.611    5.891
      5.320  405.725    1.384    0.000    0.205    0.000    1.076   22.792    5.776
      5.330  406.676    1.141    0.087    0.105    0.027    1.077   22.526    5.350
      5.340  411.421    1.418    0.033    0.205    0.000    1.132   22.829    5.787
      5.350  407.975    1.168    0.027    0.239    0.027    1.005   22.787    5.817
      5.360  407.041    1.460    0.033    0.234    0.053    1.104   22.638    5.934
      5.370  413.139    1.278    0.154    0.134    0.027    1.062   23.225    5.822
      5.380  409.750    1.141    0.033    0.067    0.053    1.005   22.349    5.768
      5.390  405.031    1.168    0.067    0.134    0.133    0.982   22.725    5.858
      5.400  402.415    1.164    0.033    0.134    0.080    0.929   22.385    5.923
      5.410  406.613    1.323    0.033    0.134    0.053    0.842   22.560    6.275
      5.420  407.462    1.168    0.127    0.134    0.027    1.011   21.928    6.422
      5.430  407.846    1.126    0.142    0.134    0.027    0.982   22.984    6.260
      5.440  411.513    1.187    0.067    0.239    0.027    1.046   23.409    6.322
      5.450  406.899    1.126    0.094    0.172    0.027    1.054   22.493    5.822
      5.460  406.584    1.195    0.105    0.167    0.000    1.027   23.150    6.245
      5.470  406.428    1.164    0.067    0.100    0.027    0.872   22.541    5.978
      5.480  408.384    1.335    0.094    0.033    0.080    0.937   23.191    5.979
      5.490  400.274    0.914    0.100    0.167    0.000    0.899   22.026    6.211
      5.500  406.410    1.179    0.196    0.167    0.027    0.857   22.375    5.904
      5.510  404.918    1.035    0.094    0.201    0.080    1.020   22.949    6.230
      5.520  408.174    1.111    0.165    0.167    0.027    0.971   22.492    6.610
      5.530  404.790    1.115    0.131    0.272    0.000    1.095   21.961    6.543
      5.540  404.457    1.248    0.033    0.201    0.106    0.875   21.990    6.681
      5.550  405.638    1.187    0.105    0.167    0.000    1.050   21.122    5.896
      5.560  405.257    1.195    0.000    0.167    0.027    0.907   21.948    6.454
      5.570  407.172    1.096    0.033    0.201    0.053    0.865   22.651    6.887
      5.580  403.188    1.187    0.033    0.201    0.053    0.989   21.551    6.576
      5.590  407.794    1.126    0.033    0.134    0.080    1.073   21.429    6.391
      5.600  407.619    1.054    0.100    0.172    0.091    0.819   21.941    6.578
      5.610  407.187    1.073    0.000    0.167    0.027    1.057   21.903    6.362
      5.620  408.415    1.009    0.067    0.172    0.027    1.039   21.831    6.398
      5.630  405.378    1.213    0.067    0.294    0.000    1.050   20.726    6.254
      5.640  409.164    1.289    0.033    0.198    0.027    1.175   20.916    6.426
      5.650  405.183    1.403    0.033    0.205    0.000    1.008   21.630    6.663
      5.660  406.198    1.217    0.067    0.172    0.027    1.028   20.521    6.462
      5.670  404.812    1.153    0.033    0.306    0.000    1.111   20.969    6.480
      5.680  405.348    1.361    0.134    0.134    0.000    1.114   21.515    6.536
      5.690  410.968    1.134    0.134    0.167    0.000    1.095   21.568    6.750
      5.700  406.708    1.073    0.100    0.201    0.027    0.918   22.192    6.474
      5.710  406.291    1.232    0.100    0.167    0.027    1.065   20.480    6.155
      5.720  406.154    1.141    0.100    0.201    0.000    1.111   20.574    6.045
      5.730  405.993    1.009    0.033    0.234    0.000    1.077   20.593    6.294
      5.740  404.459    0.967    0.100    0.167    0.027    0.986   21.363    5.994
      5.750  403.342    0.956    0.067    0.239    0.053    1.171   20.742    6.135
      5.760  405.199    1.096    0.134    0.339    0.000    1.274   21.204    6.606
      5.770  407.136    1.232    0.033    0.234    0.000    1.180   21.378    6.042
      5.780  406.108    1.149    0.067    0.167    0.000    1.115   21.353    6.017
      5.790  402.754    1.221    0.067    0.201    0.027    0.944   20.998    5.741
      5.800  403.464    1.248    0.100    0.209    0.027    1.054   20.976    6.585
      5.810  403.659    1.255    0.000    0.205    0.000    0.971   19.658    5.857
      5.820  403.554    1.164    0.033    0.243    0.027    1.111   20.641    5.551
      5.830  403.798    1.035    0.067    0.167    0.027    1.008   20.249    5.827
      5.840  404.359    1.335    0.100    0.239    0.027    0.971   20.590    5.607
      5.850  405.716    1.069    0.138    0.234    0.053    0.914   20.844    5.540
      5.860  403.112    1.009    0.100    0.234    0.053    1.077   20.143    5.738
      5.870  409.520    1.312    0.134    0.201    0.000    0.815   21.320    5.721
      5.880  405.160    1.297    0.100    0.201    0.027    0.937   20.570    5.642
      5.890  406.301    1.062    0.134    0.172    0.080    1.076   20.335    6.125
      5.900  407.340    1.282    0.100    0.167    0.027    0.975   20.126    5.952
      5.910  405.424    1.267    0.067    0.138    0.000    1.005   21.016    6.331
      5.920  408.853    1.221    0.138    0.201    0.027    0.948   20.081    6.504
      5.930  403.930    1.248    0.033    0.167    0.000    1.016   19.680    6.186
      5.940  404.335    1.088    0.136    0.167    0.080    1.262   19.819    6.336
      5.950  404.884    1.115    0.100    0.268    0.000    1.043   20.238    5.811
      5.960  404.295    1.176    0.033    0.167    0.027    1.194   20.617    6.211
      5.970  406.862    1.259    0.100    0.100    0.027    0.872   20.393    5.722
      5.980  405.940    1.232    0.033    0.134    0.027    1.096   20.176    6.147
      5.990  403.457    1.418    0.134    0.167    0.000    1.104   20.947    5.843
      6.000  403.671    1.126    0.167    0.268    0.000    1.225   20.494    6.304
      6.010  402.945    1.088    0.067    0.201    0.080    1.130   20.202    5.635
      6.020  404.945    1.149    0.067    0.100    0.027    1.221   20.221    6.061
      6.030  403.650    1.062    0.100    0.234    0.000    0.936   20.122    6.562
      6.040  401.577    1.115    0.100    0.201    0.027    0.918   20.685    6.104
      6.050  398.386    1.009    0.105    0.227    0.027    0.997   19.897    6.066
      6.060  401.047    1.301    0.191    0.201    0.053    1.126   19.985    6.222
      6.070  399.602    1.259    0.067    0.167    0.027    1.043   18.843    6.270
      6.080  399.268    1.168    0.134    0.167    0.027    1.073   20.383    6.151
      6.090  400.435    1.115    0.094    0.167    0.027    0.982   20.070    6.171
      6.100  397.858    1.187    0.100    0.134    0.080    0.807   19.802    6.005
      6.110  400.190    1.153    0.000    0.100    0.027    0.872   19.908    6.081
      6.120  400.156    1.081    0.067    0.167    0.027    0.944   20.383    6.010
      6.130  399.272    1.323    0.067    0.268    0.053    1.069   20.608    6.429
      6.140  403.539    1.115    0.100    0.167    0.106    1.232   21.118    6.722
      6.150  401.400    1.285    0.067    0.167    0.080    0.944   21.027    6.474
      6.160  406.093    1.270    0.067    0.306    0.053    0.928   20.812    6.219
      6.170  401.882    1.335    0.067    0.172    0.000    0.879   20.909    6.460
      6.180  400.051    1.403    0.167    0.105    0.027    0.952   20.773    5.468
      6.190  403.102    1.081    0.094    0.134    0.080    0.837   21.668    5.965
      6.200  398.622    1.062    0.098    0.205    0.027    0.990   21.180    5.463
      6.210  404.916    1.229    0.033    0.100    0.027    1.024   19.954    5.959
      6.220  404.537    1.267    0.033    0.167    0.027    0.997   21.359    6.627
      6.230  399.656    1.123    0.067    0.100    0.027    1.183   21.095    6.410
      6.240  407.566    1.248    0.100    0.167    0.027    0.971   21.558    6.465
      6.250  398.760    1.141    0.100    0.138    0.027    0.918   20.746    5.845
      6.260  406.061    1.248    0.100    0.100    0.000    1.081   21.549    6.394
      6.270  406.933    1.240    0.060    0.201    0.000    1.168   21.288    6.202
      6.280  407.769    1.232    0.100    0.100    0.027    1.176   21.341    6.704
      6.290  404.295    1.259    0.094    0.138    0.027    1.009   21.192    6.475
      6.300  407.941    1.357    0.094    0.239    0.053    1.421   20.804    6.435
      6.310  408.043    1.312    0.127    0.276    0.027    1.130   20.529    6.701
      6.320  403.346    1.285    0.100    0.301    0.027    1.141   20.675    6.404
      6.330  404.311    1.206    0.067    0.201    0.053    1.095   20.727    6.088
      6.340  402.994    1.270    0.094    0.227    0.053    1.118   19.698    6.397
      6.350  404.531    1.209    0.094    0.198    0.053    1.349   21.305    6.539
      6.360  402.670    1.221    0.067    0.172    0.027    1.240   20.840    6.654
      6.370  401.666    1.126    0.134    0.232    0.027    0.981   20.774    6.284
      6.380  402.620    1.259    0.100    0.198    0.027    1.031   20.424    6.081
      6.390  403.439    1.153    0.100    0.198    0.027    0.796   21.477    5.979
      6.400  404.412    1.126    0.105    0.067    0.144    1.069   21.816    6.017
      6.410  408.219    1.301    0.067    0.131    0.000    0.865   22.448    6.064
      6.420  403.826    1.126    0.067    0.100    0.027    0.861   21.599    5.658
      6.430  405.014    1.373    0.134    0.232    0.027    1.073   20.935    5.821
      6.440  411.907    1.407    0.067    0.205    0.144    0.956   20.961    6.212
      6.450  404.198    1.505    0.067    0.167    0.027    1.130   21.929    6.058
      6.460  405.637    1.339    0.160    0.134    0.000    0.979   22.034    5.663
      6.470  405.921    1.346    0.100    0.172    0.027    1.092   21.430    5.799
      6.480  405.913    1.248    0.100    0.138    0.053    0.884   21.420    6.195
      6.490  405.691    1.202    0.033    0.209    0.027    0.865   21.875    5.968
      6.500  405.604    1.176    0.033    0.160    0.027    0.997   21.998    6.327
      6.510  407.420    1.410    0.100    0.134    0.027    1.157   21.907    6.251
      6.520  405.031    1.399    0.067    0.194    0.000    1.046   22.360    6.475
      6.530  403.204    1.274    0.067    0.167    0.027    1.111   22.628    6.336
      6.540  407.964    1.221    0.127    0.201    0.053    1.104   23.359    5.612
      6.550  404.481    1.259    0.167    0.201    0.027    0.967   22.497    5.701
      6.560  407.034    1.123    0.067    0.100    0.000    0.872   21.887    6.286
      6.570  406.644    1.213    0.134    0.167    0.027    1.183   22.089    6.528
      6.580  402.460    1.232    0.094    0.201    0.053    1.114   22.547    6.175
      6.590  405.846    1.206    0.134    0.234    0.000    1.110   22.643    6.548
      6.600  405.469    1.270    0.134    0.134    0.061    1.255   22.174    5.954
      6.610  405.417    1.206    0.100    0.134    0.053    0.887   22.899    6.157
      6.620  405.306    1.043    0.100    0.100    0.027    1.183   22.734    6.107
      6.630  405.150    1.141    0.033    0.201    0.053    1.137   22.512    5.787
      6.640  407.629    1.115    0.134    0.134    0.053    1.164   22.529    5.917
      6.650  407.567    1.179    0.100    0.172    0.027    1.225   22.420    6.028
      6.660  411.144    1.100    0.000    0.134    0.027    1.391   22.277    6.083
      6.670  407.032    1.282    0.100    0.234    0.027    0.948   22.637    6.343
      6.680  408.494    1.164    0.094    0.167    0.000    1.202   23.091    6.322
      6.690  409.240    1.179    0.094    0.239    0.053    0.974   22.620    6.551
      6.700  403.539    1.213    0.067    0.205    0.080    1.114   22.862    6.337
      6.710  402.870    1.217    0.100    0.201    0.053    0.981   23.378    6.483
      6.720  404.705    0.993    0.071    0.234    0.027    0.909   23.478    5.854
      6.730  406.746    1.111    0.000    0.201    0.053    1.024   22.590    6.164
      6.740  408.615    1.088    0.000    0.234    0.027    0.963   23.016    6.439
      6.750  406.687    1.387    0.038    0.227    0.053    0.952   22.413    5.862
      6.760  403.341    1.134    0.000    0.201    0.000    0.762   22.229    5.969
      6.770  401.929    1.123    0.000    0.134    0.053    0.937   21.894    5.745
      6.780  407.949    1.115    0.000    0.234    0.000    0.902   22.749    5.951
      6.790  406.156    0.982    0.000    0.272    0.000    0.876   21.973    6.260
      6.800  408.605    1.088    0.033    0.201    0.053    0.925   22.130    5.707
      6.810  408.420    1.259    0.067    0.205    0.000    0.944   21.827    5.684
      6.820  405.335    1.137    0.127    0.167    0.080    0.933   22.583    6.342
      6.830  404.678    1.035    0.033    0.201    0.000    1.088   22.515    6.281
      6.840  408.170    1.047    0.033    0.167    0.064    0.880   22.333    6.376
      6.850  405.185    1.088    0.033    0.205    0.080    0.979   21.939    5.953
      6.860  409.823    1.209    0.105    0.100    0.000    0.944   22.543    6.476
      6.870  410.746    1.213    0.067    0.167    0.053    0.997   22.282    6.176
      6.880  406.611    1.164    0.100    0.239    0.027    0.956   22.403    5.903
      6.890  406.215    1.141    0.000    0.301    0.053    0.819   22.482    5.833
      6.900  406.083    1.179    0.000    0.373    0.000    0.978   21.887    6.423
      6.910  408.928    1.240    0.094    0.234    0.000    1.062   22.250    5.642
      6.920  404.227    1.107    0.000    0.234    0.000    1.009   21.970    6.341
      6.930  409.459    1.312    0.100    0.301    0.000    1.129   21.637    6.187
      6.940  406.739    1.350    0.033    0.167    0.000    0.924   21.569    6.372
      6.950  404.805    1.153    0.160    0.201    0.027    1.057   22.428    5.891
      6.960  406.782    1.179    0.033    0.201    0.053    0.804   22.134    5.827
      6.970  405.454    1.285    0.100    0.167    0.053    0.941   22.256    5.725
      6.980  403.554    1.255    0.138    0.234    0.027    0.792   21.405    5.641
      6.990  406.556    1.176    0.127    0.239    0.080    1.054   22.341    5.640
      7.000  406.790    1.069    0.136    0.227    0.080    0.899   22.960    6.022
      7.010  408.609    1.195    0.105    0.167    0.080    0.857   22.241    5.386
      7.020  407.279    0.982    0.000    0.201    0.027    0.796   22.204    5.705
      7.030  407.484    1.130    0.127    0.239    0.080    0.910   22.300    5.466
      7.040  408.965    1.228    0.067    0.265    0.053    0.735   22.094    5.652
      7.050  405.898    1.179    0.067    0.167    0.053    0.679   22.538    5.284
      7.060  406.681    1.240    0.127    0.328    0.053    0.607   21.815    5.455
      7.070  406.427    1.115    0.165    0.134    0.080    0.732   21.744    4.815
      7.080  408.410    1.175    0.187    0.201    0.053    0.770   21.926    5.183
      7.090  408.408    0.914    0.165    0.272    0.080    0.823   21.945    4.949
      7.100  406.929    1.062    0.131    0.234    0.027    0.777   22.144    5.087
      7.110  405.746    1.297    0.191    0.201    0.053    0.660   21.907    5.841
      7.120  407.430    1.126    0.060    0.201    0.106    0.633   21.635    5.705
      7.130  407.390    1.088    0.198    0.234    0.080    0.687   21.290    5.212
      7.140  407.963    1.069    0.033    0.339    0.027    0.759   21.944    5.323
      7.150  408.807    1.320    0.067    0.234    0.053    0.679   21.594    5.493
      7.160  406.850    1.141    0.131    0.201    0.053    0.838   22.676    5.235
      7.170  409.950    1.316    0.067    0.167    0.080    0.758   21.755    5.879
      7.180  409.070    1.240    0.100    0.201    0.027    0.800   21.924    5.298
      7.190  406.846    1.137    0.105    0.134    0.133    0.687   21.680    5.247
      7.200  407.315    1.088    0.120    0.201    0.080    0.573   21.558    5.792
      7.210  407.531    1.282    0.100    0.268    0.000    0.796   22.199    5.646
      7.220  410.307    1.088    0.094    0.134    0.053    0.679   23.198    5.790
      7.230  406.972    1.202    0.165    0.239    0.053    0.694   22.259    6.037
      7.240  407.499    1.339    0.033    0.234    0.027    0.712   22.681    5.485
      7.250  411.117    1.043    0.094    0.294    0.027    0.694   23.376    6.194
      7.260  406.676    1.195    0.127    0.201    0.053    0.826   23.494    5.827
      7.270  406.600    1.183    0.060    0.191    0.053    0.652   22.278    6.094
      7.280  406.447    1.320    0.033    0.205    0.000    0.823   21.993    5.901
      7.290  408.643    1.278    0.094    0.236    0.053    0.868   22.461    5.760
      7.300  408.456    1.301    0.067    0.194    0.027    0.929   22.301    6.258
      7.310  408.771    1.137    0.071    0.268    0.053    0.986   22.277    6.220
      7.320  410.317    1.195    0.094    0.373    0.027    0.970   23.022    6.002
      7.330  408.685    1.206    0.094    0.227    0.027    0.997   22.285    6.229
      7.340  404.995    1.176    0.131    0.261    0.080    0.766   21.815    6.022
      7.350  408.848    1.168    0.094    0.201    0.000    0.846   22.417    5.651
      7.360  409.433    1.441    0.094    0.167    0.027    0.633   23.210    5.646
      7.370  410.308    1.126    0.060    0.201    0.053    0.735   21.856    6.052
      7.380  409.349    1.274    0.134    0.201    0.106    0.713   21.254    5.574
      7.390  405.640    1.141    0.033    0.234    0.027    0.759   21.395    5.824
      7.400  403.645    1.176    0.067    0.234    0.053    0.687   21.143    6.058
      7.410  402.689    1.141    0.067    0.265    0.000    0.633   21.728    5.898
      7.420  408.140    1.168    0.060    0.234    0.053    0.554   22.080    6.094
      7.430  404.539    1.107    0.094    0.201    0.027    0.607   22.129    5.327
      7.440  405.870    1.285    0.067    0.201    0.144    0.705   21.940    5.700
      7.450  404.523    1.088    0.094    0.201    0.000    0.759   22.498    5.915
      7.460  406.110    1.206    0.071    0.239    0.027    0.682   22.946    5.848
      7.470  410.095    1.270    0.094    0.201    0.053    0.743   23.204    5.987
      7.480  408.344    1.088    0.033    0.194    0.027    0.633   21.622    5.675
      7.490  405.599    1.410    0.067    0.239    0.000    0.758   22.254    5.857
      7.500  409.157    1.213    0.033    0.167    0.080    0.747   22.459    5.874
      7.510  406.641    1.168    0.169    0.234    0.053    0.690   21.024    5.883
      7.520  407.274    1.115    0.094    0.167    0.027    0.785   21.613    5.371
      7.530  407.184    1.195    0.138    0.205    0.027    0.872   21.978    5.204
      7.540  405.971    1.248    0.169    0.234    0.000    0.694   22.371    5.376
      7.550  407.131    0.982    0.060    0.172    0.000    0.887   22.783    5.623
      7.560  409.509    1.073    0.067    0.265    0.027    0.690   22.364    6.246
      7.570  410.671    1.206    0.000    0.272    0.000    0.819   22.769    6.229
      7.580  413.296    1.062    0.000    0.209    0.000    0.732   21.867    5.909
      7.590  412.999    1.297    0.033    0.205    0.027    0.671   22.079    6.484
      7.600  409.392    1.141    0.067    0.167    0.053    0.819   22.907    5.887
      7.610  414.823    1.141    0.100    0.239    0.027    0.831   21.931    5.550
      7.620  410.375    1.035    0.105    0.172    0.053    0.933   20.933    5.971
      7.630  408.705    1.126    0.071    0.201    0.053    0.986   21.699    6.574
      7.640  408.883    1.107    0.060    0.172    0.053    0.671   22.359    6.114
      7.650  412.729    1.100    0.120    0.306    0.053    0.793   22.574    6.406
      7.660  405.579    0.940    0.094    0.138    0.080    0.933   21.601    5.405
      7.670  408.708    1.122    0.094    0.167    0.080    0.910   21.625    5.541
      7.680  412.894    1.248    0.067    0.306    0.000    1.119   22.482    6.236
      7.690  412.036    1.206    0.094    0.227    0.133    0.804   22.569    6.231
      7.700  410.704    1.100    0.120    0.127    0.080    0.865   22.471    5.692
      7.710  412.468    1.323    0.094    0.292    0.144    0.819   21.697    5.742
      7.720  407.490    1.123    0.105    0.201    0.053    0.884   21.692    5.962
      7.730  411.357    1.195    0.067    0.172    0.027    0.800   22.253    5.839
      7.740  409.202    1.221    0.033    0.167    0.080    0.565   21.637    5.580
      7.750  406.855    1.221    0.033    0.339    0.027    0.618   22.375    6.013
      7.760  413.541    1.069    0.033    0.272    0.053    0.812   21.660    5.567
      7.770  413.519    1.062    0.134    0.234    0.000    0.713   22.757    6.036
      7.780  409.119    1.043    0.100    0.234    0.000    0.709   21.581    5.915
      7.790  408.756    1.035    0.033    0.134    0.000    0.679   21.613    5.963
      7.800  411.632    1.187    0.100    0.167    0.080    0.652   22.407    6.362
      7.810  409.279    0.929    0.100    0.134    0.000    0.698   23.137    6.184
      7.820  406.659    1.035    0.127    0.227    0.027    0.868   21.914    5.614
      7.830  408.104    1.282    0.038    0.234    0.034    0.724   21.199    5.845
      7.840  404.378    1.213    0.067    0.167    0.027    0.576   21.533    5.498
      7.850  407.621    1.043    0.142    0.201    0.027    0.872   22.473    6.048
      7.860  408.275    1.081    0.067    0.172    0.080    0.804   21.343    5.696
      7.870  404.158    1.149    0.067    0.134    0.053    0.861   21.474    6.129
      7.880  407.837    1.426    0.067    0.201    0.000    0.758   21.766    6.146
      7.890  407.546    1.350    0.071    0.167    0.053    0.941   22.484    6.186
      7.900  402.909    1.187    0.033    0.134    0.000    0.618   21.678    6.225
      7.910  406.172    1.301    0.000    0.134    0.027    0.713   22.159    6.080
      7.920  405.198    1.009    0.138    0.167    0.000    0.743   21.864    5.950
      7.930  407.764    1.153    0.131    0.167    0.000    0.925   22.099    5.902
      7.940  404.112    1.088    0.033    0.167    0.000    0.861   22.513    6.029
      7.950  403.890    1.179    0.131    0.160    0.027    0.937   21.842    6.429
      7.960  408.559    1.073    0.033    0.194    0.053    0.751   22.942    6.453
      7.970  404.239    1.206    0.131    0.134    0.027    0.709   21.261    6.152
      7.980  403.419    1.206    0.160    0.201    0.000    0.637   21.807    6.616
      7.990  404.384    1.088    0.105    0.201    0.027    0.618   21.971    5.978
      8.000  406.481    1.195    0.067    0.205    0.080    0.724   21.632    6.199
      8.010  404.887    0.990    0.165    0.167    0.080    0.891   21.962    6.130
      8.020  404.459    1.270    0.127    0.205    0.027    0.751   22.498    6.687
      8.030  403.531    1.009    0.067    0.134    0.000    0.698   22.079    6.355
      8.040  406.905    1.278    0.094    0.167    0.027    0.766   23.122    6.156
      8.050  404.542    1.134    0.033    0.234    0.000    0.539   23.054    5.898
      8.060  405.657    1.122    0.033    0.201    0.027    0.417   20.962    5.678
      8.070  406.632    1.187    0.100    0.134    0.080    0.682   21.843    6.200
      8.080  405.996    1.282    0.105    0.167    0.080    0.777   22.239    5.958
      8.090  403.536    1.062    0.067    0.272    0.106    0.648   22.126    5.966
      8.100  403.389    1.115    0.067    0.167    0.000    0.656   21.826    6.034
      8.110  407.112    1.274    0.100    0.172    0.080    0.637   22.940    5.678
      8.120  407.261    1.274    0.067    0.205    0.053    0.629   22.001    6.059
      8.130  402.458    1.062    0.098    0.167    0.061    0.740   22.575    6.066
      8.140  406.401    1.088    0.138    0.201    0.053    0.713   21.908    5.617
      8.150  403.403    1.301    0.134    0.167    0.027    0.804   21.577    5.617
      8.160  408.380    1.339    0.067    0.201    0.053    0.861   22.383    5.997
      8.170  405.536    1.123    0.067    0.234    0.027    0.656   21.393    5.760
      8.180  400.596    1.149    0.109    0.201    0.053    0.546   21.697    5.887
      8.190  402.974    1.354    0.067    0.167    0.000    0.732   22.715    6.271
      8.200  399.543    1.248    0.033    0.239    0.027    0.736   21.921    5.933
      8.210  401.452    1.312    0.071    0.205    0.027    0.974   21.279    5.520
      8.220  403.009    1.285    0.138    0.205    0.053    0.690   22.433    6.098
      8.230  395.934    1.426    0.033    0.201    0.053    0.755   21.094    5.584
      8.240  404.719    1.100    0.138    0.276    0.027    0.963   21.822    6.080
      8.250  400.785    1.096    0.071    0.201    0.087    0.740   22.183    6.021
      8.260  403.925    1.168    0.067    0.205    0.000    0.754   21.509    6.059
      8.270  401.433    1.320    0.067    0.272    0.053    0.592   20.909    6.025
      8.280  398.248    0.974    0.158    0.201    0.053    0.713   20.768    6.044
      8.290  402.335    1.426    0.100    0.276    0.053    0.539   21.744    6.317
      8.300  401.593    1.380    0.060    0.310    0.000    0.800   21.688    5.583
      8.310  402.699    1.274    0.071    0.134    0.000    0.740   21.533    6.253
      8.320  401.561    1.248    0.033    0.234    0.053    0.626   21.596    6.122
      8.330  398.199    1.384    0.067    0.167    0.000    0.698   21.459    6.119
      8.340  402.859    1.282    0.038    0.201    0.000    0.815   22.389    5.278
      8.350  400.370    1.255    0.100    0.201    0.000    0.838   22.491    5.254
      8.360  400.865    1.168    0.105    0.276    0.027    0.633   22.032    5.648
      8.370  404.723    1.267    0.127    0.234    0.027    0.740   22.286    6.012
      8.380  402.470    1.176    0.033    0.167    0.000    0.709   21.306    5.558
      8.390  404.120    1.354    0.067    0.201    0.000    0.728   22.271    5.926
      8.400  404.614    1.221    0.033    0.201    0.000    0.751   22.609    5.718
      8.410  406.065    1.248    0.033    0.201    0.000    0.732   22.334    5.520
      8.420  406.464    1.202    0.067    0.201    0.027    1.001   22.175    5.743
      8.430  404.767    1.069    0.138    0.167    0.027    0.664   21.826    5.686
      8.440  403.560    1.187    0.100    0.167    0.140    0.709   22.422    5.360
      8.450  402.331    1.240    0.105    0.134    0.061    0.637   21.855    5.873
      8.460  406.846    1.232    0.134    0.067    0.053    0.705   22.295    5.700
      8.470  403.016    1.702    0.094    0.067    0.000    0.785   21.947    5.722
      8.480  403.725    1.566    0.067    0.134    0.106    0.626   21.580    5.984
      8.490  403.622    1.096    0.033    0.100    0.027    0.664   23.291    5.719
      8.500  402.573    1.100    0.094    0.167    0.053    0.656   21.384    6.237
      8.510  400.854    1.168    0.071    0.167    0.106    0.599   21.069    6.057
      8.520  402.723    1.331    0.033    0.167    0.144    0.853   22.329    6.344
      8.530  406.082    1.285    0.131    0.134    0.053    0.732   22.695    6.537
      8.540  402.792    1.202    0.067    0.167    0.027    0.747   21.621    5.743
      8.550  406.559    1.248    0.000    0.134    0.000    0.709   22.219    5.886
      8.560  401.600    1.354    0.033    0.134    0.053    0.751   21.489    5.929
      8.570  400.549    1.388    0.033    0.134    0.000    0.872   21.609    5.848
      8.580  400.214    1.418    0.033    0.134    0.027    0.512   21.944    5.812
      8.590  405.102    1.096    0.105    0.134    0.027    0.777   21.868    6.166
      8.600  397.363    1.285    0.000    0.167    0.000    0.531   22.340    5.525
      8.610  400.213    1.137    0.071    0.167    0.053    0.683   21.676    6.008
      8.620  400.891    1.248    0.033    0.134    0.027    0.626   22.018    5.867
      8.630  405.071    1.153    0.067    0.167    0.000    0.721   22.106    5.949
      8.640  399.348    1.195    0.033    0.134    0.027    0.849   22.193    6.183
      8.650  401.886    1.115    0.000    0.134    0.000    0.751   22.845    6.344
      8.660  401.228    1.187    0.033    0.134    0.027    0.645   21.889    6.559
      8.670  401.305    1.229    0.033    0.167    0.053    0.724   21.335    6.315
      8.680  402.458    1.304    0.067    0.167    0.000    0.804   22.174    5.948
      8.690  403.288    1.464    0.033    0.134    0.027    0.774   21.152    5.999
      8.700  399.417    1.335    0.100    0.167    0.000    0.717   21.008    6.098
      8.710  401.863    1.320    0.033    0.167    0.106    0.918   22.519    5.598
      8.720  402.340    1.213    0.067    0.201    0.027    0.687   22.893    6.346
      8.730  402.731    1.141    0.105    0.167    0.080    0.709   22.158    5.955
      8.740  403.548    1.213    0.033    0.201    0.000    0.793   23.040    6.239
      8.750  401.637    1.320    0.100    0.167    0.027    0.785   23.018    5.537
      8.760  403.355    1.255    0.033    0.134    0.053    0.656   22.321    6.073
      8.770  403.012    1.141    0.109    0.167    0.027    0.758   23.169    5.649
      8.780  404.698    1.297    0.067    0.239    0.027    0.857   22.918    5.857
      8.790  401.610    1.202    0.127    0.201    0.027    0.944   22.052    6.106
      8.800  401.494    1.255    0.067    0.100    0.000    0.629   21.898    6.097
      8.810  405.191    1.141    0.033    0.134    0.027    0.830   22.092    5.286
      8.820  408.274    1.323    0.033    0.100    0.000    0.960   21.626    5.404
      8.830  402.625    1.327    0.067    0.201    0.000    0.914   21.865    4.882
      8.840  405.306    1.301    0.094    0.167    0.053    0.732   22.316    5.400
      8.850  400.036    1.096    0.105    0.134    0.053    0.645   21.799    4.893
      8.860  405.888    1.323    0.094    0.100    0.027    1.035   21.912    5.485
      8.870  403.934    1.320    0.105    0.201    0.027    0.974   21.885    5.764
      8.880  403.346    1.282    0.067    0.167    0.027    0.842   21.828    5.459
      8.890  406.227    1.315    0.033    0.105    0.000    0.868   22.056    5.958
      8.900  400.077    1.357    0.094    0.167    0.000    0.743   21.150    5.911
      8.910  407.918    1.327    0.067    0.100    0.027    0.732   21.707    5.989
      8.920  407.977    1.437    0.100    0.134    0.053    0.682   22.805    6.420
      8.930  404.358    1.293    0.033    0.134    0.027    0.671   22.328    6.089
      8.940  405.018    1.513    0.000    0.201    0.000    0.751   21.897    6.069
      8.950  404.996    1.339    0.000    0.205    0.027    0.705   21.676    6.147
      8.960  406.866    1.418    0.033    0.100    0.027    0.827   22.117    6.162
      8.970  403.771    1.262    0.100    0.134    0.027    0.728   21.315    6.072
      8.980  408.140    1.088    0.033    0.100    0.027    0.887   21.864    6.302
      8.990  404.829    1.115    0.067    0.134    0.000    0.717   22.051    5.823
      9.000  406.264    1.308    0.067    0.167    0.000    0.789   21.232    5.952
      9.010  399.887    1.202    0.033    0.100    0.000    0.701   21.827    5.862
      9.020  401.161    1.229    0.033    0.167    0.000    0.618   21.702    5.993
      9.030  402.766    1.301    0.000    0.201    0.000    0.645   21.730    5.956
      9.040  407.059    1.426    0.071    0.239    0.000    0.682   22.023    5.644
      9.050  408.184    1.267    0.060    0.201    0.027    0.687   21.444    5.821
      9.060  405.267    1.353    0.094    0.167    0.053    0.610   22.099    5.822
      9.070  404.586    1.282    0.060    0.067    0.053    0.880   22.111    5.679
      9.080  406.525    1.221    0.033    0.134    0.000    0.592   21.020    5.930
      9.090  406.552    1.373    0.060    0.067    0.061    0.637   22.160    5.894
      9.100  406.546    1.403    0.033    0.067    0.027    0.595   21.266    5.902
      9.110  402.445    1.312    0.033    0.033    0.053    0.596   20.947    5.278
      9.120  409.261    1.471    0.100    0.033    0.053    0.648   22.329    5.517
      9.130  404.666    1.229    0.067    0.067    0.000    0.668   21.620    5.038
      9.140  406.732    1.062    0.067    0.067    0.064    0.732   21.811    5.876
      9.150  405.288    1.285    0.067    0.100    0.000    0.664   21.328    5.841
      9.160  409.572    1.190    0.071    0.067    0.080    0.546   22.028    6.048
      9.170  403.756    1.308    0.033    0.067    0.080    0.622   21.229    5.652
      9.180  404.282    1.176    0.033    0.134    0.000    0.618   21.513    5.638
      9.190  406.251    1.339    0.033    0.167    0.053    0.660   21.645    5.682
      9.200  409.711    1.213    0.071    0.134    0.053    0.671   21.369    6.216
      9.210  405.411    1.088    0.033    0.134    0.027    0.796   21.076    5.609
      9.220  407.706    1.069    0.033    0.100    0.000    0.751   21.549    5.608
      9.230  407.111    1.255    0.109    0.167    0.027    0.645   22.058    5.589
      9.240  407.564    1.464    0.027    0.067    0.000    0.736   21.950    5.582
      9.250  408.242    1.232    0.033    0.100    0.027    0.925   22.956    5.802
      9.260  409.083    1.308    0.067    0.134    0.027    0.664   22.871    5.992
      9.270  406.891    1.213    0.105    0.100    0.080    0.538   21.995    5.449
      9.280  408.055    1.187    0.067    0.067    0.053    0.690   21.657    6.046
      9.290  407.357    1.195    0.094    0.033    0.027    0.717   21.785    5.874
      9.300  407.650    1.168    0.033    0.100    0.000    0.781   22.517    5.769
      9.310  405.589    1.221    0.098    0.100    0.106    0.861   21.893    5.848
      9.320  401.952    1.176    0.100    0.100    0.080    0.807   21.631    5.715
      9.330  402.198    1.149    0.060    0.067    0.114    0.736   20.623    5.407
      9.340  404.060    1.346    0.033    0.100    0.053    0.709   22.417    5.429
      9.350  399.887    1.206    0.033    0.033    0.080    0.656   20.680    5.466
      9.360  403.893    1.429    0.067    0.067    0.053    0.815   21.590    5.452
      9.370  404.913    1.346    0.000    0.067    0.000    0.717   21.829    5.619
      9.380  408.145    1.035    0.000    0.033    0.053    0.826   21.304    6.106
      9.390  401.159    1.179    0.067    0.033    0.000    0.565   20.885    5.565
      9.400  404.623    1.073    0.067    0.067    0.000    0.789   21.864    5.832
      9.410  403.205    1.335    0.071    0.100    0.000    0.709   22.024    5.845
      9.420  404.517    1.399    0.000    0.067    0.000    0.740   22.160    6.149
      9.430  401.402    1.373    0.000    0.100    0.000    0.834   22.929    5.621
      9.440  401.006    1.160    0.038    0.134    0.114    0.918   22.006    5.805
      9.450  401.693    1.255    0.033    0.100    0.000    0.584   20.993    5.638
      9.460  399.558    1.206    0.000    0.100    0.053    0.804   22.721    6.041
      9.470  406.832    1.346    0.000    0.067    0.000    0.838   22.547    5.986
      9.480  403.489    1.168    0.067    0.100    0.027    0.751   21.258    5.811
      9.490  402.193    1.346    0.033    0.134    0.027    0.629   21.817    6.151
      9.500  402.478    1.373    0.071    0.100    0.000    0.735   21.513    5.916
      9.510  406.611    1.168    0.100    0.100    0.027    0.732   21.716    6.070
      9.520  404.241    1.062    0.094    0.100    0.027    0.758   21.958    6.011
      9.530  403.103    1.141    0.100    0.100    0.000    0.891   22.145    5.758
      9.540  404.381    1.482    0.033    0.134    0.027    0.807   22.401    5.622
      9.550  403.220    1.339    0.033    0.134    0.000    0.717   22.301    5.552
      9.560  405.048    1.176    0.071    0.100    0.053    0.804   21.396    5.718
      9.570  403.316    1.047    0.033    0.167    0.000    0.758   21.891    5.674
      9.580  400.542    1.176    0.000    0.201    0.027    0.842   22.359    5.480
      9.590  402.384    1.202    0.000    0.167    0.000    0.789   21.166    5.942
      9.600  405.930    1.229    0.071    0.100    0.000    0.853   21.723    5.598
      9.610  403.509    1.232    0.000    0.209    0.000    0.626   21.773    5.800
      9.620  409.617    1.123    0.067    0.167    0.000    0.633   22.481    5.635
      9.630  403.342    1.259    0.067    0.201    0.053    0.717   21.625    5.538
      9.640  404.478    1.168    0.000    0.100    0.114    0.671   22.320    5.110
      9.650  406.299    1.334    0.000    0.239    0.053    0.645   22.173    5.597
      9.660  403.395    1.016    0.033    0.067    0.000    0.796   21.858    5.253
      9.670  401.127    1.255    0.000    0.172    0.000    0.990   22.373    5.545
      9.680  399.764    1.179    0.067    0.134    0.027    0.766   21.934    5.611
      9.690  401.580    1.312    0.000    0.234    0.000    1.168   21.782    5.645
      9.700  402.501    1.100    0.000    0.201    0.000    0.656   21.386    5.829
      9.710  401.319    1.267    0.000    0.134    0.000    0.812   21.571    6.016
      9.720  400.767    1.073    0.038    0.194    0.000    0.887   21.636    5.904
      9.730  403.043    1.206    0.000    0.201    0.000    0.770   22.091    5.533
      9.740  402.256    1.232    0.067    0.167    0.027    0.664   21.767    5.452
      9.750  400.445    1.278    0.067    0.239    0.027    0.724   20.973    5.670
      9.760  399.690    1.293    0.067    0.201    0.000    0.618   20.938    6.057
      9.770  404.057    1.407    0.000    0.067    0.000    0.876   21.486    5.800
      9.780  400.382    1.551    0.000    0.167    0.000    0.664   22.046    5.318
      9.790  401.515    1.346    0.094    0.134    0.027    0.895   21.015    5.243
      9.800  403.385    1.334    0.033    0.201    0.034    0.823   21.289    5.663
      9.810  399.251    1.354    0.000    0.234    0.000    0.884   20.974    5.374
      9.820  403.694    1.365    0.033    0.201    0.053    0.736   21.595    6.070
      9.830  402.002    1.259    0.033    0.134    0.000    0.724   21.255    5.866
      9.840  399.947    1.323    0.000    0.243    0.027    0.664   21.427    5.814
      9.850  402.752    1.456    0.000    0.272    0.000    0.717   21.404    5.862
      9.860  405.701    1.297    0.067    0.201    0.000    0.838   21.795    5.791
      9.870  407.221    1.312    0.000    0.201    0.000    0.573   21.192    5.771
      9.880  400.575    1.187    0.000    0.234    0.000    0.830   21.974    5.415
      9.890  401.094    1.123    0.033    0.201    0.027    0.838   21.571    5.656
      9.900  399.288    1.274    0.094    0.100    0.027    0.868   21.934    5.612
      9.910  400.230    1.308    0.067    0.167    0.000    0.884   21.555    5.463
      9.920  400.546    1.206    0.100    0.167    0.053    0.569   21.354    6.097
      9.930  399.265    1.361    0.033    0.167    0.000    0.671   22.000    5.610
      9.940  399.276    1.035    0.033    0.134    0.027    0.690   20.717    5.673
      9.950  399.695    1.115    0.000    0.172    0.000    0.637   20.854    5.442
      9.960  401.328    1.047    0.033    0.134    0.114    0.724   21.509    5.684
      9.970  400.176    1.255    0.067    0.138    0.000    0.967   21.194    5.804
      9.980  398.992    1.115    0.100    0.100    0.027    1.032   20.205    5.385
      9.990  400.486    1.126    0.067    0.167    0.080    0.664   20.933    5.908
     10.000  399.754    1.088    0.033    0.167    0.000    0.690   21.420    5.746
     10.010  399.979    1.232    0.067    0.172    0.080    0.705   20.805    5.796
     10.020  398.137    1.187    0.033    0.167    0.027    0.887   20.426    5.740
     10.030  401.554    1.153    0.033    0.134    0.000    0.720   21.372    5.411
     10.040  396.506    1.168    0.033    0.201    0.000    0.743   21.892    5.558
     10.050  397.442    0.993    0.000    0.205    0.027    0.705   20.786    5.729
     10.060  399.929    0.940    0.033    0.167    0.027    0.664   20.763    5.891
     10.070  403.536    1.043    0.000    0.105    0.000    0.770   21.547    5.837
     10.080  402.258    1.236    0.000    0.234    0.027    0.793   21.421    5.558
     10.090  402.082    1.187    0.033    0.205    0.053    0.679   21.176    5.818
     10.100  399.958    1.213    0.000    0.167    0.000    0.485   21.276    5.289
     10.110  403.187    1.168    0.033    0.100    0.053    0.687   21.449    5.514
     10.120  401.946    1.069    0.000    0.134    0.027    0.637   21.282    5.906
     10.130  401.533    1.168    0.000    0.201    0.053    0.618   21.644    5.326
     10.140  404.520    1.096    0.038    0.134    0.000    0.740   21.577    5.526
     10.150  402.594    1.229    0.000    0.167    0.000    0.637   21.107    5.818
     10.160  404.358    1.073    0.000    0.268    0.000    0.956   21.866    5.906
     10.170  404.580    1.282    0.033    0.201    0.027    0.815   21.650    5.563
     10.180  404.125    1.100    0.033    0.205    0.027    0.759   21.044    5.615
     10.190  403.484    1.115    0.033    0.167    0.027    0.774   21.708    5.243
     10.200  402.195    1.115    0.067    0.201    0.053    0.485   21.798    5.387
     10.210  403.084    1.168    0.000    0.239    0.087    0.508   21.033    5.280
     10.220  404.224    1.248    0.000    0.239    0.053    0.702   22.420    5.049
     10.230  403.354    1.168    0.000    0.299    0.027    0.800   21.693    5.901
     10.240  405.940    1.267    0.000    0.167    0.106    0.774   22.037    5.403
     10.250  407.141    1.346    0.000    0.201    0.027    0.664   21.502    5.049
     10.260  404.328    1.088    0.033    0.239    0.027    0.705   21.946    5.228
     10.270  407.379    1.267    0.067    0.243    0.117    0.671   22.445    5.973
     10.280  407.171    1.069    0.033    0.205    0.027    0.838   23.016    6.071
     10.290  407.220    1.365    0.067    0.167    0.000    0.652   21.639    5.522
     10.300  407.099    1.115    0.067    0.306    0.000    0.542   22.397    5.523
     10.310  405.450    1.267    0.000    0.067    0.000    0.690   21.783    5.373
     10.320  404.360    1.062    0.000    0.134    0.000    0.956   21.706    5.731
     10.330  400.458    1.206    0.000    0.201    0.027    0.664   22.095    6.509
     10.340  402.460    1.195    0.000    0.167    0.027    0.743   21.684    5.787
     10.350  406.917    1.009    0.000    0.201    0.106    0.618   21.986    5.358
     10.360  405.586    1.179    0.000    0.172    0.053    0.789   21.598    5.909
     10.370  408.272    0.982    0.033    0.167    0.053    0.664   22.465    5.902
     10.380  404.316    1.160    0.000    0.234    0.027    0.853   21.900    5.954
     10.390  403.646    0.982    0.000    0.201    0.000    0.876   22.677    5.991
     10.400  404.872    1.088    0.094    0.201    0.053    0.751   22.396    6.162
     10.410  403.616    1.062    0.033    0.201    0.000    0.846   22.457    5.531
     10.420  403.521    1.202    0.131    0.234    0.080    0.971   22.691    5.952
     10.430  404.762    1.133    0.067    0.100    0.053    0.796   22.847    5.335
     10.440  401.728    1.062    0.067    0.100    0.080    0.819   22.202    5.512
     10.450  404.007    1.009    0.067    0.205    0.027    0.906   21.883    5.679
     10.460  406.367    1.126    0.100    0.134    0.027    0.944   22.737    6.043
     10.470  402.923    1.028    0.127    0.067    0.080    1.024   21.529    5.419
     10.480  405.761    0.903    0.094    0.134    0.080    1.202   22.164    5.318
     10.490  405.484    1.028    0.172    0.201    0.027    0.963   21.682    5.410
     10.500  406.441    0.849    0.127    0.201    0.106    1.062   21.870    6.167
     10.510  407.780    0.993    0.100    0.201    0.114    1.152   21.528    5.554
     10.520  406.405    0.770    0.033    0.134    0.027    0.872   21.842    5.794
     10.530  406.371    1.062    0.000    0.167    0.000    1.016   21.151    5.879
     10.540  405.564    0.929    0.033    0.268    0.064    1.043   21.359    5.547
     10.550  403.909    0.910    0.033    0.201    0.000    0.902   21.754    5.987
     10.560  407.850    1.009    0.100    0.167    0.080    0.952   21.339    6.100
     10.570  406.488    1.187    0.000    0.167    0.000    0.789   21.574    5.488
     10.580  408.455    1.096    0.000    0.067    0.000    0.955   21.229    6.033
     10.590  408.490    1.206    0.105    0.201    0.000    1.024   21.514    5.625
     10.600  407.829    1.009    0.067    0.167    0.027    0.770   22.136    5.678
     10.610  405.768    1.168    0.067    0.239    0.027    0.974   20.561    5.299
     10.620  409.738    1.088    0.100    0.239    0.027    0.834   21.752    5.647
     10.630  409.269    1.016    0.033    0.234    0.027    0.830   21.851    6.454
     10.640  406.306    0.982    0.000    0.268    0.000    0.705   21.075    6.232
     10.650  407.680    1.035    0.094    0.272    0.053    0.834   21.485    6.040
     10.660  405.379    1.179    0.198    0.201    0.053    0.698   22.249    5.766
     10.670  402.231    1.047    0.000    0.172    0.000    0.895   20.821    5.666
     10.680  401.086    0.956    0.000    0.272    0.000    0.762   21.941    5.872
     10.690  400.700    1.073    0.033    0.134    0.000    0.883   21.595    5.896
     10.700  398.583    0.982    0.000    0.167    0.000    0.933   20.578    5.661
     10.710  404.937    1.267    0.060    0.167    0.091    0.910   20.830    5.808
     10.720  400.509    1.361    0.000    0.172    0.027    0.826   21.090    6.268
     10.730  402.211    1.141    0.067    0.134    0.000    0.838   21.229    5.668
     10.740  400.481    0.967    0.000    0.167    0.000    0.659   21.108    6.334
     10.750  403.089    0.956    0.067    0.239    0.000    0.865   21.540    6.245
     10.760  401.096    0.690    0.027    0.100    0.000    0.712   20.870    6.158
     10.770  399.918    1.088    0.100    0.234    0.000    0.667   20.224    5.930
     10.780  404.158    0.929    0.094    0.272    0.000    0.687   21.296    5.786
     10.790  398.574    0.796    0.134    0.272    0.053    0.645   20.402    6.051
     10.800  401.875    0.770    0.067    0.268    0.000    0.724   19.838    6.324
     10.810  401.954    0.808    0.100    0.167    0.000    0.849   21.063    6.090
     10.820  401.209    1.005    0.134    0.201    0.027    1.031   20.188    5.685
     10.830  403.113    0.834    0.134    0.234    0.027    1.221   21.690    5.725
     10.840  402.459    1.035    0.227    0.134    0.080    1.001   20.731    6.061
     10.850  401.115    0.940    0.194    0.201    0.000    1.168   20.677    5.999
     10.860  397.436    0.717    0.134    0.134    0.027    1.096   20.858    5.660
     10.870  403.653    0.743    0.100    0.167    0.053    0.990   21.313    6.205
     10.880  401.953    0.770    0.033    0.268    0.027    0.982   21.085    6.011
     10.890  401.405    0.770    0.134    0.234    0.053    1.092   20.800    5.847
     10.900  405.742    0.940    0.100    0.100    0.027    0.978   21.206    5.978
     10.910  403.048    0.982    0.100    0.167    0.027    0.921   20.920    6.069
     10.920  400.747    0.876    0.134    0.067    0.061    0.929   20.440    5.701
     10.930  401.132    0.823    0.167    0.067    0.080    0.898   20.761    6.264
     10.940  403.365    1.062    0.194    0.100    0.027    0.963   20.219    6.351
     10.950  406.837    1.073    0.167    0.167    0.000    0.986   21.107    6.619
     10.960  406.577    0.823    0.167    0.234    0.053    0.910   21.811    5.993
     10.970  406.636    0.929    0.221    0.067    0.053    1.111   22.379    6.288
     10.980  405.188    1.263    0.134    0.201    0.080    1.183   21.765    5.568
     10.990  403.001    1.016    0.160    0.167    0.053    0.967   21.743    6.122
     11.000  408.755    0.993    0.194    0.138    0.106    0.974   22.502    5.796
     11.010  407.030    0.956    0.134    0.167    0.053    1.043   21.391    6.090
     11.020  405.680    1.043    0.167    0.201    0.027    1.111   23.113    6.072
     11.030  403.531    1.088    0.160    0.167    0.053    0.914   21.286    6.220
     11.040  403.441    1.141    0.194    0.205    0.053    1.046   21.170    6.234
     11.050  409.318    1.047    0.239    0.370    0.080    0.929   21.871    6.173
     11.060  408.264    0.982    0.227    0.201    0.053    0.645   22.135    6.257
     11.070  407.413    1.195    0.094    0.172    0.053    0.974   22.295    5.943
     11.080  402.742    1.229    0.281    0.201    0.027    1.179   20.991    6.016
     11.090  404.484    1.115    0.227    0.234    0.106    0.974   22.172    6.224
     11.100  406.036    1.153    0.201    0.201    0.106    1.099   21.552    5.411
     11.110  403.749    0.903    0.194    0.167    0.140    0.959   22.265    5.345
     11.120  406.155    1.073    0.194    0.201    0.106    0.884   22.503    5.327
     11.130  404.742    0.967    0.060    0.306    0.053    0.997   22.040    5.594
     11.140  402.052    0.887    0.127    0.234    0.053    0.846   22.514    5.692
     11.150  407.031    1.020    0.261    0.234    0.080    0.895   22.555    5.926
     11.160  405.154    0.974    0.127    0.234    0.106    1.012   22.693    5.670
     11.170  407.837    1.088    0.160    0.335    0.106    0.849   23.070    5.758
     11.180  399.426    0.982    0.160    0.134    0.106    1.141   22.415    5.979
     11.190  404.629    1.160    0.134    0.167    0.114    1.141   22.496    5.599
     11.200  404.727    1.179    0.100    0.134    0.080    1.198   21.585    6.032
     11.210  403.819    1.259    0.306    0.134    0.080    1.252   22.073    6.286
     11.220  404.495    1.232    0.272    0.134    0.053    1.369   22.508    5.691
     11.230  403.507    1.255    0.234    0.336    0.080    1.149   21.599    5.459
     11.240  404.472    1.160    0.234    0.201    0.080    1.350   21.622    6.188
     11.250  405.116    1.380    0.067    0.201    0.053    1.191   21.943    5.644
     11.260  401.663    1.195    0.167    0.167    0.027    1.377   21.880    6.188
     11.270  402.787    1.221    0.134    0.201    0.027    1.244   21.877    5.852
     11.280  400.916    1.221    0.100    0.205    0.061    1.191   22.669    6.050
     11.290  400.911    1.361    0.201    0.201    0.027    1.361   22.233    6.175
     11.300  403.839    1.213    0.265    0.134    0.167    1.615   21.867    6.322
     11.310  406.265    1.255    0.160    0.100    0.027    1.160   22.637    6.110
     11.320  404.695    1.293    0.167    0.100    0.167    1.240   23.162    6.040
     11.330  404.783    1.373    0.205    0.100    0.053    1.403   22.106    5.720
     11.340  404.287    1.418    0.194    0.134    0.034    1.092   22.728    5.649
     11.350  403.351    1.115    0.100    0.067    0.080    1.115   22.863    5.189
     11.360  403.579    1.339    0.138    0.100    0.053    1.324   22.956    6.085
     11.370  402.578    1.088    0.160    0.167    0.091    1.176   22.523    5.787
     11.380  405.783    1.221    0.094    0.100    0.080    1.255   23.045    5.997
     11.390  405.685    1.179    0.167    0.167    0.027    1.373   22.759    5.425
     11.400  408.193    1.399    0.160    0.100    0.080    1.449   22.872    5.727
     11.410  408.846    1.248    0.165    0.134    0.053    1.369   22.098    5.155
     11.420  405.083    1.096    0.214    0.268    0.000    1.347   23.043    5.682
     11.430  406.423    1.179    0.232    0.201    0.080    1.297   22.450    5.663
     11.440  407.498    1.308    0.134    0.268    0.027    1.251   22.788    5.270
     11.450  405.896    1.126    0.187    0.234    0.000    1.502   22.449    6.161
     11.460  406.739    1.202    0.194    0.268    0.027    1.266   22.073    6.303
     11.470  402.352    1.141    0.254    0.134    0.106    1.403   21.693    6.070
     11.480  400.154    1.206    0.194    0.134    0.053    1.475   22.203    5.431
     11.490  407.890    1.373    0.187    0.067    0.080    1.164   23.115    5.945
     11.500  407.704    1.373    0.167    0.100    0.034    1.289   23.247    5.800
     11.510  405.179    1.392    0.094    0.134    0.027    1.043   23.003    5.811
     11.520  410.494    1.434    0.205    0.201    0.080    1.301   23.047    5.629
     11.530  404.297    1.179    0.187    0.167    0.053    1.369   22.366    5.537
     11.540  406.739    1.221    0.160    0.167    0.114    1.274   21.971    5.472
     11.550  410.388    1.248    0.100    0.134    0.027    1.179   23.282    5.835
     11.560  405.595    1.350    0.134    0.201    0.027    1.327   22.316    5.583
     11.570  409.306    1.293    0.160    0.201    0.091    1.316   22.825    5.406
     11.580  408.351    1.255    0.127    0.100    0.114    1.194   22.618    5.380
     11.590  409.351    1.062    0.194    0.134    0.000    1.244   22.565    5.553
     11.600  406.313    1.278    0.194    0.272    0.027    1.323   22.845    5.490
     11.610  404.080    1.232    0.100    0.167    0.027    1.350   21.915    5.665
     11.620  402.651    1.179    0.134    0.138    0.000    1.168   22.604    5.310
     11.630  406.756    1.361    0.067    0.167    0.000    1.096   22.381    5.579
     11.640  406.217    1.111    0.160    0.299    0.027    0.891   22.341    5.338
     11.650  406.464    1.176    0.100    0.134    0.000    1.111   22.390    5.705
     11.660  406.430    1.259    0.094    0.239    0.053    1.065   22.486    5.501
     11.670  399.852    1.285    0.147    0.100    0.053    1.085   23.011    5.409
     11.680  406.340    1.293    0.127    0.167    0.027    0.963   22.433    5.972
     11.690  405.481    1.115    0.187    0.167    0.027    1.016   22.569    5.746
     11.700  405.782    1.217    0.221    0.201    0.106    1.099   22.046    5.867
     11.710  407.865    1.255    0.138    0.167    0.053    1.043   23.174    5.611
     11.720  402.618    1.153    0.060    0.167    0.027    1.058   21.982    5.742
     11.730  402.643    1.308    0.205    0.067    0.027    1.137   23.445    6.244
     11.740  406.802    1.426    0.138    0.100    0.027    1.024   23.904    5.773
     11.750  406.821    1.259    0.100    0.100    0.053    1.092   21.491    5.815
     11.760  404.587    1.445    0.134    0.100    0.053    1.194   22.609    6.311
     11.770  408.730    1.293    0.131    0.100    0.106    1.274   22.600    5.808
     11.780  409.446    1.115    0.127    0.100    0.080    1.289   22.642    6.008
     11.790  410.558    1.354    0.094    0.067    0.159    0.963   22.518    5.972
     11.800  406.192    1.221    0.100    0.067    0.114    1.293   22.897    5.878
     11.810  408.104    1.176    0.160    0.067    0.053    1.157   22.144    5.807
     11.820  408.069    1.062    0.100    0.100    0.080    1.202   22.745    5.877
     11.830  410.183    1.141    0.134    0.100    0.114    1.183   22.156    5.770
     11.840  404.968    1.153    0.127    0.201    0.133    1.168   22.493    5.933
     11.850  405.786    1.130    0.100    0.100    0.053    0.993   22.341    6.080
     11.860  407.341    1.016    0.138    0.209    0.027    1.062   22.354    5.923
     11.870  408.093    0.967    0.165    0.138    0.027    1.319   23.225    5.973
     11.880  408.130    1.047    0.187    0.100    0.106    1.229   22.566    5.582
     11.890  403.838    1.137    0.127    0.134    0.080    1.225   23.450    5.493
     11.900  406.500    1.088    0.187    0.172    0.080    1.414   22.154    5.600
     11.910  403.831    1.168    0.134    0.100    0.080    1.153   22.016    5.910
     11.920  405.715    1.187    0.138    0.134    0.027    1.130   22.670    6.004
     11.930  405.348    1.176    0.134    0.134    0.080    1.247   22.554    6.591
     11.940  404.579    1.229    0.138    0.134    0.080    1.418   22.889    5.806
     11.950  406.282    0.982    0.154    0.167    0.027    1.062   22.614    5.099
     11.960  405.301    1.195    0.134    0.134    0.053    1.009   21.787    5.834
     11.970  409.782    1.293    0.105    0.067    0.027    1.035   23.204    5.959
     11.980  407.989    1.259    0.100    0.234    0.080    0.903   22.650    5.699
     11.990  407.150    1.153    0.067    0.138    0.080    1.069   20.998    6.136
     12.000  408.664    1.293    0.127    0.167    0.106    1.054   21.559    5.402
     12.010  410.580    1.206    0.131    0.201    0.053    1.028   22.690    5.855
     12.020  402.289    1.293    0.138    0.167    0.027    0.952   22.053    5.751
     12.030  404.863    1.141    0.196    0.134    0.027    1.024   21.900    5.735
     12.040  406.501    1.126    0.060    0.134    0.027    1.066   21.874    6.434
     12.050  405.137    1.062    0.131    0.134    0.133    0.944   22.827    5.877
     12.060  408.724    1.069    0.027    0.138    0.000    1.043   22.440    6.490
     12.070  406.384    1.248    0.071    0.134    0.027    1.081   22.566    5.871
     12.080  406.106    1.096    0.060    0.100    0.027    1.081   22.517    5.684
     12.090  407.753    1.221    0.098    0.239    0.027    1.248   22.924    5.625
     12.100  404.276    0.993    0.138    0.100    0.106    1.130   22.999    5.844
     12.110  406.291    1.221    0.194    0.167    0.027    1.456   23.188    6.226
     12.120  409.909    0.982    0.198    0.201    0.080    1.213   21.751    6.503
     12.130  404.547    1.047    0.138    0.134    0.106    1.157   21.448    6.075
     12.140  406.356    1.250    0.225    0.201    0.106    1.202   21.361    6.149
     12.150  402.418    0.914    0.094    0.167    0.080    1.316   21.842    6.156
     12.160  407.779    0.876    0.191    0.160    0.027    1.346   21.607    6.286
     12.170  406.959    1.016    0.100    0.134    0.080    1.399   21.727    6.374
     12.180  406.345    1.020    0.191    0.167    0.106    1.376   22.095    6.075
     12.190  406.411    0.993    0.158    0.167    0.080    1.104   22.396    5.739
     12.200  408.646    0.956    0.198    0.100    0.027    1.304   21.467    6.135
     12.210  407.250    1.153    0.258    0.167    0.053    1.338   22.062    5.778
     12.220  410.621    0.967    0.131    0.172    0.027    1.308   21.589    6.233
     12.230  409.119    0.956    0.154    0.167    0.080    1.316   22.177    6.436
     12.240  407.747    1.100    0.160    0.134    0.114    1.247   22.829    6.115
     12.250  408.135    1.195    0.105    0.167    0.106    1.164   22.361    6.348
     12.260  412.006    0.940    0.094    0.134    0.144    1.157   22.469    6.124
     12.270  409.990    1.100    0.160    0.100    0.133    1.236   22.727    6.715
     12.280  409.406    1.123    0.134    0.100    0.053    1.373   22.260    6.291
     12.290  407.006    1.069    0.127    0.201    0.053    1.221   21.414    6.553
     12.300  406.212    1.081    0.127    0.100    0.080    1.217   21.909    6.693
     12.310  407.175    1.240    0.127    0.167    0.106    1.046   22.045    5.608
     12.320  406.262    1.035    0.160    0.205    0.114    1.285   22.298    5.721
     12.330  406.706    0.963    0.100    0.261    0.080    1.369   21.742    5.815
     12.340  404.052    1.123    0.187    0.234    0.080    1.319   21.792    5.647
     12.350  408.761    0.956    0.100    0.172    0.080    1.391   21.567    6.278
     12.360  410.421    1.028    0.154    0.134    0.106    1.304   22.767    5.952
     12.370  410.281    1.062    0.105    0.328    0.106    1.437   22.810    6.177
     12.380  410.306    0.876    0.105    0.201    0.080    1.001   22.790    5.605
     12.390  407.037    0.914    0.225    0.167    0.106    1.043   22.984    6.111
     12.400  406.901    1.213    0.134    0.201    0.027    1.278   22.722    5.306
     12.410  406.590    1.195    0.154    0.134    0.080    0.986   22.484    5.984
     12.420  408.551    1.176    0.165    0.167    0.027    1.210   22.123    5.623
     12.430  410.058    1.248    0.160    0.167    0.144    1.104   22.488    5.819
     12.440  409.273    1.255    0.134    0.234    0.080    1.240   22.635    6.258
     12.450  408.491    1.130    0.067    0.160    0.000    1.149   23.216    6.239
     12.460  411.406    1.225    0.067    0.167    0.027    1.429   22.564    5.947
     12.470  409.017    1.445    0.138    0.227    0.053    1.183   21.992    6.406
     12.480  409.179    1.301    0.165    0.234    0.027    1.141   22.344    6.152
     12.490  409.022    1.195    0.127    0.234    0.061    1.084   22.940    5.871
     12.500  406.537    1.407    0.100    0.261    0.106    1.141   22.687    6.184
     12.510  408.422    1.392    0.094    0.201    0.080    1.115   22.003    5.619
     12.520  407.523    1.354    0.094    0.261    0.106    0.948   22.014    6.167
     12.530  409.403    1.301    0.067    0.335    0.080    1.069   23.380    5.753
     12.540  410.245    1.487    0.033    0.272    0.080    0.917   23.144    6.776
     12.550  410.527    1.392    0.138    0.201    0.080    1.179   22.453    6.135
     12.560  409.745    1.134    0.094    0.167    0.106    1.213   23.072    6.335
     12.570  409.589    1.335    0.033    0.201    0.080    1.099   21.999    5.937
     12.580  408.544    1.100    0.180    0.167    0.080    1.107   23.014    6.066
     12.590  408.608    1.195    0.154    0.134    0.114    0.986   22.848    6.093
     12.600  406.281    1.141    0.087    0.134    0.106    1.122   22.350    6.050
     12.610  406.829    1.339    0.160    0.100    0.027    1.141   22.508    6.194
     12.620  409.096    1.221    0.127    0.134    0.140    1.240   23.686    5.905
     12.630  408.808    1.248    0.127    0.167    0.117    1.054   22.659    6.294
     12.640  409.111    1.320    0.060    0.201    0.080    1.065   23.263    6.205
     12.650  408.057    1.255    0.094    0.301    0.133    1.285   23.103    5.444
     12.660  408.742    1.084    0.094    0.167    0.053    1.399   22.539    5.758
     12.670  410.119    1.259    0.067    0.134    0.106    1.134   22.743    6.335
     12.680  409.338    1.335    0.067    0.134    0.148    1.213   23.153    6.445
     12.690  409.295    1.115    0.100    0.134    0.053    1.123   22.749    5.896
     12.700  408.632    1.149    0.067    0.067    0.027    1.263   23.631    6.219
     12.710  408.150    0.967    0.127    0.033    0.053    1.187   23.096    5.616
     12.720  406.911    1.195    0.127    0.067    0.027    1.157   22.904    5.915
     12.730  409.257    1.141    0.120    0.167    0.159    1.130   23.108    5.592
     12.740  405.390    1.123    0.100    0.100    0.114    1.153   22.503    5.728
     12.750  407.841    1.221    0.127    0.134    0.106    1.088   23.172    5.547
     12.760  409.246    1.471    0.127    0.167    0.053    1.077   22.223    5.929
     12.770  408.110    1.274    0.127    0.100    0.106    1.319   22.883    5.802
     12.780  410.212    1.115    0.120    0.067    0.152    1.319   22.668    5.793
     12.790  408.145    1.168    0.067    0.201    0.133    1.168   23.054    5.930
     12.800  409.447    1.115    0.120    0.201    0.061    1.263   22.947    5.894
     12.810  409.359    1.195    0.033    0.067    0.027    1.118   23.089    6.113
     12.820  406.608    1.445    0.100    0.033    0.027    1.058   22.477    5.973
     12.830  410.778    1.221    0.100    0.138    0.114    1.274   23.527    5.859
     12.840  412.784    1.357    0.127    0.172    0.159    1.137   22.757    6.563
     12.850  408.431    1.297    0.154    0.134    0.106    1.194   23.215    6.089
     12.860  407.450    0.903    0.138    0.134    0.080    1.054   22.827    6.129
     12.870  408.616    0.929    0.067    0.138    0.080    1.138   23.236    6.580
     12.880  407.015    1.327    0.138    0.205    0.053    0.982   22.293    5.730
     12.890  407.799    1.206    0.067    0.134    0.027    0.857   23.246    5.973
     12.900  402.632    1.141    0.067    0.134    0.027    0.944   22.364    5.510
     12.910  405.680    1.168    0.033    0.134    0.080    0.838   22.614    5.703
     12.920  408.582    1.160    0.100    0.194    0.053    1.039   23.170    5.860
     12.930  407.719    1.149    0.221    0.172    0.053    1.217   23.025    5.489
     12.940  409.765    1.365    0.127    0.201    0.080    0.876   23.561    6.150
     12.950  406.730    1.232    0.060    0.205    0.053    0.868   22.639    5.983
     12.960  408.393    1.096    0.127    0.167    0.027    1.054   22.695    6.056
     12.970  405.617    1.179    0.127    0.261    0.027    1.342   22.232    5.799
     12.980  408.998    1.259    0.094    0.261    0.140    1.384   23.845    6.303
     12.990  405.931    1.141    0.134    0.234    0.053    1.016   23.814    6.350
     13.000  408.368    1.361    0.187    0.227    0.053    1.202   23.900    6.256
     13.010  402.952    1.035    0.160    0.201    0.027    1.020   23.442    6.316
     13.020  406.134    1.365    0.027    0.167    0.080    1.335   23.337    6.192
     13.030  406.495    1.384    0.194    0.167    0.027    1.346   23.430    6.249
     13.040  404.297    1.009    0.100    0.100    0.053    1.403   23.149    6.302
     13.050  407.173    1.536    0.221    0.201    0.000    1.339   23.538    5.968
     13.060  403.599    1.149    0.227    0.201    0.027    1.225   23.277    5.721
     13.070  405.452    1.202    0.227    0.172    0.053    1.373   23.162    6.003
     13.080  411.678    1.285    0.227    0.167    0.053    1.236   23.496    5.618
     13.090  406.794    1.308    0.227    0.134    0.080    1.266   23.665    5.944
     13.100  408.314    1.141    0.194    0.167    0.087    1.236   23.444    6.041
     13.110  408.613    1.285    0.227    0.167    0.106    1.365   23.723    5.919
     13.120  406.775    1.088    0.227    0.272    0.053    1.339   23.716    5.637
     13.130  408.552    1.270    0.160    0.268    0.027    1.456   23.615    5.750
     13.140  406.593    1.339    0.127    0.234    0.027    1.225   23.930    5.549
     13.150  407.567    1.160    0.134    0.067    0.027    1.263   23.538    5.648
     13.160  408.391    1.126    0.127    0.167    0.000    0.986   22.589    5.813
     13.170  408.278    1.232    0.134    0.234    0.000    1.286   23.755    5.742
     13.180  408.177    1.153    0.160    0.167    0.000    1.263   23.690    5.662
     13.190  407.594    1.297    0.227    0.339    0.053    1.267   22.823    5.353
     13.200  409.527    1.187    0.134    0.268    0.000    1.267   23.150    5.787
     13.210  408.380    1.088    0.227    0.167    0.087    1.278   23.046    5.954
     13.220  408.747    1.115    0.194    0.201    0.027    1.377   23.679    6.005
     13.230  410.226    1.168    0.134    0.201    0.027    1.320   23.956    6.438
     13.240  411.992    1.141    0.227    0.167    0.000    1.551   23.189    6.168
     13.250  407.912    1.388    0.167    0.134    0.000    1.464   23.005    5.842
     13.260  405.879    1.308    0.187    0.167    0.027    1.482   23.473    5.629
     13.270  406.011    1.339    0.100    0.134    0.000    1.426   22.509    5.790
     13.280  409.745    1.267    0.134    0.134    0.000    1.403   22.529    6.181
     13.290  406.803    1.335    0.154    0.201    0.027    1.286   23.967    5.099
     13.300  406.091    1.195    0.194    0.067    0.027    1.547   23.188    5.459
     13.310  401.678    1.221    0.254    0.134    0.080    1.520   22.424    5.955
     13.320  404.896    1.267    0.167    0.201    0.027    1.308   24.414    6.082
     13.330  404.483    1.312    0.201    0.339    0.053    1.286   24.170    5.809
     13.340  406.361    1.320    0.194    0.239    0.027    1.521   23.707    5.576
     13.350  405.762    1.043    0.167    0.234    0.027    1.225   24.497    6.068
     13.360  403.284    1.278    0.227    0.239    0.027    1.263   22.992    5.891
     13.370  410.979    1.179    0.194    0.167    0.027    1.471   22.318    6.061
     13.380  409.351    1.301    0.134    0.335    0.053    1.445   23.471    5.435
     13.390  406.240    1.308    0.167    0.268    0.034    1.051   23.305    5.464
     13.400  409.036    1.357    0.134    0.234    0.027    1.164   23.446    5.945
     13.410  408.383    1.308    0.167    0.335    0.027    1.088   22.186    5.245
     13.420  406.955    1.373    0.134    0.201    0.080    0.971   22.313    6.348
     13.430  408.654    1.267    0.033    0.268    0.080    1.111   22.541    5.624
     13.440  409.797    1.149    0.194    0.234    0.053    0.994   21.881    5.668
     13.450  406.413    1.312    0.167    0.239    0.000    1.164   21.611    5.438
     13.460  409.946    1.285    0.227    0.239    0.053    1.225   23.624    5.731
     13.470  407.839    1.282    0.134    0.201    0.000    1.263   22.347    5.756
     13.480  408.542    1.213    0.167    0.272    0.000    1.168   22.556    6.022
     13.490  409.268    1.274    0.167    0.234    0.000    1.232   22.047    5.410
     13.500  406.648    0.982    0.134    0.234    0.053    1.221   22.607    5.738
     13.510  406.873    1.176    0.134    0.232    0.027    1.137   22.085    5.902
     13.520  407.662    1.255    0.167    0.268    0.027    1.183   21.788    5.760
     13.530  406.547    1.240    0.127    0.201    0.027    1.157   22.272    6.329
     13.540  413.235    1.195    0.127    0.268    0.027    1.213   21.826    5.748
     13.550  405.512    1.134    0.100    0.201    0.000    1.350   21.703    6.377
     13.560  410.591    1.278    0.160    0.201    0.053    1.183   22.150    6.138
     13.570  406.970    1.160    0.194    0.201    0.000    1.278   22.406    5.225
     13.580  411.376    1.479    0.221    0.167    0.053    1.278   22.054    6.146
     13.590  409.516    1.471    0.227    0.201    0.053    1.434   22.032    5.744
     13.600  409.794    1.232    0.227    0.134    0.000    1.172   22.439    5.924
     13.610  415.681    1.179    0.100    0.268    0.034    1.221   23.224    5.938
     13.620  409.450    1.187    0.227    0.301    0.027    1.217   22.452    5.412
     13.630  410.639    1.270    0.160    0.167    0.053    1.320   22.092    5.921
     13.640  410.211    1.240    0.227    0.134    0.080    1.418   22.333    5.602
     13.650  409.314    1.168    0.221    0.134    0.000    1.233   22.821    5.732
     13.660  406.152    1.468    0.187    0.067    0.027    1.180   21.579    5.469
     13.670  407.615    1.293    0.167    0.134    0.027    1.316   22.075    5.667
     13.680  410.807    1.293    0.100    0.134    0.027    1.210   21.519    5.880
     13.690  408.784    1.187    0.100    0.167    0.027    1.267   22.452    5.718
     13.700  405.616    1.369    0.127    0.239    0.000    1.411   21.378    5.809
     13.710  407.236    1.274    0.194    0.268    0.027    1.350   22.838    5.488
     13.720  407.803    1.115    0.100    0.268    0.000    1.225   21.724    5.681
     13.730  405.062    1.035    0.167    0.134    0.034    1.229   22.883    5.615
     13.740  405.692    1.009    0.232    0.234    0.000    1.164   23.332    5.972
     13.750  408.860    1.141    0.100    0.167    0.053    1.191   22.728    5.725
     13.760  409.824    1.081    0.194    0.272    0.080    1.509   22.524    5.887
     13.770  408.621    1.399    0.201    0.201    0.053    1.498   23.072    5.836
     13.780  409.184    1.187    0.254    0.234    0.080    1.456   22.152    6.138
     13.790  409.220    1.392    0.194    0.201    0.144    1.369   22.854    6.129
     13.800  409.251    1.334    0.187    0.234    0.080    1.464   22.951    6.612
     13.810  409.942    1.225    0.167    0.239    0.053    1.240   23.383    6.496
     13.820  410.352    1.153    0.167    0.268    0.027    1.305   22.804    6.366
     13.830  408.682    1.228    0.227    0.201    0.027    1.422   22.594    5.938
     13.840  412.534    1.084    0.134    0.239    0.106    1.456   22.681    6.263
     13.850  409.213    0.982    0.127    0.335    0.053    1.324   22.421    6.162
     13.860  407.729    1.073    0.227    0.134    0.000    1.259   21.467    5.570
     13.870  408.631    1.221    0.100    0.234    0.027    1.445   22.387    5.706
     13.880  409.570    1.153    0.261    0.100    0.027    1.365   22.477    5.822
     13.890  409.417    1.096    0.160    0.134    0.053    1.419   22.838    6.272
     13.900  410.456    1.084    0.160    0.234    0.000    1.259   23.214    6.757
     13.910  410.913    1.035    0.120    0.167    0.087    1.100   23.129    5.459
     13.920  411.744    1.176    0.127    0.100    0.027    1.066   23.259    5.574
     13.930  409.693    1.217    0.033    0.100    0.053    0.982   22.911    5.740
     13.940  408.961    1.179    0.154    0.100    0.087    1.108   23.402    5.653
     13.950  411.637    1.259    0.160    0.100    0.027    0.997   23.817    6.162
     13.960  406.550    1.149    0.160    0.167    0.080    1.244   22.722    6.081
     13.970  405.945    0.967    0.127    0.134    0.053    1.058   23.530    5.715
     13.980  408.107    1.195    0.094    0.205    0.080    1.106   23.472    6.015
     13.990  409.285    1.153    0.147    0.134    0.027    1.104   22.330    5.732
     14.000  405.074    1.259    0.094    0.134    0.061    1.088   22.469    5.797
     14.010  405.214    1.335    0.127    0.100    0.027    1.160   22.608    5.663
     14.020  404.196    1.312    0.147    0.172    0.080    1.316   22.013    5.379
     14.030  401.520    1.221    0.127    0.201    0.080    1.316   22.044    5.949
     14.040  406.324    1.259    0.154    0.167    0.080    1.176   22.278    5.923
     14.050  408.819    1.088    0.127    0.205    0.000    1.157   22.729    5.705
     14.060  407.136    1.339    0.127    0.067    0.027    1.130   22.989    5.658
     14.070  410.859    1.415    0.094    0.167    0.140    1.016   23.642    5.489
     14.080  407.683    1.190    0.134    0.134    0.106    0.925   22.211    5.791
     14.090  408.368    1.240    0.100    0.167    0.053    1.065   22.541    6.036
     14.100  405.399    1.285    0.160    0.167    0.114    0.960   22.904    6.268
     14.110  405.157    1.141    0.067    0.272    0.053    1.058   22.207    5.678
     14.120  407.641    1.009    0.100    0.071    0.053    1.039   22.729    5.678
     14.130  403.873    1.365    0.100    0.105    0.000    1.149   22.436    5.678
     14.140  405.892    1.248    0.094    0.167    0.053    1.024   21.813    5.806
     14.150  402.210    1.141    0.187    0.172    0.027    0.948   21.436    5.857
     14.160  403.893    1.354    0.120    0.172    0.053    1.035   21.525    5.785
     14.170  405.151    1.176    0.127    0.167    0.027    1.028   22.726    5.644
     14.180  405.739    1.115    0.094    0.134    0.000    1.077   21.914    6.217
     14.190  406.725    1.285    0.094    0.033    0.027    1.153   22.580    5.853
     14.200  404.666    1.255    0.100    0.138    0.027    0.944   21.828    5.766
     14.210  406.030    1.115    0.154    0.067    0.080    0.944   22.075    5.485
     14.220  409.339    1.339    0.160    0.100    0.133    1.005   22.100    6.008
     14.230  405.475    1.141    0.067    0.134    0.027    0.944   22.438    5.657
     14.240  406.000    1.392    0.060    0.138    0.080    0.971   21.654    5.589
     14.250  402.942    1.179    0.087    0.105    0.080    0.907   22.488    5.502
     14.260  404.740    1.213    0.134    0.167    0.027    1.009   22.478    5.975
     14.270  407.103    1.179    0.127    0.172    0.080    1.073   22.307    5.465
     14.280  409.350    1.149    0.127    0.134    0.027    1.069   22.810    5.463
     14.290  403.338    1.179    0.100    0.134    0.080    1.043   22.675    5.056
     14.300  408.887    1.168    0.154    0.167    0.080    1.085   22.472    5.932
     14.310  408.120    1.195    0.127    0.201    0.080    1.039   22.343    5.718
     14.320  407.340    1.195    0.187    0.167    0.106    1.085   22.299    5.193
     14.330  405.474    1.274    0.067    0.100    0.053    0.910   21.151    6.068
     14.340  405.456    1.274    0.094    0.239    0.034    1.050   21.510    5.372
     14.350  405.282    1.153    0.154    0.100    0.053    1.051   21.428    6.103
     14.360  403.004    1.316    0.087    0.167    0.080    0.960   22.185    5.906
     14.370  405.685    1.354    0.187    0.134    0.114    0.899   21.980    6.061
     14.380  412.725    1.232    0.127    0.239    0.106    0.990   22.105    6.309
     14.390  410.606    1.187    0.100    0.100    0.080    1.009   23.313    5.974
     14.400  406.719    1.190    0.067    0.194    0.053    0.891   23.133    5.641
     14.410  406.537    1.255    0.127    0.205    0.080    0.891   22.570    5.746
     14.420  406.178    1.346    0.120    0.239    0.080    0.997   22.815    5.404
     14.430  408.855    1.020    0.127    0.239    0.053    0.789   23.526    6.039
     14.440  404.334    1.054    0.127    0.100    0.080    0.929   22.720    5.765
     14.450  404.344    1.357    0.094    0.167    0.106    1.092   21.655    5.427
     14.460  406.628    1.335    0.067    0.067    0.034    0.902   22.650    6.449
     14.470  403.715    1.323    0.094    0.134    0.080    0.956   21.753    6.036
     14.480  403.601    1.213    0.100    0.127    0.080    0.918   22.468    5.868
     14.490  404.773    1.115    0.094    0.254    0.000    1.104   22.176    5.226
     14.500  407.291    1.274    0.134    0.160    0.027    1.141   22.639    5.329
     14.510  405.437    1.259    0.147    0.167    0.080    1.001   22.224    5.722
     14.520  407.456    1.229    0.094    0.172    0.053    0.963   22.509    6.141
     14.530  408.067    1.285    0.120    0.205    0.080    0.903   22.109    5.710
     14.540  406.767    1.081    0.067    0.232    0.053    0.997   21.909    6.044
     14.550  409.890    1.259    0.067    0.201    0.106    1.164   22.671    5.878
     14.560  410.340    1.418    0.160    0.234    0.027    1.069   22.050    5.603
     14.570  410.384    1.176    0.100    0.243    0.106    0.789   21.477    5.638
     14.580  408.032    1.255    0.067    0.167    0.080    0.891   21.720    6.108
     14.590  409.004    0.982    0.087    0.172    0.140    1.054   21.326    5.765
     14.600  408.562    1.248    0.127    0.201    0.080    0.910   21.905    5.699
     14.610  405.857    1.232    0.067    0.234    0.061    1.005   21.119    6.165
     14.620  407.709    1.160    0.027    0.167    0.053    1.111   21.887    6.064
     14.630  405.575    1.206    0.067    0.201    0.080    1.213   21.873    5.906
     14.640  407.386    1.153    0.033    0.100    0.053    1.081   22.353    5.496
     14.650  407.342    1.179    0.067    0.234    0.080    0.990   22.302    5.424
     14.660  407.148    1.179    0.033    0.167    0.027    0.865   23.249    5.718
     14.670  407.163    1.115    0.094    0.167    0.053    1.077   23.004    5.558
     14.680  406.812    1.168    0.000    0.306    0.106    1.046   22.230    5.820
     14.690  407.488    1.232    0.094    0.167    0.080    1.171   22.788    5.922
     14.700  408.631    1.088    0.033    0.201    0.087    1.194   23.351    5.792
     14.710  406.383    1.206    0.100    0.306    0.080    1.115   22.595    5.639
     14.720  404.013    1.141    0.027    0.134    0.027    0.963   22.133    6.021
     14.730  405.941    1.232    0.120    0.127    0.053    0.982   22.707    5.933
     14.740  406.182    1.047    0.120    0.134    0.133    1.062   23.186    5.601
     14.750  403.666    1.320    0.033    0.167    0.027    0.842   22.717    5.718
     14.760  405.599    0.849    0.120    0.306    0.027    0.732   22.773    5.928
     14.770  402.439    1.100    0.154    0.234    0.053    0.777   23.058    5.395
     14.780  401.555    1.179    0.060    0.167    0.027    1.069   22.531    5.575
     14.790  403.908    1.126    0.000    0.234    0.080    0.819   22.972    5.800
     14.800  405.162    1.206    0.100    0.234    0.053    0.963   21.719    6.173
     14.810  403.252    1.259    0.067    0.272    0.053    1.077   21.468    5.653
     14.820  403.954    1.380    0.033    0.205    0.080    1.111   22.047    5.459
     14.830  405.681    1.312    0.134    0.306    0.053    0.944   21.185    5.772
     14.840  402.895    1.301    0.067    0.205    0.053    0.918   21.910    5.581
     14.850  400.719    1.274    0.127    0.234    0.080    0.994   21.271    5.769
     14.860  400.326    1.354    0.094    0.272    0.053    0.804   22.979    5.819
     14.870  400.062    1.301    0.067    0.272    0.027    1.035   22.253    5.075
     14.880  402.323    1.088    0.033    0.134    0.027    0.956   21.515    5.556
     14.890  402.219    1.206    0.067    0.201    0.053    0.990   22.520    5.765
     14.900  400.082    1.115    0.067    0.172    0.080    1.043   22.229    5.520
     14.910  406.548    1.320    0.067    0.201    0.027    0.929   22.838    5.958
     14.920  401.511    1.047    0.033    0.201    0.080    0.838   23.448    5.955
     14.930  400.168    1.206    0.094    0.100    0.027    0.838   22.303    5.408
     14.940  404.222    1.062    0.067    0.239    0.080    0.842   22.540    6.421
     14.950  400.840    1.160    0.067    0.134    0.053    0.963   22.006    5.504
     14.960  399.968    1.001    0.094    0.201    0.053    0.971   21.655    5.699
     14.970  402.321    1.073    0.094    0.239    0.053    0.994   21.859    5.564
     14.980  401.958    1.100    0.127    0.239    0.053    0.952   21.731    5.514
     14.990  402.762    1.396    0.060    0.134    0.027    1.100   22.338    5.679
     15.000  402.251    1.248    0.067    0.160    0.027    1.005   22.285    5.388
     15.010  404.134    1.217    0.067    0.167    0.027    1.141   22.997    5.657
     15.020  401.966    1.285    0.067    0.167    0.080    1.153   22.635    5.815
     15.030  406.946    1.160    0.094    0.134    0.053    1.077   22.856    5.501
     15.040  405.572    1.255    0.067    0.167    0.053    1.051   22.398    5.776
     15.050  406.909    1.213    0.127    0.100    0.053    1.062   24.082    5.935
     15.060  403.324    1.160    0.067    0.201    0.027    1.069   23.261    6.018
     15.070  405.102    1.088    0.120    0.100    0.133    0.986   22.452    5.489
     15.080  407.639    1.206    0.187    0.167    0.106    0.997   22.384    5.613
     15.090  406.763    1.346    0.100    0.067    0.080    1.035   22.860    5.626
     15.100  407.328    1.088    0.127    0.201    0.027    1.039   22.425    5.310
     15.110  406.828    1.153    0.154    0.100    0.027    1.104   22.877    5.189
     15.120  404.660    1.149    0.094    0.100    0.027    1.035   22.541    5.506
     15.130  405.436    1.213    0.033    0.134    0.080    1.194   22.789    5.656
     15.140  401.649    1.134    0.094    0.100    0.027    1.141   22.473    5.652
     15.150  406.609    1.308    0.067    0.100    0.114    1.361   23.116    5.885
     15.160  406.272    1.179    0.100    0.134    0.080    1.270   23.588    5.720
     15.170  402.274    1.232    0.094    0.167    0.053    1.289   22.308    5.585
     15.180  406.452    1.297    0.067    0.100    0.053    1.191   22.577    5.418
     15.190  407.649    1.100    0.067    0.201    0.133    1.422   22.950    5.591
     15.200  410.140    1.274    0.100    0.201    0.053    1.069   23.034    5.685
     15.210  403.145    1.153    0.060    0.100    0.133    1.270   21.973    6.016
     15.220  403.747    1.123    0.033    0.067    0.080    1.259   22.344    5.991
     15.230  401.178    1.073    0.094    0.167    0.080    1.157   21.343    6.147
     15.240  401.670    1.062    0.067    0.167    0.080    1.289   21.990    5.920
     15.250  402.581    1.069    0.127    0.234    0.080    1.361   20.673    5.804
     15.260  401.829    1.308    0.094    0.167    0.080    1.312   21.330    5.478
     15.270  399.083    1.176    0.067    0.134    0.053    1.301   22.457    6.117
     15.280  404.056    1.088    0.060    0.205    0.053    1.190   22.045    5.903
     15.290  403.037    1.115    0.067    0.100    0.053    1.289   21.894    5.669
     15.300  400.307    1.123    0.127    0.172    0.053    1.380   21.973    5.705
     15.310  402.374    0.982    0.067    0.227    0.080    1.202   22.335    5.693
     15.320  403.421    0.956    0.094    0.167    0.053    1.305   22.697    5.741
     15.330  405.046    0.914    0.067    0.234    0.053    1.335   21.397    5.499
     15.340  401.235    1.001    0.094    0.232    0.000    1.358   21.751    5.706
     15.350  401.932    1.187    0.067    0.268    0.053    1.380   22.741    5.685
     15.360  402.480    1.115    0.120    0.167    0.053    1.467   20.679    5.809
     15.370  404.224    1.282    0.194    0.134    0.080    1.419   21.599    5.744
     15.380  405.202    1.350    0.100    0.167    0.027    1.122   21.562    5.366
     15.390  401.026    1.297    0.160    0.167    0.053    1.088   22.577    6.070
     15.400  400.854    1.115    0.134    0.134    0.000    1.490   22.331    5.680
     15.410  404.306    1.282    0.033    0.234    0.133    1.247   22.845    6.094
     15.420  401.630    1.168    0.094    0.272    0.053    1.221   22.149    5.609
     15.430  401.706    1.323    0.134    0.239    0.000    1.202   21.321    5.632
     15.440  401.390    1.176    0.094    0.201    0.080    1.266   22.944    4.885
     15.450  400.955    1.195    0.100    0.167    0.027    1.024   22.176    5.455
     15.460  403.174    1.202    0.094    0.234    0.053    1.430   21.857    5.762
     15.470  403.102    1.213    0.160    0.201    0.091    1.244   21.927    5.832
     15.480  399.088    1.229    0.134    0.234    0.027    1.206   21.686    5.462
     15.490  402.395    1.255    0.261    0.134    0.080    1.551   21.774    6.120
     15.500  399.116    0.956    0.067    0.205    0.053    1.400   21.855    5.532
     15.510  404.276    1.035    0.067    0.201    0.027    1.467   22.557    5.944
     15.520  406.442    1.244    0.194    0.201    0.053    1.347   20.945    6.212
     15.530  403.591    1.509    0.154    0.201    0.027    1.339   22.030    6.541
     15.540  402.714    1.244    0.167    0.234    0.080    1.437   21.625    5.951
     15.550  401.012    1.301    0.160    0.268    0.117    1.194   21.802    6.105
     15.560  401.973    1.274    0.100    0.205    0.080    1.278   21.897    5.326
     15.570  400.795    1.259    0.067    0.167    0.080    1.252   21.742    5.556
     15.580  402.146    1.365    0.134    0.134    0.027    1.244   21.546    5.650
     15.590  399.935    1.221    0.094    0.100    0.027    1.069   21.839    5.632
     15.600  399.617    1.168    0.000    0.167    0.053    1.009   21.846    5.987
     15.610  399.661    1.213    0.067    0.134    0.053    0.944   23.098    5.364
     15.620  400.882    1.134    0.094    0.134    0.053    1.096   22.124    5.926
     15.630  399.375    1.221    0.067    0.167    0.053    1.164   21.811    5.875
     15.640  397.407    1.376    0.100    0.403    0.053    1.039   20.786    5.980
     15.650  403.310    1.452    0.127    0.269    0.027    1.180   22.169    5.846
     15.660  405.564    1.195    0.094    0.167    0.053    0.944   20.852    5.799
     15.670  400.556    1.350    0.067    0.134    0.053    1.058   21.505    5.987
     15.680  402.428    1.285    0.120    0.167    0.053    0.952   21.221    5.920
     15.690  405.061    1.388    0.067    0.067    0.080    1.149   20.705    5.171
     15.700  403.805    1.168    0.154    0.194    0.053    1.130   21.743    5.252
     15.710  400.984    1.168    0.100    0.234    0.080    1.100   20.721    5.779
     15.720  403.563    1.088    0.167    0.201    0.027    1.368   20.633    5.650
     15.730  404.378    1.361    0.100    0.234    0.053    1.278   21.644    5.311
     15.740  399.679    1.373    0.100    0.268    0.000    1.233   21.521    5.629
     15.750  406.776    1.301    0.067    0.100    0.027    1.339   22.534    5.577
     15.760  400.789    1.285    0.100    0.234    0.027    1.373   21.748    5.370
     15.770  400.457    1.396    0.127    0.100    0.027    1.373   21.366    5.431
     15.780  400.813    1.388    0.100    0.194    0.114    1.092   20.555    5.992
     15.790  401.640    1.270    0.067    0.227    0.027    1.259   20.552    5.620
     15.800  403.983    1.301    0.100    0.234    0.027    1.330   21.488    5.597
     15.810  404.207    1.335    0.067    0.167    0.080    1.168   21.168    5.887
     15.820  401.089    1.346    0.067    0.234    0.027    1.229   20.767    5.810
     15.830  398.626    1.388    0.100    0.201    0.053    1.270   20.497    5.749
     15.840  400.724    1.301    0.100    0.261    0.053    1.202   20.456    6.389
     15.850  400.942    1.088    0.100    0.201    0.000    1.161   20.412    6.191
     15.860  402.391    1.494    0.100    0.134    0.053    1.286   20.355    6.487
     15.870  400.799    1.312    0.134    0.459    0.027    1.422   21.608    6.417
     15.880  400.605    1.536    0.100    0.361    0.027    1.327   21.500    5.583
     15.890  400.913    1.274    0.067    0.268    0.027    1.225   21.185    5.586
     15.900  401.128    1.255    0.067    0.497    0.053    1.361   21.448    5.763
     15.910  399.000    1.206    0.100    0.335    0.027    1.388   21.623    5.456
     15.920  402.611    1.308    0.100    0.466    0.027    1.308   21.137    5.610
     15.930  401.426    1.232    0.134    0.399    0.106    1.358   21.581    5.810
     15.940  398.648    1.392    0.100    0.361    0.053    1.077   21.105    5.414
     15.950  399.317    1.312    0.100    0.392    0.027    1.365   20.809    5.577
     15.960  398.887    1.301    0.127    0.433    0.027    1.270   21.015    5.927
     15.970  398.807    1.179    0.134    0.325    0.053    1.361   20.718    5.921
     15.980  396.887    1.327    0.187    0.366    0.080    1.289   20.147    6.021
     15.990  396.944    1.035    0.127    0.493    0.053    1.191   20.838    5.917
     16.000  402.349    1.221    0.134    0.426    0.027    1.210   21.606    5.790
     16.010  400.595    1.232    0.201    0.377    0.053    1.369   21.476    6.269
     16.020  402.473    1.107    0.134    0.287    0.053    1.502   22.424    6.059
     16.030  400.148    1.195    0.067    0.385    0.027    1.327   21.059    5.665
     16.040  400.078    1.176    0.067    0.261    0.106    1.327   20.859    5.400
     16.050  400.546    1.259    0.134    0.202    0.027    1.278   20.826    5.546
     16.060  402.570    1.153    0.261    0.352    0.080    1.395   21.446    5.610
     16.070  397.563    0.982    0.227    0.303    0.133    1.301   20.750    5.775
     16.080  403.587    1.179    0.120    0.329    0.080    1.304   20.750    5.839
     16.090  403.390    1.137    0.134    0.373    0.106    1.282   21.483    6.418
     16.100  405.769    1.016    0.154    0.410    0.080    1.138   20.996    6.107
     16.110  403.801    1.206    0.067    0.388    0.080    1.122   21.698    5.899
     16.120  403.587    1.259    0.120    0.419    0.080    1.062   21.859    5.945
     16.130  403.332    1.213    0.027    0.490    0.053    1.050   21.815    6.099
     16.140  405.926    1.123    0.067    0.408    0.080    1.126   22.610    6.081
     16.150  403.578    1.096    0.087    0.452    0.080    1.160   21.306    5.997
     16.160  403.726    1.081    0.087    0.486    0.133    1.229   20.886    6.407
     16.170  398.137    0.956    0.000    0.392    0.159    1.039   21.306    6.147
     16.180  400.713    1.126    0.120    0.299    0.114    0.884   20.917    5.979
     16.190  401.447    1.160    0.067    0.232    0.027    0.929   21.398    6.135
     16.200  400.755    1.240    0.094    0.359    0.080    1.020   21.164    6.060
     16.210  397.518    1.123    0.060    0.325    0.140    0.785   21.086    5.984
     16.220  403.526    1.153    0.067    0.299    0.027    0.971   21.421    6.597
     16.230  402.987    0.990    0.033    0.301    0.140    0.838   21.378    6.242
     16.240  401.153    0.876    0.033    0.332    0.053    0.800   20.448    6.113
     16.250  402.767    1.179    0.067    0.292    0.133    0.701   20.580    6.077
     16.260  406.029    0.903    0.094    0.456    0.080    0.872   21.045    6.071
     16.270  402.881    1.255    0.067    0.421    0.080    0.979   21.035    6.147
     16.280  399.635    1.028    0.033    0.274    0.053    0.838   21.550    6.184
     16.290  403.980    1.293    0.127    0.261    0.080    0.819   20.465    6.306
     16.300  403.729    1.134    0.033    0.359    0.000    0.819   20.577    6.325
     16.310  400.424    1.244    0.100    0.455    0.027    0.891   20.219    6.190
     16.320  404.518    1.088    0.067    0.419    0.053    0.944   21.512    6.401
     16.330  403.057    1.232    0.060    0.328    0.080    0.785   21.503    6.023
     16.340  407.358    1.051    0.060    0.239    0.053    0.812   20.751    6.119
     16.350  404.032    0.982    0.060    0.272    0.080    0.709   21.063    6.247
     16.360  404.235    1.149    0.060    0.352    0.080    0.823   21.193    6.351
     16.370  406.616    1.524    0.000    0.328    0.027    0.929   21.293    6.518
     16.380  400.514    1.160    0.060    0.363    0.053    1.001   20.326    7.139
     16.390  399.220    1.229    0.067    0.463    0.000    0.899   20.966    6.109
     16.400  401.592    1.179    0.027    0.232    0.080    0.997   21.099    6.219
     16.410  399.627    1.115    0.087    0.394    0.080    0.963   21.280    6.275
     16.420  400.439    1.141    0.087    0.304    0.106    0.865   20.818    6.220
     16.430  399.276    1.123    0.060    0.303    0.106    1.145   20.948    6.046
     16.440  399.734    1.452    0.033    0.269    0.080    0.857   21.365    5.736
     16.450  396.894    1.244    0.060    0.258    0.140    1.149   21.321    5.837
     16.460  400.856    1.153    0.087    0.356    0.053    1.043   20.442    6.519
     16.470  398.011    1.164    0.094    0.251    0.133    0.907   20.507    6.137
     16.480  398.458    1.259    0.120    0.285    0.106    1.013   19.984    5.871
     16.490  399.114    1.164    0.033    0.232    0.186    0.944   20.878    6.026
     16.500  399.004    1.047    0.100    0.303    0.106    0.910   21.225    5.915
     16.510  398.885    1.009    0.094    0.461    0.080    0.910   20.406    5.564
     16.520  399.734    1.153    0.120    0.304    0.080    0.952   20.401    5.929
     16.530  399.931    1.062    0.033    0.345    0.106    0.853   20.417    5.848
     16.540  400.712    1.123    0.067    0.263    0.080    0.967   21.314    5.722
     16.550  400.394    1.141    0.087    0.353    0.091    1.032   20.948    5.555
     16.560  397.957    0.956    0.127    0.169    0.053    0.937   21.582    5.812
     16.570  400.981    1.141    0.120    0.202    0.080    1.085   20.149    5.799
     16.580  400.720    1.339    0.033    0.278    0.053    0.819   20.684    5.879
     16.590  399.877    1.225    0.094    0.274    0.053    0.986   21.170    5.955
     16.600  405.034    0.963    0.067    0.278    0.053    0.785   21.233    5.650
     16.610  401.533    1.043    0.120    0.303    0.053    0.872   21.172    6.320
     16.620  401.212    1.043    0.100    0.359    0.053    0.785   20.467    6.157
     16.630  397.183    1.115    0.067    0.381    0.053    0.884   20.263    6.439
     16.640  397.540    1.206    0.160    0.408    0.080    0.899   19.948    6.159
     16.650  400.820    1.255    0.127    0.481    0.053    0.944   20.843    5.701
     16.660  396.930    1.141    0.067    0.399    0.080    0.925   20.639    5.998
     16.670  398.196    1.115    0.000    0.508    0.027    0.751   20.351    5.735
     16.680  394.248    1.043    0.033    0.523    0.053    0.819   19.575    6.302
     16.690  391.065    1.009    0.060    0.414    0.117    0.948   19.681    5.797
     16.700  396.385    1.016    0.033    0.392    0.027    0.960   20.754    5.997
     16.710  397.890    1.195    0.033    0.515    0.091    0.944   20.310    6.563
     16.720  397.778    1.016    0.087    0.472    0.087    1.005   21.077    5.810
     16.730  394.694    1.141    0.067    0.421    0.000    0.907   19.621    5.488
     16.740  398.031    1.248    0.033    0.325    0.080    1.096   20.164    5.386
     16.750  395.485    1.168    0.000    0.401    0.034    0.944   19.987    5.939
     16.760  397.700    1.020    0.033    0.560    0.053    1.145   20.362    5.614
     16.770  400.077    1.126    0.094    0.488    0.080    1.058   20.291    5.983
     16.780  400.989    1.069    0.033    0.571    0.000    1.122   19.948    5.786
     16.790  400.003    1.482    0.100    0.504    0.106    0.979   19.976    5.835
     16.800  403.988    1.020    0.067    0.476    0.080    1.119   19.969    6.000
     16.810  400.858    1.088    0.033    0.593    0.027    0.944   19.787    5.842
     16.820  400.013    0.990    0.067    0.519    0.000    1.085   20.319    6.088
     16.830  402.397    1.115    0.033    0.459    0.087    1.050   20.477    5.807
     16.840  397.651    1.043    0.000    0.526    0.053    1.187   20.176    6.032
     16.850  396.421    1.179    0.105    0.511    0.080    1.016   19.875    5.684
     16.860  400.012    1.232    0.060    0.516    0.106    1.164   20.230    5.805
     16.870  399.989    1.153    0.033    0.440    0.080    0.891   19.912    5.760
     16.880  398.009    1.202    0.067    0.433    0.080    0.956   20.454    5.763
     16.890  393.379    1.134    0.094    0.435    0.053    1.096   19.821    5.612
     16.900  400.275    1.009    0.000    0.445    0.027    1.058   20.800    5.749
     16.910  395.491    0.993    0.033    0.579    0.053    0.880   19.969    5.678
     16.920  396.654    1.096    0.067    0.519    0.053    1.191   20.055    5.771
     16.930  395.695    1.062    0.033    0.433    0.053    1.058   20.000    5.856
     16.940  397.033    1.141    0.067    0.597    0.053    0.891   19.828    5.678
     16.950  395.559    1.123    0.067    0.470    0.027    1.046   20.529    5.345
     16.960  396.648    1.047    0.100    0.456    0.080    0.918   20.862    5.378
     16.970  400.700    1.217    0.000    0.490    0.106    1.104   20.350    5.767
     16.980  399.509    1.149    0.060    0.469    0.080    0.997   19.358    5.579
     16.990  397.261    1.327    0.060    0.428    0.080    1.134   20.330    5.166
     17.000  400.919    1.221    0.100    0.352    0.080    0.979   21.044    5.821
     17.010  400.828    1.195    0.000    0.508    0.080    0.819   20.237    5.339
     17.020  398.259    1.179    0.033    0.221    0.027    0.849   20.604    5.652
     17.030  397.944    1.229    0.067    0.321    0.027    0.785   20.565    5.652
     17.040  399.836    1.009    0.067    0.488    0.080    1.066   19.960    5.807
     17.050  401.733    1.016    0.087    0.414    0.027    0.937   20.190    5.645
     17.060  396.390    1.115    0.033    0.421    0.053    0.861   20.003    5.760
     17.070  401.779    1.248    0.100    0.401    0.080    1.092   20.926    5.368
     17.080  401.255    0.982    0.067    0.548    0.053    0.933   21.034    5.370
     17.090  400.378    0.884    0.038    0.455    0.027    0.997   21.589    4.954
     17.100  402.273    1.073    0.127    0.373    0.080    0.830   20.644    5.547
     17.110  403.167    1.217    0.027    0.455    0.053    0.747   21.538    5.644
     17.120  400.802    1.096    0.033    0.493    0.080    0.705   20.301    4.752
     17.130  403.445    1.141    0.000    0.395    0.106    0.770   20.716    5.206
     17.140  403.981    0.982    0.060    0.368    0.080    0.603   21.229    5.414
     17.150  396.921    0.903    0.033    0.455    0.053    0.633   20.328    5.452
     17.160  402.235    1.046    0.060    0.462    0.106    0.747   20.455    5.411
     17.170  402.572    1.282    0.060    0.339    0.133    0.459   20.880    5.550
     17.180  402.768    1.270    0.100    0.435    0.106    0.618   21.055    5.299
     17.190  404.498    1.293    0.033    0.339    0.080    0.520   20.866    5.532
     17.200  401.723    1.153    0.033    0.406    0.080    0.717   21.324    5.363
     17.210  400.561    1.176    0.100    0.373    0.133    0.724   20.945    5.743
     17.220  399.130    1.213    0.060    0.301    0.193    0.675   20.378    5.864
     17.230  396.812    1.176    0.038    0.335    0.053    0.705   20.006    5.236
     17.240  399.048    1.134    0.060    0.301    0.080    0.876   20.326    5.858
     17.250  399.332    1.073    0.000    0.368    0.080    0.849   19.077    5.662
     17.260  398.354    1.153    0.033    0.368    0.114    0.759   20.540    5.357
     17.270  401.191    1.259    0.033    0.428    0.072    0.607   20.506    5.560
     17.280  406.888    1.221    0.060    0.402    0.106    0.690   20.414    5.436
     17.290  401.851    1.141    0.027    0.368    0.117    0.539   20.831    5.446
     17.300  400.382    1.095    0.000    0.368    0.080    0.565   20.058    5.562
     17.310  396.506    1.232    0.033    0.435    0.053    0.520   20.663    5.125
     17.320  397.353    1.293    0.000    0.502    0.080    0.664   20.000    5.414
     17.330  394.510    1.334    0.027    0.368    0.133    0.785   20.133    6.014
     17.340  398.624    1.221    0.000    0.335    0.053    0.626   19.939    5.784
     17.350  403.523    1.141    0.064    0.368    0.133    0.679   20.083    5.969
     17.360  399.308    1.301    0.027    0.335    0.133    0.740   20.001    5.198
     17.370  396.345    1.240    0.038    0.335    0.053    0.687   19.721    5.374
     17.380  401.216    1.206    0.060    0.335    0.159    0.622   20.746    5.746
     17.390  399.241    1.195    0.033    0.373    0.080    0.413   19.911    5.714
     17.400  401.590    1.096    0.127    0.373    0.027    0.675   20.097    5.750
     17.410  398.652    1.206    0.060    0.335    0.027    0.538   19.764    6.071
     17.420  401.693    1.452    0.033    0.301    0.080    0.508   20.099    5.885
     17.430  400.150    1.255    0.027    0.301    0.159    0.773   19.424    6.234
     17.440  402.330    1.141    0.098    0.335    0.159    0.705   20.129    5.295
     17.450  398.475    1.248    0.000    0.335    0.133    0.649   19.299    5.231
     17.460  394.041    1.164    0.033    0.301    0.061    0.690   19.236    5.886
     17.470  402.232    1.153    0.000    0.272    0.053    0.637   20.065    6.134
     17.480  401.217    1.270    0.138    0.268    0.080    0.819   19.969    6.054
     17.490  399.592    1.047    0.038    0.234    0.053    0.800   19.710    6.061
     17.500  399.329    1.248    0.071    0.268    0.106    0.762   19.615    5.577
     17.510  400.528    1.255    0.105    0.268    0.053    0.732   19.727    6.497
     17.520  398.426    1.357    0.033    0.234    0.027    0.759   20.360    5.669
     17.530  399.194    1.016    0.033    0.301    0.106    0.603   19.214    6.098
     17.540  399.088    1.176    0.000    0.167    0.080    0.550   19.731    6.146
     17.550  399.835    1.054    0.000    0.201    0.167    0.550   19.302    6.243
     17.560  397.812    1.009    0.000    0.268    0.053    0.603   19.236    6.303
     17.570  397.615    1.115    0.000    0.335    0.080    0.724   20.187    5.584
     17.580  398.737    1.153    0.000    0.268    0.053    0.493   19.554    6.132
     17.590  397.510    1.062    0.000    0.167    0.053    0.546   20.014    6.288
     17.600  399.017    1.009    0.000    0.301    0.053    0.520   19.283    5.320
     17.610  400.751    1.149    0.067    0.301    0.133    0.599   20.143    5.959
     17.620  401.872    1.202    0.033    0.234    0.080    0.713   19.980    5.540
     17.630  398.504    1.035    0.000    0.167    0.027    0.675   19.976    5.782
     17.640  399.837    1.069    0.000    0.167    0.053    0.652   20.098    6.004
     17.650  400.579    1.115    0.033    0.172    0.080    0.660   19.147    6.279
     17.660  398.572    1.187    0.033    0.268    0.106    0.671   19.642    5.813
     17.670  401.769    1.134    0.000    0.268    0.053    0.660   19.424    5.528
     17.680  404.026    0.993    0.033    0.368    0.080    0.751   19.847    5.844
     17.690  402.864    1.251    0.067    0.268    0.106    0.933   19.278    6.577
     17.700  401.781    1.062    0.027    0.301    0.080    0.701   19.638    6.331
     17.710  398.108    1.225    0.027    0.272    0.053    0.618   19.796    5.687
     17.720  397.083    1.392    0.064    0.335    0.186    0.785   20.244    5.498
     17.730  396.013    1.392    0.033    0.339    0.053    0.523   20.310    5.726
     17.740  398.045    1.335    0.000    0.373    0.064    0.520   20.132    5.578
     17.750  399.212    1.195    0.027    0.268    0.080    0.565   19.695    5.597
     17.760  400.433    1.312    0.033    0.301    0.053    0.777   19.266    5.678
     17.770  397.152    1.392    0.000    0.335    0.106    0.762   19.278    5.090
     17.780  401.899    1.062    0.000    0.335    0.064    0.504   19.160    5.588
     17.790  397.866    1.035    0.027    0.301    0.027    0.690   20.169    5.575
     17.800  397.616    1.209    0.000    0.301    0.080    0.637   18.595    5.693
     17.810  399.486    1.126    0.033    0.402    0.053    0.607   19.772    5.484
     17.820  401.797    1.373    0.033    0.234    0.027    0.679   20.543    5.957
     17.830  400.822    1.141    0.000    0.373    0.000    0.610   19.612    5.321
     17.840  403.646    1.350    0.067    0.201    0.106    0.550   19.530    5.751
     17.850  400.308    1.228    0.067    0.373    0.027    0.664   20.166    5.970
     17.860  398.927    1.365    0.033    0.201    0.053    0.766   20.338    6.058
     17.870  396.955    1.468    0.033    0.167    0.000    0.793   20.294    5.897
     17.880  394.965    1.285    0.000    0.234    0.000    0.671   19.697    5.632
     17.890  395.657    1.213    0.000    0.167    0.000    0.652   20.209    6.168
     17.900  397.075    1.335    0.060    0.201    0.053    0.610   20.482    5.262
     17.910  395.226    1.452    0.000    0.205    0.027    0.743   21.379    5.608
     17.920  399.217    1.339    0.038    0.234    0.080    0.766   20.531    5.671
     17.930  398.873    1.373    0.027    0.268    0.080    0.777   20.749    5.487
     17.940  403.061    1.335    0.071    0.430    0.027    0.876   21.076    5.806
     17.950  398.149    1.445    0.033    0.201    0.027    0.664   19.910    5.517
     17.960  399.903    1.426    0.033    0.301    0.080    0.664   20.547    5.778
     17.970  401.006    1.339    0.000    0.234    0.053    0.872   20.989    5.807
     17.980  404.080    1.274    0.060    0.406    0.027    0.812   20.625    5.619
     17.990  403.208    1.415    0.033    0.335    0.027    0.902   20.749    5.672
     18.000  402.292    1.221    0.000    0.361    0.053    0.743   20.339    6.214
     18.010  401.559    1.255    0.033    0.268    0.106    0.948   20.894    6.212
     18.020  404.343    1.297    0.033    0.232    0.080    0.812   20.974    5.538
     18.030  399.737    1.195    0.033    0.294    0.106    0.645   20.896    5.434
     18.040  399.278    1.274    0.000    0.306    0.080    0.717   20.650    5.952
     18.050  399.560    1.426    0.071    0.366    0.106    0.804   20.924    5.598
     18.060  402.150    1.388    0.060    0.234    0.080    0.717   20.732    5.247
     18.070  406.320    1.248    0.033    0.201    0.080    0.671   21.169    5.996
     18.080  402.344    0.956    0.033    0.201    0.000    0.687   20.398    6.064
     18.090  399.891    1.221    0.033    0.299    0.080    0.633   21.079    5.714
     18.100  398.346    1.149    0.033    0.306    0.027    0.592   20.900    6.022
     18.110  399.985    1.195    0.033    0.370    0.053    0.652   21.001    5.680
     18.120  400.941    1.179    0.033    0.359    0.027    0.542   19.983    6.175
     18.130  400.447    1.487    0.067    0.272    0.053    0.607   19.939    6.053
     18.140  400.432    1.387    0.033    0.368    0.000    0.425   20.879    6.396
     18.150  403.838    1.346    0.060    0.301    0.034    0.584   21.088    6.613
     18.160  404.007    1.320    0.000    0.268    0.080    0.671   20.295    6.170
     18.170  404.794    1.323    0.027    0.261    0.000    0.398   20.842    5.832
     18.180  404.816    1.354    0.000    0.167    0.027    0.539   20.619    6.141
     18.190  401.186    1.206    0.000    0.201    0.061    0.467   20.831    6.170
     18.200  400.217    1.115    0.000    0.201    0.027    0.573   20.860    6.160
     18.210  400.033    1.320    0.000    0.194    0.027    0.444   20.481    5.567
     18.220  398.563    1.323    0.000    0.134    0.027    0.470   21.083    5.441
     18.230  399.211    1.141    0.000    0.167    0.000    0.520   20.676    5.769
     18.240  397.356    1.206    0.027    0.194    0.027    0.663   21.291    5.359
     18.250  398.146    1.179    0.000    0.368    0.027    0.546   20.033    5.649
     18.260  398.604    1.255    0.000    0.234    0.091    0.622   19.890    5.085
     18.270  401.274    1.149    0.000    0.201    0.027    0.485   21.359    5.856
     18.280  403.510    1.399    0.000    0.301    0.027    0.660   21.542    5.498
     18.290  403.939    1.202    0.000    0.160    0.027    0.713   21.280    5.973
     18.300  404.159    1.308    0.000    0.234    0.000    0.584   20.990    5.567
     18.310  401.376    1.221    0.000    0.299    0.061    0.538   21.070    5.384
     18.320  405.033    1.115    0.000    0.268    0.000    0.637   21.456    6.283
     18.330  401.883    0.956    0.000    0.370    0.027    0.747   20.929    5.627
     18.340  404.143    1.141    0.067    0.261    0.170    0.713   20.378    6.111
     18.350  402.431    1.282    0.027    0.201    0.053    0.675   20.082    6.755
     18.360  401.724    1.195    0.000    0.234    0.053    0.576   20.270    6.459
     18.370  403.471    1.035    0.027    0.205    0.027    0.618   20.589    5.712
     18.380  406.945    1.088    0.000    0.261    0.053    0.626   20.783    6.277
     18.390  404.066    1.009    0.033    0.335    0.053    0.705   20.677    5.852
     18.400  404.723    1.009    0.027    0.234    0.053    0.664   21.569    5.680
     18.410  402.878    1.354    0.033    0.301    0.053    0.660   20.703    5.973
     18.420  404.200    1.232    0.000    0.414    0.027    0.645   21.216    6.040
     18.430  402.718    1.285    0.033    0.301    0.080    0.759   21.544    5.950
     18.440  404.908    1.274    0.000    0.268    0.080    0.539   21.447    6.056
     18.450  402.372    0.956    0.000    0.268    0.027    0.546   21.467    5.447
     18.460  406.224    1.168    0.033    0.301    0.080    0.853   21.832    5.778
     18.470  405.803    1.100    0.000    0.396    0.027    0.641   21.083    5.905
     18.480  401.577    1.153    0.000    0.336    0.027    0.538   20.060    6.034
     18.490  401.079    1.217    0.000    0.373    0.053    0.523   21.041    5.984
     18.500  407.029    1.195    0.067    0.227    0.080    0.554   22.171    5.730
     18.510  405.976    1.202    0.033    0.234    0.053    0.785   21.578    6.076
     18.520  403.345    1.229    0.033    0.205    0.080    0.717   20.816    5.428
     18.530  402.832    1.498    0.000    0.100    0.080    0.895   19.802    5.498
     18.540  405.533    1.327    0.067    0.268    0.053    0.713   20.596    5.472
     18.550  406.280    1.282    0.000    0.167    0.053    0.493   21.513    5.976
     18.560  404.459    1.410    0.000    0.201    0.053    0.694   22.089    5.429
     18.570  401.424    1.304    0.033    0.067    0.080    0.679   20.739    6.199
     18.580  403.969    1.255    0.033    0.167    0.080    0.929   21.327    5.920
     18.590  403.554    1.376    0.000    0.067    0.080    0.664   21.180    5.799
     18.600  403.282    1.399    0.033    0.134    0.053    0.641   20.848    5.835
     18.610  404.039    1.179    0.033    0.033    0.027    0.724   21.959    5.772
     18.620  401.129    1.259    0.071    0.134    0.106    0.652   20.486    5.943
     18.630  403.285    1.157    0.100    0.167    0.053    0.671   20.831    5.456
     18.640  399.853    1.206    0.000    0.201    0.053    0.846   20.973    5.608
     18.650  406.806    1.221    0.033    0.272    0.053    0.838   21.599    5.663
     18.660  403.032    1.202    0.033    0.100    0.053    0.807   21.799    5.812
     18.670  402.529    1.213    0.067    0.100    0.053    0.652   20.412    5.810
     18.680  403.076    1.354    0.033    0.100    0.080    0.758   20.332    5.443
     18.690  404.589    1.202    0.000    0.268    0.000    0.485   20.449    6.022
     18.700  401.870    1.278    0.033    0.100    0.027    0.546   20.825    5.375
     18.710  402.992    1.559    0.027    0.033    0.053    0.448   21.516    5.402
     18.720  404.164    1.456    0.000    0.100    0.080    0.747   20.553    6.065
     18.730  406.536    1.339    0.038    0.067    0.000    0.762   21.401    5.772
     18.740  402.862    1.206    0.000    0.167    0.000    0.664   21.101    5.796
     18.750  404.964    1.202    0.033    0.167    0.000    0.573   20.736    6.194
     18.760  403.278    1.009    0.038    0.100    0.038    0.538   20.621    6.027
     18.770  403.036    1.126    0.033    0.167    0.053    0.804   20.703    6.379
     18.780  404.047    1.062    0.033    0.094    0.000    0.895   19.884    6.410
     18.790  403.166    1.323    0.033    0.067    0.027    0.812   21.414    6.715
     18.800  406.561    1.255    0.000    0.100    0.000    0.637   21.136    6.391
     18.810  403.807    1.293    0.033    0.134    0.080    0.713   20.585    6.539
     18.820  402.982    1.229    0.094    0.067    0.053    0.804   21.162    6.383
     18.830  400.972    1.088    0.067    0.033    0.000    0.705   20.383    6.094
     18.840  398.976    1.274    0.033    0.000    0.053    0.732   20.931    5.918
     18.850  406.289    1.176    0.033    0.100    0.080    0.865   21.993    6.062
     18.860  408.110    1.248    0.027    0.100    0.053    0.751   22.023    5.594
     18.870  403.553    1.153    0.027    0.033    0.000    0.671   20.944    6.022
     18.880  400.222    1.255    0.033    0.100    0.080    0.736   20.766    6.119
     18.890  403.935    1.126    0.033    0.100    0.080    0.751   22.462    5.873
     18.900  399.545    1.062    0.027    0.067    0.080    0.830   21.442    5.726
     18.910  400.337    1.126    0.027    0.100    0.053    0.853   21.402    6.214
     18.920  403.917    1.062    0.060    0.138    0.106    0.758   22.111    6.294
     18.930  403.504    1.176    0.000    0.167    0.106    0.918   20.936    5.466
     18.940  399.719    1.251    0.027    0.100    0.106    0.902   20.510    5.651
     18.950  399.864    1.141    0.000    0.134    0.133    0.812   21.377    5.248
     18.960  402.083    1.096    0.027    0.201    0.080    0.876   21.444    5.100
     18.970  401.793    1.339    0.038    0.134    0.080    0.830   21.626    5.778
     18.980  401.008    1.301    0.000    0.100    0.053    0.740   20.264    5.524
     18.990  406.110    1.312    0.033    0.172    0.053    0.815   22.101    5.762
     19.000  399.985    1.255    0.033    0.134    0.080    0.865   20.184    5.801
     19.010  400.038    1.479    0.000    0.100    0.080    0.918   20.731    5.512
     19.020  398.298    1.365    0.000    0.100    0.053    0.747   20.777    5.096
     19.030  399.068    1.213    0.060    0.067    0.027    0.758   20.785    5.242
     19.040  403.170    1.240    0.067    0.100    0.053    0.884   21.472    5.063
     19.050  404.689    1.176    0.033    0.100    0.080    0.899   20.670    5.523
     19.060  406.464    1.248    0.033    0.067    0.027    0.823   20.993    5.734
     19.070  401.522    1.274    0.033    0.201    0.080    0.777   20.172    5.277
     19.080  402.501    1.407    0.071    0.100    0.027    0.812   21.508    5.469
     19.090  404.865    1.206    0.000    0.100    0.106    0.610   20.997    5.526
     19.100  404.297    1.434    0.064    0.067    0.133    0.671   21.296    5.161
     19.110  400.696    1.365    0.000    0.067    0.133    0.618   21.079    5.124
     19.120  398.542    1.221    0.027    0.100    0.027    0.758   21.082    5.254
     19.130  403.268    1.088    0.060    0.100    0.080    0.758   21.336    5.049
     19.140  399.177    1.141    0.094    0.100    0.080    0.717   21.320    5.272
     19.150  400.668    1.267    0.105    0.134    0.106    0.732   21.203    5.116
     19.160  398.216    1.168    0.038    0.167    0.080    0.520   21.504    5.248
     19.170  397.754    1.062    0.000    0.100    0.053    0.618   20.878    5.570
     19.180  397.916    1.403    0.071    0.067    0.106    0.557   21.381    5.324
     19.190  398.808    1.331    0.027    0.000    0.053    0.649   21.662    5.591
     19.200  399.761    1.195    0.000    0.100    0.027    0.538   21.769    5.267
     19.210  399.929    1.335    0.038    0.067    0.080    0.690   21.283    6.128
     19.220  395.656    1.248    0.000    0.067    0.027    0.652   21.485    5.282
     19.230  400.869    1.339    0.000    0.067    0.053    0.520   20.989    5.305
     19.240  395.190    1.047    0.000    0.100    0.027    0.626   20.953    5.722
     19.250  400.749    1.141    0.033    0.067    0.053    0.406   21.854    5.796
     19.260  399.539    1.168    0.033    0.067    0.053    0.512   22.145    5.396
     19.270  400.143    1.248    0.033    0.033    0.027    0.501   21.800    4.924
     19.280  401.117    1.062    0.000    0.033    0.080    0.523   22.189    5.121
     19.290  401.375    1.115    0.000    0.134    0.053    0.705   22.095    5.501
     19.300  397.150    1.312    0.000    0.067    0.080    0.615   21.003    5.487
     19.310  399.449    1.179    0.000    0.100    0.027    0.485   21.141    5.348
     19.320  398.962    1.168    0.033    0.033    0.027    0.584   20.524    5.690
     19.330  400.753    1.145    0.067    0.033    0.053    0.865   20.966    5.391
     19.340  401.362    1.168    0.000    0.033    0.027    0.565   21.498    5.316
     19.350  401.441    1.229    0.033    0.033    0.027    0.690   21.326    5.446
     19.360  400.010    1.043    0.033    0.033    0.080    0.902   21.062    5.795
     19.370  400.176    1.107    0.000    0.067    0.080    0.812   20.781    5.787
     19.380  398.311    1.179    0.060    0.100    0.027    1.100   21.194    5.815
     19.390  401.402    1.195    0.000    0.067    0.053    0.963   22.017    5.560
     19.400  401.449    1.354    0.000    0.201    0.053    1.043   21.375    6.031
     19.410  398.154    1.388    0.027    0.201    0.080    0.838   22.146    5.567
     19.420  401.969    1.487    0.038    0.100    0.053    1.024   21.681    5.770
     19.430  399.733    1.365    0.094    0.100    0.080    0.682   21.164    5.670
     19.440  405.708    1.380    0.033    0.167    0.106    0.997   21.739    5.860
     19.450  400.218    1.016    0.038    0.134    0.080    1.043   21.027    5.686
     19.460  398.814    1.195    0.027    0.100    0.133    1.043   21.468    5.881
     19.470  401.719    1.153    0.038    0.134    0.053    0.849   22.341    5.707
     19.480  403.102    1.380    0.038    0.100    0.080    0.918   21.859    5.635
     19.490  404.227    1.361    0.000    0.067    0.080    0.902   22.289    5.917
     19.500  403.979    1.308    0.033    0.134    0.053    0.902   22.262    5.885
     19.510  402.376    1.168    0.027    0.201    0.053    0.849   21.785    6.328
     19.520  404.870    1.339    0.000    0.067    0.053    0.690   21.369    6.068
     19.530  404.408    1.403    0.033    0.067    0.053    0.819   22.190    5.484
     19.540  403.152    1.149    0.000    0.167    0.080    0.754   22.008    5.542
     19.550  400.784    1.073    0.033    0.033    0.080    0.701   22.150    6.039
     19.560  399.421    1.206    0.027    0.067    0.080    0.857   21.094    5.914
     19.570  400.011    1.195    0.038    0.201    0.053    0.853   21.049    5.533
     19.580  398.516    1.115    0.067    0.033    0.106    0.808   21.243    5.151
     19.590  399.502    1.373    0.000    0.067    0.106    0.846   21.148    5.644
     19.600  402.969    1.229    0.033    0.033    0.080    0.849   20.544    5.586
     19.610  400.874    1.134    0.000    0.100    0.027    1.088   21.144    5.820
     19.620  400.955    1.240    0.033    0.167    0.053    0.956   22.353    5.914
     19.630  405.719    1.213    0.033    0.134    0.000    0.876   22.096    5.625
     19.640  405.185    1.441    0.127    0.134    0.053    0.865   20.774    5.753
     19.650  403.872    1.339    0.000    0.167    0.080    0.849   22.300    5.964
     19.660  407.034    1.513    0.033    0.134    0.027    0.853   21.557    5.573
     19.670  402.517    1.585    0.033    0.067    0.027    1.104   21.457    5.649
     19.680  404.988    1.365    0.033    0.033    0.080    0.917   22.018    6.033
     19.690  407.013    1.403    0.033    0.134    0.053    1.001   21.526    5.889
     19.700  404.977    1.312    0.000    0.100    0.027    0.990   21.622    5.279
     19.710  399.599    1.267    0.033    0.100    0.000    1.085   20.739    5.287
     19.720  406.166    1.187    0.000    0.067    0.000    0.918   21.706    5.892
     19.730  400.749    1.248    0.000    0.033    0.053    1.005   20.836    5.471
     19.740  405.963    1.341    0.000    0.100    0.000    0.887   21.340    5.557
     19.750  405.074    1.270    0.033    0.134    0.053    0.811   21.563    6.350
     19.760  402.137    1.168    0.067    0.000    0.027    0.876   20.774    5.966
     19.770  401.589    1.221    0.000    0.100    0.000    0.751   21.103    5.975
     19.780  403.023    1.407    0.000    0.067    0.000    0.807   22.214    5.599
     19.790  399.500    1.304    0.000    0.167    0.000    0.838   21.889    5.307
     19.800  401.469    1.123    0.000    0.100    0.053    0.823   22.251    5.386
     19.810  403.160    1.285    0.094    0.067    0.027    0.963   21.988    5.496
     19.820  403.278    1.217    0.000    0.067    0.027    0.789   22.383    5.689
     19.830  401.565    1.248    0.033    0.100    0.053    0.891   21.629    6.035
     19.840  405.313    1.327    0.000    0.100    0.000    0.929   21.799    5.896
     19.850  405.115    1.335    0.038    0.100    0.027    0.857   21.533    6.211
     19.860  403.040    1.168    0.000    0.134    0.027    0.884   22.156    5.889
     19.870  404.828    1.195    0.000    0.134    0.053    0.895   22.336    5.892
     19.880  399.115    1.327    0.033    0.067    0.053    0.937   21.895    5.623
     19.890  401.168    1.221    0.094    0.100    0.027    0.902   21.203    5.919
     19.900  400.496    1.301    0.000    0.234    0.027    0.955   21.103    5.241
     19.910  401.197    1.168    0.060    0.167    0.027    1.012   21.576    5.385
     19.920  400.927    1.248    0.033    0.134    0.053    0.876   21.079    5.477
     19.930  404.015    1.339    0.033    0.205    0.027    1.031   21.292    5.372
     19.940  403.867    1.244    0.071    0.234    0.027    0.849   20.115    5.701
     19.950  403.588    1.168    0.033    0.201    0.080    1.035   21.475    6.154
     19.960  400.194    1.206    0.071    0.167    0.080    0.853   21.388    5.707
     19.970  399.659    1.278    0.071    0.100    0.053    0.952   20.840    5.514
     19.980  404.358    1.304    0.071    0.134    0.027    0.918   20.613    5.452
     19.990  404.744    1.115    0.033    0.100    0.053    0.921   22.249    5.405
     20.000  400.288    1.373    0.033    0.100    0.053    1.032   19.878    5.492
     20.010  404.856    1.137    0.060    0.100    0.000    0.963   21.991    5.545
     20.020  401.810    1.251    0.060    0.100    0.027    0.910   21.100    6.206
     20.030  403.295    1.339    0.033    0.033    0.106    0.823   20.507    5.502
     20.040  400.715    1.589    0.071    0.067    0.053    0.956   19.630    5.354
     20.050  397.145    1.460    0.033    0.067    0.080    1.134   19.361    5.817
     20.060  397.594    1.115    0.033    0.134    0.000    0.868   19.540    6.159
     20.070  400.806    1.062    0.033    0.134    0.000    0.956   20.486    6.084
     20.080  399.791    1.126    0.033    0.100    0.027    1.111   20.650    6.132
     20.090  401.940    1.213    0.067    0.134    0.053    0.971   20.067    5.772
     20.100  404.768    0.963    0.033    0.134    0.027    0.929   20.631    5.765
     20.110  400.724    1.456    0.033    0.067    0.000    1.069   20.762    5.790
     20.120  400.299    1.434    0.033    0.134    0.053    0.925   20.977    5.871
     20.130  404.946    1.460    0.033    0.134    0.053    1.187   20.654    5.655
     20.140  399.277    1.445    0.033    0.067    0.027    0.937   20.481    5.526
     20.150  400.897    1.248    0.071    0.067    0.027    0.979   21.244    5.666
     20.160  402.537    1.240    0.033    0.000    0.080    0.971   20.671    5.750
     20.170  398.968    1.426    0.033    0.167    0.027    1.156   20.580    5.481
     20.180  399.820    1.248    0.067    0.000    0.080    0.831   20.059    5.519
     20.190  406.564    1.399    0.033    0.134    0.053    1.111   20.520    5.821
     20.200  399.533    1.373    0.098    0.100    0.053    0.990   20.300    5.482
     20.210  402.796    1.320    0.071    0.033    0.027    1.152   20.253    5.942
     20.220  403.836    1.115    0.033    0.067    0.053    1.145   20.509    6.041
     20.230  405.021    1.376    0.033    0.033    0.053    0.948   20.466    5.545
     20.240  400.864    1.301    0.033    0.067    0.027    0.910   20.634    5.416
     20.250  405.778    1.069    0.033    0.100    0.080    1.153   21.194    5.374
     20.260  401.376    1.259    0.071    0.000    0.027    1.111   20.722    5.795
     20.270  401.484    1.206    0.033    0.033    0.027    1.009   21.551    6.022
     20.280  404.321    1.418    0.033    0.000    0.053    0.895   21.398    5.572
     20.290  405.931    1.267    0.067    0.067    0.053    0.925   21.877    5.612
     20.300  402.298    1.346    0.071    0.000    0.053    1.065   21.191    5.616
     20.310  401.845    1.346    0.000    0.000    0.027    1.043   21.936    5.994
     20.320  399.238    1.293    0.033    0.033    0.080    1.077   20.812    6.068
     20.330  401.983    1.399    0.033    0.100    0.000    0.861   21.424    5.608
     20.340  399.287    1.384    0.033    0.067    0.053    0.823   21.236    5.817
     20.350  395.130    1.232    0.067    0.067    0.027    0.823   21.282    6.435
     20.360  398.471    1.312    0.105    0.033    0.000    1.005   21.827    5.782
     20.370  397.500    1.388    0.033    0.100    0.000    0.777   20.172    5.486
     20.380  401.405    1.327    0.033    0.033    0.027    0.891   21.042    5.370
     20.390  399.424    1.179    0.067    0.033    0.053    0.671   20.668    5.695
     20.400  400.384    1.221    0.000    0.000    0.027    0.679   21.370    5.624
     20.410  399.923    1.441    0.033    0.000    0.027    1.050   20.687    5.509
     20.420  398.058    1.107    0.000    0.033    0.027    0.830   20.477    5.540
     20.430  403.974    1.327    0.033    0.000    0.027    0.895   21.102    5.984
     20.440  398.677    1.285    0.033    0.000    0.000    0.974   20.757    5.656
     20.450  398.128    1.274    0.067    0.067    0.027    0.899   21.445    5.743
     20.460  403.232    1.479    0.033    0.067    0.027    0.857   20.030    5.726
     20.470  397.427    1.115    0.000    0.067    0.053    0.907   20.537    5.781
     20.480  401.619    1.316    0.067    0.094    0.053    0.842   20.344    6.239
     20.490  398.672    1.301    0.067    0.067    0.000    0.690   19.713    6.270
     20.500  401.791    1.312    0.033    0.100    0.000    0.861   19.925    5.983
     20.510  398.581    1.339    0.067    0.100    0.053    0.573   20.231    5.950
     20.520  403.686    1.115    0.127    0.033    0.027    0.656   20.292    5.971
     20.530  399.968    1.285    0.067    0.067    0.027    0.679   20.630    5.788
     20.540  394.887    1.301    0.071    0.033    0.027    0.739   21.188    5.988
     20.550  395.602    1.308    0.033    0.000    0.027    0.717   20.721    5.564
     20.560  397.257    1.282    0.033    0.067    0.000    0.626   20.724    5.545
     20.570  398.684    1.312    0.033    0.067    0.053    0.690   20.403    5.840
     20.580  399.168    1.126    0.033    0.134    0.053    0.687   20.890    5.697
     20.590  397.434    1.047    0.000    0.033    0.080    0.667   19.986    5.616
     20.600  396.629    1.195    0.060    0.172    0.027    0.777   20.183    5.776
     20.610  397.345    1.195    0.067    0.100    0.000    0.751   20.478    5.623
     20.620  403.507    1.312    0.033    0.194    0.027    0.812   20.495    5.823
     20.630  402.065    1.301    0.000    0.067    0.027    0.713   20.467    6.007
     20.640  403.055    1.285    0.067    0.067    0.027    0.626   20.819    5.194
     20.650  398.735    1.270    0.067    0.033    0.053    0.637   20.513    5.599
     20.660  402.064    1.168    0.071    0.067    0.080    0.698   20.352    5.406
     20.670  402.089    1.141    0.033    0.167    0.000    0.754   20.702    5.492
     20.680  404.805    1.301    0.067    0.033    0.027    0.671   21.080    5.570
     20.690  398.007    1.100    0.000    0.105    0.027    0.807   20.450    5.262
     20.700  403.241    1.202    0.033    0.172    0.080    0.876   21.574    5.619
     20.710  401.630    1.221    0.033    0.138    0.080    0.971   21.248    5.231
     20.720  406.620    1.327    0.060    0.100    0.053    0.717   20.494    5.522
     20.730  407.012    1.160    0.000    0.067    0.000    0.732   21.066    5.589
     20.740  403.466    1.206    0.033    0.167    0.027    0.827   21.307    5.556
     20.750  405.730    1.141    0.000    0.067    0.027    0.838   20.676    5.676
     20.760  405.262    1.399    0.000    0.100    0.027    0.891   20.756    5.957
     20.770  405.947    1.195    0.033    0.134    0.000    0.762   21.392    6.091
     20.780  406.455    1.475    0.033    0.094    0.053    0.777   21.815    5.556
     20.790  406.013    1.232    0.000    0.067    0.027    0.807   20.377    5.991
     20.800  402.357    1.179    0.000    0.033    0.053    0.527   21.221    5.347
     20.810  403.828    1.213    0.000    0.100    0.053    0.721   20.801    5.509
     20.820  405.515    1.206    0.033    0.067    0.080    0.705   21.206    5.619
     20.830  403.102    1.399    0.033    0.033    0.053    0.671   20.714    5.811
     20.840  403.061    1.176    0.060    0.067    0.080    0.584   20.502    5.769
     20.850  400.099    1.206    0.071    0.100    0.027    0.637   21.056    5.486
     20.860  401.245    1.376    0.000    0.067    0.064    0.671   20.468    5.527
     20.870  401.423    1.471    0.000    0.067    0.027    0.592   21.425    5.932
     20.880  399.162    1.195    0.064    0.000    0.080    0.546   21.344    5.428
     20.890  404.770    1.248    0.033    0.033    0.027    0.724   21.160    5.927
     20.900  401.948    1.217    0.033    0.000    0.053    0.686   21.245    5.797
     20.910  402.084    1.429    0.067    0.067    0.000    0.671   21.251    6.350
     20.920  402.525    1.354    0.033    0.000    0.027    0.584   21.742    5.750
     20.930  402.408    1.176    0.067    0.033    0.053    0.599   20.689    6.217
     20.940  407.525    1.365    0.067    0.167    0.000    0.705   21.124    6.455
     20.950  403.640    1.388    0.067    0.033    0.027    0.633   21.351    6.521
     20.960  402.559    1.418    0.033    0.134    0.053    0.698   20.474    6.838
     20.970  403.821    1.505    0.000    0.067    0.080    0.512   20.311    6.862
     20.980  402.256    1.445    0.033    0.033    0.080    0.724   21.269    6.123
     20.990  404.694    1.566    0.000    0.033    0.038    0.554   20.828    6.794
     21.000  406.656    1.365    0.033    0.100    0.053    0.534   21.728    6.623
     21.010  404.457    1.354    0.067    0.033    0.027    0.633   21.426    6.838
     21.020  401.102    1.388    0.033    0.033    0.080    0.531   21.090    6.784
     21.030  401.263    1.392    0.033    0.033    0.080    0.527   21.217    6.843
     21.040  399.669    1.255    0.000    0.033    0.080    0.467   20.102    6.889
     21.050  404.375    1.229    0.000    0.033    0.027    0.622   20.898    7.017
     21.060  404.891    1.415    0.067    0.100    0.080    0.682   21.650    6.834
     21.070  399.360    1.232    0.000    0.033    0.027    0.774   20.452    6.791
     21.080  404.177    1.505    0.033    0.067    0.027    0.687   21.059    6.772
     21.090  406.071    1.399    0.033    0.033    0.106    0.645   21.357    6.348
     21.100  401.994    1.521    0.033    0.067    0.080    0.637   20.084    6.666
     21.110  406.141    1.259    0.033    0.067    0.080    0.709   20.116    6.806
     21.120  405.223    1.312    0.027    0.100    0.133    0.615   20.616    6.561
     21.130  403.618    1.312    0.033    0.127    0.080    0.607   20.721    6.462
     21.140  404.259    1.471    0.033    0.033    0.053    0.629   21.504    6.539
     21.150  399.638    1.164    0.033    0.033    0.038    0.690   20.848    6.876
     21.160  404.543    1.202    0.060    0.033    0.080    0.690   20.261    6.857
     21.170  404.386    1.282    0.033    0.100    0.027    0.629   20.908    5.878
     21.180  402.549    1.255    0.033    0.100    0.053    0.671   20.632    5.970
     21.190  400.263    1.073    0.033    0.234    0.000    0.679   19.916    6.727
     21.200  401.397    1.346    0.033    0.134    0.027    0.740   20.458    6.363
     21.210  402.751    1.153    0.027    0.000    0.053    0.777   19.997    6.923
     21.220  402.164    1.445    0.120    0.027    0.106    0.732   20.526    6.872
     21.230  402.668    1.327    0.060    0.067    0.114    0.918   20.687    6.248
     21.240  405.651    1.339    0.033    0.067    0.027    0.743   21.122    6.101
     21.250  403.481    1.160    0.027    0.067    0.053    0.652   20.795    6.714
     21.260  401.346    1.339    0.033    0.000    0.027    0.967   20.554    5.720
     21.270  403.946    1.282    0.067    0.060    0.080    0.812   20.461    6.652
     21.280  404.733    1.301    0.033    0.100    0.000    0.671   20.786    6.812
     21.290  402.382    1.278    0.033    0.134    0.053    0.584   20.428    6.522
     21.300  404.079    1.373    0.094    0.067    0.080    0.584   20.222    6.220
     21.310  400.570    1.123    0.000    0.100    0.027    0.637   20.195    6.382
     21.320  401.406    1.285    0.060    0.100    0.053    0.557   19.456    6.104
     21.330  401.181    1.429    0.033    0.033    0.080    0.652   20.121    6.803
     21.340  402.904    1.239    0.060    0.033    0.053    0.888   20.274    6.081
     21.350  402.346    1.043    0.067    0.100    0.053    0.759   20.733    6.420
     21.360  400.709    1.308    0.067    0.060    0.080    0.914   20.555    6.832
     21.370  403.858    1.270    0.094    0.067    0.027    0.557   20.976    6.682
     21.380  400.255    1.304    0.094    0.100    0.053    0.592   21.641    6.537
     21.390  400.224    1.141    0.033    0.067    0.053    0.485   20.445    6.089
     21.400  402.667    1.088    0.000    0.067    0.000    0.584   21.220    6.191
     21.410  404.662    1.020    0.033    0.167    0.053    0.554   21.135    6.206
     21.420  400.372    1.035    0.094    0.033    0.106    0.618   20.816    6.436
     21.430  403.952    0.937    0.067    0.127    0.027    0.732   20.960    6.457
     21.440  405.489    1.118    0.033    0.167    0.080    0.599   20.698    6.721
     21.450  403.578    1.062    0.067    0.134    0.053    0.686   21.035    5.937
     21.460  405.183    1.009    0.033    0.067    0.053    0.501   21.183    6.288
     21.470  402.404    1.387    0.000    0.100    0.106    0.459   20.719    6.494
     21.480  401.576    1.009    0.067    0.067    0.053    0.724   20.478    7.074
     21.490  398.736    1.240    0.033    0.100    0.053    0.732   21.063    6.392
     21.500  401.579    1.255    0.060    0.033    0.133    0.565   21.507    6.053
     21.510  396.157    1.240    0.033    0.033    0.053    0.793   21.255    6.339
     21.520  400.883    1.259    0.027    0.167    0.106    0.645   21.028    6.570
     21.530  401.210    1.380    0.105    0.067    0.106    0.527   21.147    6.401
     21.540  400.132    1.426    0.060    0.000    0.080    0.766   20.410    6.431
     21.550  400.403    1.248    0.000    0.067    0.053    0.599   21.144    6.543
     21.560  399.837    1.392    0.060    0.033    0.080    0.671   20.706    6.951
     21.570  402.757    1.426    0.060    0.067    0.000    0.580   20.857    6.832
     21.580  400.147    1.392    0.033    0.100    0.027    0.626   20.463    6.297
     21.590  397.969    1.449    0.033    0.067    0.027    0.554   21.059    6.717
     21.600  399.046    1.357    0.000    0.127    0.000    0.557   20.466    6.260
     21.610  399.706    1.084    0.027    0.033    0.027    0.599   20.797    6.505
     21.620  397.872    1.407    0.067    0.100    0.053    0.599   20.882    6.472
     21.630  396.765    1.255    0.033    0.067    0.027    0.645   19.999    6.401
     21.640  396.820    1.293    0.033    0.100    0.027    0.444   19.859    6.354
     21.650  396.850    1.176    0.067    0.033    0.027    0.607   20.289    6.527
     21.660  394.639    1.149    0.064    0.067    0.027    0.721   20.178    6.119
     21.670  399.677    1.047    0.094    0.067    0.053    0.671   20.819    6.244
     21.680  398.158    1.107    0.000    0.134    0.027    0.671   20.853    5.971
     21.690  400.937    1.176    0.000    0.033    0.064    0.660   21.509    6.719
     21.700  395.877    1.354    0.000    0.067    0.000    0.823   20.166    6.198
     21.710  400.071    1.259    0.000    0.000    0.027    0.687   19.975    6.322
     21.720  398.587    1.320    0.033    0.067    0.027    0.906   19.624    6.029
     21.730  399.878    1.035    0.060    0.033    0.080    0.652   19.757    6.166
     21.740  399.208    1.339    0.000    0.033    0.053    0.607   20.834    6.401
     21.750  396.815    1.270    0.033    0.067    0.053    0.675   21.230    6.434
     21.760  396.549    0.940    0.033    0.000    0.000    0.633   20.862    6.274
     21.770  402.479    1.179    0.033    0.033    0.000    0.751   20.114    5.896
     21.780  400.010    1.126    0.067    0.033    0.027    0.751   20.529    6.270
     21.790  402.246    1.357    0.033    0.067    0.027    0.645   21.200    5.853
     21.800  401.999    1.361    0.033    0.067    0.027    0.758   20.392    6.800
     21.810  400.092    1.392    0.060    0.067    0.053    0.615   21.191    6.221
     21.820  399.839    1.164    0.000    0.067    0.106    0.607   20.320    6.494
     21.830  402.816    1.365    0.033    0.033    0.027    0.501   21.122    6.541
     21.840  402.015    1.202    0.033    0.033    0.053    0.668   20.580    5.836
     21.850  402.302    1.176    0.027    0.033    0.106    0.785   20.964    6.644
     21.860  398.549    1.115    0.105    0.172    0.080    0.679   20.145    6.340
     21.870  398.904    1.376    0.060    0.134    0.080    0.607   20.197    6.212
     21.880  400.716    1.168    0.033    0.167    0.053    0.615   19.917    6.158
     21.890  397.656    1.229    0.033    0.100    0.027    0.668   20.269    6.397
     21.900  400.648    1.285    0.033    0.100    0.053    0.641   21.454    5.928
     21.910  400.178    1.115    0.067    0.167    0.080    0.694   21.021    5.632
     21.920  399.605    1.232    0.067    0.134    0.053    0.721   21.024    5.736
     21.930  403.956    1.293    0.060    0.100    0.027    0.675   20.298    5.932
     21.940  396.625    1.206    0.033    0.134    0.027    0.698   20.566    5.482
     21.950  401.951    1.115    0.033    0.134    0.000    0.554   22.192    5.624
     21.960  399.027    1.088    0.000    0.100    0.106    0.747   21.380    6.250
     21.970  402.345    1.221    0.000    0.201    0.027    0.535   20.859    6.090
     21.980  400.199    1.164    0.033    0.100    0.027    0.626   20.581    5.827
     21.990  400.014    1.232    0.033    0.067    0.000    0.618   20.955    6.294
     22.000  398.484    1.312    0.027    0.134    0.027    0.641   20.197    6.069
     22.010  394.906    1.301    0.064    0.134    0.053    0.501   20.832    6.032
     22.020  398.785    1.270    0.060    0.100    0.170    0.610   20.224    6.033
     22.030  396.458    1.619    0.033    0.067    0.053    0.671   20.206    6.490
     22.040  397.363    1.396    0.033    0.067    0.053    0.740   20.235    5.983
     22.050  394.993    1.346    0.033    0.067    0.106    0.580   20.589    6.216
     22.060  400.021    1.365    0.067    0.100    0.027    0.687   21.231    6.087
     22.070  397.049    1.339    0.060    0.134    0.027    0.512   20.301    5.832
     22.080  395.509    1.141    0.033    0.134    0.053    0.740   19.940    6.140
     22.090  399.362    1.221    0.000    0.167    0.106    0.531   20.091    5.711
     22.100  394.643    1.293    0.067    0.067    0.080    0.531   20.609    5.799
     22.110  399.853    1.407    0.033    0.067    0.027    0.531   21.509    5.760
     22.120  397.709    1.282    0.033    0.167    0.000    0.527   20.983    6.343
     22.130  402.262    1.505    0.033    0.100    0.000    0.592   20.938    6.356
     22.140  401.623    1.434    0.067    0.172    0.080    0.421   21.348    6.234
     22.150  397.163    1.388    0.067    0.033    0.117    0.664   21.150    5.705
     22.160  400.825    1.373    0.060    0.100    0.091    0.660   21.236    6.095
     22.170  398.890    1.195    0.067    0.033    0.000    0.876   21.456    5.654
     22.180  401.996    1.521    0.033    0.067    0.080    0.766   21.009    6.089
     22.190  398.955    1.452    0.067    0.033    0.106    0.610   21.071    5.991
     22.200  396.895    1.415    0.067    0.033    0.080    0.679   21.023    6.162
     22.210  400.766    1.255    0.033    0.067    0.053    0.592   21.557    5.792
     22.220  402.292    1.434    0.060    0.100    0.106    0.793   22.036    5.892
     22.230  397.407    1.354    0.087    0.067    0.080    0.641   20.721    5.929
     22.240  398.781    1.418    0.000    0.100    0.080    0.504   21.177    5.981
     22.250  399.923    1.195    0.060    0.000    0.027    0.656   21.404    6.148
     22.260  397.508    1.380    0.033    0.100    0.027    0.611   20.428    6.144
     22.270  399.577    1.494    0.060    0.000    0.053    0.493   20.106    6.407
     22.280  399.678    1.312    0.060    0.000    0.080    0.671   21.237    5.672
     22.290  401.449    1.403    0.000    0.000    0.027    0.459   21.880    5.633
     22.300  400.746    1.221    0.027    0.033    0.091    0.557   21.167    6.215
     22.310  392.256    1.376    0.027    0.000    0.064    0.721   21.335    6.068
     22.320  396.534    1.179    0.033    0.033    0.053    0.512   21.298    6.142
     22.330  403.903    1.278    0.033    0.033    0.053    0.694   21.564    6.481
     22.340  400.267    1.248    0.000    0.000    0.027    0.546   21.746    5.804
     22.350  402.872    1.339    0.000    0.033    0.000    0.520   22.316    6.127
     22.360  400.527    1.293    0.000    0.033    0.027    0.789   21.903    6.668
     22.370  403.185    1.399    0.098    0.100    0.053    0.520   22.197    5.998
     22.380  399.810    1.232    0.000    0.000    0.027    0.595   21.871    5.916
     22.390  400.728    1.248    0.033    0.100    0.053    0.607   22.119    6.014
     22.400  396.045    1.285    0.033    0.067    0.027    0.512   21.194    5.866
     22.410  399.778    1.274    0.060    0.094    0.053    0.493   22.201    6.249
     22.420  395.475    1.285    0.071    0.033    0.061    0.531   21.041    5.957
     22.430  396.391    1.392    0.067    0.160    0.027    0.520   20.903    6.102
     22.440  397.197    1.073    0.033    0.067    0.027    0.432   20.931    5.484
     22.450  395.226    1.331    0.033    0.033    0.106    0.501   21.067    5.831
     22.460  399.763    1.293    0.000    0.100    0.027    0.610   20.895    5.453
     22.470  400.433    1.206    0.027    0.033    0.159    0.671   21.052    6.286
     22.480  396.683    1.062    0.000    0.100    0.053    0.379   20.534    6.264
     22.490  398.979    1.293    0.000    0.094    0.080    0.599   21.060    5.622
     22.500  398.264    1.274    0.033    0.134    0.027    0.740   21.722    6.029
     22.510  399.444    1.206    0.033    0.067    0.080    0.512   21.285    5.674
     22.520  399.047    1.346    0.033    0.100    0.027    0.520   21.978    5.871
     22.530  400.361    1.202    0.060    0.100    0.140    0.546   21.314    5.930
     22.540  402.547    1.456    0.000    0.134    0.114    0.592   21.607    5.964
     22.550  402.063    1.339    0.033    0.167    0.053    0.679   21.137    5.659
     22.560  401.323    1.285    0.027    0.243    0.027    0.565   21.013    6.385
     22.570  397.945    1.141    0.000    0.172    0.080    0.660   20.636    5.876
     22.580  400.957    1.392    0.000    0.134    0.080    0.539   20.798    5.863
     22.590  403.998    1.414    0.000    0.000    0.053    0.546   20.898    6.506
     22.600  402.394    1.482    0.033    0.067    0.027    0.641   21.753    5.682
     22.610  400.319    1.141    0.000    0.067    0.027    0.432   21.623    5.858
     22.620  401.542    1.376    0.038    0.033    0.053    0.523   21.881    5.909
     22.630  400.288    1.323    0.027    0.067    0.027    0.592   21.637    6.194
     22.640  395.825    1.437    0.000    0.100    0.080    0.899   21.403    5.445
     22.650  396.588    1.418    0.000    0.060    0.053    0.872   22.306    5.480
     22.660  395.963    1.388    0.000    0.033    0.053    0.539   20.758    5.973
     22.670  396.813    1.490    0.027    0.067    0.053    0.626   20.731    5.928
     22.680  394.560    1.335    0.000    0.067    0.027    0.626   21.451    5.544
     22.690  398.043    1.149    0.000    0.033    0.053    0.694   22.142    5.885
     22.700  398.046    1.301    0.060    0.067    0.053    0.751   21.576    5.963
     22.710  398.622    1.179    0.000    0.000    0.053    0.777   21.871    5.756
     22.720  401.808    1.403    0.033    0.067    0.053    0.713   20.907    5.936
     22.730  399.121    1.418    0.000    0.067    0.053    0.668   21.673    5.514
     22.740  403.761    1.137    0.000    0.000    0.027    0.626   22.908    5.729
     22.750  399.539    1.062    0.000    0.067    0.064    0.626   21.315    6.230
     22.760  400.904    1.327    0.033    0.067    0.027    0.687   22.047    6.411
     22.770  401.473    1.270    0.067    0.033    0.053    0.861   21.142    5.445
     22.780  398.823    1.259    0.033    0.067    0.053    0.618   22.212    5.814
     22.790  396.897    0.940    0.060    0.100    0.053    0.751   21.782    5.694
     22.800  398.511    1.387    0.000    0.033    0.053    0.629   21.452    5.744
     22.810  399.559    1.285    0.000    0.067    0.053    0.698   20.536    6.325
     22.820  403.578    1.009    0.071    0.067    0.053    0.796   21.215    6.318
     22.830  400.864    1.088    0.060    0.000    0.106    0.580   21.524    6.024
     22.840  402.702    1.361    0.000    0.100    0.053    0.637   21.444    5.820
     22.850  404.411    1.308    0.033    0.100    0.080    0.668   20.958    5.630
     22.860  405.156    1.221    0.038    0.033    0.053    0.652   21.735    5.755
     22.870  403.895    1.327    0.105    0.100    0.053    0.538   21.822    5.979
     22.880  404.942    1.293    0.120    0.000    0.027    0.485   20.741    6.069
     22.890  403.006    1.179    0.060    0.067    0.000    0.781   21.257    6.082
     22.900  399.162    1.532    0.067    0.000    0.106    0.747   21.011    5.952
     22.910  402.879    1.403    0.033    0.067    0.053    0.777   21.735    5.971
     22.920  402.877    1.691    0.067    0.033    0.027    0.538   21.768    6.087
     22.930  407.007    1.361    0.033    0.067    0.140    0.781   21.235    6.536
     22.940  403.326    1.168    0.094    0.067    0.080    0.690   21.449    6.355
     22.950  403.054    1.445    0.060    0.067    0.106    0.573   21.229    6.098
     22.960  401.695    1.373    0.027    0.134    0.133    0.732   21.147    5.862
     22.970  400.914    1.392    0.000    0.000    0.053    0.789   21.689    6.067
     22.980  404.516    1.301    0.094    0.067    0.133    0.720   22.040    5.725
     22.990  404.395    1.392    0.094    0.134    0.106    0.732   22.067    5.887
     23.000  400.625    1.445    0.000    0.134    0.091    0.853   20.736    6.252
     23.010  401.551    1.315    0.094    0.134    0.106    0.675   22.095    6.098
     23.020  404.188    1.221    0.000    0.067    0.027    0.751   21.113    6.332
     23.030  402.207    1.308    0.060    0.067    0.080    0.531   20.975    6.504
     23.040  401.307    1.403    0.053    0.033    0.106    0.610   21.478    5.979
     23.050  403.824    1.301    0.000    0.067    0.106    0.520   20.841    5.990
     23.060  402.649    1.498    0.033    0.100    0.080    0.372   21.252    6.349
     23.070  403.618    1.350    0.071    0.033    0.080    0.686   21.411    6.035
     23.080  404.538    1.259    0.033    0.033    0.080    0.413   21.684    6.032
     23.090  400.677    1.168    0.000    0.160    0.053    0.413   21.173    5.769
     23.100  402.381    1.062    0.087    0.167    0.027    0.379   21.930    5.986
     23.110  400.770    1.327    0.000    0.100    0.087    0.360   21.292    6.042
     23.120  403.771    1.255    0.033    0.067    0.053    0.413   20.813    5.597
     23.130  401.049    1.047    0.000    0.194    0.053    0.440   20.335    5.728
     23.140  403.288    1.323    0.060    0.067    0.053    0.474   21.471    6.145
     23.150  404.575    1.346    0.000    0.105    0.053    0.440   21.901    5.992
     23.160  404.518    1.388    0.033    0.202    0.087    0.448   21.497    6.300
     23.170  402.539    1.448    0.000    0.127    0.114    0.467   21.928    5.873
     23.180  403.812    1.543    0.033    0.060    0.053    0.417   21.373    6.196
     23.190  401.658    1.255    0.033    0.127    0.114    0.527   20.813    5.437
     23.200  401.739    1.380    0.064    0.067    0.087    0.520   20.175    6.044
     23.210  402.682    1.365    0.060    0.033    0.087    0.512   20.200    6.270
     23.220  400.429    1.392    0.000    0.100    0.087    0.459   21.826    6.039
     23.230  404.505    1.312    0.000    0.067    0.114    0.379   20.459    6.555
     23.240  398.526    1.282    0.087    0.100    0.053    0.337   21.222    6.151
     23.250  403.289    1.551    0.094    0.120    0.027    0.398   20.914    6.043
     23.260  405.857    1.126    0.060    0.100    0.053    0.341   19.793    6.946
     23.270  403.107    1.312    0.033    0.134    0.000    0.478   19.792    6.458
     23.280  401.911    1.494    0.027    0.067    0.053    0.387   19.946    5.965
     23.290  401.362    1.471    0.060    0.067    0.106    0.387   20.420    6.228
     23.300  400.214    1.547    0.060    0.067    0.027    0.326   19.833    5.790
     23.310  402.238    1.380    0.033    0.127    0.027    0.527   19.242    6.158
     23.320  402.236    1.543    0.060    0.067    0.027    0.561   19.193    5.961
     23.330  401.422    1.221    0.033    0.067    0.027    0.467   19.337    6.017
     23.340  402.649    1.365    0.000    0.067    0.106    0.387   19.819    6.460
     23.350  401.425    1.498    0.000    0.033    0.114    0.379   19.641    6.238
     23.360  402.537    1.354    0.060    0.067    0.080    0.315   20.217    6.348
     23.370  401.455    1.115    0.033    0.067    0.140    0.451   19.138    6.360
     23.380  403.841    1.399    0.000    0.127    0.027    0.485   20.161    6.195
     23.390  400.377    1.228    0.087    0.134    0.114    0.448   20.186    6.121
     23.400  400.926    1.376    0.060    0.067    0.080    0.368   20.413    6.275
     23.410  400.616    1.240    0.060    0.100    0.106    0.637   21.115    6.069
     23.420  398.286    1.229    0.000    0.100    0.106    0.504   20.603    6.280
     23.430  398.212    1.380    0.027    0.067    0.106    0.538   20.125    5.912
     23.440  397.262    1.380    0.000    0.000    0.080    0.554   20.585    6.365
     23.450  402.598    1.130    0.094    0.033    0.133    0.493   20.849    6.150
     23.460  398.745    1.282    0.060    0.100    0.053    0.504   20.736    5.413
     23.470  398.148    1.399    0.060    0.134    0.053    0.543   20.670    5.947
     23.480  401.260    1.293    0.060    0.033    0.080    0.406   20.373    6.113
     23.490  398.481    1.217    0.094    0.067    0.080    0.618   20.534    6.096
     23.500  401.467    1.335    0.060    0.033    0.080    0.516   21.354    5.684
     23.510  402.174    1.312    0.027    0.067    0.087    0.701   20.898    6.074
     23.520  400.259    1.232    0.060    0.100    0.106    0.679   20.710    5.951
     23.530  402.454    1.062    0.060    0.033    0.027    0.478   21.410    5.948
     23.540  399.446    1.270    0.033    0.067    0.080    0.356   21.404    5.798
     23.550  397.913    1.176    0.000    0.067    0.080    0.387   20.940    6.206
     23.560  397.552    1.255    0.000    0.172    0.064    0.432   19.908    6.109
     23.570  392.948    1.285    0.064    0.067    0.080    0.459   20.179    6.177
     23.580  394.079    1.168    0.000    0.033    0.114    0.520   19.968    6.017
     23.590  397.126    1.160    0.000    0.067    0.053    0.372   20.262    6.279
     23.600  397.034    1.009    0.000    0.100    0.087    0.493   20.316    6.038
     23.610  394.178    1.123    0.071    0.067    0.140    0.406   20.668    5.547
     23.620  394.424    1.365    0.060    0.033    0.114    0.315   19.850    5.862
     23.630  398.625    1.062    0.000    0.033    0.114    0.493   20.372    5.684
     23.640  392.162    1.153    0.027    0.033    0.053    0.550   20.311    6.312
     23.650  398.350    1.232    0.000    0.134    0.087    0.527   20.609    6.514
     23.660  400.327    1.339    0.038    0.100    0.053    0.497   21.180    6.327
     23.670  397.499    1.365    0.098    0.033    0.080    0.512   21.167    6.000
     23.680  398.109    1.190    0.033    0.067    0.091    0.474   20.905    6.027
     23.690  402.977    1.282    0.071    0.033    0.053    0.501   20.901    5.992
     23.700  399.173    1.187    0.060    0.100    0.087    0.417   21.179    5.803
     23.710  400.199    1.141    0.071    0.100    0.080    0.402   22.151    6.362
     23.720  399.316    1.285    0.033    0.033    0.027    0.565   20.641    5.895
     23.730  396.153    1.301    0.071    0.067    0.114    0.527   21.069    5.879
     23.740  396.694    1.035    0.060    0.000    0.114    0.379   21.424    5.583
     23.750  397.221    1.335    0.000    0.100    0.106    0.432   21.055    5.926
     23.760  398.464    1.232    0.027    0.067    0.106    0.467   21.601    5.359
     23.770  399.958    1.187    0.000    0.067    0.091    0.326   21.613    5.884
     23.780  402.146    1.323    0.038    0.067    0.053    0.360   21.887    6.043
     23.790  403.219    1.062    0.071    0.033    0.114    0.451   20.449    5.495
     23.800  401.230    1.308    0.027    0.067    0.053    0.277   21.681    5.753
     23.810  397.935    1.232    0.060    0.033    0.080    0.527   20.935    5.341
     23.820  398.031    1.274    0.038    0.033    0.114    0.474   21.683    5.634
     23.830  400.881    1.255    0.033    0.094    0.053    0.360   20.724    5.759
     23.840  402.012    1.141    0.053    0.033    0.053    0.334   22.171    5.573
     23.850  396.029    1.232    0.033    0.067    0.053    0.485   20.882    5.708
     23.860  401.463    1.206    0.060    0.033    0.140    0.531   21.087    6.047
     23.870  399.326    1.164    0.071    0.071    0.053    0.432   21.798    5.666
     23.880  397.641    1.168    0.033    0.000    0.080    0.459   21.502    6.019
     23.890  395.093    1.190    0.064    0.033    0.080    0.448   21.004    6.144
     23.900  401.241    1.141    0.033    0.033    0.080    0.413   21.296    6.180
     23.910  401.243    1.285    0.060    0.033    0.080    0.474   21.025    6.386
     23.920  398.407    1.156    0.033    0.000    0.087    0.372   20.289    6.001
     23.930  399.847    1.327    0.000    0.067    0.087    0.353   20.798    6.652
     23.940  400.693    1.346    0.033    0.033    0.114    0.379   19.548    6.380
     23.950  400.830    1.088    0.033    0.033    0.114    0.334   21.247    6.353
     23.960  402.034    1.380    0.105    0.033    0.080    0.512   21.203    6.353
     23.970  399.296    1.088    0.027    0.033    0.114    0.379   20.603    6.212
     23.980  401.023    1.308    0.071    0.100    0.106    0.565   20.651    6.281
     23.990  396.372    1.141    0.071    0.067    0.133    0.599   21.150    5.746
     24.000  399.210    1.153    0.027    0.100    0.167    0.467   20.916    5.901
     24.010  399.646    1.213    0.000    0.067    0.106    0.618   21.556    5.696
     24.020  401.307    1.213    0.000    0.134    0.091    0.482   21.309    5.945
     24.030  397.221    1.009    0.060    0.100    0.114    0.413   21.708    5.340
     24.040  398.826    0.993    0.033    0.067    0.061    0.573   21.681    5.283
     24.050  398.642    0.940    0.000    0.134    0.061    0.709   21.543    5.480
     24.060  395.047    1.009    0.067    0.033    0.080    0.645   20.982    5.712
     24.070  398.975    1.100    0.027    0.067    0.114    0.539   21.756    5.923
     24.080  397.035    1.096    0.000    0.100    0.106    0.398   20.198    5.650
     24.090  395.275    1.123    0.067    0.067    0.114    0.478   20.535    5.754
     24.100  395.435    1.115    0.060    0.067    0.080    0.539   20.978    6.167
     24.110  397.382    1.062    0.087    0.067    0.087    0.360   20.842    6.234
     24.120  401.186    1.088    0.038    0.033    0.106    0.607   21.109    6.044
     24.130  397.657    1.115    0.000    0.100    0.061    0.573   21.105    6.261
     24.140  397.468    1.153    0.071    0.127    0.087    0.360   21.319    5.914
     24.150  397.019    1.035    0.033    0.067    0.027    0.478   21.130    5.923
     24.160  400.399    1.350    0.033    0.067    0.053    0.448   20.650    5.795
     24.170  396.872    1.179    0.071    0.100    0.027    0.493   20.868    5.728
     24.180  400.658    1.202    0.087    0.100    0.133    0.607   20.490    6.045
     24.190  399.046    1.115    0.027    0.100    0.133    0.501   21.391    5.935
     24.200  400.336    1.073    0.071    0.100    0.133    0.539   21.141    5.844
     24.210  401.415    1.115    0.033    0.067    0.080    0.607   21.213    5.627
     24.220  400.137    1.259    0.033    0.067    0.106    0.432   21.147    5.673
     24.230  398.938    1.160    0.027    0.033    0.061    0.353   21.750    6.006
     24.240  396.830    1.062    0.033    0.033    0.114    0.406   20.732    6.030
     24.250  394.859    1.267    0.060    0.067    0.133    0.485   21.101    5.908
     24.260  401.104    1.179    0.027    0.033    0.091    0.474   22.363    5.980
     24.270  398.887    0.956    0.071    0.067    0.080    0.610   21.986    5.946
     24.280  399.850    1.020    0.060    0.067    0.080    0.702   21.487    6.216
     24.290  396.890    1.009    0.033    0.100    0.087    0.508   21.595    6.351
     24.300  399.767    1.035    0.067    0.100    0.080    0.462   21.338    5.666
     24.310  397.307    1.115    0.033    0.067    0.140    0.520   21.212    5.878
     24.320  400.044    1.035    0.000    0.067    0.080    0.432   21.130    6.205
     24.330  393.730    1.176    0.033    0.067    0.087    0.432   21.244    5.927
     24.340  398.232    1.126    0.067    0.134    0.080    0.554   20.977    5.952
     24.350  400.558    1.115    0.060    0.067    0.053    0.550   22.255    6.128
     24.360  397.555    1.248    0.000    0.067    0.000    0.592   21.613    5.985
     24.370  400.436    1.301    0.033    0.033    0.140    0.493   21.732    5.667
     24.380  403.018    1.168    0.060    0.033    0.140    0.539   22.427    5.857
     24.390  402.547    1.255    0.060    0.033    0.114    0.580   22.404    6.196
     24.400  402.060    1.009    0.000    0.000    0.053    0.432   22.059    6.243
     24.410  400.341    1.020    0.027    0.167    0.080    0.720   20.546    6.468
     24.420  399.328    1.195    0.000    0.067    0.053    0.626   21.411    6.337
     24.430  401.155    1.195    0.000    0.100    0.053    0.546   21.850    6.687
     24.440  402.811    1.069    0.033    0.000    0.053    0.652   22.876    6.420
     24.450  398.729    1.009    0.033    0.033    0.080    0.539   21.691    5.912
     24.460  401.930    1.100    0.094    0.067    0.133    0.705   20.788    6.770
     24.470  397.625    1.062    0.060    0.067    0.080    0.793   21.840    6.070
     24.480  400.728    1.221    0.027    0.067    0.080    0.842   21.929    6.294
     24.490  399.835    1.221    0.033    0.100    0.114    0.633   21.599    6.731
     24.500  400.020    1.240    0.098    0.033    0.080    0.671   21.648    6.543
     24.510  400.070    1.179    0.000    0.033    0.178    1.024   22.123    6.447
     24.520  400.194    1.206    0.131    0.033    0.175    0.769   21.093    6.107
     24.530  399.646    1.111    0.000    0.000    0.106    0.724   21.458    6.220
     24.540  402.633    1.213    0.033    0.000    0.106    0.770   21.479    6.722
     24.550  399.022    0.925    0.136    0.033    0.106    0.637   22.047    6.183
     24.560  401.336    1.240    0.033    0.000    0.106    0.493   21.798    6.240
     24.570  397.342    1.282    0.067    0.000    0.080    0.724   20.494    6.724
     24.580  395.391    1.168    0.000    0.067    0.053    0.512   20.950    6.881
     24.590  395.601    1.320    0.027    0.000    0.106    0.618   21.217    6.607
     24.600  396.939    1.373    0.033    0.033    0.080    0.724   20.693    6.288
     24.610  400.134    1.392    0.060    0.000    0.080    0.599   20.302    6.258
     24.620  398.679    1.255    0.094    0.033    0.027    0.740   20.535    5.732
     24.630  399.982    1.339    0.094    0.000    0.080    0.713   20.824    5.904
     24.640  401.520    1.213    0.033    0.000    0.053    0.573   20.710    6.010
     24.650  398.050    1.228    0.000    0.000    0.140    0.611   20.653    6.676
     24.660  397.910    1.123    0.033    0.000    0.087    0.629   21.353    6.057
     24.670  400.802    1.407    0.064    0.000    0.106    0.664   21.200    6.411
     24.680  399.976    1.248    0.131    0.067    0.106    0.830   20.586    6.675
     24.690  399.348    1.195    0.033    0.067    0.106    0.485   20.909    5.987
     24.700  398.662    1.232    0.033    0.134    0.053    0.789   20.971    6.141
     24.710  402.088    1.088    0.087    0.033    0.080    0.732   21.554    6.277
     24.720  398.545    1.365    0.027    0.067    0.080    0.876   20.541    6.049
     24.730  393.828    1.293    0.033    0.094    0.106    0.808   21.222    6.186
     24.740  394.059    1.422    0.067    0.067    0.080    0.656   20.948    6.524
     24.750  397.429    1.297    0.060    0.067    0.106    0.827   21.022    6.498
     24.760  394.725    1.195    0.094    0.000    0.140    0.705   20.826    6.328
     24.770  398.384    1.327    0.053    0.100    0.133    0.812   20.092    5.989
     24.780  393.108    1.415    0.027    0.000    0.159    0.770   20.469    6.379
     24.790  392.821    1.487    0.027    0.100    0.159    0.671   20.350    6.151
     24.800  396.049    1.274    0.000    0.033    0.080    0.682   21.646    6.004
     24.810  399.040    1.335    0.098    0.100    0.080    0.671   20.895    5.476
     24.820  395.725    1.293    0.064    0.033    0.080    0.584   20.987    5.372
     24.830  396.832    1.304    0.027    0.033    0.106    0.584   21.030    5.701
     24.840  395.558    1.274    0.027    0.067    0.080    0.554   20.112    5.902
     24.850  396.138    1.100    0.038    0.067    0.080    0.626   19.882    5.515
     24.860  396.031    1.248    0.027    0.033    0.106    0.664   20.085    6.135
     24.870  396.709    1.176    0.060    0.000    0.080    0.664   20.517    6.375
     24.880  396.702    1.407    0.060    0.000    0.080    0.679   21.577    6.352
     24.890  398.223    1.251    0.027    0.033    0.027    0.732   19.897    5.963
     24.900  396.265    1.126    0.060    0.000    0.080    0.815   20.827    5.813
     24.910  393.931    1.479    0.000    0.033    0.027    0.626   20.061    6.120
     24.920  396.685    1.009    0.060    0.000    0.080    0.743   21.383    6.427
     24.930  397.094    1.217    0.094    0.000    0.080    0.740   20.946    5.490
     24.940  396.568    1.297    0.027    0.033    0.106    0.834   21.400    6.035
     24.950  395.190    1.267    0.060    0.000    0.080    0.467   21.006    5.952
     24.960  398.681    1.047    0.060    0.000    0.080    0.645   21.056    5.708
     24.970  396.984    1.225    0.027    0.033    0.133    0.819   21.307    6.374
     24.980  398.333    1.145    0.060    0.000    0.027    0.660   20.690    6.011
     24.990  396.357    1.186    0.033    0.000    0.053    0.485   20.325    6.232
     25.000  396.940    1.141    0.060    0.000    0.106    0.554   21.762    6.058
     25.010  398.356    1.327    0.098    0.033    0.080    0.588   21.682    6.019
     25.020  397.713    1.202    0.060    0.027    0.080    0.588   21.092    6.005
     25.030  396.576    1.335    0.027    0.033    0.053    0.421   21.287    5.858
     25.040  399.849    1.062    0.060    0.100    0.106    0.520   21.613    5.957
     25.050  402.768    1.062    0.094    0.033    0.053    0.573   20.866    6.810
     25.060  401.599    1.308    0.060    0.000    0.027    0.493   21.479    6.121
     25.070  399.260    1.327    0.060    0.000    0.106    0.546   21.060    6.183
     25.080  404.753    1.380    0.033    0.000    0.027    0.546   21.656    6.080
     25.090  402.841    1.187    0.067    0.000    0.053    0.618   21.438    6.642
     25.100  401.269    1.179    0.094    0.000    0.053    0.478   21.356    6.493
     25.110  398.657    0.929    0.094    0.000    0.027    0.626   22.899    6.443
     25.120  398.148    1.069    0.060    0.033    0.080    0.459   21.108    6.053
     25.130  399.526    1.043    0.094    0.000    0.133    0.546   22.011    6.097
     25.140  400.070    1.062    0.033    0.033    0.027    0.557   22.081    6.613
     25.150  403.398    1.115    0.038    0.000    0.027    0.425   22.066    6.258
     25.160  400.159    1.043    0.060    0.033    0.106    0.474   22.064    6.001
     25.170  404.487    1.073    0.060    0.000    0.053    0.743   22.613    5.669
     25.180  404.307    0.993    0.033    0.033    0.080    0.766   22.137    6.870
     25.190  401.667    0.993    0.098    0.000    0.106    0.576   22.211    6.169
     25.200  403.459    0.982    0.131    0.033    0.053    0.838   21.735    6.752
     25.210  402.356    1.062    0.094    0.000    0.106    0.660   21.542    6.156
     25.220  402.195    1.115    0.000    0.033    0.027    0.955   22.476    6.484
     25.230  402.122    1.073    0.060    0.033    0.053    0.493   23.035    6.445
     25.240  398.866    1.047    0.060    0.000    0.106    0.508   21.511    6.399
     25.250  396.592    1.179    0.067    0.000    0.106    0.876   21.543    6.042
     25.260  398.173    1.073    0.067    0.000    0.080    0.910   21.753    6.445
     25.270  400.096    1.069    0.060    0.000    0.080    0.758   21.443    6.052
     25.280  397.750    1.035    0.000    0.000    0.053    0.694   20.853    5.612
     25.290  397.455    1.035    0.033    0.000    0.133    0.501   21.811    5.769
     25.300  400.740    1.016    0.033    0.000    0.053    0.668   20.664    6.012
     25.310  397.090    0.940    0.033    0.000    0.027    0.580   21.345    6.160
     25.320  401.108    1.153    0.000    0.033    0.053    0.774   23.042    6.230
     25.330  400.165    1.047    0.000    0.000    0.053    0.713   22.224    5.857
     25.340  399.819    1.153    0.127    0.033    0.080    0.633   22.411    5.731
     25.350  399.373    1.096    0.067    0.000    0.080    0.451   21.414    6.185
     25.360  400.359    1.123    0.027    0.000    0.080    0.713   21.207    5.667
     25.370  400.365    1.232    0.094    0.033    0.106    0.819   21.796    5.656
     25.380  396.411    1.088    0.060    0.033    0.133    0.812   21.696    5.530
     25.390  401.080    1.009    0.094    0.000    0.133    0.872   22.244    5.834
     25.400  396.996    1.153    0.094    0.033    0.133    0.637   21.114    6.124
     25.410  395.038    1.073    0.060    0.000    0.080    0.690   21.256    6.458
     25.420  394.962    1.232    0.094    0.000    0.053    0.717   21.597    6.836
     25.430  396.257    1.339    0.094    0.000    0.053    0.899   21.084    5.800
     25.440  397.549    1.195    0.094    0.000    0.133    0.819   22.144    5.914
     25.450  395.285    1.255    0.094    0.000    0.133    0.846   21.505    6.094
     25.460  398.548    1.126    0.094    0.000    0.133    0.664   21.610    6.217
     25.470  396.568    1.088    0.060    0.000    0.027    0.645   22.093    6.256
     25.480  399.973    1.088    0.094    0.033    0.106    0.800   21.763    6.656
     25.490  392.281    1.047    0.033    0.000    0.080    0.546   21.360    5.813
     25.500  390.241    0.876    0.094    0.033    0.106    0.690   21.046    5.668
     25.510  393.837    1.069    0.067    0.033    0.080    0.740   21.779    6.186
     25.520  392.821    1.062    0.027    0.000    0.106    0.573   21.222    6.120
     25.530  394.614    0.903    0.094    0.000    0.080    0.876   21.626    5.828
     25.540  394.575    1.126    0.060    0.000    0.106    0.448   22.781    6.460
     25.550  394.371    1.179    0.033    0.033    0.133    0.520   22.027    5.789
     25.560  395.585    1.073    0.060    0.033    0.053    0.762   21.989    5.895
     25.570  396.082    0.967    0.033    0.033    0.053    0.497   21.942    5.672
     25.580  398.608    1.232    0.033    0.033    0.053    0.804   22.642    5.686
     25.590  397.697    0.910    0.033    0.000    0.159    0.819   22.587    6.378
     25.600  390.835    1.176    0.060    0.000    0.053    0.402   21.570    5.258
     25.610  391.829    1.020    0.067    0.000    0.106    0.448   21.376    5.898
     25.620  391.914    1.115    0.067    0.000    0.053    0.531   22.172    5.525
     25.630  393.477    1.153    0.027    0.000    0.053    0.474   21.382    5.531
     25.640  390.996    1.126    0.033    0.000    0.080    0.615   21.596    5.570
     25.650  392.296    0.903    0.094    0.000    0.106    0.550   20.483    5.680
     25.660  391.591    1.285    0.060    0.033    0.106    0.467   21.591    5.471
     25.670  393.097    1.058    0.094    0.000    0.193    0.550   21.247    5.185
     25.680  390.683    1.179    0.033    0.033    0.027    0.584   20.560    5.631
     25.690  393.597    1.168    0.033    0.000    0.087    0.732   20.353    5.840
     25.700  395.261    1.088    0.027    0.000    0.080    0.868   21.889    5.996
     25.710  393.351    1.088    0.033    0.000    0.133    0.705   20.659    6.010
     25.720  394.419    1.062    0.067    0.000    0.106    0.668   21.791    6.015
     25.730  391.916    1.153    0.000    0.000    0.106    0.800   21.624    6.679
     25.740  396.014    1.168    0.033    0.000    0.027    0.687   22.151    5.865
     25.750  393.471    1.073    0.000    0.000    0.106    0.819   20.691    5.815
     25.760  398.587    0.982    0.060    0.000    0.106    0.474   21.377    5.932
     25.770  396.509    1.107    0.033    0.000    0.053    0.800   21.623    5.958
     25.780  397.310    1.043    0.098    0.000    0.053    0.637   20.991    5.596
     25.790  397.395    1.195    0.067    0.000    0.080    0.899   21.292    5.104
     25.800  397.151    1.195    0.000    0.000    0.133    0.687   21.075    5.406
     25.810  394.662    1.100    0.027    0.000    0.133    0.694   21.758    5.414
     25.820  392.980    1.043    0.060    0.000    0.027    0.826   22.067    5.838
     25.830  400.581    0.982    0.094    0.033    0.053    0.698   22.385    5.368
     25.840  397.109    0.903    0.067    0.000    0.053    0.777   21.044    5.734
     25.850  399.774    0.978    0.094    0.033    0.133    0.694   21.655    5.909
     25.860  399.862    1.100    0.094    0.033    0.106    0.941   21.046    5.844
     25.870  397.580    1.047    0.060    0.000    0.053    0.660   22.176    5.833
     25.880  396.395    0.982    0.067    0.033    0.159    0.724   21.707    5.137
     25.890  395.215    1.062    0.033    0.000    0.053    0.960   21.768    5.599
     25.900  396.894    1.016    0.060    0.000    0.106    0.846   21.556    5.862
     25.910  396.722    1.187    0.060    0.033    0.080    0.728   21.854    5.346
     25.920  394.091    1.115    0.060    0.000    0.106    0.747   21.538    5.305
     25.930  397.871    1.134    0.033    0.000    0.053    0.789   22.116    5.646
     25.940  396.297    0.929    0.067    0.000    0.080    0.766   20.994    6.096
     25.950  396.553    1.009    0.000    0.000    0.053    0.618   20.845    5.872
     25.960  400.844    1.134    0.067    0.000    0.080    0.865   21.959    6.059
     25.970  398.053    1.080    0.060    0.000    0.053    0.641   20.987    6.379
     25.980  397.182    1.308    0.067    0.000    0.053    0.835   20.917    5.932
     25.990  394.125    1.248    0.094    0.000    0.000    0.679   22.297    5.517
     26.000  398.886    1.195    0.094    0.000    0.027    0.819   22.241    5.557
     26.010  400.658    1.532    0.131    0.033    0.106    0.789   22.525    5.720
     26.020  397.599    1.285    0.067    0.000    0.053    0.735   21.576    5.496
     26.030  395.248    1.206    0.138    0.033    0.193    0.679   22.550    6.060
     26.040  396.401    1.248    0.000    0.000    0.080    0.565   21.600    6.213
     26.050  393.675    1.354    0.067    0.000    0.080    0.671   22.501    5.661
     26.060  392.832    1.088    0.105    0.033    0.106    0.645   21.681    5.810
     26.070  391.361    1.153    0.033    0.000    0.080    0.633   21.420    5.329
     26.080  395.436    0.929    0.060    0.000    0.133    0.607   21.346    5.549
     26.090  394.194    0.903    0.060    0.000    0.000    0.444   21.951    5.426
     26.100  394.247    1.350    0.067    0.060    0.053    0.656   22.456    5.913
     26.110  394.008    0.982    0.067    0.000    0.133    0.565   22.210    5.870
     26.120  394.517    1.274    0.060    0.000    0.053    0.656   21.921    6.182
     26.130  393.306    1.346    0.033    0.000    0.027    0.451   21.685    6.073
     26.140  390.709    1.141    0.060    0.000    0.106    0.474   22.234    5.470
     26.150  393.988    1.126    0.094    0.000    0.133    0.580   22.018    5.718
     26.160  390.176    1.168    0.067    0.033    0.087    0.493   22.187    5.454
     26.170  394.921    1.088    0.067    0.000    0.106    0.599   21.800    5.623
     26.180  395.361    1.285    0.033    0.000    0.133    0.561   22.130    5.248
     26.190  391.889    1.255    0.060    0.027    0.027    0.360   21.845    5.107
     26.200  393.173    1.301    0.094    0.027    0.133    0.679   20.993    5.536
     26.210  397.091    1.195    0.033    0.000    0.106    0.531   21.324    5.651
     26.220  394.712    1.285    0.067    0.000    0.080    0.485   21.439    5.713
     26.230  394.089    1.115    0.033    0.027    0.159    0.550   21.608    6.131
     26.240  394.609    1.221    0.033    0.000    0.080    0.516   21.552    5.942
     26.250  393.810    1.479    0.033    0.000    0.053    0.554   21.144    5.931
     26.260  393.906    1.206    0.027    0.033    0.027    0.504   22.064    5.786
     26.270  395.780    1.088    0.060    0.033    0.106    0.406   21.614    6.067
     26.280  394.358    1.088    0.033    0.000    0.027    0.538   21.309    5.636
     26.290  399.692    1.301    0.000    0.000    0.080    0.740   21.612    5.835
     26.300  397.306    1.176    0.067    0.067    0.053    0.698   20.621    5.518
     26.310  392.615    1.206    0.033    0.000    0.053    0.698   21.302    5.415
     26.320  393.416    1.232    0.067    0.033    0.027    0.819   20.849    5.881
     26.330  394.507    1.221    0.033    0.000    0.027    0.732   20.614    5.581
     26.340  393.557    1.301    0.127    0.000    0.114    0.793   19.869    6.323
     26.350  394.649    1.232    0.038    0.033    0.080    0.823   21.195    6.179
     26.360  393.993    1.240    0.094    0.033    0.106    0.819   20.823    6.283
     26.370  391.602    1.293    0.138    0.033    0.053    0.694   21.038    6.157
     26.380  393.621    1.354    0.158    0.033    0.053    0.796   21.800    5.882
     26.390  395.242    1.554    0.060    0.033    0.080    0.781   20.139    5.745
     26.400  397.039    1.475    0.060    0.000    0.133    0.971   21.592    5.815
     26.410  395.668    1.195    0.136    0.000    0.159    0.724   20.563    5.750
     26.420  392.810    1.282    0.094    0.000    0.133    0.732   21.319    5.775
     26.430  394.925    1.323    0.060    0.000    0.133    0.687   21.007    5.955
     26.440  393.156    1.141    0.094    0.033    0.167    0.660   21.268    5.683
     26.450  390.388    1.062    0.060    0.000    0.114    0.565   21.354    5.726
     26.460  391.636    1.179    0.060    0.033    0.133    0.759   20.762    5.551
     26.470  392.711    1.206    0.124    0.000    0.159    0.565   21.344    5.509
     26.480  396.701    1.217    0.098    0.000    0.167    0.485   21.086    5.975
     26.490  395.757    1.339    0.124    0.000    0.140    0.660   20.716    5.700
     26.500  392.947    1.255    0.094    0.033    0.080    0.637   19.978    5.955
     26.510  397.963    1.009    0.165    0.000    0.159    0.485   21.147    5.917
     26.520  392.362    1.081    0.027    0.000    0.140    0.493   21.061    5.971
     26.530  395.599    1.172    0.067    0.033    0.193    0.766   21.436    5.959
     26.540  398.025    1.009    0.027    0.033    0.080    0.743   21.875    5.669
     26.550  395.429    1.149    0.060    0.033    0.159    0.891   21.911    5.921
     26.560  395.827    1.206    0.067    0.000    0.053    0.997   21.747    6.125
     26.570  394.656    1.176    0.038    0.033    0.106    0.937   21.537    5.649
     26.580  398.416    1.289    0.067    0.000    0.140    0.717   21.112    5.900
     26.590  396.295    0.982    0.094    0.033    0.080    1.024   21.087    6.028
     26.600  396.691    1.178    0.060    0.000    0.114    0.948   21.483    6.016
     26.610  394.042    1.069    0.142    0.000    0.080    0.895   21.101    6.275
     26.620  394.796    0.963    0.100    0.000    0.080    0.728   21.265    5.514
     26.630  396.913    1.115    0.105    0.033    0.117    0.709   21.153    5.760
     26.640  399.295    1.206    0.100    0.033    0.053    0.838   22.015    6.028
     26.650  399.304    1.104    0.067    0.033    0.140    0.758   21.798    6.002
     26.660  400.961    1.137    0.109    0.000    0.080    0.713   21.656    6.160
     26.670  397.183    1.069    0.060    0.033    0.064    0.960   22.076    5.839
     26.680  393.880    0.910    0.067    0.000    0.080    0.705   21.612    5.891
     26.690  397.259    1.088    0.060    0.067    0.106    0.740   22.537    5.898
     26.700  394.489    0.956    0.033    0.033    0.080    0.512   22.324    6.174
     26.710  399.273    0.717    0.098    0.033    0.053    0.747   22.011    5.912
     26.720  397.109    0.978    0.033    0.000    0.053    0.721   21.176    5.736
     26.730  393.568    0.990    0.094    0.033    0.106    0.789   21.427    5.523
     26.740  398.900    1.020    0.094    0.000    0.080    0.785   21.153    5.431
     26.750  397.187    0.993    0.131    0.000    0.080    1.039   21.243    5.586
     26.760  395.807    1.016    0.098    0.000    0.133    0.876   21.206    6.043
     26.770  398.043    1.149    0.060    0.033    0.080    0.891   21.776    5.945
     26.780  395.667    1.073    0.060    0.033    0.053    0.861   20.400    6.182
     26.790  398.466    1.141    0.060    0.033    0.133    0.759   20.757    5.428
     26.800  396.115    1.123    0.098    0.033    0.159    0.690   21.519    5.210
     26.810  394.777    1.206    0.060    0.033    0.144    0.793   20.944    5.513
     26.820  395.468    1.202    0.027    0.033    0.080    0.713   21.364    5.306
     26.830  397.372    1.225    0.033    0.067    0.053    0.728   20.358    5.386
     26.840  399.508    1.115    0.033    0.033    0.080    0.762   21.217    5.599
     26.850  394.592    1.062    0.033    0.033    0.080    0.588   21.038    5.439
     26.860  396.938    0.993    0.033    0.000    0.106    0.599   19.819    5.852
     26.870  396.813    1.144    0.033    0.000    0.027    0.808   20.706    5.750
     26.880  394.652    1.217    0.071    0.000    0.027    0.546   20.428    5.747
     26.890  394.955    1.168    0.060    0.067    0.053    0.687   20.351    5.298
     26.900  392.639    1.100    0.060    0.033    0.027    0.660   19.271    5.627
     26.910  397.409    1.115    0.071    0.038    0.053    0.694   20.928    5.556
     26.920  392.054    1.073    0.060    0.000    0.080    0.671   20.785    5.545
     26.930  397.638    1.062    0.158    0.033    0.133    0.914   21.613    6.146
     26.940  396.888    1.096    0.033    0.033    0.061    0.645   20.605    6.177
     26.950  396.615    1.115    0.000    0.000    0.000    0.557   21.708    5.332
     26.960  397.078    1.168    0.038    0.033    0.080    0.800   20.179    5.475
     26.970  397.384    1.035    0.033    0.000    0.080    0.709   20.599    5.478
     26.980  395.478    1.248    0.033    0.033    0.053    0.668   20.681    5.897
     26.990  392.656    1.160    0.067    0.000    0.106    0.857   20.904    6.411
     27.000  392.601    1.202    0.033    0.033    0.106    0.565   20.753    5.736
     27.010  395.076    1.148    0.033    0.033    0.133    0.360   21.188    5.887
     27.020  393.920    1.047    0.000    0.000    0.080    0.584   20.834    6.182
     27.030  391.858    1.232    0.033    0.000    0.106    0.440   20.847    5.950
     27.040  392.121    1.160    0.105    0.000    0.159    0.573   20.584    5.637
     27.050  397.572    1.126    0.027    0.000    0.114    0.448   20.973    5.707
     27.060  398.256    1.122    0.033    0.033    0.080    0.379   21.582    6.058
     27.070  393.822    1.187    0.060    0.000    0.193    0.539   20.527    5.742
     27.080  395.940    1.107    0.033    0.000    0.061    0.326   20.647    5.451
     27.090  395.217    1.141    0.071    0.000    0.106    0.448   20.403    5.840
     27.100  391.796    1.312    0.067    0.033    0.140    0.512   20.709    5.597
     27.110  389.975    1.153    0.033    0.033    0.027    0.520   20.136    5.271
     27.120  390.463    1.229    0.033    0.000    0.106    0.334   20.189    5.596
     27.130  395.731    1.179    0.033    0.000    0.053    0.334   20.432    5.578
     27.140  393.935    1.232    0.098    0.000    0.106    0.485   20.445    5.809
     27.150  390.233    1.035    0.000    0.000    0.053    0.467   20.927    5.774
     27.160  393.666    0.993    0.098    0.000    0.080    0.520   21.131    6.230
     27.170  392.188    1.221    0.033    0.033    0.080    0.618   21.891    5.268
     27.180  388.578    1.285    0.033    0.033    0.133    0.561   21.012    5.773
     27.190  389.338    1.259    0.033    0.000    0.133    0.474   20.664    6.098
     27.200  390.596    1.100    0.033    0.038    0.080    0.440   20.282    6.170
     27.210  396.104    1.141    0.027    0.000    0.133    0.448   20.406    6.247
     27.220  393.341    1.206    0.060    0.000    0.106    0.455   20.030    5.783
     27.230  391.466    1.285    0.098    0.000    0.053    0.482   20.452    5.694
     27.240  393.624    1.168    0.033    0.000    0.159    0.395   20.606    5.515
     27.250  392.555    1.115    0.098    0.000    0.080    0.440   20.323    5.371
     27.260  391.824    1.176    0.098    0.000    0.027    0.580   19.717    5.203
     27.270  394.821    1.232    0.098    0.000    0.167    0.588   20.881    5.494
     27.280  392.766    1.126    0.060    0.000    0.106    0.467   19.905    5.704
     27.290  391.260    1.339    0.067    0.000    0.133    0.485   20.527    5.615
     27.300  395.411    1.168    0.033    0.000    0.053    0.493   20.022    5.899
     27.310  392.806    1.282    0.094    0.000    0.053    0.595   20.090    5.603
     27.320  395.463    1.126    0.094    0.000    0.106    0.705   20.283    6.003
     27.330  392.236    0.990    0.067    0.000    0.053    0.512   20.427    5.505
     27.340  395.256    1.153    0.067    0.000    0.080    0.743   20.011    5.604
     27.350  396.282    1.042    0.060    0.000    0.080    0.652   20.264    5.320
     27.360  397.188    1.202    0.094    0.000    0.114    0.652   20.349    5.630
     27.370  397.831    1.081    0.131    0.000    0.080    0.884   20.942    5.788
     27.380  398.424    1.115    0.071    0.000    0.080    0.690   21.088    6.241
     27.390  396.999    1.047    0.100    0.000    0.080    0.687   21.095    6.019
     27.400  397.840    0.982    0.067    0.000    0.027    0.656   20.365    5.856
     27.410  395.911    1.157    0.067    0.000    0.053    0.629   20.609    5.672
     27.420  396.402    1.149    0.094    0.000    0.027    0.834   20.558    5.966
     27.430  390.947    1.069    0.027    0.000    0.106    0.580   20.797    5.610
     27.440  395.358    1.062    0.094    0.000    0.080    0.660   20.446    5.228
     27.450  393.441    0.989    0.094    0.033    0.080    0.812   20.224    5.561
     27.460  395.046    0.903    0.060    0.000    0.053    0.907   19.994    5.527
     27.470  397.111    0.993    0.067    0.000    0.106    0.713   20.534    5.032
     27.480  400.477    1.073    0.060    0.033    0.106    0.747   20.337    5.605
     27.490  399.751    1.195    0.060    0.067    0.091    0.592   21.296    5.948
     27.500  396.396    1.100    0.033    0.000    0.080    0.599   21.470    5.510
     27.510  395.331    1.179    0.067    0.033    0.027    0.872   20.994    6.128
     27.520  400.043    1.232    0.060    0.000    0.144    0.891   21.813    6.115
     27.530  398.242    1.141    0.094    0.000    0.053    0.830   21.108    5.779
     27.540  398.651    1.232    0.067    0.000    0.027    0.732   21.348    5.969
     27.550  396.079    1.301    0.060    0.000    0.053    0.971   21.371    5.652
     27.560  399.155    1.179    0.105    0.000    0.106    0.823   22.319    5.856
     27.570  397.201    1.232    0.060    0.033    0.106    0.944   20.691    5.684
     27.580  399.307    1.179    0.067    0.000    0.106    0.830   20.757    5.747
     27.590  398.946    1.297    0.060    0.000    0.053    0.853   21.235    5.373
     27.600  398.748    1.255    0.060    0.000    0.080    0.687   21.073    5.687
     27.610  397.742    1.126    0.060    0.000    0.133    0.660   21.638    6.267
     27.620  396.520    1.096    0.094    0.033    0.106    0.899   20.926    5.866
     27.630  397.414    1.327    0.094    0.000    0.133    0.823   21.399    5.884
     27.640  401.348    1.248    0.060    0.000    0.114    0.751   20.876    6.055
     27.650  401.281    1.407    0.094    0.000    0.080    0.777   20.611    5.796
     27.660  395.810    1.320    0.060    0.033    0.133    0.557   20.308    5.529
     27.670  397.016    1.149    0.060    0.000    0.080    0.531   20.946    6.028
     27.680  395.547    1.062    0.027    0.000    0.106    0.668   20.990    6.093
     27.690  394.953    1.179    0.060    0.000    0.106    0.664   20.574    6.123
     27.700  395.449    1.088    0.087    0.000    0.140    0.599   19.993    5.935
     27.710  399.330    1.160    0.033    0.000    0.080    0.679   20.321    6.391
     27.720  397.998    1.123    0.060    0.000    0.080    0.527   20.930    6.054
     27.730  398.294    1.062    0.060    0.000    0.114    0.671   21.230    6.251
     27.740  395.348    1.282    0.038    0.033    0.133    0.504   20.508    5.804
     27.750  394.579    1.282    0.033    0.033    0.080    0.758   20.958    6.155
     27.760  393.986    1.179    0.067    0.000    0.053    0.682   21.064    5.936
     27.770  397.785    1.479    0.000    0.000    0.106    0.751   20.540    6.049
     27.780  396.557    1.035    0.000    0.000    0.027    0.724   21.338    6.839
     27.790  398.881    1.202    0.000    0.000    0.053    0.520   21.245    6.797
     27.800  395.978    1.175    0.098    0.000    0.027    0.573   21.107    6.169
     27.810  392.961    1.434    0.060    0.000    0.080    0.686   21.633    5.563
     27.820  397.224    1.115    0.071    0.000    0.080    0.679   21.637    5.818
     27.830  394.862    1.035    0.071    0.000    0.027    0.785   20.652    5.238
     27.840  392.985    1.088    0.027    0.000    0.053    0.618   20.141    5.731
     27.850  395.241    1.123    0.067    0.033    0.080    0.762   20.362    6.208
     27.860  397.139    1.051    0.094    0.000    0.080    0.698   20.548    5.696
     27.870  400.809    1.047    0.033    0.033    0.064    0.728   21.055    6.096
     27.880  398.524    1.141    0.033    0.000    0.106    0.603   21.619    5.705
     27.890  395.812    1.206    0.000    0.000    0.117    0.698   20.971    5.954
     27.900  395.273    1.176    0.000    0.000    0.080    0.754   20.865    5.309
     27.910  396.494    0.929    0.000    0.033    0.053    0.667   20.683    5.701
     27.920  397.177    1.016    0.000    0.000    0.053    0.485   20.987    5.571
     27.930  396.944    0.963    0.000    0.033    0.027    0.546   20.707    5.642
     27.940  394.748    1.016    0.067    0.000    0.053    0.504   21.560    5.454
     27.950  399.563    1.179    0.000    0.000    0.027    0.413   21.440    5.740
     27.960  396.318    1.009    0.000    0.033    0.106    0.682   20.762    6.127
     27.970  397.666    1.202    0.033    0.000    0.000    0.830   20.343    6.144
     27.980  395.830    1.176    0.033    0.000    0.053    0.687   20.844    5.856
     27.990  393.081    1.229    0.033    0.000    0.053    0.679   20.927    5.969
     28.000  396.040    1.274    0.033    0.000    0.053    0.713   20.749    6.226
     28.010  398.055    1.137    0.071    0.000    0.053    0.891   21.331    6.414
     28.020  394.436    0.831    0.060    0.000    0.140    0.846   21.382    6.173
     28.030  396.736    0.903    0.094    0.000    0.080    0.777   20.691    6.026
     28.040  396.928    1.167    0.098    0.000    0.106    0.758   20.176    5.916
     28.050  394.987    1.035    0.098    0.000    0.133    0.701   19.876    5.718
     28.060  396.973    1.221    0.098    0.000    0.106    0.766   21.154    6.226
     28.070  397.321    1.282    0.071    0.000    0.140    0.796   20.681    5.860
     28.080  398.991    1.221    0.105    0.033    0.106    0.974   21.528    5.849
     28.090  398.482    1.407    0.060    0.033    0.080    0.751   20.910    5.715
     28.100  398.671    1.434    0.064    0.000    0.106    1.058   21.494    5.662
     28.110  400.873    1.221    0.094    0.000    0.080    0.857   21.022    5.975
     28.120  398.533    1.392    0.098    0.033    0.106    1.050   19.970    5.891
     28.130  394.891    1.308    0.067    0.000    0.087    0.785   20.503    5.664
     28.140  396.147    1.259    0.094    0.000    0.080    0.785   20.804    5.643
     28.150  399.196    1.195    0.098    0.000    0.053    0.865   20.639    6.162
     28.160  399.076    1.168    0.060    0.000    0.106    0.937   21.020    6.061
     28.170  395.643    1.312    0.067    0.000    0.053    0.834   20.747    6.170
     28.180  395.880    1.221    0.033    0.000    0.080    0.906   21.249    5.698
     28.190  394.027    1.100    0.067    0.033    0.053    0.648   20.959    5.785
     28.200  396.333    1.354    0.098    0.000    0.106    0.740   21.192    5.396
     28.210  392.825    1.062    0.000    0.000    0.053    0.910   20.554    5.223
     28.220  390.857    1.187    0.060    0.000    0.133    0.793   20.472    5.802
     28.230  394.561    1.123    0.033    0.000    0.133    0.815   20.880    5.736
     28.240  394.962    1.289    0.033    0.000    0.106    0.887   20.031    6.245
     28.250  396.470    1.255    0.087    0.000    0.080    0.758   20.374    5.653
     28.260  395.779    1.206    0.127    0.000    0.106    0.709   20.424    6.118
     28.270  395.222    1.088    0.033    0.000    0.140    0.610   20.602    5.591
     28.280  393.003    1.020    0.033    0.000    0.133    0.758   19.844    6.216
     28.290  392.456    1.153    0.033    0.000    0.053    0.679   20.321    5.981
     28.300  397.735    1.100    0.060    0.000    0.106    0.865   20.235    6.033
     28.310  391.695    1.213    0.067    0.000    0.053    0.758   19.910    6.156
     28.320  391.758    1.009    0.060    0.000    0.106    0.671   20.677    6.258
     28.330  393.669    1.111    0.060    0.000    0.106    0.709   20.656    6.431
     28.340  394.832    1.339    0.098    0.033    0.053    0.633   20.894    6.333
     28.350  394.753    1.259    0.033    0.000    0.053    0.497   20.870    6.443
     28.360  396.146    0.910    0.064    0.000    0.080    0.576   20.938    6.422
     28.370  398.502    0.982    0.067    0.000    0.133    0.785   21.046    6.646
     28.380  395.095    1.153    0.094    0.000    0.080    0.668   21.058    6.384
     28.390  395.122    1.050    0.067    0.000    0.133    0.724   20.853    6.436
     28.400  393.879    1.069    0.000    0.000    0.080    0.580   21.132    6.081
     28.410  396.206    1.278    0.094    0.033    0.080    0.485   20.654    6.138
     28.420  397.718    1.149    0.033    0.000    0.053    0.705   21.504    6.571
     28.430  394.391    1.126    0.033    0.000    0.106    0.796   20.999    6.480
     28.440  396.324    0.876    0.033    0.000    0.053    0.664   20.813    6.366
     28.450  395.367    1.088    0.033    0.000    0.106    0.758   20.842    6.233
     28.460  392.254    1.153    0.033    0.000    0.053    0.982   20.181    6.304
     28.470  394.146    1.115    0.033    0.000    0.027    0.918   21.549    6.181
     28.480  394.878    1.399    0.131    0.000    0.080    0.819   21.042    6.780
     28.490  394.042    1.498    0.094    0.000    0.080    0.789   21.194    6.660
     28.500  398.374    1.115    0.060    0.000    0.140    0.694   20.720    6.282
     28.510  395.250    1.123    0.033    0.000    0.133    0.690   21.185    6.296
     28.520  398.801    1.069    0.033    0.000    0.053    0.709   20.875    6.276
     28.530  400.166    1.141    0.027    0.000    0.080    0.687   21.246    6.713
     28.540  396.232    1.248    0.094    0.000    0.106    0.815   20.649    6.624
     28.550  398.406    1.297    0.033    0.033    0.080    0.595   21.561    6.289
     28.560  399.495    1.293    0.000    0.000    0.080    0.869   21.716    6.270
     28.570  403.354    1.195    0.033    0.000    0.106    0.925   22.007    7.117
     28.580  397.785    1.134    0.060    0.000    0.114    0.868   20.384    6.351
     28.590  390.167    1.088    0.033    0.000    0.106    0.827   20.512    6.029
     28.600  398.001    1.126    0.060    0.000    0.133    0.955   21.246    6.751
     28.610  395.605    1.195    0.027    0.000    0.133    1.035   20.772    6.465
     28.620  397.753    1.035    0.060    0.000    0.106    0.812   21.063    6.395
     28.630  396.987    1.221    0.000    0.000    0.080    0.868   20.550    6.053
     28.640  394.489    1.115    0.067    0.000    0.080    0.933   20.800    6.622
     28.650  398.106    1.202    0.033    0.000    0.080    0.777   20.686    6.788
     28.660  399.221    1.213    0.000    0.000    0.144    0.774   21.226    6.632
     28.670  397.725    1.221    0.033    0.000    0.080    0.906   20.867    7.414
     28.680  393.443    1.202    0.038    0.000    0.106    0.793   20.761    6.878
     28.690  389.679    1.248    0.033    0.033    0.106    0.838   19.354    6.166
     28.700  397.216    1.221    0.033    0.000    0.106    0.800   20.118    6.302
     28.710  397.167    1.081    0.060    0.033    0.140    0.807   20.340    6.177
     28.720  397.680    1.035    0.087    0.000    0.159    0.838   20.740    6.448
     28.730  399.438    1.179    0.094    0.000    0.144    0.960   20.693    6.590
     28.740  394.332    1.213    0.060    0.000    0.133    0.899   20.872    6.533
     28.750  398.352    1.058    0.060    0.000    0.133    0.906   21.379    6.554
     28.760  398.819    1.069    0.127    0.000    0.080    0.751   21.202    6.940
     28.770  398.545    0.982    0.060    0.000    0.133    0.910   20.748    6.624
     28.780  394.696    1.183    0.060    0.000    0.106    0.690   19.965    6.812
     28.790  396.687    1.123    0.067    0.000    0.106    0.740   21.176    6.834
     28.800  398.865    1.282    0.033    0.000    0.080    0.618   20.554    6.642
     28.810  400.544    1.035    0.033    0.000    0.106    0.804   21.051    6.524
     28.820  398.655    0.929    0.033    0.000    0.106    0.804   20.788    6.531
     28.830  399.955    1.100    0.060    0.000    0.106    0.834   20.263    6.599
     28.840  395.940    1.088    0.033    0.000    0.080    0.880   21.454    6.735
     28.850  399.789    1.035    0.100    0.000    0.133    0.944   21.228    6.567
     28.860  402.827    1.126    0.000    0.000    0.133    0.899   21.404    6.896
     28.870  399.842    1.123    0.027    0.000    0.087    0.724   20.915    6.487
     28.880  400.173    1.123    0.136    0.033    0.080    0.607   21.384    6.995
     28.890  398.552    1.088    0.060    0.000    0.159    0.694   21.767    5.996
     28.900  394.720    1.047    0.067    0.000    0.080    0.641   21.092    6.361
     28.910  392.326    1.100    0.027    0.000    0.080    0.535   20.396    6.905
     28.920  399.022    1.123    0.071    0.033    0.080    0.459   21.872    6.960
     28.930  396.374    1.160    0.094    0.000    0.080    0.671   21.500    6.677
     28.940  396.481    1.009    0.033    0.000    0.106    0.527   20.637    7.228
     28.950  402.429    1.141    0.033    0.000    0.053    0.645   21.554    6.981
     28.960  397.422    1.035    0.033    0.000    0.053    0.512   20.764    6.962
     28.970  397.801    1.149    0.033    0.000    0.106    0.580   20.950    6.313
     28.980  402.384    1.176    0.033    0.000    0.106    0.595   21.552    6.766
     28.990  396.488    1.009    0.105    0.000    0.080    0.633   19.993    6.167
     29.000  396.680    1.043    0.033    0.000    0.106    0.546   20.252    5.987
     29.010  396.695    1.187    0.098    0.000    0.027    0.599   20.670    6.108
     29.020  399.826    1.062    0.094    0.000    0.167    0.546   20.884    5.772
     29.030  400.992    1.195    0.000    0.000    0.080    0.584   20.281    6.332
     29.040  400.733    1.115    0.067    0.000    0.053    0.535   20.351    6.252
     29.050  394.866    1.035    0.060    0.000    0.106    0.554   20.077    6.011
     29.060  401.650    1.160    0.094    0.000    0.133    0.432   20.947    6.272
     29.070  399.586    0.929    0.000    0.000    0.027    0.432   20.280    6.470
     29.080  400.978    1.221    0.060    0.000    0.106    0.584   20.153    6.913
     29.090  398.688    1.062    0.060    0.000    0.106    0.645   20.809    6.456
     29.100  399.990    1.035    0.098    0.000    0.106    0.546   20.418    6.253
     29.110  398.951    1.202    0.033    0.000    0.053    0.751   20.007    6.014
     29.120  396.325    1.141    0.000    0.000    0.053    0.584   20.087    5.656
     29.130  399.054    1.202    0.094    0.000    0.106    0.751   19.875    6.524
     29.140  397.503    1.168    0.027    0.000    0.114    0.682   19.996    6.448
     29.150  399.454    1.035    0.033    0.000    0.053    0.629   20.673    6.326
     29.160  399.863    1.168    0.060    0.000    0.027    0.645   20.915    6.561
     29.170  400.833    1.176    0.060    0.000    0.027    0.876   21.355    6.747
     29.180  395.355    1.035    0.060    0.000    0.053    0.542   21.179    6.166
     29.190  395.519    1.274    0.033    0.000    0.027    0.467   20.322    6.836
     29.200  399.522    1.229    0.033    0.000    0.053    0.592   20.501    6.877
     29.210  398.021    1.115    0.000    0.000    0.053    0.796   20.286    6.212
     29.220  395.448    1.210    0.000    0.000    0.053    0.705   20.179    6.817
     29.230  392.830    1.240    0.131    0.000    0.106    0.694   21.191    6.682
     29.240  397.759    0.967    0.067    0.000    0.027    0.652   20.419    6.612
     29.250  395.795    1.399    0.060    0.000    0.106    0.603   21.108    6.833
     29.260  400.188    1.282    0.060    0.000    0.133    0.554   20.076    7.120
     29.270  397.491    1.259    0.060    0.000    0.106    0.853   21.129    6.390
     29.280  398.004    1.282    0.067    0.000    0.080    0.842   19.746    6.804
     29.290  399.219    1.202    0.033    0.000    0.053    0.603   20.664    7.030
     29.300  398.826    1.323    0.033    0.000    0.080    0.687   20.443    6.743
     29.310  401.167    1.229    0.033    0.000    0.080    0.846   20.801    6.175
     29.320  403.754    1.323    0.033    0.000    0.027    0.447   21.071    6.121
     29.330  400.134    1.426    0.033    0.000    0.027    0.573   20.267    6.128
     29.340  397.464    1.179    0.038    0.000    0.053    0.607   20.592    5.786
     29.350  402.160    1.285    0.098    0.033    0.080    0.690   19.746    6.479
     29.360  398.221    1.293    0.060    0.000    0.106    0.584   20.449    5.893
     29.370  399.347    1.494    0.033    0.000    0.053    0.444   20.079    6.692
     29.380  399.229    1.126    0.094    0.000    0.053    0.705   20.721    6.059
     29.390  397.850    1.016    0.067    0.000    0.106    0.774   20.876    6.461
     29.400  404.457    1.047    0.094    0.000    0.080    0.709   20.683    6.533
     29.410  406.055    1.168    0.094    0.000    0.053    0.880   20.482    6.559
     29.420  400.992    1.069    0.060    0.000    0.080    0.599   20.163    6.655
     29.430  403.015    1.179    0.033    0.000    0.053    0.679   20.203    6.730
     29.440  400.839    1.035    0.033    0.000    0.080    0.694   20.273    6.249
     29.450  402.876    1.088    0.033    0.000    0.080    0.629   20.510    6.899
     29.460  398.588    1.285    0.033    0.000    0.053    0.861   20.121    6.417
     29.470  401.333    1.232    0.000    0.000    0.027    0.758   21.030    6.431
     29.480  403.390    1.115    0.000    0.000    0.027    0.694   20.277    6.757
     29.490  404.382    1.259    0.067    0.000    0.053    0.846   20.122    6.856
     29.500  406.841    1.452    0.094    0.000    0.106    0.724   19.406    7.103
     29.510  398.494    1.062    0.033    0.000    0.133    0.830   19.883    6.508
     29.520  401.424    1.183    0.033    0.000    0.080    0.751   20.067    6.767
     29.530  398.832    1.229    0.067    0.000    0.114    0.539   19.671    6.689
     29.540  403.328    1.278    0.000    0.000    0.106    0.671   20.124    7.289
     29.550  402.528    1.153    0.033    0.000    0.080    0.902   19.951    6.922
     29.560  399.092    1.100    0.033    0.000    0.106    0.671   20.486    7.309
     29.570  400.281    1.232    0.067    0.000    0.053    0.751   19.132    7.267
     29.580  397.789    1.111    0.094    0.000    0.080    0.705   20.067    6.304
     29.590  403.101    1.081    0.094    0.000    0.080    0.766   20.404    7.035
     29.600  402.747    0.903    0.060    0.000    0.053    0.846   20.152    6.220
     29.610  401.224    1.229    0.100    0.000    0.106    0.773   20.431    7.023
     29.620  404.332    0.990    0.094    0.000    0.080    0.830   21.283    6.506
     29.630  399.423    0.990    0.094    0.000    0.053    0.777   21.141    6.183
     29.640  401.359    0.982    0.067    0.000    0.080    0.819   20.875    6.995
     29.650  398.247    1.338    0.033    0.000    0.053    0.819   20.395    6.671
     29.660  401.605    1.293    0.000    0.000    0.080    0.815   21.213    6.824
     29.670  399.705    1.035    0.060    0.000    0.080    0.842   20.464    7.178
     29.680  404.225    1.251    0.033    0.000    0.027    0.721   20.073    6.836
     29.690  402.848    1.088    0.060    0.000    0.053    0.929   20.018    7.419
     29.700  404.004    1.081    0.033    0.000    0.080    0.785   20.851    6.523
     29.710  401.516    1.126    0.060    0.000    0.080    0.929   21.261    6.757
     29.720  402.026    1.141    0.098    0.000    0.080    0.766   20.989    6.646
     29.730  404.722    1.232    0.027    0.000    0.080    0.857   20.526    6.432
     29.740  407.217    1.195    0.000    0.000    0.027    0.937   20.137    6.247
     29.750  405.984    0.989    0.064    0.000    0.106    0.766   21.670    6.757
     29.760  401.426    1.137    0.033    0.000    0.053    0.679   20.388    6.921
     29.770  399.238    1.115    0.027    0.000    0.106    0.819   20.331    6.449
     29.780  398.693    1.327    0.033    0.000    0.000    0.698   20.555    6.312
     29.790  398.646    1.115    0.027    0.000    0.080    0.925   20.670    6.308
     29.800  403.171    1.240    0.060    0.000    0.053    0.751   21.433    6.134
     29.810  406.388    1.115    0.033    0.000    0.080    0.880   20.730    6.800
     29.820  404.380    1.062    0.000    0.000    0.080    0.872   21.372    5.919
     29.830  403.156    1.282    0.094    0.000    0.106    0.645   21.232    6.921
     29.840  400.858    0.903    0.060    0.000    0.080    0.740   20.392    6.218
     29.850  401.242    1.115    0.033    0.000    0.159    0.766   20.512    6.597
     29.860  401.713    1.100    0.067    0.000    0.027    0.758   21.210    6.142
     29.870  399.355    1.047    0.060    0.000    0.027    0.804   21.180    6.002
     29.880  408.461    0.967    0.060    0.000    0.053    0.880   22.018    6.309
     29.890  405.713    1.035    0.060    0.000    0.053    0.705   20.654    6.319
     29.900  402.014    1.126    0.027    0.000    0.080    0.660   21.080    6.348
     29.910  405.721    1.100    0.067    0.000    0.080    0.747   22.232    6.220
     29.920  403.724    1.160    0.000    0.000    0.053    0.721   20.841    5.860
     29.930  402.420    1.153    0.033    0.000    0.080    0.610   20.259    6.144
     29.940  402.494    1.035    0.033    0.000    0.053    0.743   21.363    5.777
     29.950  407.851    1.062    0.060    0.000    0.080    0.747   21.901    5.701
     29.960  406.736    1.327    0.000    0.000    0.080    0.724   21.569    5.924
     29.970  404.915    1.361    0.033    0.067    0.053    0.724   20.655    6.313
     29.980  406.972    1.009    0.033    0.067    0.053    0.690   22.329    5.987
     29.990  408.100    1.229    0.060    0.000    0.080    0.804   20.281    5.625
     30.000  405.301    1.100    0.060    0.000    0.053    0.751   22.023    5.783
     30.010  404.346    1.047    0.060    0.000    0.080    0.815   20.882    5.483
     30.020  406.513    0.993    0.033    0.000    0.053    0.865   21.145    6.157
     30.030  402.158    1.123    0.060    0.000    0.053    0.838   20.546    5.820
     30.040  403.975    1.115    0.127    0.000    0.106    0.819   21.248    6.169
     30.050  405.448    1.187    0.033    0.000    0.053    0.626   21.828    5.981
     30.060  405.506    1.248    0.060    0.000    0.027    0.668   20.152    5.631
     30.070  403.965    1.259    0.027    0.000    0.080    0.838   20.887    5.727
     30.080  407.169    1.335    0.000    0.000    0.080    0.626   21.011    5.620
     30.090  406.608    1.248    0.060    0.000    0.080    0.724   21.071    6.214
     30.100  405.918    1.232    0.060    0.000    0.080    0.793   20.703    5.943
     30.110  403.362    1.062    0.033    0.000    0.027    0.872   20.827    6.092
     30.120  410.055    1.123    0.000    0.000    0.027    0.849   21.256    5.932
     30.130  406.905    1.123    0.094    0.000    0.053    0.751   21.308    6.711
     30.140  403.644    1.202    0.033    0.000    0.080    0.774   20.327    6.709
     30.150  403.932    1.195    0.067    0.000    0.080    0.740   20.805    6.853
     30.160  407.145    1.282    0.033    0.000    0.133    0.759   20.720    6.610
     30.170  405.105    1.115    0.000    0.000    0.053    0.853   20.816    6.717
     30.180  399.569    1.035    0.027    0.033    0.053    0.743   19.262    6.729
     30.190  403.310    1.141    0.071    0.000    0.027    0.857   20.635    6.478
     30.200  403.551    1.126    0.000    0.000    0.080    0.876   19.238    6.662
     30.210  402.532    0.990    0.000    0.000    0.080    0.781   20.658    6.404
     30.220  400.151    1.081    0.060    0.000    0.106    0.838   19.564    6.378
     30.230  404.180    0.823    0.000    0.000    0.053    0.599   20.755    6.182
     30.240  399.545    1.088    0.027    0.033    0.027    0.698   20.373    6.412
     30.250  405.200    1.035    0.027    0.000    0.133    0.679   20.909    6.693
     30.260  402.292    1.035    0.027    0.000    0.106    0.804   19.978    5.988
     30.270  405.932    1.221    0.071    0.000    0.027    0.724   20.439    6.352
     30.280  407.168    1.312    0.098    0.000    0.080    0.687   21.182    6.497
     30.290  406.245    1.176    0.027    0.000    0.080    0.512   20.399    6.384
     30.300  404.233    1.009    0.033    0.000    0.053    0.759   21.651    5.789
     30.310  406.495    1.043    0.000    0.000    0.117    0.732   20.614    6.090
     30.320  408.400    1.009    0.105    0.000    0.080    0.819   20.455    6.673
     30.330  404.201    1.301    0.067    0.000    0.133    0.834   20.310    6.484
     30.340  406.254    1.229    0.000    0.000    0.080    0.883   20.505    6.183
     30.350  402.069    1.202    0.033    0.000    0.106    0.876   21.137    5.876
     30.360  406.049    1.195    0.060    0.000    0.080    0.910   20.989    7.006
     30.370  404.182    1.202    0.033    0.000    0.053    0.751   19.924    6.113
     30.380  406.283    1.388    0.067    0.000    0.053    0.569   19.949    5.874
     30.390  407.035    1.206    0.033    0.000    0.053    0.732   21.426    6.144
     30.400  407.090    1.153    0.000    0.000    0.053    0.929   20.954    6.704
     30.410  409.106    1.301    0.000    0.000    0.053    0.774   20.561    6.356
     30.420  409.178    1.361    0.027    0.000    0.080    0.910   21.299    6.710
     30.430  412.224    1.176    0.033    0.000    0.106    0.906   20.088    5.758
     30.440  408.390    1.088    0.027    0.000    0.133    0.929   20.740    6.299
     30.450  408.200    1.221    0.000    0.000    0.053    0.724   21.051    6.106
     30.460  412.760    1.149    0.098    0.000    0.080    0.823   20.722    6.224
     30.470  411.606    1.415    0.033    0.033    0.193    0.990   20.740    5.987
     30.480  408.682    1.282    0.098    0.000    0.133    0.849   20.857    5.876
     30.490  408.098    1.452    0.033    0.000    0.106    0.849   20.757    5.603
     30.500  409.382    1.282    0.000    0.033    0.080    0.967   21.030    6.197
     30.510  404.477    1.339    0.000    0.000    0.080    1.043   20.391    5.809
     30.520  408.342    1.361    0.033    0.033    0.080    0.838   20.893    6.303
     30.530  404.204    1.259    0.033    0.000    0.106    0.891   20.615    6.273
     30.540  408.182    1.195    0.038    0.000    0.080    0.770   22.048    6.536
     30.550  403.901    1.259    0.033    0.000    0.080    0.846   21.008    6.186
     30.560  406.645    1.149    0.094    0.000    0.106    0.910   20.693    6.117
     30.570  408.095    1.157    0.060    0.033    0.080    1.020   21.839    5.756
     30.580  408.580    0.993    0.033    0.000    0.106    0.944   21.026    5.828
     30.590  404.875    1.213    0.060    0.000    0.114    0.857   20.509    5.478
     30.600  408.912    1.225    0.060    0.000    0.080    0.807   20.964    5.917
     30.610  409.068    1.285    0.000    0.000    0.080    0.721   20.581    5.883
     30.620  409.452    1.312    0.071    0.000    0.053    0.910   21.830    5.799
     30.630  407.475    1.190    0.033    0.033    0.080    0.838   21.335    5.833
     30.640  408.110    1.429    0.033    0.000    0.053    0.830   20.905    6.114
     30.650  406.675    1.134    0.033    0.033    0.106    0.918   20.819    5.934
     30.660  407.394    1.239    0.094    0.000    0.106    0.675   20.567    6.160
     30.670  405.795    1.255    0.000    0.000    0.080    0.497   20.795    6.340
     30.680  406.256    1.388    0.033    0.000    0.080    0.667   20.752    6.489
     30.690  408.626    1.274    0.060    0.033    0.080    0.846   20.500    6.280
     30.700  405.829    1.259    0.033    0.000    0.080    0.830   20.690    5.836
     30.710  406.908    1.016    0.033    0.033    0.140    0.785   21.802    5.665
     30.720  406.851    1.274    0.000    0.000    0.106    0.785   20.571    5.248
     30.730  405.362    1.373    0.094    0.033    0.080    0.743   20.723    5.747
     30.740  409.738    1.308    0.033    0.000    0.080    0.698   20.629    6.514
     30.750  405.625    1.282    0.094    0.000    0.053    0.804   20.166    5.622
     30.760  405.761    1.380    0.094    0.000    0.080    0.728   21.770    5.574
     30.770  404.537    1.088    0.094    0.033    0.080    0.705   20.509    5.164
     30.780  407.805    1.115    0.027    0.000    0.133    0.815   20.823    6.008
     30.790  403.906    1.248    0.033    0.000    0.080    0.754   20.420    6.150
     30.800  405.644    1.365    0.033    0.000    0.053    0.751   20.909    6.276
     30.810  405.951    1.339    0.000    0.000    0.027    0.929   21.814    6.249
     30.820  405.159    1.354    0.000    0.033    0.027    0.565   20.252    6.437
     30.830  410.706    1.179    0.033    0.100    0.080    0.770   21.332    6.017
     30.840  406.364    1.115    0.067    0.000    0.053    0.785   20.640    6.683
     30.850  407.791    1.521    0.067    0.033    0.027    0.698   21.216    5.793
     30.860  404.785    1.115    0.000    0.067    0.053    0.762   20.262    6.080
     30.870  406.851    1.179    0.033    0.060    0.053    0.557   20.328    6.118
     30.880  403.922    1.062    0.000    0.000    0.080    0.705   20.854    5.953
     30.890  403.943    0.929    0.060    0.000    0.106    0.584   19.889    5.862
     30.900  401.171    1.141    0.060    0.000    0.053    0.637   20.884    5.395
     30.910  401.003    0.990    0.071    0.000    0.106    0.728   20.066    6.048
     30.920  402.268    1.244    0.060    0.033    0.053    0.573   20.895    5.604
     30.930  403.277    1.308    0.067    0.000    0.027    0.770   20.546    6.058
     30.940  403.618    1.255    0.033    0.000    0.080    0.724   20.621    6.118
     30.950  400.787    1.168    0.060    0.000    0.080    0.580   20.828    6.020
     30.960  400.317    1.232    0.120    0.000    0.027    0.610   20.608    5.509
     30.970  398.785    1.062    0.033    0.000    0.080    0.599   21.040    5.581
     30.980  402.643    1.153    0.094    0.000    0.106    0.732   20.734    5.739
     30.990  401.660    1.088    0.060    0.000    0.080    0.573   20.214    5.853
     31.000  399.233    1.088    0.098    0.000    0.053    0.595   19.950    5.483
     31.010  402.641    1.009    0.060    0.000    0.080    0.531   19.832    6.010
     31.020  403.190    1.115    0.027    0.000    0.027    0.542   21.108    5.702
     31.030  401.819    1.160    0.060    0.033    0.053    0.569   20.429    5.922
     31.040  401.737    1.248    0.098    0.033    0.133    0.573   20.926    6.509
     31.050  400.916    1.259    0.000    0.000    0.027    0.520   20.157    6.012
     31.060  401.664    1.255    0.000    0.000    0.053    0.618   21.532    6.481
     31.070  402.428    0.929    0.000    0.000    0.080    0.542   21.540    6.146
     31.080  400.606    1.073    0.033    0.000    0.053    0.520   20.471    6.040
     31.090  402.565    0.956    0.033    0.000    0.053    0.360   21.063    6.597
     31.100  402.185    1.274    0.033    0.000    0.106    0.550   21.653    6.695
     31.110  401.954    1.115    0.060    0.000    0.053    0.448   21.124    6.543
     31.120  400.426    1.062    0.033    0.000    0.106    0.406   21.300    6.429
     31.130  399.045    1.232    0.094    0.000    0.080    0.467   20.992    6.339
     31.140  400.219    1.255    0.060    0.000    0.106    0.440   19.927    6.281
     31.150  398.641    1.115    0.060    0.000    0.144    0.641   19.990    6.066
     31.160  398.803    1.206    0.060    0.000    0.080    0.611   20.473    6.231
     31.170  399.713    1.123    0.067    0.000    0.027    0.796   20.802    5.240
     31.180  398.533    1.232    0.067    0.000    0.053    0.641   20.288    6.022
     31.190  399.380    1.259    0.033    0.000    0.027    0.804   20.406    6.253
     31.200  400.266    1.115    0.000    0.000    0.053    0.770   19.651    6.196
     31.210  398.836    1.035    0.000    0.000    0.080    0.785   19.874    6.569
     31.220  402.358    1.062    0.033    0.000    0.080    0.705   21.033    6.473
     31.230  401.147    0.982    0.033    0.000    0.053    0.739   20.284    5.908
     31.240  397.987    1.107    0.033    0.000    0.080    0.682   20.351    5.504
     31.250  402.067    0.910    0.000    0.000    0.106    0.629   20.264    5.670
     31.260  404.787    1.009    0.033    0.000    0.106    0.857   20.602    5.652
     31.270  402.639    0.967    0.067    0.000    0.027    0.846   19.759    5.759
     31.280  401.196    1.047    0.000    0.000    0.080    0.489   20.292    5.454
     31.290  402.602    1.073    0.000    0.000    0.080    0.587   20.979    5.689
     31.300  402.669    1.115    0.033    0.000    0.080    0.690   20.982    5.353
     31.310  404.478    1.149    0.067    0.000    0.053    0.652   20.783    5.639
     31.320  402.610    0.956    0.000    0.000    0.080    0.876   20.004    5.717
     31.330  402.619    1.062    0.033    0.000    0.106    0.766   20.540    5.824
     31.340  403.092    1.035    0.033    0.033    0.080    0.990   20.664    5.796
     31.350  399.411    1.020    0.000    0.000    0.027    0.664   20.591    7.120
     31.360  400.557    1.160    0.000    0.000    0.027    0.694   19.879    6.133
     31.370  400.536    1.062    0.033    0.000    0.080    0.652   20.477    6.076
     31.380  398.702    1.062    0.067    0.000    0.027    0.781   20.016    6.075
     31.390  400.970    0.993    0.033    0.000    0.000    0.796   19.965    5.980
     31.400  397.405    1.107    0.033    0.000    0.000    0.732   20.129    5.903
     31.410  402.222    0.956    0.000    0.000    0.087    0.770   19.609    5.591
     31.420  402.560    1.073    0.000    0.000    0.027    0.731   20.373    5.580
     31.430  403.728    1.020    0.067    0.000    0.027    0.754   20.433    5.580
     31.440  408.324    1.153    0.033    0.000    0.027    0.610   20.839    5.650
     31.450  403.559    1.187    0.033    0.000    0.053    0.622   19.679    5.529
     31.460  401.107    1.096    0.033    0.000    0.053    0.539   21.092    5.519
     31.470  401.438    1.062    0.000    0.000    0.027    0.717   20.363    5.453
     31.480  400.926    0.903    0.060    0.033    0.053    0.520   20.137    5.800
     31.490  400.134    1.088    0.033    0.033    0.027    0.470   20.572    6.359
     31.500  399.265    1.206    0.033    0.000    0.080    0.417   20.237    6.458
     31.510  404.161    1.126    0.067    0.000    0.027    0.573   21.051    6.287
     31.520  406.044    1.168    0.067    0.033    0.027    0.546   20.381    6.692
     31.530  404.739    1.123    0.000    0.000    0.080    0.573   20.603    5.896
     31.540  405.127    0.963    0.033    0.000    0.106    0.762   21.183    6.115
     31.550  401.971    0.849    0.060    0.000    0.053    0.512   20.625    6.189
     31.560  406.789    0.963    0.033    0.000    0.091    0.478   20.704    5.906
     31.570  408.262    1.259    0.067    0.000    0.027    0.523   20.789    5.986
     31.580  405.163    1.069    0.033    0.000    0.106    0.648   21.096    6.507
     31.590  408.925    1.134    0.033    0.000    0.053    0.561   21.575    6.138
     31.600  405.702    1.047    0.033    0.000    0.080    0.462   20.836    5.856
     31.610  404.220    1.141    0.000    0.000    0.053    0.440   20.203    6.010
     31.620  408.101    1.134    0.000    0.000    0.053    0.580   21.186    6.023
     31.630  404.390    1.035    0.000    0.033    0.027    0.539   20.825    6.212
     31.640  404.475    0.993    0.033    0.033    0.053    0.599   20.563    6.092
     31.650  403.233    1.047    0.000    0.000    0.027    0.561   20.447    5.997
     31.660  402.369    1.054    0.000    0.000    0.080    0.645   20.348    6.405
     31.670  401.330    1.248    0.000    0.000    0.027    0.668   20.542    5.993
     31.680  403.357    1.308    0.033    0.000    0.027    0.501   20.675    6.521
     31.690  401.259    1.149    0.000    0.000    0.053    0.626   20.545    6.416
     31.700  399.450    1.221    0.000    0.000    0.053    0.512   20.921    5.953
     31.710  399.621    1.388    0.000    0.000    0.080    0.687   20.954    6.436
     31.720  399.416    1.267    0.000    0.000    0.027    0.534   20.443    6.070
     31.730  398.107    1.221    0.033    0.000    0.080    0.372   19.700    5.752
     31.740  402.455    1.153    0.000    0.000    0.053    0.637   20.388    6.255
     31.750  399.642    1.126    0.033    0.000    0.053    0.459   20.671    5.968
     31.760  400.119    0.956    0.033    0.000    0.000    0.474   20.880    5.405
     31.770  396.388    1.096    0.000    0.000    0.053    0.637   19.799    5.763
     31.780  396.763    1.115    0.000    0.000    0.027    0.364   19.642    5.843
     31.790  399.555    1.111    0.000    0.000    0.027    0.569   20.124    6.130
     31.800  397.114    1.153    0.033    0.000    0.080    0.451   19.772    6.363
     31.810  400.377    1.005    0.033    0.000    0.027    0.326   19.923    6.238
     31.820  400.774    0.982    0.000    0.000    0.080    0.497   20.938    6.136
     31.830  399.224    0.903    0.000    0.000    0.000    0.353   20.555    6.053
     31.840  400.787    1.062    0.027    0.000    0.027    0.466   20.192    6.050
     31.850  402.326    1.255    0.000    0.000    0.027    0.656   19.830    5.775
     31.860  399.696    1.096    0.033    0.000    0.027    0.478   19.660    5.743
     31.870  403.446    1.115    0.027    0.000    0.080    0.493   20.574    6.085
     31.880  401.217    1.179    0.000    0.000    0.053    0.527   19.607    6.115
     31.890  400.919    1.153    0.000    0.000    0.027    0.364   19.854    6.116
     31.900  401.715    1.232    0.033    0.000    0.053    0.527   19.862    5.919
     31.910  399.068    1.267    0.060    0.033    0.027    0.482   19.101    6.049
     31.920  404.275    1.115    0.033    0.000    0.027    0.633   19.404    6.393
     31.930  403.442    1.160    0.000    0.000    0.053    0.588   19.959    5.282
     31.940  402.099    0.918    0.027    0.000    0.053    0.398   19.804    5.298
     31.950  401.332    1.195    0.033    0.033    0.027    0.425   19.606    5.089
     31.960  402.171    1.179    0.000    0.000    0.053    0.478   19.804    5.530
     31.970  404.089    1.130    0.033    0.000    0.080    0.633   20.070    5.345
     31.980  398.802    1.016    0.000    0.000    0.027    0.592   20.106    5.356
     31.990  397.911    0.956    0.067    0.033    0.053    0.758   19.517    5.699
     32.000  403.162    1.141    0.060    0.033    0.061    0.690   19.572    5.216
     32.010  398.658    1.141    0.000    0.067    0.000    0.690   20.073    5.435
     32.020  401.340    1.195    0.000    0.000    0.053    0.819   19.925    5.278
     32.030  398.828    1.035    0.033    0.033    0.080    0.823   19.876    5.175
     32.040  400.277    1.160    0.033    0.000    0.027    0.796   20.217    5.645
     32.050  402.627    1.126    0.033    0.000    0.053    0.793   20.842    5.683
     32.060  397.759    0.982    0.027    0.000    0.000    0.743   20.084    4.933
     32.070  403.000    0.884    0.000    0.000    0.027    0.698   20.736    5.759
     32.080  396.065    0.940    0.000    0.000    0.000    0.732   19.831    5.505
     32.090  402.126    1.088    0.000    0.000    0.027    0.705   20.333    5.237
     32.100  401.264    1.149    0.033    0.000    0.027    0.918   19.878    5.686
     32.110  402.479    1.016    0.000    0.000    0.027    0.899   20.656    5.369
     32.120  401.104    0.982    0.000    0.000    0.053    0.982   20.397    5.641
     32.130  399.346    0.982    0.033    0.000    0.027    0.982   19.901    5.687
     32.140  403.619    1.088    0.000    0.000    0.053    1.016   20.245    6.110
     32.150  405.131    1.035    0.000    0.000    0.053    0.990   19.866    6.035
     32.160  406.684    1.206    0.033    0.000    0.080    0.982   20.773    6.140
     32.170  405.580    0.956    0.067    0.000    0.027    0.902   20.735    6.210
     32.180  403.933    1.107    0.000    0.033    0.053    0.770   20.521    6.448
     32.190  404.811    1.100    0.000    0.000    0.027    0.910   20.592    6.006
     32.200  402.141    1.339    0.000    0.000    0.080    0.823   20.607    6.319
     32.210  404.674    1.221    0.033    0.000    0.027    0.743   20.542    6.691
     32.220  402.308    1.149    0.033    0.033    0.080    0.743   20.097    5.673
     32.230  403.623    1.195    0.033    0.000    0.053    1.081   19.688    5.817
     32.240  406.499    1.312    0.000    0.000    0.027    0.887   20.161    6.259
     32.250  403.589    1.320    0.000    0.000    0.027    1.073   20.024    6.203
     32.260  405.469    1.100    0.033    0.000    0.080    0.990   20.471    5.823
     32.270  405.944    1.179    0.000    0.000    0.106    1.043   20.589    6.433
     32.280  407.475    1.141    0.038    0.000    0.027    1.013   20.607    6.138
     32.290  405.493    1.126    0.033    0.000    0.027    0.990   21.216    5.358
     32.300  401.962    1.195    0.033    0.000    0.000    0.909   20.407    5.658
     32.310  405.210    1.259    0.000    0.000    0.000    0.671   20.608    6.124
     32.320  405.366    1.392    0.067    0.000    0.080    0.846   20.678    5.907
     32.330  406.286    1.228    0.000    0.000    0.053    0.812   19.687    6.376
     32.340  407.431    1.240    0.033    0.000    0.027    0.929   21.007    6.172
     32.350  402.894    1.270    0.033    0.000    0.080    1.092   20.517    5.681
     32.360  407.614    1.301    0.094    0.000    0.053    1.005   21.372    5.757
     32.370  405.601    1.320    0.000    0.000    0.053    1.005   20.270    6.150
     32.380  409.427    1.346    0.000    0.000    0.053    0.952   20.026    5.970
     32.390  409.657    1.293    0.067    0.000    0.053    1.081   20.566    5.883
     32.400  407.108    1.229    0.033    0.000    0.106    1.130   20.305    6.067
     32.410  408.473    1.399    0.033    0.000    0.027    1.032   21.334    5.483
     32.420  407.818    1.240    0.000    0.000    0.027    0.914   21.193    6.340
     32.430  409.004    1.229    0.000    0.000    0.027    0.967   19.938    5.975
     32.440  407.117    1.123    0.033    0.000    0.080    1.050   19.995    5.829
     32.450  408.485    1.327    0.000    0.000    0.053    0.944   20.209    5.561
     32.460  407.882    1.361    0.000    0.000    0.053    1.069   20.785    5.303
     32.470  411.316    1.301    0.000    0.000    0.000    0.978   21.212    5.338
     32.480  409.474    1.088    0.067    0.000    0.053    0.929   20.435    5.838
     32.490  407.818    1.088    0.067    0.000    0.053    0.925   19.770    5.862
     32.500  404.859    1.176    0.067    0.033    0.027    0.997   19.482    5.942
     32.510  409.951    1.115    0.033    0.000    0.027    0.944   20.575    6.265
     32.520  409.544    1.213    0.060    0.000    0.133    0.823   20.270    6.214
     32.530  412.692    1.293    0.033    0.000    0.053    0.887   20.684    5.978
     32.540  413.027    1.123    0.071    0.000    0.053    1.027   20.241    6.041
     32.550  410.854    1.123    0.033    0.000    0.027    0.910   20.659    6.464
     32.560  408.752    1.126    0.033    0.000    0.000    0.891   20.255    6.739
     32.570  411.192    1.107    0.033    0.000    0.053    0.846   21.533    6.281
     32.580  416.715    1.115    0.067    0.000    0.114    1.085   21.262    6.289
     32.590  412.820    1.285    0.094    0.033    0.080    0.899   21.167    6.420
     32.600  410.757    1.187    0.027    0.000    0.080    0.838   21.203    6.499
     32.610  410.540    1.365    0.060    0.000    0.053    0.899   20.410    5.962
     32.620  410.607    1.069    0.067    0.000    0.140    0.979   20.607    6.414
     32.630  411.372    1.126    0.027    0.000    0.053    0.804   20.926    6.439
     32.640  410.198    1.073    0.000    0.000    0.053    0.944   21.334    6.209
     32.650  411.299    1.410    0.033    0.000    0.080    1.016   22.024    6.091
     32.660  409.094    1.248    0.033    0.000    0.080    1.058   21.000    6.624
     32.670  410.133    1.388    0.000    0.000    0.080    1.062   21.617    6.267
     32.680  413.386    1.369    0.027    0.033    0.106    1.047   21.161    6.179
     32.690  412.185    1.399    0.027    0.000    0.080    0.929   20.672    6.264
     32.700  407.662    1.221    0.033    0.033    0.053    0.918   21.159    5.591
     32.710  410.730    1.415    0.060    0.000    0.053    0.736   20.906    5.775
     32.720  412.954    1.285    0.067    0.000    0.106    0.835   20.684    5.987
     32.730  413.525    1.195    0.067    0.000    0.080    0.910   20.562    6.003
     32.740  413.406    1.354    0.027    0.000    0.027    0.751   21.014    6.080
     32.750  412.547    1.407    0.033    0.000    0.080    0.660   21.428    6.269
     32.760  408.476    1.229    0.000    0.000    0.053    0.626   21.363    6.136
     32.770  407.320    1.229    0.033    0.000    0.027    0.694   21.134    5.893
     32.780  408.630    1.020    0.000    0.000    0.080    0.763   22.054    5.770
     32.790  413.166    1.574    0.060    0.000    0.053    0.721   21.029    6.180
     32.800  408.550    1.418    0.067    0.000    0.106    0.633   21.311    5.680
     32.810  409.547    1.487    0.033    0.000    0.080    0.679   21.427    6.110
     32.820  408.631    1.354    0.033    0.000    0.053    0.774   20.874    5.615
     32.830  409.102    1.354    0.027    0.000    0.080    0.793   21.279    6.158
     32.840  409.084    1.320    0.033    0.000    0.106    0.914   21.445    5.959
     32.850  408.558    1.392    0.033    0.000    0.106    0.721   21.181    5.950
     32.860  408.381    1.259    0.067    0.000    0.080    0.652   20.831    5.990
     32.870  409.669    1.168    0.060    0.000    0.106    0.618   21.726    6.099
     32.880  409.713    1.088    0.060    0.000    0.080    0.705   21.205    5.897
     32.890  412.621    1.141    0.094    0.000    0.080    0.679   21.057    6.613
     32.900  410.657    1.471    0.060    0.000    0.080    0.626   21.246    6.160
     32.910  412.217    1.248    0.060    0.000    0.027    0.785   21.772    6.409
     32.920  409.009    1.274    0.033    0.000    0.080    0.660   21.912    6.326
     32.930  411.497    1.339    0.033    0.033    0.053    0.800   20.992    5.601
     32.940  409.439    1.206    0.000    0.000    0.053    0.645   20.750    6.060
     32.950  415.392    1.126    0.033    0.000    0.027    0.861   21.535    5.881
     32.960  407.922    1.149    0.060    0.033    0.080    0.861   20.389    5.720
     32.970  408.389    1.009    0.000    0.000    0.027    0.652   20.453    5.995
     32.980  407.349    0.993    0.067    0.000    0.053    0.645   19.835    6.052
     32.990  409.985    1.149    0.033    0.000    0.027    0.732   19.713    5.971
     33.000  410.945    1.123    0.067    0.033    0.080    0.865   20.834    6.407
     33.010  411.129    1.069    0.094    0.000    0.106    0.835   20.675    6.339
     33.020  408.366    1.115    0.000    0.000    0.053    0.766   21.033    6.274
     33.030  409.997    1.232    0.033    0.000    0.000    0.819   20.995    6.243
     33.040  412.138    1.407    0.060    0.000    0.027    0.694   20.167    6.024
     33.050  417.746    1.361    0.027    0.000    0.053    0.596   20.596    6.269
     33.060  410.950    1.354    0.033    0.000    0.080    0.607   20.572    5.827
     33.070  410.155    1.115    0.033    0.000    0.053    0.713   20.929    6.027
     33.080  410.049    0.982    0.067    0.033    0.080    0.796   20.862    5.743
     33.090  413.547    1.232    0.000    0.000    0.027    0.721   20.185    6.432
     33.100  410.090    1.206    0.033    0.000    0.053    0.641   19.981    5.613
     33.110  408.200    1.115    0.060    0.000    0.080    0.679   20.715    5.216
     33.120  410.440    1.035    0.094    0.000    0.053    0.538   21.226    5.453
     33.130  410.862    1.452    0.033    0.000    0.053    0.827   19.811    5.654
     33.140  412.110    1.047    0.000    0.000    0.027    0.652   20.805    5.777
     33.150  412.604    1.274    0.033    0.000    0.053    0.763   20.238    5.569
     33.160  412.665    1.267    0.033    0.000    0.080    0.592   20.373    6.167
     33.170  406.851    1.009    0.033    0.000    0.053    0.626   21.250    5.692
     33.180  411.663    1.263    0.000    0.000    0.027    0.747   20.501    5.530
     33.190  414.526    1.339    0.098    0.000    0.133    0.679   21.387    5.537
     33.200  411.577    1.168    0.033    0.000    0.027    0.777   21.603    5.956
     33.210  410.070    1.327    0.033    0.000    0.087    0.698   20.524    5.924
     33.220  409.821    1.202    0.033    0.000    0.053    0.679   20.785    5.539
     33.230  410.620    1.346    0.000    0.000    0.080    0.812   21.417    5.545
     33.240  408.773    1.354    0.060    0.000    0.106    0.763   20.580    5.473
     33.250  408.075    1.126    0.033    0.000    0.080    0.596   21.380    5.537
     33.260  410.582    1.282    0.033    0.000    0.080    0.812   21.089    5.495
     33.270  405.635    1.187    0.000    0.000    0.053    0.679   20.021    5.936
     33.280  406.744    1.274    0.000    0.000    0.080    0.580   20.445    5.922
     33.290  406.286    1.115    0.127    0.000    0.080    0.694   21.010    5.932
     33.300  407.531    1.380    0.033    0.000    0.053    0.664   20.717    5.372
     33.310  409.757    1.062    0.067    0.000    0.027    0.573   19.972    6.103
     33.320  408.086    1.179    0.000    0.000    0.080    0.671   19.899    6.557
     33.330  407.272    1.445    0.060    0.000    0.027    0.679   19.940    6.187
     33.340  408.762    1.267    0.067    0.000    0.053    0.668   19.498    6.460
     33.350  405.055    1.153    0.027    0.000    0.053    0.637   20.036    6.314
     33.360  407.685    1.346    0.094    0.000    0.106    0.751   21.022    6.528
     33.370  406.337    1.123    0.060    0.000    0.027    0.588   20.085    5.913
     33.380  407.709    1.149    0.000    0.000    0.080    0.527   20.456    6.490
     33.390  406.274    1.179    0.060    0.000    0.080    0.603   20.469    6.192
     33.400  408.334    1.164    0.033    0.000    0.080    0.573   21.044    5.937
     33.410  404.119    1.232    0.033    0.000    0.053    0.618   20.152    5.777
     33.420  405.189    1.134    0.033    0.000    0.106    0.626   19.469    6.466
     33.430  407.985    1.141    0.060    0.033    0.053    0.721   20.445    5.795
     33.440  407.472    1.069    0.027    0.000    0.106    0.721   20.225    6.200
     33.450  408.543    1.195    0.064    0.000    0.080    0.781   20.368    5.997
     33.460  407.440    1.062    0.033    0.000    0.080    0.652   20.490    5.739
     33.470  404.140    1.255    0.071    0.000    0.106    0.902   20.283    5.744
     33.480  403.585    1.293    0.033    0.000    0.053    0.690   20.025    5.944
     33.490  406.337    1.255    0.094    0.000    0.080    0.724   20.338    5.949
     33.500  407.192    1.096    0.071    0.000    0.133    0.694   20.933    6.037
     33.510  403.344    1.134    0.027    0.000    0.053    0.747   20.385    5.961
     33.520  404.118    1.168    0.033    0.000    0.053    0.607   20.228    5.930
     33.530  410.452    1.115    0.033    0.000    0.027    0.808   21.369    5.946
     33.540  414.928    1.081    0.033    0.000    0.027    0.679   20.573    6.453
     33.550  409.886    1.335    0.027    0.000    0.053    0.732   20.008    6.039
     33.560  408.393    1.407    0.060    0.000    0.080    0.573   19.736    6.249
     33.570  408.613    1.343    0.033    0.000    0.080    0.675   20.553    6.393
     33.580  409.996    1.392    0.033    0.000    0.053    0.573   20.670    6.551
     33.590  412.343    1.335    0.060    0.000    0.133    0.546   21.075    6.020
     33.600  404.341    1.229    0.000    0.000    0.080    0.626   20.400    5.501
     33.610  413.699    1.414    0.033    0.000    0.027    0.607   20.350    6.286
     33.620  408.599    1.073    0.027    0.033    0.053    0.724   20.555    6.355
     33.630  411.652    1.179    0.060    0.033    0.106    0.690   21.364    6.071
     33.640  408.725    1.047    0.027    0.000    0.106    0.812   19.778    5.962
     33.650  409.824    1.183    0.060    0.000    0.053    0.732   20.531    6.333
     33.660  409.516    0.963    0.033    0.000    0.080    0.796   21.233    6.068
     33.670  405.868    1.042    0.033    0.000    0.027    0.713   21.121    6.251
     33.680  406.940    1.418    0.000    0.000    0.027    0.618   20.331    6.020
     33.690  410.075    1.373    0.000    0.000    0.106    0.705   19.813    5.619
     33.700  410.923    1.229    0.033    0.000    0.053    0.512   21.514    5.992
     33.710  406.921    1.088    0.000    0.000    0.027    0.615   20.528    5.720
     33.720  407.417    1.202    0.000    0.000    0.053    0.652   20.043    6.111
     33.730  412.133    1.195    0.027    0.000    0.053    0.641   20.689    6.030
     33.740  409.088    1.062    0.000    0.033    0.053    0.751   20.820    6.265
     33.750  409.864    1.179    0.060    0.000    0.053    0.599   19.759    6.261
     33.760  411.313    1.240    0.027    0.000    0.053    0.785   20.265    6.628
     33.770  410.827    1.229    0.033    0.000    0.053    0.758   20.444    6.392
     33.780  411.382    1.350    0.000    0.000    0.000    0.838   20.706    6.138
     33.790  412.776    1.115    0.067    0.000    0.080    0.668   20.922    6.177
     33.800  413.470    1.187    0.033    0.000    0.080    0.690   20.117    6.161
     33.810  409.841    1.115    0.033    0.033    0.027    0.781   20.986    6.418
     33.820  410.145    1.126    0.000    0.000    0.053    0.724   20.412    6.435
     33.830  408.268    0.770    0.033    0.000    0.027    0.807   20.531    5.593
     33.840  411.966    1.009    0.033    0.033    0.080    0.531   19.786    5.957
     33.850  410.527    1.107    0.033    0.000    0.080    0.652   20.560    6.220
     33.860  409.526    1.088    0.033    0.000    0.027    0.815   20.071    6.253
     33.870  409.520    1.179    0.033    0.067    0.053    0.865   20.111    6.419
     33.880  412.832    1.259    0.033    0.000    0.080    0.785   21.134    6.124
     33.890  410.880    1.195    0.060    0.000    0.106    0.751   19.919    6.001
     33.900  411.703    1.240    0.060    0.000    0.027    0.592   21.098    6.223
     33.910  411.482    1.354    0.000    0.000    0.080    0.645   19.792    6.390
     33.920  411.213    1.267    0.000    0.000    0.053    0.830   21.546    6.383
     33.930  410.746    1.343    0.000    0.033    0.053    0.717   20.852    5.910
     33.940  410.155    1.168    0.060    0.000    0.053    0.615   20.200    5.840
     33.950  409.046    1.088    0.060    0.000    0.053    0.732   20.324    5.861
     33.960  410.325    1.331    0.033    0.000    0.027    0.592   21.182    6.163
     33.970  406.820    1.035    0.027    0.000    0.027    0.501   21.450    6.146
     33.980  414.571    1.168    0.033    0.000    0.053    0.785   21.379    5.850
     33.990  411.146    1.213    0.033    0.000    0.080    0.853   21.463    6.177
     34.000  412.276    1.062    0.060    0.000    0.159    0.823   21.430    6.509
     34.010  408.648    1.494    0.094    0.000    0.106    0.777   20.944    6.107
     34.020  409.000    1.168    0.067    0.000    0.106    0.781   20.434    6.066
     34.030  412.570    1.312    0.027    0.000    0.080    0.815   20.069    5.822
     34.040  413.445    1.176    0.094    0.000    0.106    0.679   19.882    5.925
     34.050  406.500    1.179    0.000    0.000    0.133    0.830   21.120    6.161
     34.060  407.798    1.369    0.060    0.033    0.087    0.493   19.934    5.826
     34.070  409.313    1.274    0.033    0.000    0.114    0.610   20.062    5.973
     34.080  410.181    1.195    0.094    0.000    0.140    0.713   19.754    6.031
     34.090  407.181    1.195    0.060    0.000    0.080    0.751   20.093    5.647
     34.100  412.129    1.183    0.060    0.000    0.106    0.565   20.642    5.905
     34.110  408.407    1.210    0.060    0.000    0.106    0.687   20.243    5.840
     34.120  408.037    1.100    0.000    0.000    0.053    0.557   20.605    5.969
     34.130  408.475    1.259    0.094    0.000    0.053    0.766   20.509    5.934
     34.140  409.840    1.399    0.094    0.000    0.053    0.637   20.331    6.236
     34.150  409.646    1.248    0.064    0.000    0.106    0.717   21.088    6.064
     34.160  411.933    0.956    0.027    0.000    0.106    0.679   20.332    6.421
     34.170  409.730    1.096    0.060    0.000    0.140    0.660   21.767    6.634
     34.180  399.790    0.993    0.060    0.000    0.080    0.687   20.487    6.100
     34.190  409.410    1.009    0.027    0.000    0.080    0.838   20.830    6.463
     34.200  404.459    0.743    0.033    0.000    0.106    0.755   21.126    6.634
     34.210  410.808    0.956    0.094    0.000    0.106    0.815   20.252    6.441
     34.220  411.605    1.100    0.060    0.033    0.159    0.793   20.481    6.318
     34.230  409.984    0.990    0.094    0.000    0.080    0.542   20.136    6.549
     34.240  414.148    1.035    0.000    0.000    0.080    0.740   20.517    6.161
     34.250  412.317    1.069    0.027    0.000    0.167    0.819   20.052    6.005
     34.260  410.820    1.069    0.000    0.000    0.053    0.701   20.376    6.182
     34.270  411.161    1.115    0.033    0.000    0.080    0.664   20.180    7.176
     34.280  412.520    1.035    0.094    0.000    0.053    0.603   20.262    7.254
     34.290  410.836    0.937    0.033    0.000    0.053    0.664   20.676    6.644
     34.300  409.535    1.179    0.027    0.000    0.080    0.755   21.496    6.601
     34.310  409.731    1.217    0.060    0.000    0.053    0.694   20.569    6.624
     34.320  408.443    1.043    0.060    0.000    0.080    0.918   20.282    6.703
     34.330  408.368    0.956    0.060    0.000    0.106    0.804   19.973    6.646
     34.340  407.463    0.982    0.033    0.000    0.053    0.709   20.532    6.808
     34.350  410.897    1.062    0.033    0.033    0.080    0.971   20.900    6.444
     34.360  411.182    1.035    0.033    0.000    0.080    0.717   20.604    6.572
     34.370  408.732    1.126    0.033    0.000    0.106    0.671   21.422    5.910
     34.380  411.182    1.176    0.000    0.000    0.053    0.796   21.097    5.819
     34.390  410.667    1.259    0.033    0.000    0.106    0.584   21.192    5.711
     34.400  408.179    1.232    0.033    0.000    0.106    0.705   20.769    6.210
     34.410  410.978    1.073    0.000    0.033    0.106    0.687   20.033    6.254
     34.420  413.246    1.035    0.000    0.000    0.080    0.592   21.394    6.164
     34.430  405.799    1.134    0.000    0.000    0.080    0.580   21.079    6.425
     34.440  411.284    1.229    0.060    0.000    0.114    0.690   20.985    6.362
     34.450  408.394    1.244    0.060    0.000    0.053    0.906   20.100    6.089
     34.460  406.529    0.929    0.067    0.000    0.114    0.668   20.460    5.916
     34.470  406.779    1.126    0.033    0.000    0.114    0.652   20.871    5.850
     34.480  408.785    1.096    0.033    0.000    0.080    0.599   19.858    6.236
     34.490  406.147    1.221    0.094    0.000    0.053    0.557   20.671    5.911
     34.500  409.036    1.123    0.060    0.000    0.106    0.493   19.904    5.957
     34.510  409.289    0.982    0.087    0.000    0.080    0.724   20.178    5.946
     34.520  408.971    1.062    0.067    0.000    0.087    0.679   20.259    5.981
     34.530  411.538    1.141    0.094    0.000    0.106    0.766   20.512    5.899
     34.540  410.613    1.229    0.060    0.000    0.080    0.830   20.021    5.450
     34.550  411.973    1.062    0.033    0.000    0.053    0.610   19.985    5.334
     34.560  414.143    1.107    0.094    0.000    0.053    0.971   20.590    5.344
     34.570  412.120    1.195    0.067    0.000    0.106    0.732   19.678    5.636
     34.580  413.459    1.327    0.033    0.000    0.106    0.701   19.823    5.766
     34.590  410.812    1.403    0.060    0.033    0.080    0.610   19.681    6.033
     34.600  409.230    1.221    0.087    0.000    0.167    0.807   19.934    5.844
     34.610  410.031    1.388    0.060    0.033    0.220    0.815   20.629    5.939
     34.620  408.741    1.323    0.060    0.000    0.080    0.789   20.390    5.869
     34.630  408.791    1.327    0.033    0.000    0.053    0.834   20.970    6.062
     34.640  406.010    1.285    0.033    0.000    0.080    0.789   21.190    6.121
     34.650  409.917    1.293    0.094    0.000    0.080    0.785   21.040    6.361
     34.660  409.562    1.251    0.000    0.000    0.027    0.731   20.710    5.838
     34.670  409.971    1.316    0.094    0.000    0.027    0.959   21.758    5.795
     34.680  408.436    1.331    0.060    0.033    0.080    0.951   21.818    5.853
     34.690  408.982    1.141    0.087    0.033    0.080    0.751   21.353    5.502
     34.700  408.129    1.456    0.087    0.000    0.027    0.796   20.961    6.055
     34.710  409.826    1.327    0.127    0.000    0.106    0.895   21.465    5.536
     34.720  405.139    1.373    0.060    0.000    0.080    0.584   20.819    6.377
     34.730  406.071    1.164    0.027    0.000    0.053    0.758   20.987    6.030
     34.740  406.416    1.179    0.060    0.000    0.080    0.565   20.939    6.172
     34.750  409.091    1.331    0.098    0.000    0.106    0.592   21.082    5.770
     34.760  411.017    1.179    0.094    0.000    0.027    0.717   21.158    6.113
     34.770  407.516    1.221    0.033    0.000    0.053    0.618   21.409    5.579
     34.780  408.445    1.373    0.060    0.067    0.080    0.603   21.118    6.376
     34.790  407.509    1.213    0.033    0.000    0.053    0.812   20.878    6.301
     34.800  407.527    0.876    0.027    0.000    0.027    0.758   21.705    5.908
     34.810  407.565    1.320    0.094    0.000    0.106    0.671   20.176    5.680
     34.820  408.700    1.308    0.033    0.000    0.114    0.671   20.869    6.057
     34.830  408.717    1.168    0.067    0.000    0.053    0.804   20.908    6.300
     34.840  411.761    1.415    0.033    0.000    0.106    0.872   21.494    6.121
     34.850  410.119    1.285    0.033    0.000    0.080    0.751   19.979    6.539
     34.860  407.907    1.339    0.094    0.000    0.080    0.664   19.812    5.768
     34.870  408.788    1.096    0.033    0.000    0.053    0.610   19.326    6.784
     34.880  409.600    1.115    0.060    0.000    0.027    0.637   19.420    6.836
     34.890  409.542    1.206    0.033    0.000    0.106    0.668   19.693    6.917
     34.900  406.984    1.179    0.033    0.000    0.053    0.637   19.867    6.713
     34.910  408.358    1.274    0.000    0.000    0.106    0.550   18.968    6.603
     34.920  409.011    1.445    0.060    0.033    0.053    0.925   19.442    6.487
     34.930  412.518    1.312    0.033    0.000    0.027    0.645   20.246    6.544
     34.940  409.557    1.141    0.027    0.000    0.080    0.713   19.402    6.815
     34.950  410.536    0.982    0.027    0.000    0.106    0.615   20.271    6.443
     34.960  409.803    1.229    0.067    0.000    0.114    0.743   18.866    6.484
     34.970  408.137    1.202    0.033    0.000    0.106    0.819   19.506    6.510
     34.980  410.406    1.274    0.033    0.000    0.140    0.812   20.386    6.230
     34.990  403.853    1.195    0.098    0.000    0.133    0.785   20.331    6.322
     35.000  405.275    1.077    0.038    0.000    0.053    0.777   19.169    6.477
     35.010  408.265    1.126    0.033    0.000    0.080    0.546   20.118    6.493
     35.020  407.338    1.126    0.027    0.000    0.106    0.807   19.731    6.155
     35.030  408.496    1.160    0.060    0.000    0.106    0.671   19.713    6.406
     35.040  407.454    1.354    0.033    0.000    0.053    0.899   20.728    6.396
     35.050  405.140    1.248    0.033    0.000    0.080    0.732   20.794    6.398
     35.060  407.669    1.229    0.094    0.033    0.053    0.713   20.349    6.826
     35.070  404.712    1.179    0.033    0.000    0.053    0.633   20.393    6.683
     35.080  407.551    1.323    0.094    0.000    0.027    0.523   20.639    6.122
     35.090  408.338    1.415    0.000    0.000    0.053    0.785   20.889    6.085
     35.100  404.343    1.285    0.067    0.000    0.027    0.656   20.904    5.787
     35.110  406.839    1.339    0.000    0.000    0.080    0.645   20.432    6.369
     35.120  408.342    1.073    0.000    0.000    0.080    0.724   20.582    6.554
     35.130  405.022    1.278    0.033    0.000    0.053    0.736   20.532    6.142
     35.140  411.419    1.312    0.094    0.033    0.106    0.557   20.340    6.475
     35.150  403.625    1.350    0.033    0.000    0.080    0.698   20.447    5.804
     35.160  404.950    0.982    0.033    0.000    0.053    0.664   20.940    5.803
     35.170  403.024    1.160    0.000    0.000    0.053    0.535   20.428    6.433
     35.180  403.910    1.141    0.033    0.000    0.106    0.607   19.772    6.202
     35.190  401.605    1.153    0.033    0.000    0.053    0.504   20.101    5.867
     35.200  408.544    1.285    0.033    0.000    0.053    0.467   20.627    6.310
     35.210  401.408    1.176    0.000    0.000    0.053    0.440   20.548    6.303
     35.220  400.925    1.217    0.000    0.000    0.053    0.520   20.544    6.162
     35.230  405.054    1.248    0.000    0.000    0.027    0.440   20.497    6.296
     35.240  407.912    1.123    0.000    0.000    0.053    0.671   21.595    6.369
     35.250  408.933    1.179    0.000    0.000    0.080    0.975   20.385    6.293
     35.260  406.733    1.255    0.000    0.000    0.080    0.990   20.424    6.686
     35.270  407.071    1.168    0.071    0.000    0.053    0.645   21.258    6.469
     35.280  406.992    1.160    0.033    0.000    0.053    0.724   20.278    6.518
     35.290  408.837    1.202    0.067    0.000    0.000    0.868   20.377    6.305
     35.300  410.325    1.096    0.000    0.000    0.106    0.747   20.460    6.362
     35.310  409.316    1.035    0.000    0.000    0.053    0.944   20.706    7.089
     35.320  407.296    0.990    0.033    0.000    0.080    0.815   20.379    6.324
     35.330  404.489    1.088    0.033    0.000    0.027    0.724   20.343    6.109
     35.340  407.992    1.141    0.033    0.000    0.106    0.724   19.737    6.403
     35.350  406.820    1.123    0.000    0.000    0.027    0.660   19.555    6.767
     35.360  405.856    1.354    0.000    0.000    0.027    0.687   19.207    6.873
     35.370  405.489    1.536    0.033    0.000    0.027    0.679   20.103    6.634
     35.380  407.266    1.255    0.000    0.000    0.027    0.724   20.521    6.615
     35.390  410.723    1.399    0.067    0.000    0.080    0.743   19.918    6.482
     35.400  404.793    1.141    0.067    0.000    0.080    0.717   19.086    5.800
     35.410  410.192    1.195    0.000    0.000    0.106    0.698   20.154    7.035
     35.420  409.090    1.365    0.000    0.000    0.140    0.679   20.334    6.398
     35.430  409.176    1.198    0.033    0.000    0.080    0.709   20.585    5.583
     35.440  410.313    1.153    0.033    0.000    0.053    0.740   20.780    5.893
     35.450  405.151    1.134    0.060    0.000    0.080    0.687   20.157    6.360
     35.460  403.645    1.168    0.000    0.000    0.000    0.766   20.048    6.234
     35.470  404.983    1.141    0.000    0.000    0.027    0.724   20.088    5.991
     35.480  403.866    1.282    0.000    0.000    0.053    0.740   19.714    6.183
     35.490  403.507    1.282    0.033    0.000    0.027    0.747   20.017    6.369
     35.500  404.111    1.308    0.033    0.000    0.053    0.770   19.209    6.014
     35.510  403.322    1.540    0.033    0.033    0.027    0.800   20.663    6.131
     35.520  404.915    1.315    0.067    0.000    0.053    0.925   19.914    6.222
     35.530  407.759    1.467    0.000    0.033    0.053    0.937   20.146    6.426
     35.540  402.114    1.195    0.000    0.033    0.027    0.812   20.059    5.656
     35.550  405.990    0.952    0.033    0.000    0.053    0.846   20.600    6.469
     35.560  404.469    0.929    0.033    0.000    0.053    0.660   20.397    6.384
     35.570  406.465    1.126    0.033    0.000    0.027    0.671   20.027    6.006
     35.580  403.997    0.993    0.067    0.000    0.053    0.812   19.617    6.220
     35.590  404.680    1.285    0.000    0.000    0.027    0.857   20.015    6.845
     35.600  407.926    1.206    0.033    0.033    0.027    0.971   20.790    7.121
     35.610  406.313    0.849    0.000    0.000    0.027    0.955   19.959    6.839
     35.620  407.671    1.009    0.033    0.000    0.053    1.050   19.653    6.306
     35.630  406.833    1.365    0.033    0.000    0.053    0.812   19.679    6.485
     35.640  402.540    1.073    0.033    0.000    0.027    0.766   18.524    6.601
     35.650  407.598    1.137    0.033    0.000    0.000    0.823   19.712    6.305
     35.660  407.597    1.334    0.033    0.000    0.053    0.777   20.839    6.597
     35.670  405.453    1.365    0.033    0.000    0.053    0.872   20.080    6.380
     35.680  408.463    1.035    0.000    0.000    0.053    0.838   19.613    6.608
     35.690  407.643    0.956    0.067    0.000    0.053    0.887   19.178    6.413
     35.700  407.559    1.179    0.033    0.000    0.027    0.724   19.638    6.493
     35.710  405.302    1.088    0.033    0.000    0.053    0.834   19.829    6.064
     35.720  408.706    1.308    0.033    0.000    0.027    0.618   19.811    6.189
     35.730  405.601    1.267    0.033    0.000    0.053    0.857   20.043    5.893
     35.740  408.209    1.229    0.033    0.033    0.080    0.713   20.620    6.295
     35.750  406.707    0.929    0.060    0.000    0.087    0.645   20.790    6.346
     35.760  403.915    1.274    0.000    0.000    0.027    0.573   18.942    6.072
     35.770  403.230    1.528    0.033    0.000    0.027    0.724   20.603    5.853
     35.780  402.340    1.058    0.033    0.000    0.027    0.762   19.890    6.436
     35.790  404.173    1.088    0.000    0.000    0.053    0.645   19.717    6.234
     35.800  405.439    1.062    0.000    0.000    0.053    0.694   20.614    6.179
     35.810  402.422    1.100    0.000    0.000    0.053    0.671   19.663    6.205
     35.820  407.929    1.035    0.000    0.000    0.080    0.751   21.236    6.158
     35.830  402.791    1.035    0.033    0.000    0.000    0.800   19.910    6.515
     35.840  402.401    1.232    0.033    0.000    0.027    0.713   19.882    6.224
     35.850  404.357    1.035    0.000    0.000    0.080    0.698   19.747    6.104
     35.860  405.379    1.043    0.000    0.000    0.027    0.766   20.185    5.980
     35.870  406.568    1.073    0.000    0.000    0.144    0.845   19.653    6.320
     35.880  401.948    1.069    0.067    0.000    0.053    0.595   19.107    5.915
     35.890  402.362    1.088    0.000    0.000    0.027    0.698   20.157    6.306
     35.900  403.170    0.940    0.033    0.000    0.053    0.770   19.872    6.788
     35.910  401.860    1.009    0.033    0.000    0.000    0.610   18.848    6.375
     35.920  404.652    0.982    0.000    0.000    0.053    0.724   19.768    6.586
     35.930  405.796    1.320    0.033    0.000    0.027    0.857   19.771    6.165
     35.940  405.725    1.415    0.033    0.000    0.053    0.687   20.847    6.134
     35.950  402.842    1.278    0.033    0.000    0.080    0.789   20.586    5.907
     35.960  403.017    1.285    0.060    0.000    0.053    0.918   20.027    6.474
     35.970  404.799    1.434    0.060    0.000    0.053    0.607   19.175    6.512
     35.980  403.948    1.335    0.064    0.000    0.080    0.626   20.559    6.193
     35.990  404.098    1.388    0.033    0.033    0.053    0.762   20.149    6.017
     36.000  406.500    1.354    0.094    0.033    0.080    0.557   20.603    6.352
     36.010  405.820    1.452    0.060    0.000    0.053    0.751   20.102    6.345
     36.020  402.979    1.312    0.033    0.000    0.080    0.520   19.166    6.276
     36.030  405.910    1.312    0.033    0.033    0.087    0.807   19.400    6.388
     36.040  402.770    1.354    0.060    0.000    0.080    0.921   19.089    6.292
     36.050  405.222    1.088    0.033    0.000    0.080    0.690   20.584    6.332
     36.060  401.417    1.195    0.060    0.000    0.080    0.459   19.564    6.882
     36.070  403.950    1.168    0.060    0.000    0.087    0.569   19.145    6.633
     36.080  407.503    1.123    0.060    0.000    0.140    0.637   20.175    6.553
     36.090  401.706    1.149    0.071    0.000    0.167    0.751   19.783    6.546
     36.100  402.012    0.990    0.000    0.000    0.000    0.721   19.697    6.172
     36.110  401.693    1.096    0.033    0.000    0.053    0.724   19.743    5.976
     36.120  402.768    1.043    0.033    0.000    0.027    0.777   20.689    6.470
     36.130  405.207    1.141    0.033    0.000    0.080    0.576   20.297    6.625
     36.140  403.971    1.176    0.060    0.000    0.087    0.664   19.838    6.604
     36.150  404.278    1.149    0.067    0.033    0.080    0.781   20.081    7.173
     36.160  399.145    1.069    0.000    0.000    0.159    0.565   20.262    6.875
     36.170  403.054    0.903    0.033    0.000    0.000    0.721   20.121    6.950
     36.180  404.532    1.274    0.000    0.000    0.053    0.520   20.120    6.772
     36.190  402.265    1.073    0.033    0.000    0.064    0.648   19.461    6.966
     36.200  400.494    1.009    0.000    0.000    0.027    0.599   19.528    6.087
     36.210  401.965    1.267    0.000    0.000    0.080    0.626   20.345    6.924
     36.220  401.052    1.267    0.067    0.000    0.106    0.774   19.455    7.104
     36.230  398.677    1.418    0.033    0.000    0.106    0.671   20.039    6.610
     36.240  399.355    0.910    0.000    0.000    0.053    0.618   19.270    6.723
     36.250  402.967    1.293    0.027    0.000    0.106    0.815   20.015    6.440
     36.260  405.358    1.221    0.033    0.000    0.080    0.736   19.939    6.130
     36.270  401.542    1.035    0.033    0.000    0.053    0.637   19.551    5.935
     36.280  398.307    1.100    0.033    0.000    0.133    0.762   20.317    6.373
     36.290  398.007    1.047    0.071    0.000    0.080    0.701   19.517    6.801
     36.300  397.102    1.073    0.098    0.000    0.080    0.588   19.714    6.566
     36.310  402.383    1.160    0.060    0.000    0.167    0.429   20.320    6.112
     36.320  402.040    1.047    0.000    0.000    0.000    0.440   20.706    6.600
     36.330  398.383    1.229    0.033    0.000    0.027    0.485   19.952    6.581
     36.340  404.970    1.274    0.060    0.000    0.080    0.459   20.744    6.540
     36.350  400.237    1.274    0.000    0.000    0.064    0.599   20.364    6.748
     36.360  403.529    1.403    0.033    0.000    0.053    0.660   21.240    6.264
     36.370  400.194    1.195    0.033    0.000    0.053    0.785   20.179    6.788
     36.380  402.428    1.168    0.000    0.000    0.080    0.690   19.962    6.819
     36.390  400.660    1.141    0.067    0.000    0.027    0.641   19.923    6.492
     36.400  403.348    1.153    0.060    0.000    0.053    0.660   21.031    6.409
     36.410  406.608    1.320    0.071    0.000    0.106    0.694   20.374    6.834
     36.420  403.177    1.141    0.000    0.000    0.053    0.785   20.184    6.891
     36.430  400.810    1.244    0.000    0.000    0.053    0.740   19.929    7.256
     36.440  402.291    1.141    0.000    0.000    0.000    0.675   19.711    6.757
     36.450  401.606    1.259    0.033    0.000    0.053    0.637   20.653    6.957
     36.460  402.707    1.100    0.033    0.000    0.000    0.751   20.304    6.549
     36.470  398.451    1.274    0.000    0.000    0.027    0.735   19.982    6.217
     36.480  400.090    1.460    0.000    0.000    0.000    0.876   20.178    6.578
     36.490  402.091    1.323    0.033    0.000    0.027    0.865   20.162    6.352
     36.500  398.486    1.195    0.033    0.000    0.000    0.701   20.024    6.501
     36.510  400.409    1.532    0.033    0.000    0.000    0.789   20.323    5.966
     36.520  398.804    1.115    0.033    0.000    0.000    0.849   19.104    6.697
     36.530  400.364    1.259    0.033    0.000    0.000    0.770   20.212    6.310
     36.540  398.362    1.274    0.033    0.033    0.027    0.758   20.095    6.084
     36.550  397.857    1.179    0.000    0.000    0.000    0.607   20.064    6.510
     36.560  400.083    1.373    0.033    0.033    0.027    0.758   20.102    6.513
     36.570  398.188    1.179    0.033    0.000    0.080    0.668   19.991    6.145
     36.580  399.800    1.376    0.000    0.000    0.027    0.687   20.716    6.224
     36.590  402.531    1.293    0.027    0.000    0.117    0.679   20.467    6.623
     36.600  398.648    1.153    0.060    0.000    0.053    0.626   20.529    6.283
     36.610  403.039    1.320    0.000    0.000    0.000    0.774   20.767    6.281
     36.620  401.075    1.426    0.033    0.000    0.053    0.740   20.975    6.297
     36.630  403.804    1.335    0.060    0.000    0.027    0.971   21.763    6.017
     36.640  401.227    1.168    0.000    0.000    0.080    0.751   20.821    6.240
     36.650  400.203    1.339    0.000    0.000    0.053    0.770   20.804    6.517
     36.660  399.858    1.229    0.000    0.000    0.053    0.974   20.684    6.007
     36.670  400.607    1.354    0.060    0.000    0.053    0.990   20.802    5.875
     36.680  403.091    1.100    0.060    0.000    0.053    0.705   21.250    6.170
     36.690  403.734    1.100    0.060    0.000    0.106    1.111   21.284    6.251
     36.700  404.684    1.312    0.060    0.000    0.167    0.952   19.981    6.606
     36.710  400.030    1.232    0.033    0.033    0.178    0.883   19.501    5.601
     36.720  401.088    1.373    0.000    0.000    0.106    0.955   20.076    5.600
     36.730  403.374    1.221    0.105    0.000    0.133    1.080   19.744    5.498
     36.740  405.700    1.368    0.094    0.000    0.133    0.963   19.630    5.963
     36.750  401.338    1.335    0.098    0.000    0.106    0.944   20.505    6.720
     36.760  401.850    1.361    0.098    0.000    0.133    0.914   19.673    6.125
     36.770  403.184    1.285    0.071    0.000    0.114    0.914   19.750    6.544
     36.780  401.021    1.392    0.033    0.000    0.053    0.762   20.075    6.529
     36.790  404.675    1.274    0.098    0.000    0.152    0.747   19.754    6.008
     36.800  401.421    1.361    0.071    0.033    0.133    0.645   20.411    6.333
     36.810  401.397    1.179    0.060    0.000    0.140    0.724   19.942    6.340
     36.820  402.212    1.285    0.060    0.000    0.080    0.982   20.615    6.066
     36.830  401.254    1.388    0.060    0.000    0.080    0.846   19.732    6.096
     36.840  401.387    1.388    0.060    0.000    0.053    0.592   20.181    6.107
     36.850  399.446    1.434    0.067    0.000    0.053    0.717   20.353    6.406
     36.860  399.632    1.088    0.033    0.033    0.140    0.626   20.845    6.079
     36.870  397.824    1.399    0.033    0.000    0.140    0.554   20.510    6.364
     36.880  399.818    1.376    0.067    0.000    0.087    0.652   19.968    6.200
     36.890  401.706    1.343    0.060    0.000    0.114    0.713   19.998    5.775
     36.900  398.810    1.346    0.033    0.000    0.027    0.735   19.678    6.113
     36.910  401.095    1.365    0.067    0.000    0.087    0.838   20.102    5.826
     36.920  399.581    1.206    0.060    0.000    0.133    0.937   19.526    6.352
     36.930  402.230    1.407    0.087    0.000    0.080    0.747   19.757    6.031
     36.940  399.888    1.426    0.060    0.000    0.080    0.812   19.247    6.433
     36.950  399.836    1.308    0.027    0.000    0.080    0.849   19.863    6.299
     36.960  404.939    1.498    0.067    0.000    0.087    0.743   20.017    6.713
     36.970  400.785    1.452    0.067    0.000    0.080    0.940   19.271    5.706
     36.980  404.138    1.388    0.060    0.000    0.087    0.937   19.326    6.201
     36.990  403.886    1.248    0.071    0.000    0.053    0.796   19.533    6.267
     37.000  406.050    1.141    0.094    0.033    0.053    0.846   20.218    5.899
     37.010  402.316    1.115    0.033    0.000    0.080    0.944   20.131    5.923
     37.020  405.092    1.285    0.000    0.000    0.053    0.891   19.822    5.491
     37.030  404.209    1.312    0.033    0.000    0.027    0.895   19.595    6.063
     37.040  400.888    1.259    0.033    0.000    0.000    0.944   19.169    6.166
     37.050  405.395    1.274    0.033    0.000    0.080    0.785   20.514    5.790
     37.060  401.971    1.248    0.094    0.000    0.053    0.982   20.392    5.880
     37.070  405.631    1.312    0.060    0.000    0.053    0.963   20.365    5.797
     37.080  410.408    1.436    0.033    0.000    0.080    1.062   20.270    6.253
     37.090  407.686    1.415    0.060    0.000    0.106    0.955   19.857    6.301
     37.100  405.511    1.262    0.060    0.000    0.133    1.024   20.094    5.719
     37.110  407.240    1.301    0.033    0.000    0.080    0.720   20.769    5.876
     37.120  405.580    1.221    0.033    0.000    0.053    0.861   20.220    5.897
     37.130  406.134    1.415    0.033    0.000    0.053    0.876   20.402    5.664
     37.140  406.299    1.255    0.098    0.033    0.106    0.940   20.704    6.193
     37.150  406.149    1.168    0.071    0.000    0.106    1.152   20.535    5.774
     37.160  403.012    1.331    0.098    0.033    0.080    1.305   19.939    6.119
     37.170  404.795    1.267    0.124    0.000    0.114    0.963   20.049    5.978
     37.180  405.353    1.285    0.027    0.000    0.027    0.884   20.418    6.052
     37.190  405.257    1.232    0.033    0.000    0.080    0.773   21.217    6.257
     37.200  401.885    1.081    0.071    0.000    0.053    0.921   20.550    6.052
     37.210  406.439    1.312    0.060    0.000    0.053    0.925   20.129    5.877
     37.220  404.791    1.100    0.033    0.000    0.027    0.929   20.871    6.432
     37.230  401.457    1.289    0.033    0.033    0.080    0.982   19.694    6.112
     37.240  407.684    1.168    0.087    0.000    0.027    1.152   19.443    5.945
     37.250  401.247    1.153    0.067    0.000    0.080    0.971   19.573    5.916
     37.260  404.106    1.373    0.060    0.000    0.106    0.951   19.436    6.136
     37.270  406.335    1.468    0.060    0.033    0.080    0.679   19.659    6.013
     37.280  404.410    1.259    0.060    0.000    0.080    0.626   20.241    6.383
     37.290  406.630    1.285    0.000    0.000    0.053    0.701   20.226    6.107
     37.300  405.508    1.221    0.098    0.000    0.027    0.751   20.041    6.310
     37.310  406.180    1.244    0.038    0.033    0.053    0.671   19.326    6.807
     37.320  405.940    1.320    0.033    0.033    0.053    0.626   19.211    6.829
     37.330  407.392    1.293    0.033    0.033    0.053    0.561   19.331    6.517
     37.340  402.486    1.096    0.094    0.000    0.053    0.637   19.032    6.420
     37.350  403.686    1.456    0.000    0.033    0.053    0.629   20.167    6.102
     37.360  404.406    1.361    0.094    0.000    0.080    0.504   18.898    6.332
     37.370  407.651    1.202    0.094    0.000    0.106    0.679   20.188    6.099
     37.380  406.824    1.524    0.094    0.000    0.080    0.467   20.249    6.334
     37.390  404.634    1.320    0.071    0.000    0.027    0.645   20.671    6.004
     37.400  404.376    1.335    0.060    0.000    0.000    0.664   19.894    6.341
     37.410  405.246    1.403    0.060    0.033    0.027    0.599   20.132    6.444
     37.420  403.307    1.335    0.060    0.000    0.140    0.406   19.163    5.679
     37.430  406.653    1.186    0.094    0.000    0.027    0.573   20.570    5.938
     37.440  405.617    1.202    0.060    0.000    0.027    0.474   20.228    6.069
     37.450  407.063    1.206    0.033    0.000    0.053    0.554   21.244    6.168
     37.460  406.390    1.255    0.131    0.000    0.053    0.641   20.078    5.768
     37.470  408.227    1.229    0.027    0.000    0.080    0.584   21.188    6.066
     37.480  408.170    1.339    0.000    0.033    0.053    0.709   19.755    6.367
     37.490  412.070    1.187    0.060    0.033    0.053    0.610   21.048    6.561
     37.500  406.066    1.195    0.060    0.033    0.027    0.592   21.361    6.126
     37.510  405.661    1.285    0.060    0.000    0.027    0.531   20.875    5.863
     37.520  407.658    1.259    0.060    0.000    0.027    0.637   20.734    6.952
     37.530  406.367    1.441    0.033    0.033    0.027    0.580   20.493    6.514
     37.540  407.619    1.179    0.060    0.000    0.080    0.531   20.546    6.128
     37.550  406.980    1.373    0.060    0.000    0.053    0.520   21.011    6.461
     37.560  410.862    1.232    0.060    0.000    0.053    0.618   21.174    5.910
     37.570  405.527    1.206    0.094    0.033    0.080    0.512   20.836    6.387
     37.580  402.742    1.062    0.098    0.000    0.053    0.493   20.009    6.172
     37.590  411.441    1.179    0.060    0.000    0.106    0.762   20.176    6.505
     37.600  403.660    1.312    0.033    0.000    0.053    0.584   19.486    5.969
     37.610  404.305    1.179    0.060    0.000    0.080    0.770   20.766    6.055
     37.620  407.603    1.320    0.033    0.033    0.053    0.736   20.572    5.952
     37.630  405.026    1.259    0.094    0.000    0.080    0.823   20.583    6.034
     37.640  409.375    1.441    0.033    0.000    0.106    0.804   20.214    5.971
     37.650  407.669    1.361    0.060    0.000    0.080    0.830   20.983    6.754
     37.660  408.218    1.274    0.038    0.000    0.053    0.865   21.100    6.125
     37.670  406.429    1.274    0.060    0.000    0.080    0.754   20.931    6.130
     37.680  405.191    1.259    0.033    0.000    0.053    1.031   20.866    5.482
     37.690  407.390    1.141    0.033    0.000    0.080    0.853   20.712    6.651
     37.700  406.021    1.168    0.033    0.000    0.053    0.830   20.561    6.169
     37.710  406.661    1.308    0.060    0.000    0.053    0.732   19.870    6.229
     37.720  405.209    1.069    0.060    0.000    0.027    0.584   20.323    6.352
     37.730  404.255    1.126    0.060    0.000    0.027    0.618   20.390    5.666
     37.740  407.589    1.343    0.033    0.000    0.027    0.728   20.886    6.151
     37.750  409.481    1.035    0.060    0.000    0.053    0.607   21.095    6.285
     37.760  409.616    0.990    0.094    0.033    0.053    0.664   21.142    6.153
     37.770  407.738    1.202    0.060    0.000    0.053    0.455   21.077    6.564
     37.780  406.147    1.168    0.060    0.000    0.106    0.626   20.655    5.966
     37.790  403.871    1.020    0.060    0.033    0.053    0.645   21.359    5.529
     37.800  408.071    1.009    0.094    0.033    0.053    0.891   20.297    6.455
     37.810  405.499    1.149    0.033    0.000    0.061    0.770   21.082    6.680
     37.820  406.801    1.126    0.131    0.000    0.080    0.804   20.928    6.124
     37.830  407.675    1.035    0.094    0.033    0.027    0.861   20.524    6.447
     37.840  404.115    1.069    0.098    0.000    0.053    0.925   20.842    6.081
     37.850  399.926    0.993    0.060    0.000    0.027    0.557   20.726    6.351
     37.860  407.823    1.035    0.033    0.000    0.000    0.902   21.612    6.145
     37.870  406.474    1.047    0.060    0.000    0.080    0.705   21.142    6.249
     37.880  405.054    1.088    0.094    0.000    0.053    0.751   19.680    6.431
     37.890  403.100    1.100    0.000    0.000    0.027    0.899   20.020    6.124
     37.900  401.601    1.054    0.033    0.033    0.027    0.774   19.960    5.917
     37.910  405.041    1.100    0.060    0.000    0.053    0.580   20.881    6.035
     37.920  401.317    1.123    0.033    0.000    0.027    0.842   19.826    6.141
     37.930  404.013    1.100    0.094    0.000    0.080    0.660   20.390    5.690
     37.940  407.082    1.285    0.098    0.000    0.080    0.812   20.793    6.240
     37.950  406.503    1.100    0.131    0.000    0.053    0.857   20.592    6.116
     37.960  402.024    1.115    0.060    0.000    0.133    0.709   20.279    6.007
     37.970  405.154    1.365    0.060    0.000    0.027    0.808   21.573    5.372
     37.980  402.873    1.115    0.033    0.000    0.027    0.724   20.471    6.147
     37.990  405.841    1.255    0.060    0.000    0.000    0.668   21.367    5.769
     38.000  407.859    1.062    0.033    0.000    0.080    0.584   20.927    5.635
     38.010  411.848    1.248    0.033    0.000    0.027    0.842   21.433    6.577
     38.020  410.206    1.445    0.033    0.000    0.053    0.599   20.276    6.249
     38.030  408.123    1.248    0.071    0.000    0.080    0.743   20.234    6.489
     38.040  405.739    1.380    0.033    0.000    0.000    0.512   20.340    6.324
     38.050  405.952    1.104    0.060    0.000    0.027    0.660   20.650    6.040
     38.060  405.497    1.176    0.098    0.000    0.080    0.740   20.232    6.289
     38.070  405.406    1.187    0.060    0.000    0.027    0.740   20.261    6.523
     38.080  405.327    0.903    0.060    0.033    0.106    0.838   20.870    5.836
     38.090  404.294    1.123    0.060    0.000    0.027    0.610   20.412    5.985
     38.100  403.176    1.259    0.067    0.000    0.080    0.891   20.182    6.122
     38.110  405.290    1.312    0.000    0.000    0.000    0.781   20.703    6.493
     38.120  408.280    1.282    0.060    0.000    0.080    0.785   20.257    6.279
     38.130  408.117    1.282    0.000    0.000    0.000    0.626   21.492    6.086
     38.140  407.738    1.213    0.033    0.000    0.080    0.793   21.885    6.374
     38.150  410.553    1.346    0.033    0.000    0.027    0.671   21.398    6.515
     38.160  410.756    1.274    0.033    0.033    0.000    0.588   21.083    5.891
     38.170  406.207    1.176    0.067    0.000    0.027    0.694   20.946    6.025
     38.180  406.245    1.285    0.033    0.033    0.000    0.698   21.981    5.751
     38.190  409.266    1.115    0.033    0.000    0.027    0.755   20.542    6.582
     38.200  406.584    1.248    0.067    0.000    0.080    0.762   21.570    6.226
     38.210  409.963    1.312    0.094    0.000    0.053    0.789   21.420    5.969
     38.220  412.105    1.149    0.071    0.000    0.106    0.827   22.196    6.447
     38.230  406.936    1.062    0.000    0.000    0.080    0.705   20.590    6.534
     38.240  410.740    1.407    0.094    0.000    0.053    0.861   21.359    6.171
     38.250  404.570    1.308    0.000    0.000    0.027    0.997   20.831    6.483
     38.260  411.211    1.285    0.033    0.000    0.106    0.838   21.314    5.946
     38.270  407.393    1.043    0.033    0.033    0.106    0.645   20.191    6.483
     38.280  408.669    1.160    0.000    0.000    0.027    0.884   20.884    6.401
     38.290  404.733    1.115    0.000    0.000    0.053    0.853   20.018    5.914
     38.300  407.422    1.088    0.060    0.000    0.106    0.721   20.666    6.332
     38.310  403.592    1.202    0.060    0.000    0.080    0.925   21.258    6.228
     38.320  404.207    1.232    0.067    0.000    0.053    0.804   20.663    6.675
     38.330  402.390    1.282    0.033    0.000    0.053    0.679   21.187    6.473
     38.340  407.195    1.141    0.060    0.033    0.080    0.698   21.776    6.273
     38.350  407.356    1.141    0.060    0.000    0.053    0.698   21.584    6.649
     38.360  408.343    1.115    0.064    0.000    0.027    0.883   20.855    6.544
     38.370  405.040    1.088    0.060    0.000    0.080    0.705   20.778    6.489
     38.380  407.421    1.176    0.098    0.067    0.053    0.732   20.770    6.244
     38.390  409.603    1.259    0.027    0.033    0.080    0.671   20.941    6.447
     38.400  408.265    1.153    0.000    0.033    0.053    0.413   20.726    6.698
     38.410  409.501    0.929    0.000    0.000    0.053    0.554   21.518    6.658
     38.420  407.491    1.168    0.027    0.000    0.114    0.637   21.116    6.055
     38.430  412.190    1.179    0.060    0.000    0.106    0.599   22.296    6.135
     38.440  410.816    1.176    0.094    0.000    0.087    0.751   21.061    5.878
     38.450  412.285    1.327    0.060    0.000    0.167    0.478   20.765    6.192
     38.460  409.456    1.346    0.000    0.000    0.053    0.679   20.581    6.151
     38.470  409.309    1.035    0.000    0.000    0.000    0.884   21.000    6.235
     38.480  406.221    1.001    0.094    0.000    0.027    0.721   21.448    6.244
     38.490  403.713    1.016    0.094    0.000    0.117    1.013   20.552    6.306
     38.500  406.402    1.096    0.033    0.000    0.080    0.956   21.096    6.245
     38.510  406.526    1.009    0.060    0.000    0.080    0.793   20.891    6.390
     38.520  407.827    1.259    0.060    0.000    0.080    0.887   21.102    6.787
     38.530  404.783    1.153    0.067    0.000    0.080    0.740   21.685    6.336
     38.540  405.253    0.956    0.033    0.000    0.000    0.705   21.408    5.970
     38.550  406.128    1.153    0.067    0.000    0.053    0.925   21.767    6.420
     38.560  407.017    0.956    0.033    0.000    0.053    0.846   21.370    6.144
     38.570  404.991    1.088    0.098    0.033    0.053    0.690   22.008    6.277
     38.580  408.198    1.206    0.094    0.000    0.106    0.698   21.568    6.277
     38.590  404.929    1.259    0.033    0.000    0.053    0.694   21.128    5.856
     38.600  405.906    1.339    0.067    0.000    0.027    0.891   21.557    6.121
     38.610  405.497    1.327    0.033    0.000    0.053    0.724   22.668    5.935
     38.620  403.735    1.232    0.060    0.000    0.080    0.705   21.683    5.776
     38.630  407.584    1.062    0.060    0.033    0.053    0.698   21.701    6.122
     38.640  406.968    1.547    0.067    0.000    0.027    0.910   20.817    6.225
     38.650  403.997    1.293    0.067    0.000    0.027    0.652   21.199    6.128
     38.660  402.201    1.270    0.067    0.000    0.080    0.895   20.663    5.723
     38.670  402.738    1.206    0.067    0.000    0.080    0.652   21.436    5.828
     38.680  405.463    1.160    0.067    0.000    0.027    0.978   21.260    6.080
     38.690  404.785    1.179    0.033    0.000    0.053    0.717   21.192    6.092
     38.700  404.456    0.982    0.071    0.000    0.053    0.800   21.584    6.376
     38.710  406.908    1.073    0.033    0.000    0.053    0.626   21.770    6.085
     38.720  408.971    0.956    0.060    0.033    0.133    0.599   21.996    6.347
     38.730  409.310    0.982    0.067    0.000    0.053    0.740   21.659    6.829
     38.740  404.996    1.115    0.000    0.000    0.053    0.576   22.147    5.720
     38.750  407.742    1.179    0.033    0.000    0.053    0.652   21.924    6.123
     38.760  410.614    1.255    0.033    0.000    0.027    0.565   20.682    6.262
     38.770  405.110    1.153    0.033    0.000    0.106    0.611   21.267    6.214
     38.780  407.421    0.982    0.067    0.000    0.053    0.656   21.987    6.319
     38.790  405.595    1.134    0.060    0.000    0.027    0.698   21.106    6.418
     38.800  405.437    1.153    0.067    0.000    0.053    0.876   21.599    6.264
     38.810  403.938    1.202    0.100    0.000    0.053    0.967   21.661    6.272
     38.820  404.001    1.195    0.067    0.000    0.053    0.717   21.924    5.889
     38.830  405.972    1.248    0.033    0.033    0.027    0.740   20.292    5.974
     38.840  407.335    1.308    0.033    0.000    0.027    0.743   22.141    6.058
     38.850  404.925    1.289    0.067    0.033    0.027    0.865   21.406    5.964
     38.860  405.620    1.100    0.060    0.033    0.053    0.705   21.120    6.293
     38.870  406.514    1.410    0.060    0.033    0.027    0.906   22.194    6.342
     38.880  406.829    1.240    0.033    0.000    0.053    0.668   21.390    6.282
     38.890  405.985    1.346    0.060    0.000    0.087    0.747   21.971    6.284
     38.900  401.610    1.388    0.027    0.033    0.027    0.830   20.605    6.351
     38.910  403.807    1.232    0.033    0.033    0.027    0.849   21.852    6.023
     38.920  402.222    1.221    0.067    0.033    0.053    0.766   20.668    5.673
     38.930  401.710    1.248    0.098    0.033    0.000    0.815   20.748    6.243
     38.940  409.082    1.274    0.033    0.000    0.053    0.796   21.797    5.847
     38.950  403.438    1.274    0.033    0.000    0.080    0.698   20.990    5.486
     38.960  405.797    1.274    0.060    0.000    0.053    0.838   21.643    6.392
     38.970  403.893    1.270    0.027    0.000    0.144    0.925   21.607    5.743
     38.980  406.448    1.320    0.027    0.000    0.133    0.835   20.705    5.708
     38.990  404.485    1.195    0.060    0.000    0.087    0.607   21.556    6.426
     39.000  402.707    1.088    0.000    0.000    0.114    0.872   21.069    6.032
     39.010  404.689    1.160    0.060    0.000    0.114    0.698   20.318    5.912
     39.020  405.029    1.285    0.060    0.000    0.053    0.599   21.359    6.410
     39.030  401.923    1.195    0.033    0.000    0.106    0.679   21.774    5.974
     39.040  405.442    1.357    0.060    0.000    0.027    0.599   20.995    6.028
     39.050  402.995    1.248    0.033    0.000    0.106    0.740   20.841    5.871
     39.060  404.111    1.176    0.027    0.000    0.106    0.804   20.454    6.242
     39.070  404.778    1.282    0.033    0.000    0.080    0.755   20.682    6.737
     39.080  404.897    1.115    0.136    0.000    0.080    0.770   20.810    6.348
     39.090  402.389    1.380    0.071    0.000    0.133    0.785   21.210    6.352
     39.100  401.627    1.232    0.094    0.000    0.080    0.705   20.195    5.773
     39.110  406.930    1.035    0.033    0.000    0.140    0.952   21.623    6.902
     39.120  401.625    0.963    0.131    0.000    0.080    0.728   20.739    5.881
     39.130  408.623    1.153    0.033    0.000    0.053    0.565   21.761    6.382
     39.140  406.910    1.009    0.060    0.000    0.117    0.694   21.520    5.855
     39.150  408.505    1.285    0.033    0.000    0.080    0.592   20.361    5.948
     39.160  404.200    1.282    0.094    0.000    0.114    0.804   20.638    6.099
     39.170  409.674    1.115    0.100    0.000    0.106    0.546   21.591    5.469
     39.180  405.671    0.861    0.027    0.000    0.053    0.732   21.671    5.726
     39.190  407.987    1.312    0.000    0.000    0.080    0.554   20.795    6.121
     39.200  406.953    1.035    0.033    0.000    0.053    0.485   20.760    6.420
     39.210  406.553    1.141    0.060    0.000    0.133    0.694   20.681    6.313
     39.220  406.382    1.115    0.033    0.000    0.080    0.671   20.099    6.485
     39.230  404.788    1.248    0.033    0.000    0.000    0.637   19.984    6.288
     39.240  405.862    1.274    0.067    0.000    0.053    0.751   21.264    6.102
     39.250  403.262    1.153    0.033    0.000    0.027    0.724   21.389    6.217
     39.260  406.707    1.517    0.033    0.000    0.053    0.607   20.749    5.924
     39.270  402.503    1.384    0.067    0.000    0.080    0.713   20.593    5.964
     39.280  404.681    1.373    0.194    0.000    0.106    0.679   20.858    6.349
     39.290  406.121    1.206    0.094    0.000    0.080    0.687   21.234    5.931
     39.300  403.737    1.312    0.067    0.000    0.080    0.615   20.278    5.710
     39.310  401.947    1.285    0.060    0.000    0.133    0.724   21.173    6.107
     39.320  405.551    1.141    0.060    0.000    0.080    0.735   20.044    6.074
     39.330  406.457    1.274    0.033    0.000    0.053    0.724   20.843    6.277
     39.340  406.265    1.248    0.033    0.000    0.053    0.592   21.348    6.204
     39.350  402.027    1.221    0.033    0.000    0.053    0.751   20.608    6.372
     39.360  403.979    1.248    0.033    0.000    0.027    0.842   20.608    6.109
     39.370  404.588    1.259    0.000    0.000    0.053    0.626   20.386    6.354
     39.380  403.893    1.229    0.033    0.000    0.080    0.622   21.129    6.036
     39.390  404.472    1.285    0.033    0.000    0.080    0.698   21.705    6.079
     39.400  401.714    1.123    0.094    0.000    0.027    0.622   20.796    6.191
     39.410  403.391    1.168    0.060    0.000    0.106    0.717   20.216    6.433
     39.420  401.993    1.183    0.033    0.000    0.080    0.758   19.549    6.138
     39.430  404.106    1.274    0.033    0.000    0.053    0.774   20.631    5.884
     39.440  401.775    1.312    0.033    0.000    0.080    0.599   20.827    6.214
     39.450  403.672    1.195    0.033    0.000    0.053    0.812   21.823    6.083
     39.460  405.106    1.179    0.094    0.000    0.080    0.751   21.796    6.200
     39.470  401.521    1.054    0.067    0.000    0.053    0.872   21.055    5.964
     39.480  401.460    1.073    0.060    0.000    0.080    0.869   20.240    5.940
     39.490  405.929    1.118    0.067    0.000    0.053    0.819   21.845    5.907
     39.500  407.039    1.285    0.027    0.000    0.080    0.618   20.985    6.388
     39.510  402.817    1.141    0.060    0.000    0.053    0.592   21.373    6.111
     39.520  403.140    0.929    0.060    0.000    0.053    0.732   21.643    5.878
     39.530  405.363    1.213    0.060    0.000    0.080    0.637   21.308    5.704
     39.540  406.238    1.096    0.000    0.000    0.080    0.520   20.799    5.856
     39.550  406.078    1.141    0.033    0.000    0.106    0.724   20.772    5.856
     39.560  403.657    1.418    0.000    0.000    0.080    0.857   20.718    6.435
     39.570  403.835    1.232    0.033    0.000    0.053    0.853   21.464    5.704
     39.580  404.260    1.274    0.060    0.000    0.080    0.804   20.634    5.693
     39.590  404.870    1.281    0.033    0.000    0.000    0.610   20.214    6.786
     39.600  403.539    1.115    0.060    0.000    0.106    0.785   20.815    5.474
     39.610  406.445    1.096    0.060    0.000    0.106    0.868   21.981    6.262
     39.620  410.113    1.195    0.033    0.000    0.000    0.754   20.766    6.257
     39.630  410.472    1.274    0.060    0.000    0.080    0.922   20.926    5.891
     39.640  410.231    1.217    0.094    0.000    0.053    0.876   21.052    6.058
     39.650  411.077    1.035    0.060    0.000    0.106    0.910   20.498    5.651
     39.660  408.167    1.103    0.067    0.000    0.106    0.724   21.112    5.619
     39.670  408.642    1.220    0.067    0.000    0.053    0.774   20.916    6.053
     39.680  409.568    1.365    0.094    0.000    0.080    0.721   21.173    6.336
     39.690  409.935    1.437    0.094    0.000    0.133    0.933   20.952    6.207
     39.700  412.576    1.426    0.131    0.000    0.106    0.652   21.882    6.295
     39.710  408.175    1.168    0.094    0.000    0.027    0.800   21.287    5.825
     39.720  405.952    1.195    0.127    0.000    0.117    0.804   21.174    5.817
     39.730  406.551    1.020    0.094    0.000    0.053    0.793   22.010    6.345
     39.740  408.131    1.267    0.060    0.000    0.140    0.721   21.255    6.195
     39.750  406.783    1.195    0.127    0.000    0.106    0.747   22.039    6.358
     39.760  407.609    1.213    0.094    0.000    0.080    0.717   21.626    6.044
     39.770  404.755    1.115    0.060    0.000    0.133    0.849   20.685    5.218
     39.780  405.541    1.452    0.094    0.000    0.106    0.701   20.814    6.297
     39.790  407.969    1.327    0.131    0.000    0.080    0.758   21.053    6.063
     39.800  405.114    1.285    0.100    0.000    0.133    0.751   20.830    6.202
     39.810  406.560    1.206    0.060    0.000    0.080    0.891   20.182    6.504
     39.820  404.209    1.361    0.098    0.000    0.133    0.902   21.020    5.929
     39.830  406.299    1.293    0.027    0.000    0.106    0.607   21.683    5.689
     39.840  401.947    1.160    0.060    0.000    0.167    0.770   20.772    6.092
     39.850  405.955    1.206    0.060    0.000    0.167    0.857   21.323    5.671
     39.860  403.020    1.415    0.094    0.000    0.140    0.902   20.259    6.168
     39.870  403.976    1.073    0.060    0.000    0.133    0.941   21.129    6.310
     39.880  402.409    1.221    0.060    0.000    0.080    0.880   20.614    6.019
     39.890  406.882    1.460    0.060    0.000    0.106    0.986   21.061    6.418
     39.900  410.349    1.221    0.094    0.000    0.080    0.974   20.951    6.679
     39.910  405.665    1.373    0.027    0.000    0.144    0.793   21.394    6.419
     39.920  407.263    1.380    0.033    0.000    0.133    0.963   20.996    6.772
     39.930  406.684    1.434    0.060    0.000    0.080    0.846   21.020    6.391
     39.940  403.563    1.088    0.033    0.000    0.027    0.842   21.931    6.317
     39.950  407.760    1.153    0.094    0.000    0.053    0.732   21.698    5.895
     39.960  400.930    1.168    0.060    0.000    0.114    0.812   21.435    6.169
     39.970  407.673    1.195    0.033    0.000    0.087    0.626   21.135    6.053
     39.980  405.905    1.176    0.060    0.000    0.167    0.819   21.342    5.608
     39.990  404.134    1.073    0.033    0.000    0.080    0.895   22.125    5.903
     40.000  401.951    1.195    0.033    0.000    0.027    0.599   21.332    5.855
     40.010  401.589    0.937    0.033    0.000    0.080    0.747   20.509    6.378
     40.020  403.111    1.115    0.060    0.000    0.133    0.740   20.538    5.542
     40.030  404.128    1.202    0.094    0.000    0.091    0.626   20.803    5.992
     40.040  405.372    1.141    0.033    0.000    0.080    0.925   20.042    5.834
     40.050  403.008    1.168    0.094    0.000    0.133    0.823   20.507    6.112
     40.060  402.236    1.123    0.067    0.033    0.114    0.599   20.602    6.197
     40.070  403.609    1.312    0.033    0.000    0.080    0.698   20.273    6.022
     40.080  405.726    1.259    0.071    0.000    0.053    0.690   21.208    5.748
     40.090  406.284    1.195    0.053    0.000    0.053    0.705   20.306    6.327
     40.100  409.708    1.168    0.067    0.000    0.080    0.546   21.033    6.618
     40.110  407.516    1.320    0.127    0.000    0.114    0.660   21.450    5.779
     40.120  407.431    1.195    0.060    0.000    0.053    0.520   20.668    6.482
     40.130  403.735    1.179    0.105    0.000    0.080    0.698   20.963    6.545
     40.140  405.419    1.126    0.138    0.000    0.080    0.921   21.459    6.096
     40.150  401.276    1.225    0.094    0.000    0.106    0.800   20.399    6.445
     40.160  404.835    1.115    0.060    0.000    0.027    0.721   21.323    6.137
     40.170  402.913    1.009    0.094    0.000    0.053    0.759   20.116    6.434
     40.180  406.810    1.035    0.120    0.000    0.053    0.857   20.899    6.506
     40.190  404.060    1.149    0.094    0.000    0.027    0.865   21.249    6.302
     40.200  404.757    1.320    0.060    0.000    0.027    0.705   21.558    6.012
     40.210  400.207    1.213    0.060    0.000    0.053    0.902   20.820    6.499
     40.220  398.360    1.213    0.094    0.000    0.080    0.713   20.794    5.705
     40.230  400.645    1.202    0.060    0.000    0.167    0.610   20.877    5.885
     40.240  402.280    1.168    0.000    0.000    0.053    0.751   21.005    5.899
     40.250  405.550    1.415    0.127    0.000    0.106    0.629   21.717    5.299
     40.260  401.457    1.354    0.094    0.000    0.133    0.740   20.181    5.849
     40.270  402.281    1.244    0.060    0.000    0.080    0.687   20.730    5.934
     40.280  403.517    1.141    0.094    0.000    0.053    0.713   19.843    6.269
     40.290  401.936    1.339    0.067    0.000    0.080    0.815   20.231    5.452
     40.300  402.534    1.229    0.094    0.000    0.053    0.633   21.110    5.929
     40.310  404.230    1.308    0.027    0.000    0.080    0.724   20.802    5.689
     40.320  400.072    1.141    0.127    0.000    0.106    0.766   20.695    5.807
     40.330  401.426    1.229    0.060    0.000    0.027    0.963   20.918    5.838
     40.340  397.151    1.168    0.027    0.000    0.027    0.747   21.319    6.060
     40.350  400.525    1.202    0.033    0.000    0.080    0.906   20.996    5.484
     40.360  400.029    1.274    0.060    0.033    0.053    0.979   21.148    6.095
     40.370  398.620    1.202    0.094    0.000    0.133    1.058   21.021    5.171
     40.380  398.890    1.289    0.000    0.000    0.053    0.990   21.720    5.658
     40.390  401.943    1.346    0.067    0.000    0.106    0.876   20.911    5.199
     40.400  403.514    1.168    0.067    0.000    0.080    1.077   20.585    5.418
     40.410  403.024    1.168    0.094    0.000    0.080    1.043   21.684    5.548
     40.420  399.908    1.160    0.067    0.000    0.080    1.077   20.604    5.704
     40.430  405.606    1.202    0.067    0.000    0.027    0.956   20.751    5.980
     40.440  403.492    1.422    0.127    0.000    0.080    1.221   21.550    5.885
     40.450  404.122    1.392    0.094    0.000    0.080    1.065   20.474    5.535
     40.460  406.609    1.301    0.033    0.033    0.080    1.069   20.203    6.101
     40.470  408.208    1.361    0.033    0.000    0.114    1.099   21.338    6.284
     40.480  404.415    1.221    0.033    0.000    0.053    1.013   21.812    5.745
     40.490  407.225    1.141    0.127    0.000    0.080    1.118   21.279    6.597
     40.500  403.549    1.244    0.033    0.000    0.053    0.978   21.589    6.309
     40.510  408.078    1.312    0.033    0.000    0.080    0.967   21.173    6.648
     40.520  403.083    1.452    0.094    0.000    0.106    1.111   21.307    6.078
     40.530  404.099    1.134    0.100    0.000    0.087    1.050   21.025    5.969
     40.540  402.927    1.373    0.033    0.000    0.080    0.997   21.123    6.492
     40.550  403.743    1.354    0.067    0.000    0.053    1.217   21.317    5.884
     40.560  403.705    1.426    0.000    0.000    0.027    0.963   21.242    5.887
     40.570  404.458    1.312    0.067    0.000    0.053    1.095   20.729    6.166
     40.580  401.926    1.479    0.033    0.000    0.000    0.948   21.189    5.644
     40.590  400.485    1.403    0.033    0.000    0.053    0.997   21.090    5.494
     40.600  399.569    1.308    0.060    0.000    0.080    1.134   21.217    5.535
     40.610  402.516    1.043    0.094    0.000    0.159    0.884   21.104    5.619
     40.620  402.690    1.213    0.033    0.000    0.027    1.168   21.973    6.002
     40.630  401.698    1.387    0.060    0.000    0.106    1.134   21.228    5.907
     40.640  402.812    1.176    0.127    0.000    0.133    1.115   20.503    6.205
     40.650  402.668    1.255    0.067    0.000    0.027    1.024   21.473    6.318
     40.660  404.700    1.282    0.060    0.000    0.106    1.164   21.557    5.932
     40.670  403.604    1.255    0.060    0.000    0.053    1.160   21.765    5.667
     40.680  404.361    1.285    0.105    0.000    0.080    0.868   22.267    5.723
     40.690  404.281    1.179    0.067    0.000    0.080    0.993   21.449    6.149
     40.700  402.502    1.153    0.071    0.000    0.133    0.902   21.843    6.323
     40.710  405.897    1.468    0.033    0.000    0.106    0.978   21.531    6.103
     40.720  403.680    1.255    0.094    0.000    0.106    0.876   21.080    5.947
     40.730  405.266    1.134    0.098    0.000    0.080    1.107   21.624    6.295
     40.740  400.178    1.202    0.094    0.000    0.106    0.929   20.663    5.957
     40.750  401.647    1.232    0.094    0.000    0.106    1.046   21.090    5.962
     40.760  405.377    1.293    0.094    0.000    0.080    1.122   22.181    6.593
     40.770  403.811    1.312    0.067    0.000    0.106    0.895   21.930    6.386
     40.780  399.766    1.115    0.067    0.000    0.087    0.937   20.267    4.956
     40.790  402.914    1.297    0.094    0.000    0.080    0.770   21.967    5.549
     40.800  399.111    1.153    0.033    0.000    0.106    0.660   21.043    5.749
     40.810  401.329    1.248    0.000    0.000    0.106    0.755   20.917    5.475
     40.820  403.346    1.282    0.060    0.033    0.106    0.626   22.063    5.832
     40.830  402.356    1.213    0.067    0.000    0.106    0.717   20.974    5.823
     40.840  399.088    1.335    0.067    0.033    0.053    0.724   21.012    5.445
     40.850  399.010    1.259    0.094    0.000    0.114    0.557   20.710    6.492
     40.860  403.882    1.373    0.033    0.000    0.027    0.656   20.721    5.617
     40.870  402.999    1.274    0.027    0.000    0.053    0.584   20.774    5.329
     40.880  403.948    1.202    0.060    0.000    0.106    0.887   20.674    6.151
     40.890  408.964    1.195    0.033    0.000    0.106    0.721   21.335    5.943
     40.900  406.422    1.168    0.000    0.000    0.053    0.557   21.457    6.227
     40.910  403.367    1.346    0.060    0.000    0.167    0.584   21.170    5.703
     40.920  403.965    1.160    0.094    0.000    0.080    0.728   21.407    6.024
     40.930  400.598    1.088    0.100    0.000    0.053    0.789   21.156    5.923
     40.940  403.103    1.259    0.100    0.000    0.087    0.671   20.810    5.908
     40.950  402.892    1.399    0.094    0.000    0.053    0.842   20.874    5.647
     40.960  400.982    1.202    0.094    0.000    0.053    0.758   21.638    5.883
     40.970  404.925    1.300    0.033    0.000    0.106    0.944   21.666    6.078
     40.980  402.857    1.274    0.094    0.000    0.080    0.918   20.703    5.599
     40.990  403.096    1.361    0.158    0.000    0.053    0.721   20.807    5.698
     41.000  403.601    1.441    0.067    0.000    0.087    0.633   22.135    5.670
     41.010  402.545    1.202    0.094    0.000    0.053    0.796   21.515    6.202
     41.020  400.591    1.392    0.067    0.000    0.087    0.694   20.892    5.571
     41.030  405.612    1.418    0.087    0.000    0.027    0.637   21.813    5.765
     41.040  404.731    1.301    0.060    0.000    0.053    0.538   21.226    6.092
     41.050  407.323    1.335    0.027    0.000    0.114    0.520   20.878    6.016
     41.060  404.131    1.354    0.033    0.000    0.106    0.485   21.667    6.110
     41.070  402.933    1.248    0.033    0.000    0.140    0.485   21.567    5.451
     41.080  402.969    1.323    0.033    0.033    0.027    0.485   20.659    5.822
     41.090  400.986    1.202    0.094    0.000    0.053    0.512   20.958    5.514
     41.100  407.138    1.043    0.100    0.000    0.080    0.705   20.852    5.775
     41.110  403.312    1.320    0.060    0.000    0.053    0.618   20.419    5.232
     41.120  406.268    1.179    0.033    0.033    0.087    0.546   20.818    5.149
     41.130  403.620    1.035    0.067    0.000    0.053    0.679   20.690    5.159
     41.140  404.183    1.137    0.060    0.000    0.053    0.607   21.142    5.547
     41.150  404.307    1.232    0.094    0.000    0.080    0.724   22.036    5.046
     41.160  404.396    1.221    0.067    0.000    0.167    0.626   21.680    5.012
     41.170  403.370    1.153    0.033    0.000    0.133    0.512   21.588    5.871
     41.180  399.616    1.388    0.067    0.000    0.220    0.432   19.852    5.513
     41.190  402.669    1.206    0.060    0.000    0.053    0.652   21.631    5.779
     41.200  404.161    1.301    0.000    0.000    0.080    0.561   21.793    5.915
     41.210  399.461    1.009    0.094    0.000    0.106    0.478   21.259    5.619
     41.220  403.997    1.274    0.094    0.000    0.053    0.592   20.899    5.679
     41.230  401.713    1.206    0.033    0.000    0.053    0.432   21.178    5.460
     41.240  398.060    1.100    0.094    0.000    0.053    0.615   20.197    5.167
     41.250  395.923    1.221    0.060    0.000    0.080    0.645   20.721    5.080
     41.260  404.753    1.244    0.033    0.000    0.027    0.440   20.239    5.503
     41.270  400.458    1.141    0.033    0.000    0.053    0.652   20.677    5.173
     41.280  399.755    1.376    0.094    0.000    0.133    0.633   20.540    6.059
     41.290  396.316    1.297    0.033    0.000    0.053    0.535   20.164    5.335
     41.300  405.457    1.445    0.060    0.000    0.053    0.440   20.598    5.533
     41.310  402.831    1.267    0.000    0.000    0.053    0.413   21.212    5.978
     41.320  398.226    1.190    0.027    0.000    0.106    0.448   21.192    5.570
     41.330  404.844    1.168    0.000    0.000    0.106    0.527   21.419    5.533
     41.340  404.001    1.441    0.067    0.033    0.053    0.557   21.839    5.538
     41.350  405.238    1.361    0.060    0.000    0.080    0.504   20.635    5.723
     41.360  400.211    1.274    0.000    0.000    0.027    0.599   20.176    5.461
     41.370  402.705    1.380    0.033    0.000    0.080    0.546   21.561    5.422
     41.380  403.058    1.195    0.131    0.000    0.080    0.554   21.415    5.690
     41.390  403.136    1.350    0.131    0.000    0.053    0.637   20.750    5.394
     41.400  404.624    1.073    0.098    0.000    0.080    0.531   21.241    5.552
     41.410  400.572    1.282    0.000    0.000    0.114    0.440   20.419    5.292
     41.420  403.362    1.206    0.033    0.000    0.000    0.576   21.045    5.339
     41.430  400.705    1.464    0.105    0.000    0.053    0.516   20.495    5.533
     41.440  397.367    1.407    0.033    0.033    0.000    0.539   20.560    5.884
     41.450  401.351    1.282    0.033    0.000    0.106    0.592   20.845    5.612
     41.460  403.303    1.346    0.027    0.000    0.053    0.501   20.993    5.768
     41.470  401.115    1.282    0.071    0.000    0.080    0.501   20.098    6.117
     41.480  404.475    1.365    0.033    0.000    0.106    0.334   20.733    6.348
     41.490  402.016    1.339    0.060    0.033    0.087    0.493   21.875    6.228
     41.500  403.521    1.153    0.000    0.033    0.053    0.573   21.404    5.783
     41.510  405.410    1.293    0.060    0.033    0.080    0.679   21.285    5.523
     41.520  401.450    1.267    0.027    0.067    0.133    0.599   20.660    5.611
     41.530  402.568    1.187    0.000    0.000    0.080    0.493   21.621    6.147
     41.540  403.718    1.346    0.060    0.033    0.133    0.687   21.391    5.757
     41.550  402.800    1.240    0.094    0.000    0.027    0.698   20.997    6.125
     41.560  399.993    1.308    0.060    0.033    0.080    0.451   20.951    5.812
     41.570  402.986    1.339    0.060    0.033    0.159    0.432   21.011    5.665
     41.580  399.071    1.213    0.060    0.000    0.080    0.546   20.639    6.118
     41.590  405.742    1.141    0.033    0.000    0.027    0.679   21.954    5.873
     41.600  404.195    1.320    0.067    0.033    0.053    0.546   21.092    5.817
     41.610  407.644    1.452    0.094    0.033    0.106    0.501   22.421    5.943
     41.620  406.457    1.176    0.060    0.000    0.159    0.307   21.928    6.157
     41.630  402.898    1.426    0.060    0.000    0.053    0.459   21.760    5.920
     41.640  405.461    1.248    0.027    0.033    0.027    0.440   21.709    6.466
     41.650  402.706    1.259    0.060    0.000    0.080    0.448   21.757    5.475
     41.660  400.003    1.312    0.060    0.033    0.140    0.395   21.378    6.014
     41.670  401.844    1.434    0.033    0.000    0.106    0.326   21.288    5.675
     41.680  408.213    1.335    0.060    0.000    0.133    0.387   22.000    6.452
     41.690  405.752    1.456    0.094    0.000    0.053    0.512   21.607    6.058
     41.700  404.625    1.418    0.067    0.033    0.080    0.618   21.408    6.305
     41.710  403.609    1.494    0.094    0.000    0.080    0.512   21.391    5.481
     41.720  403.721    1.468    0.060    0.000    0.087    0.432   21.190    5.651
     41.730  404.531    1.418    0.060    0.000    0.133    0.406   21.011    6.419
     41.740  404.632    1.301    0.094    0.033    0.080    0.588   21.120    6.085
     41.750  406.441    1.388    0.060    0.033    0.053    0.501   21.411    5.744
     41.760  410.269    1.123    0.067    0.000    0.106    0.588   22.407    5.957
     41.770  406.873    1.126    0.027    0.033    0.080    0.599   22.384    5.764
     41.780  409.483    1.206    0.120    0.000    0.053    0.531   21.548    6.184
     41.790  410.315    1.274    0.033    0.033    0.027    0.671   22.243    5.661
     41.800  407.385    0.956    0.060    0.000    0.106    0.618   21.958    5.237
     41.810  412.251    1.373    0.131    0.033    0.167    0.777   21.252    5.435
     41.820  411.740    1.232    0.087    0.000    0.133    0.804   22.053    5.282
     41.830  406.158    1.232    0.060    0.033    0.053    0.478   21.837    5.551
     41.840  404.214    1.195    0.094    0.000    0.140    0.785   21.915    5.339
     41.850  401.918    1.335    0.060    0.000    0.053    0.607   21.187    5.448
     41.860  406.328    0.929    0.094    0.000    0.080    0.592   21.731    5.278
     41.870  404.488    1.115    0.094    0.000    0.167    0.789   20.947    5.647
     41.880  404.339    1.494    0.067    0.033    0.053    0.732   20.887    5.782
     41.890  409.606    1.429    0.060    0.033    0.080    0.641   21.935    5.764
     41.900  403.010    1.179    0.053    0.000    0.140    0.740   21.025    5.338
     41.910  403.262    1.232    0.000    0.000    0.080    0.686   21.348    5.678
     41.920  408.598    1.195    0.027    0.000    0.193    0.721   21.229    5.463
     41.930  406.657    1.202    0.098    0.067    0.140    0.520   20.869    5.843
     41.940  405.144    1.213    0.060    0.067    0.133    0.645   22.013    5.579
     41.950  402.943    1.339    0.027    0.000    0.080    0.520   21.245    5.371
     41.960  405.096    1.274    0.127    0.033    0.080    0.497   21.484    5.693
     41.970  402.703    1.248    0.094    0.000    0.114    0.645   21.324    5.757
     41.980  405.656    1.202    0.027    0.000    0.087    0.554   21.886    5.361
     41.990  403.604    1.088    0.060    0.033    0.106    0.554   21.950    5.107
     42.000  405.891    1.195    0.033    0.033    0.027    0.573   22.114    5.704
     42.010  406.207    1.153    0.027    0.033    0.106    0.724   21.306    5.483
     42.020  403.535    1.426    0.067    0.000    0.080    0.645   21.682    5.647
     42.030  408.248    1.342    0.094    0.033    0.053    0.501   21.679    5.783
     42.040  404.210    1.380    0.094    0.000    0.053    0.565   21.279    6.059
     42.050  404.843    1.244    0.033    0.000    0.133    0.649   20.742    6.225
     42.060  405.715    1.274    0.033    0.033    0.053    0.527   22.321    6.148
     42.070  401.105    1.354    0.067    0.033    0.053    0.360   20.652    5.391
     42.080  406.022    1.255    0.067    0.033    0.106    0.626   20.309    5.984
     42.090  407.684    1.301    0.033    0.033    0.061    0.504   21.385    5.837
     42.100  404.762    1.285    0.127    0.000    0.106    0.398   21.191    5.782
     42.110  404.772    1.316    0.098    0.033    0.053    0.663   21.095    5.933
     42.120  407.761    1.168    0.060    0.000    0.106    0.717   21.309    5.731
     42.130  403.410    1.225    0.060    0.000    0.140    0.467   21.345    5.807
     42.140  405.128    1.335    0.067    0.033    0.080    0.501   21.548    6.093
     42.150  407.343    1.096    0.000    0.000    0.053    0.493   21.916    5.535
     42.160  403.308    1.206    0.000    0.033    0.053    0.436   22.171    5.760
     42.170  403.776    1.248    0.033    0.000    0.000    0.527   22.081    5.680
     42.180  408.070    1.221    0.067    0.033    0.080    0.440   22.260    5.233
     42.190  400.581    1.206    0.060    0.000    0.000    0.504   21.459    5.541
     42.200  408.080    1.104    0.060    0.000    0.027    0.485   22.362    5.427
     42.210  403.495    1.153    0.027    0.000    0.133    0.573   20.836    5.229
     42.220  407.469    1.248    0.094    0.000    0.087    0.618   22.332    5.339
     42.230  405.951    1.297    0.033    0.033    0.053    0.501   22.034    5.934
     42.240  405.475    1.410    0.060    0.067    0.053    0.656   22.060    5.667
     42.250  406.499    1.141    0.033    0.033    0.053    0.535   22.509    5.418
     42.260  405.099    1.217    0.033    0.000    0.053    0.626   21.365    5.378
     42.270  405.345    1.141    0.060    0.000    0.053    0.520   22.017    5.995
     42.280  411.139    1.168    0.033    0.000    0.080    0.633   22.028    5.880
     42.290  406.292    1.123    0.033    0.033    0.053    0.531   22.300    5.446
     42.300  406.436    1.232    0.033    0.000    0.027    0.467   22.168    5.701
     42.310  408.513    1.035    0.071    0.000    0.080    0.652   22.772    5.460
     42.320  407.084    1.176    0.060    0.067    0.053    0.701   21.495    5.700
     42.330  408.593    1.062    0.067    0.033    0.053    0.459   21.956    5.640
     42.340  407.562    1.195    0.067    0.000    0.053    0.467   22.793    5.632
     42.350  408.317    1.282    0.067    0.000    0.027    0.573   22.398    5.350
     42.360  409.733    1.248    0.033    0.000    0.053    0.668   21.531    5.421
     42.370  410.131    1.206    0.060    0.060    0.027    0.584   22.144    5.683
     42.380  406.718    1.187    0.033    0.000    0.027    0.444   22.113    5.094
     42.390  409.504    1.176    0.094    0.000    0.053    0.588   21.910    5.356
     42.400  411.773    1.255    0.094    0.033    0.053    0.694   21.937    5.448
     42.410  412.195    1.149    0.067    0.000    0.000    0.740   22.743    5.188
     42.420  407.254    1.187    0.067    0.000    0.080    0.561   20.836    5.790
     42.430  407.558    1.206    0.000    0.000    0.027    0.425   21.893    5.379
     42.440  409.421    1.115    0.098    0.000    0.053    0.641   21.398    5.811
     42.450  406.802    1.141    0.000    0.000    0.027    0.671   21.797    6.110
     42.460  408.564    1.035    0.071    0.000    0.053    0.565   22.183    5.488
     42.470  408.627    1.259    0.038    0.000    0.027    0.610   21.705    5.567
     42.480  407.055    1.297    0.060    0.000    0.080    0.592   22.268    5.774
     42.490  407.563    0.956    0.027    0.000    0.027    0.554   22.204    5.686
     42.500  406.445    1.176    0.033    0.000    0.027    0.527   21.671    5.864
     42.510  406.982    1.274    0.060    0.000    0.053    0.762   21.427    6.050
     42.520  407.454    1.096    0.071    0.000    0.027    0.645   21.280    5.730
     42.530  410.672    1.195    0.033    0.000    0.053    0.645   21.505    5.634
     42.540  412.652    1.339    0.060    0.000    0.140    0.724   21.135    5.199
     42.550  409.677    1.255    0.027    0.000    0.178    0.687   22.549    5.816
     42.560  410.270    1.354    0.060    0.000    0.053    0.705   22.228    5.356
     42.570  408.341    1.339    0.060    0.000    0.080    0.557   22.925    5.330
     42.580  409.582    1.346    0.094    0.033    0.053    0.675   22.478    5.625
     42.590  410.653    1.160    0.154    0.000    0.053    0.565   21.317    6.119
     42.600  406.522    1.176    0.060    0.000    0.080    0.997   21.509    5.672
     42.610  410.399    1.229    0.094    0.000    0.140    0.751   21.366    5.262
     42.620  408.559    1.312    0.060    0.000    0.053    0.754   21.471    5.768
     42.630  410.736    1.407    0.067    0.000    0.080    0.592   21.727    5.885
     42.640  408.833    1.232    0.094    0.000    0.053    0.660   21.776    5.900
     42.650  405.997    1.176    0.033    0.000    0.193    0.531   21.625    5.388
     42.660  403.960    1.206    0.033    0.033    0.053    0.527   21.609    5.409
     42.670  405.116    0.990    0.033    0.067    0.080    0.425   22.006    5.491
     42.680  406.290    0.967    0.033    0.033    0.027    0.360   21.349    5.579
     42.690  411.410    1.035    0.067    0.000    0.114    0.319   21.498    5.667
     42.700  405.750    1.047    0.067    0.000    0.114    0.353   21.240    5.479
     42.710  407.849    1.088    0.100    0.033    0.114    0.652   21.626    5.555
     42.720  405.379    1.016    0.033    0.000    0.114    0.550   21.678    5.668
     42.730  406.386    1.107    0.033    0.000    0.080    0.694   21.242    5.544
     42.740  406.154    1.187    0.033    0.000    0.080    0.599   21.764    5.534
     42.750  408.029    1.088    0.033    0.000    0.053    0.531   22.021    5.923
     42.760  406.365    1.149    0.067    0.000    0.080    0.569   22.001    5.477
     42.770  408.668    1.267    0.033    0.000    0.053    0.698   22.605    5.776
     42.780  406.012    1.282    0.067    0.000    0.000    0.671   22.400    5.817
     42.790  411.045    1.202    0.094    0.000    0.053    0.724   21.889    5.967
     42.800  406.335    1.213    0.087    0.000    0.106    0.698   22.617    5.518
     42.810  405.478    1.176    0.067    0.000    0.053    0.633   22.631    5.787
     42.820  406.768    1.327    0.033    0.033    0.000    0.701   22.974    5.577
     42.830  405.626    1.274    0.033    0.033    0.053    0.493   21.278    6.274
     42.840  406.862    1.415    0.060    0.000    0.133    0.546   21.342    6.207
     42.850  405.476    1.475    0.033    0.000    0.053    0.440   21.965    5.784
     42.860  405.508    1.282    0.000    0.000    0.027    0.573   21.542    5.526
     42.870  403.559    1.168    0.033    0.000    0.106    0.406   22.110    5.613
     42.880  406.015    1.179    0.033    0.000    0.080    0.573   22.080    5.517
     42.890  408.719    1.088    0.000    0.000    0.106    0.497   22.172    5.167
     42.900  406.859    1.335    0.033    0.000    0.080    0.353   22.371    5.416
     42.910  408.015    1.312    0.033    0.000    0.053    0.413   21.623    5.210
     42.920  406.621    1.221    0.067    0.000    0.159    0.546   21.368    5.139
     42.930  406.980    1.168    0.000    0.000    0.053    0.462   21.747    5.249
     42.940  407.625    1.195    0.067    0.033    0.080    0.565   21.353    5.643
     42.950  407.408    1.221    0.067    0.000    0.027    0.633   21.833    5.641
     42.960  406.044    0.982    0.067    0.000    0.117    0.724   21.194    5.210
     42.970  404.336    1.274    0.067    0.000    0.080    0.546   21.019    5.536
     42.980  405.007    1.407    0.067    0.000    0.080    0.599   21.085    5.640
     42.990  405.722    1.020    0.134    0.000    0.053    0.459   21.650    5.533
     43.000  406.216    1.289    0.067    0.000    0.133    0.603   20.816    5.264
     43.010  404.182    1.149    0.100    0.000    0.053    0.512   22.241    5.149
     43.020  408.365    1.123    0.067    0.000    0.091    0.584   22.049    5.077
     43.030  405.821    1.248    0.094    0.000    0.140    0.641   22.233    5.098
     43.040  410.929    1.274    0.067    0.000    0.080    0.573   22.619    5.324
     43.050  409.908    1.141    0.067    0.033    0.080    0.652   22.621    5.525
     43.060  410.329    1.069    0.067    0.000    0.133    0.546   21.814    5.680
     43.070  410.998    1.259    0.071    0.000    0.080    0.542   21.566    5.535
     43.080  408.405    1.062    0.067    0.000    0.106    0.546   21.352    5.770
     43.090  406.968    1.096    0.033    0.000    0.080    0.705   20.900    5.192
     43.100  406.887    1.168    0.094    0.000    0.080    0.470   21.741    5.672
     43.110  408.990    1.278    0.060    0.000    0.133    0.550   21.426    5.251
     43.120  402.774    1.331    0.100    0.000    0.080    0.690   20.768    5.521
     43.130  405.216    1.153    0.067    0.000    0.106    0.671   21.994    5.457
     43.140  404.740    1.115    0.067    0.000    0.080    0.649   22.609    5.598
     43.150  408.384    1.346    0.033    0.000    0.106    0.485   21.465    5.861
     43.160  408.919    1.255    0.033    0.000    0.080    0.629   21.032    5.636
     43.170  405.998    1.248    0.033    0.000    0.080    0.584   21.414    5.620
     43.180  411.988    1.206    0.160    0.000    0.080    0.664   21.703    5.973
     43.190  409.727    1.069    0.067    0.000    0.080    0.573   22.295    5.973
     43.200  405.106    1.176    0.033    0.000    0.053    0.368   22.016    5.396
     43.210  408.111    0.993    0.067    0.038    0.106    0.584   21.350    5.739
     43.220  411.931    1.153    0.067    0.000    0.167    0.758   21.737    5.487
     43.230  408.505    1.255    0.033    0.000    0.133    0.618   21.978    5.165
     43.240  402.584    1.248    0.033    0.000    0.080    0.459   22.248    5.379
     43.250  408.322    1.195    0.067    0.000    0.167    0.603   22.105    5.876
     43.260  404.867    1.069    0.033    0.000    0.080    0.660   21.727    5.709
     43.270  404.835    0.903    0.100    0.000    0.133    0.493   21.873    5.403
     43.280  410.872    1.168    0.067    0.000    0.053    0.626   21.426    5.431
     43.290  406.863    0.993    0.067    0.000    0.080    0.512   21.596    5.526
     43.300  403.306    1.005    0.067    0.000    0.080    0.607   22.136    5.502
     43.310  405.555    0.993    0.067    0.033    0.080    0.690   22.272    5.570
     43.320  404.546    1.107    0.067    0.033    0.027    0.656   21.018    5.705
     43.330  405.844    1.100    0.067    0.000    0.053    0.622   21.673    5.795
     43.340  407.233    0.967    0.033    0.000    0.080    0.565   22.154    5.465
     43.350  402.082    1.058    0.033    0.000    0.114    0.679   22.044    5.890
     43.360  402.366    1.206    0.033    0.000    0.053    0.664   21.757    5.795
     43.370  406.520    1.195    0.067    0.000    0.140    0.565   21.235    5.948
     43.380  402.931    1.255    0.067    0.000    0.106    0.682   20.756    5.639
     43.390  405.506    1.206    0.067    0.000    0.080    0.664   21.760    5.638
     43.400  407.063    1.346    0.033    0.000    0.027    0.671   21.737    5.862
     43.410  402.525    1.282    0.067    0.000    0.080    0.629   21.848    5.654
     43.420  405.181    1.104    0.033    0.033    0.091    0.641   21.419    5.830
     43.430  403.662    1.248    0.067    0.000    0.080    0.698   20.341    5.892
     43.440  408.249    1.285    0.033    0.000    0.080    0.607   21.757    5.665
     43.450  406.936    1.346    0.067    0.000    0.080    0.539   22.499    5.769
     43.460  408.362    1.445    0.067    0.000    0.080    0.504   22.586    5.731
     43.470  402.667    1.312    0.067    0.033    0.080    0.679   21.256    6.062
     43.480  406.107    1.229    0.067    0.033    0.080    0.664   22.205    5.822
     43.490  406.167    1.248    0.067    0.000    0.106    0.565   21.707    5.076
     43.500  402.509    1.149    0.067    0.033    0.106    0.694   21.732    5.824
     43.510  405.159    1.202    0.067    0.000    0.140    0.607   21.993    5.805
     43.520  407.649    1.244    0.067    0.033    0.053    0.565   22.392    5.712
     43.530  407.426    1.335    0.033    0.033    0.106    0.687   22.055    6.057
     43.540  408.176    1.445    0.000    0.000    0.133    0.883   21.854    5.547
     43.550  404.921    1.482    0.100    0.000    0.167    0.573   21.827    5.690
     43.560  403.521    1.259    0.067    0.033    0.133    0.626   21.548    5.394
     43.570  401.707    1.445    0.067    0.000    0.106    0.493   21.985    5.333
     43.580  402.222    1.251    0.033    0.000    0.053    0.705   21.352    5.466
     43.590  403.666    1.221    0.067    0.000    0.053    0.573   22.094    5.479
     43.600  403.518    1.471    0.071    0.000    0.106    0.504   20.959    5.611
     43.610  406.911    1.312    0.067    0.000    0.133    0.379   22.336    5.072
     43.620  404.607    1.354    0.067    0.000    0.053    0.520   22.453    5.759
     43.630  405.738    1.308    0.067    0.000    0.133    0.664   21.423    5.298
     43.640  404.839    1.320    0.060    0.000    0.080    0.409   21.819    5.287
     43.650  403.980    1.172    0.094    0.000    0.053    0.467   21.075    5.346
     43.660  407.055    1.293    0.033    0.000    0.106    0.353   20.745    5.437
     43.670  403.812    1.301    0.067    0.000    0.133    0.326   20.656    6.000
     43.680  403.080    1.373    0.094    0.000    0.080    0.406   20.601    5.822
     43.690  406.092    1.312    0.067    0.000    0.133    0.592   21.541    5.674
     43.700  407.655    1.445    0.067    0.000    0.080    0.444   20.613    5.495
     43.710  406.954    1.426    0.033    0.000    0.080    0.512   20.992    5.386
     43.720  406.896    1.229    0.067    0.000    0.053    0.569   20.810    5.583
     43.730  399.685    1.221    0.067    0.000    0.080    0.588   20.263    5.429
     43.740  407.126    1.248    0.067    0.000    0.080    0.554   20.951    5.702
     43.750  405.654    1.388    0.060    0.000    0.106    0.584   21.105    5.494
     43.760  406.393    1.434    0.067    0.000    0.080    0.724   21.283    5.835
     43.770  405.508    1.373    0.060    0.000    0.080    0.607   20.160    5.645
     43.780  410.229    1.441    0.094    0.000    0.080    0.868   21.279    5.771
     43.790  405.301    1.301    0.060    0.000    0.053    0.497   20.190    6.234
     43.800  403.774    1.195    0.033    0.000    0.053    0.682   20.870    5.598
     43.810  403.991    1.392    0.027    0.067    0.080    0.770   21.251    5.676
     43.820  401.810    1.339    0.033    0.000    0.053    0.610   21.564    6.176
     43.830  405.971    1.376    0.033    0.000    0.027    0.451   21.353    5.410
     43.840  403.636    1.282    0.067    0.000    0.053    0.626   21.529    5.126
     43.850  407.756    1.327    0.094    0.000    0.053    0.573   21.540    5.595
     43.860  406.395    1.179    0.033    0.000    0.106    0.652   21.839    5.892
     43.870  407.198    1.195    0.033    0.000    0.053    0.474   21.355    5.351
     43.880  407.530    1.335    0.067    0.000    0.027    0.546   21.542    5.440
     43.890  406.151    1.282    0.060    0.000    0.027    0.482   20.818    5.424
     43.900  400.442    1.312    0.033    0.000    0.027    0.485   21.527    5.809
     43.910  405.994    1.559    0.033    0.000    0.091    0.406   21.886    5.363
     43.920  403.565    1.380    0.033    0.000    0.106    0.440   21.023    5.581
     43.930  403.463    1.308    0.033    0.000    0.133    0.645   21.227    5.318
     43.940  404.656    1.168    0.067    0.000    0.106    0.645   21.100    5.750
     43.950  403.341    1.380    0.033    0.000    0.027    0.607   20.728    5.512
     43.960  404.312    1.365    0.033    0.000    0.027    0.713   21.373    5.860
     43.970  407.788    1.365    0.094    0.033    0.133    0.743   20.880    5.558
     43.980  399.013    1.229    0.000    0.033    0.000    0.705   20.796    5.327
     43.990  405.734    1.346    0.033    0.000    0.000    0.595   21.959    5.525
     44.000  404.898    1.195    0.033    0.000    0.027    0.565   21.160    5.267
     44.010  407.985    1.168    0.067    0.000    0.027    0.444   21.499    5.870
     44.020  406.246    1.126    0.094    0.000    0.080    0.599   20.744    5.643
     44.030  406.976    1.153    0.000    0.000    0.080    0.618   20.771    5.572
     44.040  407.683    1.248    0.000    0.000    0.053    0.679   20.729    5.243
     44.050  404.577    1.320    0.033    0.000    0.080    0.607   21.318    4.889
     44.060  405.148    1.270    0.033    0.000    0.053    0.592   21.151    5.852
     44.070  406.374    1.464    0.067    0.000    0.133    0.713   21.089    5.635
     44.080  406.628    1.062    0.098    0.000    0.106    0.679   21.142    5.245
     44.090  408.853    1.410    0.067    0.000    0.106    0.607   20.454    5.178
     44.100  403.633    1.202    0.033    0.000    0.117    0.633   21.321    5.698
     44.110  409.414    1.126    0.094    0.000    0.106    0.732   21.267    6.069
     44.120  403.859    1.115    0.033    0.000    0.080    0.762   20.611    5.619
     44.130  403.726    1.202    0.067    0.033    0.053    0.717   20.722    5.416
     44.140  408.691    1.062    0.033    0.033    0.080    0.884   21.190    5.699
     44.150  405.189    1.149    0.100    0.033    0.080    0.709   21.113    5.284
     44.160  406.002    1.232    0.033    0.033    0.080    0.679   20.502    5.490
     44.170  405.382    1.225    0.033    0.000    0.053    0.751   21.013    5.812
     44.180  408.158    1.361    0.033    0.000    0.106    0.853   21.763    5.766
     44.190  408.474    1.232    0.033    0.000    0.053    0.835   21.935    5.593
     44.200  403.291    1.168    0.033    0.033    0.080    0.724   20.383    5.324
     44.210  402.085    1.088    0.000    0.033    0.087    0.728   21.135    5.479
     44.220  402.977    1.009    0.000    0.000    0.027    0.717   20.782    5.893
     44.230  405.816    1.020    0.033    0.000    0.000    0.637   21.322    5.723
     44.240  404.194    1.062    0.067    0.000    0.133    0.592   21.563    5.417
     44.250  408.653    1.285    0.067    0.000    0.167    0.849   21.456    6.032
     44.260  406.735    1.065    0.071    0.033    0.027    0.603   21.098    6.347
     44.270  405.908    1.228    0.033    0.000    0.080    0.645   21.517    5.820
     44.280  405.124    1.123    0.033    0.000    0.027    0.815   20.992    5.787
     44.290  409.583    1.047    0.033    0.000    0.087    0.751   22.038    5.898
     44.300  408.751    1.153    0.000    0.033    0.027    0.668   21.643    5.691
     44.310  403.215    1.179    0.067    0.000    0.027    0.660   21.103    5.187
     44.320  403.029    1.009    0.033    0.000    0.027    0.554   22.302    5.487
     44.330  404.145    1.088    0.094    0.000    0.027    0.759   21.935    5.630
     44.340  406.638    1.088    0.060    0.000    0.053    0.777   20.593    5.718
     44.350  401.870    0.990    0.033    0.000    0.027    0.751   21.408    5.432
     44.360  408.330    1.100    0.098    0.000    0.053    0.785   21.985    5.360
     44.370  407.089    1.088    0.094    0.000    0.080    0.610   22.174    5.640
     44.380  407.919    1.195    0.067    0.000    0.106    0.804   21.266    5.715
     44.390  408.708    1.115    0.067    0.000    0.053    0.758   21.817    5.735
     44.400  406.561    1.195    0.033    0.033    0.053    0.804   21.440    6.009
     44.410  406.628    0.929    0.127    0.000    0.027    0.944   21.644    5.932
     44.420  406.751    1.217    0.027    0.000    0.053    0.937   21.718    6.121
     44.430  404.761    1.096    0.033    0.000    0.053    0.906   22.017    5.809
     44.440  406.348    1.179    0.000    0.000    0.053    0.819   21.878    5.822
     44.450  410.343    1.187    0.033    0.000    0.080    0.770   21.791    5.733
     44.460  410.160    1.357    0.033    0.000    0.106    0.626   22.186    5.316
     44.470  409.675    0.956    0.060    0.000    0.133    0.819   22.411    5.558
     44.480  406.679    1.088    0.060    0.000    0.027    0.853   21.875    6.276
     44.490  407.181    1.452    0.000    0.000    0.000    0.462   22.111    5.883
     44.500  411.350    1.115    0.127    0.000    0.167    0.770   21.972    5.350
     44.510  412.179    1.020    0.120    0.033    0.027    0.687   22.294    6.136
     44.520  414.423    1.096    0.067    0.000    0.087    0.876   21.988    6.346
     44.530  412.190    1.168    0.033    0.000    0.053    0.835   21.954    6.961
     44.540  410.647    1.240    0.033    0.000    0.027    0.728   21.124    7.414
     44.550  410.960    1.282    0.067    0.000    0.053    0.804   21.430    6.217
     44.560  404.739    1.312    0.000    0.000    0.027    0.432   21.337    6.306
     44.570  409.278    1.062    0.033    0.000    0.000    0.573   20.978    6.118
     44.580  408.321    1.062    0.000    0.000    0.027    0.576   21.622    6.378
     44.590  403.890    1.293    0.033    0.000    0.053    0.569   21.050    6.078
     44.600  404.106    1.073    0.067    0.000    0.053    0.520   22.146    5.974
     44.610  402.333    1.168    0.033    0.000    0.053    0.637   21.677    6.126
     44.620  404.524    1.240    0.067    0.000    0.027    0.626   21.216    5.990
     44.630  403.901    1.141    0.067    0.000    0.053    0.747   22.415    5.927
     44.640  404.538    1.009    0.067    0.000    0.053    0.687   21.550    5.873
     44.650  403.294    1.301    0.067    0.033    0.053    0.879   21.518    6.347
     44.660  403.243    1.160    0.033    0.000    0.053    0.743   22.622    6.148
     44.670  406.453    1.153    0.094    0.000    0.053    0.690   22.030    5.576
     44.680  405.905    1.267    0.067    0.000    0.053    0.618   22.042    6.094
     44.690  408.093    1.141    0.067    0.000    0.080    0.724   22.137    6.215
     44.700  407.888    1.096    0.067    0.000    0.106    0.853   21.963    5.835
     44.710  406.660    1.168    0.067    0.000    0.053    0.781   21.649    5.505
     44.720  405.289    1.426    0.067    0.000    0.106    0.687   21.274    5.625
     44.730  405.545    1.126    0.000    0.000    0.053    0.629   21.676    5.613
     44.740  404.486    1.335    0.033    0.000    0.106    0.459   21.367    6.351
     44.750  408.594    1.270    0.000    0.000    0.053    0.440   21.654    6.331
     44.760  407.915    1.490    0.033    0.000    0.053    0.485   21.430    6.336
     44.770  406.961    1.445    0.000    0.000    0.027    0.493   21.789    5.777
     44.780  404.947    1.376    0.000    0.000    0.053    0.448   21.962    6.078
     44.790  405.905    1.164    0.000    0.033    0.053    0.539   22.262    6.138
     44.800  406.964    1.088    0.000    0.000    0.000    0.467   22.217    5.775
     44.810  404.721    1.445    0.033    0.000    0.027    0.527   22.362    5.637
     44.820  405.419    1.009    0.033    0.033    0.027    0.520   22.382    5.953
     44.830  409.572    1.285    0.000    0.033    0.053    0.467   21.462    6.209
     44.840  400.765    1.160    0.000    0.000    0.053    0.485   21.465    6.004
     44.850  405.739    1.107    0.067    0.033    0.000    0.467   21.514    6.060
     44.860  406.787    1.285    0.033    0.000    0.000    0.660   21.705    5.804
     44.870  406.797    1.323    0.067    0.000    0.027    0.728   21.321    6.026
     44.880  409.546    1.312    0.067    0.000    0.053    0.728   21.259    6.613
     44.890  404.874    1.339    0.000    0.100    0.053    0.728   21.958    6.130
     44.900  404.405    1.176    0.033    0.033    0.000    0.910   21.237    6.543
     44.910  406.901    1.248    0.067    0.033    0.053    0.705   22.371    6.166
     44.920  409.567    1.206    0.067    0.000    0.080    0.645   21.972    6.340
     44.930  406.165    1.327    0.000    0.000    0.027    0.751   21.539    6.228
     44.940  406.023    1.282    0.060    0.000    0.053    0.751   21.106    6.703
     44.950  407.880    1.441    0.033    0.000    0.000    0.493   21.009    6.437
     44.960  408.049    1.285    0.000    0.000    0.053    0.610   21.842    6.337
     44.970  409.380    1.206    0.067    0.000    0.080    0.679   21.445    6.478
     44.980  410.588    1.285    0.033    0.033    0.080    0.721   21.481    6.444
     44.990  413.504    1.259    0.000    0.033    0.027    0.827   22.124    6.194
     45.000  410.639    1.460    0.033    0.033    0.053    0.781   21.836    5.934
     45.010  406.101    1.513    0.033    0.100    0.000    0.804   21.546    6.642
     45.020  408.654    1.434    0.094    0.100    0.053    0.872   21.989    6.588
     45.030  408.648    1.543    0.067    0.000    0.053    0.626   21.892    6.683
     45.040  405.980    1.320    0.000    0.033    0.027    0.724   21.469    6.233
     45.050  408.615    1.282    0.033    0.033    0.053    0.671   21.503    6.556
     45.060  408.051    1.301    0.000    0.033    0.000    0.740   21.527    6.359
     45.070  407.959    1.297    0.060    0.000    0.027    0.724   22.297    6.624
     45.080  410.813    1.301    0.033    0.000    0.080    0.637   21.269    6.561
     45.090  406.818    1.195    0.067    0.000    0.080    0.645   21.379    6.692
     45.100  402.388    1.373    0.027    0.000    0.000    0.538   21.111    6.358
     45.110  404.647    1.232    0.067    0.000    0.053    0.724   20.221    6.521
     45.120  410.648    1.312    0.033    0.000    0.080    0.516   21.096    6.187
     45.130  409.596    1.339    0.067    0.000    0.080    0.573   21.668    6.047
     45.140  409.769    1.285    0.033    0.000    0.053    0.538   21.859    6.316
     45.150  407.540    1.035    0.060    0.000    0.053    0.565   21.226    6.381
     45.160  407.180    1.437    0.067    0.000    0.027    0.622   21.825    6.025
     45.170  406.791    1.153    0.067    0.000    0.080    0.645   21.775    6.524
     45.180  406.850    1.354    0.067    0.000    0.053    0.580   21.154    6.115
     45.190  406.166    1.141    0.060    0.000    0.027    0.607   21.487    6.118
     45.200  403.736    1.009    0.033    0.000    0.053    0.557   21.533    5.871
     45.210  408.467    1.232    0.067    0.000    0.106    0.698   21.032    5.815
     45.220  405.763    1.418    0.033    0.000    0.080    0.497   21.351    6.462
     45.230  406.989    1.479    0.067    0.000    0.106    0.395   21.902    5.978
     45.240  406.629    1.141    0.033    0.000    0.027    0.527   22.142    5.804
     45.250  407.111    1.335    0.067    0.000    0.027    0.592   21.350    6.791
     45.260  406.131    1.054    0.033    0.000    0.053    0.573   21.310    6.786
     45.270  403.531    1.187    0.000    0.000    0.000    0.379   21.570    6.686
     45.280  408.628    1.418    0.033    0.000    0.117    0.455   22.303    6.499
     45.290  408.542    1.267    0.067    0.000    0.053    0.645   22.264    7.332
     45.300  410.317    1.388    0.000    0.000    0.053    0.626   23.178    6.679
     45.310  408.300    1.312    0.067    0.000    0.106    0.637   22.441    6.542
     45.320  404.972    1.392    0.000    0.000    0.053    0.527   22.329    6.589
     45.330  403.367    1.122    0.033    0.000    0.080    0.758   21.664    6.219
     45.340  406.395    1.460    0.033    0.033    0.027    0.554   21.627    7.005
     45.350  405.299    1.179    0.000    0.033    0.080    0.580   21.784    6.509
     45.360  407.857    1.365    0.000    0.000    0.053    0.413   22.089    6.476
     45.370  407.173    1.297    0.033    0.000    0.000    0.398   22.217    6.250
     45.380  405.479    1.365    0.033    0.067    0.000    0.353   21.447    5.775
     45.390  405.533    1.361    0.033    0.000    0.027    0.448   21.288    5.670
     45.400  407.299    1.149    0.033    0.000    0.000    0.432   21.870    5.959
     45.410  408.224    1.445    0.033    0.033    0.027    0.448   22.090    6.410
     45.420  405.886    1.278    0.067    0.000    0.053    0.527   22.117    5.707
     45.430  405.155    1.168    0.000    0.033    0.080    0.467   22.305    5.511
     45.440  407.286    1.221    0.000    0.000    0.053    0.512   21.853    5.903
     45.450  407.963    1.187    0.000    0.000    0.027    0.527   21.989    5.703
     45.460  403.659    1.475    0.033    0.033    0.027    0.467   21.396    6.120
     45.470  406.043    1.357    0.060    0.000    0.000    0.504   20.893    5.962
     45.480  403.050    1.396    0.033    0.000    0.106    0.610   21.737    5.762
     45.490  404.701    1.312    0.033    0.000    0.027    0.478   21.396    6.060
     45.500  405.519    1.282    0.000    0.000    0.027    0.679   22.096    5.861
     45.510  406.866    1.195    0.033    0.000    0.053    0.512   21.660    6.011
     45.520  408.192    1.464    0.000    0.000    0.080    0.668   20.945    6.382
     45.530  405.265    1.141    0.033    0.000    0.027    0.565   20.873    6.058
     45.540  408.546    1.248    0.033    0.033    0.000    0.671   22.313    6.175
     45.550  404.945    1.331    0.033    0.000    0.027    0.474   20.997    6.164
     45.560  401.976    1.149    0.000    0.000    0.027    0.557   21.061    6.043
     45.570  401.268    1.232    0.000    0.000    0.000    0.648   21.810    6.230
     45.580  404.171    1.221    0.033    0.000    0.000    0.523   20.569    5.693
     45.590  405.734    1.267    0.000    0.000    0.027    0.671   21.139    5.812
     45.600  407.229    1.153    0.033    0.000    0.053    0.527   21.376    6.181
     45.610  405.350    1.380    0.000    0.000    0.000    0.531   21.106    5.891
     45.620  403.029    1.232    0.033    0.000    0.053    0.440   21.294    5.976
     45.630  403.174    1.365    0.000    0.000    0.027    0.626   21.654    5.802
     45.640  406.885    1.380    0.033    0.000    0.080    0.508   21.353    6.211
     45.650  406.791    1.475    0.000    0.000    0.027    0.398   21.052    6.255
     45.660  406.790    1.123    0.000    0.000    0.053    0.409   21.610    5.892
     45.670  410.158    1.293    0.033    0.000    0.053    0.432   22.132    5.925
     45.680  407.866    1.255    0.033    0.000    0.000    0.311   21.280    6.167
     45.690  407.793    1.285    0.033    0.000    0.080    0.353   20.892    6.017
     45.700  410.368    1.202    0.033    0.000    0.080    0.485   21.855    6.480
     45.710  407.380    1.376    0.067    0.000    0.053    0.395   21.805    6.555
     45.720  406.356    1.282    0.000    0.033    0.053    0.485   20.888    6.244
     45.730  404.596    1.168    0.000    0.000    0.106    0.421   21.279    6.094
     45.740  406.629    1.282    0.033    0.000    0.080    0.633   20.897    5.682
     45.750  406.060    1.494    0.033    0.000    0.053    0.520   21.746    6.560
     45.760  408.603    1.308    0.033    0.000    0.027    0.527   20.454    6.285
     45.770  403.330    1.373    0.000    0.000    0.053    0.406   21.394    5.984
     45.780  413.561    0.982    0.067    0.000    0.087    0.694   21.519    6.202
     45.790  406.626    1.399    0.094    0.000    0.053    0.493   21.270    6.068
     45.800  406.252    1.009    0.000    0.000    0.133    0.485   21.688    6.109
     45.810  406.438    1.213    0.033    0.000    0.027    0.485   21.198    6.228
     45.820  407.982    1.304    0.071    0.033    0.080    0.785   21.239    5.908
     45.830  406.324    1.376    0.000    0.000    0.080    0.740   21.228    6.219
     45.840  407.867    1.190    0.067    0.033    0.053    0.641   21.491    6.175
     45.850  407.248    1.195    0.060    0.033    0.053    0.501   21.200    6.167
     45.860  410.444    1.327    0.067    0.000    0.027    0.546   20.716    6.189
     45.870  410.997    1.392    0.033    0.033    0.027    0.645   21.665    6.197
     45.880  411.102    1.312    0.033    0.000    0.027    0.656   20.784    5.962
     45.890  407.113    1.202    0.033    0.000    0.053    0.721   21.019    5.779
     45.900  407.406    1.327    0.033    0.000    0.053    0.641   21.089    6.384
     45.910  410.431    1.244    0.127    0.000    0.133    0.474   21.001    5.732
     45.920  408.175    1.475    0.033    0.000    0.027    0.337   22.264    5.836
     45.930  408.702    1.301    0.033    0.000    0.053    0.554   21.638    5.895
     45.940  406.526    1.376    0.098    0.000    0.106    0.512   21.565    6.168
     45.950  409.212    1.115    0.067    0.000    0.053    0.353   22.066    5.975
     45.960  408.608    1.141    0.067    0.000    0.087    0.345   22.028    6.055
     45.970  408.988    1.035    0.098    0.000    0.080    0.777   21.843    6.328
     45.980  409.758    1.069    0.060    0.000    0.080    0.610   22.011    5.945
     45.990  412.981    1.274    0.067    0.000    0.106    0.664   21.882    5.868
     46.000  409.676    1.399    0.033    0.000    0.080    0.527   21.937    6.840
     46.010  407.915    1.126    0.033    0.000    0.053    0.538   22.738    6.085
     46.020  408.727    1.293    0.027    0.000    0.133    0.565   22.043    6.276
     46.030  404.421    1.312    0.033    0.000    0.080    0.891   22.451    5.892
     46.040  404.649    1.274    0.060    0.000    0.087    0.660   22.268    6.317
     46.050  407.398    1.267    0.067    0.000    0.053    0.834   20.887    6.150
     46.060  406.196    1.452    0.033    0.000    0.080    0.796   21.717    5.954
     46.070  409.290    1.452    0.060    0.000    0.106    0.785   21.572    6.541
     46.080  411.767    1.426    0.027    0.000    0.167    0.573   21.905    6.516
     46.090  405.707    1.505    0.033    0.071    0.053    0.740   21.107    6.532
     46.100  406.878    1.312    0.067    0.000    0.114    0.698   20.402    6.101
     46.110  405.687    1.229    0.033    0.000    0.106    0.853   21.470    6.001
     46.120  408.249    1.297    0.094    0.033    0.080    1.066   22.150    6.025
     46.130  404.797    1.176    0.000    0.000    0.080    0.997   22.134    7.257
     46.140  407.597    1.320    0.094    0.000    0.053    0.758   21.265    6.172
     46.150  405.109    1.115    0.033    0.000    0.087    0.520   21.498    5.899
     46.160  405.603    1.195    0.000    0.000    0.080    0.990   22.033    6.425
     46.170  406.153    1.335    0.094    0.033    0.106    1.085   22.028    5.846
     46.180  405.581    1.335    0.100    0.000    0.080    0.777   21.954    6.114
     46.190  407.579    1.267    0.067    0.000    0.106    0.891   22.209    5.945
     46.200  408.685    1.202    0.067    0.000    0.106    1.032   21.577    6.557
     46.210  408.347    1.195    0.134    0.000    0.080    0.694   22.369    6.385
     46.220  408.696    1.115    0.067    0.000    0.053    0.827   21.827    6.379
     46.230  408.772    1.160    0.033    0.000    0.159    0.774   20.702    6.295
     46.240  403.050    1.020    0.033    0.000    0.114    0.777   21.288    6.040
     46.250  407.436    1.168    0.033    0.000    0.080    0.474   21.737    6.536
     46.260  410.699    1.240    0.033    0.000    0.080    0.728   21.732    6.083
     46.270  409.400    1.213    0.067    0.000    0.080    0.668   22.585    6.252
     46.280  408.966    1.160    0.033    0.033    0.106    0.728   22.799    6.336
     46.290  412.124    1.232    0.033    0.000    0.053    0.565   22.165    6.147
     46.300  407.976    1.229    0.033    0.000    0.080    0.895   23.120    6.042
     46.310  410.638    1.312    0.033    0.000    0.106    0.599   22.165    5.958
     46.320  411.230    1.312    0.033    0.000    0.133    0.812   22.871    6.510
     46.330  411.071    1.221    0.067    0.000    0.053    0.652   22.451    6.085
     46.340  410.854    1.434    0.033    0.000    0.133    0.698   23.616    5.938
     46.350  413.284    1.308    0.060    0.000    0.080    0.759   22.914    6.313
     46.360  407.849    1.168    0.033    0.033    0.053    0.861   23.346    5.945
     46.370  412.053    1.274    0.033    0.033    0.080    0.838   23.852    5.960
     46.380  409.983    1.073    0.033    0.033    0.053    0.675   23.780    6.771
     46.390  414.943    1.240    0.087    0.033    0.080    0.758   23.747    6.585
     46.400  411.937    1.346    0.033    0.000    0.080    0.679   22.810    5.949
     46.410  410.650    1.043    0.033    0.000    0.053    0.633   23.616    6.339
     46.420  414.848    1.141    0.100    0.000    0.133    0.671   22.706    6.337
     46.430  411.234    1.259    0.000    0.000    0.106    0.633   22.975    5.847
     46.440  415.339    1.248    0.033    0.000    0.106    0.576   22.709    6.013
     46.450  415.818    1.134    0.033    0.000    0.106    0.721   23.029    5.900
     46.460  417.209    1.274    0.067    0.000    0.053    0.721   23.245    6.806
     46.470  410.286    1.221    0.100    0.000    0.027    0.808   23.367    6.042
     46.480  414.131    1.195    0.067    0.000    0.053    0.755   22.008    6.873
     46.490  416.145    1.460    0.033    0.033    0.133    0.922   22.840    6.692
     46.500  422.333    1.168    0.033    0.000    0.080    0.520   23.015    6.572
     46.510  414.713    1.312    0.100    0.000    0.053    0.781   23.338    6.828
     46.520  416.996    1.399    0.033    0.000    0.106    0.687   23.547    6.748
     46.530  417.617    1.229    0.033    0.000    0.106    0.846   24.110    6.785
     46.540  414.716    1.320    0.033    0.000    0.053    0.785   23.405    7.130
     46.550  417.334    1.365    0.067    0.000    0.106    0.652   24.056    6.562
     46.560  417.167    1.232    0.033    0.000    0.106    0.713   23.707    6.443
     46.570  413.328    1.202    0.000    0.000    0.080    0.755   22.932    6.964
     46.580  415.337    1.255    0.100    0.000    0.053    0.721   23.258    6.738
     46.590  420.176    1.293    0.067    0.000    0.133    0.615   23.479    6.396
     46.600  409.358    1.392    0.033    0.000    0.133    0.740   23.830    6.793
     46.610  413.771    1.361    0.000    0.000    0.106    0.835   23.238    6.582
     46.620  414.453    1.346    0.000    0.000    0.053    0.869   22.218    6.812
     46.630  411.130    1.062    0.071    0.033    0.133    0.629   23.202    6.859
     46.640  410.540    1.168    0.067    0.000    0.106    0.641   22.255    6.340
     46.650  414.391    1.304    0.038    0.000    0.133    0.724   23.494    6.154
     46.660  408.524    1.168    0.033    0.000    0.080    0.804   22.656    6.003
     46.670  413.757    1.365    0.064    0.000    0.053    0.576   23.074    7.077
     46.680  409.271    1.232    0.000    0.000    0.053    0.675   22.520    6.589
     46.690  414.411    1.179    0.053    0.000    0.140    0.732   23.740    6.824
     46.700  410.533    1.255    0.060    0.000    0.106    0.785   23.283    6.930
     46.710  409.790    1.285    0.098    0.000    0.140    0.637   23.217    6.505
     46.720  409.944    1.221    0.033    0.000    0.053    0.690   22.844    6.647
     46.730  409.607    1.274    0.000    0.000    0.140    0.735   22.986    6.257
     46.740  413.380    1.195    0.033    0.000    0.080    0.667   23.486    6.582
     46.750  414.033    1.141    0.060    0.000    0.114    0.686   23.745    6.850
     46.760  410.987    1.168    0.033    0.000    0.053    0.777   22.797    6.388
     46.770  412.278    1.285    0.033    0.000    0.106    0.721   22.048    6.392
     46.780  413.394    1.384    0.060    0.000    0.114    0.815   23.577    6.498
     46.790  406.994    1.327    0.060    0.000    0.080    0.758   23.750    6.211
     46.800  410.740    1.270    0.033    0.000    0.106    0.827   23.801    5.848
     46.810  411.346    1.392    0.038    0.033    0.053    0.777   23.869    6.258
     46.820  408.707    1.244    0.087    0.000    0.053    0.774   24.759    6.263
     46.830  411.151    1.259    0.000    0.033    0.027    0.618   23.023    5.975
     46.840  412.006    1.187    0.067    0.067    0.053    0.485   22.911    6.567
     46.850  409.427    1.179    0.033    0.000    0.027    0.668   23.071    6.327
     46.860  408.205    1.126    0.105    0.033    0.000    0.754   23.565    6.088
     46.870  409.024    1.339    0.067    0.033    0.053    0.812   23.247    6.232
     46.880  405.921    1.168    0.060    0.067    0.053    0.990   23.062    6.350
     46.890  408.909    1.160    0.033    0.000    0.053    0.804   23.102    6.616
     46.900  403.450    1.168    0.071    0.067    0.053    0.793   22.556    5.943
     46.910  408.901    1.020    0.060    0.000    0.027    0.732   24.177    6.089
     46.920  409.819    1.176    0.000    0.033    0.053    0.785   22.848    6.259
     46.930  408.893    1.009    0.098    0.000    0.027    0.823   22.809    5.789
     46.940  409.436    1.361    0.000    0.000    0.027    0.857   23.794    6.105
     46.950  411.528    1.376    0.060    0.033    0.080    0.827   22.525    5.895
     46.960  409.287    1.221    0.060    0.067    0.053    0.592   22.641    6.183
     46.970  410.210    1.141    0.098    0.067    0.133    0.857   23.000    5.836
     46.980  410.771    1.206    0.027    0.100    0.053    0.713   22.955    5.935
     46.990  409.706    1.232    0.087    0.033    0.080    0.717   22.439    6.242
     47.000  404.944    1.168    0.071    0.067    0.053    0.618   22.697    5.909
     47.010  409.567    1.081    0.033    0.067    0.106    0.857   22.056    6.185
     47.020  411.517    1.134    0.060    0.067    0.080    0.830   22.940    5.904
     47.030  410.580    1.190    0.053    0.100    0.133    1.032   22.278    6.404
     47.040  413.412    1.195    0.071    0.000    0.053    1.046   22.689    6.483
     47.050  410.608    1.141    0.060    0.033    0.106    0.925   22.175    6.251
     47.060  411.326    1.308    0.033    0.033    0.053    0.793   22.732    6.035
     47.070  413.012    1.365    0.033    0.000    0.080    0.796   22.464    5.781
     47.080  410.740    1.153    0.094    0.033    0.080    0.907   22.527    5.693
     47.090  411.885    1.248    0.033    0.000    0.080    0.884   22.160    6.307
     47.100  411.895    1.149    0.033    0.000    0.027    0.774   22.426    6.437
     47.110  414.553    1.297    0.038    0.000    0.053    0.584   23.466    6.306
     47.120  413.599    1.259    0.067    0.000    0.053    0.664   22.941    6.156
     47.130  408.390    1.334    0.067    0.000    0.053    0.698   22.403    6.288
     47.140  412.144    1.248    0.067    0.000    0.106    0.698   21.925    5.897
     47.150  408.271    1.312    0.071    0.000    0.027    0.504   21.852    5.597
     47.160  410.387    1.308    0.071    0.000    0.053    0.645   21.233    5.835
     47.170  408.584    1.441    0.033    0.000    0.106    0.705   21.300    5.821
     47.180  403.164    1.255    0.071    0.033    0.106    0.656   21.642    6.354
     47.190  403.190    1.482    0.071    0.033    0.053    0.584   21.584    5.461
     47.200  403.241    1.195    0.000    0.000    0.027    0.573   22.044    5.927
     47.210  404.160    1.255    0.060    0.033    0.027    0.880   21.875    6.023
     47.220  404.065    1.088    0.105    0.000    0.053    0.687   22.320    6.169
     47.230  402.731    1.153    0.105    0.033    0.106    0.698   21.936    6.092
     47.240  405.179    1.259    0.071    0.000    0.106    0.831   21.295    6.500
     47.250  403.563    1.403    0.038    0.067    0.053    0.523   20.833    5.779
     47.260  405.704    1.221    0.105    0.100    0.053    0.618   21.424    6.123
     47.270  407.487    1.331    0.105    0.067    0.053    0.819   21.282    5.999
     47.280  405.849    1.255    0.105    0.067    0.027    0.774   21.104    5.466
     47.290  408.712    1.270    0.105    0.033    0.106    0.732   22.113    5.492
     47.300  407.165    1.190    0.067    0.000    0.053    0.520   21.195    5.689
     47.310  408.459    1.141    0.033    0.033    0.027    0.781   21.259    6.228
     47.320  408.470    1.327    0.067    0.000    0.080    0.743   21.649    5.931
     47.330  408.224    1.270    0.033    0.033    0.080    0.539   21.766    5.340
     47.340  407.805    1.259    0.100    0.033    0.053    0.637   21.799    5.938
     47.350  408.702    1.176    0.000    0.071    0.106    0.880   21.041    5.640
     47.360  409.500    1.339    0.000    0.033    0.080    0.626   21.225    5.887
     47.370  409.125    1.221    0.033    0.067    0.053    0.800   21.824    5.337
     47.380  404.983    1.350    0.067    0.033    0.027    0.785   21.509    5.652
     47.390  405.573    1.229    0.100    0.033    0.133    0.687   22.036    5.439
     47.400  406.854    1.380    0.000    0.067    0.053    0.713   21.800    5.629
     47.410  410.524    1.312    0.067    0.067    0.053    0.705   21.230    5.887
     47.420  407.973    1.232    0.000    0.100    0.027    0.713   21.920    5.784
     47.430  408.937    1.244    0.033    0.067    0.080    0.705   22.069    5.733
     47.440  411.240    1.441    0.124    0.100    0.080    0.910   22.235    5.555
     47.450  409.624    1.392    0.033    0.100    0.080    0.573   22.686    6.034
     47.460  406.017    1.350    0.000    0.100    0.159    0.721   22.088    5.528
     47.470  408.685    1.361    0.000    0.067    0.027    0.671   22.767    5.613
     47.480  412.892    1.073    0.033    0.134    0.080    0.660   21.955    5.282
     47.490  409.861    1.232    0.033    0.067    0.053    0.830   21.205    5.356
[truncated: 8,169,085 more chars]
