# Supplementary material for: Comparative structural insights and functional analysis for the distinct unbound states of Human AGO proteins
Source: Sci Rep. 2025 Mar 19;15:9432. doi: 10.1038/s41598-025-91849-5 (PMC11923369; doi:10.1038/s41598-025-91849-5)
Supplement: Supplementary file 4 — Supplementary Information 4. [file 41598_2025_91849_MOESM4_ESM.zip › specific_areas/AGO4/r3/specific_areas.xvg]

# This file was created Sun Jul 14 15:43:01 2024
# Created by:
#                       :-) GROMACS - gmx sasa, 2024.1 (-:
# 
# Executable:   /usr/local/gromacs/bin/gmx
# Data prefix:  /usr/local/gromacs
# Working dir:  /media/simdrive/agosim3/AGO4/production
# Command line:
#   gmx sasa -f prod_center.xtc -s prod.tpr -n specific_areas.ndx -o specific_areas.xvg -tu ns -surface 1 -output 10 11 12 13 14 15 16
# gmx sasa is part of G R O M A C S:
#
# Great Red Owns Many ACres of Sand 
#
@    title "Solvent Accessible Surface"
@    xaxis  label "Time (ns)"
@    yaxis  label "Area (nm\S2\N)"
@TYPE xy
@ view 0.15, 0.15, 0.75, 0.85
@ legend on
@ legend box on
@ legend loctype view
@ legend 0.78, 0.8
@ legend length 2
@ s0 legend "Total"
@ s1 legend "r_474"
@ s2 legend "r_578"
@ s3 legend "r_628"
@ s4 legend "r_660"
@ s5 legend "r_798"
@ s6 legend "r_301-344"
@ s7 legend "r_571_r_601_r_642_r_644_r_645_r_648_r_650_r_651_r_685_r_686_r_689"
      0.000  414.812    1.373    0.000    0.738    0.027    0.265   22.201    5.939
      0.010  415.333    1.468    0.027    0.787    0.061    0.345   21.652    6.219
      0.020  415.078    1.418    0.000    0.772    0.000    0.326   21.793    6.023
      0.030  415.888    1.232    0.067    0.694    0.087    0.307   21.117    5.804
      0.040  416.042    1.414    0.094    0.798    0.053    0.406   21.654    5.589
      0.050  414.214    1.115    0.067    0.754    0.027    0.436   21.966    5.930
      0.060  413.856    1.195    0.033    0.569    0.027    0.425   23.120    5.544
      0.070  414.348    1.115    0.033    0.537    0.027    0.611   22.575    6.087
      0.080  411.246    1.346    0.120    0.657    0.080    0.425   21.408    6.012
      0.090  409.642    1.141    0.067    0.589    0.053    0.512   21.999    6.223
      0.100  413.307    1.259    0.000    0.633    0.000    0.592   21.926    5.696
      0.110  419.279    1.354    0.060    0.589    0.087    0.451   22.464    6.733
      0.120  417.996    1.229    0.067    0.586    0.027    0.493   21.836    6.023
      0.130  424.310    1.164    0.000    0.627    0.053    0.743   22.549    5.864
      0.140  423.776    1.141    0.000    0.600    0.027    0.637   22.581    5.513
      0.150  417.330    1.168    0.067    0.589    0.027    0.690   20.741    5.763
      0.160  420.603    1.339    0.094    0.596    0.080    0.607   21.815    5.945
      0.170  410.632    1.232    0.027    0.760    0.061    0.645   22.155    5.809
      0.180  416.866    1.285    0.067    0.567    0.072    0.345   21.722    6.113
      0.190  420.623    1.312    0.067    0.444    0.061    0.512   22.632    5.764
      0.200  421.400    1.301    0.094    0.448    0.080    0.721   22.856    5.386
      0.210  424.996    1.354    0.187    0.536    0.080    0.883   22.627    5.432
      0.220  422.555    1.240    0.067    0.629    0.080    0.702   22.291    5.544
      0.230  422.326    1.327    0.000    0.596    0.053    0.607   22.209    5.261
      0.240  420.831    1.285    0.127    0.536    0.053    0.645   21.701    5.734
      0.250  420.082    1.179    0.094    0.633    0.080    0.740   22.064    5.787
      0.260  420.765    1.229    0.060    0.569    0.080    0.637   22.963    5.872
      0.270  416.988    0.982    0.100    0.522    0.053    0.918   23.250    5.338
      0.280  419.965    1.274    0.094    0.522    0.080    0.440   22.163    6.029
      0.290  420.867    1.115    0.100    0.593    0.091    1.001   22.029    6.067
      0.300  420.478    1.293    0.071    0.633    0.080    0.724   21.993    5.978
      0.310  417.960    1.312    0.067    0.622    0.080    0.846   21.558    5.306
      0.320  420.806    1.320    0.105    0.469    0.053    0.812   22.076    5.827
      0.330  418.107    1.047    0.033    0.562    0.061    0.660   21.594    5.861
      0.340  421.996    1.301    0.038    0.589    0.140    0.698   21.670    6.455
      0.350  415.334    1.168    0.033    0.507    0.140    0.550   21.694    5.799
      0.360  415.734    1.160    0.033    0.469    0.114    0.812   21.600    5.646
      0.370  417.391    1.339    0.000    0.502    0.053    0.876   21.505    5.894
      0.380  416.661    1.232    0.027    0.536    0.000    0.671   21.740    5.706
      0.390  416.764    1.202    0.000    0.536    0.000    0.690   22.266    6.224
      0.400  418.345    1.202    0.038    0.500    0.027    0.618   23.978    5.282
      0.410  416.597    1.047    0.000    0.507    0.027    0.618   23.153    6.123
      0.420  419.962    1.168    0.098    0.368    0.087    0.705   23.068    5.829
      0.430  417.111    0.990    0.038    0.402    0.053    0.645   22.503    4.903
      0.440  418.097    1.407    0.000    0.578    0.027    0.360   21.561    5.290
      0.450  415.617    1.248    0.000    0.473    0.027    0.645   22.445    5.900
      0.460  417.522    1.062    0.000    0.638    0.027    0.584   22.930    5.896
      0.470  413.922    1.096    0.000    0.526    0.053    0.584   21.463    6.032
      0.480  415.800    0.929    0.000    0.247    0.053    0.656   22.362    5.702
      0.490  417.535    1.107    0.000    0.593    0.027    0.539   22.232    6.476
      0.500  417.431    1.069    0.000    0.502    0.000    0.565   22.657    6.039
      0.510  413.455    0.982    0.127    0.638    0.087    0.504   22.091    5.202
      0.520  413.458    1.016    0.000    0.555    0.053    0.531   21.365    5.412
      0.530  415.277    1.100    0.094    0.627    0.087    0.493   22.007    6.149
      0.540  414.858    1.054    0.038    0.495    0.027    0.372   22.111    5.916
      0.550  408.947    1.043    0.033    0.526    0.027    0.406   21.260    5.143
      0.560  412.697    1.195    0.000    0.541    0.027    0.512   21.141    5.256
      0.570  408.125    1.331    0.000    0.664    0.027    0.451   21.513    5.501
      0.580  411.207    1.058    0.000    0.567    0.034    0.372   21.938    5.661
      0.590  412.022    1.043    0.033    0.660    0.027    0.247   21.140    5.636
      0.600  413.400    1.115    0.000    0.526    0.027    0.387   21.751    6.211
      0.610  410.429    1.100    0.033    0.529    0.000    0.247   22.004    5.834
      0.620  414.393    1.195    0.071    0.643    0.053    0.379   20.681    6.241
      0.630  415.516    1.229    0.033    0.519    0.080    0.467   22.143    5.526
      0.640  410.124    1.346    0.033    0.555    0.027    0.645   22.040    5.804
      0.650  415.740    1.179    0.100    0.502    0.053    0.398   22.892    5.750
      0.660  417.017    1.115    0.033    0.469    0.114    0.554   22.981    6.206
      0.670  414.844    1.179    0.067    0.560    0.114    0.512   23.610    6.409
      0.680  414.905    1.285    0.033    0.589    0.053    0.425   23.114    5.980
      0.690  415.130    1.073    0.033    0.586    0.027    0.379   23.147    6.158
      0.700  410.941    1.259    0.105    0.529    0.114    0.387   21.760    5.911
      0.710  413.166    1.149    0.060    0.539    0.114    0.379   22.582    5.741
      0.720  414.480    1.297    0.038    0.613    0.106    0.467   22.188    6.134
      0.730  413.561    1.301    0.033    0.620    0.053    0.345   22.730    5.899
      0.740  412.699    1.168    0.033    0.548    0.027    0.398   22.533    5.655
      0.750  413.038    1.069    0.067    0.522    0.027    0.485   22.579    5.803
      0.760  408.970    1.115    0.067    0.493    0.114    0.353   22.405    5.583
      0.770  412.048    1.213    0.000    0.406    0.053    0.353   22.555    5.726
      0.780  413.844    1.123    0.071    0.500    0.027    0.451   22.985    5.905
      0.790  412.608    0.903    0.105    0.218    0.027    0.459   21.436    5.483
      0.800  414.901    1.035    0.071    0.321    0.053    0.432   21.876    5.673
      0.810  413.962    0.921    0.033    0.359    0.053    0.485   21.484    5.291
      0.820  413.502    1.160    0.033    0.307    0.027    0.387   23.213    6.196
      0.830  414.517    1.232    0.067    0.441    0.053    0.353   22.606    5.238
      0.840  417.536    1.176    0.067    0.277    0.053    0.372   23.205    5.756
      0.850  412.967    0.963    0.067    0.371    0.027    0.512   22.806    5.689
      0.860  410.757    1.009    0.094    0.412    0.114    0.345   21.512    5.557
      0.870  411.621    0.903    0.067    0.491    0.053    0.671   22.673    5.920
      0.880  412.604    0.796    0.033    0.378    0.080    0.535   22.771    6.247
      0.890  410.584    0.937    0.067    0.388    0.027    0.406   22.200    5.814
      0.900  412.757    0.929    0.033    0.462    0.106    0.451   22.814    6.272
      0.910  411.341    0.914    0.071    0.385    0.080    0.413   22.904    5.950
      0.920  414.277    0.903    0.094    0.268    0.114    0.645   22.496    6.135
      0.930  413.472    1.115    0.105    0.310    0.027    0.501   22.040    6.008
      0.940  415.052    1.123    0.033    0.360    0.053    0.413   22.398    6.043
      0.950  416.194    1.054    0.138    0.260    0.053    0.398   22.080    6.303
      0.960  419.515    1.244    0.071    0.299    0.027    0.557   22.570    5.878
      0.970  415.401    1.206    0.067    0.292    0.080    0.459   22.555    6.082
      0.980  417.470    0.929    0.127    0.374    0.140    0.345   22.579    6.207
      0.990  413.233    1.168    0.100    0.452    0.080    0.421   21.370    6.454
      1.000  413.047    1.009    0.120    0.314    0.140    0.307   21.873    6.353
      1.010  414.826    0.929    0.033    0.459    0.140    0.265   21.777    6.887
      1.020  418.092    1.062    0.127    0.420    0.114    0.193   21.727    6.112
      1.030  415.996    1.202    0.100    0.430    0.053    0.326   22.287    6.296
      1.040  414.365    1.267    0.191    0.486    0.140    0.228   22.916    5.840
      1.050  416.547    1.323    0.120    0.388    0.091    0.254   22.675    5.756
      1.060  416.328    1.043    0.067    0.426    0.027    0.281   22.864    5.809
      1.070  417.185    1.153    0.100    0.459    0.080    0.379   23.500    5.791
      1.080  417.427    1.289    0.067    0.575    0.080    0.281   21.811    6.096
      1.090  417.795    1.088    0.124    0.359    0.080    0.303   22.652    5.939
      1.100  411.802    1.096    0.071    0.321    0.061    0.281   22.625    5.790
      1.110  414.148    1.123    0.060    0.456    0.080    0.247   22.981    5.767
      1.120  415.391    1.232    0.067    0.522    0.053    0.334   22.353    5.799
      1.130  415.326    1.206    0.033    0.455    0.080    0.307   23.188    5.751
      1.140  415.091    1.179    0.000    0.515    0.053    0.247   22.458    6.225
      1.150  412.621    1.339    0.100    0.388    0.053    0.307   23.401    5.622
      1.160  417.804    1.043    0.060    0.261    0.114    0.372   22.435    5.709
      1.170  415.198    1.035    0.127    0.395    0.080    0.474   23.112    5.923
      1.180  413.902    1.126    0.067    0.374    0.133    0.239   23.026    5.674
      1.190  416.092    1.149    0.134    0.325    0.080    0.413   22.946    5.748
      1.200  410.649    1.088    0.138    0.392    0.080    0.440   21.867    5.497
      1.210  412.714    1.274    0.067    0.387    0.053    0.421   22.142    5.715
      1.220  416.974    1.141    0.105    0.361    0.140    0.368   22.672    5.576
      1.230  415.165    1.346    0.067    0.299    0.034    0.360   22.663    5.312
      1.240  408.154    1.153    0.060    0.399    0.080    0.292   21.906    5.181
      1.250  412.523    1.308    0.060    0.402    0.114    0.398   22.908    5.699
      1.260  413.163    1.115    0.060    0.399    0.080    0.292   22.240    5.414
      1.270  414.577    1.126    0.027    0.408    0.106    0.520   22.191    5.671
      1.280  410.496    0.978    0.000    0.493    0.114    0.607   22.428    5.486
      1.290  411.971    0.903    0.033    0.459    0.114    0.520   22.435    5.430
      1.300  409.939    0.963    0.033    0.325    0.114    0.300   22.992    5.318
      1.310  413.727    1.016    0.067    0.389    0.061    0.485   21.961    5.468
      1.320  412.157    1.096    0.033    0.323    0.087    0.345   21.885    5.781
      1.330  411.839    1.293    0.033    0.316    0.061    0.478   21.197    5.904
      1.340  411.482    0.956    0.131    0.419    0.080    0.353   21.503    5.206
      1.350  414.193    1.035    0.187    0.366    0.080    0.493   21.026    5.466
      1.360  415.363    1.009    0.067    0.406    0.080    0.326   22.017    5.288
      1.370  412.272    1.123    0.033    0.519    0.080    0.467   21.755    5.257
      1.380  415.595    1.168    0.094    0.359    0.106    0.292   22.292    5.370
      1.390  413.662    1.195    0.060    0.384    0.114    0.273   21.948    5.450
      1.400  412.061    1.153    0.094    0.514    0.140    0.406   20.411    5.128
      1.410  418.698    1.100    0.120    0.434    0.140    0.353   22.402    5.667
      1.420  413.336    1.126    0.067    0.570    0.114    0.413   21.738    5.815
      1.430  414.914    1.248    0.087    0.465    0.140    0.451   22.708    5.630
      1.440  416.506    1.149    0.033    0.585    0.053    0.326   22.321    5.165
      1.450  418.912    1.035    0.071    0.665    0.080    0.379   22.976    5.783
      1.460  415.359    1.088    0.067    0.431    0.080    0.326   22.491    6.177
      1.470  415.304    1.081    0.060    0.515    0.167    0.193   22.205    5.579
      1.480  415.353    1.009    0.094    0.434    0.061    0.281   22.368    5.881
      1.490  418.810    1.179    0.000    0.389    0.087    0.334   22.564    6.016
      1.500  416.070    1.047    0.087    0.538    0.080    0.326   22.812    6.198
      1.510  415.796    1.062    0.033    0.338    0.167    0.372   22.945    5.665
      1.520  412.641    1.043    0.027    0.418    0.080    0.220   22.648    5.844
      1.530  412.464    1.009    0.027    0.331    0.114    0.292   22.921    5.475
      1.540  414.574    1.168    0.033    0.443    0.080    0.307   23.254    5.754
      1.550  413.028    0.956    0.138    0.451    0.114    0.607   23.268    6.174
      1.560  413.397    1.062    0.100    0.388    0.114    0.455   21.814    5.584
      1.570  414.141    1.073    0.033    0.411    0.087    0.432   22.260    5.742
      1.580  414.204    1.115    0.060    0.405    0.087    0.398   22.552    6.062
      1.590  413.217    1.229    0.033    0.525    0.080    0.482   21.456    6.052
      1.600  418.066    1.111    0.120    0.433    0.133    0.501   22.540    6.135
      1.610  411.472    1.141    0.094    0.348    0.027    0.425   21.621    5.971
      1.620  414.339    1.221    0.060    0.341    0.053    0.485   21.448    5.910
      1.630  416.276    1.365    0.027    0.399    0.140    0.273   22.151    6.014
      1.640  413.231    1.115    0.154    0.399    0.087    0.425   21.755    5.657
      1.650  414.967    1.221    0.094    0.366    0.140    0.406   22.598    6.054
      1.660  408.965    1.141    0.027    0.452    0.027    0.470   21.800    5.813
      1.670  410.860    1.213    0.094    0.328    0.034    0.629   22.229    5.513
      1.680  415.567    1.229    0.120    0.466    0.087    0.379   22.245    5.762
      1.690  412.414    1.115    0.094    0.399    0.053    0.440   21.639    5.602
      1.700  411.300    1.570    0.120    0.466    0.061    0.406   21.190    5.752
      1.710  411.978    1.407    0.127    0.466    0.080    0.398   22.053    6.073
      1.720  415.135    1.429    0.094    0.440    0.133    0.406   21.434    5.854
      1.730  409.447    1.327    0.198    0.399    0.114    0.554   22.560    5.680
      1.740  412.951    1.240    0.033    0.435    0.114    0.406   22.694    5.544
      1.750  415.384    1.308    0.105    0.536    0.114    0.239   22.384    5.878
      1.760  415.499    1.202    0.100    0.573    0.106    0.292   21.140    5.683
      1.770  415.539    1.248    0.067    0.507    0.027    0.247   22.906    5.351
      1.780  414.838    1.088    0.120    0.633    0.140    0.448   22.217    5.915
      1.790  413.925    1.009    0.094    0.536    0.114    0.334   21.863    5.699
      1.800  412.612    0.963    0.127    0.502    0.087    0.379   22.128    5.819
      1.810  414.747    1.153    0.067    0.573    0.080    0.421   22.652    6.154
      1.820  416.645    1.009    0.067    0.696    0.152    0.459   22.336    5.816
      1.830  418.215    1.073    0.131    0.536    0.114    0.379   22.655    5.846
      1.840  416.986    1.073    0.067    0.562    0.106    0.493   22.626    6.173
      1.850  411.835    1.123    0.067    0.502    0.114    0.372   21.870    6.251
      1.860  414.423    1.141    0.100    0.540    0.087    0.440   21.558    6.518
      1.870  413.733    1.384    0.067    0.502    0.053    0.353   22.513    6.566
      1.880  412.885    1.232    0.071    0.507    0.080    0.413   21.147    6.133
      1.890  415.793    1.062    0.100    0.462    0.061    0.353   22.659    6.230
      1.900  417.420    1.407    0.142    0.507    0.080    0.432   21.964    5.677
      1.910  412.445    1.195    0.196    0.502    0.053    0.364   21.743    5.627
      1.920  416.481    1.350    0.098    0.529    0.091    0.387   22.211    5.991
      1.930  416.555    1.111    0.100    0.495    0.080    0.516   22.289    5.862
      1.940  414.392    1.073    0.071    0.402    0.087    0.485   21.748    5.652
      1.950  414.763    1.160    0.067    0.469    0.098    0.504   22.261    5.675
      1.960  415.634    1.088    0.100    0.507    0.106    0.239   22.839    5.547
      1.970  417.334    1.240    0.094    0.402    0.114    0.398   22.445    5.957
      1.980  414.832    1.141    0.094    0.462    0.080    0.247   22.187    5.704
      1.990  418.024    1.232    0.067    0.402    0.080    0.448   22.731    5.700
      2.000  415.967    0.823    0.067    0.435    0.027    0.379   22.009    6.175
      2.010  418.118    1.047    0.094    0.435    0.053    0.239   22.508    6.163
      2.020  417.975    1.202    0.067    0.427    0.114    0.428   22.173    6.926
      2.030  412.674    1.035    0.067    0.328    0.053    0.193   21.951    5.872
      2.040  413.766    1.043    0.094    0.473    0.080    0.341   22.713    5.912
      2.050  416.651    1.179    0.067    0.335    0.125    0.220   22.962    6.380
      2.060  418.956    1.054    0.094    0.395    0.053    0.319   23.028    6.068
      2.070  415.006    1.043    0.094    0.261    0.061    0.193   22.662    6.227
      2.080  416.519    1.100    0.094    0.466    0.140    0.406   21.443    6.469
      2.090  415.018    1.168    0.033    0.388    0.133    0.273   21.951    5.915
      2.100  416.774    1.229    0.067    0.428    0.178    0.406   21.959    6.115
      2.110  416.704    0.929    0.067    0.239    0.080    0.652   22.659    6.769
      2.120  416.818    1.115    0.060    0.368    0.087    0.474   22.031    6.135
      2.130  417.259    1.206    0.067    0.332    0.034    0.535   22.215    5.784
      2.140  417.784    1.164    0.105    0.335    0.114    0.554   22.506    6.068
      2.150  415.898    1.221    0.105    0.373    0.087    0.467   22.232    6.307
      2.160  420.432    1.285    0.120    0.435    0.087    0.379   23.674    6.323
      2.170  413.183    1.141    0.165    0.301    0.114    0.432   23.180    5.808
      2.180  415.259    1.141    0.033    0.328    0.197    0.467   22.189    6.209
      2.190  414.730    1.168    0.060    0.395    0.114    0.281   22.207    6.538
      2.200  414.946    1.229    0.067    0.339    0.106    0.379   22.891    6.166
      2.210  413.419    1.100    0.033    0.399    0.114    0.379   22.691    5.750
      2.220  414.396    0.982    0.105    0.361    0.087    0.353   22.531    6.236
      2.230  415.599    1.149    0.105    0.294    0.087    0.440   23.197    6.037
      2.240  418.861    1.388    0.172    0.234    0.114    0.398   22.856    6.012
      2.250  415.082    1.115    0.067    0.328    0.000    0.345   22.314    5.746
      2.260  415.561    1.232    0.033    0.402    0.061    0.379   22.166    5.853
      2.270  413.862    1.244    0.060    0.328    0.053    0.512   22.562    6.144
      2.280  417.397    1.365    0.027    0.239    0.114    0.489   22.621    6.395
      2.290  422.291    1.229    0.067    0.388    0.061    0.379   22.046    5.879
      2.300  420.223    1.259    0.033    0.381    0.106    0.539   22.644    5.945
      2.310  422.102    1.179    0.067    0.402    0.027    0.611   22.151    6.232
      2.320  421.504    1.195    0.100    0.328    0.080    0.425   22.186    6.398
      2.330  420.118    1.168    0.105    0.392    0.114    0.645   23.038    5.844
      2.340  421.101    1.248    0.067    0.335    0.053    0.607   23.564    6.480
      2.350  418.662    1.274    0.094    0.368    0.106    0.645   22.541    6.287
      2.360  419.842    1.134    0.087    0.268    0.106    0.618   22.179    6.284
      2.370  421.890    1.047    0.094    0.232    0.114    0.599   23.236    6.446
      2.380  413.402    1.259    0.060    0.361    0.114    0.546   21.195    6.097
      2.390  416.183    1.126    0.094    0.301    0.087    0.595   21.833    6.343
      2.400  418.467    1.009    0.067    0.493    0.080    0.694   21.655    5.980
      2.410  417.551    1.176    0.120    0.493    0.080    0.652   21.388    5.600
      2.420  415.386    1.176    0.105    0.519    0.125    0.520   21.163    5.946
      2.430  415.530    1.168    0.033    0.495    0.053    0.451   22.372    6.178
      2.440  418.985    1.088    0.094    0.368    0.080    0.592   21.407    5.559
      2.450  417.290    0.956    0.060    0.426    0.114    0.493   21.938    5.482
      2.460  414.414    1.043    0.060    0.466    0.061    0.550   22.488    5.986
      2.470  413.197    1.149    0.067    0.392    0.061    0.512   20.731    5.730
      2.480  414.065    1.346    0.033    0.455    0.061    0.485   22.012    6.391
      2.490  413.080    1.255    0.000    0.332    0.080    0.539   21.271    5.535
      2.500  412.554    1.350    0.000    0.433    0.000    0.467   20.870    6.150
      2.510  414.726    1.160    0.033    0.428    0.087    0.739   21.355    6.114
      2.520  415.990    1.149    0.000    0.426    0.053    0.485   21.756    6.258
      2.530  413.723    0.982    0.033    0.354    0.087    0.440   22.753    5.941
      2.540  415.317    1.206    0.000    0.435    0.053    0.512   21.929    5.470
      2.550  415.125    1.153    0.067    0.433    0.087    0.326   21.936    5.960
      2.560  412.773    1.274    0.033    0.335    0.080    0.372   21.444    5.677
      2.570  412.021    1.221    0.000    0.456    0.027    0.478   21.782    5.834
      2.580  412.743    1.176    0.000    0.399    0.114    0.459   21.815    5.839
      2.590  412.873    1.168    0.000    0.428    0.053    0.539   22.826    6.522
      2.600  412.378    1.047    0.033    0.328    0.087    0.535   21.072    6.389
      2.610  412.467    1.206    0.000    0.359    0.080    0.273   20.524    5.979
      2.620  414.694    1.115    0.000    0.555    0.027    0.440   21.398    5.879
      2.630  410.143    0.849    0.033    0.466    0.053    0.599   21.317    6.494
      2.640  411.395    1.123    0.000    0.452    0.053    0.520   20.998    5.752
      2.650  415.073    1.206    0.027    0.395    0.027    0.520   20.717    5.595
      2.660  414.276    1.073    0.060    0.433    0.080    0.539   21.599    5.966
      2.670  413.820    1.452    0.027    0.440    0.027    0.459   21.106    5.886
      2.680  418.265    1.115    0.027    0.388    0.053    0.618   22.171    6.190
      2.690  418.369    1.274    0.000    0.392    0.080    0.607   22.418    6.029
      2.700  414.858    1.308    0.067    0.440    0.027    0.467   23.224    5.820
      2.710  417.052    1.149    0.000    0.335    0.027    0.326   22.682    6.252
      2.720  417.708    1.293    0.000    0.473    0.053    0.554   22.189    5.577
      2.730  422.058    1.521    0.000    0.335    0.053    0.531   23.877    5.350
      2.740  415.388    1.335    0.027    0.368    0.027    0.319   22.684    6.002
      2.750  418.892    1.221    0.027    0.388    0.106    0.307   22.426    6.015
      2.760  413.657    1.221    0.087    0.328    0.133    0.345   23.312    5.964
      2.770  416.714    1.312    0.027    0.473    0.027    0.485   22.640    5.856
      2.780  420.004    1.069    0.027    0.474    0.027    0.239   23.292    6.105
      2.790  419.659    1.373    0.053    0.406    0.053    0.292   22.693    5.886
      2.800  415.562    1.471    0.064    0.562    0.000    0.432   23.789    5.658
      2.810  418.029    1.195    0.027    0.500    0.034    0.292   22.197    5.778
      2.820  412.737    0.929    0.060    0.419    0.061    0.425   22.087    6.073
      2.830  418.149    1.115    0.033    0.565    0.053    0.292   22.036    6.076
      2.840  417.959    1.088    0.060    0.398    0.027    0.432   22.647    5.774
      2.850  419.898    1.187    0.060    0.592    0.034    0.345   22.183    6.141
      2.860  420.653    1.267    0.033    0.596    0.061    0.247   22.649    5.607
      2.870  421.932    1.202    0.000    0.430    0.027    0.523   23.267    5.611
      2.880  421.562    1.088    0.033    0.406    0.053    0.539   23.117    6.502
      2.890  419.905    1.088    0.067    0.434    0.064    0.319   22.402    5.913
      2.900  424.344    1.168    0.134    0.360    0.087    0.425   21.771    5.622
      2.910  423.805    1.312    0.027    0.525    0.034    0.372   22.173    5.911
      2.920  421.983    1.088    0.100    0.589    0.027    0.319   21.810    6.076
      2.930  421.673    1.248    0.000    0.642    0.053    0.459   22.600    5.713
      2.940  422.535    1.248    0.033    0.469    0.053    0.440   22.180    5.035
      2.950  420.842    1.369    0.000    0.479    0.087    0.467   22.349    5.752
      2.960  421.034    1.190    0.000    0.462    0.000    0.326   22.491    5.676
      2.970  419.928    1.418    0.033    0.456    0.114    0.379   23.317    5.684
      2.980  422.765    1.327    0.134    0.565    0.034    0.451   22.601    5.809
      2.990  419.453    1.282    0.060    0.572    0.087    0.372   21.846    5.596
      3.000  418.239    1.206    0.060    0.532    0.000    0.319   21.915    5.784
      3.010  420.820    1.232    0.027    0.505    0.091    0.406   22.361    6.386
      3.020  419.432    1.206    0.127    0.532    0.087    0.717   22.030    5.253
      3.030  421.483    1.255    0.060    0.505    0.034    0.459   22.553    5.925
      3.040  419.485    1.255    0.033    0.472    0.053    0.406   22.281    6.198
      3.050  418.880    1.255    0.060    0.244    0.027    0.406   22.954    5.318
      3.060  424.143    1.195    0.000    0.514    0.106    0.440   23.248    5.630
      3.070  422.610    1.297    0.094    0.481    0.061    0.698   23.208    5.832
      3.080  422.921    1.001    0.033    0.414    0.080    0.459   21.946    5.787
      3.090  418.763    1.123    0.000    0.479    0.000    0.520   21.113    5.899
      3.100  418.138    1.176    0.000    0.438    0.000    0.485   22.839    5.858
      3.110  422.386    1.115    0.060    0.558    0.080    0.633   22.008    5.659
      3.120  421.641    1.141    0.033    0.465    0.080    0.353   22.084    5.364
      3.130  421.503    1.376    0.134    0.581    0.061    0.485   22.240    5.767
      3.140  416.345    1.445    0.100    0.490    0.087    0.618   21.551    5.668
      3.150  411.135    1.350    0.100    0.512    0.053    0.489   22.359    5.343
      3.160  416.920    1.236    0.033    0.419    0.027    0.687   21.635    5.651
      3.170  416.041    1.274    0.094    0.434    0.053    0.565   21.952    5.916
      3.180  420.058    1.206    0.060    0.525    0.114    0.652   22.634    5.576
      3.190  417.835    1.357    0.060    0.589    0.034    0.493   22.896    5.952
      3.200  415.753    1.100    0.033    0.525    0.027    0.478   23.018    5.462
      3.210  416.409    1.229    0.033    0.438    0.027    0.580   21.905    5.710
      3.220  418.614    1.164    0.067    0.304    0.095    0.592   22.079    6.139
      3.230  418.317    1.353    0.000    0.491    0.027    0.501   22.953    6.446
      3.240  417.054    1.410    0.067    0.518    0.087    0.687   21.878    5.502
      3.250  418.523    1.285    0.071    0.525    0.087    0.774   22.337    5.094
      3.260  417.517    1.335    0.000    0.498    0.000    0.520   23.473    5.474
      3.270  417.875    1.308    0.094    0.558    0.087    0.557   23.063    5.677
      3.280  417.091    1.229    0.033    0.376    0.087    0.592   22.978    5.495
      3.290  421.173    1.285    0.160    0.567    0.053    0.539   23.845    5.561
      3.300  416.466    1.293    0.098    0.473    0.053    0.732   23.358    5.244
      3.310  416.658    1.232    0.071    0.465    0.140    0.713   23.013    5.552
      3.320  415.595    1.179    0.033    0.484    0.114    0.599   22.453    5.665
      3.330  417.542    1.267    0.105    0.427    0.091    0.827   23.743    6.386
      3.340  418.581    1.206    0.033    0.469    0.080    0.940   23.608    5.616
      3.350  420.156    1.179    0.033    0.538    0.080    0.793   23.782    6.016
      3.360  420.430    1.248    0.000    0.387    0.114    0.705   23.137    5.877
      3.370  416.909    1.350    0.033    0.462    0.080    0.827   24.095    5.919
      3.380  418.433    1.335    0.033    0.498    0.080    0.751   23.491    5.917
      3.390  417.533    1.232    0.105    0.465    0.106    0.592   22.059    6.152
      3.400  418.983    1.176    0.067    0.447    0.061    0.580   22.807    6.214
      3.410  418.546    1.293    0.038    0.357    0.000    0.565   22.735    6.170
      3.420  418.315    1.312    0.067    0.523    0.087    0.440   23.033    5.566
      3.430  415.652    1.270    0.071    0.412    0.080    0.652   23.733    5.483
      3.440  421.042    1.293    0.067    0.441    0.087    0.588   23.327    5.712
      3.450  420.232    1.312    0.033    0.468    0.114    0.626   23.973    5.362
      3.460  420.309    1.213    0.105    0.496    0.106    0.607   23.076    5.535
      3.470  426.891    1.464    0.105    0.424    0.087    0.580   23.276    5.876
      3.480  420.739    1.339    0.033    0.578    0.027    0.580   23.137    5.850
      3.490  421.268    1.206    0.033    0.570    0.053    0.607   23.360    5.176
      3.500  418.773    1.232    0.100    0.551    0.027    0.592   22.901    5.749
      3.510  422.060    1.062    0.067    0.565    0.106    0.584   23.798    5.862
      3.520  421.137    1.285    0.071    0.402    0.140    0.660   23.468    5.540
      3.530  420.074    1.301    0.067    0.465    0.053    0.740   21.482    5.439
      3.540  420.779    1.153    0.067    0.405    0.027    0.520   22.187    5.850
      3.550  422.498    1.035    0.033    0.254    0.087    0.618   22.841    5.550
      3.560  421.953    1.009    0.067    0.360    0.087    0.607   23.570    5.602
      3.570  417.137    1.179    0.033    0.445    0.080    0.618   23.535    5.900
      3.580  418.649    1.115    0.033    0.394    0.027    0.679   22.670    6.080
      3.590  420.802    1.009    0.033    0.381    0.053    0.774   22.588    6.397
      3.600  415.257    1.168    0.033    0.405    0.053    0.531   21.877    6.182
      3.610  419.545    1.282    0.067    0.385    0.114    0.888   22.167    6.108
      3.620  425.761    1.115    0.094    0.479    0.140    0.766   23.537    6.431
      3.630  423.759    0.990    0.120    0.452    0.091    0.827   23.003    6.397
      3.640  416.307    1.168    0.134    0.405    0.114    0.736   22.123    6.151
      3.650  417.663    1.293    0.134    0.391    0.053    0.603   21.883    5.661
      3.660  416.840    1.176    0.194    0.424    0.053    0.668   23.157    5.600
      3.670  419.739    1.195    0.033    0.297    0.053    0.539   23.469    5.795
      3.680  414.508    1.141    0.067    0.480    0.061    0.512   23.467    5.904
      3.690  417.040    1.259    0.067    0.458    0.064    0.573   23.964    5.618
      3.700  413.591    1.062    0.100    0.364    0.000    0.546   22.785    5.395
      3.710  417.373    1.115    0.067    0.525    0.027    0.641   24.232    5.995
      3.720  419.430    1.176    0.067    0.510    0.061    0.550   23.437    5.791
      3.730  417.992    1.088    0.100    0.445    0.027    0.645   22.893    6.035
      3.740  419.343    1.202    0.100    0.465    0.163    0.557   22.814    5.453
      3.750  416.544    1.285    0.100    0.465    0.061    0.652   22.272    6.640
      3.760  415.405    1.115    0.000    0.427    0.125    0.485   22.975    6.256
      3.770  415.214    1.096    0.033    0.427    0.034    0.580   23.288    5.871
      3.780  419.411    1.229    0.000    0.533    0.080    0.561   23.652    6.377
      3.790  417.346    1.274    0.027    0.476    0.080    0.686   22.624    6.265
      3.800  416.813    1.168    0.000    0.445    0.053    0.664   21.886    6.099
      3.810  415.396    1.274    0.000    0.445    0.053    0.406   21.479    6.463
      3.820  417.814    1.202    0.033    0.472    0.027    0.607   21.358    5.930
      3.830  419.446    1.229    0.027    0.458    0.053    0.546   22.159    5.393
      3.840  417.731    1.088    0.094    0.479    0.061    0.493   22.107    5.686
      3.850  414.690    0.982    0.067    0.459    0.114    0.652   22.279    5.873
      3.860  416.221    1.141    0.000    0.445    0.027    0.573   21.825    5.125
      3.870  416.777    1.123    0.000    0.443    0.053    0.440   23.036    5.880
      3.880  417.561    1.229    0.067    0.431    0.091    0.467   22.542    5.542
      3.890  416.449    1.221    0.033    0.419    0.027    0.599   22.785    5.357
      3.900  419.452    1.339    0.160    0.364    0.114    0.554   22.995    5.441
      3.910  418.103    1.248    0.053    0.438    0.053    0.610   22.900    5.005
      3.920  420.191    1.221    0.134    0.413    0.106    0.512   22.759    5.093
      3.930  418.440    1.206    0.134    0.438    0.053    0.372   22.813    5.364
      3.940  422.484    1.141    0.100    0.605    0.027    0.425   23.012    5.813
      3.950  416.552    1.232    0.067    0.522    0.027    0.478   22.148    4.876
      3.960  418.415    1.255    0.100    0.469    0.080    0.353   22.276    5.598
      3.970  421.146    1.361    0.100    0.567    0.080    0.432   23.543    6.251
      3.980  416.333    1.206    0.100    0.454    0.080    0.448   22.650    5.819
      3.990  416.611    1.009    0.100    0.549    0.080    0.520   22.743    5.630
      4.000  418.564    1.248    0.100    0.438    0.080    0.546   22.392    5.568
      4.010  417.457    1.062    0.067    0.510    0.027    0.512   21.891    5.262
      4.020  418.692    1.308    0.100    0.452    0.091    0.440   22.158    5.562
      4.030  416.860    1.392    0.100    0.458    0.027    0.432   22.453    5.059
      4.040  416.765    1.426    0.134    0.367    0.080    0.432   23.155    5.425
      4.050  419.989    1.248    0.100    0.360    0.106    0.512   22.819    5.346
      4.060  420.262    1.115    0.100    0.416    0.080    0.588   23.349    5.265
      4.070  416.178    1.168    0.100    0.431    0.080    0.353   23.664    5.924
      4.080  419.648    1.206    0.127    0.427    0.027    0.353   23.664    5.504
      4.090  417.786    1.339    0.033    0.427    0.114    0.607   24.010    5.669
      4.100  421.235    1.221    0.033    0.374    0.053    0.573   24.018    5.788
      4.110  421.485    1.088    0.127    0.429    0.114    0.645   23.083    5.410
      4.120  417.378    1.168    0.067    0.558    0.106    0.652   22.560    5.944
      4.130  421.168    1.248    0.100    0.398    0.087    0.702   22.999    5.664
      4.140  422.077    1.168    0.100    0.570    0.027    0.652   23.168    5.061
      4.150  418.749    1.126    0.134    0.616    0.080    0.573   22.445    5.281
      4.160  424.200    1.259    0.154    0.532    0.140    0.584   22.785    5.265
      4.170  422.682    1.160    0.127    0.528    0.061    0.550   22.895    5.953
      4.180  422.794    1.088    0.100    0.478    0.053    0.652   22.679    5.677
      4.190  417.991    0.982    0.067    0.381    0.080    0.573   23.064    5.579
      4.200  419.072    1.176    0.094    0.510    0.061    0.467   22.869    5.399
      4.210  422.125    1.149    0.067    0.529    0.140    0.493   22.557    5.518
      4.220  422.391    1.054    0.127    0.427    0.087    0.842   23.155    5.582
      4.230  417.848    1.213    0.033    0.479    0.133    0.637   23.162    5.291
      4.240  419.377    1.289    0.000    0.445    0.000    0.633   22.516    5.731
      4.250  415.019    1.267    0.033    0.498    0.027    0.512   21.969    5.689
      4.260  422.154    1.308    0.067    0.498    0.061    0.459   22.877    5.638
      4.270  421.302    1.236    0.000    0.465    0.053    0.633   21.742    5.854
      4.280  421.434    1.187    0.060    0.481    0.087    0.539   22.894    5.833
      4.290  421.122    1.255    0.033    0.441    0.000    0.539   22.641    5.484
      4.300  417.775    1.073    0.033    0.543    0.038    0.553   22.242    5.624
      4.310  423.486    1.115    0.033    0.541    0.000    0.239   22.795    5.678
      4.320  419.175    1.100    0.033    0.510    0.106    0.626   22.369    5.474
      4.330  419.776    1.073    0.033    0.472    0.000    0.504   22.338    5.954
      4.340  419.257    1.009    0.067    0.416    0.027    0.501   23.874    6.130
      4.350  421.402    1.176    0.060    0.491    0.080    0.592   22.642    6.223
      4.360  425.315    1.069    0.033    0.476    0.087    0.618   22.562    5.801
      4.370  417.617    1.016    0.067    0.345    0.087    0.774   22.330    5.857
      4.380  418.939    1.062    0.033    0.503    0.061    0.888   22.591    5.326
      4.390  425.202    1.232    0.060    0.476    0.053    0.865   22.233    5.965
      4.400  423.544    0.956    0.033    0.436    0.027    0.478   23.019    5.935
      4.410  423.157    1.160    0.033    0.503    0.027    0.455   22.879    5.309
      4.420  422.784    1.229    0.067    0.476    0.080    0.913   23.862    5.375
      4.430  419.556    1.441    0.067    0.587    0.053    0.728   23.330    4.932
      4.440  421.425    1.415    0.000    0.455    0.053    0.652   23.328    5.212
      4.450  417.221    1.126    0.060    0.484    0.053    0.679   22.815    5.422
      4.460  414.705    1.285    0.033    0.447    0.087    0.618   21.163    5.167
      4.470  423.158    1.274    0.033    0.444    0.027    0.697   22.260    5.150
      4.480  419.134    1.168    0.067    0.500    0.080    0.459   22.216    5.336
      4.490  417.432    1.202    0.033    0.447    0.080    0.485   22.909    5.381
      4.500  421.374    1.153    0.067    0.545    0.080    0.554   22.382    4.975
      4.510  420.655    1.176    0.087    0.405    0.114    0.467   21.377    5.476
      4.520  421.497    1.035    0.131    0.479    0.053    0.766   23.147    5.196
      4.530  421.265    1.285    0.067    0.402    0.106    0.679   23.098    5.543
      4.540  422.648    1.312    0.067    0.501    0.053    0.793   22.637    5.812
      4.550  424.102    1.206    0.100    0.487    0.106    0.793   22.615    5.181
      4.560  421.196    1.149    0.000    0.445    0.053    0.679   23.037    5.237
      4.570  422.139    1.168    0.094    0.511    0.080    0.785   22.629    5.332
      4.580  420.923    1.062    0.067    0.510    0.080    0.633   21.956    5.342
      4.590  419.491    1.361    0.094    0.539    0.080    0.660   22.567    5.288
      4.600  423.694    1.259    0.100    0.421    0.053    0.705   22.100    5.597
      4.610  425.077    1.301    0.067    0.616    0.080    0.671   22.296    5.096
      4.620  419.872    1.115    0.033    0.254    0.053    0.660   22.096    5.188
      4.630  420.338    1.179    0.060    0.381    0.152    0.777   21.683    5.137
      4.640  421.281    1.513    0.033    0.469    0.106    0.724   22.429    4.727
      4.650  426.327    1.335    0.100    0.465    0.080    0.645   22.427    5.012
      4.660  420.894    1.392    0.060    0.479    0.114    0.933   22.241    4.862
      4.670  425.732    1.327    0.154    0.463    0.080    0.508   22.590    5.034
      4.680  422.962    1.282    0.187    0.516    0.080    0.671   22.563    5.058
      4.690  423.153    1.282    0.094    0.474    0.114    0.656   22.051    5.435
      4.700  424.898    1.255    0.127    0.611    0.114    0.599   21.724    5.118
      4.710  421.115    1.062    0.060    0.510    0.193    0.539   22.059    6.109
      4.720  423.211    1.088    0.033    0.525    0.102    0.599   20.965    5.547
      4.730  421.141    1.248    0.033    0.536    0.140    0.565   21.226    5.637
      4.740  422.451    1.206    0.094    0.561    0.201    0.652   21.827    5.703
      4.750  420.116    1.316    0.094    0.438    0.114    0.539   22.263    5.298
      4.760  422.160    1.494    0.060    0.496    0.167    0.626   21.787    5.508
      4.770  421.022    1.418    0.154    0.345    0.121    0.633   21.753    5.556
      4.780  419.346    1.301    0.000    0.623    0.106    0.679   22.598    5.591
      4.790  420.247    1.361    0.067    0.434    0.152    0.531   22.130    5.744
      4.800  418.675    1.248    0.067    0.479    0.114    0.652   23.036    5.505
      4.810  418.321    1.248    0.033    0.545    0.061    0.645   23.228    5.277
      4.820  418.577    1.137    0.060    0.481    0.053    0.538   22.550    5.814
      4.830  421.204    1.168    0.067    0.328    0.117    0.671   22.945    5.646
      4.840  417.556    1.415    0.094    0.381    0.080    0.819   22.585    5.639
      4.850  419.324    1.255    0.067    0.352    0.080    0.705   22.775    5.280
      4.860  423.324    1.274    0.138    0.502    0.152    0.838   23.126    5.766
      4.870  419.711    1.009    0.067    0.428    0.053    0.872   22.297    5.403
      4.880  419.691    1.248    0.033    0.381    0.080    0.937   22.188    6.129
      4.890  424.960    1.267    0.033    0.403    0.087    0.592   23.254    6.034
      4.900  423.807    1.179    0.033    0.294    0.064    0.812   23.752    5.693
      4.910  424.367    1.115    0.060    0.433    0.080    0.565   23.538    6.171
      4.920  423.164    1.126    0.071    0.466    0.080    0.804   23.712    6.145
      4.930  421.478    1.107    0.033    0.469    0.114    0.660   23.863    5.772
      4.940  422.076    1.160    0.033    0.402    0.133    0.774   24.661    5.490
      4.950  417.260    1.168    0.060    0.328    0.117    0.618   23.061    5.541
      4.960  421.646    1.149    0.071    0.402    0.080    0.872   23.315    6.031
      4.970  420.981    1.221    0.067    0.495    0.117    0.777   22.877    5.628
      4.980  419.891    1.077    0.067    0.294    0.080    0.740   23.996    5.750
      4.990  421.036    1.282    0.134    0.395    0.080    0.694   23.277    5.228
      5.000  423.448    1.123    0.071    0.469    0.167    0.819   22.500    6.029
      5.010  423.512    1.179    0.100    0.378    0.140    0.739   23.210    5.791
      5.020  418.862    1.179    0.127    0.304    0.114    0.694   22.558    6.106
      5.030  417.333    1.232    0.138    0.318    0.114    0.660   23.865    5.752
      5.040  419.018    1.221    0.154    0.458    0.148    0.660   22.921    6.086
      5.050  419.786    1.088    0.100    0.385    0.114    0.610   23.234    6.446
      5.060  421.473    1.373    0.232    0.489    0.080    0.660   23.291    5.792
      5.070  419.268    1.168    0.120    0.472    0.080    0.712   23.643    5.515
      5.080  423.079    1.062    0.033    0.408    0.114    0.713   22.837    5.746
      5.090  421.099    1.168    0.100    0.532    0.061    0.645   23.103    6.228
      5.100  421.343    1.153    0.127    0.436    0.148    0.610   23.819    5.450
      5.110  421.028    1.149    0.127    0.398    0.125    0.758   22.350    6.012
      5.120  420.863    1.221    0.172    0.338    0.080    0.712   22.406    5.883
      5.130  420.699    1.369    0.100    0.496    0.087    0.762   22.696    6.152
      5.140  417.379    1.221    0.100    0.307    0.080    0.865   22.903    6.020
      5.150  416.555    1.141    0.187    0.364    0.106    0.705   22.891    6.491
      5.160  417.557    1.248    0.033    0.525    0.053    0.641   23.143    6.422
      5.170  418.962    1.426    0.067    0.558    0.080    0.512   22.801    5.853
      5.180  414.039    1.274    0.100    0.447    0.080    0.599   22.863    5.860
      5.190  416.728    1.638    0.067    0.458    0.027    0.626   22.416    5.833
      5.200  420.565    1.282    0.067    0.539    0.053    0.576   22.686    6.421
      5.210  417.365    1.418    0.100    0.484    0.087    0.633   23.648    5.848
      5.220  416.038    1.346    0.100    0.391    0.053    0.425   23.401    5.687
      5.230  420.819    1.179    0.000    0.338    0.027    0.546   22.494    5.940
      5.240  417.072    1.153    0.100    0.311    0.027    0.659   22.596    5.261
      5.250  422.022    1.141    0.127    0.335    0.027    0.580   23.452    5.368
      5.260  420.996    1.141    0.067    0.488    0.080    0.599   23.683    5.937
      5.270  420.299    1.100    0.067    0.395    0.087    0.818   23.727    6.048
      5.280  416.228    1.354    0.134    0.462    0.027    0.607   22.387    5.739
      5.290  415.032    1.248    0.160    0.402    0.080    0.610   22.393    5.799
      5.300  414.186    1.062    0.134    0.502    0.080    0.504   22.644    5.477
      5.310  417.217    1.062    0.127    0.455    0.053    0.489   22.558    5.422
      5.320  414.756    1.293    0.100    0.428    0.080    0.512   23.193    5.820
      5.330  419.424    1.354    0.100    0.440    0.080    0.671   22.233    5.506
      5.340  415.109    1.293    0.134    0.406    0.080    0.497   22.670    5.293
      5.350  418.073    1.388    0.127    0.373    0.080    0.701   22.597    5.230
      5.360  416.361    1.365    0.100    0.428    0.106    0.755   22.965    5.649
      5.370  419.202    1.312    0.134    0.462    0.053    0.372   22.899    5.613
      5.380  419.865    1.168    0.067    0.428    0.053    0.640   22.772    5.274
      5.390  427.122    1.248    0.100    0.529    0.117    0.592   23.266    6.121
      5.400  419.688    1.115    0.067    0.335    0.080    0.565   22.606    6.046
      5.410  421.272    1.115    0.000    0.500    0.080    0.701   22.311    6.156
      5.420  423.769    1.202    0.134    0.462    0.087    0.652   22.830    6.282
      5.430  423.357    1.043    0.067    0.500    0.144    0.652   22.975    5.865
      5.440  418.907    1.441    0.094    0.395    0.027    0.573   22.751    6.072
      5.450  417.619    1.327    0.000    0.421    0.053    0.504   22.834    6.064
      5.460  417.022    1.195    0.027    0.392    0.027    0.664   23.096    5.721
      5.470  418.553    1.441    0.160    0.452    0.053    0.743   22.771    5.813
      5.480  419.227    1.388    0.033    0.359    0.106    0.504   23.756    5.653
      5.490  415.552    1.195    0.134    0.494    0.080    0.512   22.677    6.163
      5.500  419.799    1.062    0.033    0.459    0.080    0.573   22.614    6.135
      5.510  416.006    1.217    0.094    0.388    0.027    0.724   22.481    5.485
      5.520  416.957    1.190    0.094    0.361    0.027    0.679   22.164    6.220
      5.530  418.251    1.293    0.033    0.505    0.027    0.698   22.569    5.347
      5.540  416.936    1.248    0.134    0.387    0.053    0.584   22.140    5.917
      5.550  417.859    1.407    0.100    0.383    0.053    0.645   22.667    5.572
      5.560  414.677    1.346    0.127    0.469    0.027    0.724   22.618    5.354
      5.570  419.587    1.399    0.033    0.498    0.053    0.637   23.031    5.457
      5.580  419.050    1.589    0.067    0.556    0.000    0.592   22.886    5.314
      5.590  419.896    1.274    0.167    0.455    0.080    0.838   23.556    5.780
      5.600  418.350    1.440    0.100    0.521    0.106    0.845   22.852    5.926
      5.610  419.540    1.335    0.100    0.549    0.027    0.553   22.724    5.833
      5.620  420.440    1.221    0.027    0.364    0.091    0.592   23.528    5.840
      5.630  422.458    1.320    0.067    0.387    0.053    0.724   23.164    5.706
      5.640  424.935    1.460    0.100    0.398    0.053    0.732   23.750    5.563
      5.650  421.922    1.418    0.167    0.556    0.053    0.732   22.435    6.107
      5.660  422.222    1.285    0.100    0.402    0.080    0.539   23.543    6.164
      5.670  420.943    1.282    0.067    0.478    0.080    0.645   23.035    6.015
      5.680  421.661    1.372    0.100    0.395    0.106    0.485   23.926    6.376
      5.690  418.153    1.373    0.100    0.551    0.053    0.713   22.760    5.400
      5.700  421.663    1.388    0.033    0.557    0.087    0.888   23.872    6.036
      5.710  422.505    1.464    0.033    0.504    0.140    0.759   23.350    6.066
      5.720  421.885    1.285    0.000    0.480    0.098    0.812   23.829    5.737
      5.730  425.165    1.221    0.138    0.531    0.114    0.717   23.839    5.723
      5.740  420.534    1.088    0.000    0.482    0.053    0.751   23.630    5.503
      5.750  421.170    1.274    0.033    0.507    0.027    0.584   23.875    5.945
      5.760  423.731    1.274    0.105    0.522    0.053    0.698   23.088    5.792
      5.770  425.424    1.331    0.105    0.515    0.080    0.777   23.645    5.640
      5.780  423.405    1.373    0.067    0.320    0.114    0.777   24.495    6.277
      5.790  422.237    1.653    0.033    0.447    0.087    0.770   24.525    5.306
      5.800  424.980    1.195    0.000    0.424    0.053    0.709   24.177    6.293
      5.810  424.119    1.301    0.067    0.418    0.000    0.671   24.378    6.006
      5.820  418.367    1.221    0.000    0.479    0.053    0.777   23.765    5.665
      5.830  420.974    1.179    0.033    0.324    0.000    0.679   24.390    5.831
      5.840  420.810    1.115    0.067    0.409    0.027    0.546   23.517    5.639
      5.850  422.174    1.293    0.134    0.371    0.027    0.637   23.647    5.910
      5.860  425.298    1.373    0.160    0.318    0.080    0.664   23.929    5.737
      5.870  421.742    1.259    0.033    0.582    0.027    0.531   23.071    5.939
      5.880  427.484    1.153    0.100    0.508    0.027    0.751   24.042    6.223
      5.890  421.425    1.134    0.100    0.484    0.053    0.759   22.968    6.195
      5.900  423.164    1.323    0.100    0.398    0.114    0.599   23.455    6.220
      5.910  419.859    1.339    0.100    0.491    0.159    0.865   23.016    6.584
      5.920  419.205    1.354    0.160    0.431    0.080    0.637   23.013    5.812
      5.930  419.908    1.088    0.100    0.398    0.080    0.751   23.783    5.723
      5.940  419.411    1.240    0.138    0.405    0.106    0.671   24.063    5.622
      5.950  421.783    1.141    0.134    0.364    0.167    0.705   23.772    5.879
      5.960  425.504    1.100    0.100    0.406    0.106    0.793   24.130    6.198
      5.970  423.890    0.903    0.100    0.434    0.144    0.690   22.592    6.291
      5.980  421.954    1.176    0.094    0.549    0.106    0.910   23.763    6.092
      5.990  421.994    1.176    0.127    0.398    0.080    0.796   23.938    6.292
      6.000  420.594    1.062    0.194    0.371    0.114    0.698   23.559    5.709
      6.010  418.100    1.062    0.294    0.529    0.114    0.724   23.474    6.401
      6.020  420.132    0.982    0.160    0.542    0.080    0.557   22.754    5.913
      6.030  415.334    0.990    0.160    0.567    0.167    0.777   23.055    5.916
      6.040  419.606    1.255    0.127    0.578    0.080    0.671   23.656    5.732
      6.050  420.452    1.213    0.000    0.447    0.053    0.823   22.807    5.806
      6.060  417.733    1.267    0.201    0.556    0.114    0.925   23.432    6.175
      6.070  417.158    1.206    0.134    0.529    0.106    0.618   22.506    6.002
      6.080  419.547    1.054    0.167    0.551    0.053    0.705   23.032    6.033
      6.090  418.712    1.123    0.167    0.489    0.080    0.611   23.161    5.798
      6.100  418.270    1.160    0.160    0.656    0.144    0.823   23.123    5.712
      6.110  417.970    1.123    0.127    0.521    0.080    0.804   23.810    5.590
      6.120  419.871    1.096    0.033    0.364    0.080    0.796   22.845    5.445
      6.130  418.354    1.236    0.060    0.511    0.163    0.743   23.022    5.496
      6.140  418.060    1.153    0.167    0.304    0.080    0.531   24.130    5.713
      6.150  413.005    1.149    0.134    0.441    0.080    0.705   23.126    5.368
      6.160  413.908    1.107    0.067    0.455    0.087    0.671   22.562    5.406
      6.170  415.440    1.213    0.134    0.419    0.053    0.671   23.423    5.399
      6.180  414.235    1.176    0.100    0.352    0.106    0.694   22.516    5.826
      6.190  414.848    1.179    0.127    0.385    0.053    0.592   23.782    5.726
      6.200  417.547    1.176    0.067    0.341    0.091    0.531   24.402    5.854
      6.210  418.706    1.179    0.134    0.328    0.064    0.690   24.070    5.649
      6.220  417.049    1.141    0.134    0.500    0.091    0.626   23.393    5.395
      6.230  416.473    1.225    0.087    0.435    0.091    0.520   24.073    5.677
      6.240  421.522    1.088    0.100    0.268    0.114    0.546   23.164    5.536
      6.250  413.402    1.141    0.127    0.328    0.053    0.565   22.631    5.917
      6.260  416.063    1.376    0.060    0.361    0.114    0.485   22.855    5.367
      6.270  411.592    1.301    0.105    0.555    0.053    0.531   22.834    5.715
      6.280  413.144    1.168    0.033    0.301    0.053    0.573   23.925    6.221
      6.290  415.314    1.020    0.067    0.328    0.080    0.618   23.341    5.626
      6.300  415.324    1.278    0.033    0.321    0.091    0.573   23.908    5.914
      6.310  414.112    1.441    0.000    0.294    0.117    0.732   23.233    5.895
      6.320  413.307    1.285    0.000    0.354    0.117    0.618   23.027    5.431
      6.330  412.466    1.392    0.000    0.221    0.038    0.459   23.881    5.217
      6.340  417.391    1.301    0.067    0.234    0.080    0.766   23.606    5.320
      6.350  416.479    1.285    0.067    0.325    0.053    0.626   23.764    6.045
      6.360  415.442    1.494    0.100    0.352    0.053    0.838   23.307    5.690
      6.370  417.064    1.206    0.060    0.258    0.080    0.785   23.408    5.924
      6.380  414.430    1.176    0.172    0.281    0.053    0.766   23.762    5.566
      6.390  413.348    1.471    0.094    0.274    0.053    0.766   22.588    5.996
      6.400  418.004    1.380    0.094    0.328    0.080    0.766   23.114    6.064
      6.410  418.616    1.123    0.127    0.328    0.053    0.773   23.296    6.042
      6.420  416.854    1.285    0.033    0.311    0.117    0.633   22.700    5.856
      6.430  420.046    1.293    0.127    0.401    0.080    0.645   23.260    5.554
      6.440  417.698    1.373    0.100    0.560    0.091    0.573   24.079    5.788
      6.450  419.120    1.293    0.094    0.433    0.080    0.694   23.235    5.853
      6.460  415.832    1.274    0.094    0.402    0.053    0.607   24.122    5.656
      6.470  416.054    1.248    0.100    0.354    0.117    0.485   24.779    5.716
      6.480  419.223    1.062    0.067    0.335    0.027    0.493   23.521    5.559
      6.490  414.720    1.194    0.033    0.462    0.064    0.512   24.231    5.407
      6.500  414.668    1.206    0.000    0.335    0.106    0.573   23.963    5.657
      6.510  416.180    1.183    0.027    0.328    0.080    0.554   22.302    5.595
      6.520  416.611    0.929    0.027    0.268    0.053    0.596   23.034    6.033
      6.530  417.159    1.073    0.033    0.294    0.053    0.573   23.240    5.893
      6.540  417.451    1.206    0.000    0.328    0.080    0.618   23.188    5.517
      6.550  416.396    1.035    0.000    0.368    0.053    0.626   22.613    5.699
      6.560  417.129    1.100    0.033    0.328    0.053    0.641   23.272    5.732
      6.570  417.811    1.008    0.033    0.254    0.027    0.660   24.387    5.781
      6.580  414.267    1.115    0.033    0.388    0.027    0.554   23.355    5.516
      6.590  415.694    1.073    0.067    0.354    0.000    0.580   23.368    5.588
      6.600  414.126    0.982    0.067    0.335    0.027    0.478   23.833    5.403
      6.610  415.452    1.168    0.000    0.459    0.027    0.732   23.266    5.242
      6.620  416.262    1.179    0.033    0.328    0.000    0.588   24.419    5.699
      6.630  418.266    0.990    0.033    0.354    0.027    0.527   23.192    5.690
      6.640  413.107    1.126    0.000    0.328    0.053    0.694   23.056    5.151
      6.650  414.193    1.251    0.000    0.301    0.087    0.493   22.593    5.700
      6.660  416.030    1.221    0.000    0.268    0.027    0.573   22.901    5.960
      6.670  413.260    1.248    0.000    0.268    0.053    0.398   23.251    6.055
      6.680  414.223    1.141    0.000    0.294    0.027    0.565   22.331    5.672
      6.690  415.580    1.221    0.000    0.301    0.027    0.493   22.512    5.904
      6.700  415.963    0.956    0.033    0.366    0.000    0.626   23.213    5.695
      6.710  415.633    1.141    0.067    0.272    0.027    0.766   23.924    5.198
      6.720  421.008    1.206    0.000    0.165    0.053    0.891   23.424    5.450
      6.730  413.689    1.248    0.000    0.299    0.034    0.713   23.006    5.222
      6.740  415.855    1.115    0.027    0.292    0.140    0.493   23.633    5.389
      6.750  419.172    1.168    0.071    0.265    0.000    0.705   23.117    5.704
      6.760  414.711    1.206    0.067    0.299    0.080    0.618   22.306    5.657
      6.770  421.220    1.126    0.000    0.265    0.087    0.652   22.497    5.677
      6.780  420.348    1.415    0.094    0.321    0.064    0.599   22.894    6.086
      6.790  417.512    1.221    0.067    0.225    0.148    0.705   22.606    6.061
      6.800  421.606    1.368    0.033    0.332    0.000    0.599   23.422    5.925
      6.810  414.721    1.206    0.067    0.202    0.087    0.629   21.905    5.689
      6.820  418.054    1.415    0.000    0.268    0.038    0.626   23.390    5.985
      6.830  416.344    1.702    0.033    0.294    0.000    0.561   22.503    5.825
      6.840  411.453    1.285    0.067    0.403    0.038    0.622   22.043    6.262
      6.850  416.755    1.293    0.160    0.321    0.080    0.675   22.300    6.360
      6.860  415.303    1.392    0.067    0.314    0.038    0.765   22.834    6.006
      6.870  418.716    1.335    0.094    0.292    0.087    0.679   22.237    6.058
      6.880  414.426    1.255    0.134    0.318    0.027    0.773   21.912    5.916
      6.890  418.923    1.384    0.033    0.234    0.064    0.645   23.050    6.259
      6.900  414.150    1.248    0.000    0.435    0.053    0.531   22.661    6.293
      6.910  414.449    1.392    0.027    0.399    0.098    0.539   21.889    6.118
      6.920  414.681    1.270    0.033    0.377    0.053    0.717   22.431    5.903
      6.930  418.643    1.274    0.000    0.301    0.061    0.546   22.376    6.045
      6.940  416.825    1.179    0.060    0.402    0.027    0.599   22.075    5.972
      6.950  417.725    1.350    0.067    0.268    0.053    0.687   21.676    6.114
      6.960  415.563    1.168    0.033    0.502    0.080    0.599   22.290    5.617
      6.970  415.450    0.956    0.060    0.406    0.087    0.747   22.659    5.795
      6.980  411.896    1.206    0.094    0.402    0.053    0.827   22.300    5.635
      6.990  419.265    1.274    0.033    0.507    0.091    0.645   21.917    5.834
      7.000  411.204    1.301    0.060    0.564    0.053    0.512   22.235    5.264
      7.010  412.696    1.206    0.060    0.488    0.053    0.652   21.525    5.823
      7.020  414.772    1.308    0.038    0.459    0.106    0.785   22.176    5.935
      7.030  412.769    1.206    0.060    0.500    0.027    0.633   22.103    5.989
      7.040  414.039    1.301    0.000    0.529    0.027    0.607   22.244    5.403
      7.050  413.371    1.153    0.067    0.596    0.000    0.493   22.026    5.938
      7.060  418.188    1.387    0.000    0.536    0.027    0.705   22.049    5.267
      7.070  416.259    1.217    0.000    0.569    0.027    0.660   21.756    5.980
      7.080  416.147    1.141    0.000    0.636    0.000    0.838   23.053    5.995
      7.090  420.230    1.452    0.067    0.529    0.027    0.804   21.854    6.178
      7.100  415.301    1.229    0.000    0.466    0.027    0.921   22.639    5.804
      7.110  420.335    1.418    0.100    0.406    0.091    0.766   22.092    6.402
      7.120  416.392    1.361    0.033    0.428    0.027    0.664   22.423    5.917
      7.130  418.870    1.407    0.000    0.366    0.129    0.743   21.418    6.234
      7.140  415.679    1.327    0.060    0.428    0.125    0.880   20.913    6.375
      7.150  416.361    1.361    0.060    0.533    0.027    0.872   21.534    6.289
      7.160  415.871    1.312    0.033    0.469    0.106    0.853   21.473    5.632
      7.170  413.797    1.176    0.000    0.388    0.027    0.952   22.006    6.269
      7.180  413.910    1.179    0.127    0.593    0.053    1.096   22.250    5.374
      7.190  419.092    1.387    0.033    0.567    0.125    0.986   21.185    5.629
      7.200  418.500    1.221    0.067    0.664    0.027    0.891   21.572    6.050
      7.210  418.231    1.274    0.067    0.573    0.080    0.887   21.430    5.714
      7.220  417.452    1.176    0.060    0.529    0.117    0.857   22.241    6.280
      7.230  420.698    1.407    0.060    0.473    0.167    1.305   22.194    6.343
      7.240  422.829    1.221    0.060    0.533    0.106    0.982   22.387    6.155
      7.250  416.460    1.240    0.033    0.440    0.117    0.872   22.430    5.886
      7.260  417.374    1.293    0.127    0.653    0.080    1.047   22.013    6.464
      7.270  419.369    1.387    0.033    0.488    0.080    0.937   22.307    6.093
      7.280  422.239    1.285    0.154    0.540    0.148    0.956   21.815    6.219
      7.290  421.540    1.195    0.160    0.504    0.133    0.990   22.714    6.605
      7.300  420.652    1.115    0.094    0.533    0.053    0.668   21.523    6.194
      7.310  420.051    1.126    0.094    0.473    0.027    0.751   22.748    6.332
      7.320  418.139    1.221    0.134    0.640    0.091    0.827   22.122    5.842
      7.330  417.700    1.255    0.194    0.674    0.080    0.883   23.470    6.234
      7.340  416.359    1.361    0.094    0.462    0.106    0.774   22.821    5.939
      7.350  417.076    1.407    0.120    0.466    0.140    1.062   22.515    5.965
      7.360  414.001    1.123    0.000    0.435    0.087    0.948   22.927    5.883
      7.370  414.025    1.392    0.127    0.564    0.027    0.944   22.695    6.754
      7.380  417.654    1.354    0.100    0.440    0.152    0.880   22.473    6.141
      7.390  417.727    1.255    0.027    0.435    0.053    1.016   22.048    6.054
      7.400  416.129    1.368    0.134    0.440    0.080    1.004   22.696    6.674
      7.410  420.693    1.361    0.201    0.395    0.117    1.119   22.447    5.728
      7.420  418.235    1.392    0.167    0.448    0.106    1.111   23.204    6.082
      7.430  417.043    1.195    0.160    0.435    0.114    1.077   22.533    5.772
      7.440  412.628    1.448    0.134    0.433    0.080    0.876   22.489    5.715
      7.450  416.973    1.373    0.134    0.328    0.087    1.217   22.511    5.325
      7.460  419.658    1.153    0.067    0.325    0.080    1.005   23.627    5.936
      7.470  417.727    1.301    0.033    0.423    0.080    0.770   22.458    6.231
      7.480  415.653    1.312    0.033    0.469    0.038    0.857   22.847    6.096
      7.490  413.774    1.153    0.000    0.473    0.106    1.187   22.193    5.829
      7.500  414.888    1.202    0.000    0.328    0.053    1.062   22.613    5.991
      7.510  417.231    1.335    0.094    0.335    0.000    0.956   22.797    5.527
      7.520  414.684    1.202    0.060    0.339    0.106    1.023   21.895    5.859
      7.530  420.064    1.308    0.167    0.473    0.027    0.838   21.838    5.867
      7.540  415.351    1.229    0.100    0.440    0.027    0.902   22.082    5.387
      7.550  412.178    1.380    0.060    0.589    0.133    0.990   22.630    5.290
      7.560  414.615    1.380    0.027    0.522    0.027    1.115   22.572    5.477
      7.570  414.027    1.418    0.100    0.667    0.027    0.967   22.321    5.652
      7.580  413.198    1.179    0.033    0.410    0.053    1.024   21.922    5.685
      7.590  413.702    1.229    0.067    0.261    0.053    0.971   21.716    5.643
      7.600  413.347    1.126    0.100    0.368    0.053    1.096   22.105    5.667
      7.610  414.717    1.285    0.167    0.440    0.106    1.175   21.493    5.482
      7.620  417.316    1.176    0.134    0.268    0.053    1.452   22.052    5.470
      7.630  410.746    1.107    0.067    0.335    0.053    0.812   21.424    5.479
      7.640  417.278    1.202    0.067    0.428    0.027    0.876   21.665    5.559
      7.650  419.856    1.274    0.094    0.455    0.080    0.952   23.004    5.990
      7.660  416.945    1.312    0.033    0.368    0.080    1.054   21.741    5.493
      7.670  414.718    1.168    0.033    0.294    0.027    1.138   21.682    5.599
      7.680  417.471    1.354    0.134    0.328    0.080    1.062   22.879    5.664
      7.690  416.671    1.361    0.100    0.361    0.027    1.104   22.715    5.437
      7.700  413.824    1.361    0.067    0.368    0.027    1.377   22.503    5.796
      7.710  414.623    1.267    0.067    0.332    0.114    0.955   21.929    6.150
      7.720  412.996    1.312    0.000    0.265    0.091    1.065   21.621    5.573
      7.730  417.096    1.494    0.000    0.507    0.027    1.175   22.017    5.566
      7.740  418.581    1.312    0.100    0.335    0.053    1.289   21.706    5.913
      7.750  417.049    1.179    0.033    0.368    0.053    1.043   21.664    5.499
      7.760  418.676    1.255    0.100    0.402    0.106    0.849   21.693    5.617
      7.770  415.396    1.088    0.127    0.335    0.140    1.168   22.985    5.958
      7.780  417.056    1.229    0.027    0.301    0.027    1.202   21.681    5.649
      7.790  412.401    0.990    0.033    0.435    0.053    0.895   21.585    6.244
      7.800  422.107    1.267    0.127    0.488    0.080    0.952   22.361    6.059
      7.810  414.571    1.149    0.033    0.294    0.027    0.955   22.821    5.385
      7.820  417.130    1.141    0.033    0.402    0.087    1.157   22.285    5.938
      7.830  416.425    1.187    0.000    0.500    0.080    1.005   22.323    5.727
      7.840  415.259    0.982    0.067    0.452    0.106    1.027   22.221    5.554
      7.850  419.283    1.176    0.094    0.620    0.114    1.043   22.184    5.378
      7.860  416.845    1.176    0.067    0.560    0.053    1.145   22.310    5.503
      7.870  416.936    1.229    0.067    0.607    0.053    1.111   20.749    5.764
      7.880  416.453    1.115    0.000    0.328    0.133    0.906   21.726    5.718
      7.890  418.705    1.202    0.033    0.406    0.053    1.050   22.305    5.394
      7.900  419.408    1.308    0.000    0.406    0.027    1.062   22.375    5.387
      7.910  418.194    1.096    0.033    0.402    0.080    1.100   21.829    5.794
      7.920  417.599    1.202    0.033    0.335    0.053    0.921   21.549    5.691
      7.930  418.518    1.267    0.000    0.368    0.053    0.679   21.864    5.359
      7.940  415.025    1.289    0.067    0.435    0.053    0.732   21.012    6.101
      7.950  415.973    1.248    0.033    0.435    0.000    0.633   22.001    5.240
      7.960  415.736    1.301    0.000    0.335    0.027    0.751   22.710    5.500
      7.970  415.310    1.289    0.000    0.402    0.053    0.705   22.220    5.460
      7.980  412.779    1.301    0.000    0.435    0.053    0.721   21.973    4.825
      7.990  415.681    1.312    0.033    0.402    0.053    0.626   22.659    5.607
      8.000  418.301    1.248    0.000    0.406    0.027    0.766   22.199    5.128
      8.010  421.313    1.388    0.033    0.698    0.027    0.770   22.284    5.423
      8.020  421.868    1.213    0.033    0.631    0.027    0.720   22.251    6.181
      8.030  417.243    1.312    0.033    0.435    0.053    0.925   21.327    5.452
      8.040  418.082    1.179    0.000    0.636    0.027    0.618   21.927    5.556
      8.050  416.651    1.339    0.033    0.567    0.114    0.766   22.316    4.741
      8.060  411.876    1.282    0.033    0.493    0.053    0.785   21.454    5.024
      8.070  415.245    1.202    0.033    0.758    0.064    0.774   21.621    4.868
      8.080  415.955    1.248    0.033    0.560    0.027    0.865   22.061    4.540
      8.090  418.783    1.392    0.060    0.469    0.053    0.664   23.422    4.549
      8.100  415.751    1.274    0.033    0.555    0.080    0.645   22.997    4.966
      8.110  415.809    1.232    0.060    0.529    0.027    0.774   21.946    5.010
      8.120  420.323    1.361    0.067    0.526    0.000    0.955   23.340    5.211
      8.130  418.193    1.346    0.067    0.470    0.080    0.770   22.572    5.221
      8.140  420.413    1.009    0.033    0.560    0.027    0.853   22.959    5.490
      8.150  418.903    1.285    0.067    0.366    0.106    0.740   22.600    5.690
      8.160  415.543    1.403    0.033    0.450    0.053    0.784   23.491    5.199
      8.170  417.495    1.176    0.000    0.600    0.053    1.073   23.309    5.121
      8.180  417.353    1.285    0.000    0.522    0.027    0.883   22.430    5.481
      8.190  417.098    1.176    0.000    0.475    0.038    0.899   23.137    5.185
      8.200  415.623    1.123    0.067    0.435    0.106    0.906   22.019    5.502
      8.210  413.911    1.240    0.000    0.426    0.053    1.126   22.075    4.921
      8.220  418.265    1.505    0.033    0.466    0.080    1.008   23.794    4.958
      8.230  415.277    1.202    0.100    0.402    0.053    1.107   23.439    4.615
      8.240  416.366    1.088    0.033    0.473    0.117    0.751   23.760    5.131
      8.250  414.352    1.195    0.094    0.402    0.053    0.812   22.574    5.185
      8.260  413.508    1.285    0.100    0.522    0.053    0.891   22.190    4.728
      8.270  412.944    1.168    0.094    0.402    0.053    0.812   22.477    5.447
      8.280  413.357    1.195    0.094    0.406    0.053    0.910   22.585    5.391
      8.290  412.525    1.259    0.033    0.550    0.080    1.001   22.492    5.076
      8.300  412.279    1.285    0.094    0.507    0.053    0.812   21.541    5.038
      8.310  414.520    1.229    0.067    0.466    0.080    0.918   23.161    5.136
      8.320  413.492    1.262    0.094    0.406    0.167    0.982   23.049    4.978
      8.330  414.833    1.141    0.033    0.466    0.053    0.902   23.662    5.330
      8.340  411.025    1.069    0.067    0.473    0.053    0.891   22.477    5.379
      8.350  409.911    1.335    0.000    0.703    0.053    0.952   21.420    5.513
      8.360  412.358    1.141    0.000    0.633    0.027    0.906   22.900    5.288
      8.370  413.491    1.301    0.033    0.522    0.080    1.126   21.878    5.274
      8.380  411.473    1.255    0.033    0.361    0.061    1.050   22.608    5.045
      8.390  412.829    1.202    0.067    0.555    0.061    0.910   22.293    5.331
      8.400  414.366    1.153    0.094    0.339    0.080    0.713   23.010    5.199
      8.410  418.193    1.035    0.094    0.373    0.114    0.884   22.443    5.395
      8.420  419.659    1.373    0.067    0.540    0.106    1.084   23.170    5.122
      8.430  413.754    1.384    0.094    0.466    0.027    0.814   22.613    4.875
      8.440  417.589    1.535    0.094    0.395    0.144    0.830   22.683    4.937
      8.450  413.199    1.312    0.100    0.537    0.080    0.705   23.265    5.210
      8.460  409.013    1.354    0.000    0.500    0.106    0.740   22.696    4.861
      8.470  417.740    1.407    0.033    0.500    0.053    0.819   23.633    5.065
      8.480  415.774    1.604    0.033    0.433    0.000    0.732   23.342    4.757
      8.490  412.160    1.547    0.033    0.426    0.087    0.679   22.583    5.209
      8.500  413.440    1.532    0.033    0.500    0.098    0.914   23.139    5.148
      8.510  414.586    1.407    0.000    0.533    0.053    0.766   23.711    5.042
      8.520  417.656    1.274    0.067    0.493    0.080    0.967   22.845    5.372
      8.530  418.369    1.248    0.033    0.455    0.027    0.747   22.545    5.551
      8.540  419.392    1.248    0.067    0.368    0.027    0.853   23.580    5.487
      8.550  416.298    1.240    0.094    0.633    0.080    0.766   23.273    5.452
      8.560  419.359    1.323    0.067    0.536    0.091    0.652   23.262    4.970
      8.570  414.442    1.229    0.094    0.567    0.053    0.793   22.462    5.247
      8.580  415.711    1.009    0.100    0.656    0.080    0.879   23.211    5.060
      8.590  417.016    1.073    0.100    0.469    0.098    0.846   22.630    5.650
      8.600  417.659    1.123    0.060    0.694    0.053    0.986   21.692    5.338
      8.610  416.346    1.217    0.067    0.567    0.080    0.899   22.942    5.066
      8.620  418.630    1.221    0.060    0.615    0.106    0.918   22.497    5.513
      8.630  415.004    1.088    0.127    0.629    0.000    1.050   22.995    4.745
      8.640  416.170    1.316    0.120    0.633    0.053    0.910   22.292    4.847
      8.650  413.161    1.088    0.067    0.667    0.053    1.043   22.796    5.078
      8.660  418.851    1.376    0.067    0.727    0.027    0.717   22.410    5.108
      8.670  415.020    1.141    0.127    0.694    0.075    0.660   21.479    5.523
      8.680  416.885    1.168    0.094    0.600    0.053    0.687   23.107    5.430
      8.690  414.849    1.088    0.033    0.660    0.075    0.539   22.841    4.762
      8.700  414.217    1.168    0.000    0.553    0.027    0.626   23.288    5.174
      8.710  416.794    1.388    0.067    0.573    0.053    0.660   22.615    5.390
      8.720  414.477    1.221    0.033    0.526    0.053    0.592   23.021    5.144
      8.730  414.910    1.096    0.033    0.613    0.027    0.626   23.326    5.592
      8.740  418.140    1.255    0.033    0.515    0.053    0.687   23.949    5.348
      8.750  416.358    1.255    0.033    0.627    0.061    0.846   23.506    4.831
      8.760  412.230    1.141    0.000    0.522    0.117    0.690   22.689    5.065
      8.770  414.873    1.137    0.053    0.533    0.053    0.682   24.313    5.411
      8.780  410.956    0.956    0.000    0.500    0.053    0.618   23.496    5.478
      8.790  414.092    1.229    0.067    0.624    0.027    0.883   23.597    5.271
      8.800  408.526    1.327    0.033    0.507    0.027    0.671   23.707    4.432
      8.810  410.270    1.267    0.067    0.519    0.000    0.679   22.955    4.916
      8.820  413.297    1.494    0.000    0.562    0.027    0.724   23.690    4.869
      8.830  413.945    1.263    0.000    0.589    0.053    0.861   23.510    5.074
      8.840  412.385    1.232    0.033    0.638    0.000    0.943   23.600    5.680
      8.850  418.174    1.365    0.060    0.747    0.027    0.864   23.159    4.998
      8.860  413.664    1.403    0.033    0.713    0.106    0.626   23.859    5.021
      8.870  417.107    1.376    0.071    0.649    0.053    0.698   23.985    4.964
      8.880  413.777    1.270    0.027    0.660    0.027    0.740   22.852    5.239
      8.890  413.982    1.069    0.060    0.622    0.053    0.762   23.438    4.603
      8.900  415.799    1.505    0.060    0.607    0.080    0.705   22.981    4.649
      8.910  411.137    1.293    0.100    0.727    0.080    0.705   23.350    4.889
      8.920  415.561    1.320    0.033    0.593    0.080    0.618   23.780    4.837
      8.930  412.563    1.437    0.000    0.462    0.064    0.751   23.558    5.526
      8.940  415.483    1.301    0.094    0.653    0.053    0.766   22.770    5.300
      8.950  418.092    1.312    0.067    0.567    0.061    0.751   22.875    4.898
      8.960  413.126    1.232    0.033    0.646    0.053    0.687   22.607    5.242
      8.970  415.080    1.285    0.067    0.620    0.027    0.504   22.420    4.976
      8.980  418.320    1.312    0.127    0.633    0.053    0.682   22.758    5.064
      8.990  413.288    1.316    0.094    0.620    0.106    0.645   22.709    5.057
      9.000  419.974    1.229    0.067    0.537    0.053    0.781   22.102    5.479
      9.010  414.533    1.335    0.000    0.663    0.080    0.618   22.268    4.900
      9.020  411.949    1.285    0.094    0.635    0.080    0.721   21.564    5.470
      9.030  417.518    1.240    0.100    0.529    0.053    0.607   21.735    5.620
      9.040  414.530    1.202    0.033    0.596    0.053    0.539   21.734    5.616
      9.050  414.805    1.062    0.033    0.560    0.053    0.740   21.714    5.523
      9.060  412.759    1.346    0.033    0.593    0.000    0.773   21.936    5.409
      9.070  416.253    1.081    0.094    0.529    0.053    0.645   22.196    6.426
      9.080  416.404    1.334    0.094    0.555    0.027    0.679   22.898    5.651
      9.090  416.603    1.088    0.094    0.435    0.053    0.724   22.804    5.648
      9.100  413.464    1.407    0.094    0.402    0.053    0.599   22.502    6.079
      9.110  412.581    1.304    0.134    0.335    0.027    0.800   21.672    5.911
      9.120  411.922    1.168    0.000    0.402    0.000    0.622   22.043    5.723
      9.130  416.152    1.301    0.067    0.402    0.027    0.504   22.389    5.020
      9.140  414.143    1.176    0.000    0.495    0.053    0.618   22.436    5.678
      9.150  413.450    1.285    0.033    0.462    0.027    0.573   22.244    5.409
      9.160  410.658    1.141    0.000    0.488    0.053    0.573   21.606    5.761
      9.170  415.119    1.350    0.033    0.573    0.053    0.599   23.319    5.623
      9.180  416.259    1.320    0.033    0.569    0.000    0.421   22.022    5.171
      9.190  415.864    1.126    0.067    0.667    0.053    0.618   22.116    5.390
      9.200  412.977    1.267    0.000    0.667    0.053    0.512   21.852    5.506
      9.210  410.970    1.190    0.033    0.633    0.000    0.592   22.731    5.868
      9.220  410.950    1.297    0.067    0.633    0.053    0.641   21.679    5.535
      9.230  413.072    1.206    0.000    0.569    0.000    0.565   21.565    4.979
      9.240  415.663    1.441    0.033    0.573    0.053    0.504   21.266    5.035
      9.250  417.037    1.232    0.033    0.627    0.027    0.512   22.825    5.440
      9.260  412.796    1.282    0.067    0.529    0.000    0.432   22.410    4.980
      9.270  416.079    1.175    0.067    0.600    0.027    0.671   23.158    5.531
      9.280  416.310    1.255    0.060    0.495    0.053    0.493   22.937    5.858
      9.290  418.597    1.426    0.071    0.664    0.000    0.512   23.005    5.387
      9.300  418.303    1.153    0.094    0.571    0.080    0.785   22.318    5.192
      9.310  418.161    1.221    0.027    0.502    0.087    0.668   22.521    5.676
      9.320  414.534    1.248    0.060    0.462    0.053    0.539   22.184    5.897
      9.330  412.365    1.179    0.060    0.462    0.080    0.611   23.117    5.525
      9.340  414.875    1.217    0.067    0.562    0.000    0.702   22.923    6.183
      9.350  415.222    1.206    0.033    0.633    0.106    0.724   22.555    6.312
      9.360  414.110    1.289    0.094    0.466    0.027    0.520   23.156    6.174
      9.370  418.830    1.407    0.094    0.533    0.053    0.777   23.209    5.794
      9.380  415.778    1.100    0.000    0.540    0.125    0.827   24.008    5.801
      9.390  416.744    1.285    0.000    0.502    0.106    0.694   23.770    5.902
      9.400  412.921    1.323    0.033    0.462    0.027    0.800   22.727    5.636
      9.410  414.650    1.213    0.000    0.435    0.000    0.599   23.509    5.507
      9.420  414.754    1.365    0.000    0.435    0.087    0.880   23.932    5.756
      9.430  410.872    1.187    0.027    0.469    0.027    0.520   23.047    5.518
      9.440  413.563    1.126    0.033    0.629    0.114    0.694   23.159    5.637
      9.450  418.325    1.270    0.060    0.536    0.087    0.750   22.292    5.833
      9.460  417.118    1.221    0.000    0.578    0.117    0.751   23.587    5.767
      9.470  412.366    1.221    0.033    0.536    0.053    0.546   22.955    4.999
      9.480  414.863    1.149    0.033    0.631    0.091    0.774   22.841    5.179
      9.490  412.650    1.202    0.067    0.578    0.027    0.740   22.835    5.562
      9.500  414.762    1.259    0.033    0.603    0.053    0.740   22.450    5.454
      9.510  413.433    1.274    0.060    0.469    0.000    0.580   22.682    5.255
      9.520  414.486    1.425    0.027    0.444    0.027    0.747   22.687    5.130
      9.530  415.799    1.195    0.067    0.533    0.053    0.698   22.283    5.298
      9.540  414.818    1.221    0.000    0.495    0.027    0.565   22.031    5.472
      9.550  414.698    1.263    0.033    0.402    0.027    0.675   22.098    5.171
      9.560  416.535    1.327    0.033    0.428    0.000    0.679   23.573    5.798
      9.570  412.885    1.202    0.067    0.428    0.087    0.580   22.985    5.299
      9.580  413.719    1.206    0.067    0.395    0.087    0.713   22.719    5.876
      9.590  411.809    1.115    0.000    0.402    0.027    0.520   23.025    5.480
      9.600  409.187    1.229    0.000    0.410    0.027    0.573   22.801    5.139
      9.610  413.084    1.172    0.033    0.435    0.027    0.561   22.376    5.415
      9.620  412.044    1.259    0.033    0.537    0.091    0.687   22.210    5.619
      9.630  412.042    1.213    0.000    0.368    0.027    0.561   22.192    5.447
      9.640  413.178    1.259    0.033    0.466    0.027    0.713   22.798    5.665
      9.650  409.957    1.153    0.033    0.560    0.114    0.626   22.361    5.404
      9.660  415.207    1.331    0.033    0.590    0.000    0.652   22.116    5.597
      9.670  411.120    1.195    0.100    0.473    0.053    0.485   22.580    5.991
      9.680  412.058    1.168    0.033    0.402    0.053    0.599   22.880    5.582
      9.690  418.138    1.232    0.033    0.373    0.027    0.633   22.216    5.314
      9.700  414.397    1.168    0.033    0.368    0.087    0.694   23.312    5.638
      9.710  409.209    1.388    0.033    0.335    0.027    0.539   23.861    5.466
      9.720  411.850    1.195    0.067    0.339    0.027    0.633   22.286    5.516
      9.730  415.173    1.115    0.033    0.339    0.027    0.815   23.408    5.579
      9.740  417.088    1.312    0.134    0.321    0.027    0.599   23.528    5.546
      9.750  414.297    1.339    0.167    0.294    0.027    0.545   23.027    5.311
      9.760  415.817    1.221    0.067    0.462    0.027    0.572   22.770    5.862
      9.770  414.907    1.115    0.033    0.399    0.027    0.732   22.739    5.375
      9.780  415.066    1.320    0.067    0.314    0.027    0.721   22.586    5.611
      9.790  411.522    1.206    0.100    0.272    0.061    0.637   22.655    5.151
      9.800  418.409    1.327    0.033    0.299    0.125    0.599   22.419    5.339
      9.810  417.368    1.418    0.033    0.328    0.053    0.694   23.139    5.558
      9.820  415.168    1.327    0.067    0.395    0.080    0.531   22.643    5.379
      9.830  413.709    1.179    0.100    0.328    0.027    0.618   22.131    5.180
      9.840  414.197    1.221    0.100    0.294    0.038    0.599   21.962    5.421
      9.850  411.309    1.153    0.067    0.328    0.027    0.759   22.247    5.448
      9.860  416.077    1.202    0.067    0.328    0.000    0.626   21.924    6.001
      9.870  417.311    1.331    0.067    0.368    0.053    0.599   22.292    5.689
      9.880  416.911    1.168    0.100    0.368    0.027    0.698   22.442    6.179
      9.890  418.167    1.141    0.000    0.395    0.027    0.645   22.304    5.690
      9.900  411.333    1.115    0.033    0.399    0.061    0.626   22.216    5.232
      9.910  418.860    1.195    0.033    0.364    0.075    0.504   23.608    5.540
      9.920  414.247    1.202    0.127    0.391    0.053    0.618   22.789    5.357
      9.930  418.308    1.229    0.067    0.334    0.027    0.565   23.157    5.428
      9.940  414.784    1.088    0.033    0.285    0.053    0.565   22.553    5.112
      9.950  413.845    1.141    0.134    0.165    0.027    0.565   22.839    5.403
      9.960  413.075    1.009    0.067    0.272    0.053    0.625   23.333    5.529
      9.970  415.145    1.202    0.134    0.191    0.027    0.292   23.296    5.530
      9.980  412.881    1.153    0.067    0.293    0.027    0.531   23.136    5.226
      9.990  415.180    1.346    0.100    0.258    0.027    0.478   23.528    5.524
     10.000  411.473    1.206    0.067    0.268    0.080    0.504   23.061    5.580
     10.010  414.045    1.354    0.000    0.339    0.027    0.504   23.630    5.449
     10.020  418.433    1.221    0.033    0.299    0.000    0.372   23.110    5.784
     10.030  415.677    1.035    0.094    0.299    0.080    0.618   23.879    5.507
     10.040  411.529    1.088    0.033    0.294    0.027    0.478   23.216    5.457
     10.050  410.206    1.176    0.000    0.247    0.027    0.512   23.334    5.255
     10.060  412.247    1.274    0.100    0.247    0.027    0.504   22.806    5.564
     10.070  413.400    1.195    0.000    0.205    0.106    0.485   22.997    5.298
     10.080  411.981    1.035    0.033    0.296    0.106    0.512   23.397    5.609
     10.090  413.070    0.956    0.033    0.198    0.027    0.345   22.549    5.505
     10.100  410.786    1.168    0.067    0.234    0.027    0.485   22.770    5.577
     10.110  407.972    1.179    0.033    0.134    0.053    0.459   22.933    5.686
     10.120  412.787    1.221    0.134    0.205    0.027    0.576   23.270    5.658
     10.130  413.863    1.088    0.033    0.205    0.027    0.531   23.685    5.488
     10.140  408.382    1.236    0.000    0.366    0.027    0.599   22.468    4.961
     10.150  409.513    1.126    0.067    0.306    0.053    0.569   23.177    5.321
     10.160  411.424    0.967    0.127    0.306    0.053    0.629   23.131    5.856
     10.170  413.394    1.126    0.067    0.304    0.027    0.592   22.973    5.394
     10.180  411.978    0.978    0.033    0.265    0.027    0.557   24.603    5.386
     10.190  411.757    1.016    0.033    0.306    0.027    0.573   22.931    5.293
     10.200  415.908    1.297    0.033    0.239    0.072    0.539   22.743    5.519
     10.210  410.720    1.437    0.000    0.272    0.000    0.451   23.227    5.377
     10.220  412.834    1.456    0.000    0.325    0.027    0.645   23.732    5.164
     10.230  412.703    1.392    0.033    0.239    0.027    0.618   23.700    5.470
     10.240  409.493    1.339    0.000    0.172    0.027    0.789   23.227    6.073
     10.250  415.414    1.312    0.000    0.201    0.000    0.611   23.783    6.164
     10.260  413.425    1.293    0.033    0.232    0.000    0.637   22.973    5.555
     10.270  412.541    1.126    0.067    0.239    0.027    0.611   23.674    5.436
     10.280  413.457    1.339    0.033    0.100    0.027    0.705   23.207    6.105
     10.290  410.542    1.384    0.033    0.287    0.000    0.592   23.520    4.922
     10.300  411.815    1.323    0.027    0.240    0.000    0.345   23.884    4.581
     10.310  411.062    0.993    0.033    0.285    0.061    0.573   22.245    5.012
     10.320  412.780    1.335    0.000    0.370    0.091    0.504   24.189    4.869
     10.330  413.147    1.445    0.033    0.396    0.027    0.838   23.515    5.179
     10.340  409.592    1.365    0.067    0.205    0.053    0.687   23.373    5.117
     10.350  412.386    1.168    0.000    0.258    0.053    0.539   24.190    5.092
     10.360  415.446    1.229    0.033    0.158    0.053    0.478   23.874    5.351
     10.370  410.300    1.118    0.033    0.361    0.027    0.432   23.431    5.417
     10.380  414.517    1.259    0.033    0.292    0.000    0.485   23.171    5.153
     10.390  415.460    1.392    0.100    0.239    0.053    0.584   24.402    5.053
     10.400  413.579    1.248    0.067    0.138    0.080    0.539   22.878    5.580
     10.410  411.301    1.168    0.100    0.299    0.027    0.330   22.886    5.861
     10.420  415.426    1.699    0.134    0.294    0.000    0.451   22.495    6.310
     10.430  418.055    1.206    0.100    0.321    0.064    0.451   23.891    5.459
     10.440  420.549    1.285    0.134    0.339    0.000    0.425   22.879    6.128
     10.450  413.219    1.270    0.067    0.403    0.064    0.592   22.225    5.504
     10.460  418.630    1.445    0.000    0.328    0.027    0.504   23.026    5.941
     10.470  417.216    1.195    0.000    0.301    0.000    0.504   23.046    5.695
     10.480  417.555    1.354    0.033    0.339    0.000    0.523   23.050    5.739
     10.490  416.458    1.168    0.067    0.359    0.027    0.573   22.887    5.802
     10.500  418.347    1.232    0.033    0.306    0.000    0.485   22.670    5.726
     10.510  409.620    1.229    0.033    0.239    0.000    0.504   21.796    5.795
     10.520  416.542    1.153    0.094    0.303    0.027    0.478   22.269    5.527
     10.530  420.277    1.047    0.033    0.289    0.027    0.398   22.720    6.232
     10.540  416.600    1.168    0.067    0.370    0.027    0.478   22.216    6.066
     10.550  412.549    1.312    0.067    0.303    0.027    0.512   22.163    5.853
     10.560  414.661    1.331    0.067    0.321    0.034    0.478   21.381    5.340
     10.570  411.098    1.285    0.033    0.287    0.053    0.565   21.656    5.538
     10.580  419.629    1.088    0.033    0.385    0.027    0.478   22.307    5.676
     10.590  413.957    1.009    0.067    0.261    0.000    0.652   22.159    4.731
     10.600  415.433    1.047    0.100    0.299    0.027    0.398   21.986    5.119
     10.610  415.600    1.062    0.067    0.299    0.027    0.565   22.206    5.063
     10.620  416.141    1.229    0.067    0.395    0.064    0.618   21.960    5.261
     10.630  409.753    1.009    0.033    0.354    0.091    0.652   21.222    5.189
     10.640  415.350    1.009    0.033    0.361    0.027    0.353   21.778    4.884
     10.650  414.537    0.929    0.033    0.352    0.000    0.652   20.846    4.855
     10.660  413.949    1.069    0.033    0.366    0.080    0.531   21.049    4.719
     10.670  412.485    0.982    0.033    0.481    0.027    0.512   20.993    4.671
     10.680  415.599    1.255    0.000    0.348    0.027    0.372   21.964    5.135
     10.690  414.472    1.115    0.000    0.261    0.061    0.512   21.415    5.040
     10.700  417.450    1.232    0.100    0.361    0.053    0.584   22.626    5.336
     10.710  412.338    1.062    0.067    0.301    0.053    0.618   20.966    4.987
     10.720  414.769    1.168    0.033    0.502    0.027    0.372   21.687    5.066
     10.730  416.902    0.937    0.000    0.636    0.027    0.531   22.406    4.952
     10.740  410.057    1.096    0.100    0.529    0.053    0.504   21.752    5.040
     10.750  413.644    1.111    0.033    0.502    0.000    0.398   22.120    5.120
     10.760  410.944    1.168    0.033    0.529    0.053    0.531   21.905    5.002
     10.770  413.490    0.876    0.134    0.667    0.080    0.546   21.221    5.567
     10.780  415.513    1.096    0.033    0.569    0.053    0.531   22.402    5.266
     10.790  412.319    1.073    0.071    0.663    0.053    0.504   22.383    5.395
     10.800  411.067    1.073    0.033    0.640    0.053    0.682   22.130    5.643
     10.810  414.529    1.115    0.120    0.533    0.053    0.770   21.754    5.321
     10.820  413.980    1.115    0.033    0.633    0.091    0.497   22.565    5.480
     10.830  412.104    0.929    0.127    0.569    0.053    0.539   21.357    5.258
     10.840  413.735    1.100    0.033    0.466    0.053    0.531   21.787    5.655
     10.850  415.028    1.020    0.067    0.507    0.053    0.629   22.361    5.423
     10.860  413.456    1.229    0.127    0.462    0.091    0.504   21.995    5.410
     10.870  414.648    1.123    0.134    0.495    0.000    0.504   22.851    5.208
     10.880  411.316    1.346    0.134    0.399    0.053    0.531   21.532    5.139
     10.890  411.842    1.054    0.127    0.419    0.000    0.432   21.230    5.397
     10.900  414.392    1.407    0.067    0.258    0.080    0.485   21.069    4.941
     10.910  411.244    0.876    0.033    0.553    0.053    0.599   22.113    5.252
     10.920  416.507    1.202    0.100    0.670    0.027    0.497   22.409    5.653
     10.930  416.184    1.160    0.067    0.667    0.027    0.497   21.550    5.603
     10.940  409.346    1.035    0.033    0.395    0.000    0.406   21.659    5.637
     10.950  411.785    1.073    0.094    0.529    0.027    0.353   21.416    6.168
     10.960  411.447    1.035    0.067    0.507    0.061    0.451   20.796    5.563
     10.970  417.388    1.123    0.033    0.473    0.114    0.326   22.450    5.354
     10.980  413.593    1.115    0.067    0.663    0.053    0.736   22.000    5.995
     10.990  415.644    1.123    0.134    0.562    0.080    0.485   21.826    6.016
     11.000  411.492    0.982    0.060    0.540    0.140    0.599   21.635    6.110
     11.010  415.128    1.043    0.067    0.567    0.027    0.485   21.659    6.017
     11.020  414.714    1.062    0.100    0.629    0.027    0.425   21.461    5.844
     11.030  418.120    1.069    0.067    0.495    0.000    0.592   22.467    5.709
     11.040  414.263    1.115    0.100    0.504    0.027    0.539   21.141    5.828
     11.050  413.269    1.168    0.067    0.470    0.000    0.664   21.939    6.007
     11.060  411.979    1.195    0.033    0.435    0.027    0.557   21.601    5.675
     11.070  417.389    1.100    0.033    0.562    0.027    0.398   22.648    6.354
     11.080  411.358    1.274    0.033    0.555    0.053    0.432   21.131    5.749
     11.090  416.307    1.176    0.100    0.562    0.027    0.531   22.365    5.674
     11.100  418.470    1.088    0.134    0.569    0.053    0.462   22.192    6.274
     11.110  413.035    1.179    0.100    0.622    0.053    0.485   22.397    6.216
     11.120  411.325    1.088    0.067    0.495    0.080    0.573   22.346    6.234
     11.130  412.747    1.229    0.100    0.682    0.064    0.759   22.162    6.025
     11.140  411.826    1.248    0.067    0.502    0.053    0.796   22.278    5.504
     11.150  412.603    0.982    0.067    0.536    0.027    0.671   22.522    4.960
     11.160  413.723    1.195    0.000    0.640    0.027    0.812   22.255    5.440
     11.170  414.866    1.285    0.067    0.569    0.106    0.724   22.235    5.722
     11.180  413.857    1.206    0.067    0.502    0.027    0.546   22.620    5.622
     11.190  410.359    1.149    0.100    0.536    0.027    0.557   22.529    5.494
     11.200  411.114    1.168    0.067    0.603    0.027    0.671   22.686    5.398
     11.210  416.291    1.141    0.100    0.569    0.027    0.478   23.022    5.208
     11.220  412.268    1.115    0.033    0.502    0.027    0.531   22.333    5.392
     11.230  413.928    1.123    0.120    0.466    0.027    0.645   22.538    5.476
     11.240  412.802    1.062    0.067    0.600    0.027    0.504   22.713    5.388
     11.250  414.686    1.221    0.067    0.529    0.027    0.478   22.695    5.488
     11.260  410.089    1.179    0.100    0.335    0.000    0.546   22.763    5.374
     11.270  411.284    1.164    0.000    0.597    0.053    0.637   22.217    5.539
     11.280  411.619    0.982    0.087    0.402    0.053    0.671   21.808    5.762
     11.290  410.936    1.062    0.067    0.339    0.080    0.645   22.158    5.568
     11.300  410.518    0.948    0.033    0.495    0.080    0.637   21.439    5.080
     11.310  414.398    1.487    0.033    0.469    0.027    0.690   21.849    5.262
     11.320  411.636    1.407    0.033    0.395    0.053    0.599   21.765    5.294
     11.330  414.058    1.304    0.033    0.435    0.027    0.485   22.192    5.495
     11.340  417.724    1.248    0.033    0.504    0.053    0.425   22.889    6.063
     11.350  409.671    1.259    0.067    0.462    0.053    0.592   22.313    5.322
     11.360  412.054    1.524    0.100    0.463    0.027    0.440   21.867    5.648
     11.370  412.585    1.665    0.067    0.466    0.080    0.565   22.049    5.780
     11.380  414.094    1.137    0.067    0.561    0.027    0.512   22.065    6.333
     11.390  416.929    1.126    0.100    0.541    0.027    0.531   21.839    5.861
     11.400  413.346    1.069    0.033    0.564    0.000    0.565   22.822    5.812
     11.410  411.607    1.141    0.094    0.428    0.053    0.372   22.162    5.170
     11.420  409.532    1.100    0.033    0.533    0.027    0.459   22.994    5.390
     11.430  410.631    1.270    0.000    0.533    0.027    0.478   22.282    5.575
     11.440  414.440    1.285    0.067    0.593    0.053    0.618   23.055    6.053
     11.450  411.505    1.141    0.100    0.426    0.053    0.398   22.844    5.323
     11.460  412.379    1.240    0.033    0.522    0.000    0.512   23.380    5.635
     11.470  412.411    1.369    0.033    0.589    0.106    0.504   22.397    5.257
     11.480  412.221    1.282    0.000    0.459    0.027    0.478   22.057    5.815
     11.490  410.712    1.035    0.000    0.500    0.027    0.539   22.603    5.569
     11.500  408.779    1.153    0.000    0.335    0.000    0.440   22.386    5.796
     11.510  412.325    1.187    0.000    0.495    0.027    0.425   22.454    5.754
     11.520  409.904    1.176    0.033    0.473    0.053    0.504   22.866    5.201
     11.530  411.509    1.153    0.094    0.469    0.053    0.504   22.460    4.981
     11.540  409.050    1.361    0.033    0.507    0.106    0.432   23.300    5.477
     11.550  416.117    1.168    0.067    0.533    0.027    0.592   22.281    5.319
     11.560  414.835    1.320    0.134    0.629    0.053    0.504   23.417    5.775
     11.570  412.493    0.990    0.067    0.529    0.027    0.485   22.758    5.920
     11.580  413.034    1.229    0.000    0.495    0.053    0.372   22.023    5.687
     11.590  416.870    1.016    0.033    0.469    0.080    0.425   23.147    6.098
     11.600  410.321    1.160    0.127    0.593    0.027    0.504   21.968    5.520
     11.610  408.647    1.176    0.033    0.504    0.053    0.398   22.732    5.593
     11.620  413.688    1.240    0.033    0.335    0.053    0.459   23.076    5.553
     11.630  410.861    1.293    0.033    0.462    0.027    0.504   23.080    5.544
     11.640  412.153    1.153    0.033    0.600    0.080    0.531   22.658    5.488
     11.650  410.826    1.141    0.100    0.607    0.027    0.618   22.910    5.208
     11.660  409.595    1.073    0.100    0.730    0.027    0.690   23.722    5.523
     11.670  414.894    0.993    0.134    0.529    0.053    0.671   23.059    5.367
     11.680  415.895    0.929    0.033    0.567    0.064    0.618   23.502    5.391
     11.690  411.139    1.149    0.033    0.689    0.064    0.432   23.292    5.171
     11.700  412.687    1.115    0.000    0.593    0.053    0.732   22.701    5.667
     11.710  414.786    1.043    0.033    0.633    0.027    0.618   22.510    5.647
     11.720  412.104    1.339    0.067    0.649    0.000    0.565   22.380    5.212
     11.730  414.178    1.190    0.100    0.720    0.102    0.652   22.597    5.534
     11.740  412.678    1.399    0.033    0.502    0.027    0.592   21.583    5.782
     11.750  413.118    1.380    0.033    0.435    0.027    0.512   22.194    5.766
     11.760  414.654    1.293    0.038    0.428    0.053    0.611   22.519    6.078
     11.770  411.854    1.399    0.033    0.395    0.053    0.565   21.422    5.958
     11.780  409.449    1.202    0.000    0.504    0.000    0.512   22.164    5.344
     11.790  408.434    1.221    0.000    0.533    0.027    0.485   21.705    5.931
     11.800  410.849    1.327    0.033    0.435    0.053    0.645   21.993    5.127
     11.810  412.805    1.221    0.000    0.689    0.027    0.478   22.246    5.618
     11.820  410.658    1.160    0.000    0.620    0.000    0.432   22.419    5.722
     11.830  407.585    1.206    0.067    0.562    0.000    0.406   23.324    6.089
     11.840  411.616    1.153    0.187    0.567    0.027    0.671   22.628    5.361
     11.850  417.043    1.195    0.033    0.555    0.000    0.459   22.727    5.772
     11.860  411.398    1.123    0.000    0.502    0.027    0.485   22.515    5.450
     11.870  410.669    1.039    0.000    0.462    0.000    0.557   22.127    5.488
     11.880  408.563    1.115    0.033    0.519    0.027    0.645   22.000    5.633
     11.890  411.521    1.312    0.000    0.428    0.027    0.425   22.872    5.826
     11.900  412.195    1.392    0.060    0.495    0.061    0.557   23.553    5.822
     11.910  414.235    1.126    0.100    0.560    0.027    0.618   22.362    5.661
     11.920  413.740    1.365    0.134    0.368    0.027    0.584   22.230    5.263
     11.930  411.428    1.297    0.027    0.512    0.053    0.512   22.259    6.049
     11.940  410.253    1.232    0.067    0.414    0.000    0.611   21.994    6.215
     11.950  406.965    1.179    0.067    0.455    0.027    0.592   22.249    6.138
     11.960  406.893    1.282    0.000    0.459    0.027    0.664   22.650    6.202
     11.970  408.060    1.259    0.033    0.421    0.080    0.565   22.897    6.196
     11.980  405.750    1.335    0.067    0.495    0.027    0.531   22.491    6.368
     11.990  407.635    1.339    0.067    0.567    0.027    0.504   21.760    6.174
     12.000  408.480    1.301    0.060    0.388    0.053    0.592   22.355    6.192
     12.010  410.897    1.221    0.000    0.321    0.027    0.671   22.291    5.424
     12.020  408.660    1.062    0.100    0.332    0.027    0.759   22.924    5.663
     12.030  408.765    0.876    0.033    0.335    0.027    0.770   23.366    5.568
     12.040  410.662    1.100    0.033    0.392    0.027    0.493   22.659    6.485
     12.050  416.012    1.388    0.033    0.325    0.027    0.565   23.318    5.733
     12.060  411.205    1.115    0.033    0.332    0.027    0.557   22.467    5.375
     12.070  413.743    1.445    0.033    0.392    0.000    0.565   22.045    4.856
     12.080  413.247    1.096    0.033    0.361    0.053    0.485   22.957    6.078
     12.090  412.029    1.232    0.000    0.359    0.027    0.406   22.534    5.345
     12.100  412.955    1.407    0.060    0.328    0.053    0.539   22.452    5.654
     12.110  412.143    1.179    0.060    0.359    0.000    0.504   22.758    5.791
     12.120  410.358    1.232    0.100    0.377    0.000    0.504   21.979    5.585
     12.130  411.057    1.069    0.000    0.395    0.053    0.580   22.326    6.207
     12.140  410.563    1.210    0.094    0.328    0.000    0.687   22.618    5.695
     12.150  414.241    1.407    0.100    0.366    0.000    0.512   23.629    5.806
     12.160  410.306    1.293    0.033    0.466    0.027    0.546   22.383    5.521
     12.170  415.618    1.574    0.033    0.332    0.027    0.611   22.430    5.890
     12.180  411.593    1.365    0.033    0.294    0.000    0.557   22.410    5.737
     12.190  411.337    1.468    0.000    0.402    0.027    0.573   22.917    5.860
     12.200  414.050    1.229    0.000    0.381    0.053    0.645   23.005    6.285
     12.210  411.407    1.259    0.134    0.352    0.000    0.512   23.023    5.507
     12.220  412.580    1.149    0.033    0.321    0.027    0.523   23.010    5.391
     12.230  410.239    1.100    0.033    0.388    0.053    0.459   22.867    5.587
     12.240  407.681    1.168    0.100    0.336    0.000    0.645   22.982    5.251
     12.250  411.865    1.395    0.100    0.323    0.000    0.599   22.971    5.583
     12.260  415.855    1.115    0.067    0.321    0.027    0.504   22.977    5.733
     12.270  414.599    1.221    0.033    0.388    0.027    0.656   22.838    6.053
     12.280  412.206    1.206    0.033    0.388    0.038    0.679   24.273    6.684
     12.290  409.627    1.293    0.000    0.399    0.000    0.512   22.667    7.300
     12.300  412.286    1.195    0.067    0.373    0.027    0.626   22.394    6.920
     12.310  412.550    1.357    0.033    0.332    0.000    0.398   22.679    6.607
     12.320  408.614    1.392    0.100    0.568    0.064    0.592   21.698    6.974
     12.330  413.417    1.373    0.067    0.435    0.000    0.645   22.580    6.523
     12.340  414.760    1.445    0.100    0.502    0.027    0.565   21.884    6.696
     12.350  409.071    1.168    0.100    0.462    0.027    0.751   21.641    6.480
     12.360  414.340    1.301    0.067    0.462    0.125    0.751   22.581    5.750
     12.370  415.170    1.195    0.167    0.462    0.000    0.777   22.444    6.198
     12.380  411.781    1.126    0.067    0.569    0.064    0.618   22.896    6.174
     12.390  407.871    1.115    0.067    0.495    0.064    0.592   21.960    6.165
     12.400  413.776    1.202    0.100    0.536    0.038    0.618   22.543    6.354
     12.410  410.727    1.123    0.100    0.469    0.027    0.637   21.574    6.763
     12.420  411.617    1.373    0.100    0.562    0.027    0.698   22.375    6.499
     12.430  414.174    1.153    0.201    0.500    0.000    0.372   22.273    7.064
     12.440  413.801    1.345    0.100    0.435    0.027    0.743   22.382    6.617
     12.450  417.484    1.320    0.000    0.502    0.000    0.645   23.119    6.944
     12.460  411.977    1.229    0.000    0.529    0.000    0.618   22.272    7.238
     12.470  410.113    1.285    0.100    0.536    0.000    0.698   22.504    6.962
     12.480  411.468    1.141    0.033    0.440    0.000    0.478   22.444    6.819
     12.490  406.915    1.141    0.000    0.402    0.053    0.626   23.086    6.624
     12.500  409.971    1.293    0.033    0.469    0.027    0.671   22.642    6.715
     12.510  412.617    1.195    0.000    0.435    0.000    0.626   22.207    7.293
     12.520  414.286    1.320    0.000    0.440    0.053    0.679   21.508    7.797
     12.530  408.722    1.320    0.033    0.332    0.080    0.690   22.102    7.042
     12.540  411.350    1.153    0.067    0.477    0.027    0.785   21.459    6.666
     12.550  413.367    1.141    0.100    0.402    0.038    0.645   23.149    7.014
     12.560  405.004    1.232    0.033    0.368    0.027    0.592   22.112    6.354
     12.570  408.127    1.255    0.100    0.434    0.000    0.478   22.849    6.892
     12.580  409.512    1.195    0.033    0.507    0.027    0.611   22.347    6.212
     12.590  406.854    1.232    0.033    0.395    0.027    0.705   22.294    6.268
     12.600  406.861    1.115    0.094    0.373    0.027    0.611   22.959    6.018
     12.610  405.984    1.141    0.033    0.368    0.000    0.592   22.613    6.069
     12.620  407.574    1.259    0.100    0.373    0.064    0.838   22.515    6.694
     12.630  402.654    1.217    0.094    0.318    0.027    0.610   22.057    5.306
     12.640  408.183    1.153    0.000    0.247    0.027    0.557   22.359    5.422
     12.650  404.288    1.168    0.033    0.265    0.027    0.531   21.445    5.885
     12.660  407.594    1.123    0.067    0.292    0.053    0.485   23.660    5.842
     12.670  407.083    1.164    0.000    0.332    0.000    0.592   22.764    5.771
     12.680  406.966    1.195    0.000    0.214    0.038    0.539   22.880    5.809
     12.690  405.325    1.202    0.033    0.363    0.000    0.485   22.392    5.465
     12.700  403.825    1.350    0.060    0.356    0.114    0.637   21.846    5.119
     12.710  409.291    1.202    0.000    0.332    0.027    0.485   22.407    5.977
     12.720  407.880    1.259    0.000    0.343    0.027    0.531   22.414    5.677
     12.730  404.983    1.270    0.033    0.366    0.027    0.451   22.173    5.502
     12.740  405.917    1.248    0.033    0.310    0.027    0.539   22.996    6.093
     12.750  405.396    1.122    0.033    0.229    0.000    0.379   23.512    5.689
     12.760  406.118    1.373    0.033    0.299    0.034    0.531   22.849    6.373
     12.770  408.162    1.471    0.033    0.301    0.000    0.398   22.890    5.998
     12.780  406.708    0.997    0.000    0.431    0.000    0.565   22.481    5.761
     12.790  405.693    1.228    0.033    0.265    0.053    0.531   22.572    6.043
     12.800  410.385    1.115    0.000    0.198    0.027    0.504   24.175    5.784
     12.810  406.489    1.130    0.033    0.412    0.038    0.565   22.409    5.460
     12.820  408.121    1.168    0.033    0.261    0.027    0.599   23.206    6.012
     12.830  409.914    1.285    0.033    0.294    0.000    0.372   23.337    6.370
     12.840  408.608    1.009    0.000    0.361    0.000    0.406   23.366    6.195
     12.850  407.254    1.016    0.033    0.314    0.053    0.584   22.453    6.342
     12.860  407.174    0.971    0.000    0.399    0.053    0.626   23.925    6.322
     12.870  412.937    1.062    0.027    0.325    0.053    0.345   22.850    6.541
     12.880  407.092    1.062    0.000    0.261    0.027    0.504   23.243    6.219
     12.890  408.876    1.115    0.033    0.423    0.000    0.485   22.566    7.251
     12.900  410.155    0.982    0.127    0.325    0.027    0.603   22.337    7.141
     12.910  410.601    1.069    0.033    0.292    0.000    0.372   23.812    6.711
     12.920  414.267    1.190    0.000    0.345    0.027    0.451   22.908    7.065
     12.930  413.191    0.963    0.033    0.430    0.053    0.531   24.406    6.851
     12.940  407.212    0.993    0.000    0.359    0.027    0.451   23.484    6.845
     12.950  411.409    1.168    0.000    0.366    0.053    0.592   23.147    6.650
     12.960  412.517    1.035    0.033    0.278    0.000    0.478   23.941    6.420
     12.970  408.529    1.088    0.000    0.232    0.000    0.557   23.642    7.048
     12.980  409.677    1.009    0.000    0.339    0.053    0.557   23.518    6.512
     12.990  411.854    1.043    0.033    0.299    0.027    0.512   23.872    6.498
     13.000  409.672    1.123    0.027    0.287    0.087    0.512   24.163    6.336
     13.010  410.718    1.160    0.033    0.388    0.053    0.425   23.953    6.421
     13.020  407.142    1.035    0.094    0.402    0.080    0.633   23.450    5.780
     13.030  407.158    1.043    0.000    0.368    0.053    0.451   22.178    5.937
     13.040  408.361    1.009    0.033    0.564    0.000    0.671   23.655    6.677
     13.050  408.274    1.115    0.033    0.529    0.106    0.599   23.670    6.234
     13.060  414.072    1.274    0.027    0.395    0.129    0.398   23.697    6.427
     13.070  412.276    1.115    0.000    0.428    0.053    0.679   23.917    6.146
     13.080  407.756    1.164    0.000    0.402    0.106    0.857   24.337    6.302
     13.090  413.751    1.141    0.000    0.466    0.053    0.599   23.637    5.957
     13.100  412.297    0.887    0.033    0.306    0.053    0.687   24.184    6.072
     13.110  411.972    1.232    0.033    0.412    0.027    0.546   24.919    6.045
     13.120  410.134    1.225    0.033    0.472    0.000    0.485   23.826    6.087
     13.130  409.468    1.088    0.000    0.345    0.027    0.592   23.714    5.892
     13.140  413.653    1.202    0.067    0.378    0.114    0.478   23.484    5.875
     13.150  407.933    1.016    0.000    0.403    0.027    0.592   22.772    6.013
     13.160  411.130    1.176    0.033    0.318    0.053    0.512   22.583    5.920
     13.170  416.351    1.076    0.067    0.416    0.087    0.573   24.500    6.599
     13.180  410.656    1.096    0.000    0.318    0.027    0.652   23.934    6.332
     13.190  410.784    1.107    0.094    0.419    0.027    0.432   23.718    6.406
     13.200  414.717    1.153    0.033    0.265    0.091    0.512   24.467    6.278
     13.210  413.254    1.255    0.033    0.299    0.053    0.467   23.650    6.463
     13.220  415.538    1.315    0.000    0.299    0.080    0.512   24.868    6.667
     13.230  418.796    1.259    0.033    0.416    0.027    0.751   25.189    6.262
     13.240  417.905    1.176    0.033    0.310    0.027    0.687   25.153    6.655
     13.250  415.771    1.168    0.000    0.265    0.000    0.584   24.486    6.186
     13.260  412.929    1.229    0.067    0.239    0.053    0.451   22.970    6.081
     13.270  416.975    1.054    0.000    0.332    0.000    0.512   24.590    6.276
     13.280  413.259    1.050    0.033    0.258    0.027    0.512   24.824    6.177
     13.290  410.240    0.982    0.027    0.239    0.034    0.565   23.665    6.119
     13.300  413.190    1.195    0.033    0.294    0.027    0.459   24.986    6.298
     13.310  414.558    0.903    0.033    0.332    0.136    0.504   24.086    6.293
     13.320  418.022    1.115    0.033    0.254    0.080    0.645   25.070    6.486
     13.330  420.327    1.270    0.033    0.301    0.091    0.565   23.845    6.287
     13.340  413.110    1.088    0.033    0.359    0.000    0.485   24.333    6.580
     13.350  419.547    1.115    0.000    0.361    0.053    0.478   24.448    6.825
     13.360  411.175    1.062    0.060    0.399    0.027    0.406   25.349    6.660
     13.370  413.573    1.255    0.033    0.388    0.061    0.432   24.597    6.193
     13.380  413.570    1.388    0.127    0.336    0.027    0.398   24.204    6.034
     13.390  413.730    1.141    0.033    0.328    0.000    0.451   24.769    6.050
     13.400  418.883    0.929    0.067    0.388    0.053    0.406   24.103    6.480
     13.410  419.584    1.285    0.033    0.435    0.027    0.459   24.033    6.380
     13.420  420.389    1.187    0.033    0.435    0.061    0.353   24.198    6.745
     13.430  419.119    1.172    0.100    0.426    0.106    0.546   24.599    6.331
     13.440  415.148    1.217    0.067    0.363    0.080    0.705   23.601    6.549
     13.450  418.392    1.096    0.071    0.354    0.080    0.546   24.437    6.332
     13.460  416.686    1.141    0.060    0.205    0.106    0.531   23.031    6.331
     13.470  419.806    1.115    0.038    0.392    0.080    0.539   24.075    6.967
     13.480  418.747    1.240    0.109    0.281    0.133    0.459   24.241    6.963
     13.490  414.521    1.130    0.060    0.388    0.080    0.451   25.410    6.648
     13.500  419.240    1.331    0.060    0.345    0.053    0.747   23.878    6.811
     13.510  423.680    1.308    0.033    0.366    0.133    0.626   25.322    7.027
     13.520  416.127    1.206    0.033    0.366    0.027    0.713   24.330    6.219
     13.530  415.359    1.361    0.033    0.354    0.053    0.668   23.742    6.882
     13.540  411.908    1.293    0.098    0.366    0.053    0.758   23.719    6.089
     13.550  412.609    1.220    0.033    0.294    0.027    0.592   24.634    6.384
     13.560  417.356    1.475    0.000    0.287    0.080    0.679   24.979    6.449
     13.570  415.118    1.436    0.033    0.328    0.080    0.512   23.615    6.280
     13.580  413.909    1.248    0.094    0.335    0.106    0.618   23.624    6.467
     13.590  418.225    1.069    0.098    0.388    0.053    0.584   24.423    6.406
     13.600  416.217    1.399    0.053    0.328    0.080    0.485   24.189    6.496
     13.610  417.158    1.213    0.071    0.301    0.080    0.687   23.312    6.177
     13.620  416.731    1.168    0.100    0.354    0.053    0.861   23.735    6.141
     13.630  417.363    0.914    0.033    0.354    0.027    0.705   24.547    6.342
     13.640  419.658    0.937    0.060    0.388    0.117    0.679   24.311    6.401
     13.650  419.853    1.035    0.060    0.361    0.064    0.690   24.784    6.175
     13.660  423.302    1.035    0.033    0.261    0.053    0.705   24.698    5.898
     13.670  419.143    1.202    0.067    0.201    0.053    0.770   25.522    5.776
     13.680  416.244    1.149    0.120    0.328    0.053    0.512   24.451    5.631
     13.690  413.902    1.028    0.120    0.361    0.027    0.504   24.849    5.557
     13.700  415.434    1.084    0.038    0.261    0.053    0.698   26.032    6.022
     13.710  413.443    1.206    0.067    0.194    0.080    0.565   25.160    5.533
     13.720  414.047    1.126    0.131    0.354    0.125    0.592   25.532    6.049
     13.730  414.981    1.126    0.131    0.268    0.053    0.592   25.118    5.707
     13.740  414.522    1.183    0.067    0.328    0.080    0.485   24.549    6.335
     13.750  418.368    1.148    0.124    0.354    0.080    0.618   24.447    5.837
     13.760  411.348    1.160    0.100    0.335    0.106    0.618   24.260    5.463
     13.770  414.581    1.153    0.033    0.287    0.053    0.592   25.152    5.610
     13.780  414.472    1.123    0.105    0.325    0.133    0.759   24.463    5.694
     13.790  409.245    0.982    0.060    0.354    0.091    0.550   23.661    6.214
     13.800  413.434    1.289    0.127    0.294    0.080    0.629   25.017    6.114
     13.810  412.317    1.433    0.094    0.354    0.080    0.539   25.384    6.339
     13.820  412.488    1.338    0.033    0.474    0.080    0.599   24.831    6.273
     13.830  409.313    1.047    0.038    0.421    0.080    0.679   24.461    5.844
     13.840  413.398    1.012    0.067    0.388    0.080    0.664   25.354    5.853
     13.850  412.527    1.202    0.131    0.328    0.053    0.743   25.823    5.986
     13.860  415.341    1.168    0.127    0.414    0.106    0.759   26.064    5.953
     13.870  416.251    1.361    0.127    0.421    0.027    0.618   26.235    5.748
     13.880  412.179    1.350    0.060    0.301    0.144    0.626   24.858    5.490
     13.890  412.741    1.320    0.067    0.402    0.080    0.675   25.825    5.717
     13.900  415.087    1.467    0.060    0.421    0.080    0.759   25.562    6.091
     13.910  415.011    1.399    0.098    0.388    0.106    0.648   25.639    5.995
     13.920  415.870    1.274    0.033    0.328    0.027    0.610   25.331    6.430
     13.930  416.258    1.248    0.094    0.395    0.027    0.664   25.119    5.952
     13.940  418.193    1.096    0.105    0.466    0.053    0.660   25.131    5.600
     13.950  416.888    1.115    0.094    0.332    0.080    0.823   25.461    6.829
     13.960  415.575    1.164    0.127    0.428    0.053    0.682   26.292    6.453
     13.970  417.085    1.069    0.033    0.328    0.117    0.679   25.155    6.301
     13.980  413.238    0.937    0.033    0.354    0.133    0.671   25.865    6.343
     13.990  412.089    1.282    0.038    0.421    0.080    0.520   25.174    7.029
     14.000  410.768    1.123    0.060    0.332    0.117    0.660   24.536    6.402
     14.010  418.392    1.062    0.105    0.421    0.080    0.485   25.359    6.281
     14.020  413.611    1.115    0.098    0.348    0.080    0.671   25.304    6.213
     14.030  418.411    1.206    0.060    0.388    0.053    0.755   24.745    6.290
     14.040  414.810    1.043    0.060    0.294    0.080    0.618   25.258    6.354
     14.050  413.228    1.179    0.067    0.335    0.053    0.740   24.212    6.543
     14.060  415.844    1.134    0.094    0.395    0.053    0.747   25.259    6.755
     14.070  416.727    1.255    0.105    0.294    0.053    0.705   23.728    6.824
     14.080  410.027    0.937    0.071    0.466    0.053    0.732   23.551    6.561
     14.090  412.878    0.956    0.100    0.335    0.106    0.618   24.180    6.594
     14.100  412.572    1.221    0.000    0.328    0.080    0.660   24.986    6.305
     14.110  411.922    1.123    0.067    0.361    0.053    0.698   24.207    6.491
     14.120  413.892    1.096    0.033    0.328    0.027    0.618   24.638    6.357
     14.130  413.830    1.020    0.127    0.414    0.053    0.626   24.569    5.544
     14.140  415.043    1.240    0.033    0.287    0.027    0.531   25.264    5.949
     14.150  412.385    0.982    0.094    0.321    0.087    0.599   25.200    6.160
     14.160  411.724    1.107    0.033    0.354    0.106    0.584   24.544    6.371
     14.170  414.018    1.062    0.067    0.388    0.053    0.618   24.430    6.487
     14.180  414.024    1.080    0.033    0.301    0.053    0.493   25.824    6.080
     14.190  416.218    1.020    0.067    0.328    0.080    0.478   25.177    6.098
     14.200  406.849    0.956    0.100    0.328    0.106    0.747   24.497    5.624
     14.210  412.347    1.035    0.060    0.348    0.027    0.565   25.227    6.126
     14.220  411.640    1.126    0.067    0.287    0.027    0.645   24.716    6.016
     14.230  410.230    1.016    0.033    0.381    0.027    0.557   24.866    5.547
     14.240  413.585    1.168    0.067    0.354    0.080    0.512   24.713    5.822
     14.250  415.016    1.395    0.067    0.332    0.053    0.485   25.088    6.589
     14.260  416.133    1.058    0.067    0.459    0.053    0.664   24.578    6.489
     14.270  414.495    1.088    0.067    0.488    0.000    0.459   24.088    5.974
     14.280  415.843    1.316    0.067    0.321    0.091    0.459   25.179    6.548
     14.290  415.886    1.069    0.033    0.354    0.053    0.679   25.641    6.599
     14.300  414.321    1.141    0.067    0.294    0.027    0.485   25.827    6.288
     14.310  415.292    1.202    0.094    0.421    0.106    0.478   25.064    5.805
     14.320  417.099    0.918    0.033    0.421    0.106    0.565   25.754    5.758
     14.330  415.556    1.035    0.060    0.388    0.106    0.592   26.181    5.692
     14.340  414.016    1.009    0.033    0.488    0.053    0.709   24.887    5.568
     14.350  412.749    1.073    0.033    0.335    0.080    0.668   25.760    5.726
     14.360  416.252    1.043    0.105    0.388    0.080    0.501   26.257    5.980
     14.370  414.930    1.236    0.067    0.361    0.140    0.732   25.369    6.049
     14.380  420.728    1.152    0.033    0.335    0.080    0.660   26.051    6.353
     14.390  414.649    1.308    0.067    0.328    0.080    0.668   25.961    5.963
     14.400  416.540    0.990    0.094    0.421    0.027    0.687   25.778    6.621
     14.410  411.822    1.100    0.033    0.287    0.080    0.652   24.976    6.250
     14.420  413.645    0.967    0.000    0.440    0.080    0.607   24.874    5.893
     14.430  418.630    1.041    0.105    0.294    0.114    0.740   24.609    5.996
     14.440  413.995    1.285    0.060    0.486    0.080    0.835   24.734    5.811
     14.450  414.714    1.399    0.067    0.515    0.064    0.816   24.705    5.716
     14.460  416.629    1.251    0.033    0.361    0.106    0.846   25.339    6.321
     14.470  416.847    1.141    0.087    0.361    0.080    0.755   25.787    5.496
     14.480  416.489    1.168    0.067    0.452    0.080    0.774   24.619    5.594
     14.490  414.810    1.281    0.060    0.354    0.080    0.512   24.063    5.730
     14.500  416.508    1.248    0.094    0.321    0.053    0.694   25.137    5.544
     14.510  411.618    1.232    0.033    0.428    0.080    0.671   24.632    5.861
     14.520  416.094    1.195    0.060    0.354    0.027    0.698   24.010    5.751
     14.530  416.441    1.209    0.033    0.392    0.038    0.573   23.935    5.885
     14.540  414.036    1.206    0.120    0.395    0.053    0.504   23.490    5.769
     14.550  417.078    1.248    0.067    0.459    0.053    0.440   23.789    5.417
     14.560  414.443    1.179    0.033    0.455    0.027    0.527   23.904    5.650
     14.570  411.817    1.232    0.105    0.428    0.080    0.565   24.015    6.113
     14.580  412.152    1.354    0.071    0.335    0.133    0.599   24.597    5.936
     14.590  412.687    1.267    0.060    0.328    0.080    0.599   24.063    5.540
     14.600  414.052    1.414    0.067    0.361    0.106    0.467   25.152    5.512
     14.610  413.455    1.289    0.033    0.272    0.080    0.580   24.815    5.811
     14.620  411.163    1.115    0.127    0.341    0.106    0.561   24.455    5.741
     14.630  410.780    1.248    0.169    0.366    0.080    0.626   23.906    5.441
     14.640  414.538    1.210    0.067    0.314    0.080    0.641   23.928    5.338
     14.650  413.392    1.202    0.098    0.399    0.133    0.512   24.595    5.325
     14.660  415.137    1.195    0.067    0.343    0.080    0.607   25.222    5.912
     14.670  415.643    1.339    0.127    0.232    0.080    0.440   25.155    5.283
     14.680  415.573    1.160    0.120    0.299    0.106    0.504   25.723    6.033
     14.690  413.450    1.069    0.060    0.299    0.053    0.690   24.184    6.152
     14.700  412.384    1.141    0.067    0.299    0.106    0.474   24.661    5.837
     14.710  414.073    1.035    0.067    0.268    0.080    0.406   23.789    6.195
     14.720  413.727    1.149    0.067    0.294    0.106    0.406   25.007    5.659
     14.730  412.992    1.100    0.033    0.285    0.106    0.520   24.701    5.278
     14.740  411.219    1.240    0.060    0.232    0.080    0.497   23.941    5.814
     14.750  415.139    1.133    0.120    0.377    0.133    0.440   24.426    5.318
     14.760  413.996    1.361    0.067    0.395    0.114    0.668   24.622    5.356
     14.770  416.477    1.051    0.100    0.354    0.106    0.520   24.399    5.294
     14.780  410.794    1.035    0.094    0.361    0.106    0.520   24.525    5.633
     14.790  415.221    1.259    0.067    0.361    0.106    0.610   24.856    5.582
     14.800  413.912    1.248    0.067    0.354    0.080    0.607   24.124    5.547
     14.810  415.050    1.206    0.100    0.294    0.053    0.584   24.253    5.854
     14.820  416.368    1.217    0.033    0.428    0.117    0.740   24.427    6.131
     14.830  416.727    1.134    0.033    0.368    0.053    0.493   24.801    6.178
     14.840  412.021    1.255    0.094    0.328    0.106    0.721   24.442    5.761
     14.850  413.663    0.884    0.067    0.261    0.080    0.557   23.547    6.085
     14.860  411.786    1.202    0.067    0.361    0.152    0.539   23.492    5.593
     14.870  413.607    1.259    0.033    0.366    0.106    0.565   22.689    5.667
     14.880  416.568    1.232    0.060    0.331    0.140    0.599   24.168    5.824
     14.890  416.458    1.338    0.060    0.388    0.129    0.607   23.838    5.856
     14.900  412.427    1.047    0.033    0.484    0.106    0.668   23.739    5.136
     14.910  412.927    1.047    0.067    0.345    0.080    0.687   23.972    6.250
     14.920  417.772    1.134    0.138    0.452    0.080    0.705   24.920    5.836
     14.930  411.494    1.259    0.033    0.293    0.091    0.652   24.656    5.924
     14.940  412.475    1.361    0.087    0.491    0.114    0.599   23.971    6.049
     14.950  409.496    1.016    0.033    0.412    0.087    0.705   24.850    6.174
     14.960  417.161    1.259    0.033    0.405    0.106    0.660   25.398    6.092
     14.970  416.686    1.001    0.060    0.371    0.080    0.565   24.589    6.342
     14.980  414.842    0.993    0.060    0.458    0.080    0.584   25.217    6.363
     14.990  411.679    0.982    0.067    0.367    0.080    0.645   24.926    6.209
     15.000  411.507    0.990    0.033    0.496    0.064    0.459   25.280    6.353
     15.010  416.157    1.244    0.027    0.458    0.053    0.592   24.773    5.692
     15.020  411.697    1.134    0.033    0.465    0.027    0.398   25.446    5.870
     15.030  415.388    1.115    0.000    0.402    0.027    0.432   25.387    6.425
     15.040  414.763    1.035    0.027    0.367    0.053    0.485   25.202    6.292
     15.050  415.955    1.232    0.000    0.401    0.053    0.546   25.393    6.704
     15.060  415.712    1.096    0.000    0.381    0.064    0.406   25.813    6.252
     15.070  415.580    1.062    0.000    0.194    0.000    0.440   25.301    6.270
     15.080  413.953    1.088    0.027    0.261    0.080    0.539   24.595    6.768
     15.090  415.130    1.073    0.067    0.234    0.027    0.645   25.505    6.541
     15.100  414.616    1.172    0.000    0.325    0.000    0.398   25.123    7.336
     15.110  415.601    1.047    0.033    0.294    0.027    0.633   24.667    6.478
     15.120  411.868    0.990    0.094    0.373    0.053    0.504   24.506    6.437
     15.130  417.032    1.123    0.067    0.299    0.053    0.554   24.639    6.892
     15.140  412.138    1.100    0.027    0.234    0.053    0.520   24.313    6.648
     15.150  413.054    0.876    0.033    0.198    0.027    0.459   23.903    5.849
     15.160  411.124    0.993    0.033    0.232    0.000    0.599   25.047    6.190
     15.170  415.543    0.937    0.000    0.314    0.053    0.599   24.205    6.290
     15.180  417.000    0.910    0.000    0.268    0.027    0.557   23.925    6.560
     15.190  415.745    0.956    0.000    0.160    0.027    0.573   25.031    6.579
     15.200  414.630    0.883    0.000    0.201    0.000    0.512   25.122    6.242
     15.210  412.058    1.077    0.094    0.167    0.053    0.546   24.579    6.222
     15.220  416.552    1.213    0.033    0.261    0.027    0.265   24.649    5.756
     15.230  416.480    1.195    0.000    0.299    0.027    0.319   24.402    5.956
     15.240  411.919    0.937    0.000    0.381    0.027    0.512   25.400    6.040
     15.250  409.262    1.115    0.067    0.306    0.000    0.459   24.297    5.933
     15.260  416.960    1.312    0.033    0.263    0.027    0.573   24.352    6.244
     15.270  414.540    1.062    0.033    0.325    0.064    0.546   24.903    6.342
     15.280  413.541    1.123    0.000    0.165    0.080    0.539   25.397    5.737
     15.290  412.673    1.282    0.027    0.269    0.027    0.766   24.972    5.839
     15.300  415.183    1.115    0.033    0.254    0.000    0.565   24.747    5.592
     15.310  413.447    1.062    0.027    0.265    0.034    0.573   24.190    5.846
     15.320  409.825    1.229    0.060    0.329    0.027    0.660   22.952    5.957
     15.330  415.522    1.149    0.000    0.332    0.087    0.520   24.596    6.403
     15.340  410.986    1.202    0.060    0.234    0.080    0.539   23.647    5.717
     15.350  414.955    1.096    0.000    0.294    0.061    0.626   25.087    5.966
     15.360  416.635    1.149    0.000    0.265    0.091    0.573   24.341    5.995
     15.370  409.225    1.229    0.067    0.314    0.053    0.626   24.477    5.563
     15.380  412.982    1.255    0.033    0.392    0.053    0.539   24.750    6.266
     15.390  412.019    1.346    0.120    0.441    0.053    0.432   24.729    5.751
     15.400  409.840    1.141    0.000    0.294    0.053    0.406   25.397    6.093
     15.410  412.762    1.255    0.094    0.299    0.140    0.345   24.665    6.105
     15.420  415.808    1.107    0.033    0.328    0.027    0.592   25.315    6.034
     15.430  412.739    0.910    0.071    0.268    0.106    0.539   24.687    6.308
     15.440  417.263    1.183    0.060    0.299    0.117    0.546   25.800    5.985
     15.450  414.743    1.100    0.033    0.325    0.027    0.345   25.680    5.795
     15.460  412.125    1.035    0.033    0.239    0.080    0.580   24.946    5.873
     15.470  406.849    1.123    0.033    0.325    0.053    0.607   24.388    6.130
     15.480  411.970    1.100    0.033    0.306    0.080    0.459   23.916    5.727
     15.490  411.696    1.100    0.027    0.329    0.027    0.649   24.525    5.850
     15.500  408.061    0.876    0.000    0.239    0.027    0.523   24.354    5.780
     15.510  409.481    1.043    0.027    0.205    0.053    0.595   24.944    6.202
     15.520  409.317    1.244    0.000    0.281    0.027    0.539   24.731    6.287
     15.530  411.348    0.982    0.033    0.239    0.000    0.599   25.932    6.016
     15.540  412.551    1.100    0.033    0.239    0.053    0.485   25.491    6.196
     15.550  409.468    1.096    0.033    0.134    0.053    0.626   24.872    6.035
     15.560  414.384    1.009    0.000    0.201    0.106    0.546   25.451    6.194
     15.570  411.269    1.031    0.000    0.269    0.027    0.493   25.431    6.744
     15.580  410.469    1.107    0.000    0.299    0.053    0.592   24.702    6.628
     15.590  408.822    1.069    0.060    0.239    0.053    0.493   24.962    6.508
     15.600  407.412    1.229    0.000    0.239    0.027    0.440   24.910    6.375
     15.610  408.666    0.993    0.067    0.205    0.053    0.796   25.298    5.930
     15.620  411.229    1.202    0.000    0.332    0.091    0.565   24.927    6.202
     15.630  411.407    1.043    0.000    0.227    0.080    0.637   24.323    5.772
     15.640  409.127    1.062    0.027    0.272    0.080    0.599   24.142    5.964
     15.650  412.779    1.259    0.033    0.227    0.080    0.425   24.670    5.815
     15.660  411.965    1.137    0.000    0.287    0.000    0.633   24.731    5.720
     15.670  411.679    1.289    0.000    0.294    0.053    0.539   25.364    5.312
     15.680  412.107    1.058    0.067    0.261    0.027    0.406   24.163    6.457
     15.690  410.298    1.104    0.033    0.261    0.080    0.812   24.856    6.240
     15.700  409.767    1.115    0.033    0.366    0.027    0.546   23.851    6.241
     15.710  414.069    1.206    0.000    0.261    0.027    0.565   24.943    6.035
     15.720  409.597    1.107    0.033    0.272    0.053    0.512   24.474    6.225
     15.730  411.621    1.229    0.000    0.366    0.064    0.554   24.079    5.739
     15.740  412.948    1.149    0.000    0.299    0.080    0.554   24.681    5.537
     15.750  408.299    1.232    0.000    0.221    0.000    0.539   24.614    5.614
     15.760  413.628    1.221    0.033    0.293    0.053    0.545   24.720    5.494
     15.770  414.109    1.229    0.000    0.357    0.053    0.712   25.024    5.581
     15.780  413.124    1.434    0.000    0.364    0.027    0.626   24.338    5.445
     15.790  415.146    1.493    0.000    0.120    0.053    0.527   24.317    5.470
     15.800  412.348    1.255    0.000    0.311    0.053    0.565   24.320    6.011
     15.810  411.328    1.096    0.000    0.431    0.053    0.573   23.941    5.808
     15.820  415.278    1.282    0.033    0.414    0.027    0.492   24.426    6.160
     15.830  417.338    1.346    0.027    0.334    0.098    0.618   24.316    5.960
     15.840  414.086    1.255    0.060    0.338    0.080    0.425   23.766    5.984
     15.850  417.804    1.213    0.033    0.360    0.053    0.641   23.949    6.287
     15.860  411.137    1.312    0.000    0.334    0.000    0.546   23.551    6.479
     15.870  414.419    1.149    0.027    0.300    0.053    0.739   23.056    6.322
     15.880  412.653    1.346    0.000    0.338    0.027    0.580   23.609    6.185
     15.890  410.616    1.229    0.000    0.371    0.027    0.607   23.241    6.322
     15.900  415.696    1.141    0.027    0.371    0.027    0.633   23.140    6.403
     15.910  411.095    1.232    0.000    0.227    0.027    0.607   23.475    6.097
     15.920  410.016    1.100    0.033    0.268    0.080    0.545   23.190    5.848
     15.930  411.279    1.179    0.060    0.227    0.027    0.599   23.275    5.952
     15.940  414.891    1.293    0.027    0.268    0.106    0.747   22.997    5.741
     15.950  415.375    1.338    0.027    0.268    0.027    0.592   23.621    6.240
     15.960  413.951    1.248    0.000    0.414    0.053    0.689   23.768    6.272
     15.970  413.830    1.274    0.000    0.268    0.027    0.697   24.706    6.410
     15.980  411.987    1.195    0.000    0.160    0.027    0.838   25.168    6.099
     15.990  409.040    1.255    0.000    0.268    0.000    0.750   24.386    6.422
     16.000  412.532    1.229    0.027    0.239    0.027    0.671   24.359    6.478
     16.010  415.945    1.282    0.027    0.306    0.027    0.618   24.155    6.049
     16.020  412.749    1.206    0.027    0.335    0.027    0.520   24.033    6.057
     16.030  414.303    1.392    0.027    0.332    0.027    0.539   23.281    6.445
     16.040  411.654    1.179    0.094    0.261    0.053    0.807   23.817    6.146
     16.050  413.898    1.115    0.000    0.258    0.027    0.645   23.006    6.232
     16.060  411.090    1.088    0.060    0.227    0.027    0.667   23.102    5.621
     16.070  416.895    1.308    0.060    0.227    0.080    0.705   23.466    5.765
     16.080  416.350    1.229    0.060    0.167    0.053    0.717   23.450    6.133
     16.090  415.836    1.354    0.000    0.221    0.053    0.845   24.123    6.089
     16.100  412.192    1.274    0.027    0.261    0.106    0.633   23.298    6.178
     16.110  408.403    1.259    0.100    0.221    0.027    0.606   22.766    6.580
     16.120  413.065    1.339    0.000    0.254    0.027    0.754   24.177    6.534
     16.130  413.362    1.365    0.000    0.194    0.053    0.546   24.130    6.494
     16.140  415.325    1.285    0.000    0.221    0.053    0.633   24.719    6.354
     16.150  409.516    1.346    0.000    0.287    0.027    0.546   22.882    6.256
     16.160  417.510    1.274    0.000    0.160    0.053    0.645   23.299    6.185
     16.170  413.776    1.168    0.027    0.301    0.027    0.617   23.187    6.937
     16.180  411.222    1.168    0.060    0.321    0.053    0.520   23.019    6.159
     16.190  407.788    1.361    0.027    0.221    0.027    0.527   21.904    6.068
     16.200  412.330    1.259    0.027    0.395    0.027    0.520   23.241    6.451
     16.210  415.476    1.418    0.000    0.399    0.080    0.432   23.167    6.795
     16.220  408.514    1.293    0.000    0.361    0.027    0.432   22.982    6.528
     16.230  411.647    1.176    0.033    0.328    0.061    0.485   23.349    6.645
     16.240  409.426    1.464    0.000    0.261    0.114    0.432   23.268    6.563
     16.250  407.937    1.115    0.027    0.361    0.087    0.504   22.809    6.847
     16.260  407.619    1.532    0.067    0.448    0.053    0.751   22.522    5.897
     16.270  411.557    1.244    0.000    0.335    0.027    0.485   23.010    6.029
     16.280  410.528    1.415    0.000    0.239    0.027    0.512   23.523    6.237
     16.290  411.004    1.448    0.000    0.356    0.027    0.520   22.577    6.248
     16.300  411.690    1.285    0.033    0.459    0.053    0.539   23.049    6.761
     16.310  409.444    1.365    0.027    0.421    0.053    0.478   23.033    6.163
     16.320  415.494    1.479    0.000    0.405    0.027    0.372   22.882    6.395
     16.330  409.262    1.403    0.000    0.424    0.053    0.584   23.047    5.927
     16.340  408.634    1.255    0.033    0.447    0.053    0.565   22.829    5.522
     16.350  410.615    1.274    0.067    0.353    0.053    0.425   23.480    5.964
     16.360  408.234    1.365    0.067    0.381    0.053    0.425   22.980    5.847
     16.370  415.203    1.285    0.033    0.487    0.053    0.539   24.390    5.915
     16.380  415.354    1.505    0.067    0.480    0.053    0.557   24.060    6.246
     16.390  412.831    1.448    0.100    0.469    0.027    0.478   23.639    6.036
     16.400  412.770    1.259    0.033    0.261    0.080    0.531   23.459    5.946
     16.410  409.724    1.244    0.033    0.268    0.053    0.425   23.495    5.952
     16.420  413.077    1.009    0.033    0.328    0.087    0.539   24.054    5.992
     16.430  412.123    1.267    0.027    0.301    0.061    0.459   23.004    5.629
     16.440  412.670    1.195    0.000    0.268    0.106    0.539   23.114    6.213
     16.450  412.377    1.164    0.067    0.328    0.080    0.504   24.199    6.075
     16.460  413.538    1.327    0.033    0.194    0.080    0.626   24.688    6.044
     16.470  414.421    1.100    0.100    0.294    0.061    0.584   24.644    5.938
     16.480  409.946    1.176    0.094    0.120    0.091    0.592   23.809    6.200
     16.490  412.724    1.270    0.000    0.294    0.061    0.637   23.799    6.280
     16.500  408.006    1.126    0.033    0.265    0.061    0.531   23.363    6.385
     16.510  408.862    1.035    0.027    0.345    0.087    0.611   23.023    5.518
     16.520  409.517    1.293    0.027    0.261    0.080    0.485   22.172    6.290
     16.530  408.992    1.471    0.033    0.361    0.027    0.451   23.947    6.355
     16.540  408.741    1.331    0.027    0.194    0.027    0.531   21.368    6.095
     16.550  412.821    1.464    0.033    0.428    0.034    0.425   23.241    6.481
     16.560  407.402    1.096    0.027    0.167    0.027    0.584   22.812    6.098
     16.570  408.872    1.153    0.033    0.227    0.053    0.687   23.412    6.494
     16.580  409.484    1.267    0.033    0.261    0.053    0.652   22.367    6.440
     16.590  406.985    1.346    0.000    0.314    0.087    0.611   23.121    6.102
     16.600  407.083    1.232    0.000    0.281    0.053    0.576   23.032    5.634
     16.610  409.273    1.301    0.027    0.294    0.027    0.565   22.717    6.617
     16.620  409.141    1.388    0.033    0.388    0.000    0.626   22.857    6.746
     16.630  407.448    1.376    0.000    0.254    0.027    0.618   22.734    6.258
     16.640  408.311    1.176    0.060    0.281    0.053    0.557   22.426    6.567
     16.650  403.434    1.009    0.033    0.335    0.027    0.523   22.534    5.750
     16.660  408.284    1.153    0.027    0.227    0.080    0.557   22.208    5.882
     16.670  408.393    1.096    0.000    0.134    0.027    0.478   22.663    5.823
     16.680  407.264    1.263    0.033    0.265    0.080    0.618   22.835    5.815
     16.690  407.142    0.929    0.000    0.361    0.053    0.599   22.351    5.906
     16.700  406.653    1.073    0.000    0.292    0.027    0.451   22.897    6.651
     16.710  407.117    0.982    0.067    0.194    0.061    0.645   22.408    6.299
     16.720  410.056    1.009    0.060    0.301    0.027    0.508   24.016    6.835
     16.730  411.007    1.179    0.000    0.354    0.027    0.398   23.663    6.793
     16.740  409.166    1.168    0.027    0.198    0.053    0.432   22.413    6.053
     16.750  410.524    1.123    0.027    0.321    0.038    0.372   23.809    6.544
     16.760  412.537    1.164    0.060    0.268    0.080    0.372   23.942    6.248
     16.770  414.187    1.126    0.000    0.426    0.114    0.425   23.730    6.461
     16.780  411.017    1.073    0.000    0.462    0.000    0.478   22.720    5.767
     16.790  415.433    0.929    0.033    0.299    0.027    0.573   24.782    6.097
     16.800  410.737    1.251    0.000    0.388    0.053    0.633   24.315    6.554
     16.810  407.847    1.115    0.000    0.268    0.114    0.425   24.402    6.583
     16.820  408.512    1.206    0.027    0.354    0.027    0.618   23.067    6.366
     16.830  408.661    1.285    0.100    0.265    0.053    0.440   23.725    6.788
     16.840  409.613    1.308    0.000    0.332    0.053    0.565   23.319    6.504
     16.850  410.961    1.088    0.067    0.234    0.053    0.372   23.554    7.042
     16.860  408.412    1.153    0.000    0.332    0.087    0.542   23.793    6.162
     16.870  410.732    1.213    0.000    0.232    0.027    0.451   25.172    6.340
     16.880  409.700    1.088    0.000    0.306    0.053    0.516   23.949    6.378
     16.890  409.395    1.020    0.000    0.299    0.027    0.398   24.214    6.820
     16.900  407.000    1.255    0.000    0.265    0.061    0.425   23.418    6.363
     16.910  409.194    1.069    0.027    0.261    0.053    0.565   24.517    6.143
     16.920  408.339    1.062    0.067    0.287    0.027    0.451   24.395    6.522
     16.930  412.941    1.285    0.094    0.368    0.053    0.584   24.428    6.530
     16.940  411.317    0.903    0.033    0.268    0.027    0.569   24.361    6.296
     16.950  412.667    1.179    0.000    0.321    0.091    0.459   24.285    6.402
     16.960  409.821    1.123    0.027    0.234    0.038    0.398   22.934    6.368
     16.970  409.076    1.073    0.027    0.321    0.027    0.425   23.761    6.920
     16.980  414.837    1.255    0.000    0.287    0.061    0.489   24.343    6.518
     16.990  407.883    1.176    0.000    0.388    0.027    0.565   23.608    6.131
     17.000  409.859    1.255    0.000    0.287    0.061    0.212   23.496    6.420
     17.010  410.942    1.141    0.033    0.328    0.034    0.379   25.062    6.071
     17.020  413.969    1.035    0.033    0.381    0.053    0.405   24.683    6.263
     17.030  412.412    1.126    0.000    0.388    0.027    0.492   24.405    6.508
     17.040  408.694    1.096    0.033    0.234    0.027    0.451   23.928    6.830
     17.050  415.823    1.259    0.027    0.361    0.053    0.539   23.744    6.564
     17.060  407.700    0.982    0.033    0.361    0.027    0.511   24.403    6.709
     17.070  411.081    1.179    0.033    0.261    0.027    0.584   24.351    6.408
     17.080  410.007    1.206    0.033    0.388    0.027    0.451   24.212    6.084
     17.090  415.468    0.982    0.033    0.328    0.027    0.345   24.152    6.371
     17.100  410.851    1.096    0.000    0.395    0.114    0.372   24.095    6.150
     17.110  408.414    1.088    0.000    0.399    0.027    0.485   23.360    5.836
     17.120  410.247    1.069    0.033    0.321    0.000    0.648   23.094    6.603
     17.130  411.162    1.179    0.033    0.274    0.027    0.478   23.217    6.131
     17.140  407.555    1.141    0.000    0.287    0.053    0.478   23.151    6.653
     17.150  410.662    1.168    0.033    0.205    0.027    0.573   23.801    6.188
     17.160  413.343    1.399    0.027    0.261    0.087    0.432   23.545    6.191
     17.170  413.115    1.259    0.000    0.227    0.061    0.353   24.311    6.136
     17.180  409.956    1.134    0.033    0.194    0.053    0.531   23.518    5.879
     17.190  409.272    1.221    0.027    0.294    0.027    0.459   23.825    6.148
     17.200  407.822    1.232    0.000    0.361    0.053    0.576   24.624    5.982
     17.210  409.242    1.221    0.000    0.265    0.027    0.565   23.307    5.935
     17.220  410.198    1.176    0.033    0.194    0.027    0.485   23.272    6.012
     17.230  410.635    1.323    0.033    0.294    0.027    0.512   22.935    6.514
     17.240  410.169    1.157    0.033    0.301    0.027    0.489   23.698    6.627
     17.250  406.862    1.096    0.033    0.261    0.027    0.618   22.877    5.949
     17.260  402.819    1.168    0.033    0.201    0.027    0.550   23.113    5.999
     17.270  405.534    1.137    0.000    0.354    0.053    0.565   22.378    5.698
     17.280  410.188    1.388    0.033    0.294    0.027    0.345   23.755    6.961
     17.290  406.138    1.088    0.033    0.227    0.053    0.467   22.375    6.395
     17.300  407.998    1.217    0.000    0.261    0.027    0.485   23.150    6.149
     17.310  407.199    1.115    0.094    0.221    0.053    0.485   23.209    6.352
     17.320  412.200    1.255    0.094    0.314    0.027    0.432   23.797    6.689
     17.330  409.955    1.410    0.033    0.287    0.087    0.565   23.488    7.154
     17.340  411.089    1.149    0.033    0.452    0.053    0.546   23.102    6.605
     17.350  409.591    1.088    0.000    0.354    0.061    0.637   22.941    6.824
     17.360  408.322    1.274    0.033    0.388    0.053    0.478   23.495    6.590
     17.370  410.189    1.168    0.033    0.254    0.027    0.531   23.791    6.642
     17.380  405.636    1.179    0.000    0.352    0.061    0.504   24.026    6.447
     17.390  407.028    1.308    0.000    0.321    0.027    0.345   22.799    6.792
     17.400  410.900    1.149    0.000    0.328    0.000    0.467   23.495    6.770
     17.410  405.090    1.232    0.033    0.287    0.027    0.493   22.719    6.842
     17.420  408.853    1.255    0.000    0.094    0.053    0.573   23.467    6.607
     17.430  409.646    1.229    0.067    0.194    0.027    0.739   22.755    7.064
     17.440  408.430    1.187    0.027    0.354    0.140    0.633   22.831    6.445
     17.450  407.965    1.301    0.060    0.221    0.140    0.520   23.371    6.806
     17.460  412.325    1.335    0.098    0.261    0.061    0.493   23.627    6.466
     17.470  411.419    1.350    0.060    0.100    0.027    0.512   23.771    6.426
     17.480  409.646    1.259    0.033    0.254    0.087    0.451   23.187    6.274
     17.490  406.997    1.149    0.060    0.247    0.087    0.603   23.616    6.439
     17.500  406.715    1.141    0.000    0.194    0.114    0.451   23.523    6.270
     17.510  412.221    1.115    0.000    0.388    0.114    0.425   23.311    6.285
     17.520  410.932    1.240    0.067    0.234    0.080    0.379   23.551    6.548
     17.530  408.590    1.137    0.067    0.227    0.061    0.554   24.043    6.592
     17.540  407.440    1.259    0.033    0.287    0.140    0.641   24.196    6.519
     17.550  405.145    1.217    0.000    0.160    0.053    0.576   22.721    6.533
     17.560  407.439    1.297    0.033    0.338    0.080    0.512   22.855    6.570
     17.570  406.941    1.388    0.027    0.363    0.114    0.592   23.104    6.504
     17.580  406.128    1.350    0.027    0.268    0.080    0.372   23.268    6.458
     17.590  409.451    1.320    0.094    0.239    0.087    0.607   23.077    6.277
     17.600  406.146    1.229    0.027    0.363    0.080    0.459   23.013    6.679
     17.610  407.666    1.392    0.060    0.232    0.027    0.599   23.526    6.309
     17.620  406.257    1.308    0.027    0.332    0.140    0.728   23.321    6.346
     17.630  407.251    1.339    0.027    0.301    0.087    0.398   23.527    7.053
     17.640  409.018    1.376    0.027    0.261    0.061    0.425   23.493    6.864
     17.650  407.887    1.229    0.033    0.201    0.053    0.372   22.881    6.539
     17.660  410.284    1.259    0.067    0.354    0.053    0.500   22.357    6.718
     17.670  410.755    1.232    0.094    0.435    0.087    0.520   23.336    6.769
     17.680  408.642    1.301    0.127    0.421    0.080    0.554   23.119    6.381
     17.690  402.853    1.380    0.000    0.361    0.027    0.459   22.792    6.302
     17.700  403.618    1.392    0.060    0.335    0.091    0.599   22.732    5.994
     17.710  401.938    1.259    0.060    0.328    0.080    0.539   22.303    5.652
     17.720  403.222    1.115    0.098    0.301    0.053    0.557   22.502    6.276
     17.730  405.390    1.134    0.033    0.328    0.061    0.372   22.837    6.132
     17.740  406.828    1.047    0.033    0.268    0.087    0.425   22.694    6.029
     17.750  406.043    1.229    0.060    0.359    0.114    0.573   21.447    6.347
     17.760  406.491    1.244    0.067    0.261    0.114    0.607   22.934    6.567
     17.770  408.963    1.221    0.060    0.354    0.114    0.520   22.374    6.604
     17.780  406.910    1.445    0.027    0.352    0.061    0.629   22.289    6.768
     17.790  405.732    1.468    0.033    0.435    0.080    0.516   23.414    7.151
     17.800  407.596    1.335    0.094    0.469    0.027    0.645   23.475    6.737
     17.810  409.603    1.149    0.033    0.469    0.027    0.705   24.269    6.451
     17.820  409.796    1.217    0.033    0.388    0.087    0.565   23.808    6.504
     17.830  410.163    1.278    0.100    0.395    0.114    0.618   24.344    6.182
     17.840  407.479    1.020    0.033    0.402    0.061    0.652   23.664    5.700
     17.850  410.998    1.153    0.033    0.435    0.000    0.633   22.866    6.062
     17.860  412.633    1.225    0.000    0.335    0.053    0.633   23.848    6.033
     17.870  407.742    1.288    0.000    0.366    0.061    0.675   23.794    6.238
     17.880  410.437    1.062    0.033    0.354    0.061    0.766   23.992    6.266
     17.890  408.863    1.346    0.033    0.469    0.061    0.573   23.475    6.710
     17.900  409.847    1.213    0.033    0.462    0.027    0.599   23.681    6.601
     17.910  413.175    1.164    0.000    0.495    0.027    0.687   24.212    6.425
     17.920  415.059    0.937    0.067    0.529    0.027    0.539   23.849    6.421
     17.930  413.761    1.255    0.067    0.395    0.027    0.618   24.728    6.829
     17.940  413.545    1.452    0.000    0.502    0.034    0.565   25.242    6.658
     17.950  414.918    1.232    0.060    0.469    0.000    0.652   24.410    6.625
     17.960  414.575    1.202    0.033    0.435    0.034    0.592   24.245    5.986
     17.970  413.075    1.115    0.033    0.633    0.027    0.645   24.375    5.701
     17.980  415.585    1.270    0.067    0.738    0.053    0.849   24.265    5.842
     17.990  411.772    1.088    0.033    0.469    0.061    0.671   23.823    5.964
     18.000  407.877    1.195    0.027    0.533    0.106    0.592   23.354    5.885
     18.010  411.854    1.274    0.033    0.502    0.125    0.565   23.766    6.739
     18.020  412.977    1.335    0.071    0.469    0.053    0.546   24.097    6.339
     18.030  415.829    1.047    0.067    0.751    0.027    0.837   24.277    5.910
     18.040  411.121    1.195    0.033    0.600    0.027    0.520   23.033    6.320
     18.050  410.669    1.062    0.060    0.834    0.027    0.599   24.438    5.953
     18.060  409.793    0.876    0.000    0.596    0.000    0.489   23.191    5.642
     18.070  410.926    1.096    0.000    0.548    0.000    0.538   23.225    6.304
     18.080  410.206    1.153    0.000    0.395    0.027    0.565   22.644    6.126
     18.090  408.538    1.062    0.000    0.507    0.027    0.641   23.333    6.198
     18.100  406.851    1.202    0.000    0.529    0.053    0.458   21.681    6.523
     18.110  409.928    1.195    0.060    0.502    0.053    0.554   22.901    6.227
     18.120  412.413    1.016    0.027    0.440    0.053    0.467   22.738    6.054
     18.130  407.080    1.149    0.000    0.502    0.027    0.470   22.208    5.714
     18.140  409.519    1.168    0.094    0.533    0.080    0.694   22.658    6.007
     18.150  410.774    1.088    0.000    0.636    0.027    0.660   22.269    6.088
     18.160  409.126    1.213    0.033    0.589    0.053    0.626   23.394    5.533
     18.170  405.094    1.327    0.033    0.603    0.053    0.626   23.597    5.513
     18.180  409.674    1.069    0.038    0.502    0.027    0.512   23.335    5.808
     18.190  406.947    1.100    0.033    0.723    0.053    0.520   22.811    6.073
     18.200  411.759    1.069    0.033    0.649    0.027    0.546   24.531    5.579
     18.210  411.236    1.229    0.000    0.589    0.027    0.679   23.191    6.039
     18.220  410.874    1.153    0.000    0.440    0.053    0.626   23.083    5.708
     18.230  412.802    1.126    0.067    0.536    0.053    0.660   24.862    6.027
     18.240  411.002    1.259    0.172    0.607    0.027    0.687   23.722    5.872
     18.250  407.826    1.248    0.000    0.402    0.027    0.846   23.205    5.839
     18.260  408.435    1.229    0.000    0.495    0.053    0.557   22.943    5.689
     18.270  411.418    1.123    0.067    0.573    0.053    0.679   23.089    5.932
     18.280  410.367    1.149    0.000    0.536    0.106    0.607   22.217    5.640
     18.290  410.296    1.115    0.067    0.567    0.027    0.459   23.366    5.311
     18.300  410.436    1.229    0.067    0.533    0.053    0.565   22.977    6.198
     18.310  409.124    1.202    0.033    0.469    0.027    0.637   22.611    5.904
     18.320  408.999    1.248    0.033    0.522    0.027    0.618   23.240    5.764
     18.330  407.775    1.141    0.067    0.500    0.000    0.698   23.518    5.941
     18.340  404.748    1.176    0.033    0.502    0.027    0.504   22.750    5.610
     18.350  409.954    1.088    0.100    0.462    0.000    0.512   23.021    5.759
     18.360  408.834    1.282    0.160    0.529    0.000    0.626   22.434    6.167
     18.370  407.235    1.229    0.033    0.469    0.027    0.671   22.646    6.119
     18.380  411.411    1.267    0.000    0.502    0.000    0.717   23.331    5.939
     18.390  407.212    1.009    0.000    0.703    0.053    0.504   22.511    6.047
     18.400  410.121    1.062    0.033    0.495    0.061    0.432   23.024    5.496
     18.410  411.388    1.123    0.094    0.529    0.114    0.520   23.457    6.092
     18.420  410.209    1.285    0.000    0.473    0.027    0.504   22.610    5.872
     18.430  405.678    1.115    0.027    0.462    0.027    0.679   22.396    6.316
     18.440  407.712    1.115    0.000    0.502    0.027    0.618   22.670    5.977
     18.450  408.609    1.213    0.033    0.656    0.000    0.545   23.069    5.752
     18.460  410.856    1.270    0.033    0.596    0.027    0.618   23.156    5.851
     18.470  410.973    1.445    0.067    0.495    0.000    0.713   23.662    5.931
     18.480  404.427    1.221    0.000    0.529    0.000    0.599   22.841    6.312
     18.490  411.823    1.248    0.000    0.450    0.000    0.645   23.072    5.791
     18.500  405.866    1.267    0.000    0.335    0.027    0.770   22.032    5.698
     18.510  406.483    1.221    0.000    0.335    0.000    0.599   23.198    5.900
     18.520  409.212    1.312    0.033    0.366    0.027    0.406   23.431    6.077
     18.530  411.754    1.308    0.000    0.354    0.053    0.462   22.094    5.756
     18.540  409.325    1.415    0.100    0.435    0.027    0.611   22.483    5.904
     18.550  408.300    1.308    0.033    0.421    0.027    0.713   22.065    6.212
     18.560  407.810    1.160    0.000    0.254    0.027    0.546   22.922    6.177
     18.570  411.297    1.096    0.060    0.357    0.027    0.599   22.191    5.887
     18.580  412.225    1.096    0.067    0.325    0.080    0.679   22.757    6.059
     18.590  408.621    1.206    0.000    0.437    0.053    0.493   23.276    6.203
     18.600  405.414    1.168    0.027    0.368    0.140    0.485   22.001    6.320
     18.610  406.228    1.190    0.000    0.318    0.053    0.501   23.035    6.058
     18.620  408.349    1.456    0.067    0.431    0.034    0.467   22.472    5.540
     18.630  407.662    1.176    0.027    0.221    0.053    0.520   22.627    5.886
     18.640  408.813    1.176    0.000    0.234    0.000    0.531   21.593    6.245
     18.650  409.739    1.331    0.000    0.325    0.027    0.531   22.883    6.052
     18.660  409.441    1.141    0.033    0.420    0.000    0.531   22.197    6.003
     18.670  415.613    1.267    0.000    0.419    0.027    0.432   24.078    6.289
     18.680  412.477    1.195    0.000    0.593    0.027    0.531   22.849    6.531
     18.690  407.266    1.221    0.000    0.515    0.053    0.512   21.888    6.467
     18.700  405.647    1.195    0.000    0.325    0.053    0.569   22.557    6.005
     18.710  406.578    1.297    0.033    0.292    0.027    0.531   22.584    5.881
     18.720  409.691    1.285    0.000    0.392    0.027    0.360   22.456    6.034
     18.730  408.091    1.278    0.000    0.318    0.000    0.398   21.950    6.171
     18.740  405.911    1.361    0.000    0.299    0.027    0.319   22.357    5.699
     18.750  410.705    1.149    0.000    0.399    0.027    0.531   21.969    5.721
     18.760  410.426    1.054    0.027    0.424    0.080    0.379   22.276    5.442
     18.770  412.969    0.990    0.000    0.332    0.053    0.345   23.104    5.638
     18.780  410.858    1.100    0.027    0.462    0.027    0.265   22.175    5.898
     18.790  406.167    1.202    0.033    0.194    0.000    0.265   22.509    6.460
     18.800  408.780    1.176    0.000    0.232    0.000    0.436   22.848    5.769
     18.810  405.069    1.062    0.060    0.254    0.114    0.542   22.404    6.132
     18.820  403.720    1.320    0.000    0.318    0.027    0.478   23.220    6.221
     18.830  411.699    1.202    0.033    0.395    0.027    0.444   23.059    5.724
     18.840  411.577    1.274    0.000    0.455    0.080    0.372   23.521    6.151
     18.850  408.379    1.320    0.000    0.287    0.027    0.356   23.015    5.822
     18.860  410.826    1.229    0.027    0.299    0.114    0.497   22.867    6.745
     18.870  407.264    1.107    0.000    0.265    0.087    0.345   22.818    6.299
     18.880  403.087    1.088    0.000    0.373    0.027    0.303   21.494    5.881
     18.890  406.656    1.149    0.000    0.205    0.061    0.467   23.010    6.223
     18.900  403.738    1.088    0.000    0.287    0.053    0.580   22.596    5.659
     18.910  403.468    1.308    0.033    0.299    0.000    0.531   21.806    5.629
     18.920  407.928    1.343    0.027    0.426    0.080    0.467   22.755    5.685
     18.930  404.322    1.339    0.000    0.479    0.080    0.504   22.762    5.766
     18.940  408.120    1.365    0.033    0.359    0.027    0.512   22.743    6.160
     18.950  410.435    1.285    0.000    0.518    0.053    0.531   22.462    5.901
     18.960  407.287    1.088    0.033    0.366    0.027    0.512   21.771    6.050
     18.970  409.432    1.339    0.027    0.427    0.053    0.440   22.888    6.296
     18.980  408.605    1.505    0.067    0.325    0.027    0.557   23.272    5.924
     18.990  410.271    1.308    0.000    0.383    0.027    0.735   23.152    6.429
     19.000  405.180    1.293    0.033    0.399    0.000    0.531   22.721    6.261
     19.010  409.223    1.365    0.087    0.452    0.114    0.512   22.871    6.123
     19.020  406.246    1.471    0.033    0.332    0.027    0.432   23.687    6.618
     19.030  409.091    1.301    0.000    0.437    0.087    0.622   23.139    7.151
     19.040  410.161    1.141    0.000    0.352    0.053    0.485   24.047    6.346
     19.050  409.011    1.248    0.067    0.265    0.053    0.717   22.366    6.579
     19.060  410.304    1.335    0.067    0.239    0.027    0.557   22.630    6.490
     19.070  411.998    1.619    0.000    0.366    0.027    0.550   22.771    6.494
     19.080  408.814    1.471    0.000    0.314    0.114    0.557   21.938    6.407
     19.090  413.314    1.482    0.033    0.419    0.000    0.504   23.603    6.621
     19.100  407.214    1.297    0.000    0.335    0.000    0.406   23.038    5.968
     19.110  405.799    1.229    0.067    0.359    0.000    0.592   21.501    6.172
     19.120  410.172    1.350    0.100    0.388    0.027    0.724   22.503    6.441
     19.130  408.077    1.327    0.033    0.287    0.027    0.478   23.310    6.307
     19.140  414.280    1.168    0.000    0.419    0.027    0.504   22.853    6.263
     19.150  409.912    1.494    0.060    0.366    0.080    0.504   22.769    6.169
     19.160  408.336    1.259    0.067    0.469    0.060    0.459   22.609    6.836
     19.170  407.058    1.339    0.094    0.426    0.087    0.478   22.279    7.024
     19.180  411.763    1.202    0.027    0.399    0.027    0.565   22.479    6.754
     19.190  408.690    1.255    0.000    0.299    0.053    0.626   22.184    6.590
     19.200  407.717    1.464    0.027    0.359    0.060    0.432   22.741    6.558
     19.210  409.233    1.282    0.000    0.388    0.000    0.504   22.751    5.984
     19.220  406.405    1.517    0.000    0.328    0.053    0.705   22.937    6.256
     19.230  408.813    1.312    0.033    0.325    0.080    0.664   22.969    6.468
     19.240  409.654    1.388    0.027    0.328    0.053    0.652   22.403    6.342
     19.250  409.895    1.236    0.000    0.227    0.053    0.611   22.607    7.019
     19.260  406.646    1.327    0.033    0.314    0.000    0.565   23.246    6.185
     19.270  408.500    1.361    0.027    0.294    0.000    0.497   22.638    6.620
     19.280  411.900    1.551    0.094    0.294    0.087    0.671   22.990    6.204
     19.290  407.825    1.176    0.000    0.335    0.053    0.751   22.822    6.210
     19.300  406.272    1.179    0.033    0.354    0.061    0.713   22.546    5.924
     19.310  405.642    1.354    0.134    0.361    0.080    0.777   22.621    6.663
     19.320  403.886    1.195    0.033    0.354    0.053    0.660   22.554    5.840
     19.330  409.629    1.339    0.033    0.452    0.113    0.800   23.729    6.158
     19.340  407.142    1.320    0.100    0.227    0.087    0.713   22.604    5.971
     19.350  407.813    0.956    0.000    0.361    0.114    0.740   21.865    5.946
     19.360  406.761    0.956    0.027    0.522    0.027    0.671   22.801    6.496
     19.370  408.538    1.259    0.000    0.448    0.053    0.705   23.963    6.231
     19.380  408.083    1.206    0.000    0.325    0.027    0.679   22.625    5.783
     19.390  404.760    1.312    0.000    0.287    0.087    0.557   23.053    5.994
     19.400  404.802    1.149    0.000    0.321    0.027    0.781   22.828    6.215
     19.410  410.155    1.187    0.000    0.234    0.027    0.504   22.493    6.205
     19.420  409.094    1.020    0.000    0.254    0.053    0.633   24.180    6.171
     19.430  406.999    1.195    0.033    0.225    0.000    0.671   23.597    5.953
     19.440  408.241    1.297    0.134    0.354    0.027    0.569   23.184    6.046
     19.450  406.842    1.081    0.033    0.348    0.053    0.789   23.508    5.930
     19.460  409.175    0.887    0.033    0.227    0.027    0.747   22.554    6.015
     19.470  409.342    1.206    0.000    0.328    0.027    0.584   23.652    5.992
     19.480  411.179    0.903    0.000    0.294    0.053    0.687   23.102    5.677
     19.490  412.684    1.195    0.000    0.299    0.000    0.747   22.278    5.570
     19.500  411.624    1.195    0.000    0.318    0.027    0.668   23.423    6.298
     19.510  409.772    1.232    0.067    0.366    0.000    0.812   23.559    6.340
     19.520  407.756    1.195    0.000    0.455    0.027    0.876   22.163    5.727
     19.530  413.013    1.123    0.000    0.406    0.140    0.826   22.925    6.026
     19.540  411.295    1.365    0.060    0.318    0.114    0.762   23.419    6.167
     19.550  411.468    1.020    0.000    0.258    0.027    0.838   23.245    6.452
     19.560  413.304    0.956    0.000    0.221    0.027    0.573   22.998    5.852
     19.570  414.019    1.176    0.033    0.239    0.027    0.478   21.893    6.100
     19.580  410.070    0.982    0.000    0.265    0.053    0.626   22.995    5.865
     19.590  408.773    1.141    0.027    0.187    0.061    0.660   22.598    5.980
     19.600  407.352    1.076    0.060    0.160    0.027    0.599   23.430    5.639
     19.610  409.013    1.248    0.033    0.205    0.053    0.618   22.910    5.773
     19.620  412.104    1.255    0.000    0.198    0.087    0.660   23.033    5.996
     19.630  406.535    1.301    0.067    0.172    0.053    0.539   22.280    5.857
     19.640  411.046    1.202    0.000    0.198    0.061    0.800   22.902    5.621
     19.650  410.337    1.123    0.027    0.209    0.087    0.793   23.263    5.465
     19.660  403.796    1.115    0.060    0.234    0.034    0.588   23.462    5.795
     19.670  407.536    1.202    0.067    0.234    0.027    0.618   22.614    5.725
     19.680  407.761    1.267    0.000    0.336    0.000    0.531   23.822    6.143
     19.690  402.684    1.202    0.060    0.299    0.027    0.618   23.733    6.138
     19.700  407.680    1.141    0.000    0.292    0.027    0.857   23.401    6.006
     19.710  409.432    1.339    0.000    0.167    0.034    0.770   23.160    5.956
     19.720  408.870    1.141    0.100    0.201    0.000    0.740   23.375    5.847
     19.730  404.636    1.357    0.087    0.421    0.027    0.520   23.688    5.716
     19.740  409.145    1.187    0.000    0.272    0.027    0.774   23.695    5.157
     19.750  409.828    1.494    0.033    0.265    0.027    0.588   24.431    5.552
     19.760  411.144    1.308    0.154    0.329    0.114    0.671   24.335    6.017
     19.770  410.759    1.213    0.060    0.272    0.061    0.539   24.876    5.910
     19.780  408.204    1.339    0.033    0.285    0.140    0.679   24.161    6.107
     19.790  405.823    1.141    0.100    0.339    0.053    0.618   24.144    6.063
     19.800  411.452    1.176    0.000    0.301    0.027    0.565   24.080    6.129
     19.810  411.517    1.062    0.094    0.227    0.000    0.451   24.174    6.203
     19.820  411.558    1.176    0.000    0.265    0.027    0.607   24.500    6.036
     19.830  407.908    1.380    0.000    0.191    0.027    0.557   23.442    6.217
     19.840  410.424    1.115    0.053    0.221    0.114    0.702   24.225    6.097
     19.850  410.982    1.236    0.000    0.258    0.027    0.425   24.879    6.479
     19.860  407.456    1.312    0.067    0.321    0.053    0.565   23.792    5.907
     19.870  413.101    1.285    0.033    0.341    0.087    0.573   24.616    6.786
     19.880  414.090    1.327    0.100    0.299    0.053    0.512   24.461    6.292
     19.890  410.920    1.073    0.000    0.294    0.000    0.345   24.789    6.009
     19.900  414.817    1.206    0.033    0.421    0.114    0.485   25.126    6.375
     19.910  411.323    1.232    0.033    0.388    0.000    0.592   24.695    5.536
     19.920  411.707    1.320    0.000    0.328    0.080    0.857   25.084    5.653
     19.930  412.496    1.293    0.060    0.419    0.098    0.724   24.544    5.704
     19.940  414.823    1.297    0.033    0.455    0.000    0.736   24.013    5.461
     19.950  407.655    1.437    0.000    0.388    0.034    1.114   23.457    5.645
     19.960  414.492    1.335    0.000    0.395    0.027    0.720   24.375    6.086
     19.970  414.448    1.232    0.027    0.504    0.027    0.814   22.660    5.960
     19.980  411.495    1.073    0.094    0.328    0.053    0.761   23.694    5.902
     19.990  413.784    1.221    0.000    0.268    0.114    0.886   24.071    5.616
     20.000  409.838    1.141    0.094    0.328    0.053    0.819   24.993    5.839
     20.010  410.907    1.168    0.000    0.268    0.027    0.819   23.840    5.694
     20.020  408.524    1.376    0.033    0.234    0.027    1.020   23.741    5.907
     20.030  411.616    1.361    0.000    0.299    0.034    0.732   23.586    5.541
     20.040  410.071    1.422    0.027    0.268    0.027    0.865   23.481    5.745
     20.050  413.931    1.323    0.000    0.201    0.027    0.713   23.042    6.113
     20.060  413.944    1.248    0.100    0.395    0.087    0.890   22.979    6.369
     20.070  418.417    1.550    0.067    0.254    0.053    0.740   23.479    5.899
     20.080  412.470    1.354    0.067    0.160    0.053    0.917   23.317    5.646
     20.090  411.555    1.259    0.000    0.294    0.087    0.864   22.787    5.885
     20.100  415.591    1.285    0.094    0.294    0.061    0.879   23.314    5.735
     20.110  413.696    1.229    0.033    0.359    0.061    0.663   22.444    5.945
     20.120  410.147    1.240    0.000    0.227    0.140    0.844   23.053    5.794
     20.130  411.407    1.217    0.000    0.339    0.087    0.708   23.371    6.118
     20.140  415.245    1.206    0.000    0.445    0.027    0.754   21.423    5.899
     20.150  416.130    1.259    0.000    0.314    0.053    0.906   24.187    6.371
     20.160  411.885    1.141    0.027    0.306    0.027    0.978   23.805    5.739
     20.170  411.964    1.153    0.000    0.339    0.027    0.994   23.925    5.588
     20.180  415.809    1.035    0.033    0.281    0.053    0.860   24.070    5.455
     20.190  410.916    1.141    0.000    0.371    0.027    0.974   23.393    5.595
     20.200  412.250    1.126    0.033    0.433    0.027    1.109   23.955    5.692
     20.210  416.840    1.153    0.000    0.412    0.027    0.891   24.623    6.655
     20.220  415.124    1.240    0.000    0.352    0.114    0.812   24.451    6.437
     20.230  416.185    1.149    0.000    0.299    0.080    0.826   23.834    6.347
     20.240  417.023    1.251    0.033    0.332    0.000    0.652   24.291    6.382
     20.250  415.793    1.100    0.000    0.311    0.053    0.787   23.600    6.356
     20.260  415.878    1.062    0.000    0.325    0.053    0.652   23.315    5.991
     20.270  411.702    1.009    0.000    0.399    0.027    0.793   23.517    5.900
     20.280  413.103    1.043    0.000    0.374    0.053    0.732   23.783    5.949
     20.290  416.857    1.164    0.027    0.349    0.087    0.626   24.408    6.109
     20.300  415.764    1.073    0.027    0.374    0.027    0.989   24.257    5.909
     20.310  414.662    1.035    0.000    0.306    0.027    0.804   23.970    6.296
     20.320  416.631    1.088    0.027    0.366    0.027    0.928   23.905    5.612
     20.330  413.068    1.176    0.000    0.328    0.027    0.724   23.830    6.012
     20.340  413.734    1.035    0.000    0.292    0.087    0.861   23.153    5.968
     20.350  417.130    1.047    0.027    0.325    0.053    0.899   22.791    5.769
     20.360  416.325    1.206    0.027    0.366    0.027    0.838   23.671    6.015
     20.370  410.056    1.301    0.027    0.366    0.061    0.936   23.605    6.280
     20.380  415.069    1.062    0.060    0.227    0.053    0.872   22.837    6.340
     20.390  413.826    1.160    0.027    0.306    0.087    0.712   22.336    6.078
     20.400  418.056    1.137    0.000    0.306    0.027    0.857   23.580    6.217
     20.410  414.282    1.232    0.067    0.359    0.053    0.952   22.897    5.697
     20.420  413.292    1.346    0.000    0.321    0.027    0.732   21.872    6.198
     20.430  420.106    1.160    0.060    0.406    0.053    0.845   21.969    5.943
     20.440  416.631    1.195    0.000    0.332    0.087    0.671   23.858    5.615
     20.450  418.339    1.168    0.033    0.234    0.061    0.830   23.148    6.301
     20.460  415.367    1.210    0.100    0.194    0.053    0.811   22.956    5.897
     20.470  407.487    1.248    0.027    0.234    0.053    0.800   22.322    6.043
     20.480  407.739    1.115    0.027    0.287    0.027    0.879   23.050    6.274
     20.490  410.169    1.403    0.053    0.254    0.114    0.849   22.362    6.314
     20.500  404.740    1.141    0.000    0.194    0.080    0.818   22.561    5.875
     20.510  408.408    1.346    0.087    0.314    0.114    0.721   21.576    5.488
     20.520  411.234    1.221    0.000    0.261    0.087    0.750   21.863    5.921
     20.530  414.013    1.221    0.000    0.254    0.000    0.565   22.055    6.069
     20.540  412.912    1.183    0.000    0.227    0.087    0.879   23.706    5.866
     20.550  411.392    1.062    0.000    0.287    0.000    0.700   23.164    5.750
     20.560  412.905    1.361    0.033    0.294    0.000    0.888   22.959    5.653
     20.570  410.698    1.308    0.000    0.323    0.000    0.640   23.147    6.126
     20.580  413.159    1.229    0.000    0.399    0.053    0.645   23.735    6.089
     20.590  417.401    1.339    0.000    0.332    0.053    0.804   22.996    6.227
     20.600  412.499    1.248    0.000    0.221    0.000    0.671   23.127    5.827
     20.610  410.366    1.229    0.000    0.329    0.000    0.656   22.443    5.318
     20.620  409.215    1.221    0.033    0.265    0.027    0.777   22.817    5.701
     20.630  412.560    0.903    0.000    0.428    0.000    0.592   22.690    5.213
     20.640  410.058    1.058    0.067    0.410    0.027    0.747   22.433    5.506
     20.650  406.955    1.168    0.033    0.392    0.027    0.671   22.551    5.957
     20.660  408.649    1.062    0.000    0.243    0.027    0.693   22.419    5.672
     20.670  411.772    1.232    0.033    0.303    0.114    0.674   21.908    5.357
     20.680  410.738    1.088    0.067    0.239    0.053    0.564   21.220    5.670
     20.690  410.746    1.088    0.067    0.339    0.106    0.633   22.542    5.841
     20.700  408.566    1.115    0.067    0.172    0.080    0.705   22.615    5.867
     20.710  406.868    1.312    0.027    0.321    0.000    0.663   21.564    6.055
     20.720  410.027    1.403    0.033    0.261    0.027    0.792   22.818    6.260
     20.730  409.858    1.221    0.000    0.272    0.034    0.793   21.889    6.009
     20.740  413.716    1.248    0.120    0.172    0.080    0.952   21.524    6.506
     20.750  411.511    1.179    0.000    0.201    0.087    0.746   21.969    5.595
     20.760  408.500    1.327    0.000    0.194    0.027    0.834   21.633    5.932
     20.770  409.120    1.346    0.033    0.194    0.114    0.633   21.081    6.825
     20.780  406.868    1.179    0.000    0.265    0.027    0.905   22.230    5.425
     20.790  407.784    1.229    0.033    0.299    0.027    0.724   22.106    5.407
     20.800  405.066    1.195    0.000    0.299    0.061    0.671   22.220    5.573
     20.810  409.397    1.327    0.033    0.232    0.027    0.712   21.832    5.351
     20.820  406.509    0.982    0.027    0.198    0.061    0.777   21.641    5.352
     20.830  407.853    1.088    0.000    0.261    0.053    0.671   22.264    6.175
     20.840  409.896    1.160    0.033    0.261    0.080    0.759   22.273    6.143
     20.850  410.246    1.168    0.000    0.268    0.087    0.899   23.333    5.902
     20.860  412.525    1.308    0.060    0.265    0.027    0.951   23.066    5.506
     20.870  408.335    1.168    0.000    0.306    0.027    0.872   23.032    5.492
     20.880  413.865    0.974    0.067    0.261    0.053    0.637   22.459    5.825
     20.890  407.460    1.206    0.067    0.299    0.114    0.785   22.621    6.294
     20.900  407.770    1.240    0.067    0.268    0.080    0.952   22.116    6.194
     20.910  408.203    1.221    0.067    0.201    0.080    0.819   21.805    5.831
     20.920  410.374    1.088    0.060    0.399    0.106    0.732   21.681    5.494
     20.930  411.855    1.361    0.027    0.198    0.114    0.811   21.982    6.469
     20.940  411.488    1.168    0.033    0.361    0.053    0.891   22.560    6.513
     20.950  406.674    1.229    0.033    0.299    0.114    0.871   20.408    5.659
     20.960  410.587    1.043    0.060    0.272    0.000    0.936   21.672    5.924
     20.970  408.828    1.210    0.033    0.167    0.080    0.796   22.750    5.509
     20.980  404.607    0.982    0.027    0.370    0.027    0.872   22.620    5.939
     20.990  407.615    1.088    0.033    0.239    0.053    0.883   22.694    6.076
     21.000  407.590    1.251    0.033    0.419    0.027    0.819   21.981    6.027
     21.010  407.206    1.088    0.105    0.268    0.000    0.705   22.916    5.976
     21.020  405.545    1.001    0.000    0.378    0.053    0.811   22.229    5.850
     21.030  406.733    0.929    0.033    0.359    0.027    0.905   22.573    5.717
     21.040  402.590    1.081    0.033    0.325    0.080    0.712   22.441    5.728
     21.050  406.888    0.956    0.000    0.438    0.000    0.955   22.282    6.118
     21.060  407.285    1.153    0.000    0.292    0.027    0.886   22.693    5.674
     21.070  404.264    1.047    0.033    0.359    0.027    1.009   22.196    5.600
     21.080  400.878    1.168    0.033    0.323    0.000    1.027   22.693    5.808
     21.090  405.341    1.134    0.000    0.321    0.080    1.073   22.415    5.648
     21.100  404.191    1.187    0.094    0.366    0.027    0.837   22.930    5.598
     21.110  407.688    1.062    0.000    0.258    0.027    1.004   23.109    5.855
     21.120  403.862    1.373    0.000    0.267    0.053    0.948   21.935    5.919
     21.130  401.844    1.100    0.027    0.314    0.091    0.967   22.008    5.945
     21.140  404.683    1.130    0.000    0.318    0.061    1.016   21.081    5.728
     21.150  406.227    1.141    0.000    0.373    0.053    0.910   21.666    5.350
     21.160  403.208    1.350    0.000    0.265    0.053    0.925   21.675    5.696
     21.170  405.915    1.115    0.027    0.287    0.000    1.129   22.284    5.917
     21.180  403.350    1.274    0.033    0.392    0.080    0.776   21.519    5.684
     21.190  410.829    1.100    0.027    0.254    0.114    0.876   22.306    5.844
     21.200  406.290    1.221    0.000    0.423    0.053    0.844   21.948    5.766
     21.210  405.337    1.285    0.027    0.285    0.027    0.925   21.395    6.547
     21.220  404.043    1.373    0.033    0.359    0.027    1.001   21.081    5.854
     21.230  404.507    1.456    0.060    0.343    0.114    0.929   21.964    6.152
     21.240  404.131    1.190    0.060    0.366    0.087    1.129   21.449    5.882
     21.250  405.581    1.373    0.067    0.374    0.087    1.062   22.381    5.912
     21.260  406.281    1.399    0.033    0.258    0.027    0.909   21.925    5.747
     21.270  405.385    1.445    0.067    0.318    0.027    0.838   22.794    5.941
     21.280  408.352    1.301    0.000    0.268    0.027    0.819   22.554    5.682
     21.290  406.717    1.426    0.033    0.336    0.061    0.852   21.415    5.758
     21.300  409.815    1.327    0.000    0.339    0.061    1.136   22.268    6.017
     21.310  406.258    1.380    0.000    0.296    0.080    0.865   22.697    5.863
     21.320  407.854    1.365    0.000    0.306    0.000    0.860   22.324    5.788
     21.330  410.202    1.339    0.033    0.450    0.000    0.789   22.394    6.196
     21.340  410.094    1.141    0.033    0.247    0.106    0.971   24.011    5.594
     21.350  405.549    1.195    0.033    0.300    0.061    0.913   22.232    6.030
     21.360  404.169    1.073    0.000    0.368    0.027    0.966   22.893    5.780
     21.370  407.030    1.320    0.000    0.289    0.053    1.004   22.725    5.955
     21.380  404.878    1.187    0.000    0.329    0.034    1.145   22.549    5.758
     21.390  411.683    1.282    0.000    0.285    0.027    1.053   22.832    5.801
     21.400  410.150    1.232    0.000    0.265    0.027    0.844   22.658    5.840
     21.410  409.389    1.206    0.000    0.272    0.027    0.738   21.957    5.498
     21.420  410.123    1.274    0.033    0.325    0.114    0.993   22.850    5.436
     21.430  407.285    1.327    0.060    0.306    0.114    0.959   23.156    5.306
     21.440  408.115    1.240    0.033    0.455    0.000    0.875   22.868    5.771
     21.450  407.885    1.285    0.067    0.294    0.000    0.819   22.352    5.900
     21.460  407.967    1.100    0.000    0.268    0.053    0.947   23.630    5.511
     21.470  410.611    1.267    0.000    0.325    0.053    0.898   22.459    5.624
     21.480  411.785    1.088    0.000    0.361    0.053    0.869   21.740    5.766
     21.490  411.152    1.062    0.033    0.368    0.053    1.034   23.170    6.133
     21.500  409.808    1.153    0.000    0.421    0.087    0.905   23.858    6.318
     21.510  408.740    1.565    0.033    0.414    0.000    1.068   22.783    5.689
     21.520  412.137    1.320    0.027    0.463    0.027    0.992   22.531    6.046
     21.530  411.414    1.459    0.067    0.535    0.053    1.024   23.086    5.978
     21.540  415.165    1.149    0.000    0.421    0.027    0.969   23.807    5.755
     21.550  410.879    1.282    0.033    0.395    0.027    0.898   23.205    5.576
     21.560  410.696    1.062    0.000    0.481    0.027    1.197   22.496    5.495
     21.570  413.455    1.354    0.060    0.468    0.053    1.016   23.438    5.555
     21.580  413.857    1.232    0.060    0.515    0.027    0.887   23.125    5.963
     21.590  411.580    1.403    0.027    0.468    0.053    0.871   23.675    5.693
     21.600  407.079    1.255    0.060    0.227    0.114    0.974   23.320    5.709
     21.610  413.698    1.445    0.053    0.388    0.061    0.865   23.793    5.740
     21.620  411.356    1.270    0.033    0.434    0.053    0.883   23.748    5.685
     21.630  410.277    1.251    0.027    0.341    0.027    1.064   24.344    5.537
     21.640  409.645    1.221    0.033    0.341    0.061    1.069   22.719    5.777
     21.650  411.187    1.141    0.000    0.354    0.027    0.882   23.243    5.891
     21.660  408.783    1.232    0.067    0.354    0.027    0.874   23.194    6.631
     21.670  407.416    1.282    0.000    0.328    0.027    0.906   23.295    5.522
     21.680  411.736    1.339    0.000    0.395    0.000    0.974   23.494    5.756
     21.690  408.920    1.229    0.000    0.361    0.000    0.913   23.229    5.917
     21.700  412.054    1.418    0.033    0.374    0.027    0.951   23.547    5.578
     21.710  410.343    1.285    0.127    0.321    0.053    1.046   22.751    5.906
     21.720  408.208    1.327    0.000    0.287    0.053    0.759   21.994    5.769
     21.730  410.726    1.388    0.000    0.475    0.027    0.834   23.510    5.673
     21.740  411.047    1.376    0.000    0.303    0.080    0.857   22.931    5.792
     21.750  413.075    1.248    0.027    0.268    0.027    0.932   22.536    5.892
     21.760  409.703    1.232    0.033    0.232    0.027    0.997   23.000    5.598
     21.770  410.593    1.312    0.127    0.335    0.114    0.997   23.687    5.664
     21.780  409.708    1.327    0.027    0.261    0.053    1.032   21.209    5.798
     21.790  407.480    1.259    0.000    0.301    0.064    1.018   22.878    5.960
     21.800  409.702    1.354    0.033    0.368    0.064    0.918   22.593    5.914
     21.810  409.435    1.221    0.060    0.414    0.027    0.929   22.511    6.015
     21.820  407.699    1.471    0.033    0.348    0.027    0.769   22.585    5.488
     21.830  408.606    1.327    0.067    0.385    0.027    0.863   22.618    5.418
     21.840  412.370    1.354    0.000    0.292    0.087    0.909   22.926    5.632
     21.850  405.788    1.088    0.000    0.328    0.000    1.023   21.380    6.073
     21.860  406.457    1.403    0.000    0.247    0.087    0.910   22.837    5.385
     21.870  406.455    1.088    0.000    0.299    0.053    0.921   22.222    6.197
     21.880  404.514    1.449    0.033    0.281    0.027    0.818   22.986    6.286
     21.890  408.832    1.297    0.000    0.378    0.106    0.819   23.017    6.059
     21.900  411.550    1.232    0.000    0.363    0.027    0.883   23.392    6.066
     21.910  412.365    1.312    0.000    0.385    0.027    0.883   23.254    5.713
     21.920  409.357    1.282    0.000    0.339    0.027    0.857   22.258    5.865
     21.930  416.204    1.297    0.000    0.318    0.027    0.818   22.516    5.902
     21.940  415.276    1.312    0.000    0.239    0.053    0.857   21.823    5.861
     21.950  412.605    1.312    0.000    0.339    0.000    0.928   22.153    6.383
     21.960  412.842    1.429    0.067    0.392    0.000    0.830   22.593    6.222
     21.970  415.458    1.115    0.000    0.306    0.027    0.804   22.515    6.524
     21.980  415.264    1.468    0.000    0.325    0.053    0.811   21.895    5.805
     21.990  416.609    1.282    0.000    0.325    0.027    0.812   22.430    5.991
     22.000  410.965    1.543    0.033    0.318    0.000    0.997   22.441    5.783
     22.010  411.561    1.464    0.000    0.285    0.053    0.929   22.134    5.921
     22.020  408.983    1.115    0.000    0.289    0.061    0.671   22.941    5.779
     22.030  410.750    1.248    0.033    0.265    0.087    0.963   22.163    5.843
     22.040  408.263    1.339    0.033    0.247    0.027    0.759   22.510    5.520
     22.050  407.055    1.335    0.033    0.321    0.027    0.732   22.064    5.614
     22.060  410.022    1.285    0.067    0.448    0.027    0.891   22.237    5.543
     22.070  406.543    1.259    0.100    0.328    0.053    0.963   21.342    5.422
     22.080  407.154    1.285    0.060    0.352    0.080    0.853   21.726    5.609
     22.090  412.039    1.255    0.033    0.406    0.106    1.009   22.827    5.941
     22.100  410.402    1.312    0.033    0.448    0.038    0.599   22.229    6.219
     22.110  411.727    1.141    0.033    0.541    0.027    1.024   22.668    5.882
     22.120  409.852    1.293    0.000    0.526    0.027    0.671   22.700    5.773
     22.130  410.262    1.255    0.033    0.395    0.027    0.785   23.202    5.374
     22.140  406.733    1.232    0.067    0.488    0.053    0.724   22.032    5.822
     22.150  408.986    1.240    0.033    0.481    0.027    0.857   23.207    5.365
     22.160  410.518    1.115    0.033    0.421    0.027    0.921   22.883    5.604
     22.170  405.769    1.282    0.000    0.582    0.027    0.853   22.228    6.046
     22.180  408.019    1.149    0.127    0.522    0.027    1.019   21.885    6.037
     22.190  409.191    1.088    0.087    0.495    0.034    0.967   22.336    5.834
     22.200  409.775    1.285    0.000    0.615    0.027    0.844   21.763    5.862
     22.210  410.266    1.084    0.033    0.438    0.027    0.792   22.975    6.479
     22.220  411.996    1.206    0.000    0.352    0.053    0.793   22.606    6.058
     22.230  411.852    1.339    0.033    0.588    0.053    0.811   22.889    6.045
     22.240  409.477    1.115    0.033    0.522    0.061    0.887   23.271    6.055
     22.250  412.756    1.259    0.000    0.455    0.000    1.039   23.602    5.854
     22.260  409.915    1.047    0.033    0.354    0.091    0.899   21.462    5.824
     22.270  409.712    1.195    0.094    0.227    0.000    0.993   22.668    5.846
     22.280  407.748    1.073    0.000    0.486    0.000    1.072   21.755    5.397
     22.290  412.118    1.126    0.000    0.385    0.080    0.883   23.317    5.862
     22.300  409.791    1.221    0.000    0.345    0.114    0.932   21.900    5.536
     22.310  411.510    1.153    0.067    0.323    0.053    0.982   22.549    5.758
     22.320  410.098    1.380    0.067    0.445    0.027    1.069   22.921    5.568
     22.330  410.043    1.259    0.000    0.198    0.034    1.016   22.252    5.916
     22.340  410.918    1.107    0.000    0.232    0.027    0.929   21.593    5.909
     22.350  412.793    1.088    0.033    0.405    0.027    0.812   22.029    5.590
     22.360  413.595    1.168    0.027    0.287    0.027    0.784   22.241    5.816
     22.370  410.648    1.335    0.094    0.405    0.027    0.751   22.014    6.006
     22.380  410.872    1.479    0.033    0.287    0.061    0.863   21.843    6.148
     22.390  409.737    1.285    0.000    0.356    0.000    0.969   21.551    5.589
     22.400  409.087    1.554    0.000    0.341    0.061    0.894   21.312    5.720
     22.410  409.207    1.308    0.000    0.416    0.027    0.599   21.716    5.762
     22.420  409.148    1.282    0.033    0.334    0.027    0.944   22.238    5.692
     22.430  413.599    1.327    0.033    0.325    0.080    0.777   22.575    5.961
     22.440  411.807    1.221    0.027    0.325    0.000    0.928   21.661    5.989
     22.450  409.534    1.339    0.100    0.285    0.053    0.875   22.003    6.120
     22.460  406.161    1.445    0.000    0.378    0.027    0.860   21.795    5.730
     22.470  412.619    1.354    0.000    0.127    0.027    0.791   21.973    5.904
     22.480  410.380    1.259    0.027    0.292    0.053    0.773   22.855    5.712
     22.490  405.929    1.335    0.033    0.254    0.053    0.936   21.641    5.685
     22.500  408.107    1.255    0.087    0.281    0.080    0.884   22.312    5.504
     22.510  408.062    1.248    0.033    0.160    0.080    0.917   22.636    5.976
     22.520  409.711    1.452    0.000    0.227    0.038    0.909   22.419    5.447
     22.530  407.878    1.176    0.033    0.251    0.027    0.879   23.134    5.950
     22.540  406.221    1.426    0.087    0.328    0.027    0.811   22.384    5.474
     22.550  406.018    1.255    0.033    0.165    0.091    1.110   21.726    5.336
     22.560  404.684    1.195    0.033    0.272    0.053    0.811   21.682    6.355
     22.570  408.626    1.248    0.033    0.258    0.027    0.849   21.103    5.482
     22.580  410.776    1.213    0.000    0.261    0.027    0.978   22.286    5.863
     22.590  411.990    1.270    0.000    0.321    0.027    0.872   21.579    5.947
     22.600  411.671    1.267    0.033    0.304    0.080    0.916   22.146    5.931
     22.610  409.202    1.297    0.087    0.479    0.053    0.853   22.643    5.414
     22.620  407.078    1.213    0.160    0.454    0.080    1.122   22.075    5.643
     22.630  410.793    1.323    0.067    0.454    0.080    0.804   22.595    5.550
     22.640  410.435    1.392    0.094    0.434    0.080    0.792   22.867    5.757
     22.650  412.067    1.255    0.033    0.297    0.114    0.830   23.431    5.819
     22.660  410.834    1.312    0.067    0.327    0.027    0.951   22.294    5.720
     22.670  413.425    1.285    0.060    0.346    0.053    0.785   23.275    6.130
     22.680  418.837    1.213    0.000    0.293    0.000    0.971   22.674    5.866
     22.690  413.908    1.392    0.000    0.247    0.053    0.823   22.490    6.358
     22.700  415.576    1.350    0.000    0.338    0.027    0.925   22.372    6.217
     22.710  410.519    1.426    0.000    0.434    0.027    0.962   22.287    5.737
     22.720  409.945    1.354    0.033    0.267    0.027    0.940   22.041    5.745
     22.730  412.886    1.213    0.000    0.353    0.027    0.933   22.606    5.782
     22.740  408.570    1.088    0.067    0.247    0.000    0.849   22.372    5.861
     22.750  408.841    1.282    0.000    0.487    0.080    0.970   22.569    6.229
     22.760  412.637    1.517    0.060    0.343    0.053    0.747   23.452    5.794
     22.770  411.038    1.354    0.033    0.335    0.053    0.800   22.186    5.674
     22.780  411.653    1.248    0.000    0.265    0.080    0.879   22.447    6.310
     22.790  410.974    1.195    0.033    0.232    0.000    1.045   22.301    5.990
     22.800  410.084    1.301    0.000    0.265    0.080    0.913   22.394    5.870
     22.810  412.080    1.274    0.067    0.318    0.027    1.054   21.964    6.067
     22.820  409.551    1.285    0.033    0.296    0.027    0.933   21.592    6.099
     22.830  411.819    1.339    0.087    0.378    0.027    0.944   22.050    5.536
     22.840  410.070    1.259    0.067    0.272    0.027    1.053   22.241    5.826
     22.850  412.025    1.418    0.033    0.370    0.053    0.812   22.336    6.122
     22.860  407.921    1.202    0.033    0.325    0.027    0.830   21.827    6.509
     22.870  412.497    1.259    0.060    0.325    0.000    0.932   21.918    6.198
     22.880  410.090    1.365    0.033    0.194    0.027    0.914   21.772    6.340
     22.890  413.254    1.213    0.094    0.359    0.027    0.868   22.301    5.995
     22.900  407.276    1.232    0.033    0.329    0.027    0.875   21.921    6.287
     22.910  406.608    1.274    0.060    0.366    0.027    0.823   21.733    5.373
     22.920  412.655    1.301    0.033    0.261    0.091    0.906   21.766    5.495
     22.930  409.385    1.323    0.067    0.258    0.053    1.092   20.758    5.765
     22.940  414.506    1.221    0.100    0.361    0.087    1.085   22.205    6.437
     22.950  414.533    1.179    0.033    0.311    0.053    0.990   22.384    5.860
     22.960  411.876    1.395    0.067    0.254    0.027    0.899   21.969    5.710
     22.970  411.090    1.373    0.100    0.294    0.027    0.944   21.159    5.766
     22.980  414.145    1.437    0.094    0.336    0.080    0.960   21.318    6.444
     22.990  407.727    1.339    0.033    0.406    0.027    1.057   21.904    6.651
     23.000  405.732    1.346    0.000    0.294    0.080    0.978   22.267    5.749
     23.010  408.810    1.361    0.000    0.556    0.080    0.884   22.426    6.460
     23.020  409.261    1.259    0.000    0.487    0.027    0.932   21.974    5.689
     23.030  411.960    1.259    0.000    0.487    0.053    0.936   22.031    6.029
     23.040  407.716    1.471    0.033    0.486    0.027    0.906   21.387    6.307
     23.050  405.591    1.346    0.033    0.494    0.064    0.925   20.800    6.058
     23.060  403.781    1.517    0.067    0.364    0.027    1.148   20.355    5.931
     23.070  407.413    1.346    0.000    0.451    0.000    0.678   21.310    5.866
     23.080  407.946    1.441    0.033    0.589    0.080    0.959   21.128    5.910
     23.090  404.960    1.308    0.067    0.465    0.027    0.845   22.241    6.069
     23.100  407.752    1.365    0.000    0.431    0.053    0.895   21.587    6.274
     23.110  410.054    1.123    0.000    0.545    0.027    1.099   21.627    5.833
     23.120  407.271    1.100    0.033    0.380    0.027    0.967   22.240    6.106
     23.130  406.325    1.354    0.000    0.301    0.053    0.793   20.954    6.045
     23.140  407.878    1.176    0.033    0.301    0.053    0.845   21.490    5.938
     23.150  404.381    1.410    0.000    0.292    0.027    0.693   21.216    5.914
     23.160  403.500    1.327    0.000    0.214    0.053    1.005   21.161    5.717
     23.170  406.404    1.195    0.033    0.100    0.027    0.937   22.022    6.128
     23.180  405.109    1.312    0.000    0.251    0.000    0.952   21.591    6.100
     23.190  404.961    1.327    0.000    0.462    0.027    0.758   21.077    5.910
     23.200  408.720    1.407    0.033    0.301    0.053    0.978   21.894    5.800
     23.210  404.336    1.380    0.067    0.335    0.000    1.084   21.412    5.215
     23.220  407.088    1.327    0.027    0.268    0.080    0.932   21.022    5.910
     23.230  402.673    1.312    0.033    0.335    0.027    1.001   22.491    5.995
     23.240  404.665    1.248    0.033    0.301    0.000    1.031   22.576    5.650
     23.250  407.086    1.195    0.000    0.441    0.027    0.853   21.419    5.456
     23.260  406.575    1.376    0.033    0.294    0.027    0.784   22.296    5.844
     23.270  409.688    1.221    0.033    0.261    0.087    0.687   22.689    6.604
     23.280  405.026    1.293    0.033    0.332    0.000    0.781   22.534    5.994
     23.290  408.460    1.289    0.033    0.366    0.027    0.705   22.521    6.048
     23.300  407.417    1.274    0.000    0.568    0.080    0.925   22.355    6.055
     23.310  409.447    1.361    0.033    0.299    0.038    0.807   21.458    5.902
     23.320  405.411    1.035    0.000    0.287    0.027    0.951   21.110    5.721
     23.330  398.231    1.471    0.071    0.292    0.027    0.880   21.119    5.886
     23.340  405.287    1.009    0.033    0.265    0.053    0.739   22.119    6.255
     23.350  407.062    1.274    0.100    0.272    0.053    0.951   21.641    6.438
     23.360  404.452    1.206    0.033    0.254    0.080    0.864   22.083    5.930
     23.370  406.245    1.282    0.033    0.232    0.027    1.046   21.737    6.084
     23.380  403.080    1.270    0.033    0.198    0.000    0.913   21.426    5.919
     23.390  406.306    1.361    0.067    0.227    0.000    0.864   21.629    5.650
     23.400  404.357    1.195    0.033    0.194    0.027    0.731   21.060    5.820
     23.410  407.404    1.248    0.067    0.299    0.000    0.955   21.375    6.005
     23.420  406.941    1.168    0.033    0.261    0.027    0.769   21.914    6.115
     23.430  407.470    1.339    0.033    0.254    0.027    0.739   20.979    6.090
     23.440  405.944    1.232    0.067    0.325    0.053    0.872   21.521    6.071
     23.450  407.415    1.195    0.067    0.306    0.027    0.842   21.402    6.152
     23.460  406.297    1.350    0.067    0.254    0.027    0.800   20.996    5.737
     23.470  409.781    1.232    0.067    0.278    0.064    1.153   21.365    6.303
     23.480  408.545    1.195    0.033    0.160    0.027    0.759   20.826    5.858
     23.490  407.522    1.202    0.060    0.395    0.027    0.863   21.280    6.122
     23.500  408.220    1.149    0.067    0.368    0.000    0.917   22.338    6.113
     23.510  413.080    1.403    0.033    0.395    0.027    0.913   21.953    5.632
     23.520  410.612    1.365    0.033    0.332    0.000    0.826   20.871    5.594
     23.530  410.573    1.376    0.033    0.359    0.027    0.819   20.793    5.886
     23.540  409.531    1.168    0.033    0.221    0.000    0.974   20.788    6.356
     23.550  406.229    1.339    0.067    0.325    0.027    0.895   21.133    6.258
     23.560  405.700    1.350    0.067    0.285    0.027    0.811   20.923    5.660
     23.570  403.004    1.376    0.033    0.366    0.000    0.796   21.972    5.570
     23.580  405.254    1.285    0.033    0.335    0.053    0.792   21.539    6.053
     23.590  403.618    1.267    0.033    0.339    0.000    0.751   20.435    6.333
     23.600  405.126    1.517    0.033    0.239    0.027    0.819   21.338    6.330
     23.610  406.283    1.327    0.067    0.332    0.087    0.732   21.696    6.079
     23.620  406.758    1.282    0.033    0.294    0.000    0.932   21.207    6.593
     23.630  402.581    1.320    0.033    0.329    0.000    0.740   20.959    5.849
     23.640  405.352    1.380    0.067    0.272    0.000    0.793   21.349    5.839
     23.650  405.695    1.380    0.033    0.314    0.087    0.925   21.396    5.615
     23.660  408.961    1.232    0.033    0.314    0.027    1.045   21.395    6.141
     23.670  407.931    1.285    0.033    0.293    0.027    0.838   21.327    5.812
     23.680  409.867    1.361    0.000    0.366    0.000    0.751   21.536    5.936
     23.690  410.603    1.445    0.067    0.507    0.000    0.644   20.938    5.935
     23.700  406.467    1.320    0.067    0.603    0.027    0.966   21.546    6.139
     23.710  409.590    1.293    0.033    0.466    0.027    0.834   22.018    5.835
     23.720  406.124    1.357    0.033    0.354    0.053    1.011   21.320    5.752
     23.730  408.679    1.354    0.033    0.395    0.087    0.897   20.859    5.322
     23.740  409.446    1.365    0.000    0.232    0.000    0.867   20.596    5.924
     23.750  409.589    1.426    0.100    0.321    0.027    0.971   20.794    6.138
     23.760  406.835    1.221    0.033    0.272    0.000    0.865   20.828    5.712
     23.770  408.482    1.282    0.067    0.268    0.053    1.039   21.499    6.101
     23.780  405.767    1.407    0.000    0.433    0.064    0.901   21.361    6.004
     23.790  409.401    1.346    0.033    0.299    0.027    0.846   21.010    6.262
     23.800  407.561    1.285    0.067    0.239    0.038    0.777   21.533    6.237
     23.810  409.269    1.392    0.067    0.194    0.053    0.985   21.169    6.428
     23.820  405.815    1.494    0.033    0.167    0.027    0.902   21.199    6.272
     23.830  408.829    1.327    0.067    0.205    0.027    0.882   21.555    6.122
     23.840  412.045    1.229    0.000    0.299    0.000    0.856   22.071    6.641
     23.850  406.567    1.354    0.033    0.359    0.027    1.001   21.966    6.722
     23.860  408.742    1.418    0.067    0.294    0.053    0.902   21.761    6.086
     23.870  403.568    1.327    0.067    0.403    0.038    0.993   21.949    6.309
     23.880  403.324    1.285    0.033    0.294    0.027    0.853   22.091    6.300
     23.890  408.627    1.327    0.033    0.287    0.027    0.967   21.286    6.220
     23.900  411.024    1.335    0.067    0.285    0.087    0.879   21.600    5.552
     23.910  412.463    1.285    0.033    0.318    0.053    1.039   21.836    5.776
     23.920  409.038    1.403    0.033    0.287    0.053    0.853   21.608    5.922
     23.930  410.164    1.475    0.033    0.352    0.027    0.978   21.137    6.315
     23.940  399.736    1.206    0.067    0.399    0.000    0.759   21.007    5.832
     23.950  410.384    1.168    0.067    0.459    0.027    0.978   21.786    6.064
     23.960  406.920    1.176    0.100    0.378    0.000    0.772   21.703    5.946
     23.970  408.051    1.301    0.033    0.318    0.087    0.780   21.253    6.142
     23.980  405.921    1.327    0.000    0.452    0.027    0.981   21.245    5.449
     23.990  405.579    1.434    0.033    0.550    0.000    0.705   21.076    6.159
     24.000  405.876    1.202    0.000    0.359    0.000    0.765   21.075    6.027
     24.010  412.691    1.274    0.033    0.345    0.027    0.811   20.497    6.740
     24.020  406.215    1.354    0.067    0.396    0.000    0.705   20.844    6.510
     24.030  406.180    1.323    0.033    0.325    0.027    0.697   20.558    6.757
     24.040  409.638    1.354    0.067    0.493    0.027    0.739   21.029    5.953
     24.050  408.996    1.312    0.033    0.416    0.000    0.758   20.672    5.993
     24.060  409.880    1.327    0.127    0.481    0.000    0.731   20.750    5.734
     24.070  408.038    1.327    0.033    0.361    0.000    0.731   20.488    6.029
     24.080  407.005    1.388    0.060    0.361    0.000    0.853   20.860    5.748
     24.090  410.451    1.176    0.033    0.299    0.000    1.012   21.035    6.013
     24.100  411.746    1.426    0.067    0.381    0.027    1.088   21.555    5.915
     24.110  409.116    1.339    0.067    0.335    0.053    0.720   21.043    5.941
     24.120  405.877    1.365    0.033    0.354    0.027    0.856   20.811    6.031
     24.130  408.605    1.388    0.033    0.240    0.027    0.686   21.188    6.168
     24.140  405.380    1.255    0.033    0.321    0.000    0.792   21.808    6.266
     24.150  407.774    1.399    0.033    0.430    0.000    0.853   21.522    6.085
     24.160  406.424    1.213    0.033    0.592    0.000    0.611   20.507    6.557
     24.170  409.171    1.312    0.000    0.454    0.027    0.898   20.570    5.991
     24.180  409.474    1.285    0.127    0.434    0.061    0.887   21.111    6.001
     24.190  410.418    1.229    0.033    0.560    0.000    0.920   21.779    5.648
     24.200  405.598    1.399    0.033    0.436    0.053    0.853   21.378    5.802
     24.210  407.474    1.282    0.033    0.631    0.053    0.929   21.636    6.159
     24.220  404.971    1.274    0.033    0.484    0.027    1.013   21.045    5.728
     24.230  406.643    1.320    0.000    0.357    0.053    1.023   21.341    6.127
     24.240  404.452    1.274    0.033    0.292    0.053    1.035   21.101    6.080
     24.250  406.470    1.331    0.067    0.285    0.027    1.202   22.786    6.075
     24.260  406.620    1.096    0.138    0.281    0.053    1.130   20.764    5.840
     24.270  408.446    1.149    0.033    0.419    0.053    1.172   21.179    5.837
     24.280  409.911    1.274    0.033    0.463    0.027    0.997   21.599    5.791
     24.290  412.389    1.176    0.033    0.385    0.027    0.997   22.017    5.821
     24.300  414.644    1.141    0.033    0.433    0.053    1.157   21.129    5.990
     24.310  409.795    1.210    0.067    0.440    0.027    1.127   21.592    6.127
     24.320  410.130    1.255    0.033    0.472    0.027    1.058   21.124    6.118
     24.330  410.645    1.282    0.071    0.441    0.053    1.199   21.289    6.093
     24.340  411.831    1.429    0.098    0.234    0.027    0.918   22.354    5.758
     24.350  408.985    1.282    0.033    0.329    0.000    1.180   21.592    5.840
     24.360  409.655    1.373    0.033    0.479    0.027    0.925   21.790    5.838
     24.370  407.791    1.195    0.100    0.285    0.053    0.891   22.345    5.949
     24.380  408.784    1.285    0.098    0.423    0.053    0.777   21.648    5.712
     24.390  412.478    1.248    0.033    0.318    0.053    1.069   22.302    5.872
     24.400  408.700    1.301    0.094    0.354    0.000    0.731   22.908    5.580
     24.410  405.931    1.168    0.067    0.354    0.027    0.888   22.019    6.125
     24.420  407.027    1.248    0.033    0.299    0.053    0.837   21.708    6.688
     24.430  409.077    1.543    0.067    0.359    0.027    0.895   22.672    6.200
     24.440  409.049    1.354    0.033    0.377    0.000    0.913   22.042    5.741
     24.450  408.341    1.380    0.060    0.272    0.027    0.837   21.774    6.199
     24.460  410.756    1.308    0.033    0.343    0.027    0.830   21.476    6.032
     24.470  405.862    1.301    0.060    0.410    0.053    0.905   21.736    6.729
     24.480  407.338    1.388    0.033    0.287    0.064    0.834   21.132    6.181
     24.490  409.370    1.392    0.033    0.366    0.053    0.864   21.167    6.163
     24.500  406.319    1.248    0.033    0.225    0.027    0.895   21.917    5.843
     24.510  403.870    1.433    0.033    0.294    0.027    0.800   21.514    5.829
     24.520  407.636    1.282    0.067    0.294    0.053    0.826   21.283    5.724
     24.530  405.424    1.301    0.033    0.352    0.027    0.845   21.682    5.934
     24.540  404.785    1.365    0.067    0.272    0.053    0.913   22.014    6.530
     24.550  404.534    1.221    0.000    0.268    0.027    0.770   21.881    5.969
     24.560  409.427    1.141    0.000    0.306    0.000    0.747   22.073    5.645
     24.570  408.743    1.285    0.033    0.433    0.060    0.803   22.546    6.641
     24.580  406.133    1.206    0.027    0.268    0.027    0.826   21.732    6.393
     24.590  407.688    1.301    0.053    0.335    0.053    0.599   22.050    6.472
     24.600  404.974    1.429    0.067    0.395    0.027    0.800   22.728    5.573
     24.610  405.807    1.248    0.067    0.410    0.087    0.792   22.028    6.293
     24.620  406.645    1.392    0.060    0.523    0.053    0.845   21.457    6.011
     24.630  407.447    1.320    0.087    0.294    0.080    0.721   22.054    6.212
     24.640  408.992    1.441    0.000    0.396    0.038    0.492   21.655    6.088
     24.650  406.618    1.399    0.067    0.254    0.027    0.667   21.302    6.138
     24.660  409.072    1.320    0.094    0.437    0.000    0.773   21.973    6.120
     24.670  408.878    1.202    0.033    0.376    0.027    0.792   21.209    6.245
     24.680  405.464    1.498    0.000    0.354    0.053    0.637   22.141    6.498
     24.690  406.501    1.521    0.033    0.385    0.027    0.826   22.341    5.777
     24.700  404.188    1.213    0.033    0.254    0.027    0.648   21.410    6.106
     24.710  407.887    1.213    0.000    0.332    0.000    0.770   22.053    6.381
     24.720  406.582    1.115    0.033    0.366    0.000    0.773   21.473    6.399
     24.730  408.384    1.035    0.000    0.332    0.000    0.652   20.891    6.147
     24.740  408.617    1.141    0.033    0.405    0.027    0.758   21.385    6.343
     24.750  410.275    0.993    0.033    0.281    0.053    0.951   21.461    6.517
     24.760  410.067    1.168    0.033    0.258    0.027    0.819   21.917    6.078
     24.770  411.975    1.088    0.053    0.332    0.038    0.765   21.961    6.068
     24.780  408.189    1.316    0.033    0.361    0.053    0.800   21.407    6.403
     24.790  405.787    1.149    0.033    0.370    0.027    0.841   21.034    5.480
     24.800  405.493    1.183    0.000    0.254    0.000    0.902   22.318    5.540
     24.810  406.870    1.388    0.000    0.385    0.000    0.815   21.743    5.822
     24.820  410.741    1.240    0.033    0.359    0.027    1.034   22.881    5.973
     24.830  408.991    1.043    0.060    0.370    0.053    0.738   21.775    5.858
     24.840  408.701    1.126    0.033    0.401    0.053    0.977   21.397    5.675
     24.850  408.143    1.054    0.033    0.227    0.027    0.777   21.439    6.400
     24.860  407.191    1.232    0.033    0.336    0.027    0.804   22.431    6.043
     24.870  407.127    1.282    0.060    0.368    0.080    0.846   22.617    6.294
     24.880  409.409    1.232    0.033    0.335    0.027    0.846   22.181    6.139
     24.890  406.041    1.168    0.000    0.395    0.000    0.848   22.275    5.710
     24.900  409.457    1.229    0.094    0.421    0.027    0.837   22.504    5.951
     24.910  411.509    0.990    0.033    0.395    0.000    0.637   21.832    6.117
     24.920  410.337    1.043    0.033    0.359    0.000    0.618   21.818    6.130
     24.930  408.439    1.176    0.027    0.292    0.053    0.727   22.228    5.479
     24.940  406.794    1.187    0.027    0.361    0.000    0.707   22.085    5.871
     24.950  407.516    1.339    0.033    0.278    0.080    0.890   21.236    5.918
     24.960  407.193    1.179    0.000    0.392    0.027    0.852   21.368    5.920
     24.970  410.756    1.168    0.060    0.373    0.027    0.860   22.089    5.688
     24.980  405.609    1.505    0.060    0.388    0.027    0.758   21.268    5.674
     24.990  406.952    1.373    0.067    0.268    0.053    0.811   21.124    5.558
     25.000  404.739    1.100    0.060    0.366    0.053    0.511   22.189    5.719
     25.010  409.619    1.448    0.000    0.399    0.060    0.746   22.756    6.160
     25.020  407.910    1.232    0.027    0.244    0.061    0.565   21.853    6.170
     25.030  402.332    1.179    0.027    0.318    0.000    0.632   21.639    5.933
     25.040  404.433    1.426    0.067    0.366    0.053    0.721   21.282    5.991
     25.050  404.743    1.221    0.060    0.483    0.027    0.693   22.354    5.662
     25.060  407.050    1.373    0.060    0.361    0.027    0.693   21.581    5.733
     25.070  402.929    1.323    0.027    0.304    0.027    0.739   21.995    5.997
     25.080  403.517    1.232    0.027    0.352    0.064    0.626   21.711    6.234
     25.090  403.591    1.308    0.000    0.468    0.000    0.667   22.263    5.516
     25.100  403.849    1.153    0.033    0.359    0.000    0.545   22.644    6.154
     25.110  401.462    1.009    0.033    0.367    0.000    0.644   22.349    5.930
     25.120  403.211    1.100    0.087    0.419    0.000    0.727   21.009    6.679
     25.130  401.513    1.179    0.000    0.385    0.027    0.561   21.149    5.797
     25.140  405.987    1.175    0.033    0.423    0.027    0.598   22.419    6.096
     25.150  403.281    1.357    0.027    0.323    0.053    0.467   20.767    5.705
     25.160  405.636    1.312    0.067    0.214    0.027    0.636   21.484    6.525
     25.170  409.108    1.285    0.060    0.205    0.000    0.740   21.745    6.174
     25.180  408.633    1.509    0.067    0.343    0.027    0.747   21.774    6.306
     25.190  406.364    1.490    0.000    0.421    0.027    0.580   21.082    5.850
     25.200  407.173    1.285    0.027    0.354    0.000    0.693   21.247    6.472
     25.210  410.386    1.259    0.033    0.301    0.000    0.712   21.859    6.344
     25.220  409.489    1.327    0.000    0.321    0.000    0.717   22.018    6.644
     25.230  403.298    1.202    0.033    0.354    0.027    0.825   21.612    6.199
     25.240  408.548    1.134    0.033    0.366    0.000    0.693   21.851    6.807
     25.250  407.858    1.153    0.033    0.227    0.064    0.807   21.849    6.990
     25.260  405.655    1.339    0.000    0.227    0.027    0.557   21.159    6.907
     25.270  406.508    1.240    0.033    0.412    0.000    0.626   20.358    6.845
     25.280  405.233    1.354    0.067    0.374    0.027    0.731   21.256    7.226
     25.290  408.420    1.255    0.000    0.296    0.027    0.955   21.620    6.577
     25.300  401.894    1.217    0.067    0.218    0.000    0.678   21.982    5.886
     25.310  406.462    1.244    0.000    0.287    0.027    0.736   21.682    6.208
     25.320  403.670    1.206    0.000    0.294    0.000    0.788   21.352    6.033
     25.330  410.826    1.320    0.033    0.254    0.000    0.750   21.948    6.082
     25.340  409.149    1.407    0.000    0.287    0.000    0.773   21.982    6.046
     25.350  405.317    1.232    0.033    0.359    0.027    0.784   20.630    5.851
     25.360  407.769    1.293    0.067    0.268    0.000    0.872   22.259    6.350
     25.370  405.447    1.141    0.033    0.354    0.027    0.846   21.929    6.312
     25.380  408.097    1.274    0.000    0.328    0.053    0.781   22.022    6.333
     25.390  407.322    1.088    0.033    0.381    0.000    0.838   20.870    6.131
     25.400  406.868    1.274    0.033    0.301    0.027    0.576   21.510    6.110
     25.410  410.384    1.354    0.033    0.299    0.027    0.592   22.334    5.805
     25.420  413.243    1.327    0.033    0.359    0.027    0.728   22.189    6.158
     25.430  407.590    1.274    0.060    0.328    0.000    0.784   21.700    6.726
     25.440  410.770    1.221    0.033    0.307    0.027    0.952   21.827    6.677
     25.450  412.096    1.285    0.067    0.285    0.080    1.145   22.641    6.487
     25.460  408.189    1.335    0.100    0.318    0.027    0.967   22.119    6.615
     25.470  411.288    1.392    0.105    0.402    0.027    1.024   21.710    6.551
     25.480  410.885    1.100    0.027    0.201    0.000    0.857   21.972    6.501
     25.490  407.055    1.229    0.000    0.395    0.000    0.918   21.954    6.276
     25.500  410.993    1.221    0.033    0.292    0.027    0.838   21.590    6.335
     25.510  409.375    1.373    0.033    0.381    0.027    1.206   22.512    6.383
     25.520  407.395    1.255    0.067    0.321    0.027    0.872   22.040    6.556
     25.530  408.732    1.361    0.000    0.366    0.027    0.844   21.471    7.107
     25.540  410.170    1.248    0.033    0.332    0.053    1.073   21.324    6.497
     25.550  406.957    1.115    0.033    0.348    0.027    0.819   22.083    6.793
     25.560  409.348    1.255    0.067    0.352    0.027    1.043   21.436    6.181
     25.570  407.971    1.088    0.071    0.287    0.027    0.907   22.142    6.249
     25.580  405.586    1.429    0.000    0.392    0.000    0.592   21.479    6.608
     25.590  404.469    1.168    0.033    0.294    0.027    0.785   20.960    6.218
     25.600  410.203    1.312    0.138    0.265    0.114    0.789   21.869    6.415
     25.610  407.116    1.009    0.033    0.437    0.027    0.785   21.428    6.578
     25.620  412.507    1.096    0.000    0.361    0.000    0.925   22.645    6.974
     25.630  409.581    1.073    0.033    0.281    0.038    0.793   22.472    6.408
     25.640  407.464    1.274    0.000    0.385    0.027    0.785   21.374    6.173
     25.650  408.601    1.320    0.067    0.414    0.053    0.864   21.946    5.959
     25.660  410.281    1.153    0.033    0.579    0.027    0.664   21.391    5.993
     25.670  412.640    1.312    0.067    0.468    0.027    0.792   22.406    6.123
     25.680  410.687    1.240    0.033    0.414    0.000    0.736   21.937    5.973
     25.690  409.986    1.255    0.000    0.354    0.053    0.997   22.235    6.247
     25.700  406.255    1.168    0.033    0.352    0.027    0.781   22.845    6.619
     25.710  406.398    1.312    0.000    0.385    0.133    0.937   22.128    6.252
     25.720  410.399    1.168    0.100    0.361    0.027    0.799   22.679    6.694
     25.730  405.645    1.168    0.067    0.352    0.027    0.766   21.742    6.373
     25.740  407.874    1.338    0.033    0.406    0.000    0.743   22.794    6.230
     25.750  408.074    1.168    0.033    0.392    0.027    0.626   22.760    5.891
     25.760  403.859    1.304    0.000    0.306    0.053    0.679   21.462    5.848
     25.770  406.158    1.141    0.033    0.336    0.027    0.812   22.494    5.517
     25.780  408.246    1.429    0.033    0.227    0.027    0.656   23.214    5.467
     25.790  406.141    1.255    0.000    0.287    0.027    0.690   23.151    5.724
     25.800  405.674    1.293    0.033    0.381    0.053    0.762   22.446    5.956
     25.810  406.018    1.270    0.033    0.414    0.053    0.944   22.619    5.472
     25.820  405.174    1.339    0.033    0.486    0.000    0.785   22.309    5.593
     25.830  408.475    1.392    0.131    0.448    0.027    0.834   22.529    5.744
     25.840  405.991    1.399    0.000    0.294    0.000    0.784   22.249    5.971
     25.850  407.177    1.236    0.033    0.395    0.027    0.721   22.289    5.775
     25.860  404.602    1.274    0.033    0.395    0.027    0.880   22.469    6.419
     25.870  405.488    1.388    0.038    0.234    0.140    0.689   22.469    6.351
     25.880  402.605    1.149    0.000    0.448    0.027    0.907   22.798    6.055
     25.890  402.413    1.380    0.033    0.388    0.027    0.645   21.551    6.538
     25.900  403.989    1.176    0.000    0.321    0.000    0.565   22.232    6.705
     25.910  404.287    1.043    0.000    0.361    0.000    0.687   22.215    6.132
     25.920  404.408    1.301    0.033    0.234    0.027    0.831   21.636    5.843
     25.930  402.755    1.168    0.033    0.268    0.000    0.743   22.188    6.106
     25.940  403.591    1.202    0.000    0.301    0.000    0.652   22.219    6.084
     25.950  400.745    1.255    0.071    0.254    0.053    0.799   22.714    6.248
     25.960  401.137    1.339    0.033    0.194    0.027    0.814   22.832    6.213
     25.970  404.293    1.009    0.000    0.194    0.027    0.697   22.390    6.192
     25.980  402.965    1.195    0.000    0.328    0.027    0.857   22.017    5.739
     25.990  405.016    1.115    0.000    0.321    0.027    0.758   22.146    6.658
     26.000  408.378    1.232    0.000    0.388    0.000    0.553   22.261    6.133
     26.010  402.210    1.115    0.000    0.378    0.027    0.708   22.686    6.466
     26.020  407.406    1.009    0.000    0.278    0.000    0.731   23.854    6.543
     26.030  407.636    1.069    0.033    0.314    0.000    0.584   23.465    5.693
     26.040  409.116    1.043    0.000    0.227    0.000    0.644   23.460    5.969
     26.050  404.334    0.808    0.000    0.258    0.027    0.492   23.256    5.998
     26.060  399.792    1.096    0.000    0.294    0.000    0.765   22.431    5.493
     26.070  403.480    0.990    0.000    0.354    0.027    0.704   23.685    5.901
     26.080  405.286    0.929    0.000    0.361    0.000    0.591   23.693    5.896
     26.090  407.015    1.285    0.000    0.328    0.053    0.724   23.735    5.878
     26.100  402.603    1.073    0.087    0.395    0.053    0.757   23.437    6.450
     26.110  402.362    1.062    0.000    0.421    0.053    0.834   22.872    5.977
     26.120  401.354    1.149    0.000    0.388    0.053    0.887   22.255    6.469
     26.130  401.816    0.929    0.000    0.377    0.027    0.788   22.434    5.803
     26.140  400.553    1.043    0.033    0.368    0.053    0.726   22.704    5.681
     26.150  403.917    1.301    0.033    0.328    0.027    0.682   23.929    5.523
     26.160  406.276    1.376    0.053    0.294    0.000    0.643   23.717    5.838
     26.170  403.738    1.187    0.000    0.321    0.027    0.747   22.872    5.925
     26.180  399.620    1.221    0.000    0.261    0.053    0.769   23.231    5.754
     26.190  402.770    1.327    0.000    0.328    0.027    0.811   23.876    5.453
     26.200  403.415    1.396    0.060    0.388    0.027    0.807   22.915    5.522
     26.210  402.555    1.217    0.000    0.328    0.000    0.693   22.314    5.664
     26.220  403.852    1.312    0.000    0.445    0.027    0.686   23.748    5.367
     26.230  400.344    1.232    0.033    0.395    0.053    0.910   23.316    5.823
     26.240  405.974    1.111    0.087    0.421    0.000    0.951   23.176    5.505
     26.250  410.152    1.327    0.067    0.399    0.114    0.937   23.648    5.355
     26.260  404.556    1.456    0.038    0.388    0.087    0.951   23.773    5.466
     26.270  405.165    1.255    0.000    0.318    0.061    1.064   23.295    5.361
     26.280  403.740    1.255    0.067    0.426    0.053    1.008   22.699    5.790
     26.290  406.973    1.153    0.000    0.366    0.034    0.932   23.597    5.817
     26.300  400.531    1.308    0.000    0.426    0.027    1.106   23.440    6.115
     26.310  407.286    1.293    0.000    0.354    0.000    1.000   22.767    6.010
     26.320  404.464    1.221    0.000    0.426    0.114    0.978   23.498    5.999
     26.330  406.019    1.221    0.033    0.321    0.053    1.102   23.954    5.942
     26.340  407.574    1.221    0.000    0.328    0.114    0.950   23.644    5.972
     26.350  403.187    1.240    0.027    0.361    0.027    1.031   23.019    5.777
     26.360  408.763    1.380    0.060    0.294    0.061    0.886   23.553    5.598
     26.370  404.028    1.217    0.000    0.481    0.027    0.807   23.285    5.719
     26.380  405.298    1.206    0.033    0.354    0.000    1.008   23.627    5.489
     26.390  407.541    1.361    0.033    0.419    0.087    0.963   22.779    5.324
     26.400  403.241    1.482    0.027    0.496    0.000    0.973   22.737    5.404
     26.410  400.761    1.217    0.033    0.414    0.027    1.027   22.106    4.637
     26.420  402.983    1.350    0.033    0.381    0.114    1.072   22.396    5.564
     26.430  404.643    1.195    0.087    0.459    0.114    1.096   22.076    5.819
     26.440  401.715    1.221    0.067    0.431    0.061    1.213   21.420    5.866
     26.450  403.050    1.176    0.067    0.421    0.114    1.080   21.616    5.379
     26.460  404.149    1.267    0.053    0.366    0.080    1.033   22.274    5.070
     26.470  402.917    1.160    0.000    0.368    0.080    1.168   21.590    5.219
     26.480  405.099    1.195    0.000    0.395    0.053    0.754   22.159    5.621
     26.490  400.526    1.392    0.060    0.474    0.061    0.943   21.611    5.256
     26.500  403.434    1.255    0.053    0.388    0.080    1.164   21.021    5.295
     26.510  400.980    1.221    0.100    0.395    0.027    0.935   20.953    5.739
     26.520  400.849    1.339    0.000    0.395    0.027    0.946   22.072    5.217
     26.530  401.263    1.274    0.033    0.408    0.114    1.008   20.983    5.264
     26.540  403.026    1.365    0.027    0.455    0.080    0.905   22.041    5.653
     26.550  405.342    1.350    0.060    0.455    0.140    0.950   22.865    5.363
     26.560  400.921    1.123    0.067    0.368    0.027    0.978   21.573    5.428
     26.570  404.898    1.088    0.127    0.459    0.061    0.830   22.580    5.562
     26.580  404.497    1.096    0.033    0.395    0.027    0.932   22.163    5.408
     26.590  401.190    1.073    0.067    0.299    0.034    0.916   22.510    5.983
     26.600  403.965    0.990    0.033    0.345    0.034    0.859   22.176    5.482
     26.610  400.523    1.088    0.067    0.394    0.087    0.861   21.526    5.585
     26.620  399.918    1.043    0.027    0.392    0.080    0.829   21.308    5.473
     26.630  402.268    0.963    0.120    0.385    0.114    0.750   22.095    5.790
     26.640  401.024    1.088    0.060    0.412    0.087    0.749   21.478    5.702
     26.650  400.383    1.339    0.060    0.490    0.000    0.803   21.848    5.784
     26.660  400.006    1.248    0.000    0.521    0.027    0.838   21.597    5.861
     26.670  400.497    1.259    0.060    0.281    0.027    0.738   22.361    5.654
     26.680  399.819    1.229    0.067    0.294    0.053    0.560   22.148    5.648
     26.690  399.298    1.361    0.000    0.402    0.027    0.842   22.867    6.018
     26.700  400.696    1.141    0.060    0.281    0.080    0.712   21.864    5.907
     26.710  399.290    1.365    0.033    0.254    0.159    0.698   21.457    5.833
     26.720  400.242    1.312    0.033    0.321    0.053    0.826   21.340    6.058
     26.730  400.865    1.221    0.027    0.201    0.034    0.705   21.272    6.403
     26.740  405.536    1.376    0.033    0.287    0.053    0.810   21.973    6.610
     26.750  402.908    1.285    0.033    0.292    0.000    0.791   22.634    6.344
     26.760  402.612    1.175    0.027    0.419    0.061    0.637   21.846    6.748
     26.770  404.030    1.339    0.000    0.287    0.027    0.686   21.852    5.953
     26.780  399.221    1.115    0.087    0.254    0.087    0.690   21.768    5.988
     26.790  404.371    1.054    0.033    0.374    0.027    0.573   21.957    5.963
     26.800  403.580    1.229    0.000    0.301    0.053    0.860   22.210    6.351
     26.810  403.460    1.179    0.033    0.426    0.114    0.731   22.543    6.452
     26.820  404.194    1.168    0.027    0.533    0.053    0.856   21.740    5.787
     26.830  402.027    1.388    0.060    0.529    0.061    0.772   22.111    5.517
     26.840  403.743    1.293    0.033    0.495    0.087    0.777   22.689    5.837
     26.850  404.020    1.248    0.000    0.493    0.061    0.682   22.790    6.122
     26.860  404.502    1.100    0.033    0.462    0.114    0.841   21.920    5.945
     26.870  402.689    1.168    0.000    0.535    0.027    1.004   23.499    6.108
     26.880  407.188    1.248    0.000    0.553    0.053    0.834   22.419    5.952
     26.890  402.731    1.195    0.033    0.412    0.053    0.625   23.458    5.974
     26.900  403.680    1.255    0.033    0.227    0.087    0.735   22.305    5.431
     26.910  402.844    1.179    0.000    0.395    0.000    0.625   21.726    5.890
     26.920  404.671    1.240    0.094    0.359    0.061    0.678   22.832    5.756
     26.930  405.566    1.312    0.060    0.299    0.000    0.910   21.679    5.720
     26.940  400.971    1.213    0.033    0.361    0.061    0.849   21.271    5.743
     26.950  406.843    1.141    0.000    0.399    0.027    0.959   22.284    6.332
     26.960  404.894    1.179    0.033    0.523    0.080    0.846   22.315    5.774
     26.970  401.778    1.179    0.000    0.455    0.027    0.948   21.490    6.287
     26.980  402.876    1.308    0.000    0.381    0.000    0.860   22.212    5.945
     26.990  400.936    1.437    0.000    0.395    0.027    0.920   21.354    5.586
     27.000  405.598    1.221    0.100    0.548    0.027    0.891   22.641    6.174
     27.010  403.057    1.115    0.033    0.462    0.000    0.883   20.941    6.415
     27.020  401.269    1.259    0.033    0.488    0.053    0.905   21.427    5.900
     27.030  398.877    1.339    0.000    0.426    0.027    0.796   21.123    6.026
     27.040  400.876    1.320    0.000    0.281    0.000    0.804   22.155    6.268
     27.050  403.675    1.168    0.000    0.455    0.053    0.740   21.142    6.279
     27.060  401.878    1.482    0.000    0.314    0.000    0.928   21.623    6.167
     27.070  400.068    1.255    0.000    0.366    0.027    0.959   21.134    6.084
     27.080  402.632    1.274    0.033    0.414    0.053    0.842   21.648    6.302
     27.090  400.406    1.346    0.060    0.314    0.027    0.989   22.391    6.333
     27.100  402.328    1.304    0.027    0.474    0.034    0.951   22.026    6.293
     27.110  400.185    1.206    0.000    0.354    0.053    0.940   21.841    5.952
     27.120  402.165    1.141    0.053    0.627    0.106    0.845   21.692    6.288
     27.130  404.756    1.115    0.060    0.560    0.053    0.928   21.872    6.832
     27.140  404.444    0.990    0.000    0.493    0.106    1.023   22.584    6.474
     27.150  407.018    1.176    0.027    0.519    0.027    0.981   22.279    6.711
     27.160  405.097    1.073    0.094    0.462    0.061    1.008   22.002    5.860
     27.170  405.253    1.176    0.060    0.466    0.034    0.780   22.522    5.495
     27.180  398.331    1.062    0.027    0.560    0.027    0.837   21.411    5.978
     27.190  400.307    1.126    0.000    0.536    0.027    1.054   21.611    6.153
     27.200  403.335    1.176    0.000    0.613    0.027    0.924   21.584    6.498
     27.210  402.623    1.141    0.000    0.421    0.053    0.632   23.309    5.473
     27.220  402.704    1.073    0.087    0.522    0.027    1.115   21.988    6.105
     27.230  401.590    1.183    0.105    0.469    0.106    1.104   21.152    5.812
     27.240  401.516    1.285    0.060    0.385    0.080    1.217   22.101    6.036
     27.250  402.688    1.035    0.067    0.419    0.053    1.148   22.615    5.934
     27.260  399.200    1.062    0.100    0.361    0.080    1.066   21.733    5.718
     27.270  401.163    1.179    0.105    0.261    0.053    0.876   21.777    5.280
     27.280  403.892    1.175    0.067    0.335    0.027    1.061   22.531    5.526
     27.290  403.485    1.168    0.094    0.459    0.053    0.891   21.238    5.186
     27.300  406.268    1.179    0.100    0.419    0.027    0.770   22.047    5.594
     27.310  404.254    0.982    0.067    0.462    0.053    0.891   21.598    5.472
     27.320  406.378    1.035    0.067    0.435    0.080    0.952   22.037    5.235
     27.330  407.266    1.153    0.105    0.354    0.080    0.925   22.307    4.759
     27.340  406.390    1.035    0.000    0.395    0.053    0.990   22.273    5.250
     27.350  404.131    1.297    0.094    0.486    0.053    1.073   21.732    5.776
     27.360  405.218    1.123    0.067    0.495    0.106    1.043   22.414    5.738
     27.370  406.367    1.190    0.120    0.428    0.114    0.914   22.991    6.096
     27.380  404.004    1.248    0.127    0.462    0.080    0.963   22.384    5.682
     27.390  405.102    1.464    0.000    0.466    0.053    1.159   22.585    5.797
     27.400  402.643    1.069    0.033    0.339    0.080    1.001   23.456    6.100
     27.410  402.555    1.240    0.060    0.468    0.080    0.997   22.479    5.746
     27.420  400.696    0.982    0.094    0.522    0.053    0.804   22.249    6.272
     27.430  402.900    1.281    0.105    0.428    0.080    1.096   21.517    5.918
     27.440  401.495    1.206    0.105    0.361    0.053    0.918   21.819    5.914
     27.450  405.362    1.035    0.100    0.455    0.080    1.096   21.949    5.986
     27.460  398.417    1.357    0.067    0.529    0.080    0.910   21.909    5.593
     27.470  406.800    1.327    0.105    0.421    0.106    1.058   22.207    6.079
     27.480  400.688    1.403    0.060    0.354    0.027    0.959   22.559    5.675
     27.490  404.644    1.073    0.087    0.408    0.080    1.009   22.067    5.849
     27.500  404.779    1.323    0.000    0.441    0.027    1.054   22.450    5.513
     27.510  404.046    1.217    0.120    0.526    0.080    0.952   22.538    5.924
     27.520  409.075    1.198    0.100    0.582    0.080    1.092   22.074    6.238
     27.530  405.196    1.179    0.033    0.354    0.053    1.066   22.292    6.134
     27.540  404.823    1.267    0.105    0.381    0.080    0.808   23.110    5.561
     27.550  409.262    1.096    0.033    0.388    0.080    0.944   22.978    5.935
     27.560  406.331    0.982    0.120    0.519    0.053    1.024   23.036    6.504
     27.570  409.114    1.179    0.134    0.426    0.053    1.024   23.303    5.970
     27.580  405.158    1.141    0.033    0.459    0.053    0.990   22.166    6.293
     27.590  405.882    1.141    0.033    0.359    0.080    0.895   22.731    5.844
     27.600  405.485    1.137    0.067    0.459    0.080    0.838   23.141    6.091
     27.610  408.310    1.202    0.138    0.381    0.027    1.013   22.738    6.112
     27.620  407.979    1.073    0.100    0.466    0.053    0.948   23.657    5.773
     27.630  402.833    1.035    0.071    0.399    0.053    1.130   22.687    5.472
     27.640  408.047    1.183    0.067    0.459    0.080    0.777   21.816    5.965
     27.650  402.405    1.069    0.100    0.361    0.027    0.925   22.224    6.117
     27.660  405.364    1.415    0.105    0.359    0.080    0.865   22.661    5.364
     27.670  403.094    1.434    0.167    0.455    0.033    0.979   22.205    6.043
     27.680  403.348    1.221    0.071    0.421    0.027    0.979   22.307    6.144
     27.690  405.833    1.259    0.000    0.361    0.053    0.690   22.545    6.154
     27.700  403.972    1.418    0.033    0.459    0.027    0.812   23.521    5.729
     27.710  403.642    1.498    0.105    0.301    0.080    0.849   22.172    6.170
     27.720  401.542    1.206    0.033    0.452    0.027    0.625   21.758    5.906
     27.730  403.541    1.274    0.105    0.366    0.027    0.925   22.015    5.981
     27.740  405.751    1.047    0.094    0.455    0.027    1.024   22.274    5.941
     27.750  404.439    1.202    0.000    0.495    0.027    1.047   21.401    5.970
     27.760  403.694    1.172    0.060    0.482    0.000    0.952   21.624    5.640
     27.770  405.276    1.232    0.060    0.361    0.027    0.899   21.687    5.976
     27.780  406.104    1.346    0.105    0.459    0.053    0.918   21.965    5.378
     27.790  408.695    1.088    0.067    0.481    0.027    0.770   21.751    5.939
     27.800  404.521    1.240    0.067    0.486    0.053    0.645   22.691    6.167
     27.810  407.530    1.304    0.105    0.555    0.053    0.637   22.553    5.901
     27.820  403.153    1.115    0.033    0.455    0.027    0.592   22.682    5.774
     27.830  403.463    1.259    0.120    0.462    0.080    0.918   23.040    5.919
     27.840  409.313    1.221    0.033    0.455    0.027    0.705   23.032    5.956
     27.850  405.636    1.255    0.000    0.388    0.000    0.759   22.687    5.768
     27.860  402.852    1.312    0.100    0.562    0.080    0.735   22.400    6.310
     27.870  409.127    1.126    0.033    0.656    0.027    0.531   23.675    6.226
     27.880  406.652    1.088    0.094    0.607    0.027    0.584   23.241    6.319
     27.890  408.001    1.282    0.094    0.603    0.027    0.766   22.552    6.119
     27.900  408.913    1.365    0.033    0.466    0.053    0.819   23.034    6.689
     27.910  407.638    1.543    0.067    0.529    0.053    0.573   22.913    6.469
     27.920  403.751    1.392    0.067    0.473    0.053    0.952   22.452    6.516
     27.930  408.404    1.407    0.067    0.507    0.027    0.793   22.905    6.209
     27.940  410.898    1.221    0.071    0.633    0.080    0.698   23.069    6.258
     27.950  408.575    1.240    0.094    0.533    0.080    0.694   23.993    6.254
     27.960  410.311    1.471    0.033    0.473    0.080    0.573   23.592    5.739
     27.970  407.714    1.301    0.033    0.562    0.027    0.572   23.115    6.329
     27.980  406.127    1.096    0.087    0.596    0.027    0.712   23.781    5.646
     27.990  410.429    1.248    0.000    0.502    0.000    0.557   23.411    5.822
     28.000  407.557    1.361    0.033    0.335    0.027    0.573   24.168    6.055
     28.010  404.393    1.418    0.000    0.526    0.053    0.444   24.560    5.539
     28.020  407.706    1.221    0.033    0.488    0.053    0.751   24.018    6.362
     28.030  409.033    1.365    0.067    0.268    0.053    0.660   22.844    6.367
     28.040  410.834    1.134    0.105    0.348    0.106    0.633   23.888    5.639
     28.050  412.052    1.274    0.033    0.328    0.027    0.626   23.296    6.523
     28.060  407.966    1.096    0.067    0.294    0.053    0.576   24.348    6.844
     28.070  408.219    1.338    0.094    0.421    0.053    0.520   22.679    6.666
     28.080  409.287    1.202    0.033    0.533    0.027    0.478   23.838    6.643
     28.090  411.261    1.229    0.067    0.361    0.053    0.705   23.300    6.632
     28.100  411.374    1.126    0.033    0.395    0.027    0.618   23.233    6.696
     28.110  415.234    1.062    0.033    0.287    0.000    0.599   24.220    6.333
     28.120  409.651    1.452    0.067    0.408    0.000    0.671   24.392    6.248
     28.130  413.126    1.179    0.067    0.428    0.027    0.717   24.473    6.822
     28.140  410.405    1.259    0.033    0.328    0.053    0.758   23.266    5.872
     28.150  414.433    1.297    0.067    0.354    0.053    0.838   23.399    6.326
     28.160  414.230    1.445    0.071    0.428    0.027    0.660   23.495    6.624
     28.170  409.515    1.320    0.067    0.361    0.053    0.891   23.436    6.210
     28.180  411.112    1.384    0.134    0.448    0.053    0.705   23.238    6.503
     28.190  410.414    1.195    0.100    0.421    0.053    0.876   23.617    6.533
     28.200  413.819    1.361    0.105    0.488    0.053    0.865   23.865    6.323
     28.210  414.616    1.448    0.134    0.428    0.053    0.899   23.584    6.417
     28.220  417.051    1.255    0.098    0.321    0.053    0.664   23.995    6.059
     28.230  415.170    1.248    0.105    0.395    0.053    0.668   23.878    6.321
     28.240  414.330    1.464    0.138    0.321    0.080    0.759   23.204    5.840
     28.250  411.441    1.316    0.067    0.462    0.053    0.652   23.525    5.685
     28.260  412.067    0.982    0.134    0.421    0.080    0.812   23.439    6.848
     28.270  415.914    1.141    0.060    0.388    0.053    0.739   23.314    6.796
     28.280  408.931    1.141    0.067    0.328    0.080    0.731   23.515    6.790
     28.290  413.414    1.285    0.131    0.373    0.053    0.698   23.170    6.206
     28.300  410.776    1.255    0.033    0.392    0.080    0.610   23.134    6.461
     28.310  412.990    1.285    0.105    0.455    0.140    0.660   22.936    6.455
     28.320  414.443    1.035    0.138    0.368    0.053    0.611   23.565    7.076
     28.330  414.720    1.176    0.105    0.301    0.080    0.652   23.898    6.534
     28.340  409.210    1.229    0.067    0.368    0.080    0.667   23.484    6.644
     28.350  410.078    1.153    0.071    0.421    0.027    0.599   24.380    6.480
     28.360  415.911    1.282    0.105    0.335    0.053    0.899   24.247    7.078
     28.370  412.725    1.096    0.071    0.399    0.027    0.580   24.079    6.585
     28.380  412.126    1.137    0.105    0.366    0.027    0.743   23.628    6.537
     28.390  412.306    1.312    0.033    0.287    0.080    0.607   23.257    6.499
     28.400  409.509    1.141    0.105    0.328    0.027    0.739   23.009    5.997
     28.410  409.264    1.399    0.138    0.462    0.027    0.879   23.545    6.051
     28.420  411.239    1.285    0.094    0.426    0.080    0.724   23.050    6.204
     28.430  406.838    1.195    0.067    0.428    0.027    0.774   23.543    6.528
     28.440  412.323    1.346    0.071    0.481    0.053    0.971   23.869    6.395
     28.450  409.058    1.206    0.033    0.462    0.080    0.936   23.727    6.042
     28.460  408.065    1.501    0.067    0.388    0.080    0.804   23.465    6.111
     28.470  406.553    1.285    0.067    0.314    0.027    0.876   23.348    6.133
     28.480  410.489    1.392    0.033    0.421    0.080    0.743   23.496    6.024
     28.490  411.779    1.069    0.071    0.548    0.080    0.682   22.913    5.620
     28.500  413.884    1.168    0.067    0.493    0.027    0.747   23.468    6.639
     28.510  411.269    1.259    0.100    0.426    0.053    0.432   23.939    5.875
     28.520  411.382    1.274    0.067    0.428    0.053    0.538   23.018    6.415
     28.530  411.882    1.259    0.165    0.428    0.080    0.485   23.185    6.316
     28.540  410.197    1.195    0.094    0.459    0.053    0.652   23.317    6.545
     28.550  411.315    1.293    0.094    0.392    0.080    0.739   23.387    6.413
     28.560  412.709    1.232    0.033    0.448    0.080    0.618   24.102    7.308
     28.570  413.860    1.282    0.067    0.299    0.053    0.618   23.996    6.929
     28.580  412.612    1.301    0.094    0.261    0.027    0.831   22.938    6.713
     28.590  412.948    1.190    0.167    0.352    0.053    0.671   23.488    6.798
     28.600  413.143    1.088    0.158    0.328    0.106    0.693   23.619    6.673
     28.610  414.096    1.289    0.134    0.392    0.027    0.637   24.130    6.943
     28.620  414.037    1.376    0.067    0.392    0.080    0.720   23.327    6.707
     28.630  413.522    1.282    0.033    0.292    0.027    0.652   24.061    7.141
     28.640  417.285    1.221    0.094    0.421    0.053    0.592   24.061    6.888
     28.650  414.732    1.274    0.067    0.452    0.053    0.796   24.009    6.277
     28.660  418.370    1.354    0.105    0.392    0.053    0.554   23.860    6.672
     28.670  417.015    1.240    0.033    0.419    0.053    0.690   23.060    6.772
     28.680  415.855    1.213    0.033    0.392    0.080    0.615   24.199    6.522
     28.690  415.724    1.229    0.100    0.399    0.053    0.626   23.798    6.469
     28.700  415.805    1.115    0.094    0.469    0.080    0.679   24.129    6.121
     28.710  417.261    1.202    0.094    0.455    0.053    0.645   23.670    6.499
     28.720  413.009    1.263    0.067    0.493    0.080    0.979   24.175    6.016
     28.730  415.752    1.285    0.127    0.462    0.053    0.759   24.410    7.362
     28.740  413.858    1.267    0.067    0.395    0.106    0.652   23.645    6.027
     28.750  418.826    1.232    0.067    0.395    0.091    0.489   24.674    6.731
     28.760  417.832    1.327    0.105    0.328    0.106    0.500   23.197    6.111
     28.770  413.455    1.248    0.071    0.299    0.053    0.774   23.584    6.303
     28.780  416.548    1.248    0.067    0.428    0.080    0.565   23.644    6.576
     28.790  415.087    1.187    0.105    0.426    0.053    0.587   23.412    6.336
     28.800  413.935    1.320    0.198    0.265    0.053    0.606   23.910    6.245
     28.810  415.454    1.062    0.100    0.354    0.027    0.724   24.304    6.688
     28.820  420.465    1.088    0.105    0.488    0.080    0.573   24.917    6.811
     28.830  418.601    1.429    0.131    0.388    0.053    0.754   24.868    6.102
     28.840  417.296    1.213    0.154    0.522    0.080    0.679   24.270    7.138
     28.850  414.522    1.255    0.067    0.359    0.080    0.652   24.385    6.544
     28.860  415.583    1.323    0.100    0.388    0.080    0.823   23.924    6.762
     28.870  418.885    1.149    0.067    0.433    0.080    0.682   24.153    7.460
     28.880  415.933    1.415    0.138    0.428    0.027    0.694   24.034    6.618
     28.890  416.925    1.168    0.172    0.435    0.053    0.846   23.729    6.845
     28.900  417.090    1.278    0.067    0.495    0.080    0.751   23.959    7.359
     28.910  415.214    1.179    0.067    0.473    0.000    0.789   23.894    6.958
     28.920  416.008    1.384    0.033    0.402    0.053    0.668   23.199    6.520
     28.930  417.717    1.426    0.105    0.540    0.080    0.645   23.577    6.977
     28.940  414.535    1.100    0.100    0.600    0.080    0.656   24.235    6.274
     28.950  415.055    1.521    0.105    0.428    0.053    0.846   24.198    6.111
     28.960  414.312    1.407    0.138    0.569    0.080    0.793   24.365    6.295
     28.970  419.810    1.301    0.094    0.502    0.053    0.724   24.288    6.435
     28.980  417.630    1.183    0.033    0.526    0.091    0.607   24.204    6.382
     28.990  412.825    1.293    0.067    0.569    0.027    0.879   24.011    6.338
     29.000  412.527    1.096    0.060    0.495    0.027    0.785   23.569    6.333
     29.010  414.407    1.088    0.067    0.522    0.053    0.868   23.735    6.723
     29.020  411.778    1.153    0.105    0.620    0.080    0.759   24.299    6.469
     29.030  414.827    1.202    0.131    0.589    0.053    0.747   24.208    6.142
     29.040  409.818    1.195    0.067    0.462    0.080    0.865   23.746    6.480
     29.050  408.365    1.293    0.105    0.569    0.027    0.732   23.100    6.630
     29.060  413.686    1.141    0.067    0.469    0.053    0.812   24.882    6.402
     29.070  407.801    1.115    0.100    0.495    0.027    0.796   23.992    6.491
     29.080  411.477    1.115    0.105    0.529    0.080    0.770   24.314    6.594
     29.090  417.899    1.270    0.000    0.589    0.053    0.884   24.158    6.629
     29.100  413.366    1.035    0.067    0.667    0.053    0.785   23.138    6.856
     29.110  418.116    1.346    0.067    0.596    0.053    0.819   24.212    5.995
     29.120  412.148    1.240    0.067    0.663    0.080    0.751   22.560    5.983
     29.130  408.269    1.221    0.067    0.529    0.027    1.024   23.269    5.868
     29.140  410.617    1.551    0.100    0.656    0.080    0.831   23.549    5.806
     29.150  410.152    1.123    0.067    0.660    0.080    0.819   23.632    6.153
     29.160  413.096    1.195    0.127    0.440    0.080    0.944   23.610    6.292
     29.170  409.786    1.259    0.100    0.660    0.106    1.081   23.511    5.864
     29.180  412.714    1.346    0.094    0.462    0.106    0.865   23.454    6.218
     29.190  408.807    1.240    0.067    0.569    0.053    0.944   24.139    6.610
     29.200  415.706    1.248    0.120    0.600    0.080    1.027   24.517    6.260
     29.210  413.801    1.115    0.027    0.540    0.106    0.974   24.452    5.857
     29.220  410.556    1.251    0.105    0.435    0.080    0.853   23.581    6.100
     29.230  408.273    1.323    0.127    0.435    0.080    0.830   22.757    6.687
     29.240  417.367    1.354    0.071    0.663    0.053    0.751   24.056    6.287
     29.250  413.166    1.274    0.060    0.629    0.080    0.777   24.940    5.913
     29.260  418.674    1.267    0.105    0.540    0.106    0.865   23.975    6.786
     29.270  406.757    1.229    0.172    0.573    0.080    1.005   23.984    6.453
     29.280  412.628    1.195    0.060    0.671    0.080    0.902   24.399    6.050
     29.290  408.869    1.308    0.105    0.596    0.080    0.804   24.872    6.344
     29.300  405.388    1.267    0.138    0.495    0.053    0.971   23.863    5.843
     29.310  407.124    1.410    0.071    0.540    0.080    0.948   23.190    6.235
     29.320  406.376    1.217    0.067    0.462    0.080    0.789   24.451    5.831
     29.330  407.876    1.100    0.033    0.533    0.080    0.804   23.729    5.585
     29.340  406.043    1.179    0.094    0.469    0.106    0.728   23.029    5.515
     29.350  408.749    1.164    0.071    0.473    0.080    0.887   22.442    5.863
     29.360  409.939    1.202    0.067    0.533    0.080    0.732   23.311    6.018
     29.370  413.475    1.176    0.131    0.335    0.106    0.952   23.169    6.039
     29.380  407.174    1.172    0.033    0.477    0.053    0.952   23.381    5.367
     29.390  407.485    1.168    0.094    0.301    0.027    0.940   22.655    5.622
     29.400  408.131    1.232    0.033    0.328    0.087    0.592   23.908    5.786
     29.410  409.295    1.115    0.000    0.567    0.053    0.732   23.960    6.320
     29.420  407.506    1.229    0.060    0.640    0.114    0.626   24.149    5.640
     29.430  409.318    1.206    0.000    0.469    0.027    0.690   23.173    5.478
     29.440  407.752    1.229    0.000    0.629    0.053    0.823   23.436    5.702
     29.450  404.456    1.255    0.094    0.567    0.027    0.724   22.936    5.365
     29.460  403.608    1.399    0.027    0.473    0.053    0.652   21.844    5.882
     29.470  413.591    1.240    0.000    0.573    0.080    0.743   23.375    5.780
     29.480  410.714    1.460    0.000    0.674    0.027    0.929   22.753    6.290
     29.490  408.742    1.202    0.027    0.567    0.053    0.784   23.805    6.074
     29.500  412.232    1.248    0.000    0.395    0.027    0.705   23.369    6.151
     29.510  410.037    1.437    0.033    0.435    0.061    0.898   23.452    6.060
     29.520  410.112    1.323    0.000    0.640    0.080    0.853   23.844    5.724
     29.530  408.538    1.206    0.000    0.562    0.053    0.910   23.985    5.921
     29.540  410.225    1.206    0.033    0.569    0.061    0.959   23.907    5.827
     29.550  408.744    1.213    0.033    0.562    0.027    0.928   23.820    6.103
     29.560  414.837    1.229    0.000    0.640    0.053    0.724   23.939    6.072
     29.570  415.791    1.365    0.000    0.629    0.027    0.698   23.398    6.130
     29.580  413.201    1.354    0.000    0.596    0.027    0.731   24.058    6.045
     29.590  415.518    1.149    0.033    0.660    0.027    1.031   23.438    6.674
     29.600  413.204    1.164    0.053    0.700    0.053    0.891   24.281    5.616
     29.610  417.306    1.244    0.000    0.629    0.027    0.823   22.159    6.032
     29.620  413.210    1.255    0.067    0.562    0.061    0.902   23.347    5.815
     29.630  407.399    1.062    0.033    0.622    0.000    0.644   23.147    5.964
     29.640  411.840    1.043    0.033    0.633    0.053    0.917   24.097    5.939
     29.650  411.327    1.259    0.060    0.716    0.027    0.743   23.592    5.807
     29.660  412.845    1.141    0.060    0.567    0.106    0.944   23.659    5.869
     29.670  409.896    1.267    0.060    0.615    0.087    0.788   24.110    5.699
     29.680  414.098    1.357    0.000    0.691    0.087    0.789   24.263    6.051
     29.690  414.377    1.126    0.033    0.582    0.027    0.770   23.880    5.650
     29.700  415.959    1.149    0.060    0.649    0.053    0.698   23.375    5.781
     29.710  414.227    1.312    0.067    0.555    0.087    0.629   24.155    6.003
     29.720  415.589    1.293    0.033    0.462    0.061    0.743   23.223    6.139
     29.730  417.753    1.320    0.067    0.555    0.053    0.671   24.627    5.722
     29.740  418.555    1.365    0.027    0.455    0.080    0.652   23.898    5.992
     29.750  414.181    1.505    0.060    0.361    0.080    0.856   24.101    5.888
     29.760  413.043    1.346    0.033    0.428    0.027    0.736   23.550    5.682
     29.770  414.200    1.380    0.000    0.361    0.087    0.978   23.790    5.636
     29.780  415.346    1.384    0.033    0.395    0.140    0.959   22.769    5.951
     29.790  413.553    1.327    0.053    0.455    0.091    0.826   23.527    5.864
     29.800  418.379    1.399    0.000    0.495    0.080    0.853   23.418    6.430
     29.810  412.717    1.187    0.000    0.395    0.114    0.958   24.098    5.619
     29.820  418.172    1.062    0.000    0.433    0.080    1.122   24.680    6.174
     29.830  412.328    1.179    0.033    0.421    0.061    0.833   24.004    5.590
     29.840  413.435    1.062    0.000    0.421    0.053    0.985   22.579    6.299
     29.850  413.546    1.248    0.000    0.354    0.087    0.879   22.529    6.073
     29.860  413.544    1.415    0.033    0.368    0.053    0.740   22.850    6.279
     29.870  412.753    1.202    0.000    0.474    0.053    0.633   22.496    6.516
     29.880  411.361    1.327    0.000    0.388    0.000    0.788   23.008    6.390
     29.890  413.995    1.312    0.060    0.466    0.087    0.637   23.356    6.228
     29.900  414.130    1.168    0.033    0.361    0.114    0.811   24.052    5.653
     29.910  413.057    1.282    0.033    0.414    0.140    0.803   23.907    6.125
     29.920  412.822    1.187    0.027    0.481    0.080    0.492   22.572    5.984
     29.930  409.887    1.088    0.027    0.395    0.027    0.652   22.814    6.050
     29.940  410.941    1.115    0.053    0.301    0.053    0.731   23.615    6.141
     29.950  406.505    1.365    0.060    0.361    0.053    0.667   22.756    6.249
     29.960  412.856    1.399    0.027    0.421    0.087    0.557   23.772    6.433
     29.970  412.812    1.248    0.033    0.462    0.053    0.705   22.340    5.983
     29.980  412.416    1.335    0.000    0.488    0.106    0.784   22.695    6.399
     29.990  408.151    1.274    0.000    0.287    0.000    0.606   23.652    6.744
     30.000  409.349    1.190    0.000    0.366    0.000    0.573   23.105    6.052
     30.010  406.595    1.149    0.027    0.412    0.027    0.815   22.570    6.243
     30.020  412.005    1.164    0.033    0.332    0.027    0.644   23.959    5.663
     30.030  407.621    1.202    0.027    0.388    0.053    0.618   23.552    6.012
     30.040  411.826    1.293    0.000    0.392    0.106    0.652   23.836    5.984
     30.050  411.903    1.415    0.033    0.352    0.053    0.580   23.801    5.923
     30.060  411.229    1.577    0.027    0.419    0.027    0.576   24.399    6.236
     30.070  408.912    1.301    0.000    0.395    0.000    0.629   24.173    5.982
     30.080  409.621    1.623    0.000    0.486    0.027    0.584   24.530    6.063
     30.090  410.965    1.361    0.033    0.488    0.053    0.618   24.339    5.681
     30.100  408.614    1.441    0.027    0.414    0.027    0.618   23.250    6.040
     30.110  408.833    1.293    0.000    0.335    0.027    0.660   24.510    5.977
     30.120  407.162    1.141    0.000    0.227    0.000    0.687   24.155    6.042
     30.130  411.726    1.259    0.027    0.402    0.053    0.618   24.399    6.164
     30.140  409.465    1.153    0.027    0.428    0.000    0.557   24.746    5.911
     30.150  414.010    1.016    0.000    0.399    0.087    0.519   25.647    6.279
     30.160  410.891    1.020    0.027    0.361    0.053    0.697   23.560    6.596
     30.170  410.645    1.069    0.000    0.466    0.027    0.652   23.893    6.587
     30.180  409.039    1.028    0.000    0.414    0.027    0.595   24.266    6.302
     30.190  409.552    1.043    0.000    0.361    0.053    0.571   22.821    6.281
     30.200  411.470    1.016    0.027    0.301    0.053    0.611   24.157    6.353
     30.210  410.571    1.035    0.000    0.395    0.106    0.647   23.995    6.437
     30.220  411.412    1.259    0.027    0.328    0.027    0.705   23.756    6.303
     30.230  412.337    1.278    0.027    0.306    0.087    0.724   23.745    6.352
     30.240  411.229    1.217    0.000    0.361    0.000    0.652   23.260    5.817
     30.250  414.743    1.206    0.033    0.328    0.053    0.750   23.342    5.861
     30.260  411.012    1.282    0.033    0.328    0.053    0.735   23.201    6.158
     30.270  411.440    1.301    0.027    0.495    0.027    0.823   23.895    6.070
     30.280  411.493    1.259    0.000    0.522    0.064    0.750   24.134    6.558
     30.290  413.111    1.217    0.000    0.596    0.053    0.671   23.684    5.689
     30.300  412.007    1.179    0.000    0.488    0.027    0.758   24.263    6.455
     30.310  413.075    1.255    0.033    0.536    0.027    0.792   23.649    6.069
     30.320  409.432    1.115    0.027    0.435    0.061    0.670   23.100    5.805
     30.330  410.837    1.225    0.000    0.553    0.061    0.679   23.577    6.016
     30.340  412.743    1.240    0.033    0.536    0.061    0.678   23.489    5.922
     30.350  411.592    1.331    0.067    0.772    0.027    0.731   24.136    5.882
     30.360  406.417    1.206    0.033    0.593    0.000    0.705   24.130    5.560
     30.370  410.247    1.153    0.033    0.555    0.061    0.796   22.867    6.034
     30.380  413.212    1.213    0.033    0.533    0.114    0.626   23.807    5.598
     30.390  412.551    1.115    0.027    0.493    0.080    0.739   22.555    5.482
     30.400  410.724    1.020    0.000    0.488    0.000    0.737   22.857    5.966
     30.410  410.229    1.047    0.027    0.488    0.061    0.951   23.934    5.749
     30.420  414.259    1.123    0.000    0.395    0.000    0.618   23.370    6.161
     30.430  413.516    1.229    0.027    0.537    0.053    0.633   24.412    6.141
     30.440  412.881    1.217    0.053    0.495    0.053    0.768   24.118    5.984
     30.450  410.217    1.168    0.000    0.522    0.027    0.765   24.020    6.449
     30.460  412.798    1.365    0.000    0.596    0.027    0.765   23.498    6.097
     30.470  413.721    1.392    0.000    0.366    0.087    0.766   24.204    5.811
     30.480  413.803    1.164    0.033    0.469    0.114    0.732   24.621    5.950
     30.490  412.223    1.164    0.033    0.428    0.000    0.527   23.378    6.221
     30.500  410.646    1.316    0.033    0.529    0.000    0.599   23.521    6.448
     30.510  414.102    1.388    0.067    0.462    0.080    0.572   24.142    6.155
     30.520  412.092    1.115    0.100    0.469    0.027    0.557   23.735    6.371
     30.530  415.183    1.232    0.053    0.462    0.087    0.439   24.794    6.219
     30.540  411.876    1.445    0.033    0.321    0.027    0.451   23.865    6.456
     30.550  411.510    1.259    0.033    0.395    0.080    0.633   24.394    6.452
     30.560  414.361    1.399    0.071    0.495    0.027    0.719   24.014    5.981
     30.570  414.329    1.354    0.000    0.395    0.027    0.777   23.391    6.709
     30.580  417.063    1.221    0.027    0.335    0.098    0.743   23.895    6.627
     30.590  418.434    1.255    0.027    0.562    0.027    0.671   24.595    5.689
     30.600  414.069    1.259    0.000    0.495    0.061    0.766   23.638    6.642
     30.610  414.842    1.456    0.033    0.462    0.000    0.838   24.209    6.627
     30.620  412.301    1.195    0.067    0.440    0.000    0.740   22.965    6.193
     30.630  411.993    0.956    0.000    0.368    0.000    0.842   24.209    6.408
     30.640  411.380    1.168    0.094    0.488    0.000    0.750   23.371    6.457
     30.650  411.077    1.259    0.094    0.488    0.053    0.831   24.049    6.123
     30.660  413.394    1.126    0.033    0.381    0.061    0.884   23.802    6.100
     30.670  416.340    1.323    0.033    0.469    0.080    0.796   23.508    6.656
     30.680  409.574    1.149    0.027    0.335    0.087    0.770   23.997    6.778
     30.690  410.052    1.141    0.000    0.522    0.087    0.758   23.319    6.123
     30.700  409.106    1.373    0.000    0.488    0.027    0.765   23.287    6.114
     30.710  410.995    1.346    0.027    0.553    0.114    0.831   23.497    5.978
     30.720  409.333    1.285    0.033    0.607    0.061    0.838   23.287    6.128
     30.730  415.300    1.452    0.033    0.462    0.034    0.679   23.878    6.685
     30.740  411.147    1.323    0.000    0.373    0.053    0.785   24.624    7.067
     30.750  415.451    1.312    0.033    0.321    0.053    0.690   25.211    6.639
     30.760  415.686    1.274    0.027    0.455    0.053    0.732   23.684    6.325
     30.770  418.629    1.176    0.000    0.359    0.061    0.611   24.816    6.799
     30.780  409.946    1.195    0.033    0.620    0.027    0.690   24.198    6.047
     30.790  410.898    1.339    0.000    0.522    0.053    0.584   23.775    6.357
     30.800  413.163    1.274    0.000    0.533    0.087    0.645   23.291    6.596
     30.810  412.822    1.498    0.067    0.596    0.061    0.565   23.047    6.599
     30.820  411.723    1.141    0.033    0.589    0.027    0.670   23.237    6.599
     30.830  411.889    1.267    0.100    0.502    0.140    0.709   23.107    6.573
     30.840  411.507    1.232    0.000    0.622    0.053    0.717   23.746    6.434
     30.850  418.503    1.115    0.060    0.455    0.053    0.671   23.725    6.238
     30.860  414.028    1.327    0.033    0.469    0.027    0.690   23.887    6.371
     30.870  413.464    1.248    0.100    0.428    0.027    0.798   23.472    6.206
     30.880  416.074    1.221    0.087    0.703    0.053    0.825   24.600    6.612
     30.890  414.980    1.532    0.027    0.567    0.114    0.759   23.577    6.628
     30.900  410.418    1.335    0.000    0.469    0.053    0.671   22.906    7.111
     30.910  410.371    1.285    0.000    0.469    0.053    0.731   23.343    7.084
     30.920  412.980    1.073    0.060    0.562    0.053    0.618   23.311    7.254
     30.930  416.805    1.134    0.027    0.462    0.061    0.819   23.961    6.462
     30.940  416.238    1.468    0.027    0.428    0.087    0.978   22.573    6.593
     30.950  412.386    1.179    0.060    0.448    0.087    0.910   22.737    6.350
     30.960  415.342    1.202    0.033    0.433    0.027    0.687   23.606    5.883
     30.970  413.194    1.149    0.033    0.361    0.053    0.766   23.946    6.112
     30.980  413.954    1.399    0.033    0.426    0.087    0.618   22.991    5.831
     30.990  407.596    1.202    0.027    0.421    0.053    0.615   21.601    5.837
     31.000  409.671    1.202    0.094    0.426    0.080    0.557   22.993    5.720
     31.010  411.086    1.429    0.000    0.426    0.000    0.705   23.221    5.795
     31.020  411.122    1.426    0.027    0.399    0.053    0.724   23.433    6.470
     31.030  410.335    1.441    0.000    0.361    0.000    0.611   22.608    5.855
     31.040  410.771    1.232    0.000    0.486    0.027    0.785   22.690    6.200
     31.050  415.839    1.312    0.027    0.421    0.027    0.740   22.818    6.105
     31.060  415.148    1.354    0.000    0.428    0.027    0.823   23.714    6.107
     31.070  411.918    1.308    0.027    0.395    0.027    0.857   22.684    6.079
     31.080  416.050    1.585    0.000    0.462    0.053    0.925   22.904    6.139
     31.090  413.766    1.509    0.027    0.381    0.000    0.766   23.471    6.662
     31.100  413.248    1.293    0.000    0.488    0.027    0.796   23.892    5.701
     31.110  408.703    1.088    0.064    0.335    0.027    0.451   22.664    5.688
     31.120  412.039    1.278    0.127    0.294    0.053    0.539   22.835    5.586
     31.130  412.396    1.084    0.135    0.399    0.061    0.557   23.350    5.805
     31.140  407.509    1.376    0.000    0.373    0.027    0.584   22.257    6.191
     31.150  412.425    1.123    0.038    0.361    0.027    0.478   23.001    6.033
     31.160  409.796    1.335    0.027    0.339    0.027    0.478   22.206    5.752
     31.170  410.323    1.240    0.060    0.335    0.080    0.705   22.897    5.916
     31.180  411.672    1.062    0.000    0.388    0.000    0.459   22.089    6.006
     31.190  409.904    1.339    0.000    0.455    0.087    0.478   22.109    5.432
     31.200  410.755    1.126    0.067    0.452    0.000    0.539   22.884    5.517
     31.210  415.889    1.312    0.033    0.455    0.087    0.531   22.222    5.929
     31.220  413.336    1.346    0.033    0.381    0.000    0.425   22.848    6.501
     31.230  410.997    1.179    0.067    0.392    0.087    0.504   22.700    5.712
     31.240  413.674    1.267    0.060    0.426    0.053    0.478   21.654    6.074
     31.250  408.739    1.274    0.033    0.335    0.080    0.751   21.929    5.929
     31.260  409.134    1.073    0.127    0.433    0.053    0.531   22.720    5.794
     31.270  408.194    1.054    0.027    0.399    0.027    0.319   22.886    6.246
     31.280  412.701    1.062    0.100    0.373    0.027    0.531   23.749    5.358
     31.290  409.657    1.009    0.033    0.339    0.061    0.451   22.799    6.022
     31.300  413.451    1.035    0.027    0.426    0.053    0.557   22.488    5.817
     31.310  414.367    1.134    0.127    0.433    0.053    0.413   22.802    5.624
     31.320  407.289    1.096    0.000    0.399    0.027    0.425   22.766    6.097
     31.330  413.789    1.168    0.027    0.388    0.087    0.478   22.953    5.044
     31.340  409.733    1.073    0.067    0.388    0.027    0.436   22.149    5.363
     31.350  410.017    1.232    0.000    0.399    0.053    0.478   22.545    5.593
     31.360  410.722    1.043    0.127    0.414    0.114    0.557   22.890    5.609
     31.370  408.738    1.248    0.000    0.406    0.053    0.584   21.628    5.501
     31.380  407.712    1.255    0.027    0.366    0.106    0.633   22.523    5.188
     31.390  408.124    1.209    0.000    0.395    0.027    0.611   22.869    5.700
     31.400  406.144    1.126    0.033    0.388    0.061    0.592   22.657    5.279
     31.410  407.768    1.225    0.067    0.428    0.053    0.618   22.470    5.466
     31.420  410.930    1.297    0.000    0.301    0.027    0.451   22.074    5.593
     31.430  412.097    1.293    0.000    0.234    0.027    0.557   22.716    5.090
     31.440  413.991    1.426    0.067    0.272    0.027    0.539   22.085    5.833
     31.450  414.229    1.232    0.100    0.306    0.053    0.618   22.501    5.745
     31.460  415.500    1.373    0.160    0.378    0.000    0.690   22.706    5.644
     31.470  412.838    1.327    0.000    0.433    0.027    0.515   22.056    5.862
     31.480  412.836    1.213    0.000    0.339    0.027    0.584   22.469    5.633
     31.490  415.984    1.327    0.000    0.459    0.053    0.732   22.985    5.991
     31.500  409.710    1.464    0.067    0.395    0.027    0.565   22.363    5.432
     31.510  413.566    1.376    0.167    0.328    0.053    0.584   22.093    5.603
     31.520  414.685    1.179    0.033    0.392    0.000    0.678   23.430    5.639
     31.530  412.769    1.134    0.134    0.354    0.027    0.652   22.761    5.949
     31.540  414.392    1.251    0.000    0.388    0.000    0.664   23.114    5.954
     31.550  414.458    1.198    0.067    0.426    0.000    0.531   23.064    5.991
     31.560  414.651    1.145    0.134    0.399    0.027    0.762   23.279    5.372
     31.570  412.106    1.073    0.060    0.368    0.000    0.804   24.459    6.347
     31.580  413.241    1.062    0.067    0.294    0.027    0.740   22.808    5.555
     31.590  411.236    1.069    0.033    0.301    0.027    0.736   24.349    6.087
     31.600  410.053    0.993    0.100    0.388    0.027    0.971   24.141    5.900
     31.610  409.919    1.293    0.000    0.268    0.027    0.724   22.983    6.067
     31.620  412.835    1.134    0.033    0.321    0.027    0.849   23.413    5.762
     31.630  408.619    1.081    0.067    0.395    0.027    0.793   23.478    5.374
     31.640  416.566    1.073    0.033    0.402    0.053    0.701   23.592    5.927
     31.650  411.717    1.164    0.067    0.462    0.053    0.758   22.575    5.875
     31.660  413.752    1.047    0.100    0.368    0.027    0.611   22.920    5.664
     31.670  414.745    1.225    0.100    0.368    0.053    0.735   23.025    5.543
     31.680  410.158    1.062    0.134    0.361    0.053    0.765   22.570    5.873
     31.690  414.386    1.134    0.000    0.452    0.053    0.682   23.233    5.824
     31.700  413.995    1.384    0.067    0.395    0.027    0.698   23.424    5.712
     31.710  410.583    1.331    0.134    0.428    0.053    0.557   23.066    6.019
     31.720  414.647    1.153    0.067    0.388    0.000    0.698   23.012    5.341
     31.730  411.882    0.887    0.067    0.335    0.000    0.868   23.139    5.575
     31.740  409.908    1.312    0.134    0.399    0.027    0.732   23.679    5.731
     31.750  409.525    1.107    0.067    0.462    0.027    0.732   22.676    5.185
     31.760  409.711    0.982    0.067    0.441    0.027    0.626   22.077    6.209
     31.770  411.320    1.229    0.134    0.433    0.027    0.671   22.634    5.465
     31.780  411.660    1.009    0.067    0.428    0.000    0.664   22.736    6.044
     31.790  409.300    1.123    0.100    0.361    0.027    0.781   22.583    5.735
     31.800  411.395    1.164    0.033    0.368    0.027    0.675   22.387    6.206
     31.810  411.432    1.259    0.033    0.466    0.053    0.754   22.408    6.152
     31.820  410.559    1.240    0.000    0.470    0.053    0.671   22.989    5.937
     31.830  407.519    1.357    0.033    0.455    0.027    0.633   21.859    5.670
     31.840  413.272    1.153    0.033    0.335    0.114    0.789   23.407    5.905
     31.850  414.024    1.133    0.033    0.368    0.053    0.770   23.267    6.039
     31.860  413.062    0.887    0.101    0.334    0.027    0.637   22.812    6.120
     31.870  411.341    1.035    0.033    0.433    0.027    0.865   22.548    5.470
     31.880  413.608    1.115    0.000    0.399    0.053    0.899   22.661    5.780
     31.890  410.729    1.149    0.000    0.468    0.027    0.671   23.423    5.969
     31.900  414.905    1.240    0.000    0.448    0.140    0.804   23.281    6.082
     31.910  414.336    1.028    0.100    0.466    0.053    0.671   22.965    5.694
     31.920  411.345    1.293    0.027    0.452    0.061    0.743   23.590    5.429
     31.930  412.604    1.195    0.067    0.535    0.114    0.804   23.036    5.843
     31.940  410.955    1.255    0.000    0.419    0.053    0.777   23.378    5.804
     31.950  410.755    0.929    0.033    0.402    0.053    0.849   22.649    5.372
     31.960  411.556    1.202    0.060    0.466    0.087    0.664   23.641    5.311
     31.970  411.717    1.073    0.033    0.428    0.080    0.803   23.004    5.238
     31.980  409.034    1.035    0.094    0.301    0.140    0.618   23.928    5.276
     31.990  413.351    1.210    0.060    0.519    0.140    0.698   22.626    5.360
     32.000  413.589    1.092    0.060    0.268    0.106    0.690   22.915    5.320
     32.010  411.215    1.172    0.000    0.339    0.080    0.754   23.593    4.657
     32.020  408.487    1.153    0.000    0.395    0.034    0.664   22.618    6.149
     32.030  409.402    1.225    0.000    0.392    0.053    0.690   22.606    5.377
     32.040  410.846    1.141    0.000    0.361    0.000    0.425   22.367    6.004
     32.050  407.153    1.293    0.000    0.335    0.053    0.622   21.951    5.149
     32.060  409.146    1.213    0.033    0.361    0.061    0.478   21.861    5.317
     32.070  412.486    1.274    0.060    0.268    0.000    0.531   22.288    5.039
     32.080  411.898    1.195    0.033    0.395    0.061    0.557   22.323    5.511
     32.090  413.077    1.471    0.000    0.348    0.027    0.379   22.968    5.406
     32.100  408.537    1.384    0.027    0.395    0.061    0.478   22.914    5.243
     32.110  410.314    1.346    0.127    0.292    0.027    0.372   23.004    5.693
     32.120  409.333    1.179    0.000    0.368    0.053    0.231   22.823    5.476
     32.130  406.682    1.312    0.060    0.306    0.140    0.580   22.417    5.364
     32.140  411.552    1.350    0.000    0.268    0.027    0.451   23.352    5.842
     32.150  413.808    1.270    0.033    0.328    0.000    0.462   22.984    5.427
     32.160  413.950    1.206    0.000    0.354    0.114    0.690   23.440    5.517
     32.170  410.070    1.213    0.071    0.234    0.034    0.557   22.497    5.691
     32.180  413.430    1.346    0.027    0.301    0.027    0.618   22.887    5.720
     32.190  408.750    1.430    0.033    0.328    0.027    0.557   22.486    5.585
     32.200  409.349    1.115    0.033    0.239    0.061    0.584   23.220    5.571
     32.210  412.208    1.195    0.033    0.428    0.061    0.398   23.636    5.473
     32.220  411.562    1.153    0.033    0.399    0.053    0.467   22.031    5.865
     32.230  409.832    1.206    0.033    0.268    0.061    0.462   22.816    5.803
     32.240  409.993    1.327    0.033    0.388    0.053    0.504   21.698    6.036
     32.250  410.458    1.259    0.033    0.321    0.027    0.306   23.613    6.003
     32.260  410.977    1.320    0.033    0.352    0.027    0.557   23.013    6.065
     32.270  411.314    1.123    0.000    0.325    0.053    0.557   22.790    6.430
     32.280  409.559    1.312    0.067    0.368    0.087    0.599   22.091    6.093
     32.290  409.787    1.195    0.000    0.395    0.000    0.406   23.708    6.123
     32.300  405.533    1.168    0.027    0.462    0.087    0.451   23.216    5.941
     32.310  407.923    1.141    0.094    0.402    0.114    0.660   22.640    5.850
     32.320  405.763    1.009    0.000    0.329    0.114    0.448   23.721    6.403
     32.330  403.847    1.168    0.060    0.421    0.027    0.527   23.181    5.954
     32.340  411.049    1.073    0.000    0.402    0.087    0.469   23.956    5.652
     32.350  411.642    1.069    0.027    0.493    0.080    0.576   23.280    6.209
     32.360  410.599    1.009    0.000    0.354    0.061    0.512   23.593    5.965
     32.370  403.194    1.115    0.000    0.328    0.000    0.489   22.490    5.397
     32.380  406.910    1.190    0.000    0.526    0.087    0.398   22.050    5.356
     32.390  410.499    1.088    0.000    0.348    0.034    0.539   23.048    5.661
     32.400  406.794    1.232    0.000    0.268    0.125    0.592   22.852    5.673
     32.410  407.876    1.293    0.000    0.302    0.000    0.523   22.497    5.477
     32.420  403.998    1.195    0.094    0.328    0.087    0.504   22.680    5.345
     32.430  415.721    1.434    0.094    0.438    0.027    0.886   23.366    5.345
     32.440  408.444    1.221    0.067    0.361    0.027    0.709   23.598    5.590
     32.450  410.322    1.195    0.000    0.354    0.053    0.796   22.671    5.606
     32.460  408.170    1.232    0.067    0.301    0.167    0.690   22.984    5.308
     32.470  413.887    1.195    0.033    0.335    0.080    0.659   23.323    5.602
     32.480  413.659    1.339    0.033    0.428    0.053    0.583   22.310    5.536
     32.490  411.444    1.270    0.067    0.414    0.061    0.712   22.781    5.779
     32.500  414.412    1.369    0.067    0.459    0.027    0.592   22.575    5.805
     32.510  412.761    1.195    0.067    0.402    0.140    0.724   23.299    5.821
     32.520  410.732    1.308    0.027    0.332    0.080    0.701   23.049    5.613
     32.530  409.556    1.357    0.060    0.348    0.027    0.845   23.070    5.714
     32.540  410.178    1.255    0.033    0.301    0.080    0.648   23.169    6.168
     32.550  410.216    1.392    0.094    0.294    0.087    0.668   23.100    5.285
     32.560  410.257    1.426    0.033    0.459    0.080    0.713   21.773    5.836
     32.570  413.631    1.426    0.000    0.332    0.080    0.876   22.715    5.223
     32.580  412.156    1.195    0.120    0.299    0.167    0.853   22.521    5.704
     32.590  409.815    1.301    0.127    0.294    0.106    0.747   22.401    5.821
     32.600  411.317    1.403    0.033    0.433    0.080    0.713   22.508    5.534
     32.610  406.083    1.190    0.071    0.395    0.027    0.759   23.053    5.306
     32.620  407.473    1.392    0.060    0.361    0.061    0.659   22.793    5.332
     32.630  407.847    1.410    0.033    0.359    0.114    0.872   22.692    5.738
     32.640  408.844    1.376    0.027    0.265    0.140    0.660   22.801    5.828
     32.650  407.498    1.365    0.094    0.287    0.114    0.660   22.524    5.501
     32.660  414.054    1.274    0.060    0.328    0.061    0.660   22.378    5.393
     32.670  411.117    1.410    0.071    0.354    0.080    0.807   23.948    5.443
     32.680  409.738    1.190    0.033    0.328    0.053    0.781   23.002    5.651
     32.690  411.320    1.240    0.000    0.399    0.114    0.747   22.253    5.699
     32.700  412.777    1.456    0.000    0.399    0.034    0.765   21.807    5.940
     32.710  407.737    1.213    0.000    0.354    0.027    0.633   22.674    6.033
     32.720  411.874    1.195    0.000    0.361    0.087    0.573   23.310    5.654
     32.730  410.065    1.153    0.027    0.402    0.125    0.685   22.912    5.700
     32.740  414.322    1.346    0.060    0.234    0.114    0.573   22.756    5.368
     32.750  414.512    1.301    0.027    0.268    0.114    0.626   22.786    5.108
     32.760  409.859    1.323    0.033    0.336    0.027    0.784   22.967    5.462
     32.770  408.778    1.320    0.027    0.493    0.053    0.728   22.096    5.499
     32.780  411.868    1.331    0.067    0.359    0.087    0.864   22.992    5.308
     32.790  414.207    1.441    0.027    0.301    0.061    0.925   23.515    5.363
     32.800  409.067    1.312    0.033    0.361    0.034    0.735   23.215    5.552
     32.810  408.913    1.308    0.000    0.373    0.140    0.812   23.029    5.820
     32.820  412.584    1.384    0.000    0.395    0.061    0.584   23.235    5.499
     32.830  410.930    1.285    0.000    0.294    0.114    0.552   22.631    5.482
     32.840  411.389    1.468    0.027    0.294    0.053    0.459   23.142    5.554
     32.850  409.548    1.232    0.000    0.328    0.027    0.508   21.826    5.526
     32.860  408.785    1.285    0.033    0.381    0.000    0.618   21.956    5.399
     32.870  406.004    1.365    0.000    0.412    0.080    0.648   22.498    5.479
     32.880  411.059    1.441    0.060    0.445    0.053    0.564   22.361    5.584
     32.890  405.105    1.176    0.060    0.392    0.087    0.440   21.875    5.194
     32.900  407.557    1.312    0.033    0.399    0.000    0.550   22.813    5.078
     32.910  409.148    1.137    0.027    0.419    0.053    0.512   22.866    5.277
     32.920  408.823    1.251    0.000    0.301    0.053    0.485   22.409    5.843
     32.930  409.848    1.425    0.033    0.201    0.053    0.580   22.554    5.244
     32.940  408.710    1.437    0.087    0.321    0.053    0.406   22.967    5.347
     32.950  411.058    1.350    0.071    0.234    0.000    0.560   23.019    5.209
     32.960  412.576    1.274    0.000    0.287    0.087    0.633   22.989    5.440
     32.970  412.331    1.221    0.060    0.500    0.087    0.501   22.800    5.496
     32.980  409.615    1.282    0.033    0.392    0.087    0.546   22.270    5.719
     32.990  411.620    1.168    0.000    0.385    0.061    0.584   22.035    5.375
     33.000  413.708    1.312    0.000    0.495    0.087    0.470   22.122    5.441
     33.010  408.338    1.229    0.000    0.486    0.027    0.326   22.740    5.570
     33.020  409.003    1.244    0.060    0.421    0.034    0.417   22.159    5.451
     33.030  408.683    1.361    0.000    0.395    0.000    0.413   22.195    5.683
     33.040  406.342    1.301    0.000    0.462    0.061    0.337   22.199    5.205
     33.050  409.863    1.320    0.000    0.388    0.106    0.459   22.728    5.453
     33.060  408.239    1.301    0.000    0.421    0.087    0.492   22.103    5.359
     33.070  404.696    1.308    0.033    0.368    0.080    0.640   21.920    5.529
     33.080  415.681    1.267    0.000    0.481    0.053    0.618   22.482    5.529
     33.090  413.163    1.441    0.053    0.455    0.106    0.599   22.703    5.392
     33.100  408.733    1.229    0.000    0.395    0.087    0.587   23.397    5.393
     33.110  412.025    1.255    0.067    0.388    0.027    0.520   23.149    5.908
     33.120  414.837    1.187    0.000    0.261    0.114    0.637   21.462    5.811
     33.130  410.856    1.248    0.094    0.299    0.087    0.837   22.564    5.455
     33.140  409.485    1.339    0.033    0.328    0.061    0.467   21.261    6.358
     33.150  412.615    1.392    0.087    0.459    0.061    0.732   23.099    5.203
     33.160  411.483    1.339    0.000    0.332    0.061    0.462   22.649    5.687
     33.170  407.880    1.350    0.027    0.294    0.140    0.485   21.717    5.332
     33.180  409.271    1.206    0.027    0.335    0.080    0.579   22.796    6.025
     33.190  409.353    1.232    0.000    0.335    0.087    0.773   21.977    5.829
     33.200  408.437    1.259    0.027    0.388    0.000    0.705   22.367    5.371
     33.210  409.035    1.255    0.027    0.399    0.053    0.724   22.938    5.542
     33.220  409.025    1.301    0.000    0.406    0.000    0.652   21.971    5.610
     33.230  412.604    1.339    0.027    0.388    0.027    0.804   23.201    5.499
     33.240  411.868    1.539    0.034    0.314    0.087    0.857   22.083    5.238
     33.250  412.076    1.266    0.067    0.299    0.114    0.780   22.701    5.139
     33.260  408.120    1.206    0.033    0.321    0.000    0.884   22.759    5.448
     33.270  409.473    1.304    0.000    0.399    0.000    0.645   22.085    5.812
     33.280  413.675    1.429    0.033    0.335    0.053    0.698   23.050    5.438
     33.290  409.844    1.202    0.000    0.462    0.061    0.884   22.140    5.376
     33.300  408.960    1.028    0.000    0.268    0.080    0.789   22.534    5.795
     33.310  414.855    1.392    0.033    0.361    0.000    0.834   22.225    5.597
     33.320  412.039    1.206    0.000    0.373    0.000    0.971   23.144    5.068
     33.330  412.514    1.274    0.094    0.328    0.027    0.687   22.573    5.656
     33.340  412.842    1.274    0.000    0.301    0.087    0.557   22.575    5.216
     33.350  412.501    1.229    0.000    0.328    0.061    0.553   22.306    5.234
     33.360  411.862    1.395    0.000    0.406    0.087    0.398   22.496    5.149
     33.370  411.456    1.088    0.027    0.511    0.061    0.740   23.380    5.013
     33.380  413.815    1.373    0.000    0.402    0.087    0.459   22.939    5.015
     33.390  412.608    1.259    0.067    0.395    0.027    0.705   23.412    5.062
     33.400  413.096    1.285    0.000    0.268    0.027    0.599   22.586    5.244
     33.410  412.044    1.115    0.027    0.395    0.027    0.565   23.031    5.318
     33.420  414.658    1.301    0.027    0.328    0.061    0.721   23.218    4.917
     33.430  411.132    1.232    0.027    0.426    0.061    0.432   23.013    5.139
     33.440  411.075    1.179    0.000    0.361    0.087    0.618   22.695    5.588
     33.450  412.088    1.335    0.027    0.466    0.000    0.618   22.129    5.589
     33.460  412.755    1.357    0.033    0.406    0.027    0.717   22.738    5.487
     33.470  411.372    1.270    0.027    0.381    0.114    0.687   22.742    5.745
     33.480  408.511    1.244    0.000    0.354    0.027    0.599   23.357    5.440
     33.490  411.432    1.267    0.000    0.414    0.053    0.793   23.132    5.326
     33.500  408.622    1.323    0.033    0.395    0.061    0.641   22.303    5.113
     33.510  408.596    1.373    0.000    0.261    0.053    0.584   21.858    5.297
     33.520  408.223    1.392    0.027    0.368    0.027    0.607   21.783    5.019
     33.530  403.818    1.501    0.000    0.299    0.000    0.649   21.705    4.956
     33.540  411.495    1.168    0.027    0.301    0.027    0.660   22.377    5.283
     33.550  405.941    1.301    0.000    0.294    0.027    0.451   21.632    5.598
     33.560  408.791    1.282    0.027    0.392    0.000    0.387   21.832    5.825
     33.570  408.492    1.521    0.087    0.410    0.027    0.512   22.271    5.640
     33.580  407.484    1.415    0.060    0.368    0.114    0.652   22.389    5.570
     33.590  408.587    1.452    0.000    0.402    0.000    0.660   22.559    5.617
     33.600  408.752    1.221    0.027    0.414    0.114    0.504   22.514    5.228
     33.610  410.345    1.187    0.000    0.399    0.027    0.740   22.731    5.601
     33.620  408.942    1.452    0.000    0.395    0.034    0.618   22.784    5.689
     33.630  407.069    1.301    0.033    0.361    0.087    0.633   21.995    5.534
     33.640  408.771    1.346    0.160    0.428    0.087    0.580   22.591    5.610
     33.650  409.877    1.407    0.033    0.399    0.080    0.816   23.595    5.080
     33.660  407.618    0.982    0.000    0.395    0.034    0.755   22.419    5.655
     33.670  408.386    1.418    0.027    0.361    0.087    0.804   21.313    5.189
     33.680  408.660    1.350    0.060    0.455    0.061    0.728   21.997    5.230
     33.690  409.414    1.259    0.033    0.470    0.027    0.660   22.410    5.104
     33.700  409.735    1.517    0.000    0.433    0.053    0.633   22.706    5.006
     33.710  408.929    1.464    0.000    0.426    0.053    0.671   22.678    4.939
     33.720  410.162    1.547    0.000    0.328    0.000    0.724   22.190    5.290
     33.730  405.392    1.343    0.053    0.335    0.114    0.679   22.321    5.434
     33.740  408.123    1.365    0.000    0.414    0.000    0.432   22.401    5.241
     33.750  408.360    1.282    0.000    0.366    0.027    0.687   22.464    5.395
     33.760  407.698    1.339    0.033    0.234    0.027    0.493   23.079    5.231
     33.770  407.283    1.376    0.000    0.306    0.027    0.573   22.304    4.848
     33.780  408.920    1.380    0.027    0.339    0.027    0.713   23.347    5.356
     33.790  408.799    1.141    0.027    0.399    0.114    0.705   22.673    5.197
     33.800  409.515    1.445    0.000    0.335    0.027    0.504   23.069    5.449
     33.810  408.870    1.388    0.000    0.504    0.061    0.413   22.634    5.368
     33.820  414.222    1.361    0.060    0.455    0.027    0.626   23.353    5.285
     33.830  412.717    1.365    0.000    0.399    0.000    0.554   23.436    4.732
     33.840  412.366    1.221    0.000    0.335    0.027    0.740   23.426    5.201
     33.850  414.418    1.354    0.000    0.392    0.061    0.573   23.921    5.047
     33.860  410.200    1.365    0.067    0.473    0.061    0.610   22.302    4.734
     33.870  413.144    1.339    0.000    0.335    0.027    0.728   23.820    5.609
     33.880  413.457    1.195    0.033    0.301    0.053    0.599   23.530    5.001
     33.890  412.220    1.426    0.000    0.433    0.053    0.671   23.551    6.029
     33.900  414.344    1.487    0.000    0.261    0.080    0.649   22.918    5.224
     33.910  414.449    1.361    0.033    0.268    0.061    0.546   23.514    6.612
     33.920  413.943    1.513    0.000    0.332    0.087    0.539   22.934    6.428
     33.930  410.254    1.434    0.027    0.265    0.053    0.793   22.726    5.660
     33.940  411.836    1.168    0.060    0.335    0.027    0.618   23.071    6.082
     33.950  415.451    1.475    0.033    0.361    0.064    0.527   22.733    5.785
     33.960  414.285    1.339    0.000    0.493    0.087    0.440   22.372    5.692
     33.970  411.132    1.365    0.000    0.399    0.053    0.626   22.258    6.212
     33.980  412.760    1.301    0.053    0.268    0.080    0.493   23.783    5.785
     33.990  407.021    1.259    0.000    0.328    0.027    0.523   23.440    5.854
     34.000  403.677    1.403    0.000    0.433    0.000    0.273   23.187    5.658
     34.010  411.636    1.452    0.000    0.426    0.027    0.538   23.246    5.888
     34.020  410.879    1.460    0.033    0.403    0.027    0.573   24.028    6.350
     34.030  410.576    1.141    0.033    0.332    0.027    0.360   23.528    6.063
     34.040  406.485    1.445    0.000    0.466    0.114    0.573   22.752    5.740
     34.050  410.305    1.115    0.053    0.395    0.027    0.474   23.107    5.989
     34.060  409.135    1.285    0.027    0.428    0.027    0.520   22.559    5.550
     34.070  407.139    1.168    0.060    0.381    0.053    0.482   22.559    5.786
     34.080  405.354    1.190    0.000    0.348    0.000    0.273   22.643    6.491
     34.090  410.605    1.350    0.000    0.261    0.027    0.300   23.471    6.553
     34.100  413.221    1.331    0.027    0.328    0.114    0.448   23.368    6.339
     34.110  407.764    1.232    0.033    0.335    0.027    0.326   23.610    6.048
     34.120  416.865    1.312    0.000    0.268    0.091    0.440   23.138    5.822
     34.130  412.420    1.316    0.000    0.421    0.053    0.432   23.222    6.515
     34.140  410.016    1.240    0.033    0.354    0.000    0.398   22.468    6.233
     34.150  409.518    1.282    0.000    0.433    0.000    0.281   22.899    5.716
     34.160  407.496    1.259    0.060    0.435    0.053    0.319   22.671    5.669
     34.170  412.361    1.282    0.027    0.526    0.114    0.356   23.104    6.065
     34.180  415.497    1.418    0.000    0.536    0.053    0.467   22.831    5.500
     34.190  411.793    1.365    0.000    0.540    0.053    0.539   22.395    5.737
     34.200  410.244    1.335    0.027    0.388    0.034    0.451   22.431    5.533
     34.210  410.362    1.403    0.000    0.589    0.053    0.599   22.826    5.900
     34.220  409.137    1.570    0.000    0.502    0.080    0.607   22.977    6.012
     34.230  408.679    1.270    0.033    0.433    0.034    0.406   22.601    5.996
     34.240  406.606    1.346    0.034    0.578    0.061    0.455   23.004    5.581
     34.250  409.138    1.426    0.067    0.663    0.000    0.425   22.321    5.520
     34.260  410.736    1.301    0.000    0.321    0.027    0.618   22.580    6.051
     34.270  411.232    1.259    0.000    0.395    0.027    0.569   22.402    6.089
     34.280  408.283    1.392    0.033    0.388    0.027    0.766   23.176    5.786
     34.290  410.881    1.259    0.000    0.354    0.027    0.512   22.997    6.034
     34.300  411.329    1.248    0.067    0.368    0.027    0.679   23.718    6.145
     34.310  408.115    1.267    0.000    0.392    0.027    0.546   22.122    5.984
     34.320  410.584    1.282    0.087    0.459    0.027    0.398   23.031    6.495
     34.330  410.164    1.274    0.060    0.272    0.080    0.561   23.429    5.730
     34.340  410.128    1.062    0.000    0.493    0.027    0.724   22.406    6.061
     34.350  410.369    1.479    0.027    0.402    0.140    0.493   22.927    6.374
     34.360  409.216    1.335    0.053    0.359    0.087    0.660   22.927    5.343
     34.370  407.548    1.281    0.027    0.430    0.114    0.607   21.843    5.546
     34.380  408.792    1.403    0.067    0.395    0.080    0.615   22.947    6.047
     34.390  411.646    1.365    0.000    0.402    0.080    0.546   22.935    5.746
     34.400  408.747    1.123    0.033    0.299    0.087    0.520   22.978    6.030
     34.410  409.285    1.293    0.033    0.361    0.000    0.660   22.429    6.178
     34.420  412.038    1.179    0.000    0.287    0.027    0.633   23.084    6.073
     34.430  412.799    1.229    0.000    0.455    0.027    0.641   23.451    6.268
     34.440  411.991    0.982    0.027    0.332    0.080    0.679   23.224    6.202
     34.450  409.672    1.308    0.000    0.328    0.053    0.687   22.735    6.174
     34.460  410.983    1.100    0.033    0.567    0.000    0.626   22.617    5.691
     34.470  413.262    1.285    0.000    0.335    0.000    0.607   23.414    6.085
     34.480  410.002    1.187    0.033    0.335    0.061    0.687   22.892    5.787
     34.490  411.292    1.380    0.067    0.512    0.053    0.641   24.346    6.056
     34.500  410.645    1.285    0.033    0.395    0.053    0.592   22.662    6.542
     34.510  412.972    1.285    0.060    0.261    0.087    0.747   23.004    6.724
     34.520  413.538    1.282    0.060    0.433    0.080    0.599   23.032    6.494
     34.530  409.830    1.240    0.067    0.399    0.053    0.660   23.396    6.393
     34.540  406.194    1.195    0.027    0.560    0.000    0.607   22.786    6.210
     34.550  405.890    1.308    0.000    0.335    0.000    0.633   23.454    5.735
     34.560  409.302    1.399    0.033    0.335    0.000    0.705   24.198    6.111
     34.570  409.400    1.274    0.027    0.399    0.027    0.732   23.353    6.176
     34.580  413.967    1.202    0.067    0.301    0.000    0.702   23.243    6.674
     34.590  411.466    1.482    0.000    0.426    0.053    0.743   22.897    6.263
     34.600  409.985    1.312    0.000    0.321    0.080    0.755   23.073    5.968
     34.610  407.912    1.434    0.033    0.361    0.027    0.641   23.033    6.083
     34.620  408.712    1.456    0.000    0.428    0.053    0.580   22.325    6.305
     34.630  410.179    1.445    0.027    0.361    0.027    0.520   21.818    6.466
     34.640  416.197    1.429    0.000    0.368    0.053    0.633   23.020    6.924
     34.650  411.857    1.574    0.060    0.368    0.087    0.785   23.831    6.600
     34.660  413.109    1.255    0.033    0.335    0.053    0.652   23.374    6.240
     34.670  408.434    1.096    0.000    0.301    0.000    0.561   22.089    6.792
     34.680  410.404    1.153    0.000    0.500    0.053    0.467   23.537    6.164
     34.690  412.260    1.262    0.033    0.366    0.027    0.721   23.439    5.864
     34.700  413.144    1.293    0.000    0.399    0.027    0.781   23.742    6.088
     34.710  408.238    1.456    0.027    0.373    0.087    0.546   22.827    5.960
     34.720  411.421    1.301    0.027    0.399    0.080    0.728   23.073    6.220
     34.730  410.705    1.179    0.000    0.426    0.027    0.535   23.729    6.069
     34.740  408.386    1.304    0.060    0.395    0.053    0.615   23.550    6.442
     34.750  410.876    1.073    0.027    0.426    0.080    0.679   23.247    5.805
     34.760  409.639    1.327    0.000    0.388    0.027    0.668   23.689    6.686
     34.770  408.696    1.399    0.053    0.399    0.053    0.633   22.810    6.453
     34.780  409.228    1.339    0.000    0.395    0.000    0.758   23.068    6.174
     34.790  409.243    1.301    0.033    0.299    0.106    0.687   22.641    6.092
     34.800  408.796    1.327    0.027    0.392    0.087    0.493   23.560    6.655
     34.810  408.818    1.361    0.027    0.426    0.053    0.580   23.538    6.374
     34.820  409.248    1.195    0.027    0.366    0.053    0.573   23.582    6.273
     34.830  406.330    1.339    0.060    0.392    0.114    0.626   23.558    6.362
     34.840  409.802    1.407    0.033    0.428    0.000    0.615   23.025    6.207
     34.850  411.543    1.312    0.000    0.469    0.027    0.512   22.611    6.411
     34.860  408.783    1.335    0.027    0.589    0.000    0.713   22.955    6.240
     34.870  406.188    1.248    0.027    0.426    0.053    0.573   22.564    6.861
     34.880  408.122    1.232    0.060    0.567    0.087    0.626   22.907    6.723
     34.890  406.311    1.240    0.060    0.495    0.087    0.520   22.331    6.006
     34.900  407.324    1.380    0.033    0.462    0.053    0.546   23.176    5.943
     34.910  408.642    1.335    0.060    0.328    0.061    0.626   22.082    6.226
     34.920  405.200    1.384    0.000    0.462    0.053    0.485   22.336    6.138
     34.930  408.003    1.396    0.000    0.402    0.053    0.713   23.103    6.552
     34.940  405.665    1.327    0.033    0.440    0.091    0.546   23.022    6.516
     34.950  403.764    1.285    0.027    0.402    0.053    0.668   23.221    5.850
     34.960  405.379    1.361    0.000    0.354    0.053    0.668   23.619    6.402
     34.970  411.537    1.399    0.000    0.301    0.027    0.569   23.644    6.457
     34.980  405.045    1.088    0.033    0.388    0.027    0.887   23.009    5.849
     34.990  410.414    1.392    0.027    0.469    0.080    0.755   22.636    6.426
     35.000  412.987    1.312    0.000    0.504    0.087    0.576   22.729    6.431
     35.010  410.903    1.274    0.033    0.373    0.027    0.721   23.761    6.206
     35.020  412.594    1.392    0.000    0.368    0.027    0.641   24.277    6.441
     35.030  412.814    1.229    0.000    0.440    0.000    0.546   24.157    6.329
     35.040  414.351    1.312    0.000    0.361    0.053    0.804   23.633    6.199
     35.050  411.189    1.339    0.000    0.421    0.027    0.668   22.954    6.012
     35.060  412.321    1.392    0.000    0.301    0.080    0.554   23.501    5.671
     35.070  410.883    1.376    0.000    0.392    0.053    0.554   23.609    6.454
     35.080  409.633    1.361    0.027    0.421    0.087    0.712   23.236    6.217
     35.090  409.170    1.285    0.000    0.553    0.027    0.660   24.098    6.576
     35.100  411.980    1.320    0.033    0.440    0.114    0.467   23.266    6.444
     35.110  412.303    1.354    0.033    0.427    0.114    0.599   24.081    6.460
     35.120  407.808    1.285    0.000    0.514    0.027    0.573   23.508    6.230
     35.130  409.125    1.388    0.027    0.427    0.027    0.527   23.544    5.877
     35.140  412.053    1.494    0.053    0.427    0.053    0.645   23.133    7.067
     35.150  409.516    1.373    0.000    0.274    0.000    0.671   23.369    6.168
     35.160  408.864    1.456    0.000    0.268    0.027    0.482   23.091    6.298
     35.170  407.644    1.088    0.033    0.187    0.027    0.462   23.996    6.397
     35.180  414.252    1.339    0.033    0.388    0.027    0.668   23.977    6.188
     35.190  413.135    1.293    0.000    0.325    0.000    0.592   23.972    6.322
     35.200  407.792    1.274    0.000    0.392    0.027    0.561   23.589    6.287
     35.210  410.491    1.346    0.000    0.392    0.000    0.539   23.221    6.192
     35.220  406.822    1.445    0.027    0.332    0.027    0.520   22.609    6.028
     35.230  410.894    1.524    0.000    0.335    0.000    0.649   23.104    6.367
     35.240  409.361    1.274    0.000    0.433    0.027    0.675   22.588    6.453
     35.250  409.281    1.285    0.027    0.301    0.027    0.603   23.363    6.796
     35.260  410.053    1.141    0.000    0.361    0.027    0.573   23.308    6.390
     35.270  406.911    1.418    0.000    0.361    0.000    0.743   23.028    6.613
     35.280  412.923    1.206    0.033    0.419    0.000    0.618   23.493    6.266
     35.290  410.434    1.312    0.033    0.296    0.053    0.603   23.085    5.450
     35.300  413.772    1.179    0.000    0.268    0.106    0.554   23.880    6.344
     35.310  406.831    1.498    0.033    0.328    0.053    0.732   23.512    6.229
     35.320  411.674    1.415    0.000    0.381    0.027    0.652   24.137    6.024
     35.330  406.294    1.232    0.033    0.328    0.080    0.687   23.842    5.484
     35.340  405.577    1.255    0.000    0.328    0.053    0.599   23.142    5.861
     35.350  409.433    1.179    0.000    0.395    0.027    0.565   23.364    5.881
     35.360  405.519    1.168    0.000    0.301    0.027    0.717   22.841    6.213
     35.370  407.695    1.380    0.033    0.301    0.027    0.891   23.537    6.175
     35.380  407.365    1.308    0.067    0.328    0.027    0.694   23.515    6.148
     35.390  410.581    1.176    0.000    0.361    0.053    0.819   23.894    5.971
     35.400  406.896    1.240    0.067    0.373    0.027    0.766   23.357    6.504
     35.410  410.342    1.168    0.067    0.433    0.000    0.626   23.993    6.149
     35.420  412.443    1.107    0.067    0.306    0.000    0.770   23.790    6.094
     35.430  411.855    1.293    0.000    0.328    0.027    0.804   24.576    5.962
     35.440  407.194    1.354    0.067    0.419    0.000    0.728   23.236    5.992
     35.450  409.190    1.179    0.067    0.392    0.000    0.698   23.773    6.090
     35.460  408.744    1.293    0.033    0.239    0.000    0.865   23.594    6.646
     35.470  406.999    1.274    0.000    0.306    0.027    0.925   23.940    5.988
     35.480  407.189    1.062    0.160    0.301    0.000    0.884   23.401    5.666
     35.490  408.090    1.259    0.127    0.268    0.000    1.054   23.442    6.647
     35.500  406.577    1.274    0.134    0.470    0.000    0.872   23.522    6.348
     35.510  404.198    1.399    0.134    0.299    0.000    1.009   23.982    6.231
     35.520  404.255    1.373    0.033    0.399    0.000    0.921   23.007    6.200
     35.530  409.639    1.248    0.033    0.306    0.000    1.016   23.846    5.948
     35.540  409.133    1.600    0.100    0.261    0.027    0.872   23.209    5.706
     35.550  406.763    1.403    0.134    0.301    0.000    0.785   23.782    5.889
     35.560  411.956    1.267    0.067    0.361    0.000    1.005   23.265    6.824
     35.570  413.127    1.168    0.100    0.261    0.000    0.671   23.696    5.794
     35.580  406.331    1.301    0.100    0.261    0.000    0.766   23.580    5.982
     35.590  410.821    1.202    0.100    0.354    0.053    0.690   23.359    6.021
     35.600  408.639    1.016    0.100    0.374    0.027    0.812   23.771    5.914
     35.610  410.749    1.339    0.100    0.304    0.000    0.853   23.948    5.452
     35.620  406.318    1.452    0.134    0.354    0.027    0.941   24.221    5.627
     35.630  410.884    1.517    0.000    0.392    0.027    0.766   23.412    5.600
     35.640  409.340    1.365    0.033    0.354    0.027    0.800   23.345    5.467
     35.650  410.120    1.229    0.000    0.366    0.000    0.713   23.276    5.527
     35.660  413.253    1.221    0.100    0.419    0.027    0.816   23.804    5.949
     35.670  411.450    1.153    0.033    0.348    0.000    0.929   23.482    6.318
     35.680  405.559    1.460    0.100    0.294    0.000    0.827   23.491    5.976
     35.690  409.625    1.456    0.134    0.328    0.027    0.679   23.434    5.408
     35.700  410.720    1.441    0.094    0.234    0.027    0.853   23.966    5.718
     35.710  415.272    1.327    0.033    0.321    0.000    0.774   24.135    5.346
     35.720  412.850    1.354    0.100    0.366    0.000    0.698   23.859    5.224
     35.730  411.553    1.415    0.067    0.354    0.000    0.831   22.930    5.912
     35.740  408.840    1.308    0.000    0.392    0.027    0.759   23.613    5.729
     35.750  412.422    1.456    0.033    0.352    0.027    0.899   24.464    5.594
     35.760  406.330    1.232    0.100    0.328    0.027    0.717   23.651    6.397
     35.770  410.757    1.179    0.033    0.438    0.000    0.520   23.360    5.545
     35.780  413.741    1.259    0.000    0.292    0.027    0.641   24.022    5.931
     35.790  412.375    1.126    0.033    0.281    0.000    0.618   24.139    5.710
     35.800  413.189    1.232    0.000    0.383    0.000    0.599   25.157    5.888
     35.810  414.787    1.434    0.033    0.383    0.000    0.554   23.632    5.691
     35.820  414.558    1.555    0.033    0.443    0.000    0.770   24.125    5.407
     35.830  412.375    1.232    0.000    0.507    0.027    0.599   23.508    6.169
     35.840  411.206    1.141    0.027    0.700    0.027    0.546   23.525    6.059
     35.850  411.985    1.035    0.000    0.636    0.027    0.671   23.445    6.194
     35.860  409.890    1.380    0.000    0.629    0.027    0.641   23.375    5.880
     35.870  411.749    1.206    0.000    0.636    0.000    0.512   22.826    5.698
     35.880  409.388    1.350    0.000    0.636    0.053    0.743   23.633    5.766
     35.890  415.055    1.320    0.033    0.670    0.027    0.687   22.947    6.088
     35.900  413.747    1.195    0.000    0.636    0.027    0.618   23.623    5.410
     35.910  413.906    1.418    0.000    0.670    0.027    0.656   23.239    5.956
     35.920  411.367    1.494    0.000    0.629    0.027    0.504   23.509    5.802
     35.930  415.948    1.509    0.000    0.667    0.027    0.740   22.890    5.643
     35.940  414.177    1.221    0.000    0.627    0.027    0.732   23.472    5.949
     35.950  415.266    1.202    0.033    0.615    0.027    0.527   24.121    5.726
     35.960  415.353    1.323    0.000    0.674    0.000    0.626   23.948    6.112
     35.970  413.573    1.323    0.027    0.603    0.027    0.645   23.123    5.782
     35.980  412.401    1.141    0.060    0.502    0.027    0.694   24.402    5.940
     35.990  411.921    1.232    0.027    0.670    0.053    0.512   22.933    5.624
     36.000  416.478    1.195    0.027    0.707    0.000    0.698   23.476    5.694
     36.010  414.323    1.153    0.000    0.536    0.114    0.607   22.787    5.055
     36.020  412.100    1.354    0.033    0.696    0.000    0.645   24.139    5.472
     36.030  409.850    1.195    0.000    0.402    0.027    0.531   23.695    6.062
     36.040  412.162    1.195    0.033    0.696    0.027    0.687   23.458    5.471
     36.050  414.544    1.346    0.027    0.700    0.114    0.705   23.840    6.202
     36.060  412.333    1.365    0.033    0.881    0.053    0.660   23.807    5.838
     36.070  408.904    1.293    0.000    0.723    0.027    0.675   24.734    6.074
     36.080  412.657    1.339    0.000    0.670    0.000    0.546   25.537    5.879
     36.090  409.770    1.335    0.027    0.502    0.000    0.721   24.005    5.897
     36.100  410.525    1.259    0.000    0.603    0.053    0.607   24.736    5.449
     36.110  415.536    1.225    0.000    0.569    0.053    0.633   25.021    5.378
     36.120  417.586    1.331    0.000    0.825    0.027    0.755   24.843    5.687
     36.130  412.160    1.410    0.000    0.730    0.000    0.671   24.348    5.722
     36.140  409.981    1.282    0.000    0.734    0.027    0.732   24.230    5.583
     36.150  412.653    1.206    0.000    0.540    0.000    0.687   24.358    5.887
     36.160  415.417    1.338    0.033    0.834    0.027    0.819   24.102    5.364
     36.170  411.661    1.312    0.027    0.633    0.000    0.652   23.336    5.129
     36.180  414.996    1.255    0.000    0.694    0.034    0.920   25.354    5.402
     36.190  414.255    1.255    0.033    0.794    0.027    0.743   23.932    5.139
     36.200  412.630    1.232    0.000    0.622    0.053    0.603   24.783    5.658
     36.210  415.500    1.282    0.033    0.533    0.000    0.913   24.196    5.708
     36.220  414.395    1.282    0.094    0.603    0.053    0.958   24.421    5.537
     36.230  417.862    1.429    0.033    0.536    0.053    0.883   24.052    5.861
     36.240  413.097    1.160    0.000    0.536    0.000    0.871   23.279    5.556
     36.250  418.068    1.168    0.000    0.760    0.087    0.830   24.405    6.159
     36.260  416.299    1.141    0.000    0.675    0.053    0.785   24.755    6.345
     36.270  412.643    1.168    0.000    0.696    0.000    0.996   23.855    5.531
     36.280  412.783    1.149    0.000    0.622    0.061    0.758   23.541    5.842
     36.290  414.250    1.255    0.033    0.603    0.027    0.822   24.049    6.066
     36.300  417.316    1.202    0.000    0.462    0.027    0.645   24.155    5.532
     36.310  409.807    1.323    0.000    0.435    0.000    0.811   23.440    5.717
     36.320  413.377    1.259    0.000    0.573    0.027    0.784   24.416    5.604
     36.330  411.738    1.339    0.027    0.502    0.000    0.773   22.840    5.074
     36.340  413.894    1.437    0.033    0.603    0.000    0.693   22.988    5.689
     36.350  412.625    1.464    0.000    0.301    0.053    0.837   22.914    5.807
     36.360  412.606    1.198    0.000    0.469    0.027    0.670   23.419    5.638
     36.370  412.360    1.339    0.027    0.640    0.080    1.087   24.159    5.641
     36.380  412.585    1.274    0.000    0.562    0.000    0.679   23.349    5.017
     36.390  410.303    1.320    0.000    0.633    0.027    0.833   24.139    5.796
     36.400  413.493    1.179    0.033    0.368    0.061    0.796   24.554    5.335
     36.410  412.137    1.293    0.027    0.607    0.053    0.834   23.504    5.491
     36.420  412.653    1.232    0.000    0.603    0.027    0.807   23.850    5.249
     36.430  411.148    1.069    0.053    0.636    0.053    0.614   23.489    5.512
     36.440  410.085    1.339    0.000    0.569    0.027    0.720   24.206    5.425
     36.450  412.617    1.206    0.033    0.596    0.027    0.905   23.364    5.495
     36.460  412.963    1.471    0.000    0.694    0.053    0.807   24.086    5.849
     36.470  416.407    1.244    0.033    0.694    0.106    1.085   23.778    6.225
     36.480  412.151    1.312    0.000    0.649    0.000    1.024   22.726    5.281
     36.490  408.353    1.259    0.033    0.607    0.000    0.963   22.370    6.054
     36.500  408.351    1.293    0.033    0.536    0.080    0.996   22.890    5.141
     36.510  412.021    1.126    0.033    0.640    0.080    1.213   23.102    5.236
     36.520  412.802    1.206    0.033    0.596    0.027    1.168   23.837    5.642
     36.530  409.376    1.168    0.067    0.573    0.000    1.085   23.644    5.164
     36.540  411.302    1.088    0.034    0.502    0.027    1.110   23.744    5.435
     36.550  410.052    1.248    0.060    0.529    0.053    1.065   23.133    5.222
     36.560  407.362    1.259    0.000    0.445    0.000    1.069   22.775    5.202
     36.570  409.223    1.350    0.000    0.620    0.000    0.944   23.373    5.385
     36.580  407.323    1.115    0.000    0.522    0.027    1.073   23.138    5.772
     36.590  407.832    1.312    0.060    0.562    0.027    1.032   22.256    5.924
     36.600  409.661    1.312    0.000    0.633    0.000    0.717   22.601    5.695
     36.610  412.427    1.312    0.000    0.488    0.027    0.937   22.262    5.631
     36.620  406.098    1.361    0.033    0.600    0.053    1.020   23.085    5.657
     36.630  408.544    1.115    0.000    0.727    0.027    1.061   22.971    5.555
     36.640  410.395    1.471    0.000    0.633    0.000    1.115   22.643    5.772
     36.650  413.316    1.312    0.060    0.540    0.000    1.050   22.367    6.119
     36.660  404.688    1.376    0.067    0.536    0.027    1.046   22.611    5.212
     36.670  409.735    1.232    0.100    0.663    0.080    1.012   23.396    5.474
     36.680  411.848    1.179    0.067    0.636    0.027    1.155   22.835    6.037
     36.690  408.602    1.168    0.033    0.529    0.027    1.223   22.277    5.566
     36.700  411.111    1.392    0.000    0.596    0.106    0.970   23.798    5.330
     36.710  410.672    1.267    0.000    0.596    0.027    1.103   23.187    5.875
     36.720  413.961    1.035    0.000    0.629    0.000    0.924   25.082    5.976
     36.730  413.064    1.232    0.033    0.694    0.027    0.818   23.096    5.836
     36.740  411.367    1.206    0.000    0.567    0.027    0.948   23.478    5.742
     36.750  410.354    1.339    0.000    0.562    0.061    0.765   23.841    5.831
     36.760  409.365    1.020    0.000    0.589    0.027    0.826   22.740    5.784
     36.770  412.227    1.062    0.000    0.607    0.027    1.057   23.962    5.854
     36.780  409.472    1.217    0.000    0.519    0.080    0.837   22.668    5.776
     36.790  407.254    1.232    0.060    0.500    0.087    0.716   22.427    5.676
     36.800  411.137    1.403    0.033    0.426    0.114    0.948   22.820    5.771
     36.810  411.632    1.456    0.000    0.557    0.061    0.959   22.567    5.741
     36.820  409.537    1.297    0.067    0.519    0.027    0.890   22.551    5.601
     36.830  412.420    1.229    0.000    0.395    0.027    0.750   23.779    5.682
     36.840  409.745    1.354    0.000    0.443    0.027    0.841   23.927    5.563
     36.850  410.046    1.248    0.000    0.293    0.027    0.701   21.902    5.892
     36.860  411.740    1.327    0.000    0.318    0.080    0.626   22.605    5.292
     36.870  409.212    1.312    0.000    0.300    0.027    0.659   23.400    5.158
     36.880  409.682    1.274    0.000    0.546    0.027    0.652   23.128    5.720
     36.890  410.021    1.285    0.000    0.428    0.027    0.845   22.455    5.598
     36.900  410.484    1.202    0.000    0.452    0.027    1.013   23.436    6.102
     36.910  414.770    1.232    0.027    0.385    0.027    0.569   24.348    6.094
     36.920  410.518    1.229    0.053    0.473    0.027    0.857   23.363    6.300
     36.930  411.673    1.267    0.000    0.346    0.027    0.825   23.721    6.029
     36.940  408.546    1.088    0.027    0.300    0.087    0.641   24.479    6.740
     36.950  414.256    1.316    0.000    0.387    0.027    0.985   23.490    6.667
     36.960  411.648    1.259    0.027    0.334    0.087    0.864   22.586    6.250
     36.970  411.611    1.259    0.060    0.406    0.080    0.971   24.377    6.662
     36.980  410.455    1.384    0.000    0.226    0.061    0.784   23.401    6.142
     36.990  411.869    1.293    0.000    0.304    0.027    0.902   23.677    5.848
     37.000  411.790    1.407    0.000    0.198    0.027    0.876   23.345    5.443
     37.010  409.879    1.475    0.033    0.320    0.027    0.675   21.774    5.162
     37.020  410.267    1.350    0.000    0.309    0.000    0.637   22.795    5.437
     37.030  409.255    1.346    0.060    0.389    0.080    0.857   23.207    5.208
     37.040  412.039    1.179    0.033    0.392    0.080    0.796   22.576    5.495
     37.050  409.136    1.274    0.033    0.486    0.053    0.868   23.200    5.745
     37.060  414.629    1.312    0.027    0.359    0.053    0.811   23.898    5.504
     37.070  412.092    1.282    0.033    0.314    0.027    0.928   23.026    5.216
     37.080  412.901    1.232    0.000    0.550    0.027    0.876   23.027    6.085
     37.090  413.055    1.285    0.000    0.410    0.053    0.838   21.923    5.273
     37.100  414.861    1.327    0.033    0.354    0.053    0.936   22.006    5.580
     37.110  414.329    1.418    0.060    0.265    0.000    0.804   23.521    5.111
     37.120  411.796    1.221    0.033    0.325    0.027    0.743   23.616    5.591
     37.130  411.265    1.088    0.027    0.258    0.027    0.788   23.320    5.554
     37.140  412.448    1.357    0.000    0.399    0.080    0.826   22.424    5.674
     37.150  413.381    1.350    0.027    0.378    0.061    0.606   22.563    5.285
     37.160  415.797    1.285    0.027    0.306    0.080    0.750   23.432    5.684
     37.170  411.094    1.100    0.027    0.329    0.053    0.830   23.427    5.674
     37.180  412.306    1.248    0.000    0.438    0.087    0.902   24.090    5.747
     37.190  413.042    1.149    0.027    0.376    0.027    0.652   23.703    5.973
     37.200  411.010    1.255    0.000    0.364    0.114    0.800   23.161    5.496
     37.210  404.408    1.259    0.000    0.311    0.080    0.811   22.642    5.653
     37.220  410.136    1.312    0.000    0.466    0.027    0.898   23.287    5.557
     37.230  409.508    1.339    0.033    0.323    0.027    0.921   23.518    5.726
     37.240  407.804    1.392    0.000    0.352    0.027    0.719   23.725    5.867
     37.250  410.544    1.323    0.060    0.258    0.027    0.781   23.032    5.807
     37.260  408.103    1.259    0.027    0.329    0.080    0.648   22.628    5.066
     37.270  408.805    1.115    0.000    0.603    0.027    0.765   24.130    5.340
     37.280  406.462    1.323    0.060    0.569    0.053    0.955   23.624    5.423
     37.290  407.306    1.009    0.067    0.593    0.106    0.792   23.020    5.770
     37.300  408.170    1.327    0.094    0.469    0.027    0.845   24.197    5.388
     37.310  407.359    1.248    0.000    0.433    0.061    0.997   23.464    5.530
     37.320  409.779    1.229    0.027    0.657    0.080    0.826   22.991    5.211
     37.330  408.883    1.168    0.000    0.608    0.061    0.921   23.055    5.513
     37.340  407.052    1.248    0.033    0.530    0.087    0.910   22.983    5.624
     37.350  410.282    1.274    0.067    0.593    0.053    0.830   22.768    5.357
     37.360  409.371    1.312    0.033    0.571    0.034    0.891   24.021    5.532
     37.370  411.628    1.369    0.027    0.519    0.061    0.712   22.854    5.952
     37.380  411.390    1.361    0.000    0.507    0.053    0.894   23.551    5.649
     37.390  408.637    1.160    0.000    0.557    0.000    0.827   23.587    5.876
     37.400  411.277    1.297    0.000    0.667    0.053    0.918   23.242    5.949
     37.410  409.731    1.229    0.027    0.633    0.027    0.902   24.451    5.851
     37.420  406.845    1.373    0.000    0.502    0.053    0.868   23.555    6.201
     37.430  412.680    1.320    0.027    0.512    0.027    0.890   22.978    6.222
     37.440  411.698    1.540    0.033    0.461    0.000    0.751   23.349    6.522
     37.450  411.937    1.434    0.000    0.486    0.087    1.053   23.846    5.873
     37.460  411.539    1.327    0.000    0.459    0.027    0.819   23.622    6.016
     37.470  413.628    1.521    0.000    0.530    0.027    1.122   24.478    5.783
     37.480  411.411    1.388    0.027    0.550    0.027    0.861   24.368    5.949
     37.490  412.832    1.232    0.000    0.540    0.027    0.940   23.779    6.202
     37.500  413.076    1.282    0.000    0.428    0.053    1.039   22.732    5.774
     37.510  413.671    1.487    0.000    0.428    0.000    1.255   23.668    5.721
     37.520  408.987    1.551    0.000    0.579    0.034    0.969   22.546    5.898
     37.530  409.786    1.505    0.027    0.646    0.027    0.932   22.640    5.690
     37.540  403.864    1.285    0.060    0.586    0.034    0.800   21.640    5.432
     37.550  409.862    1.255    0.027    0.713    0.114    0.876   22.691    5.614
     37.560  409.113    1.498    0.000    0.664    0.027    0.974   22.341    4.973
     37.570  408.549    1.380    0.033    0.519    0.080    0.917   22.063    6.141
     37.580  410.257    1.267    0.033    0.428    0.000    1.091   22.117    5.854
     37.590  410.869    1.320    0.000    0.455    0.027    1.080   22.309    5.904
     37.600  411.009    1.380    0.000    0.569    0.027    0.932   22.784    5.677
     37.610  410.068    1.415    0.000    0.865    0.000    1.094   22.637    5.344
     37.620  410.401    1.195    0.000    0.779    0.027    1.004   23.398    5.695
     37.630  408.178    1.168    0.000    0.569    0.053    1.013   22.653    6.141
     37.640  408.696    1.415    0.000    0.653    0.061    0.898   23.185    5.911
     37.650  409.831    1.445    0.033    0.689    0.034    0.952   22.238    6.520
     37.660  410.366    1.320    0.060    0.620    0.027    0.986   23.399    6.125
     37.670  413.767    1.248    0.033    0.883    0.053    1.016   23.546    6.472
     37.680  412.162    1.407    0.000    0.794    0.027    1.016   23.945    6.049
     37.690  410.988    1.274    0.027    0.694    0.000    1.035   23.836    6.538
     37.700  409.759    1.308    0.000    0.694    0.027    0.982   23.591    6.277
     37.710  411.391    1.335    0.000    0.794    0.027    0.906   23.315    6.293
     37.720  407.711    1.259    0.067    0.827    0.027    1.035   22.607    6.744
     37.730  409.554    1.392    0.033    0.663    0.000    1.153   23.255    6.574
     37.740  409.882    1.115    0.000    0.734    0.027    1.122   23.205    6.256
     37.750  410.664    1.312    0.000    0.760    0.027    0.899   22.468    6.408
     37.760  407.471    1.293    0.033    0.712    0.000    1.047   22.403    6.665
     37.770  410.095    1.244    0.000    0.633    0.000    0.907   24.447    6.806
     37.780  409.779    1.195    0.000    0.567    0.061    1.183   23.258    6.633
     37.790  409.903    1.229    0.000    0.723    0.114    0.876   23.326    5.520
     37.800  408.146    1.327    0.000    0.696    0.000    0.846   24.050    6.170
     37.810  406.236    1.396    0.000    0.727    0.000    0.819   23.546    6.297
     37.820  414.331    1.308    0.033    0.674    0.000    0.785   23.815    6.236
     37.830  412.771    1.320    0.027    0.794    0.027    0.872   24.049    6.280
     37.840  413.350    1.282    0.000    0.663    0.000    0.891   22.615    6.647
     37.850  409.417    1.179    0.033    0.700    0.027    0.925   23.293    6.079
     37.860  406.802    1.240    0.000    0.660    0.000    0.974   23.769    6.241
     37.870  412.206    1.100    0.000    0.730    0.000    0.826   23.297    6.295
     37.880  410.300    1.320    0.033    0.934    0.000    0.860   23.560    6.412
     37.890  413.597    1.141    0.060    0.696    0.053    0.971   23.212    6.452
     37.900  409.757    1.009    0.000    0.730    0.000    0.944   22.912    6.307
     37.910  408.806    1.020    0.033    0.756    0.053    0.789   22.620    6.191
     37.920  414.572    1.123    0.000    0.663    0.000    0.940   22.728    6.325
     37.930  408.845    1.206    0.000    0.756    0.000    0.812   22.722    6.385
     37.940  407.301    1.293    0.027    0.767    0.053    0.792   22.930    5.749
     37.950  408.670    1.195    0.033    0.703    0.000    0.687   23.325    6.365
     37.960  408.270    1.248    0.033    0.772    0.053    0.890   22.906    6.547
     37.970  407.711    1.206    0.000    0.727    0.000    0.830   23.230    7.059
     37.980  412.444    1.380    0.000    0.633    0.053    0.826   23.141    5.942
     37.990  409.924    1.206    0.033    0.696    0.053    0.811   23.616    6.733
     38.000  414.408    1.195    0.060    0.640    0.027    1.035   23.739    6.574
     38.010  418.519    1.384    0.000    0.787    0.000    0.997   24.446    6.534
     38.020  413.433    1.221    0.033    0.854    0.027    0.872   23.947    6.047
     38.030  409.008    1.153    0.033    0.858    0.027    0.621   23.797    6.012
     38.040  412.861    1.198    0.033    0.812    0.080    0.954   24.110    6.271
     38.050  410.785    1.217    0.000    0.696    0.000    0.740   23.076    5.935
     38.060  413.451    1.301    0.033    0.727    0.080    0.947   23.674    6.116
     38.070  414.254    1.426    0.000    0.861    0.053    0.796   23.806    6.221
     38.080  410.441    1.399    0.000    0.629    0.027    0.865   23.829    6.359
     38.090  412.206    1.323    0.033    0.694    0.000    0.937   23.141    6.153
     38.100  412.470    1.255    0.033    0.593    0.091    0.888   22.783    6.451
     38.110  410.323    1.259    0.067    0.894    0.053    0.664   23.793    6.470
     38.120  411.668    1.282    0.033    0.770    0.027    0.626   23.394    6.828
     38.130  412.272    1.141    0.033    0.767    0.000    0.652   23.244    5.658
     38.140  414.456    1.274    0.000    0.801    0.027    0.970   24.032    6.353
     38.150  411.177    1.301    0.033    0.696    0.000    0.826   22.787    5.706
     38.160  412.824    1.251    0.000    0.674    0.027    0.743   24.064    6.281
     38.170  412.747    1.327    0.094    0.694    0.027    0.884   23.441    5.960
     38.180  412.153    1.335    0.100    0.741    0.053    0.989   24.123    6.476
     38.190  412.916    1.274    0.067    0.700    0.080    0.918   23.704    6.621
     38.200  412.208    1.062    0.100    0.536    0.053    1.042   23.414    6.034
     38.210  413.232    1.176    0.060    0.466    0.053    1.243   22.269    6.938
     38.220  408.395    1.301    0.033    0.696    0.027    1.016   24.004    7.072
     38.230  407.754    1.168    0.060    0.562    0.080    0.944   22.835    6.995
     38.240  410.772    1.141    0.033    0.540    0.027    1.050   22.863    6.556
     38.250  408.132    1.221    0.094    0.846    0.053    0.819   23.557    6.496
     38.260  410.965    1.229    0.067    0.767    0.027    1.129   24.045    6.784
     38.270  403.140    1.221    0.033    1.008    0.027    0.951   22.936    6.710
     38.280  406.590    1.339    0.067    0.636    0.121    0.932   23.125    6.434
     38.290  410.197    1.274    0.033    0.887    0.061    1.023   22.616    6.173
     38.300  405.010    1.141    0.027    0.758    0.053    1.023   23.050    6.022
     38.310  409.302    1.267    0.094    0.694    0.027    0.865   23.254    6.674
     38.320  410.906    1.141    0.100    0.709    0.053    0.890   24.205    6.293
     38.330  409.777    1.153    0.033    0.727    0.053    0.853   22.808    6.786
     38.340  411.017    1.301    0.033    0.670    0.034    1.171   24.600    6.572
     38.350  409.179    1.153    0.094    0.798    0.114    1.196   23.257    6.151
     38.360  409.494    1.088    0.060    0.730    0.053    0.679   23.833    6.429
     38.370  409.559    1.115    0.100    0.805    0.034    0.895   23.483    6.006
     38.380  409.350    1.141    0.060    0.698    0.027    0.860   23.732    5.797
     38.390  409.610    1.126    0.100    0.734    0.053    0.793   24.055    5.899
     38.400  413.182    1.133    0.033    0.730    0.091    0.721   24.667    5.944
     38.410  408.137    1.312    0.033    0.760    0.000    0.712   23.292    5.893
     38.420  409.917    1.179    0.033    0.772    0.000    0.668   23.986    6.013
     38.430  409.196    1.301    0.094    0.756    0.027    0.834   23.837    5.726
     38.440  408.647    1.141    0.027    0.760    0.053    1.009   23.965    5.678
     38.450  409.735    1.195    0.033    0.734    0.027    0.985   24.530    6.043
     38.460  407.982    1.069    0.033    0.794    0.027    0.815   22.793    6.063
     38.470  410.036    1.327    0.067    0.858    0.000    0.573   23.039    6.474
     38.480  408.815    1.297    0.067    0.734    0.000    0.818   23.704    6.456
     38.490  410.136    1.335    0.000    0.827    0.000    0.740   23.683    6.797
     38.500  409.280    1.141    0.060    1.003    0.027    0.758   22.436    6.248
     38.510  408.572    1.259    0.033    0.727    0.053    0.846   22.836    6.048
     38.520  410.457    1.168    0.067    0.825    0.114    0.872   22.385    5.502
     38.530  406.916    1.035    0.033    0.814    0.000    0.788   22.631    5.875
     38.540  406.809    1.088    0.127    0.918    0.053    0.690   22.679    6.293
     38.550  404.770    1.088    0.067    0.854    0.027    0.647   23.371    6.323
     38.560  407.220    1.312    0.000    0.765    0.027    0.758   22.641    5.510
     38.570  401.848    1.229    0.094    0.687    0.027    0.917   22.945    5.657
     38.580  407.895    1.445    0.027    0.727    0.027    0.758   23.199    5.710
     38.590  402.908    1.232    0.060    0.723    0.053    0.793   22.935    5.915
     38.600  401.716    1.255    0.033    0.689    0.027    0.770   23.360    6.208
     38.610  403.933    1.384    0.033    0.954    0.087    0.743   22.841    5.887
     38.620  402.136    1.168    0.000    0.861    0.027    0.865   23.015    6.252
     38.630  406.627    1.168    0.060    0.821    0.053    0.804   22.268    6.375
     38.640  405.591    1.354    0.067    0.924    0.053    0.895   23.590    6.407
     38.650  409.271    1.206    0.033    0.696    0.053    0.925   24.146    5.981
     38.660  407.754    1.248    0.094    0.663    0.091    0.830   22.648    6.251
     38.670  405.357    1.248    0.033    0.794    0.027    0.781   22.879    6.367
     38.680  410.564    1.248    0.033    0.707    0.027    0.963   23.463    6.110
     38.690  408.120    1.126    0.000    0.834    0.027    0.907   23.121    6.409
     38.700  409.212    1.308    0.067    0.760    0.053    0.899   22.922    6.217
     38.710  404.958    1.255    0.033    0.854    0.061    0.872   21.752    6.162
     38.720  407.538    1.426    0.027    0.883    0.091    0.679   22.148    6.290
     38.730  406.793    1.380    0.067    0.730    0.027    0.860   24.075    6.094
     38.740  404.513    1.236    0.033    0.663    0.027    0.846   22.655    5.884
     38.750  406.617    1.062    0.094    0.694    0.087    0.970   22.273    5.847
     38.760  408.578    1.141    0.000    0.821    0.000    0.716   23.354    6.125
     38.770  409.019    1.293    0.094    0.723    0.053    0.868   23.121    6.103
     38.780  409.749    1.267    0.033    0.741    0.027    1.031   22.931    6.412
     38.790  411.405    1.312    0.033    0.627    0.027    1.034   23.345    6.172
     38.800  408.093    1.282    0.033    0.756    0.053    0.846   22.600    6.124
     38.810  409.603    1.176    0.060    0.713    0.027    1.156   22.677    6.156
     38.820  407.091    1.229    0.060    0.794    0.087    0.876   22.268    6.122
     38.830  412.578    1.339    0.033    0.794    0.027    0.861   22.319    6.128
     38.840  408.562    1.441    0.033    0.770    0.027    0.807   22.568    6.146
     38.850  410.966    1.441    0.060    0.640    0.027    0.857   22.663    6.083
     38.860  408.865    1.327    0.033    0.633    0.027    0.793   22.952    6.496
     38.870  412.877    1.406    0.027    0.707    0.027    0.637   22.845    6.140
     38.880  411.069    1.274    0.000    0.607    0.053    0.784   22.817    6.267
     38.890  410.180    1.115    0.033    0.756    0.027    0.671   23.578    6.260
     38.900  407.621    1.343    0.033    0.603    0.027    0.602   21.995    5.752
     38.910  408.993    1.293    0.000    0.569    0.027    0.652   23.771    6.208
     38.920  408.609    1.285    0.094    0.667    0.053    0.791   22.946    6.369
     38.930  407.290    1.035    0.033    0.834    0.053    0.853   22.200    5.718
     38.940  407.084    1.312    0.033    0.703    0.034    0.944   22.651    6.239
     38.950  406.540    1.266    0.000    0.737    0.027    0.815   22.076    5.961
     38.960  407.975    1.043    0.000    0.734    0.000    0.732   23.381    6.021
     38.970  407.154    1.418    0.067    0.797    0.027    0.906   23.142    6.071
     38.980  409.390    1.399    0.147    0.674    0.027    0.941   22.553    6.303
     38.990  405.603    1.255    0.067    0.700    0.027    0.978   22.070    6.462
     39.000  409.667    1.301    0.000    0.890    0.053    0.743   22.791    6.705
     39.010  406.031    1.301    0.033    0.660    0.000    0.793   22.856    6.369
     39.020  408.077    1.285    0.000    0.727    0.053    0.747   23.315    6.139
     39.030  407.487    1.168    0.067    0.767    0.000    0.823   23.103    6.257
     39.040  403.888    1.206    0.033    0.682    0.000    0.784   23.526    6.674
     39.050  410.209    1.115    0.000    0.890    0.080    1.045   23.243    6.468
     39.060  404.674    1.168    0.000    0.925    0.000    0.937   22.551    6.265
     39.070  406.526    1.361    0.000    0.700    0.053    0.978   22.481    6.016
     39.080  408.612    1.327    0.027    0.809    0.080    0.678   22.168    6.530
     39.090  409.093    1.406    0.033    0.763    0.053    0.652   23.059    6.405
     39.100  409.344    1.380    0.000    0.850    0.027    0.819   22.573    6.816
     39.110  408.287    1.282    0.033    0.603    0.027    0.959   21.972    6.424
     39.120  408.835    1.373    0.000    0.794    0.053    0.963   22.601    6.512
     39.130  407.322    1.229    0.067    0.656    0.000    1.076   22.209    6.688
     39.140  404.441    1.202    0.067    0.821    0.027    0.952   21.839    6.214
     39.150  407.023    1.327    0.000    0.696    0.000    1.081   22.222    6.642
     39.160  404.613    0.982    0.033    0.717    0.027    1.050   22.227    6.631
     39.170  406.433    1.531    0.067    0.720    0.000    0.902   22.501    6.208
     39.180  404.647    1.410    0.094    0.674    0.000    1.024   22.775    5.996
     39.190  409.427    1.062    0.033    0.760    0.053    0.933   23.403    6.347
     39.200  403.605    1.232    0.000    0.696    0.053    1.069   23.054    5.820
     39.210  406.360    1.221    0.027    0.756    0.087    0.845   22.919    6.253
     39.220  402.020    1.418    0.060    0.727    0.080    0.955   22.839    6.153
     39.230  408.696    1.141    0.033    0.790    0.114    0.865   23.152    6.063
     39.240  402.342    1.176    0.000    0.727    0.053    1.130   22.429    5.738
     39.250  405.372    1.312    0.160    0.638    0.064    1.129   22.249    5.930
     39.260  405.920    1.312    0.000    0.723    0.053    0.872   23.520    5.953
     39.270  409.431    1.369    0.000    0.691    0.053    0.754   23.936    5.964
     39.280  405.189    1.123    0.067    0.976    0.027    0.982   22.934    5.797
     39.290  408.034    1.301    0.033    0.540    0.027    0.948   23.469    5.950
     39.300  406.600    1.232    0.000    0.759    0.027    0.996   23.894    6.290
     39.310  402.458    1.479    0.000    0.640    0.000    0.865   23.280    5.682
     39.320  408.368    1.179    0.000    0.696    0.027    0.997   22.309    6.223
     39.330  403.412    1.202    0.033    0.607    0.000    0.762   22.822    6.093
     39.340  404.565    1.221    0.033    0.627    0.000    0.759   23.721    6.217
     39.350  403.034    1.115    0.000    0.448    0.053    0.770   23.306    5.880
     39.360  403.304    1.221    0.000    0.640    0.027    0.758   23.386    5.981
     39.370  406.721    1.179    0.094    0.636    0.027    0.992   23.564    5.886
     39.380  407.593    1.335    0.027    0.823    0.027    0.872   23.590    6.024
     39.390  404.806    1.274    0.000    0.760    0.027    0.865   22.762    5.957
     39.400  409.014    1.240    0.067    0.629    0.000    0.800   23.201    5.915
     39.410  407.761    1.323    0.033    0.620    0.053    0.971   23.525    5.902
     39.420  404.250    1.179    0.027    0.500    0.027    0.777   23.004    6.108
     39.430  401.223    1.464    0.027    0.515    0.027    0.857   22.836    6.183
     39.440  402.905    1.141    0.033    0.604    0.053    0.740   22.471    6.353
     39.450  398.491    1.195    0.033    0.469    0.061    0.838   22.635    5.671
     39.460  401.397    1.320    0.067    0.495    0.000    0.772   23.126    5.934
     39.470  402.487    1.301    0.033    0.473    0.027    0.698   22.657    6.593
     39.480  405.564    1.240    0.000    0.473    0.000    0.838   22.738    5.876
     39.490  405.531    1.176    0.000    0.507    0.027    0.637   22.373    6.299
     39.500  404.394    1.339    0.000    0.335    0.087    0.959   22.893    5.811
     39.510  405.082    1.232    0.000    0.421    0.080    0.985   22.979    6.240
     39.520  404.105    1.312    0.033    0.567    0.053    0.818   23.561    6.244
     39.530  404.573    1.350    0.000    0.440    0.080    0.948   23.041    6.842
     39.540  406.411    1.168    0.067    0.437    0.053    0.932   22.847    6.203
     39.550  403.989    1.096    0.000    0.428    0.053    0.974   22.104    6.363
     39.560  403.857    1.195    0.000    0.435    0.053    0.846   22.404    6.419
     39.570  404.852    1.308    0.000    0.567    0.053    1.050   22.509    6.298
     39.580  404.530    1.168    0.067    0.469    0.087    0.812   23.565    6.373
     39.590  403.244    1.312    0.067    0.529    0.027    1.011   23.824    6.327
     39.600  409.162    1.501    0.067    0.675    0.080    0.944   23.724    6.457
     39.610  406.646    1.407    0.060    0.691    0.080    1.137   23.680    6.127
     39.620  405.485    1.069    0.033    0.629    0.053    1.138   24.321    6.961
     39.630  406.943    1.168    0.033    0.569    0.129    1.013   23.670    6.284
     39.640  405.954    1.365    0.033    0.495    0.053    1.010   23.210    6.749
     39.650  404.709    1.179    0.067    0.674    0.053    0.796   22.663    6.423
     39.660  406.221    1.248    0.067    0.794    0.027    0.986   23.749    6.577
     39.670  406.160    1.335    0.067    0.713    0.053    0.921   24.362    6.190
     39.680  407.471    1.221    0.060    0.914    0.027    0.898   23.678    6.622
     39.690  408.073    1.259    0.033    0.850    0.027    0.944   24.094    6.426
     39.700  409.204    1.293    0.067    0.787    0.053    0.796   24.085    6.333
     39.710  409.916    1.532    0.033    0.642    0.000    0.928   22.790    6.149
     39.720  411.907    1.255    0.033    0.720    0.053    0.967   23.867    6.171
     39.730  410.935    1.195    0.067    0.667    0.027    0.925   23.441    6.569
     39.740  414.141    1.221    0.067    0.529    0.027    0.785   24.442    6.286
     39.750  411.561    1.073    0.100    0.522    0.053    1.001   24.220    6.508
     39.760  412.291    1.202    0.000    0.571    0.053    0.978   23.402    7.008
     39.770  410.069    1.282    0.067    0.582    0.053    0.955   23.391    6.077
     39.780  411.797    1.301    0.033    0.562    0.027    0.740   22.983    6.600
     39.790  409.632    1.399    0.033    0.573    0.027    0.856   24.074    6.444
     39.800  409.306    1.190    0.033    0.462    0.000    0.740   22.765    6.281
     39.810  413.182    1.339    0.100    0.667    0.114    0.740   23.276    6.007
     39.820  411.086    1.376    0.068    0.507    0.027    1.019   23.699    6.136
     39.830  405.818    1.285    0.060    0.540    0.053    0.793   22.343    6.068
     39.840  410.458    1.308    0.100    0.573    0.053    0.997   23.335    6.724
     39.850  411.321    1.293    0.000    0.653    0.053    1.163   23.679    6.438
     39.860  411.031    1.335    0.033    0.633    0.027    0.804   23.168    6.430
     39.870  413.946    1.505    0.033    0.687    0.027    0.826   23.873    6.619
     39.880  409.895    1.517    0.033    0.567    0.027    1.111   23.492    6.240
     39.890  414.345    1.308    0.033    0.649    0.053    0.948   24.260    6.569
     39.900  415.508    1.229    0.000    0.687    0.027    0.785   24.810    6.503
     39.910  412.049    1.115    0.033    0.805    0.000    0.626   23.149    6.190
     39.920  414.622    1.339    0.060    0.779    0.027    0.812   24.337    6.390
     39.930  409.179    1.380    0.033    0.724    0.027    0.785   23.754    6.208
     39.940  410.530    1.248    0.067    0.660    0.061    0.607   24.084    6.857
     39.950  409.067    1.308    0.033    0.700    0.027    0.731   24.009    6.454
     39.960  409.002    1.282    0.067    0.649    0.027    0.773   22.892    6.407
     39.970  409.330    1.168    0.033    0.720    0.027    0.819   23.034    6.590
     39.980  409.479    1.088    0.067    0.607    0.053    0.626   23.544    6.515
     39.990  408.888    1.047    0.067    0.660    0.027    0.580   23.523    6.262
     40.000  410.258    1.115    0.067    0.633    0.027    0.633   23.879    6.469
     40.010  410.396    1.149    0.033    0.573    0.053    0.732   23.936    6.401
     40.020  408.716    1.035    0.067    0.627    0.027    0.879   23.405    6.621
     40.030  406.621    1.062    0.067    0.712    0.080    0.921   24.202    6.697
     40.040  408.490    1.247    0.033    0.783    0.061    0.978   24.203    5.885
     40.050  405.474    1.221    0.033    0.760    0.064    0.864   23.099    6.293
     40.060  412.318    1.153    0.067    0.794    0.027    0.853   24.018    6.336
     40.070  406.811    1.232    0.033    0.694    0.064    0.895   23.369    6.205
     40.080  411.770    1.255    0.000    0.842    0.027    0.792   24.477    5.826
     40.090  410.364    1.282    0.000    0.713    0.027    0.883   23.689    6.268
     40.100  409.435    1.494    0.033    0.709    0.027    0.633   24.020    5.819
     40.110  409.279    1.434    0.033    0.840    0.053    0.667   23.536    6.538
     40.120  411.867    1.339    0.033    0.734    0.064    0.785   24.079    5.888
     40.130  408.472    1.123    0.034    0.713    0.027    0.751   23.452    6.451
     40.140  406.506    1.149    0.064    0.723    0.000    0.803   23.224    6.304
     40.150  408.915    0.982    0.033    0.627    0.000    0.576   24.023    6.362
     40.160  406.308    1.141    0.120    0.864    0.053    0.626   24.076    6.203
     40.170  404.433    0.903    0.067    0.795    0.000    0.807   23.684    6.255
     40.180  406.413    1.088    0.033    0.723    0.000    0.660   24.847    6.627
     40.190  408.565    0.982    0.033    0.727    0.000    0.857   24.713    6.317
     40.200  406.751    1.020    0.033    0.650    0.000    0.724   24.091    6.360
     40.210  402.947    1.009    0.033    0.466    0.053    0.747   22.735    6.641
     40.220  404.942    1.126    0.038    0.688    0.000    0.633   23.133    6.920
     40.230  407.659    1.232    0.000    0.523    0.000    0.774   23.106    6.447
     40.240  405.798    1.195    0.067    0.827    0.000    0.520   22.949    6.334
     40.250  409.742    0.967    0.068    0.747    0.000    0.659   23.692    6.742
     40.260  411.696    1.115    0.033    0.526    0.027    0.800   23.925    6.702
     40.270  406.520    1.035    0.033    0.468    0.080    0.853   23.724    6.500
     40.280  408.465    1.104    0.033    0.504    0.000    0.849   23.989    6.702
     40.290  405.917    1.115    0.033    0.624    0.000    0.807   23.659    5.848
     40.300  405.799    1.043    0.033    0.408    0.064    0.872   23.221    6.207
     40.310  401.795    1.100    0.033    0.470    0.038    0.705   22.803    6.183
     40.320  403.902    0.956    0.027    0.691    0.027    0.759   22.817    6.308
     40.330  404.958    1.126    0.033    0.648    0.027    0.925   22.137    6.460
     40.340  401.591    1.213    0.000    0.780    0.053    0.831   22.508    6.404
     40.350  405.340    1.149    0.060    0.691    0.000    0.872   23.213    6.747
     40.360  407.119    1.327    0.033    0.624    0.064    0.830   22.569    6.328
     40.370  404.685    1.282    0.033    0.751    0.027    0.747   22.610    6.726
     40.380  405.505    1.043    0.033    0.590    0.000    0.770   23.438    6.499
     40.390  403.566    1.202    0.067    0.680    0.000    0.891   22.666    6.196
     40.400  403.047    1.308    0.067    0.784    0.027    0.849   22.440    6.144
     40.410  402.285    1.084    0.060    0.624    0.000    0.951   22.791    5.985
     40.420  407.259    1.255    0.033    0.747    0.053    0.800   22.900    6.206
     40.430  404.144    1.176    0.033    0.529    0.064    0.967   22.265    6.575
     40.440  403.783    1.179    0.067    0.818    0.053    0.936   23.504    6.483
     40.450  408.191    1.232    0.067    0.941    0.000    1.077   22.683    6.387
     40.460  406.487    1.062    0.067    0.760    0.027    1.092   22.487    6.575
     40.470  407.721    1.232    0.067    0.629    0.053    1.077   23.176    6.046
     40.480  407.335    1.255    0.060    0.928    0.087    1.013   22.723    6.133
     40.490  406.828    1.304    0.060    0.720    0.027    1.085   23.725    5.684
     40.500  406.140    1.293    0.067    0.869    0.080    1.327   22.976    6.228
     40.510  405.102    1.365    0.094    0.682    0.080    1.130   23.801    6.410
     40.520  407.407    1.016    0.127    0.881    0.080    1.270   23.974    6.583
     40.530  401.157    1.373    0.060    0.948    0.061    1.119   23.171    6.376
     40.540  404.318    1.202    0.000    0.881    0.027    1.095   23.414    6.123
     40.550  404.839    1.047    0.033    0.837    0.027    0.944   23.876    6.291
     40.560  401.179    1.259    0.060    0.754    0.114    0.925   23.544    6.010
     40.570  402.429    1.346    0.127    0.589    0.027    0.918   23.262    5.760
     40.580  404.576    1.035    0.100    0.627    0.053    0.997   24.100    5.782
     40.590  408.583    1.088    0.067    0.562    0.053    1.080   23.171    6.743
     40.600  407.677    1.221    0.067    0.639    0.027    1.180   22.928    6.823
     40.610  405.823    1.190    0.060    0.394    0.053    1.023   23.874    7.379
     40.620  406.334    0.929    0.094    0.561    0.053    1.202   22.882    6.214
     40.630  409.019    1.232    0.094    0.495    0.080    1.354   23.063    6.514
     40.640  409.647    1.020    0.154    0.526    0.106    1.539   22.680    6.923
     40.650  407.329    1.327    0.067    0.627    0.053    1.331   23.425    6.689
     40.660  406.058    0.929    0.127    0.569    0.080    1.164   23.349    6.323
     40.670  405.365    1.426    0.100    0.589    0.080    1.194   22.240    5.979
     40.680  409.269    1.232    0.134    0.502    0.080    1.324   22.403    6.598
     40.690  404.571    1.168    0.120    0.502    0.080    1.180   22.436    6.415
     40.700  407.829    1.016    0.067    0.613    0.080    1.149   23.202    6.889
     40.710  408.323    1.392    0.094    0.582    0.080    1.316   22.905    6.599
     40.720  409.342    1.259    0.100    0.694    0.159    1.191   23.585    6.491
     40.730  406.387    1.062    0.067    0.687    0.053    1.066   22.735    6.403
     40.740  406.288    1.176    0.160    0.723    0.080    1.172   22.166    6.382
     40.750  403.781    1.168    0.094    0.694    0.027    1.202   22.635    6.355
     40.760  402.132    1.255    0.067    0.600    0.053    1.085   22.312    6.291
     40.770  406.490    1.365    0.127    0.689    0.114    1.263   22.499    6.136
     40.780  407.320    1.308    0.094    0.660    0.080    0.982   23.425    6.307
     40.790  406.691    1.221    0.071    0.667    0.053    1.236   23.043    5.921
     40.800  404.620    1.141    0.165    0.604    0.080    1.073   22.589    6.309
     40.810  406.073    1.259    0.258    0.627    0.080    1.058   22.330    6.221
     40.820  406.283    1.490    0.000    0.689    0.064    1.156   23.451    6.368
     40.830  405.291    1.320    0.127    0.716    0.080    1.137   22.633    5.982
     40.840  405.776    1.285    0.067    0.533    0.106    1.194   22.937    5.872
     40.850  407.824    1.312    0.094    0.694    0.053    1.130   23.238    6.379
     40.860  406.933    1.365    0.127    0.633    0.106    1.161   23.247    6.350
     40.870  403.618    1.312    0.094    0.642    0.053    1.134   23.846    5.960
     40.880  402.579    1.354    0.160    0.593    0.106    1.122   23.519    6.677
     40.890  401.493    1.482    0.120    0.763    0.080    1.126   23.082    6.319
     40.900  401.744    1.301    0.120    0.727    0.080    1.035   22.886    6.232
     40.910  407.876    1.225    0.221    0.640    0.106    1.217   23.168    6.427
     40.920  404.377    1.278    0.100    0.627    0.080    1.000   23.003    6.498
     40.930  407.771    1.259    0.067    0.687    0.133    1.001   23.557    6.191
     40.940  404.515    1.043    0.067    0.593    0.080    0.740   22.921    6.364
     40.950  407.576    1.301    0.120    0.567    0.080    1.050   24.071    6.251
     40.960  409.669    1.206    0.000    0.747    0.053    1.221   23.561    6.304
     40.970  408.505    1.433    0.067    0.787    0.053    1.107   23.352    5.700
     40.980  408.852    1.035    0.064    0.555    0.053    1.255   23.505    6.484
     40.990  409.510    0.993    0.067    0.593    0.080    1.024   24.454    6.156
     41.000  407.586    1.153    0.067    0.633    0.106    1.236   23.873    6.397
     41.010  408.608    1.293    0.067    0.700    0.106    1.224   23.774    6.744
     41.020  408.255    1.088    0.064    0.663    0.080    1.032   23.658    6.809
     41.030  406.143    0.903    0.094    0.462    0.080    0.910   22.890    6.489
     41.040  409.196    1.312    0.033    0.600    0.000    1.156   23.215    6.107
     41.050  406.120    1.153    0.127    0.562    0.140    1.039   23.584    6.043
     41.060  405.604    1.069    0.131    0.671    0.091    1.115   24.270    6.097
     41.070  407.901    1.202    0.134    0.573    0.106    1.127   23.944    6.579
     41.080  405.956    1.069    0.071    0.640    0.080    1.127   22.992    5.889
     41.090  405.812    1.123    0.094    0.720    0.140    1.282   23.559    6.509
     41.100  406.572    1.259    0.033    0.571    0.053    0.944   23.651    6.571
     41.110  406.852    1.100    0.067    0.779    0.053    1.092   23.713    6.112
     41.120  405.998    1.274    0.105    0.727    0.080    1.180   22.057    6.229
     41.130  407.514    1.157    0.120    0.600    0.080    1.099   23.525    6.404
     41.140  406.154    1.217    0.067    0.435    0.133    1.278   22.653    5.852
     41.150  410.895    1.259    0.127    0.600    0.106    0.921   23.890    6.331
     41.160  407.751    1.221    0.127    0.469    0.106    1.198   23.653    6.260
     41.170  405.439    1.248    0.100    0.469    0.087    1.164   23.082    5.812
     41.180  408.680    1.062    0.067    0.703    0.117    1.058   23.508    6.050
     41.190  407.835    1.229    0.120    0.569    0.167    0.997   24.363    5.946
     41.200  407.682    1.274    0.067    0.567    0.091    0.918   24.014    6.216
     41.210  409.391    1.054    0.060    0.629    0.106    0.960   24.319    6.425
     41.220  413.062    1.088    0.067    0.653    0.186    1.119   24.438    6.112
     41.230  406.748    1.149    0.120    0.573    0.080    1.210   23.631    6.172
     41.240  408.589    0.982    0.098    0.469    0.080    1.255   24.325    6.913
     41.250  412.809    1.149    0.165    0.536    0.053    1.111   24.158    6.427
     41.260  410.808    1.126    0.060    0.529    0.053    1.191   23.662    6.518
     41.270  411.370    1.308    0.105    0.560    0.053    1.225   23.797    6.138
     41.280  414.852    1.221    0.134    0.620    0.080    1.365   23.953    6.476
     41.290  414.075    1.255    0.127    0.562    0.053    1.297   24.031    6.122
     41.300  412.625    1.388    0.060    0.564    0.080    1.210   23.676    6.517
     41.310  409.084    1.195    0.100    0.567    0.080    1.244   23.113    6.702
     41.320  409.998    1.248    0.094    0.596    0.053    1.316   23.827    6.227
     41.330  411.295    1.471    0.100    0.597    0.027    1.138   23.297    6.270
     41.340  413.480    1.308    0.194    0.586    0.133    1.331   23.926    6.554
     41.350  413.879    1.415    0.127    0.635    0.053    1.335   23.615    6.847
     41.360  412.391    1.255    0.127    0.440    0.053    1.323   23.907    6.285
     41.370  412.227    1.285    0.198    0.567    0.053    1.051   23.759    6.156
     41.380  409.426    1.320    0.134    0.536    0.133    1.449   23.172    6.304
     41.390  414.014    1.202    0.100    0.633    0.114    1.312   24.881    6.202
     41.400  411.405    1.403    0.127    0.567    0.117    1.330   23.944    6.306
     41.410  411.339    1.301    0.094    0.495    0.140    1.244   23.392    6.275
     41.420  415.548    1.195    0.094    0.502    0.133    1.365   24.211    6.503
     41.430  408.302    1.361    0.033    0.533    0.080    1.054   23.718    6.655
     41.440  408.659    1.190    0.100    0.593    0.106    1.305   23.239    6.568
     41.450  406.952    1.365    0.105    0.562    0.053    1.324   22.493    6.228
     41.460  412.262    1.168    0.098    0.529    0.106    1.468   22.275    6.376
     41.470  406.849    1.285    0.127    0.526    0.114    1.229   23.007    6.575
     41.480  408.067    1.426    0.087    0.569    0.053    1.141   23.423    6.097
     41.490  406.644    1.229    0.147    0.603    0.080    1.179   22.709    6.214
     41.500  406.855    1.372    0.033    0.573    0.053    1.073   23.355    6.228
     41.510  406.022    1.168    0.094    0.674    0.080    0.993   23.042    6.172
     41.520  405.618    1.331    0.158    0.600    0.053    1.104   22.651    5.928
     41.530  409.024    1.274    0.033    0.642    0.080    1.085   23.434    6.091
     41.540  407.179    1.327    0.033    0.642    0.027    0.846   22.956    6.649
     41.550  409.880    1.213    0.060    0.627    0.080    0.933   23.141    6.220
     41.560  408.397    1.274    0.100    0.691    0.117    1.043   22.494    6.517
     41.570  408.398    1.009    0.105    0.533    0.053    0.891   22.897    6.501
     41.580  407.490    1.062    0.067    0.694    0.027    0.671   22.984    6.196
     41.590  405.848    1.062    0.033    0.567    0.053    0.732   22.528    6.809
     41.600  406.199    0.982    0.100    0.620    0.080    0.682   22.680    6.661
     41.610  404.910    0.876    0.060    0.540    0.053    0.948   22.874    6.216
     41.620  402.183    1.073    0.160    0.536    0.080    0.846   22.342    6.178
     41.630  406.058    1.373    0.128    0.502    0.106    0.895   22.291    6.535
     41.640  405.094    0.910    0.067    0.756    0.080    0.857   23.018    6.526
     41.650  410.591    1.123    0.180    0.540    0.080    0.777   23.336    5.893
     41.660  407.542    1.202    0.100    0.469    0.080    0.842   23.073    6.531
     41.670  412.440    0.967    0.142    0.760    0.140    0.940   23.042    6.363
     41.680  409.390    1.206    0.067    0.596    0.080    0.759   22.312    6.171
     41.690  407.730    0.963    0.154    0.469    0.080    0.880   22.705    6.614
     41.700  409.118    1.009    0.067    0.801    0.140    1.035   22.096    6.154
     41.710  409.753    1.357    0.105    0.402    0.106    0.853   22.264    6.340
     41.720  414.931    1.175    0.225    0.567    0.080    1.062   23.268    6.678
     41.730  411.423    1.115    0.120    0.578    0.053    1.005   23.704    6.543
     41.740  408.270    1.304    0.067    0.573    0.080    1.035   22.825    6.115
     41.750  410.885    1.255    0.033    0.573    0.053    0.876   22.003    6.255
     41.760  411.570    1.153    0.060    0.627    0.080    0.812   21.840    6.100
     41.770  406.849    1.141    0.067    0.529    0.027    1.047   22.033    6.423
     41.780  409.419    1.232    0.100    0.540    0.053    0.963   22.464    6.042
     41.790  409.341    1.213    0.100    0.640    0.080    0.997   22.385    6.825
     41.800  407.312    1.088    0.154    0.402    0.080    1.058   21.969    6.606
     41.810  409.441    1.285    0.053    0.653    0.133    0.865   22.490    6.286
     41.820  408.087    1.259    0.120    0.649    0.080    1.145   21.630    6.428
     41.830  407.576    1.240    0.094    0.633    0.106    0.960   21.437    6.369
     41.840  407.167    1.232    0.127    0.567    0.106    1.039   21.609    6.355
     41.850  408.330    1.206    0.060    0.533    0.106    1.066   22.009    6.866
     41.860  411.555    1.225    0.120    0.567    0.080    0.906   22.706    6.156
     41.870  410.952    1.176    0.067    0.469    0.114    0.925   22.260    6.275
     41.880  408.795    1.308    0.060    0.649    0.106    0.846   21.875    6.679
     41.890  410.870    1.282    0.094    0.537    0.106    0.922   22.651    6.020
     41.900  405.845    1.100    0.033    0.533    0.080    0.884   22.624    6.077
     41.910  411.401    1.248    0.127    0.533    0.080    1.062   22.244    6.366
     41.920  410.958    1.194    0.033    0.388    0.091    0.933   22.283    6.607
     41.930  406.187    1.365    0.067    0.359    0.080    1.259   22.678    6.486
     41.940  407.377    1.524    0.094    0.529    0.027    1.126   22.239    6.894
     41.950  411.820    1.327    0.124    0.633    0.106    1.085   22.986    6.614
     41.960  408.995    1.195    0.131    0.507    0.091    1.194   22.137    6.186
     41.970  409.195    1.320    0.033    0.529    0.080    0.883   20.799    6.753
     41.980  411.372    1.335    0.000    0.700    0.133    1.122   22.488    6.518
     41.990  412.042    1.088    0.094    0.469    0.080    0.899   21.461    5.941
     42.000  407.402    1.206    0.033    0.495    0.114    0.864   21.374    5.960
     42.010  410.175    1.088    0.067    0.536    0.027    0.974   21.790    6.603
     42.020  410.391    1.187    0.060    0.536    0.080    1.043   21.539    6.263
     42.030  410.731    1.149    0.094    0.502    0.080    0.937   21.705    6.689
     42.040  414.238    1.153    0.033    0.469    0.080    0.895   22.379    6.958
     42.050  414.546    1.168    0.033    0.772    0.027    1.032   22.439    6.168
     42.060  413.987    1.206    0.033    0.402    0.080    0.838   21.529    6.846
     42.070  411.690    1.175    0.060    0.533    0.106    0.952   22.805    6.193
     42.080  415.764    1.267    0.134    0.536    0.080    0.997   22.395    6.757
     42.090  410.705    1.213    0.094    0.562    0.080    0.967   21.928    6.639
     42.100  406.247    1.232    0.127    0.573    0.080    0.906   21.644    6.334
     42.110  409.058    1.153    0.127    0.469    0.053    0.914   21.527    6.734
     42.120  412.383    1.406    0.094    0.435    0.106    0.918   21.682    6.712
     42.130  409.041    1.141    0.127    0.645    0.080    0.978   22.178    6.222
     42.140  409.839    1.335    0.100    0.469    0.080    0.952   21.655    6.343
     42.150  415.324    1.229    0.060    0.533    0.080    0.819   22.484    5.956
     42.160  410.192    1.414    0.100    0.529    0.027    0.770   21.947    6.573
     42.170  410.234    1.282    0.033    0.507    0.144    1.092   22.720    6.437
     42.180  408.994    1.141    0.067    0.507    0.106    0.857   22.877    6.508
     42.190  410.992    1.176    0.033    0.368    0.080    0.618   21.996    6.368
     42.200  413.653    1.339    0.094    0.540    0.080    0.656   22.964    6.464
     42.210  408.081    0.956    0.033    0.573    0.080    0.914   23.137    6.591
     42.220  408.513    1.221    0.033    0.502    0.080    0.982   21.886    6.101
     42.230  408.087    1.399    0.100    0.507    0.080    0.846   22.086    6.399
     42.240  409.394    1.380    0.060    0.540    0.080    0.717   21.621    6.704
     42.250  409.496    1.456    0.100    0.469    0.106    0.823   21.472    6.023
     42.260  407.371    1.361    0.105    0.495    0.053    0.884   21.883    6.259
     42.270  407.618    1.221    0.000    0.567    0.053    0.664   22.028    6.339
     42.280  408.125    1.297    0.071    0.435    0.080    0.815   21.758    6.716
     42.290  409.056    1.195    0.060    0.562    0.053    0.899   22.565    6.424
     42.300  409.707    1.388    0.067    0.507    0.053    0.895   23.057    5.609
     42.310  414.269    1.232    0.172    0.536    0.106    0.865   22.595    5.938
     42.320  408.732    1.346    0.131    0.507    0.080    0.823   21.287    6.594
     42.330  403.677    1.239    0.060    0.507    0.080    0.865   22.330    6.621
     42.340  403.396    1.312    0.067    0.440    0.133    0.907   21.975    6.685
     42.350  404.157    1.399    0.060    0.435    0.053    0.724   22.254    6.693
     42.360  404.620    1.221    0.000    0.533    0.053    0.698   22.755    5.953
     42.370  406.314    1.282    0.027    0.567    0.053    0.599   22.497    6.632
     42.380  411.799    1.221    0.060    0.682    0.080    0.664   22.848    6.378
     42.390  406.093    1.320    0.165    0.529    0.053    0.732   22.079    6.316
     42.400  408.054    1.380    0.033    0.469    0.106    0.770   21.844    6.064
     42.410  406.703    1.407    0.033    0.536    0.080    0.701   21.950    6.240
     42.420  404.713    1.399    0.000    0.540    0.080    0.637   21.766    6.332
     42.430  401.499    1.175    0.027    0.540    0.053    0.751   22.937    6.074
     42.440  404.174    1.126    0.000    0.368    0.080    0.789   22.474    6.140
     42.450  402.051    0.929    0.060    0.540    0.053    0.584   22.519    6.138
     42.460  405.157    1.100    0.000    0.507    0.053    0.584   22.864    6.250
     42.470  401.069    1.149    0.067    0.533    0.114    0.448   21.472    6.390
     42.480  405.131    0.849    0.000    0.502    0.027    0.664   21.590    6.386
     42.490  407.826    1.107    0.000    0.469    0.053    0.717   22.482    6.634
     42.500  403.909    1.195    0.000    0.402    0.080    0.812   22.130    6.520
     42.510  405.029    1.255    0.000    0.402    0.027    0.777   22.147    6.190
     42.520  407.147    0.861    0.000    0.435    0.027    0.705   22.150    6.530
     42.530  407.800    1.043    0.000    0.421    0.053    0.573   21.386    6.834
     42.540  405.042    1.126    0.000    0.428    0.053    0.546   22.118    6.493
     42.550  405.920    1.107    0.067    0.440    0.080    0.732   22.517    6.555
     42.560  410.710    1.232    0.127    0.292    0.080    0.701   22.189    6.020
     42.570  409.875    1.123    0.094    0.445    0.080    0.626   21.668    6.257
     42.580  408.575    1.323    0.000    0.294    0.080    0.527   22.248    5.997
     42.590  410.704    1.274    0.033    0.332    0.080    0.705   22.264    6.089
     42.600  408.198    1.297    0.033    0.466    0.027    0.690   22.128    5.725
     42.610  408.274    1.308    0.067    0.507    0.091    0.705   21.280    6.015
     42.620  405.294    1.232    0.000    0.433    0.027    0.637   21.730    6.171
     42.630  405.355    1.335    0.000    0.234    0.053    0.573   21.697    6.110
     42.640  412.261    1.073    0.033    0.341    0.053    0.462   22.333    6.719
     42.650  406.990    1.213    0.060    0.294    0.027    0.451   21.792    6.592
     42.660  406.012    0.982    0.000    0.328    0.053    0.660   21.472    6.522
     42.670  412.110    0.872    0.127    0.287    0.102    0.944   21.638    6.395
     42.680  409.174    1.096    0.094    0.348    0.053    0.876   20.559    6.631
     42.690  412.862    1.058    0.160    0.281    0.117    0.592   21.459    6.470
     42.700  412.799    1.153    0.064    0.260    0.080    0.740   21.713    6.640
     42.710  408.893    1.259    0.087    0.360    0.053    0.777   20.918    6.200
     42.720  407.097    1.107    0.071    0.285    0.106    0.868   21.426    6.267
     42.730  406.546    0.993    0.127    0.267    0.080    0.842   20.700    5.859
     42.740  403.626    0.967    0.094    0.380    0.080    0.819   19.612    6.010
     42.750  405.797    1.009    0.094    0.274    0.053    0.838   20.788    6.036
     42.760  407.488    1.293    0.027    0.281    0.053    0.830   21.962    6.004
     42.770  404.265    1.141    0.094    0.194    0.053    0.800   20.451    5.849
     42.780  405.801    1.058    0.033    0.285    0.027    0.732   21.222    6.557
     42.790  406.630    1.179    0.053    0.281    0.080    0.705   21.691    5.749
     42.800  408.518    0.963    0.134    0.321    0.027    0.869   22.539    5.950
     42.810  401.419    0.929    0.094    0.254    0.080    0.785   20.577    5.827
     42.820  407.369    1.115    0.060    0.336    0.140    0.853   21.675    5.433
     42.830  409.263    1.126    0.033    0.352    0.027    0.804   21.665    5.851
     42.840  406.674    1.248    0.094    0.294    0.114    0.906   22.231    6.596
     42.850  408.979    1.202    0.060    0.287    0.106    0.918   22.071    6.290
     42.860  407.232    1.088    0.100    0.328    0.027    1.217   21.967    6.156
     42.870  405.914    1.197    0.060    0.261    0.080    1.080   21.931    5.880
     42.880  407.636    1.028    0.033    0.314    0.027    0.747   22.091    6.001
     42.890  410.310    0.849    0.060    0.247    0.114    0.933   21.317    6.790
     42.900  405.251    1.028    0.071    0.320    0.027    0.941   21.630    6.675
     42.910  408.450    1.213    0.094    0.267    0.091    0.888   22.332    6.390
     42.920  410.781    1.126    0.127    0.441    0.053    0.853   21.776    6.533
     42.930  410.559    1.350    0.094    0.267    0.087    0.952   22.234    6.566
     42.940  407.528    1.312    0.067    0.321    0.000    0.891   21.704    6.262
     42.950  406.163    1.047    0.033    0.321    0.080    0.880   21.823    6.207
     42.960  412.533    1.244    0.127    0.261    0.152    0.914   22.255    6.687
     42.970  406.094    1.195    0.053    0.240    0.080    1.126   21.615    6.940
     42.980  408.993    1.354    0.060    0.325    0.080    0.891   22.327    6.747
     42.990  409.981    1.248    0.134    0.299    0.080    0.762   21.333    6.942
     43.000  410.678    1.392    0.100    0.374    0.027    0.876   22.564    7.081
     43.010  408.943    1.069    0.067    0.221    0.027    0.937   21.850    7.081
     43.020  405.006    1.100    0.067    0.301    0.080    0.789   21.751    6.678
     43.030  412.637    1.308    0.033    0.314    0.053    0.732   22.408    6.947
     43.040  410.665    1.308    0.127    0.352    0.087    0.679   22.985    6.778
     43.050  407.554    1.141    0.067    0.361    0.114    0.618   21.768    7.118
     43.060  407.024    1.088    0.094    0.361    0.080    0.880   22.014    6.918
     43.070  406.422    1.043    0.100    0.321    0.053    0.789   21.851    7.248
     43.080  410.652    1.335    0.160    0.354    0.080    0.963   21.630    7.525
     43.090  407.903    1.195    0.033    0.335    0.053    0.967   21.275    7.159
     43.100  411.473    1.210    0.160    0.321    0.080    0.929   22.089    6.551
     43.110  405.613    1.285    0.071    0.328    0.027    0.963   21.807    6.688
     43.120  408.382    1.270    0.033    0.348    0.053    0.910   21.263    6.403
     43.130  404.164    1.248    0.127    0.294    0.167    0.694   21.343    6.243
     43.140  407.389    1.327    0.060    0.281    0.053    0.838   21.569    6.868
     43.150  406.478    1.221    0.105    0.474    0.000    0.830   21.525    6.327
     43.160  407.866    1.301    0.060    0.421    0.133    0.967   20.953    6.429
     43.170  408.526    1.168    0.067    0.321    0.053    0.941   21.557    6.860
     43.180  410.003    1.213    0.071    0.287    0.027    0.899   22.405    6.741
     43.190  404.999    1.100    0.033    0.381    0.027    0.921   21.652    6.384
     43.200  401.505    1.096    0.154    0.368    0.140    0.899   21.613    6.617
     43.210  404.544    1.232    0.033    0.321    0.027    0.902   22.097    6.612
     43.220  405.817    1.141    0.067    0.374    0.080    0.774   21.263    6.429
     43.230  406.118    1.153    0.094    0.420    0.027    0.883   21.881    6.808
     43.240  402.476    1.115    0.094    0.394    0.080    0.880   22.496    6.556
     43.250  402.288    1.301    0.134    0.538    0.080    0.838   21.681    6.754
     43.260  406.745    1.335    0.160    0.427    0.061    0.955   22.028    7.411
     43.270  402.959    1.206    0.100    0.424    0.027    0.887   22.022    6.164
     43.280  403.909    1.179    0.033    0.387    0.000    0.990   23.043    6.675
     43.290  405.612    1.153    0.094    0.353    0.080    0.910   21.741    6.453
     43.300  405.632    1.354    0.033    0.424    0.080    1.024   22.236    5.765
     43.310  409.141    1.270    0.094    0.339    0.080    1.024   22.279    6.128
     43.320  407.240    1.331    0.067    0.391    0.027    0.823   22.145    6.315
     43.330  408.383    1.335    0.071    0.447    0.064    0.664   22.561    6.113
     43.340  407.727    1.229    0.067    0.401    0.027    0.986   22.912    6.404
     43.350  405.851    1.259    0.033    0.286    0.053    1.013   21.966    5.875
     43.360  399.238    1.179    0.038    0.346    0.106    0.846   22.532    5.435
     43.370  404.604    1.392    0.033    0.300    0.053    0.914   21.475    6.489
     43.380  407.885    1.323    0.067    0.571    0.053    0.827   22.582    5.650
     43.390  405.766    1.312    0.067    0.507    0.053    0.891   22.472    5.200
     43.400  402.267    1.195    0.120    0.468    0.053    0.599   21.006    6.088
     43.410  402.112    1.293    0.094    0.447    0.080    0.561   20.663    5.876
     43.420  406.448    1.232    0.000    0.387    0.053    0.793   21.395    5.396
     43.430  408.032    1.274    0.033    0.353    0.053    0.910   21.574    6.117
     43.440  406.973    1.248    0.033    0.394    0.080    1.032   21.513    5.830
     43.450  405.150    1.221    0.087    0.454    0.053    0.880   22.092    5.777
     43.460  409.286    1.380    0.033    0.394    0.000    0.861   21.789    6.109
     43.470  405.383    1.240    0.067    0.251    0.080    0.819   21.162    6.179
     43.480  408.726    1.365    0.094    0.401    0.080    0.766   21.622    6.369
     43.490  403.090    1.221    0.067    0.281    0.027    0.652   21.398    6.081
     43.500  408.209    1.126    0.033    0.251    0.053    0.743   20.715    5.982
     43.510  412.018    0.903    0.094    0.364    0.053    0.641   22.003    6.437
     43.520  409.418    1.062    0.160    0.345    0.106    0.895   21.613    6.130
     43.530  407.511    1.274    0.067    0.327    0.053    0.872   20.566    5.700
     43.540  412.130    1.206    0.033    0.401    0.027    0.793   21.506    6.110
     43.550  409.834    0.952    0.033    0.424    0.027    0.705   21.304    6.524
     43.560  412.494    1.137    0.060    0.353    0.080    0.789   21.428    6.212
     43.570  408.114    1.141    0.000    0.377    0.080    0.641   21.375    5.833
     43.580  409.911    1.195    0.094    0.377    0.000    0.793   20.321    5.771
     43.590  410.704    1.217    0.033    0.418    0.080    0.607   21.665    5.882
     43.600  410.007    1.259    0.067    0.274    0.053    0.766   21.561    6.385
     43.610  408.964    1.176    0.060    0.345    0.080    0.629   20.112    6.478
     43.620  411.373    1.346    0.033    0.342    0.053    0.668   21.433    6.578
     43.630  408.776    1.251    0.060    0.387    0.080    0.501   21.722    5.954
     43.640  410.464    1.168    0.067    0.447    0.053    0.520   21.087    6.283
     43.650  409.805    1.259    0.094    0.413    0.106    0.721   21.236    6.085
     43.660  405.626    1.471    0.033    0.334    0.106    1.043   20.432    6.043
     43.670  409.118    1.176    0.067    0.406    0.053    0.819   20.992    5.761
     43.680  410.737    1.452    0.027    0.318    0.140    0.872   21.231    6.298
     43.690  408.183    1.206    0.100    0.260    0.080    0.785   20.819    6.156
     43.700  407.018    1.285    0.033    0.374    0.053    0.694   21.705    6.661
     43.710  410.236    1.392    0.124    0.374    0.080    0.827   21.668    6.527
     43.720  411.395    1.206    0.067    0.304    0.106    0.880   21.619    6.022
     43.730  408.376    1.441    0.027    0.294    0.080    0.755   20.085    6.353
     43.740  408.142    1.259    0.000    0.445    0.133    0.918   22.018    5.969
     43.750  408.569    1.179    0.060    0.334    0.053    0.899   21.363    5.999
     43.760  406.200    1.190    0.100    0.338    0.053    0.713   21.559    6.343
     43.770  410.181    1.202    0.094    0.394    0.087    0.842   20.703    6.200
     43.780  409.028    1.361    0.033    0.472    0.053    0.781   21.645    5.837
     43.790  412.364    1.232    0.124    0.436    0.140    0.789   21.791    6.132
     43.800  407.721    1.115    0.053    0.320    0.080    0.804   21.499    5.868
     43.810  410.150    1.365    0.067    0.387    0.106    0.971   21.726    6.297
     43.820  414.811    1.259    0.033    0.458    0.080    0.819   21.696    6.633
     43.830  410.633    1.365    0.120    0.352    0.080    0.857   21.718    6.290
     43.840  408.649    1.122    0.067    0.461    0.080    0.804   21.694    6.265
     43.850  412.629    1.267    0.154    0.353    0.080    0.546   21.487    6.335
     43.860  412.155    1.263    0.033    0.464    0.106    0.698   21.222    6.583
     43.870  413.325    1.339    0.071    0.311    0.133    0.720   21.254    6.513
     43.880  407.682    1.380    0.131    0.418    0.106    0.880   20.361    6.226
     43.890  410.691    1.255    0.033    0.466    0.053    0.481   21.314    6.435
     43.900  414.754    1.240    0.060    0.440    0.106    0.686   21.233    6.517
     43.910  411.358    1.387    0.094    0.394    0.080    0.758   22.110    6.151
     43.920  412.707    1.096    0.033    0.360    0.053    0.899   21.791    6.431
     43.930  410.225    1.399    0.060    0.318    0.080    0.906   21.220    6.807
     43.940  408.571    1.331    0.134    0.346    0.080    0.781   21.948    6.289
     43.950  411.415    1.240    0.100    0.331    0.053    0.751   21.969    6.518
     43.960  410.062    1.320    0.087    0.267    0.114    0.626   21.225    7.222
     43.970  411.109    1.248    0.172    0.272    0.114    0.701   22.307    6.626
     43.980  409.745    1.267    0.134    0.338    0.106    0.629   21.758    6.158
     43.990  410.259    1.221    0.127    0.353    0.091    0.690   21.698    5.894
     44.000  411.781    1.282    0.067    0.451    0.106    0.584   21.723    6.399
     44.010  409.596    1.426    0.027    0.334    0.080    0.610   21.287    5.891
     44.020  412.855    1.221    0.071    0.473    0.053    0.664   22.324    5.902
     44.030  415.409    1.088    0.131    0.371    0.027    0.762   22.104    6.660
     44.040  411.007    1.255    0.134    0.320    0.027    0.705   22.668    6.025
     44.050  414.175    1.213    0.067    0.380    0.027    0.675   21.577    6.034
     44.060  411.079    1.141    0.094    0.327    0.106    0.615   21.558    6.519
     44.070  411.828    1.320    0.094    0.233    0.106    0.978   22.029    6.794
     44.080  412.402    1.392    0.067    0.473    0.140    0.891   21.963    6.434
     44.090  412.881    1.346    0.060    0.398    0.106    0.922   21.636    7.027
     44.100  414.276    1.187    0.027    0.471    0.080    0.800   22.245    6.505
     44.110  413.755    1.361    0.060    0.480    0.053    0.978   21.985    6.722
     44.120  412.179    1.115    0.027    0.364    0.114    0.960   21.493    7.038
     44.130  410.680    1.062    0.060    0.420    0.080    0.740   22.589    6.783
     44.140  410.769    1.009    0.060    0.413    0.140    0.879   22.257    6.378
     44.150  410.103    1.221    0.060    0.420    0.080    0.952   21.577    5.958
     44.160  408.711    1.217    0.067    0.394    0.053    0.937   22.652    5.791
     44.170  408.950    1.111    0.064    0.454    0.080    1.001   21.263    6.337
     44.180  409.863    1.047    0.027    0.491    0.053    1.035   22.509    6.461
     44.190  410.488    1.062    0.067    0.327    0.140    0.899   21.746    6.460
     44.200  411.914    1.062    0.033    0.424    0.053    0.846   21.792    6.652
     44.210  413.959    1.308    0.124    0.253    0.106    0.880   21.653    6.843
     44.220  409.762    1.141    0.087    0.346    0.027    0.796   22.366    5.970
     44.230  411.762    1.267    0.033    0.374    0.000    0.664   22.844    7.316
     44.240  409.440    1.179    0.094    0.381    0.080    0.815   22.203    7.658
     44.250  408.413    1.168    0.033    0.414    0.080    0.853   22.273    7.049
     44.260  412.519    1.088    0.098    0.381    0.080    0.944   22.120    6.733
     44.270  408.680    1.285    0.067    0.395    0.087    0.963   22.604    6.297
     44.280  411.229    1.213    0.033    0.529    0.087    1.054   22.670    7.055
     44.290  412.003    1.100    0.094    0.663    0.106    1.062   22.324    6.736
     44.300  406.483    1.047    0.094    0.502    0.027    1.149   22.565    7.011
     44.310  409.861    1.202    0.060    0.589    0.053    0.952   21.552    7.190
     44.320  411.167    1.153    0.067    0.600    0.027    1.221   23.130    6.986
     44.330  407.291    1.206    0.105    0.660    0.053    0.891   21.790    6.916
     44.340  410.895    1.213    0.033    0.596    0.140    0.838   22.135    6.466
     44.350  408.446    1.009    0.071    0.562    0.106    0.986   22.107    6.581
     44.360  413.832    1.123    0.060    0.573    0.080    1.221   22.563    6.781
     44.370  412.250    1.206    0.071    0.622    0.053    0.899   21.807    6.797
     44.380  412.168    1.259    0.067    0.667    0.080    0.997   21.499    6.504
     44.390  409.348    1.115    0.033    0.529    0.114    0.777   22.053    6.759
     44.400  417.240    1.255    0.098    0.562    0.080    1.122   21.997    6.586
     44.410  408.038    1.187    0.127    0.596    0.133    0.891   22.105    6.047
     44.420  407.162    1.062    0.094    0.627    0.106    1.032   22.674    5.896
     44.430  408.825    1.153    0.067    0.624    0.080    1.138   21.912    6.413
     44.440  406.153    1.187    0.094    0.567    0.140    1.145   21.220    6.202
     44.450  406.765    1.020    0.154    0.553    0.117    1.088   21.177    6.116
     44.460  410.485    1.312    0.094    0.747    0.114    0.759   21.516    6.423
     44.470  408.669    1.100    0.127    0.646    0.080    0.842   21.932    6.257
     44.480  408.351    1.062    0.067    0.519    0.027    1.119   21.837    6.628
     44.490  407.137    0.990    0.033    0.657    0.201    0.986   21.669    6.241
     44.500  405.186    1.084    0.060    0.488    0.186    0.785   22.410    6.684
     44.510  411.519    1.187    0.064    0.633    0.133    1.032   21.708    6.949
     44.520  409.263    1.160    0.094    0.687    0.053    0.626   22.005    6.470
     44.530  412.118    1.195    0.067    0.646    0.087    0.827   21.928    6.322
     44.540  407.791    1.176    0.127    0.682    0.080    0.846   21.081    6.311
     44.550  410.580    1.240    0.033    0.653    0.080    0.994   22.143    6.583
     44.560  411.160    1.141    0.138    0.603    0.106    0.960   22.080    6.304
     44.570  408.618    1.202    0.100    0.627    0.106    0.891   21.921    6.345
     44.580  418.403    1.047    0.094    0.615    0.053    0.838   23.399    6.601
     44.590  412.609    1.259    0.067    0.575    0.091    0.705   21.731    6.787
     44.600  408.984    1.160    0.067    0.680    0.106    0.705   21.769    7.046
     44.610  412.099    1.088    0.154    0.702    0.106    0.747   21.838    6.448
     44.620  409.756    1.176    0.094    0.706    0.053    0.971   22.330    6.128
     44.630  411.048    1.069    0.094    0.627    0.080    0.777   23.144    5.799
     44.640  411.294    1.035    0.000    0.733    0.175    0.876   22.269    6.504
     44.650  409.238    0.956    0.000    0.601    0.106    0.816   21.348    6.478
     44.660  413.674    0.937    0.067    0.620    0.133    0.952   23.436    6.430
     44.670  411.443    1.304    0.094    0.682    0.152    0.865   22.272    6.332
     44.680  409.572    1.100    0.067    0.656    0.027    0.910   22.108    6.442
     44.690  414.904    1.225    0.033    0.720    0.027    1.024   22.160    6.855
     44.700  416.934    1.062    0.033    0.649    0.080    0.902   21.309    6.547
     44.710  413.237    1.058    0.033    0.582    0.053    0.978   21.527    6.674
     44.720  413.215    1.141    0.000    0.548    0.106    1.213   22.078    6.548
     44.730  414.342    1.126    0.033    0.805    0.133    1.062   22.214    6.622
     44.740  413.855    1.095    0.067    0.522    0.087    0.891   22.198    6.356
     44.750  413.504    1.206    0.033    0.567    0.027    0.899   21.199    6.749
     44.760  411.653    0.956    0.033    0.582    0.080    0.937   21.833    6.470
     44.770  415.218    1.240    0.060    0.664    0.053    1.096   22.248    6.608
     44.780  412.753    1.221    0.187    0.622    0.080    0.880   21.868    6.510
     44.790  413.922    1.206    0.067    0.760    0.080    0.960   22.925    6.253
     44.800  415.891    1.220    0.067    0.529    0.064    0.971   21.988    6.273
     44.810  414.997    1.320    0.067    0.638    0.053    0.861   22.364    6.272
     44.820  414.917    1.062    0.067    0.680    0.080    0.830   21.484    6.417
     44.830  415.364    1.069    0.094    0.529    0.080    0.994   22.472    6.307
     44.840  414.254    1.206    0.100    0.507    0.053    0.975   21.980    6.537
     44.850  415.515    1.217    0.038    0.633    0.106    0.849   22.850    6.517
     44.860  412.774    1.248    0.060    0.502    0.133    0.747   21.575    6.687
     44.870  406.831    1.009    0.000    0.495    0.053    0.652   20.973    6.587
     44.880  411.570    1.009    0.000    0.636    0.106    0.796   22.052    6.584
     44.890  410.216    1.168    0.027    0.642    0.106    0.774   21.130    6.724
     44.900  412.951    1.179    0.134    0.567    0.106    0.857   21.179    6.706
     44.910  409.769    0.990    0.064    0.555    0.080    1.039   21.927    6.465
     44.920  411.616    1.278    0.094    0.639    0.106    0.861   22.143    7.129
     44.930  413.340    1.065    0.100    0.536    0.053    0.971   21.968    6.765
     44.940  409.273    1.232    0.067    0.507    0.117    0.865   21.769    6.624
     44.950  411.426    1.153    0.094    0.689    0.106    0.974   20.982    6.792
     44.960  409.598    1.100    0.033    0.589    0.080    0.793   20.558    6.624
     44.970  417.742    1.270    0.160    0.765    0.133    0.918   21.750    6.608
     44.980  413.300    1.153    0.033    0.633    0.080    0.902   20.789    6.853
     44.990  414.101    1.240    0.067    0.624    0.080    0.827   20.782    7.074
     45.000  413.765    1.115    0.067    0.650    0.087    0.747   20.520    6.522
     45.010  414.681    1.248    0.131    0.570    0.053    0.766   21.306    6.806
     45.020  416.469    1.217    0.094    0.607    0.106    0.732   21.496    6.528
     45.030  412.403    1.282    0.131    0.523    0.053    0.800   20.895    6.573
     45.040  416.140    1.096    0.094    0.555    0.080    0.740   21.831    6.911
     45.050  414.754    1.176    0.100    0.601    0.080    0.687   21.711    6.277
     45.060  416.313    1.320    0.033    0.653    0.053    0.732   21.389    6.608
     45.070  414.916    1.210    0.038    0.666    0.106    0.633   21.856    6.167
     45.080  416.133    1.259    0.060    0.818    0.140    0.759   21.645    6.214
     45.090  418.238    1.168    0.060    0.709    0.114    0.796   21.926    6.351
     45.100  413.533    1.285    0.160    0.600    0.053    0.918   21.828    6.490
     45.110  418.741    1.195    0.105    0.758    0.133    0.804   21.904    6.644
     45.120  418.289    1.285    0.067    0.660    0.080    0.846   21.925    6.727
     45.130  414.800    1.255    0.027    0.740    0.080    0.944   21.296    6.849
     45.140  413.517    1.100    0.100    0.675    0.091    0.812   21.939    6.983
     45.150  419.556    1.141    0.060    0.720    0.106    0.838   22.410    6.678
     45.160  413.305    1.221    0.087    0.680    0.106    0.705   21.506    6.812
     45.170  415.907    1.244    0.033    0.720    0.080    0.865   22.301    6.956
     45.180  417.278    1.221    0.071    0.495    0.133    0.777   21.506    6.491
     45.190  414.333    1.221    0.067    0.729    0.140    0.819   21.666    6.236
     45.200  413.402    1.195    0.160    0.747    0.159    0.990   20.403    6.495
     45.210  417.738    1.096    0.033    0.687    0.080    0.785   21.495    6.575
     45.220  413.889    1.282    0.067    0.680    0.080    0.713   21.027    6.735
     45.230  418.752    1.035    0.067    0.684    0.106    0.766   21.302    6.293
     45.240  416.832    1.115    0.060    0.687    0.125    0.705   21.581    6.545
     45.250  416.295    1.126    0.027    0.642    0.167    0.611   21.452    6.388
     45.260  414.867    1.020    0.134    0.687    0.133    0.717   22.657    6.509
     45.270  416.501    1.255    0.060    0.784    0.091    0.785   21.384    6.538
     45.280  416.252    1.232    0.064    0.680    0.167    0.705   21.658    6.629
     45.290  417.364    1.259    0.067    0.696    0.114    0.759   22.196    6.260
     45.300  412.729    0.982    0.087    0.758    0.193    0.831   22.527    5.824
     45.310  416.387    1.126    0.094    0.727    0.114    0.819   22.583    6.488
     45.320  414.071    1.308    0.134    0.603    0.053    0.736   22.272    6.569
     45.330  411.697    1.176    0.033    0.536    0.080    0.732   20.786    6.253
     45.340  415.898    1.346    0.100    0.738    0.114    0.888   21.332    6.227
     45.350  415.871    1.221    0.094    0.589    0.080    0.785   21.719    6.184
     45.360  410.103    1.259    0.060    0.582    0.133    0.944   20.738    6.231
     45.370  412.314    1.168    0.067    0.627    0.140    0.815   21.585    6.458
     45.380  412.368    1.259    0.033    0.653    0.080    0.664   22.502    6.226
     45.390  412.056    1.202    0.067    0.567    0.133    0.610   22.500    6.545
     45.400  410.058    1.069    0.067    0.730    0.080    0.846   21.965    6.592
     45.410  408.891    1.251    0.087    0.593    0.133    0.838   22.065    6.432
     45.420  413.881    1.460    0.033    0.660    0.087    0.793   22.107    6.401
     45.430  414.619    1.221    0.067    0.825    0.027    0.838   22.430    6.491
     45.440  410.120    1.195    0.033    0.787    0.064    0.830   22.117    6.613
     45.450  413.263    1.320    0.105    0.656    0.080    0.751   23.061    6.354
     45.460  411.771    1.035    0.131    0.710    0.133    0.804   21.756    6.583
     45.470  415.748    0.929    0.067    0.649    0.133    0.679   22.228    6.356
     45.480  412.670    1.088    0.127    0.694    0.106    0.781   21.543    6.652
     45.490  416.818    1.176    0.100    0.629    0.140    0.872   22.290    7.173
     45.500  413.380    0.982    0.033    0.720    0.080    0.713   22.624    6.469
     45.510  411.094    1.123    0.120    0.734    0.140    0.732   22.347    5.977
     45.520  413.534    1.206    0.120    0.696    0.080    0.853   21.900    5.709
     45.530  412.899    1.123    0.067    0.596    0.091    0.520   22.391    6.508
     45.540  410.486    1.308    0.067    0.620    0.080    0.660   21.585    6.766
     45.550  413.143    1.240    0.158    0.698    0.080    0.713   21.757    6.904
     45.560  408.979    1.187    0.060    0.689    0.080    0.432   21.552    6.746
     45.570  412.170    0.993    0.105    0.660    0.106    0.527   21.622    6.526
     45.580  414.932    1.187    0.120    0.629    0.053    0.440   22.152    7.040
     45.590  412.231    1.365    0.160    0.633    0.106    0.387   21.812    6.645
     45.600  412.623    1.308    0.187    0.600    0.114    0.459   22.259    7.111
     45.610  410.885    1.301    0.120    0.582    0.167    0.546   22.532    6.677
     45.620  409.095    1.035    0.100    0.627    0.140    0.751   20.622    6.349
     45.630  412.341    1.179    0.134    0.790    0.193    0.603   21.100    6.494
     45.640  410.300    0.982    0.060    0.631    0.133    0.497   20.316    6.601
     45.650  408.985    1.179    0.094    0.818    0.114    0.520   20.795    6.663
     45.660  411.908    1.190    0.127    0.700    0.125    0.751   21.630    6.759
     45.670  410.395    1.346    0.094    0.731    0.053    0.933   21.246    6.597
     45.680  409.152    1.232    0.187    0.633    0.114    0.997   21.577    6.928
     45.690  411.207    1.365    0.094    0.760    0.114    1.005   21.699    6.241
     45.700  410.222    1.232    0.000    0.808    0.114    0.811   21.604    6.400
     45.710  410.951    1.361    0.067    0.607    0.053    1.013   21.014    6.790
     45.720  418.658    1.141    0.158    0.881    0.098    0.899   22.704    6.153
     45.730  411.701    1.115    0.033    0.899    0.114    1.009   22.229    6.640
     45.740  412.142    1.157    0.067    0.633    0.106    1.020   22.256    6.182
     45.750  411.891    1.202    0.067    0.772    0.106    0.868   21.199    6.638
     45.760  414.137    1.042    0.053    0.536    0.106    1.077   21.360    6.503
     45.770  412.031    1.115    0.067    0.881    0.080    0.948   21.885    6.882
     45.780  410.749    1.285    0.067    0.526    0.178    0.899   21.724    7.263
     45.790  411.816    1.096    0.094    0.667    0.140    1.024   21.072    6.856
     45.800  415.693    1.248    0.100    0.620    0.087    1.171   21.559    7.260
     45.810  410.815    1.301    0.094    0.656    0.114    0.925   21.865    6.462
     45.820  411.234    1.043    0.100    0.660    0.117    1.111   22.126    6.509
     45.830  414.261    0.956    0.100    0.720    0.125    0.937   21.293    6.815
     45.840  408.126    0.982    0.131    0.656    0.133    0.982   21.007    6.136
     45.850  413.066    1.058    0.033    0.620    0.080    0.709   21.579    6.137
     45.860  410.918    1.009    0.033    0.682    0.106    0.785   21.305    6.242
     45.870  412.628    1.176    0.100    0.675    0.053    0.849   21.575    6.260
     45.880  413.449    1.206    0.067    0.747    0.140    0.868   20.187    6.256
     45.890  413.501    1.240    0.160    0.733    0.167    0.948   21.273    6.308
     45.900  416.207    1.248    0.160    0.567    0.080    0.819   21.908    6.520
     45.910  414.326    1.206    0.201    0.691    0.114    0.929   20.544    6.659
     45.920  415.325    1.088    0.134    0.593    0.114    0.762   21.523    6.692
     45.930  412.500    1.487    0.094    0.918    0.140    1.096   21.527    6.329
     45.940  414.872    1.240    0.167    0.742    0.152    0.891   20.520    6.798
     45.950  423.363    1.239    0.160    0.825    0.140    0.960   21.406    6.901
     45.960  418.493    1.141    0.160    0.844    0.140    1.069   21.725    6.657
     45.970  420.259    1.229    0.187    0.734    0.133    0.902   21.488    6.766
     45.980  416.898    1.464    0.134    0.727    0.167    1.100   21.287    6.417
     45.990  416.510    1.213    0.127    0.744    0.114    0.891   21.637    6.607
     46.000  416.489    1.373    0.067    0.867    0.087    1.085   21.511    6.240
     46.010  411.779    1.339    0.033    0.582    0.114    0.899   21.734    6.344
     46.020  414.545    1.179    0.033    0.804    0.080    0.796   22.667    6.434
     46.030  418.713    0.963    0.127    0.600    0.027    1.107   21.501    6.154
     46.040  417.530    0.982    0.060    0.631    0.140    0.891   21.871    6.316
     46.050  417.568    0.990    0.067    0.674    0.140    0.758   21.740    6.436
     46.060  413.285    1.096    0.027    0.536    0.053    0.907   21.162    6.470
     46.070  415.639    1.123    0.067    0.700    0.114    0.952   21.391    6.891
     46.080  417.224    1.069    0.033    0.682    0.152    0.906   21.536    6.533
     46.090  414.714    1.069    0.033    0.758    0.080    0.633   21.231    6.496
     46.100  419.433    1.016    0.094    0.723    0.106    0.857   22.865    6.452
     46.110  413.468    1.047    0.160    0.740    0.114    0.891   20.695    6.459
     46.120  415.609    1.225    0.187    0.675    0.106    0.963   21.089    6.383
     46.130  419.176    1.202    0.033    0.555    0.114    0.781   21.806    6.763
     46.140  417.098    1.115    0.060    0.700    0.133    0.861   21.182    6.135
     46.150  418.307    1.160    0.134    0.629    0.080    0.705   21.489    6.506
     46.160  417.159    1.088    0.100    0.536    0.125    0.826   21.206    6.790
     46.170  420.045    1.009    0.134    0.600    0.167    0.846   21.393    6.125
     46.180  415.822    0.929    0.033    0.631    0.080    0.819   21.555    6.490
     46.190  416.806    1.202    0.187    0.727    0.178    1.050   21.897    6.742
     46.200  412.860    1.137    0.127    0.809    0.080    0.868   20.537    6.843
     46.210  418.184    1.149    0.100    0.700    0.106    1.168   21.239    6.388
     46.220  417.015    1.213    0.033    0.589    0.080    0.891   21.116    7.160
     46.230  416.611    1.043    0.127    0.555    0.027    1.032   19.980    6.244
     46.240  415.737    1.141    0.127    0.694    0.114    0.717   21.023    6.026
     46.250  414.850    1.168    0.120    0.754    0.053    0.918   21.182    6.568
     46.260  418.456    1.104    0.127    0.760    0.080    0.925   21.829    6.720
     46.270  421.955    1.198    0.100    0.797    0.098    0.774   21.092    6.523
     46.280  411.982    0.993    0.120    0.893    0.114    0.967   20.530    6.545
     46.290  409.785    1.062    0.067    0.735    0.106    0.872   21.143    6.329
     46.300  413.842    1.168    0.094    0.730    0.114    0.777   21.015    6.347
     46.310  413.791    0.982    0.094    0.536    0.080    0.865   20.955    6.179
     46.320  408.035    1.312    0.094    0.706    0.140    0.755   20.613    6.574
     46.330  413.670    1.141    0.067    0.610    0.080    0.876   20.821    6.104
     46.340  413.868    1.009    0.160    0.613    0.080    0.907   21.240    6.794
     46.350  413.456    1.187    0.100    0.557    0.140    0.827   20.915    6.188
     46.360  419.049    1.062    0.033    0.526    0.064    0.800   21.549    6.168
     46.370  413.772    1.141    0.214    0.488    0.106    0.876   21.262    6.638
     46.380  416.155    1.141    0.100    0.590    0.106    0.762   20.978    6.281
     46.390  414.871    1.009    0.134    0.600    0.053    0.853   20.784    6.678
     46.400  414.504    1.062    0.067    0.466    0.053    0.766   20.426    6.417
     46.410  411.649    0.967    0.194    0.600    0.106    0.721   19.509    6.390
     46.420  414.922    1.069    0.127    0.640    0.106    0.853   21.208    6.214
     46.430  421.239    1.047    0.060    0.529    0.080    0.823   20.796    6.567
     46.440  418.565    1.153    0.033    0.596    0.106    0.895   21.081    6.767
     46.450  417.681    0.963    0.067    0.649    0.106    0.937   21.606    6.494
     46.460  419.215    1.115    0.094    0.663    0.053    0.830   20.620    6.554
     46.470  417.874    1.153    0.154    0.502    0.106    0.751   20.972    6.570
     46.480  420.002    1.202    0.067    0.756    0.152    0.774   21.188    6.602
     46.490  424.355    1.179    0.067    0.603    0.133    0.888   21.371    6.941
     46.500  419.410    0.982    0.067    0.656    0.106    0.880   21.809    6.453
     46.510  419.953    1.141    0.027    0.522    0.114    1.089   22.243    6.236
     46.520  419.364    1.141    0.000    0.597    0.027    0.687   22.371    6.299
     46.530  418.144    1.073    0.094    0.633    0.053    0.713   21.980    6.416
     46.540  413.933    1.073    0.154    0.548    0.114    0.713   20.966    6.283
     46.550  414.152    1.168    0.094    0.627    0.080    0.785   21.311    6.320
     46.560  414.828    1.149    0.000    0.613    0.140    0.941   21.563    6.617
     46.570  419.332    0.849    0.033    0.682    0.053    0.986   21.752    6.399
     46.580  416.272    1.062    0.060    0.682    0.087    0.846   21.943    6.246
     46.590  420.428    1.293    0.060    0.636    0.087    0.929   21.286    6.626
     46.600  423.848    1.229    0.033    0.627    0.140    0.907   21.548    6.621
     46.610  418.936    1.228    0.067    0.674    0.080    0.963   21.784    6.246
     46.620  416.490    1.035    0.000    0.664    0.167    0.853   21.429    6.664
     46.630  417.410    0.990    0.033    0.649    0.140    0.819   21.150    7.227
     46.640  415.465    1.176    0.094    0.642    0.186    1.058   20.302    6.561
     46.650  415.340    1.100    0.038    0.713    0.133    0.899   21.336    6.697
     46.660  417.780    1.179    0.067    0.700    0.106    0.800   21.492    6.026
     46.670  417.825    1.229    0.067    0.603    0.167    1.024   21.940    6.534
     46.680  414.366    1.202    0.098    0.664    0.201    0.986   21.932    6.432
     46.690  414.214    1.009    0.060    0.636    0.133    0.800   21.694    6.809
     46.700  419.611    1.373    0.033    0.767    0.106    1.054   21.360    6.118
     46.710  414.336    1.187    0.033    0.760    0.159    0.819   21.776    6.251
     46.720  420.921    1.115    0.167    0.744    0.027    0.910   22.321    6.848
     46.730  419.810    1.168    0.067    0.526    0.080    1.115   22.154    6.641
     46.740  420.717    1.100    0.105    0.596    0.167    0.884   21.955    6.313
     46.750  420.864    1.285    0.098    0.749    0.106    1.066   21.367    6.475
     46.760  418.359    1.202    0.098    0.720    0.167    0.891   22.650    6.461
     46.770  417.596    1.148    0.198    0.687    0.167    1.039   22.145    6.628
     46.780  417.008    1.168    0.160    0.794    0.053    1.001   22.130    6.110
     46.790  417.878    1.062    0.160    0.600    0.027    1.024   22.056    6.195
     46.800  420.561    0.956    0.167    0.787    0.106    0.883   21.353    6.468
     46.810  419.138    1.062    0.098    0.780    0.140    0.986   21.704    6.671
     46.820  424.248    0.990    0.067    0.596    0.106    0.888   22.301    6.268
     46.830  421.940    0.929    0.098    0.589    0.106    0.835   22.327    6.058
     46.840  420.181    0.990    0.169    0.620    0.133    0.705   22.179    6.475
     46.850  418.403    1.035    0.184    0.682    0.106    0.902   21.975    6.251
     46.860  419.913    0.982    0.094    0.687    0.140    0.815   21.940    6.717
     46.870  418.374    1.331    0.094    0.560    0.114    0.952   22.002    6.365
     46.880  419.486    0.993    0.100    0.735    0.053    0.906   22.100    6.447
     46.890  417.932    1.232    0.060    0.562    0.080    0.766   22.244    6.296
     46.900  421.762    1.190    0.094    0.656    0.140    0.918   22.482    6.388
     46.910  417.787    1.096    0.033    0.627    0.140    0.724   23.638    6.476
     46.920  421.775    1.153    0.127    0.660    0.114    0.902   23.067    6.511
     46.930  414.559    1.062    0.033    0.529    0.114    0.751   22.188    6.044
     46.940  419.143    1.035    0.100    0.627    0.053    1.050   22.655    6.330
     46.950  418.183    0.982    0.100    0.596    0.053    0.891   22.399    6.959
     46.960  418.192    1.206    0.033    0.603    0.144    0.830   22.254    5.947
     46.970  415.440    1.195    0.000    0.629    0.091    0.759   22.186    6.114
     46.980  418.205    1.141    0.067    0.727    0.091    0.819   22.898    6.104
     46.990  416.553    1.100    0.100    0.600    0.125    0.902   22.723    6.629
     47.000  417.908    1.361    0.033    0.682    0.087    0.781   23.137    6.293
     47.010  416.245    1.350    0.100    0.502    0.098    0.990   22.884    6.679
     47.020  416.364    1.126    0.033    0.560    0.064    0.759   21.724    6.504
     47.030  414.387    1.206    0.067    0.526    0.125    1.020   22.263    5.938
     47.040  415.961    1.259    0.060    0.533    0.080    0.986   22.197    6.766
     47.050  420.022    1.126    0.033    0.529    0.140    0.861   23.055    6.968
     47.060  416.372    1.115    0.060    0.596    0.106    0.835   23.392    7.176
     47.070  415.541    0.903    0.000    0.529    0.106    0.747   22.628    6.626
     47.080  416.568    0.857    0.100    0.766    0.106    0.777   22.934    6.554
     47.090  417.905    1.073    0.033    0.600    0.053    0.982   22.908    6.847
     47.100  419.513    1.259    0.067    0.635    0.125    0.675   22.083    6.961
     47.110  420.407    0.903    0.067    0.642    0.053    0.592   22.243    7.016
     47.120  419.911    1.115    0.067    0.571    0.152    0.713   23.039    6.337
     47.130  421.354    1.062    0.027    0.541    0.117    0.759   23.389    6.722
     47.140  419.070    1.096    0.094    0.536    0.080    0.705   22.897    7.382
     47.150  416.065    0.963    0.134    0.751    0.080    0.785   22.449    6.083
     47.160  417.781    1.001    0.100    0.720    0.098    0.925   23.878    6.679
     47.170  416.283    0.834    0.154    0.694    0.140    0.759   22.315    6.508
     47.180  416.199    0.967    0.027    0.529    0.053    0.785   22.703    7.028
     47.190  414.625    0.876    0.033    0.638    0.034    0.690   21.994    6.922
     47.200  414.210    0.982    0.127    0.567    0.125    0.960   23.068    6.452
     47.210  413.855    1.016    0.071    0.914    0.140    0.861   22.586    6.048
     47.220  417.884    1.054    0.094    0.593    0.167    0.907   22.529    6.234
     47.230  415.147    1.035    0.094    0.624    0.080    0.759   22.226    6.301
     47.240  412.993    1.153    0.187    0.754    0.140    0.925   22.400    6.020
     47.250  419.317    0.910    0.060    0.680    0.114    1.009   22.355    5.954
     47.260  414.700    1.281    0.067    0.656    0.114    0.740   22.717    6.213
     47.270  418.927    1.327    0.067    0.709    0.114    0.702   22.986    6.634
     47.280  418.116    1.494    0.094    0.569    0.125    0.721   22.144    6.800
     47.290  419.714    1.312    0.127    0.694    0.106    0.959   22.370    6.566
     47.300  418.680    1.301    0.094    0.649    0.114    0.740   21.704    6.973
     47.310  415.954    1.195    0.120    0.631    0.091    0.910   22.103    7.043
     47.320  419.139    1.202    0.120    0.569    0.106    0.846   22.220    6.678
     47.330  418.484    1.308    0.127    0.603    0.117    1.016   22.051    6.450
     47.340  418.414    1.164    0.067    0.540    0.117    1.168   22.375    6.333
     47.350  413.562    1.232    0.094    0.533    0.114    1.092   21.558    6.286
     47.360  417.068    1.069    0.033    0.633    0.053    0.827   22.323    6.414
     47.370  415.227    1.179    0.120    0.540    0.114    1.008   22.131    6.551
     47.380  413.777    1.141    0.127    0.469    0.080    0.960   21.405    5.999
     47.390  413.914    1.096    0.127    0.507    0.167    0.690   22.073    6.584
     47.400  412.575    1.088    0.094    0.600    0.114    0.918   21.582    6.675
     47.410  411.698    1.229    0.094    0.724    0.053    1.066   21.469    6.529
     47.420  413.093    1.202    0.094    0.606    0.114    1.020   21.837    6.505
     47.430  411.919    1.267    0.060    0.529    0.087    0.906   22.248    6.209
     47.440  411.220    1.168    0.094    0.667    0.140    0.701   21.727    6.486
     47.450  413.885    1.179    0.033    0.696    0.114    0.849   21.879    6.964
     47.460  413.399    0.982    0.100    0.787    0.080    1.081   22.762    6.254
     47.470  416.083    1.123    0.098    0.854    0.193    0.910   22.670    6.608
     47.480  414.578    1.297    0.100    0.709    0.087    1.088   21.652    6.193
     47.490  414.868    1.339    0.067    0.620    0.114    0.944   21.756    6.061
[truncated: 8,169,085 more chars]
