# Supplementary material for: Comparative structural insights and functional analysis for the distinct unbound states of Human AGO proteins
Source: Sci Rep. 2025 Mar 19;15:9432. doi: 10.1038/s41598-025-91849-5 (PMC11923369; doi:10.1038/s41598-025-91849-5)
Supplement: Supplementary file 4 — Supplementary Information 4. [file 41598_2025_91849_MOESM4_ESM.zip › specific_areas/evaluations/gw182.csv]

A	B	sim	K_test_statistic	K_test_p_value	max-value-A	min-value-A	mean-value-A	var-value-A	max-value-B	min-value-B	mean-value-B	var-value-B	snr-raw-A	snr-raw-B	snr-ewma-A	snr-ewma-B
AGO1	AGO2	0	0.44144000000000005	0.0	715.7695332111015	539.2131138657578	585.558494682987	750.8316888396558	626.8660753685042	546.5138010033587	567.6411732291305	272.1722521653815	10.580883624212465	11.280532912570367	21.369727725380212	34.40740864846917
AGO1	AGO2	1	0.23706000000000005	0.0	637.6432170988554	552.8850510581839	593.3849116650285	231.00831228216506	695.3943963863827	546.3946657066435	606.4837571552054	673.950765429862	10.714468418112927	11.212520658006197	39.04115841899761	23.36173475062497
AGO1	AGO2	2	0.5904400000000001	0.0	617.0765350892215	495.8673857945705	557.3197885140634	1237.5157292068636	682.4	565.5701046630963	600.3216620835728	255.4750934943939	8.525569217396425	12.071316857435576	15.842696402973813	37.558629046183064
AGO1	AGO3	0	0.71818	0.0	715.7695332111015	539.2131138657578	585.558494682987	750.8316888396558	661.552375	578.4191486955679	624.3064822435541	245.8881584227839	10.580883624212465	12.658786418121114	21.369727725380212	39.81337890659715
AGO1	AGO3	1	0.14184000000000002	0.0	637.6432170988554	552.8850510581839	593.3849116650285	231.00831228216506	684.5664871626594	568.9191526632579	596.3776875874762	166.9924837479817	10.714468418112927	13.67127346468831	39.04115841899761	46.15012956461498
AGO1	AGO3	2	0.48100000000000004	0.0	617.0765350892215	495.8673857945705	557.3197885140634	1237.5157292068636	631.4177419045756	550.9138066046404	595.9474679091408	450.3565829348737	8.525569217396425	11.769509134318737	15.842696402973813	28.08210903271013
AGO1	AGO4	0	0.27352	0.0	715.7695332111015	539.2131138657578	585.558494682987	750.8316888396558	691.3000000000001	567.6952892565376	586.9173083108673	158.09570716850988	10.580883624212465	11.943310844381273	21.369727725380212	46.67849857025907
AGO1	AGO4	1	0.4397	0.0	637.6432170988554	552.8850510581839	593.3849116650285	231.00831228216506	669.5503398380554	554.5	614.7470462281507	321.5421101358492	10.714468418112927	11.594460635574839	39.04115841899761	34.282897634943744
AGO1	AGO4	2	0.6926	0.0	617.0765350892215	495.8673857945705	557.3197885140634	1237.5157292068636	648.5942483074548	569.4	607.8285334835531	292.27756943292064	8.525569217396425	12.577941221517122	15.842696402973813	35.55358017704848
AGO2	AGO3	0	0.84966	0.0	626.8660753685042	546.5138010033587	567.6411732291305	272.1722521653815	661.552375	578.4191486955679	624.3064822435541	245.8881584227839	11.280532912570367	12.658786418121114	34.40740864846917	39.81337890659715
AGO2	AGO3	1	0.20082999999999995	0.0	695.3943963863827	546.3946657066435	606.4837571552054	673.950765429862	684.5664871626594	568.9191526632579	596.3776875874762	166.9924837479817	11.212520658006197	13.67127346468831	23.36173475062497	46.15012956461498
AGO2	AGO3	2	0.16714	0.0	682.4	565.5701046630963	600.3216620835728	255.4750934943939	631.4177419045756	550.9138066046404	595.9474679091408	450.3565829348737	12.071316857435576	11.769509134318737	37.558629046183064	28.08210903271013
AGO2	AGO4	0	0.67629	0.0	626.8660753685042	546.5138010033587	567.6411732291305	272.1722521653815	691.3000000000001	567.6952892565376	586.9173083108673	158.09570716850988	11.280532912570367	11.943310844381273	34.40740864846917	46.67849857025907
AGO2	AGO4	1	0.36362	0.0	695.3943963863827	546.3946657066435	606.4837571552054	673.950765429862	669.5503398380554	554.5	614.7470462281507	321.5421101358492	11.212520658006197	11.594460635574839	23.36173475062497	34.282897634943744
AGO2	AGO4	2	0.19657999999999998	0.0	682.4	565.5701046630963	600.3216620835728	255.4750934943939	648.5942483074548	569.4	607.8285334835531	292.27756943292064	12.071316857435576	12.577941221517122	37.558629046183064	35.55358017704848
AGO3	AGO4	0	0.8199799999999999	0.0	661.552375	578.4191486955679	624.3064822435541	245.8881584227839	691.3000000000001	567.6952892565376	586.9173083108673	158.09570716850988	12.658786418121114	11.943310844381273	39.81337890659715	46.67849857025907
AGO3	AGO4	1	0.43211	0.0	684.5664871626594	568.9191526632579	596.3776875874762	166.9924837479817	669.5503398380554	554.5	614.7470462281507	321.5421101358492	13.67127346468831	11.594460635574839	46.15012956461498	34.282897634943744
AGO3	AGO4	2	0.29117	0.0	631.4177419045756	550.9138066046404	595.9474679091408	450.3565829348737	648.5942483074548	569.4	607.8285334835531	292.27756943292064	11.769509134318737	12.577941221517122	28.08210903271013	35.55358017704848
