# Supplementary material for: Comparative structural insights and functional analysis for the distinct unbound states of Human AGO proteins
Source: Sci Rep. 2025 Mar 19;15:9432. doi: 10.1038/s41598-025-91849-5 (PMC11923369; doi:10.1038/s41598-025-91849-5)
Supplement: Supplementary file 4 — Supplementary Information 4. [file 41598_2025_91849_MOESM4_ESM.zip › specific_areas/evaluations/lcs1.csv]

A	B	sim	K_test_statistic	K_test_p_value	max-value-A	min-value-A	mean-value-A	var-value-A	max-value-B	min-value-B	mean-value-B	var-value-B	snr-raw-A	snr-raw-B	snr-ewma-A	snr-ewma-B
AGO1	AGO2	0	1.0	0.0	2534.00849388239	2388.2688742779965	2439.1300097738617	767.6645701660824	2317.312747386106	2178.3468893180548	2248.5481922213803	1156.9397934982317	25.085004686444343	22.90892827043383	88.0337497872799	66.10690434854901
AGO1	AGO2	1	0.8367100000000001	0.0	2409.3368440552517	2110.645085	2331.561791120326	1689.223147093381	2379.2863734300167	2118.0	2239.4299279031293	921.3870111054375	25.540573720254113	26.399967906773316	56.72877659172593	73.77622595984728
AGO1	AGO2	2	0.75964	0.0	2387.0330305051352	2185.0840732513684	2276.2230159540068	1601.0644078208265	2520.1090754401544	2150.6944976652635	2381.5574480782034	5688.6012935050585	22.53216994145723	20.461280672799727	56.8866564816589	31.5760873066665
AGO1	AGO3	0	0.45379	0.0	2534.00849388239	2388.2688742779965	2439.1300097738617	767.6645701660824	2471.5299150671153	2184.4479649999994	2398.157665804586	2297.757560659831	25.085004686444343	23.390570645709328	88.0337497872799	50.02943868928181
AGO1	AGO3	1	0.50238	0.0	2409.3368440552517	2110.645085	2331.561791120326	1689.223147093381	2344.903813003756	2137.6379070651087	2265.091133589349	2750.0969884530496	25.540573720254113	21.153891557036644	56.72877659172593	43.19283147510097
AGO1	AGO3	2	0.74159	0.0	2387.0330305051352	2185.0840732513684	2276.2230159540068	1601.0644078208265	2601.618926243271	2258.8621146708865	2409.744409345521	9624.956903894627	22.53216994145723	16.9945798981403	56.8866564816589	24.56244439555744
AGO1	AGO4	0	0.9917400000000001	0.0	2534.00849388239	2388.2688742779965	2439.1300097738617	767.6645701660824	2437.4	2233.4096776255433	2314.586646087241	1978.5826305627638	25.085004686444343	21.52885351141093	88.0337497872799	52.0350944322457
AGO1	AGO4	1	0.5877	0.0	2409.3368440552517	2110.645085	2331.561791120326	1689.223147093381	2372.731306249519	2035.4527531442538	2253.4671403252705	5262.547909348492	25.540573720254113	19.781288755802603	56.72877659172593	31.063701073993997
AGO1	AGO4	2	0.9387300000000001	0.0	2387.0330305051352	2185.0840732513684	2276.2230159540068	1601.0644078208265	2481.5466144928178	2210.093337634217	2412.996748244928	1726.1972098637211	22.53216994145723	23.30260860279657	56.8866564816589	58.07798383367522
AGO2	AGO3	0	0.95527	0.0	2317.312747386106	2178.3468893180548	2248.5481922213803	1156.9397934982317	2471.5299150671153	2184.4479649999994	2398.157665804586	2297.757560659831	22.90892827043383	23.390570645709328	66.10690434854901	50.02943868928181
AGO2	AGO3	1	0.47149	0.0	2379.2863734300167	2118.0	2239.4299279031293	921.3870111054375	2344.903813003756	2137.6379070651087	2265.091133589349	2750.0969884530496	26.399967906773316	21.153891557036644	73.77622595984728	43.19283147510097
AGO2	AGO3	2	0.20348999999999995	0.0	2520.1090754401544	2150.6944976652635	2381.5574480782034	5688.6012935050585	2601.618926243271	2258.8621146708865	2409.744409345521	9624.956903894627	20.461280672799727	16.9945798981403	31.5760873066665	24.56244439555744
AGO2	AGO4	0	0.5776700000000001	0.0	2317.312747386106	2178.3468893180548	2248.5481922213803	1156.9397934982317	2437.4	2233.4096776255433	2314.586646087241	1978.5826305627638	22.90892827043383	21.52885351141093	66.10690434854901	52.0350944322457
AGO2	AGO4	1	0.34730000000000005	0.0	2379.2863734300167	2118.0	2239.4299279031293	921.3870111054375	2372.731306249519	2035.4527531442538	2253.4671403252705	5262.547909348492	26.399967906773316	19.781288755802603	73.77622595984728	31.063701073993997
AGO2	AGO4	2	0.30621000000000004	0.0	2520.1090754401544	2150.6944976652635	2381.5574480782034	5688.6012935050585	2481.5466144928178	2210.093337634217	2412.996748244928	1726.1972098637211	20.461280672799727	23.30260860279657	31.5760873066665	58.07798383367522
AGO3	AGO4	0	0.6127400000000001	0.0	2471.5299150671153	2184.4479649999994	2398.157665804586	2297.757560659831	2437.4	2233.4096776255433	2314.586646087241	1978.5826305627638	23.390570645709328	21.52885351141093	50.02943868928181	52.0350944322457
AGO3	AGO4	1	0.27717	0.0	2344.903813003756	2137.6379070651087	2265.091133589349	2750.0969884530496	2372.731306249519	2035.4527531442538	2253.4671403252705	5262.547909348492	21.153891557036644	19.781288755802603	43.19283147510097	31.063701073993997
AGO3	AGO4	2	0.36524999999999996	0.0	2601.618926243271	2258.8621146708865	2409.744409345521	9624.956903894627	2481.5466144928178	2210.093337634217	2412.996748244928	1726.1972098637211	16.9945798981403	23.30260860279657	24.56244439555744	58.07798383367522
