# Supplementary material for: Comparative structural insights and functional analysis for the distinct unbound states of Human AGO proteins
Source: Sci Rep. 2025 Mar 19;15:9432. doi: 10.1038/s41598-025-91849-5 (PMC11923369; doi:10.1038/s41598-025-91849-5)
Supplement: Supplementary file 4 — Supplementary Information 4. [file 41598_2025_91849_MOESM4_ESM.zip › specific_areas/evaluations/lcs2.csv]

A	B	sim	K_test_statistic	K_test_p_value	max-value-A	min-value-A	mean-value-A	var-value-A	max-value-B	min-value-B	mean-value-B	var-value-B	snr-raw-A	snr-raw-B	snr-ewma-A	snr-ewma-B
AGO2	AGO3	0	1.0	0.0	1695.6	1467.9677085854366	1543.8411276156453	1451.526594631903	2465.8525334249152	2063.1644739406515	2308.7283490383193	6495.3825792067555	17.951809653776177	15.894059335169905	40.52192865826115	28.646427424900704
AGO2	AGO3	1	0.86581	0.0	2184.800218288463	1764.411409217382	2010.3104448104266	11241.771082435866	2133.051055	1536.0970207306489	1714.1692475899931	10915.817417891298	13.820851549209916	11.4041386785769	18.960324259179856	16.40686362023687
AGO2	AGO3	2	0.75161	0.0	1990.885634301314	1546.8636781381883	1716.09637292966	16542.933323989884	2031.731594937701	1806.9711697537916	1923.8373830723456	3178.5380350365626	11.183614152131272	14.537996125580895	13.34244476963294	34.123585124573175
