# Supplementary material for: Comparative structural insights and functional analysis for the distinct unbound states of Human AGO proteins
Source: Sci Rep. 2025 Mar 19;15:9432. doi: 10.1038/s41598-025-91849-5 (PMC11923369; doi:10.1038/s41598-025-91849-5)
Supplement: Supplementary file 4 — Supplementary Information 4. [file 41598_2025_91849_MOESM4_ESM.zip › specific_areas/evaluations/tdmd.csv]

A	B	sim	K_test_statistic	K_test_p_value	max-value-A	min-value-A	mean-value-A	var-value-A	max-value-B	min-value-B	mean-value-B	var-value-B	snr-raw-A	snr-raw-B	snr-ewma-A	snr-ewma-B
AGO1	AGO2	0	0.55627	0.0	142.00032	117.12518461704452	122.12596274016455	2.724284208326934	126.86419673746424	102.02826276189974	124.32873960675434	3.486508798292485	8.898002348414769	8.841838892591323	73.99149355848618	66.58496077298165
AGO1	AGO2	1	0.13409	0.0	133.72666770896166	103.0296356341419	119.06449666184109	26.264848260039553	131.950455	102.81723893384212	119.22569573721242	19.319325450738486	6.499832764771782	6.315790821720913	23.232440432735736	27.125258529496705
AGO1	AGO2	2	0.19744	0.0	127.83602215962591	104.17976428506199	119.35179969827175	10.759441442044078	133.26215931793436	79.20066094324366	114.97092546334268	93.9446916018811	7.42801509916082	4.780089361088677	36.38598272259134	11.861835712198062
AGO1	AGO3	0	0.6431100000000001	0.0	142.00032	117.12518461704452	122.12596274016455	2.724284208326934	123.2	97.73968846095413	117.34030431681781	19.892818270065558	8.898002348414769	6.6827266794299405	73.99149355848618	26.308679641654614
AGO1	AGO3	1	0.30635999999999997	0.0	133.72666770896166	103.0296356341419	119.06449666184109	26.264848260039553	123.40538070012819	89.59618935309074	120.24440090495254	3.7633796512427398	6.499832764771782	8.835656202077027	23.232440432735736	61.9834644609544
AGO1	AGO3	2	0.4779	0.0	127.83602215962591	104.17976428506199	119.35179969827175	10.759441442044078	128.5	51.45911603748018	96.81111293669805	645.9449779235099	7.42801509916082	2.8064935491535388	36.38598272259134	3.8091445159374877
AGO1	AGO4	0	0.16689	0.0	142.00032	117.12518461704452	122.12596274016455	2.724284208326934	125.1684691358032	109.63991391791976	121.47304947749635	6.68500959751009	8.898002348414769	8.503938044834772	73.99149355848618	46.98172047807632
AGO1	AGO4	1	0.35365	0.0	133.72666770896166	103.0296356341419	119.06449666184109	26.264848260039553	135.52393587033362	75.93763330659809	115.60657825365121	95.41227704174392	6.499832764771782	5.195842840147443	23.232440432735736	11.835331228318122
AGO1	AGO4	2	0.20013000000000003	0.0	127.83602215962591	104.17976428506199	119.35179969827175	10.759441442044078	135.02716725695132	104.12588535335648	119.7592175645793	12.52200314551087	7.42801509916082	6.7754800555196635	36.38598272259134	33.84324871908806
AGO2	AGO3	0	0.89859	0.0	126.86419673746424	102.02826276189974	124.32873960675434	3.486508798292485	123.2	97.73968846095413	117.34030431681781	19.892818270065558	8.841838892591323	6.6827266794299405	66.58496077298165	26.308679641654614
AGO2	AGO3	1	0.28548	0.0	131.950455	102.81723893384212	119.22569573721242	19.319325450738486	123.40538070012819	89.59618935309074	120.24440090495254	3.7633796512427398	6.315790821720913	8.835656202077027	27.125258529496705	61.9834644609544
AGO2	AGO3	2	0.38917	0.0	133.26215931793436	79.20066094324366	114.97092546334268	93.9446916018811	128.5	51.45911603748018	96.81111293669805	645.9449779235099	4.780089361088677	2.8064935491535388	11.861835712198062	3.8091445159374877
AGO2	AGO4	0	0.6005	0.0	126.86419673746424	102.02826276189974	124.32873960675434	3.486508798292485	125.1684691358032	109.63991391791976	121.47304947749635	6.68500959751009	8.841838892591323	8.503938044834772	66.58496077298165	46.98172047807632
AGO2	AGO4	1	0.24174000000000007	0.0	131.950455	102.81723893384212	119.22569573721242	19.319325450738486	135.52393587033362	75.93763330659809	115.60657825365121	95.41227704174392	6.315790821720913	5.195842840147443	27.125258529496705	11.835331228318122
AGO2	AGO4	2	0.33918999999999994	0.0	133.26215931793436	79.20066094324366	114.97092546334268	93.9446916018811	135.02716725695132	104.12588535335648	119.7592175645793	12.52200314551087	4.780089361088677	6.7754800555196635	11.861835712198062	33.84324871908806
AGO3	AGO4	0	0.61317	0.0	123.2	97.73968846095413	117.34030431681781	19.892818270065558	125.1684691358032	109.63991391791976	121.47304947749635	6.68500959751009	6.6827266794299405	8.503938044834772	26.308679641654614	46.98172047807632
AGO3	AGO4	1	0.32798000000000005	0.0	123.40538070012819	89.59618935309074	120.24440090495254	3.7633796512427398	135.52393587033362	75.93763330659809	115.60657825365121	95.41227704174392	8.835656202077027	5.195842840147443	61.9834644609544	11.835331228318122
AGO3	AGO4	2	0.57719	0.0	128.5	51.45911603748018	96.81111293669805	645.9449779235099	135.02716725695132	104.12588535335648	119.7592175645793	12.52200314551087	2.8064935491535388	6.7754800555196635	3.8091445159374877	33.84324871908806
