# Supplementary material for: Comparative structural insights and functional analysis for the distinct unbound states of Human AGO proteins
Source: Sci Rep. 2025 Mar 19;15:9432. doi: 10.1038/s41598-025-91849-5 (PMC11923369; doi:10.1038/s41598-025-91849-5)
Supplement: Supplementary file 4 — Supplementary Information 4. [file 41598_2025_91849_MOESM4_ESM.zip › specific_areas/evaluations/tetrad_1.csv]

A	B	sim	K_test_statistic	K_test_p_value	max-value-A	min-value-A	mean-value-A	var-value-A	max-value-B	min-value-B	mean-value-B	var-value-B	snr-raw-A	snr-raw-B	snr-ewma-A	snr-ewma-B
AGO1	AGO2	0	0.84655	0.0	10.013357617905738	3.3000000000000003	7.2300114738103645	2.3766960290361325	5.774293421284313	0.18742321704587003	4.047246399947786	0.8712386934935565	1.562893866660519	1.2240536857445186	4.689776717351843	4.3360179149199025
AGO1	AGO2	1	0.93269	0.0	8.371030204258071	0.9122284807519213	3.6566082254777994	4.271832219786258	30.347215587450787	7.27024491077971	16.150387481116244	50.87121112264368	0.919090229921393	1.5576012828540982	1.7691772184054013	2.26436747318836
AGO1	AGO2	2	0.48262000000000005	0.0	16.40084666599718	1.371026906550347	3.721448097988194	4.499478339517685	11.700170000000002	1.6467023603124071	6.000883411947578	6.510341469162595	0.9352897718458166	1.224745940776705	1.7544091497750984	2.3518699609166247
AGO1	AGO3	0	0.86284	0.0	10.013357617905738	3.3000000000000003	7.2300114738103645	2.3766960290361325	30.01680856290443	2.1997799926674	19.91230078239809	33.628992112198766	1.562893866660519	2.1315271131204026	4.689776717351843	3.433717154304711
AGO1	AGO3	1	0.5495000000000001	0.0	8.371030204258071	0.9122284807519213	3.6566082254777994	4.271832219786258	15.813139793466096	0.4986898719187871	7.207416697145739	25.11362206009155	0.919090229921393	1.1975990765197329	1.7691772184054013	1.4382187768815438
AGO1	AGO3	2	0.5072099999999999	0.0	16.40084666599718	1.371026906550347	3.721448097988194	4.499478339517685	8.458630158561549	2.67946400000536	4.696935382792555	1.3137722941501995	0.9352897718458166	1.2566658726595328	1.7544091497750984	4.097835647060179
AGO1	AGO4	0	0.53897	0.0	10.013357617905738	3.3000000000000003	7.2300114738103645	2.3766960290361325	11.986059985418832	1.6673896020746768	5.488803236455191	9.698141184396212	1.562893866660519	0.9079858078292197	4.689776717351843	1.7625173924386177
AGO1	AGO4	1	0.37804	0.0	8.371030204258071	0.9122284807519213	3.6566082254777994	4.271832219786258	6.0	1.8794385957324555	4.081739384825062	1.086652049615294	0.919090229921393	1.168014021947561	1.7691772184054013	3.9156153307772885
AGO1	AGO4	2	0.24623	0.0	16.40084666599718	1.371026906550347	3.721448097988194	4.499478339517685	12.986921110286552	0.0	4.643028850403486	10.96911809480927	0.9352897718458166	0.7690418837802506	1.7544091497750984	1.4018951270964473
AGO2	AGO3	0	0.99746	0.0	5.774293421284313	0.18742321704587003	4.047246399947786	0.8712386934935565	30.01680856290443	2.1997799926674	19.91230078239809	33.628992112198766	1.2240536857445186	2.1315271131204026	4.3360179149199025	3.433717154304711
AGO2	AGO3	1	0.49317	0.0	30.347215587450787	7.27024491077971	16.150387481116244	50.87121112264368	15.813139793466096	0.4986898719187871	7.207416697145739	25.11362206009155	1.5576012828540982	1.1975990765197329	2.26436747318836	1.4382187768815438
AGO2	AGO3	2	0.5149	0.0	11.700170000000002	1.6467023603124071	6.000883411947578	6.510341469162595	8.458630158561549	2.67946400000536	4.696935382792555	1.3137722941501995	1.224745940776705	1.2566658726595328	2.3518699609166247	4.097835647060179
AGO2	AGO4	0	0.4228200000000001	0.0	5.774293421284313	0.18742321704587003	4.047246399947786	0.8712386934935565	11.986059985418832	1.6673896020746768	5.488803236455191	9.698141184396212	1.2240536857445186	0.9079858078292197	4.3360179149199025	1.7625173924386177
AGO2	AGO4	1	1.0	0.0	30.347215587450787	7.27024491077971	16.150387481116244	50.87121112264368	6.0	1.8794385957324555	4.081739384825062	1.086652049615294	1.5576012828540982	1.168014021947561	2.26436747318836	3.9156153307772885
AGO2	AGO4	2	0.38413	0.0	11.700170000000002	1.6467023603124071	6.000883411947578	6.510341469162595	12.986921110286552	0.0	4.643028850403486	10.96911809480927	1.224745940776705	0.7690418837802506	2.3518699609166247	1.4018951270964473
AGO3	AGO4	0	0.83864	0.0	30.01680856290443	2.1997799926674	19.91230078239809	33.628992112198766	11.986059985418832	1.6673896020746768	5.488803236455191	9.698141184396212	2.1315271131204026	0.9079858078292197	3.433717154304711	1.7625173924386177
AGO3	AGO4	1	0.60794	0.0	15.813139793466096	0.4986898719187871	7.207416697145739	25.11362206009155	6.0	1.8794385957324555	4.081739384825062	1.086652049615294	1.1975990765197329	1.168014021947561	1.4382187768815438	3.9156153307772885
AGO3	AGO4	2	0.5620400000000001	0.0	8.458630158561549	2.67946400000536	4.696935382792555	1.3137722941501995	12.986921110286552	0.0	4.643028850403486	10.96911809480927	1.2566658726595328	0.7690418837802506	4.097835647060179	1.4018951270964473
