# Supplementary material for: Comparative structural insights and functional analysis for the distinct unbound states of Human AGO proteins
Source: Sci Rep. 2025 Mar 19;15:9432. doi: 10.1038/s41598-025-91849-5 (PMC11923369; doi:10.1038/s41598-025-91849-5)
Supplement: Supplementary file 4 — Supplementary Information 4. [file 41598_2025_91849_MOESM4_ESM.zip › specific_areas/evaluations/tetrad_2.csv]

A	B	sim	K_test_statistic	K_test_p_value	max-value-A	min-value-A	mean-value-A	var-value-A	max-value-B	min-value-B	mean-value-B	var-value-B	snr-raw-A	snr-raw-B	snr-ewma-A	snr-ewma-B
AGO1	AGO2	0	0.81341	0.0	85.24239123678181	32.95504177173988	61.5259258916753	203.944232316446	62.233380001555396	25.32480691387509	32.321366998983684	21.993153830031975	2.6714737211316146	2.3924608166904946	4.308265351524808	6.892011042102486
AGO1	AGO2	1	0.11948	0.0	116.15382275433215	40.094108004422125	69.92095135495971	398.669559164037	100.01918740191358	1.349865	66.18316975859764	602.2702836034563	2.079410547817393	2.3238012862721464	3.501876217358321	2.696819287882832
AGO1	AGO2	2	0.5232100000000001	0.0	65.28671851662386	18.268613571938573	33.50578566200397	99.42204975206437	59.47025228861865	23.368434274475185	43.49826898756707	122.30137542943758	1.822247743331431	2.1503125836796295	3.3603030772529237	3.9332930428988706
AGO1	AGO3	0	0.60084	0.0	85.24239123678181	32.95504177173988	61.5259258916753	203.944232316446	107.07562812765089	27.400000000000002	76.60316511461916	301.4604164285177	2.6714737211316146	3.0777978265123873	4.308265351524808	4.411960006102462
AGO1	AGO3	1	0.32330000000000003	0.0	116.15382275433215	40.094108004422125	69.92095135495971	398.669559164037	117.28661503741999	38.299457933034695	60.902808119763584	278.5840129728481	2.079410547817393	2.159712597143392	3.501876217358321	3.6488769884859704
AGO1	AGO3	2	0.26496	0.0	65.28671851662386	18.268613571938573	33.50578566200397	99.42204975206437	116.46096790399511	18.412334163458546	43.38348425545218	408.6746255644232	1.822247743331431	1.5378945251438976	3.3603030772529237	2.1460290267837805
AGO1	AGO4	0	1.0	0.0	85.24239123678181	32.95504177173988	61.5259258916753	203.944232316446	17.33956447453241	5.243077163880146	8.809982577837717	8.43027984791669	2.6714737211316146	1.3187593487703146	4.308265351524808	3.0342688164503677
AGO1	AGO4	1	1.0	0.0	116.15382275433215	40.094108004422125	69.92095135495971	398.669559164037	33.40117810013594	1.5111072737536284	18.617346078004815	94.44199600030639	2.079410547817393	1.5054446621165631	3.501876217358321	1.9157339394690598
AGO1	AGO4	2	0.4903	0.0	65.28671851662386	18.268613571938573	33.50578566200397	99.42204975206437	50.53079288709884	20.141711120965315	26.494195336539995	35.13141274948074	1.822247743331431	2.1811037417995394	3.3603030772529237	4.469952691038655
AGO2	AGO3	0	0.89012	0.0	62.233380001555396	25.32480691387509	32.321366998983684	21.993153830031975	107.07562812765089	27.400000000000002	76.60316511461916	301.4604164285177	2.3924608166904946	3.0777978265123873	6.892011042102486	4.411960006102462
AGO2	AGO3	1	0.2640100000000001	0.0	100.01918740191358	1.349865	66.18316975859764	602.2702836034563	117.28661503741999	38.299457933034695	60.902808119763584	278.5840129728481	2.3238012862721464	2.159712597143392	2.696819287882832	3.6488769884859704
AGO2	AGO3	2	0.26031000000000004	0.0	59.47025228861865	23.368434274475185	43.49826898756707	122.30137542943758	116.46096790399511	18.412334163458546	43.38348425545218	408.6746255644232	2.1503125836796295	1.5378945251438976	3.9332930428988706	2.1460290267837805
AGO2	AGO4	0	1.0	0.0	62.233380001555396	25.32480691387509	32.321366998983684	21.993153830031975	17.33956447453241	5.243077163880146	8.809982577837717	8.43027984791669	2.3924608166904946	1.3187593487703146	6.892011042102486	3.0342688164503677
AGO2	AGO4	1	0.90038	0.0	100.01918740191358	1.349865	66.18316975859764	602.2702836034563	33.40117810013594	1.5111072737536284	18.617346078004815	94.44199600030639	2.3238012862721464	1.5054446621165631	2.696819287882832	1.9157339394690598
AGO2	AGO4	2	0.6642100000000001	0.0	59.47025228861865	23.368434274475185	43.49826898756707	122.30137542943758	50.53079288709884	20.141711120965315	26.494195336539995	35.13141274948074	2.1503125836796295	2.1811037417995394	3.9332930428988706	4.469952691038655
AGO3	AGO4	0	1.0	0.0	107.07562812765089	27.400000000000002	76.60316511461916	301.4604164285177	17.33956447453241	5.243077163880146	8.809982577837717	8.43027984791669	3.0777978265123873	1.3187593487703146	4.411960006102462	3.0342688164503677
AGO3	AGO4	1	1.0	0.0	117.28661503741999	38.299457933034695	60.902808119763584	278.5840129728481	33.40117810013594	1.5111072737536284	18.617346078004815	94.44199600030639	2.159712597143392	1.5054446621165631	3.6488769884859704	1.9157339394690598
AGO3	AGO4	2	0.57424	0.0	116.46096790399511	18.412334163458546	43.38348425545218	408.6746255644232	50.53079288709884	20.141711120965315	26.494195336539995	35.13141274948074	1.5378945251438976	2.1811037417995394	2.1460290267837805	4.469952691038655
