# Supplementary material for: Comparative structural insights and functional analysis for the distinct unbound states of Human AGO proteins
Source: Sci Rep. 2025 Mar 19;15:9432. doi: 10.1038/s41598-025-91849-5 (PMC11923369; doi:10.1038/s41598-025-91849-5)
Supplement: Supplementary file 4 — Supplementary Information 4. [file 41598_2025_91849_MOESM4_ESM.zip › specific_areas/evaluations/tetrad_3.csv]

A	B	sim	K_test_statistic	K_test_p_value	max-value-A	min-value-A	mean-value-A	var-value-A	max-value-B	min-value-B	mean-value-B	var-value-B	snr-raw-A	snr-raw-B	snr-ewma-A	snr-ewma-B
AGO1	AGO2	0	0.40581	0.0	22.950371911169682	2.165633799312819	10.61327260051507	35.02855010357377	22.6380359439247	6.929746445622276	14.046307933260488	12.094429389374358	1.1329493435619968	1.4228933263332129	1.7932392599800917	4.038959454052071
AGO1	AGO2	1	0.37870000000000004	0.0	14.793779102142597	2.609059885448442	7.07846329257735	10.932129891764028	25.471375985966535	1.7653372415268458	11.790360096716523	52.771295470401164	1.1328585681005505	1.0510567515304259	2.140851742112972	1.6230361443857546
AGO1	AGO2	2	0.26871	0.0	25.633768015355955	1.1080119779819433	6.433795966975598	35.40211919334501	8.366929809352712	1.0898351700119222	3.419237994805	2.6847657097758826	0.7546261407521706	0.7706009011789714	1.0813160621491356	2.086777447936605
AGO1	AGO3	0	0.91628	0.0	22.950371911169682	2.165633799312819	10.61327260051507	35.02855010357377	41.39241895900843	3.3000000000000003	25.668060570908178	27.22178471988427	1.1329493435619968	2.0174061235479455	1.7932392599800917	4.919656243647722
AGO1	AGO3	1	0.6532	0.0	14.793779102142597	2.609059885448442	7.07846329257735	10.932129891764028	20.89763348162695	5.84022946607915	11.053341260311152	3.300880078633972	1.1328585681005505	1.883867423523017	2.140851742112972	6.08385290679846
AGO1	AGO3	2	0.56056	0.0	25.633768015355955	1.1080119779819433	6.433795966975598	35.40211919334501	10.72884535180979	0.7614907697139448	1.8478932537706734	1.4025409117118546	0.7546261407521706	0.6368265148943391	1.0813160621491356	1.5603395286726296
AGO1	AGO4	0	0.5728200000000001	0.0	22.950371911169682	2.165633799312819	10.61327260051507	35.02855010357377	8.70053	1.5755444445146611	5.384201805827817	1.2730090295775653	1.1329493435619968	1.4152642533394382	1.7932392599800917	4.772056613263543
AGO1	AGO4	1	0.50175	0.0	14.793779102142597	2.609059885448442	7.07846329257735	10.932129891764028	9.996138271436449	0.0	7.226529175760536	0.9887816297115583	1.1328585681005505	1.8619889120051516	2.140851742112972	7.267408387822585
AGO1	AGO4	2	0.26049	0.0	25.633768015355955	1.1080119779819433	6.433795966975598	35.40211919334501	9.425475633635482	0.42649217494707053	4.204356236190836	3.9311235298076492	0.7546261407521706	1.0830431037238168	1.0813160621491356	2.1205140837611447
AGO2	AGO3	0	0.91124	0.0	22.6380359439247	6.929746445622276	14.046307933260488	12.094429389374358	41.39241895900843	3.3000000000000003	25.668060570908178	27.22178471988427	1.4228933263332129	2.0174061235479455	4.038959454052071	4.919656243647722
AGO2	AGO3	1	0.43923	0.0	25.471375985966535	1.7653372415268458	11.790360096716523	52.771295470401164	20.89763348162695	5.84022946607915	11.053341260311152	3.300880078633972	1.0510567515304259	1.883867423523017	1.6230361443857546	6.08385290679846
AGO2	AGO3	2	0.61172	0.0	8.366929809352712	1.0898351700119222	3.419237994805	2.6847657097758826	10.72884535180979	0.7614907697139448	1.8478932537706734	1.4025409117118546	0.7706009011789714	0.6368265148943391	2.086777447936605	1.5603395286726296
AGO2	AGO4	0	0.9768800000000001	0.0	22.6380359439247	6.929746445622276	14.046307933260488	12.094429389374358	8.70053	1.5755444445146611	5.384201805827817	1.2730090295775653	1.4228933263332129	1.4152642533394382	4.038959454052071	4.772056613263543
AGO2	AGO4	1	0.49946999999999997	0.0	25.471375985966535	1.7653372415268458	11.790360096716523	52.771295470401164	9.996138271436449	0.0	7.226529175760536	0.9887816297115583	1.0510567515304259	1.8619889120051516	1.6230361443857546	7.267408387822585
AGO2	AGO4	2	0.38003000000000003	0.0	8.366929809352712	1.0898351700119222	3.419237994805	2.6847657097758826	9.425475633635482	0.42649217494707053	4.204356236190836	3.9311235298076492	0.7706009011789714	1.0830431037238168	2.086777447936605	2.1205140837611447
AGO3	AGO4	0	0.99819	0.0	41.39241895900843	3.3000000000000003	25.668060570908178	27.22178471988427	8.70053	1.5755444445146611	5.384201805827817	1.2730090295775653	2.0174061235479455	1.4152642533394382	4.919656243647722	4.772056613263543
AGO3	AGO4	1	0.87259	0.0	20.89763348162695	5.84022946607915	11.053341260311152	3.300880078633972	9.996138271436449	0.0	7.226529175760536	0.9887816297115583	1.883867423523017	1.8619889120051516	6.08385290679846	7.267408387822585
AGO3	AGO4	2	0.65185	0.0	10.72884535180979	0.7614907697139448	1.8478932537706734	1.4025409117118546	9.425475633635482	0.42649217494707053	4.204356236190836	3.9311235298076492	0.6368265148943391	1.0830431037238168	1.5603395286726296	2.1205140837611447
