# Supplementary material for: Comparative structural insights and functional analysis for the distinct unbound states of Human AGO proteins
Source: Sci Rep. 2025 Mar 19;15:9432. doi: 10.1038/s41598-025-91849-5 (PMC11923369; doi:10.1038/s41598-025-91849-5)
Supplement: Supplementary file 4 — Supplementary Information 4. [file 41598_2025_91849_MOESM4_ESM.zip › specific_areas/evaluations/tetrad_4.csv]

A	B	sim	K_test_statistic	K_test_p_value	max-value-A	min-value-A	mean-value-A	var-value-A	max-value-B	min-value-B	mean-value-B	var-value-B	snr-raw-A	snr-raw-B	snr-ewma-A	snr-ewma-B
AGO1	AGO2	0	0.62961	0.0	109.94704220020648	44.11537465273772	78.25982057516109	209.66096902560253	72.5132865627159	33.476593127775025	66.16173421191094	24.057412323349215	3.043174305009169	4.294186057677753	5.404805296814052	13.489082922364119
AGO1	AGO2	1	0.1715500000000001	0.0	108.09253172384807	42.56019998939283	63.47041028497818	135.90201633171796	90.32977776406841	29.399339951335538	67.14999619509062	211.9101565886185	3.260963439964676	2.8224267539532284	5.444504430549302	4.612858217679777
AGO1	AGO2	2	0.43956	0.0	93.74712902593006	49.798983248567886	65.09364764012675	95.69300076009183	81.19421388918863	46.15243068234469	57.03400293962211	78.95465123114457	3.5190994510600557	3.484921714311299	6.654240939872555	6.418669199876387
AGO1	AGO3	0	0.39781	0.0	109.94704220020648	44.11537465273772	78.25982057516109	209.66096902560253	85.73717528899574	38.37553967752044	69.90638693614942	144.0374029077078	3.043174305009169	2.9137432096063196	5.404805296814052	5.824775823126109
AGO1	AGO3	1	0.41074	0.0	108.09253172384807	42.56019998939283	63.47041028497818	135.90201633171796	85.2	48.338112097993935	55.87207539465574	23.545111703865928	3.260963439964676	4.242795217341388	5.444504430549302	11.514482554970805
AGO1	AGO3	2	0.34884000000000004	0.0	93.74712902593006	49.798983248567886	65.09364764012675	95.69300076009183	80.38193657948332	51.959094128304145	58.754227533845324	29.33185152728606	3.5190994510600557	4.153276781772234	6.654240939872555	10.848492218022145
AGO1	AGO4	0	0.30391	0.0	109.94704220020648	44.11537465273772	78.25982057516109	209.66096902560253	105.02934014193876	54.11279172573381	72.5324590767298	118.58640051820493	3.043174305009169	3.079813650640098	5.404805296814052	6.660624616884446
AGO1	AGO4	1	0.46075999999999995	0.0	108.09253172384807	42.56019998939283	63.47041028497818	135.90201633171796	100.765051548436	58.80104690492644	69.94883271595049	22.38683844201013	3.260963439964676	3.821444290030114	5.444504430549302	14.783732269451933
AGO1	AGO4	2	0.79811	0.0	93.74712902593006	49.798983248567886	65.09364764012675	95.69300076009183	103.94617728041486	73.20581300790312	84.35182723796777	32.909824824035105	3.5190994510600557	4.2582804852825165	6.654240939872555	14.703871865277385
AGO2	AGO3	0	0.53623	0.0	72.5132865627159	33.476593127775025	66.16173421191094	24.057412323349215	85.73717528899574	38.37553967752044	69.90638693614942	144.0374029077078	4.294186057677753	2.9137432096063196	13.489082922364119	5.824775823126109
AGO2	AGO3	1	0.47446000000000005	0.0	90.32977776406841	29.399339951335538	67.14999619509062	211.9101565886185	85.2	48.338112097993935	55.87207539465574	23.545111703865928	2.8224267539532284	4.242795217341388	4.612858217679777	11.514482554970805
AGO2	AGO3	2	0.30610000000000004	0.0	81.19421388918863	46.15243068234469	57.03400293962211	78.95465123114457	80.38193657948332	51.959094128304145	58.754227533845324	29.33185152728606	3.484921714311299	4.153276781772234	6.418669199876387	10.848492218022145
AGO2	AGO4	0	0.45720000000000005	0.0	72.5132865627159	33.476593127775025	66.16173421191094	24.057412323349215	105.02934014193876	54.11279172573381	72.5324590767298	118.58640051820493	4.294186057677753	3.079813650640098	13.489082922364119	6.660624616884446
AGO2	AGO4	1	0.3341200000000001	0.0	90.32977776406841	29.399339951335538	67.14999619509062	211.9101565886185	100.765051548436	58.80104690492644	69.94883271595049	22.38683844201013	2.8224267539532284	3.821444290030114	4.612858217679777	14.783732269451933
AGO2	AGO4	2	0.91301	0.0	81.19421388918863	46.15243068234469	57.03400293962211	78.95465123114457	103.94617728041486	73.20581300790312	84.35182723796777	32.909824824035105	3.484921714311299	4.2582804852825165	6.418669199876387	14.703871865277385
AGO3	AGO4	0	0.15297	0.0	85.73717528899574	38.37553967752044	69.90638693614942	144.0374029077078	105.02934014193876	54.11279172573381	72.5324590767298	118.58640051820493	2.9137432096063196	3.079813650640098	5.824775823126109	6.660624616884446
AGO3	AGO4	1	0.79225	0.0	85.2	48.338112097993935	55.87207539465574	23.545111703865928	100.765051548436	58.80104690492644	69.94883271595049	22.38683844201013	4.242795217341388	3.821444290030114	11.514482554970805	14.783732269451933
AGO3	AGO4	2	0.98156	0.0	80.38193657948332	51.959094128304145	58.754227533845324	29.33185152728606	103.94617728041486	73.20581300790312	84.35182723796777	32.909824824035105	4.153276781772234	4.2582804852825165	10.848492218022145	14.703871865277385
