# Supplementary material for: Comparative structural insights and functional analysis for the distinct unbound states of Human AGO proteins
Source: Sci Rep. 2025 Mar 19;15:9432. doi: 10.1038/s41598-025-91849-5 (PMC11923369; doi:10.1038/s41598-025-91849-5)
Supplement: Supplementary file 5 — Supplementary Information 5. [file 41598_2025_91849_MOESM5_ESM.zip]

Archive with 38 entries (20 files):
- AGO1/
- AGO1/r1/
- AGO1/r1/weak_contacts.tsv
- AGO1/r2/
- AGO1/r2/weak_contacts.tsv
- AGO1/r3/
- AGO1/r3/weak_contacts.tsv
- AGO2/
- AGO2/r1/
- AGO2/r1/weak_contacts.tsv
- AGO2/r2/
- AGO2/r2/weak_contacts.tsv
- AGO2/r3/
- AGO2/r3/weak_contacts.tsv
- AGO3/
- AGO3/r1/
- AGO3/r1/weak_contacts.tsv
- AGO3/r2/
- AGO3/r2/weak_contacts.tsv
- AGO3/r3/
- AGO3/r3/weak_contacts.tsv
- AGO4/
- AGO4/r1/
- AGO4/r1/weak_contacts.tsv
- AGO4/r2/
- AGO4/r2/weak_contacts.tsv
- AGO4/r3/
- AGO4/r3/weak_contacts.tsv
- ct_unique_contacts/
- ct_unique_contacts/contacts_selected_AGO1.csv
- ct_unique_contacts/contacts_selected_AGO2.csv
- ct_unique_contacts/contacts_selected_AGO3.csv
- ct_unique_contacts/contacts_selected_AGO4.csv
- unique_contacts/
- unique_contacts/unique_contacts_AGO1.csv
- unique_contacts/unique_contacts_AGO2.csv
- unique_contacts/unique_contacts_AGO3.csv
- unique_contacts/unique_contacts_AGO4.csv
