# Supplementary material for: Comparative structural insights and functional analysis for the distinct unbound states of Human AGO proteins
Source: Sci Rep. 2025 Mar 19;15:9432. doi: 10.1038/s41598-025-91849-5 (PMC11923369; doi:10.1038/s41598-025-91849-5)
Supplement: Supplementary file 5 — Supplementary Information 5. [file 41598_2025_91849_MOESM5_ESM.zip › AGO1/r3/weak_contacts.tsv]

# total_frames:5 beg:0 end:4 stride:1 interaction_types:sb,pc,ps,ts,hb
# Columns: frame, interaction_type, atom_1, atom_2[, atom_3[, atom_4]]
0	sb	X:GLU:388:OE1	X:LYS:20:NZ
0	sb	X:ARG:160:NH2	X:GLU:654:OE1
0	sb	X:ARG:160:NH1	X:GLU:654:OE1
0	sb	X:ARG:695:NH2	X:ASP:199:OD2
0	sb	X:ARG:50:NH2	X:GLU:54:OE2
0	sb	X:ASP:385:OD2	X:LYS:365:NZ
0	sb	X:ARG:267:NH2	X:ASP:233:OD2
0	sb	X:ARG:362:NH2	X:GLU:359:OE1
0	sb	X:GLU:217:OE2	X:LYS:207:NZ
0	sb	X:ARG:614:NH1	X:GLU:621:OE2
0	sb	X:ARG:515:NH2	X:GLU:512:OE1
0	sb	X:ARG:793:NH1	X:ASP:518:OD1
0	sb	X:ASP:453:OD2	X:LYS:449:NZ
0	sb	X:ARG:616:NH1	X:GLU:618:OE1
0	sb	X:GLU:676:OE2	X:LYS:641:NZ
0	sb	X:GLU:97:OE2	X:HIE:62:NE2
0	sb	X:ARG:107:NH1	X:GLU:54:OE1
0	sb	X:ARG:160:NH1	X:GLU:654:OE2
0	sb	X:ARG:487:NH1	X:GLU:483:OE1
0	sb	X:ARG:222:NH2	X:GLU:217:OE1
0	sb	X:ARG:695:NH2	X:ASP:199:OD1
0	sb	X:ARG:177:NH2	X:GLU:242:OE2
0	sb	X:ASP:461:OD2	X:LYS:457:NZ
0	sb	X:ARG:419:NH2	X:ASP:417:OD1
0	sb	X:ASP:385:OD1	X:LYS:365:NZ
0	sb	X:ARG:267:NH2	X:ASP:233:OD1
0	sb	X:ARG:614:NH2	X:ASP:819:OD2
0	sb	X:ASP:832:OD1	X:LYS:490:NZ
0	sb	X:GLU:388:OE2	X:LYS:20:NZ
0	sb	X:GLU:703:OE2	X:LYS:17:NZ
0	sb	X:ARG:238:NH1	X:ASP:220:OD1
0	sb	X:ASP:728:OD2	X:HIE:723:NE2
0	sb	X:ARG:148:NH1	X:ASP:144:OD2
0	sb	X:ASP:578:OD2	X:LYS:690:NZ
0	sb	X:ARG:107:NH2	X:GLU:103:OE1
0	sb	X:GLU:242:OE2	X:LYS:335:NZ
0	sb	X:ASP:453:OD1	X:LYS:449:NZ
0	sb	X:ARG:93:NH2	X:ASP:95:OD2
0	sb	X:ARG:616:NH1	X:GLU:618:OE2
0	sb	X:ARG:222:NH2	X:GLU:213:OE2
0	sb	X:GLU:249:OE2	X:LYS:259:NZ
0	sb	X:ARG:362:NH2	X:GLU:359:OE2
0	sb	X:ARG:356:NH1	X:ASP:199:OD1
0	sb	X:ARG:9:NH2	X:ASP:728:OD1
0	sb	X:ARG:177:NH2	X:GLU:242:OE1
0	sb	X:ARG:515:NH2	X:GLU:512:OE2
0	sb	X:ARG:793:NH1	X:ASP:518:OD2
0	sb	X:GLU:703:OE1	X:LYS:17:NZ
0	sb	X:ARG:392:NH2	X:ASP:718:OD1
0	sb	X:ARG:222:NH2	X:GLU:217:OE2
0	sb	X:GLU:27:OE2	X:LYS:193:NZ
0	sb	X:ARG:392:NH1	X:ASP:758:OD2
0	sb	X:ARG:93:NH2	X:ASP:95:OD1
0	sb	X:ARG:222:NH2	X:GLU:213:OE1
0	sb	X:ARG:419:NH2	X:ASP:417:OD2
0	sb	X:ASP:804:OD2	X:LYS:336:NZ
0	sb	X:GLU:39:OE1	X:LYS:114:NZ
0	sb	X:ASP:650:OD1	X:LYS:690:NZ
0	sb	X:ARG:444:NH2	X:GLU:446:OE1
0	sb	X:ASP:728:OD2	X:HIE:745:NE2
0	sb	X:ASP:670:OD2	X:LYS:674:NZ
0	sb	X:ARG:107:NH2	X:GLU:103:OE2
0	sb	X:ARG:122:NH2	X:ASP:34:OD2
0	sb	X:ARG:649:NH2	X:GLU:664:OE1
0	sb	X:ARG:148:NH1	X:ASP:144:OD1
0	sb	X:ASP:29:OD2	X:LYS:193:NZ
0	sb	X:ASP:225:OD1	X:LYS:229:NZ
0	sb	X:GLU:428:OE2	X:LYS:430:NZ
0	sb	X:ARG:107:NH2	X:GLU:54:OE1
0	sb	X:ARG:160:NH2	X:GLU:654:OE2
0	sb	X:ARG:392:NH2	X:ASP:718:OD2
0	sb	X:ASP:670:OD1	X:LYS:674:NZ
0	sb	X:ARG:122:NH2	X:ASP:34:OD1
0	sb	X:ASP:832:OD1	X:HIE:830:ND1
0	sb	X:ARG:236:NH2	X:ASP:233:OD2
0	sb	X:ASP:804:OD1	X:LYS:336:NZ
0	sb	X:ARG:614:NH1	X:GLU:621:OE1
0	sb	X:ASP:650:OD2	X:LYS:690:NZ
0	sb	X:ARG:238:NH2	X:ASP:220:OD1
0	sb	X:ARG:222:NH1	X:GLU:213:OE2
0	sb	X:GLU:807:OE2	X:LYS:244:NZ
0	sb	X:ARG:649:NH2	X:GLU:664:OE2
0	sb	X:GLU:27:OE1	X:LYS:383:NZ
0	sb	X:ARG:788:NH2	X:ASP:650:OD1
0	sb	X:ARG:611:NH1	X:ASP:622:OD1
0	sb	X:ASP:461:OD1	X:LYS:457:NZ
0	sb	X:GLU:377:OE2	X:LYS:72:NZ
0	sb	X:GLU:676:OE1	X:LYS:641:NZ
0	sb	X:ARG:351:NH2	X:ASP:355:OD1
0	sb	X:ARG:515:NH2	X:GLU:483:OE2
0	sb	X:ARG:515:NH1	X:GLU:483:OE2
0	sb	X:ASP:578:OD1	X:LYS:690:NZ
0	sb	X:ARG:222:NH1	X:GLU:213:OE1
0	sb	X:ARG:614:NH2	X:ASP:819:OD1
0	pc	X:HIE:692:CD2	X:HIE:745:ND1
0	pc	X:HIE:125:CD2	X:LYS:32:NZ
0	pc	X:HIE:723:NE2	X:TYR:747:CE1
0	pc	X:LYS:641:NZ	X:TYR:635:CE1
0	pc	X:HID:252:NE2	X:TYR:297:CE1
0	pc	X:ARG:742:NH2	X:HID:693:CD2
0	pc	X:HID:693:NE2	X:HIE:184:CD2
0	pc	X:HID:693:CD2	X:HIE:184:NE2
0	pc	X:HIE:37:NE2	X:TYR:82:CE1
0	pc	X:LYS:302:NZ	X:TYR:303:CE1
0	pc	X:HID:693:ND1	X:HIE:184:CD2
0	pc	X:LYS:72:NZ	X:TYR:374:CE1
0	pc	X:HIE:62:ND1	X:PHE:63:CE1
0	pc	X:ARG:616:NH2	X:HID:581:CD2
0	pc	X:LYS:674:NZ	X:TYR:625:CE1
0	pc	X:ARG:148:NH2	X:PHE:162:CE1
0	pc	X:HID:602:NE2	X:TYR:424:CE1
0	pc	X:ARG:177:NH2	X:TYR:206:CE1
0	pc	X:ARG:669:NH1	X:PHE:4:CE1
0	pc	X:HIE:62:NE2	X:PHE:63:CE1
0	pc	X:ARG:93:NH2	X:PHE:63:CE1
0	pc	X:HIE:830:CD2	X:LYS:490:NZ
0	pc	X:ARG:351:NH1	X:PHE:181:CE1
0	pc	X:HIE:745:ND1	X:TYR:730:CE1
0	pc	X:ARG:261:NH1	X:HIE:810:CD2
0	pc	X:HIE:745:NE2	X:TYR:730:CE1
0	pc	X:HIE:769:ND1	X:TYR:765:CE1
0	pc	X:HIE:149:NE2	X:TYR:374:CE1
0	pc	X:HIE:723:CD2	X:HIE:745:NE2
0	pc	X:LYS:110:NZ	X:PHE:96:CE1
0	pc	X:ARG:8:NH1	X:PHE:725:CE1
0	pc	X:HID:693:CD2	X:HIE:184:ND1
0	pc	X:HIE:488:NE2	X:PHE:472:CE1
0	pc	X:ARG:53:NH1	X:HIE:149:CD2
0	pc	X:HID:252:ND1	X:TYR:297:CE1
0	pc	X:ARG:261:NH2	X:HIE:810:CD2
0	pc	X:LYS:514:NZ	X:TYR:510:CE1
0	pc	X:ARG:564:NH1	X:PHE:568:CE1
0	pc	X:HIE:692:NE2	X:HIE:745:CD2
0	pc	X:HIE:62:ND1	X:TYR:58:CE1
0	pc	X:ARG:53:NH1	X:TYR:75:CE1
0	pc	X:HIE:769:NE2	X:TYR:765:CE1
0	ps	X:PHE:205:CE1	X:TRP:180:CD2
0	ps	X:HID:693:CD2	X:HIE:184:CD2
0	ps	X:HIE:745:CD2	X:TYR:730:CE1
0	ps	X:PHE:647:CE1	X:TYR:685:CE1
0	ps	X:TYR:771:CE1	X:TYR:785:CE1
0	ts	X:PHE:4:CE1	X:TRP:750:CD2
0	ts	X:HIE:769:CD2	X:TYR:765:CE1
0	ts	X:PHE:275:CE1	X:TYR:292:CE1
0	hbbb	X:ARG:515:O	X:THR:519:N
0	hbbb	X:ARG:456:N	X:THR:452:O
0	hbss	X:ARG:614:NE	X:ASP:819:OD1
0	hbss	X:ARG:515:NH2	X:GLU:512:OE2
0	hbbb	X:ARG:122:O	X:GLU:126:N
0	hbbb	X:ILE:548:N	X:LEU:544:O
0	hbss	X:ARG:362:NE	X:GLU:359:OE1
0	hbbb	X:THR:609:O	X:VAL:595:N
0	hbsb	X:ASP:728:OD2	X:HIE:723:N
0	hbbb	X:ARG:154:N	X:LEU:150:O
0	hbbb	X:ASP:41:O	X:SER:112:N
0	hbss	X:ARG:238:NH1	X:ASP:220:OD1
0	hbbb	X:LEU:124:N	X:SER:120:O
0	hbbb	X:ARG:122:N	X:ILE:33:O
0	hbsb	X:GLN:273:NE2	X:THR:274:O
0	hbbb	X:LEU:496:N	X:TYR:493:O
0	hbbb	X:GLY:282:N	X:LEU:279:O
0	hbss	X:ARG:649:NH2	X:GLU:664:OE1
0	hbbb	X:GLN:814:O	X:LYS:588:N
0	hbbb	X:GLN:526:N	X:ILE:499:O
0	hbbb	X:ALA:438:N	X:ILE:502:O
0	hbss	X:ARG:362:NH1	X:ASN:366:ND2
0	hbss	X:ARG:267:NE	X:ASP:233:OD2
0	hbsb	X:ASP:578:OD2	X:VAL:579:N
0	hbsb	X:HIE:692:NE2	X:PRO:743:O
0	hbbb	X:GLY:706:O	X:GLY:709:N
0	hbsb	X:ARG:695:N	X:ASN:24:OD1
0	hbbb	X:PRO:136:O	X:VAL:140:N
0	hbbb	X:LEU:823:N	X:PRO:820:O
0	hbbb	X:LEU:541:N	X:SER:537:O
0	hbss	X:ASP:650:OD1	X:LYS:690:NZ
0	hbbb	X:CYS:443:N	X:GLN:440:O
0	hbbb	X:CYS:672:O	X:GLU:676:N
0	hbsb	X:MET:345:O	X:THR:349:OG1
0	hbbb	X:LYS:17:O	X:VAL:393:N
0	hbbb	X:ILE:646:O	X:LEU:575:N
0	hbbb	X:VAL:119:O	X:VAL:35:N
0	hbsb	X:LYS:336:O	X:SER:805:OG
0	hbsb	X:ASP:804:O	X:LYS:336:NZ
0	hbss	X:ARG:611:NH1	X:ASP:622:OD1
0	hbbb	X:ARG:669:O	X:ILE:673:N
0	hbsb	X:THR:387:OG1	X:TYR:25:O
0	hbbb	X:GLY:517:O	X:GLY:522:N
0	hbbb	X:LYS:247:O	X:VAL:328:N
0	hbbb	X:GLN:235:O	X:PHE:239:N
0	hbsb	X:THR:338:O	X:THR:342:OG1
0	hbsb	X:ARG:9:NH2	X:ASP:728:O
0	hbss	X:ARG:487:NE	X:GLU:483:OE1
0	hbss	X:ARG:107:NE	X:GLU:103:OE2
0	hbbb	X:ARG:649:O	X:VAL:688:N
0	hbbb	X:LEU:150:O	X:MET:153:N
0	hbbb	X:ARG:444:O	X:VAL:447:N
0	hbbb	X:GLN:766:N	X:ILE:762:O
0	hbbb	X:ARG:406:N	X:GLY:402:O
0	hbbb	X:ILE:434:O	X:LYS:474:N
0	hbsb	X:GLN:497:NE2	X:GLU:428:O
0	hbss	X:ASP:34:OD1	X:SER:120:OG
0	hbbb	X:ALA:433:N	X:LEU:498:O
0	hbbb	X:ALA:462:N	X:ILE:458:O
0	hbss	X:ARG:236:NH2	X:ASP:233:OD2
0	hbss	X:ASP:718:OD1	X:GLN:761:NE2
0	hbss	X:GLN:376:OE1	X:LYS:381:NZ
0	hbsb	X:PRO:712:O	X:THR:715:OG1
0	hbbb	X:GLY:813:N	X:ILE:811:O
0	hbsb	X:CYS:253:O	X:LYS:257:NZ
0	hbbb	X:TYR:82:N	X:VAL:74:O
0	hbbb	X:THR:83:O	X:TYR:36:N
0	hbbb	X:ASP:372:N	X:TYR:369:O
0	hbbb	X:ALA:824:N	X:GLN:821:O
0	hbss	X:TRP:416:NE1	X:TYR:401:OH
0	hbbb	X:LEU:455:N	X:PHE:451:O
0	hbbb	X:LEU:309:N	X:LEU:320:O
0	hbsb	X:SER:120:O	X:SER:139:OG
0	hbbb	X:ASP:518:O	X:HIE:830:N
0	hbss	X:ARG:160:NH1	X:GLU:654:OE2
0	hbbb	X:LEU:21:O	X:VAL:389:N
0	hbss	X:ARG:515:NH2	X:GLU:512:OE1
0	hbsb	X:ARG:9:NH2	X:GLU:726:O
0	hbbb	X:GLU:664:N	X:ILE:660:O
0	hbss	X:HIE:125:ND1	X:LYS:32:NZ
0	hbbb	X:ASP:819:O	X:GLN:821:N
0	hbss	X:THR:764:OG1	X:TYR:648:OH
0	hbsb	X:ASP:728:OD1	X:HIE:723:N
0	hbbb	X:CYS:672:O	X:LEU:675:N
0	hbsb	X:GLU:664:OE2	X:ILE:620:N
0	hbsb	X:LYS:589:NZ	X:PRO:583:O
0	hbsb	X:ARG:71:NH1	X:GLU:377:O
0	hbss	X:ARG:122:NE	X:ASP:34:OD1
0	hbsb	X:ASN:710:ND2	X:GLY:739:O
0	hbbb	X:LEU:789:N	X:TYR:785:O
0	hbbb	X:PHE:451:N	X:VAL:447:O
0	hbss	X:ASN:197:OD1	X:HIE:184:NE2
0	hbbb	X:CYS:471:N	X:TRP:432:O
0	hbbb	X:ARG:160:O	X:GLN:185:N
0	hbbb	X:TYR:730:O	X:VAL:717:N
0	hbbb	X:ILE:573:O	X:ILE:646:N
0	hbbb	X:ALA:462:O	X:PHE:423:N
0	hbbb	X:ALA:270:O	X:ALA:290:N
0	hbsb	X:LEU:448:O	X:THR:452:OG1
0	hbbb	X:ASN:412:N	X:THR:410:O
0	hbsb	X:ARG:238:NH2	X:LEU:219:O
0	hbsb	X:TYR:786:OH	X:VAL:772:N
0	hbbb	X:GLU:39:O	X:LYS:114:N
0	hbbb	X:ASN:425:N	X:ILE:555:O
0	hbbb	X:HIE:830:O	X:LEU:834:N
0	hbbb	X:GLU:807:N	X:LYS:241:O
0	hbsb	X:ASP:600:OD1	X:SER:604:N
0	hbss	X:HIE:488:ND1	X:THR:492:OG1
0	hbbb	X:GLN:467:N	X:ILE:429:O
0	hbsb	X:ASN:197:ND2	X:ASN:24:O
0	hbbb	X:GLN:331:O	X:TYR:206:N
0	hbbb	X:ALA:791:O	X:ARG:795:N
0	hbbb	X:ARG:236:N	X:THR:232:O
0	hbbb	X:ILE:592:N	X:THR:580:O
0	hbbb	X:ARG:49:O	X:ARG:53:N
0	hbss	X:ARG:614:NH2	X:ASP:819:OD2
0	hbbb	X:HIE:149:O	X:MET:153:N
0	hbss	X:ARG:107:NE	X:GLU:103:OE1
0	hbss	X:ARG:362:NH2	X:GLU:359:OE2
0	hbbb	X:ARG:795:O	X:LEU:798:N
0	hbsb	X:ASP:832:N	X:HIE:830:ND1
0	hbbb	X:GLY:682:N	X:THR:643:O
0	hbbb	X:LEU:196:N	X:PHE:26:O
0	hbbb	X:PHE:729:N	X:TYR:746:O
0	hbbb	X:ARG:53:O	X:GLU:57:N
0	hbbb	X:GLY:379:N	X:ILE:375:O
0	hbbb	X:THR:318:N	X:VAL:311:O
0	hbbb	X:LEU:309:O	X:LEU:320:N
0	hbsb	X:ALA:757:O	X:GLN:761:NE2
0	hbss	X:ARG:107:NH1	X:GLU:54:OE1
0	hbbb	X:CYS:216:O	X:ILE:221:N
0	hbsb	X:GLN:613:NE2	X:ILE:619:O
0	hbbb	X:LEU:749:N	X:TYR:685:O
0	hbsb	X:ASP:700:OD1	X:LYS:701:N
0	hbbb	X:LEU:143:N	X:SER:139:O
0	hbsb	X:ARG:148:NH1	X:GLN:185:O
0	hbss	X:ASP:578:OD2	X:LYS:690:NZ
0	hbsb	X:LYS:257:NZ	X:THR:251:O
0	hbbb	X:PHE:181:O	X:SER:164:N
0	hbss	X:ARG:487:NH1	X:GLU:483:OE1
0	hbbb	X:LYS:296:N	X:TYR:292:O
0	hbbb	X:VAL:530:O	X:VAL:534:N
0	hbbb	X:CYS:287:N	X:PHE:275:O
0	hbss	X:GLN:310:NE2	X:HIE:317:NE2
0	hbsb	X:ASP:718:O	X:THR:722:OG1
0	hbsb	X:GLU:759:N	X:THR:756:OG1
0	hbbb	X:LEU:503:N	X:VAL:528:O
0	hbbb	X:CYS:672:N	X:ILE:668:O
0	hbbb	X:CYS:287:O	X:PHE:275:N
0	hbss	X:ARG:160:NH1	X:GLU:654:OE1
0	hbbb	X:ASN:710:N	X:ILE:705:O
0	hbbb	X:CYS:768:N	X:THR:764:O
0	hbbb	X:ASP:622:O	X:MET:626:N
0	hbbb	X:GLN:633:N	X:GLU:629:O
0	hbbb	X:ARG:515:O	X:LEU:520:N
0	hbss	X:ASP:461:OD2	X:LYS:457:NZ
0	hbbb	X:MET:464:N	X:SER:459:O
0	hbbb	X:CYS:253:N	X:VAL:250:O
0	hbbb	X:GLN:659:O	X:HIE:662:N
0	hbsb	X:PHE:640:N	X:THR:638:OG1
0	hbsb	X:ASP:372:OD2	X:ILE:375:N
0	hbbb	X:GLN:357:O	X:SER:361:N
0	hbss	X:ARG:222:NH2	X:GLU:217:OE1
0	hbbb	X:GLN:828:N	X:LYS:825:O
0	hbbb	X:PHE:568:N	X:SER:565:O
0	hbbb	X:LYS:365:N	X:SER:361:O
0	hbbb	X:ARG:258:N	X:MET:256:O
0	hbbb	X:ALA:594:O	X:ASP:578:N
0	hbbb	X:ALA:782:O	X:TYR:785:N
0	hbbb	X:ASP:600:O	X:HID:602:N
0	hbbb	X:HIE:488:N	X:PRO:484:O
0	hbbb	X:ASP:670:N	X:LEU:666:O
0	hbbb	X:GLY:714:N	X:THR:715:N
0	hbbb	X:ARG:362:O	X:ASN:366:N
0	hbbb	X:SER:624:O	X:VAL:627:N
0	hbbb	X:HIE:62:O	X:LYS:64:N
0	hbsb	X:ASN:197:ND2	X:HID:693:O
0	hbss	X:HIE:769:NE2	X:TYR:765:OH
0	hbbb	X:GLN:400:O	X:ILE:558:N
0	hbsb	X:ARG:691:O	X:GLN:689:NE2
0	hbbb	X:ASN:197:N	X:SER:186:O
0	hbss	X:GLU:388:OE2	X:LYS:20:NZ
0	hbsb	X:ARG:148:NH2	X:ARG:160:O
0	hbbb	X:PHE:727:O	X:VAL:748:N
0	hbsb	X:GLU:621:O	X:TYR:663:OH
0	hbbb	X:ASP:29:N	X:LYS:381:O
0	hbbb	X:THR:203:N	X:TRP:180:O
0	hbbb	X:CYS:732:O	X:THR:715:N
0	hbbb	X:MET:59:N	X:VAL:56:O
0	hbbb	X:ARG:148:N	X:ASP:144:O
0	hbsb	X:ASN:405:ND2	X:GLY:420:O
0	hbbb	X:GLN:291:N	X:THR:288:O
0	hbsb	X:GLN:132:NE2	X:SER:130:O
0	hbbb	X:ALA:367:N	X:LEU:363:O
0	hbss	X:ARG:362:NH2	X:GLU:359:OE1
0	hbbb	X:MET:485:N	X:VAL:482:O
0	hbbb	X:THR:775:O	X:TRP:416:N
0	hbbb	X:PRO:48:O	X:VAL:51:N
0	hbbb	X:ALA:409:N	X:LEU:399:O
0	hbsb	X:ALA:601:O	X:ARG:564:NH1
0	hbbb	X:GLN:357:O	X:ILE:360:N
0	hbsb	X:ARG:93:O	X:SER:112:OG
0	hbss	X:THR:694:OG1	X:TYR:25:OH
0	hbbb	X:ARG:487:O	X:LYS:490:N
0	hbss	X:ARG:614:NH1	X:GLU:621:OE1
0	hbbb	X:ILE:429:N	X:PRO:465:O
0	hbbb	X:LYS:17:N	X:VAL:393:O
0	hbbb	X:ARG:605:O	X:MET:599:N
0	hbss	X:ARG:93:NH2	X:ASP:95:OD1
0	hbss	X:GLU:703:OE2	X:LYS:17:NZ
0	hbss	X:ASN:753:ND2	X:THR:684:OG1
0	hbsb	X:LEU:455:O	X:SER:459:OG
0	hbsb	X:HIE:797:NE2	X:LYS:514:O
0	hbbb	X:ALA:791:N	X:ARG:788:O
0	hbbb	X:TYR:747:O	X:VAL:687:N
0	hbbb	X:LEU:124:O	X:LEU:128:N
0	hbbb	X:ARG:793:N	X:LEU:789:O
0	hbbb	X:LEU:277:N	X:VAL:285:O
0	hbbb	X:ARG:107:N	X:GLY:104:O
0	hbbb	X:PHE:63:O	X:PHE:68:N
0	hbbb	X:ALA:353:O	X:GLN:357:N
0	hbbb	X:LYS:347:N	X:SER:343:O
0	hbbb	X:GLY:478:O	X:SER:481:N
0	hbsb	X:ALA:407:N	X:ASN:405:OD1
0	hbsb	X:ASN:80:N	X:ASP:76:OD2
0	hbbb	X:THR:83:N	X:TYR:36:O
0	hbbb	X:ARG:9:N	X:PHE:725:O
0	hbbb	X:LEU:763:O	X:LEU:767:N
0	hbbb	X:ALA:671:O	X:LEU:675:N
0	hbbb	X:ILE:346:O	X:THR:349:N
0	hbbb	X:GLY:553:N	X:VAL:550:O
0	hbbb	X:ALA:794:O	X:LEU:798:N
0	hbbb	X:ASN:264:N	X:GLN:310:O
0	hbbb	X:GLY:714:O	X:LEU:394:N
0	hbsb	X:LYS:72:NZ	X:PRO:373:O
0	hbbb	X:ARG:628:O	X:ILE:632:N
0	hbbb	X:ILE:33:N	X:PRO:31:O
0	hbss	X:ARG:160:NH2	X:GLU:654:OE1
0	hbss	X:ARG:107:NH2	X:GLU:103:OE2
0	hbbb	X:PRO:781:O	X:TYR:785:N
0	hbsb	X:ASN:549:OD1	X:ILE:427:N
0	hbbb	X:ALA:117:O	X:HIE:37:N
0	hbbb	X:PHE:181:N	X:SER:164:O
0	hbsb	X:SER:598:OG	X:SER:604:N
0	hbbb	X:CYS:308:O	X:THR:266:N
0	hbbb	X:ASN:543:O	X:LYS:547:N
0	hbbb	X:ALA:435:N	X:ILE:500:O
0	hbsb	X:HID:581:ND1	X:PRO:582:O
0	hbbb	X:ASP:453:O	X:LYS:457:N
0	hbsb	X:THR:83:OG1	X:THR:85:O
0	hbss	X:ASP:751:OD1	X:THR:684:OG1
0	hbbb	X:ASP:600:N	X:SER:598:O
0	hbbb	X:GLU:759:N	X:THR:756:O
0	hbbb	X:LEU:631:O	X:PHE:634:N
0	hbbb	X:ARG:788:N	X:TYR:785:O
0	hbbb	X:THR:609:N	X:VAL:595:O
0	hbbb	X:ARG:776:N	X:CYS:774:O
0	hbsb	X:ASN:24:ND2	X:ILE:198:O
0	hbbb	X:ILE:67:N	X:PHE:63:O
0	hbss	X:GLU:726:OE1	X:TYR:747:OH
0	hbbb	X:ILE:346:N	X:SER:343:O
0	hbbb	X:PHE:634:O	X:SER:637:N
0	hbss	X:GLU:388:OE1	X:LYS:20:NZ
0	hbbb	X:ASN:450:O	X:GLN:454:N
0	hbbb	X:PRO:538:O	X:SER:542:N
0	hbbb	X:ASN:326:N	X:GLU:249:O
0	hbss	X:ARG:267:NH2	X:ASP:233:OD2
0	hbbb	X:VAL:530:O	X:VAL:533:N
0	hbss	X:GLU:242:OE2	X:TYR:206:OH
0	hbsb	X:LYS:257:O	X:LYS:259:NZ
0	hbsb	X:SER:733:OG	X:VAL:778:O
0	hbbb	X:LYS:193:N	X:MET:191:O
0	hbbb	X:ARG:236:O	X:THR:240:N
0	hbsb	X:ARG:773:O	X:ASN:543:ND2
0	hbbb	X:ARG:487:O	X:ASN:491:N
0	hbbb	X:ALA:367:N	X:MET:364:O
0	hbbb	X:PHE:647:N	X:THR:684:O
0	hbbb	X:ARG:695:O	X:ASN:24:N
0	hbbb	X:LYS:110:N	X:LYS:43:O
0	hbsb	X:GLN:497:OE1	X:LYS:430:N
0	hbss	X:GLN:828:OE1	X:LYS:825:NZ
0	hbbb	X:GLU:629:N	X:TYR:625:O
0	hbbb	X:ASN:549:O	X:GLY:554:N
0	hbss	X:GLU:217:OE2	X:LYS:207:NZ
0	hbsb	X:GLU:323:OE1	X:LYS:302:N
0	hbss	X:ARG:695:NE	X:ASP:199:OD2
0	hbbb	X:ALA:787:N	X:PRO:783:O
0	hbbb	X:MET:345:O	X:THR:349:N
0	hbbb	X:MET:215:O	X:VAL:218:N
0	hbsb	X:ASN:80:N	X:ASP:76:OD1
0	hbbb	X:ALA:127:O	X:SER:130:N
0	hbbb	X:ASN:412:O	X:VAL:415:N
0	hbbb	X:THR:338:O	X:THR:342:N
0	hbbb	X:VAL:509:O	X:VAL:513:N
0	hbbb	X:ILE:81:O	X:TYR:38:N
0	hbbb	X:ILE:762:O	X:TYR:765:N
0	hbbb	X:PHE:634:O	X:THR:638:N
0	hbbb	X:LYS:490:N	X:PHE:486:O
0	hbbb	X:ARG:406:N	X:ASN:405:N
0	hbbb	X:ALA:667:N	X:TYR:663:O
0	hbbb	X:GLN:831:O	X:THR:833:N
0	hbbb	X:LEU:246:O	X:VAL:262:N
0	hbss	X:ARG:107:NH2	X:GLU:103:OE1
0	hbbb	X:GLU:217:N	X:PHE:214:O
0	hbbb	X:ARG:793:O	X:TYR:796:N
0	hbsb	X:GLN:185:NE2	X:MET:147:O
0	hbbb	X:ALA:787:O	X:ALA:791:N
0	hbbb	X:GLN:563:N	X:VAL:560:O
0	hbbb	X:ARG:188:O	X:MET:195:N
0	hbsb	X:SER:591:O	X:THR:593:OG1
0	hbbb	X:ALA:476:N	X:CYS:436:O
0	hbsb	X:ASP:417:O	X:LYS:421:NZ
0	hbbb	X:LEU:306:N	X:TYR:303:O
0	hbss	X:ARG:444:NE	X:GLU:446:OE1
0	hbbb	X:GLN:766:O	X:THR:770:N
0	hbbb	X:PRO:712:O	X:THR:715:N
0	hbbb	X:LEU:623:O	X:VAL:627:N
0	hbbb	X:LEU:823:O	X:VAL:827:N
0	hbbb	X:LEU:630:O	X:PHE:634:N
0	hbss	X:ARG:616:NE	X:GLU:618:OE2
0	hbss	X:ARG:122:NH2	X:ASP:34:OD1
0	hbsb	X:MET:123:N	X:SER:120:OG
0	hbss	X:ARG:50:NE	X:GLU:54:OE2
0	hbbb	X:ASP:355:O	X:GLU:359:N
0	hbbb	X:ILE:660:O	X:TYR:663:N
0	hbsb	X:GLN:132:N	X:SER:130:OG
0	hbbb	X:ASP:758:O	X:ILE:762:N
0	hbss	X:ARG:267:NH2	X:ASP:233:OD1
0	hbbb	X:GLN:633:O	X:LYS:636:N
0	hbbb	X:HID:252:N	X:VAL:324:O
0	hbsb	X:LEU:521:O	X:LYS:490:NZ
0	hbsb	X:ARG:53:NH2	X:ASP:76:O
0	hbbb	X:LYS:531:O	X:LYS:535:N
0	hbbb	X:LEU:731:N	X:SER:744:O
0	hbbb	X:GLN:539:O	X:SER:542:N
0	hbss	X:ASP:225:OD1	X:LYS:229:NZ
0	hbbb	X:GLN:613:N	X:SER:591:O
0	hbsb	X:ASP:751:OD2	X:PHE:755:N
0	hbsb	X:CYS:471:O	X:TYR:493:OH
0	hbbb	X:LYS:365:O	X:SER:368:N
0	hbbb	X:GLU:512:O	X:VAL:516:N
0	hbbb	X:LEU:448:O	X:THR:452:N
0	hbsb	X:ARG:8:NH2	X:GLY:131:O
0	hbbb	X:GLN:5:N	X:VAL:3:O
0	hbss	X:GLU:377:OE2	X:LYS:72:NZ
0	hbss	X:GLU:27:OE1	X:LYS:383:NZ
0	hbsb	X:ALA:601:O	X:ARG:564:NH2
0	hbbb	X:ALA:142:O	X:VAL:145:N
0	hbbb	X:ASN:543:N	X:THR:540:O
0	hbbb	X:ALA:407:O	X:TYR:401:N
0	hbbb	X:ILE:555:O	X:TYR:424:N
0	hbbb	X:LEU:22:N	X:PHE:697:O
0	hbsb	X:ARG:261:NH1	X:GLY:245:O
0	hbbb	X:ILE:360:O	X:MET:364:N
0	hbsb	X:GLN:400:NE2	X:TYR:401:N
0	hbsb	X:ARG:9:NH2	X:HIE:723:O
0	hbbb	X:THR:387:N	X:TYR:25:O
0	hbbb	X:GLU:377:N	X:TYR:374:O
0	hbss	X:ARG:616:NH1	X:GLU:618:OE2
0	hbsb	X:SER:744:OG	X:SER:779:O
0	hbss	X:ARG:695:NE	X:ASP:199:OD1
0	hbbb	X:ASP:199:N	X:HIE:184:O
0	hbbb	X:GLU:126:O	X:SER:130:N
0	hbss	X:GLU:178:OE1	X:TRP:180:NE1
0	hbbb	X:GLY:245:N	X:VAL:262:O
0	hbss	X:ARG:351:NE	X:ASP:355:OD1
0	hbbb	X:ALA:433:O	X:ILE:500:N
0	hbss	X:ARG:614:NH1	X:GLN:617:OE1
0	hbbb	X:ASP:586:O	X:GLY:813:N
0	hbbb	X:ARG:487:N	X:GLU:483:O
0	hbsb	X:GLN:357:O	X:SER:361:OG
0	hbbb	X:GLN:613:O	X:SER:591:N
0	hbbb	X:ILE:620:O	X:LEU:623:N
0	hbsb	X:GLN:235:N	X:THR:232:OG1
0	hbbb	X:GLN:761:O	X:TYR:765:N
0	hbbb	X:ALA:350:N	X:ILE:346:O
0	hbbb	X:ILE:81:N	X:TYR:38:O
0	hbbb	X:LEU:631:N	X:VAL:627:O
0	hbsb	X:ARG:605:NH1	X:GLY:553:O
0	hbsb	X:GLN:331:NE2	X:VAL:328:O
0	hbss	X:ARG:419:NE	X:ASP:417:OD2
0	hbbb	X:LEU:21:N	X:VAL:389:O
0	hbsb	X:CYS:443:O	X:TYR:475:OH
0	hbbb	X:ALA:353:O	X:ARG:356:N
0	hbbb	X:ASP:199:O	X:HIE:184:N
0	hbss	X:ASP:728:OD2	X:HIE:745:NE2
0	hbsb	X:ASN:52:ND2	X:CYS:47:O
0	hbbb	X:ASN:543:N	X:GLN:539:O
0	hbsb	X:ARG:9:NH1	X:ASP:728:N
0	hbbb	X:GLU:242:N	X:PHE:239:O
0	hbbb	X:ALA:270:N	X:LEU:306:O
0	hbss	X:GLU:27:OE2	X:LYS:193:NZ
0	hbsb	X:GLN:497:OE1	X:VAL:431:N
0	hbss	X:THR:694:OG1	X:TYR:730:OH
0	hbbb	X:ILE:89:N	X:LEU:87:O
0	hbss	X:ARG:616:NE	X:GLU:618:OE1
0	hbbb	X:CYS:545:N	X:LEU:541:O
0	hbbb	X:ARG:456:N	X:ASP:453:O
0	hbbb	X:GLN:633:O	X:SER:637:N
0	hbbb	X:ASN:450:N	X:GLU:446:O
0	hbbb	X:HID:272:N	X:PRO:269:O
0	hbsb	X:GLU:323:OE1	X:TYR:303:N
0	hbbb	X:HIE:803:O	X:SER:805:N
0	hbsb	X:ARG:268:NH1	X:HID:272:O
0	hbsb	X:HID:272:N	X:SER:271:OG
0	hbbb	X:ASP:233:O	X:VAL:237:N
0	hbbb	X:ARG:669:N	X:LEU:665:O
0	hbsb	X:ASP:372:OD2	X:TYR:374:N
0	hbbb	X:MET:194:O	X:VAL:28:N
0	hbbb	X:GLU:167:O	X:TYR:169:N
0	hbbb	X:ASN:52:O	X:VAL:55:N
0	hbsb	X:ASN:753:ND2	X:GLY:682:O
0	hbbb	X:ARG:332:O	X:ILE:334:N
0	hbbb	X:GLU:358:N	X:PRO:354:O
0	hbbb	X:GLU:39:N	X:LYS:114:O
0	hbsb	X:ASN:753:N	X:ASP:751:OD1
0	hbss	X:ARG:649:NE	X:GLU:664:OE2
0	hbbb	X:VAL:56:O	X:VAL:60:N
0	hbbb	X:THR:288:O	X:TYR:292:N
0	hbbb	X:ALA:204:O	X:CYS:333:N
0	hbbb	X:CYS:436:N	X:LYS:474:O
0	hbbb	X:PHE:486:N	X:VAL:482:O
0	hbbb	X:ALA:142:N	X:SER:139:O
0	hbsb	X:LYS:551:NZ	X:THR:525:O
0	hbsb	X:HIE:692:ND1	X:THR:694:N
0	hbbb	X:ASN:720:O	X:THR:722:N
0	hbbb	X:ALA:566:O	X:GLN:570:N
0	hbsb	X:GLY:585:O	X:LYS:589:NZ
0	hbbb	X:GLN:291:O	X:GLN:295:N
0	hbbb	X:MET:345:N	X:THR:342:O
0	hbbb	X:ILE:721:N	X:THR:719:O
0	hbsb	X:ARG:742:NH2	X:HIE:692:O
0	hbbb	X:GLY:182:O	X:SER:201:N
0	hbbb	X:GLY:682:O	X:ILE:645:N
0	hbbb	X:VAL:51:O	X:VAL:55:N
0	hbbb	X:LEU:143:O	X:MET:147:N
0	hbbb	X:GLU:213:O	X:GLU:217:N
0	hbbb	X:ARG:392:N	X:THR:716:O
0	hbsb	X:ARG:268:O	X:THR:266:OG1
0	hbbb	X:CYS:263:N	X:GLN:310:O
0	hbbb	X:ARG:50:O	X:GLU:54:N
0	hbbb	X:GLU:359:O	X:LEU:363:N
0	hbbb	X:ILE:33:O	X:TRP:121:N
0	hbsb	X:HIE:488:O	X:THR:492:OG1
0	hbsb	X:ASP:76:OD1	X:LYS:78:N
0	hbbb	X:ASP:670:O	X:LYS:674:N
0	hbbb	X:TYR:82:O	X:VAL:74:N
0	hbbb	X:ILE:645:O	X:THR:684:N
0	hbbb	X:ALA:667:O	X:ALA:671:N
0	hbbb	X:THR:203:O	X:TRP:180:N
0	hbsb	X:LYS:241:O	X:LYS:335:NZ
0	hbsb	X:LEU:87:N	X:TYR:38:OH
0	hbbb	X:GLU:54:O	X:TYR:58:N
0	hbbb	X:VAL:119:N	X:VAL:35:O
0	hbbb	X:ALA:190:N	X:ARG:188:O
0	hbbb	X:CYS:607:N	X:GLY:597:O
0	hbss	X:GLU:39:OE1	X:LYS:114:NZ
0	hbbb	X:GLN:341:O	X:MET:345:N
0	hbbb	X:GLU:178:N	X:PHE:205:O
0	hbbb	X:CYS:732:N	X:THR:715:O
0	hbss	X:ARG:695:NH2	X:ASP:199:OD2
0	hbbb	X:ALA:794:N	X:VAL:790:O
0	hbbb	X:ALA:566:O	X:GLN:569:N
0	hbbb	X:ALA:699:N	X:LYS:20:O
0	hbbb	X:ARG:406:N	X:GLY:403:O
0	hbbb	X:GLN:376:O	X:GLY:379:N
0	hbss	X:ASP:578:OD1	X:LYS:690:NZ
0	hbsb	X:GLN:539:N	X:SER:537:OG
0	hbsb	X:HIE:734:N	X:SER:733:OG
0	hbbb	X:ARG:107:O	X:THR:99:N
0	hbbb	X:ARG:628:N	X:TYR:625:O
0	hbbb	X:ARG:392:O	X:THR:716:N
0	hbsb	X:GLN:341:OE1	X:THR:338:N
0	hbbb	X:ARG:611:O	X:THR:593:N
0	hbsb	X:ARG:392:NH1	X:VAL:15:O
0	hbbb	X:LEU:322:N	X:PRO:307:O
0	hbbb	X:ALA:594:N	X:ASP:578:O
0	hbbb	X:LEU:544:N	X:THR:540:O
0	hbsb	X:ARG:754:N	X:ASP:751:OD2
0	hbsb	X:LEU:760:O	X:THR:764:OG1
0	hbss	X:ARG:419:NH2	X:ASP:417:OD2
0	hbss	X:ASP:600:OD2	X:SER:598:OG
0	hbbb	X:GLU:97:N	X:PHE:109:O
0	hbbb	X:ARG:188:N	X:MET:195:O
0	hbbb	X:ARG:515:N	X:GLU:512:O
0	hbss	X:GLU:242:OE2	X:LYS:335:NZ
0	hbbb	X:TYR:786:O	X:VAL:790:N
0	hbsb	X:ASN:556:ND2	X:VAL:772:O
0	hbbb	X:LEU:731:O	X:SER:733:N
0	hbbb	X:TRP:121:N	X:VAL:119:O
0	hbss	X:LYS:514:NZ	X:THR:525:OG1
0	hbsb	X:GLN:2:OE1	X:PHE:4:N
0	hbbb	X:ARG:564:N	X:PRO:561:O
0	hbbb	X:THR:836:O	X:TYR:838:N
0	hbsb	X:GLN:331:NE2	X:LYS:247:O
0	hbbb	X:ALA:23:O	X:TYR:25:N
0	hbsb	X:ARG:9:NH2	X:ASP:728:N
0	hbbb	X:TYR:260:N	X:VAL:248:O
0	hbsb	X:ASP:76:OD1	X:LYS:79:N
0	hbbb	X:ASP:144:N	X:VAL:140:O
0	hbsb	X:SER:139:O	X:TRP:121:NE1
0	hbbb	X:LEU:631:O	X:TYR:635:N
0	hbbb	X:ASN:264:O	X:GLN:310:N
0	hbbb	X:ALA:348:N	X:THR:344:O
0	hbss	X:ASP:670:OD2	X:LYS:674:NZ
0	hbbb	X:ASN:197:O	X:SER:186:N
0	hbbb	X:HIE:125:O	X:VAL:129:N
0	hbbb	X:ALA:127:N	X:MET:123:O
0	hbbb	X:PRO:321:O	X:VAL:324:N
0	hbbb	X:SER:161:O	X:VAL:158:N
0	hbss	X:ASP:385:OD2	X:LYS:365:NZ
0	hbbb	X:MET:59:O	X:PHE:63:N
0	hbsb	X:ASN:710:ND2	X:GLY:736:O
0	hbbb	X:ALA:784:N	X:PRO:781:O
0	hbss	X:ASP:804:OD1	X:LYS:336:NZ
0	hbbb	X:LEU:521:N	X:VAL:516:O
0	hbbb	X:CYS:768:N	X:TYR:765:O
0	hbsb	X:ARG:406:O	X:GLN:400:NE2
0	hbss	X:ASP:758:OD1	X:THR:14:OG1
0	hbbb	X:LEU:299:N	X:PHE:293:O
0	hbbb	X:ASP:95:O	X:VAL:111:N
0	hbbb	X:ASP:41:N	X:SER:112:O
0	hbss	X:ARG:649:NH2	X:GLU:664:OE2
0	hbss	X:ARG:93:NE	X:ASP:95:OD2
0	hbbb	X:ARG:456:O	X:LYS:460:N
0	hbbb	X:GLN:569:N	X:SER:565:O
0	hbbb	X:TYR:730:N	X:VAL:717:O
0	hbsb	X:ARG:564:NH1	X:HID:602:O
0	hbss	X:ASP:832:OD1	X:LYS:490:NZ
0	hbbb	X:GLY:463:N	X:SER:459:O
0	hbss	X:GLU:703:OE1	X:LYS:17:NZ
0	hbbb	X:ARG:362:N	X:GLU:359:O
0	hbss	X:ASN:80:OD1	X:HIE:37:NE2
0	hbbb	X:ALA:511:N	X:PRO:508:O
0	hbss	X:GLN:613:OE1	X:GLN:617:NE2
0	hbss	X:ARG:148:NH1	X:ASP:144:OD1
0	hbsb	X:ARG:148:NH2	X:GLN:185:O
0	hbbb	X:ASN:720:O	X:MET:191:N
0	hbsb	X:ILE:133:N	X:SER:130:OG
0	hbsb	X:ARG:419:O	X:LYS:421:NZ
0	hbsb	X:ASP:461:O	X:GLN:422:NE2
0	hbbb	X:ASN:532:N	X:GLN:529:O
0	hbbb	X:ASN:326:O	X:GLU:249:N
0	hbbb	X:ILE:592:O	X:THR:580:N
0	hbsb	X:ARG:754:N	X:ASP:751:OD1
0	hbss	X:ARG:419:NH2	X:ASP:417:OD1
0	hbsb	X:ASP:650:OD2	X:GLY:651:N
0	hbbb	X:ALA:142:N	X:GLU:138:O
0	hbbb	X:ARG:795:N	X:PHE:792:O
0	hbbb	X:GLY:414:O	X:SER:777:N
0	hbbb	X:ARG:93:N	X:ILE:113:O
0	hbbb	X:GLU:178:O	X:PHE:205:N
0	hbbb	X:ASP:385:N	X:LYS:383:O
0	hbbb	X:LYS:110:O	X:LYS:43:N
0	hbbb	X:CYS:732:O	X:GLY:714:N
0	hbbb	X:ALA:757:O	X:GLN:761:N
0	hbbb	X:ASP:220:N	X:CYS:216:O
0	hbsb	X:ASP:718:OD1	X:GLY:13:N
0	hbbb	X:LEU:503:O	X:VAL:530:N
0	hbbb	X:GLY:517:O	X:MET:523:N
0	hbbb	X:ALA:782:N	X:LEU:767:O
0	hbss	X:ARG:222:NH1	X:GLU:213:OE2
0	hbbb	X:ASN:556:O	X:TYR:424:N
0	hbbb	X:GLY:463:N	X:LYS:460:O
0	hbbb	X:ASP:752:N	X:ILE:683:O
0	hbbb	X:PHE:162:N	X:PHE:183:O
0	hbbb	X:ALA:824:N	X:PRO:820:O
0	hbbb	X:PHE:163:N	X:THR:156:O
0	hbbb	X:LYS:79:O	X:VAL:40:N
0	hbbb	X:LEU:371:N	X:SER:368:O
0	hbbb	X:ARG:93:O	X:ILE:113:N
0	hbss	X:ASP:29:OD2	X:LYS:193:NZ
0	hbbb	X:LEU:455:O	X:SER:459:N
0	hbbb	X:HIE:769:N	X:TYR:765:O
0	hbbb	X:ASN:816:N	X:GLN:814:O
0	hbbb	X:ALA:511:O	X:ARG:515:N
0	hbsb	X:GLN:235:OE1	X:THR:232:N
0	hbbb	X:SER:161:N	X:VAL:158:O
0	hbbb	X:GLN:442:N	X:PRO:439:O
0	hbsb	X:ASP:518:O	X:THR:833:OG1
0	hbbb	X:TYR:260:O	X:VAL:248:N
0	hbsb	X:GLY:468:O	X:TRP:432:NE1
0	hbbb	X:ARG:704:N	X:LYS:701:O
0	hbbb	X:VAL:501:O	X:VAL:528:N
0	hbbb	X:GLY:505:N	X:LEU:503:O
0	hbbb	X:ARG:148:N	X:VAL:145:O
0	hbsb	X:GLN:235:N	X:SER:234:OG
0	hbbb	X:PHE:163:O	X:THR:156:N
0	hbbb	X:GLN:283:O	X:LEU:279:N
0	hbsb	X:THR:775:OG1	X:TRP:416:O
0	hbbb	X:ASN:491:N	X:HIE:488:O
0	hbbb	X:GLY:576:O	X:VAL:596:N
0	hbbb	X:PHE:568:N	X:VAL:567:N
0	hbbb	X:ASP:518:N	X:LYS:514:O
0	hbss	X:ASN:326:OD1	X:THR:251:OG1
0	hbss	X:ARG:392:NH2	X:GLN:761:OE1
0	hbbb	X:GLN:273:N	X:PRO:269:O
0	hbsb	X:ARG:793:NH1	X:TYR:838:O
0	hbbb	X:ILE:502:O	X:PHE:437:N
0	hbbb	X:ASN:52:O	X:VAL:56:N
0	hbbb	X:GLY:391:O	X:ILE:19:N
0	hbss	X:GLN:310:NE2	X:HIE:317:ND1
0	hbbb	X:ALA:822:O	X:ALA:826:N
0	hbsb	X:HIE:149:ND1	X:TYR:75:N
0	hbsb	X:ASP:600:OD2	X:SER:604:N
0	hbbb	X:TRP:750:O	X:TYR:685:N
0	hbbb	X:GLY:517:N	X:VAL:513:O
0	hbbb	X:HIE:37:O	X:LEU:116:N
0	hbbb	X:ASP:372:O	X:GLN:376:N
0	hbbb	X:MET:59:N	X:VAL:55:O
0	hbbb	X:GLN:454:O	X:ILE:458:N
0	hbbb	X:ARG:148:O	X:SER:152:N
0	hbbb	X:PHE:293:O	X:TYR:297:N
0	hbbb	X:ASP:461:N	X:LYS:457:O
0	hbbb	X:PHE:729:O	X:TYR:746:N
0	hbbb	X:GLN:497:N	X:VAL:431:O
0	hbbb	X:ALA:151:O	X:TYR:155:N
0	hbsb	X:HIE:803:NE2	X:LEU:337:O
0	hbbb	X:ALA:190:N	X:LYS:193:O
0	hbbb	X:GLN:689:N	X:HIE:745:O
0	hbbb	X:ARG:261:O	X:GLY:312:N
0	hbbb	X:ARG:362:N	X:GLU:358:O
0	hbbb	X:MET:215:N	X:VAL:211:O
0	hbss	X:GLN:278:NE2	X:THR:284:OG1
0	hbss	X:ARG:222:NH1	X:GLU:213:OE1
0	hbss	X:GLU:249:OE2	X:LYS:259:NZ
0	hbbb	X:ALA:117:N	X:HIE:37:O
0	hbbb	X:GLN:422:O	X:GLY:402:N
0	hbbb	X:PRO:304:O	X:SER:271:N
0	hbbb	X:GLN:273:N	X:HID:272:N
0	hbbb	X:ILE:375:O	X:ILE:380:N
0	hbsb	X:ASN:264:OD1	X:VAL:265:N
0	hbbb	X:ILE:346:N	X:THR:342:O
0	hbss	X:ASP:453:OD2	X:LYS:449:NZ
0	hbbb	X:THR:833:O	X:THR:836:N
0	hbbb	X:ASN:549:O	X:GLY:553:N
0	hbsb	X:ASN:24:ND2	X:HID:693:O
0	hbss	X:ARG:222:NH2	X:GLU:213:OE2
0	hbss	X:GLU:664:OE1	X:TYR:685:OH
0	hbsb	X:ASN:370:O	X:GLN:376:NE2
0	hbbb	X:ILE:243:O	X:LEU:246:N
0	hbsb	X:SER:624:OG	X:TYR:625:N
0	hbss	X:ASN:298:OD1	X:LYS:294:NZ
0	hbbb	X:HIE:662:N	X:PRO:658:O
0	hbsb	X:ARG:50:NH1	X:MET:153:O
0	hbbb	X:ALA:350:N	X:LYS:347:O
0	hbbb	X:ASN:80:O	X:ASP:76:N
0	hbss	X:GLU:676:OE2	X:LYS:641:NZ
0	hbbb	X:THR:638:N	X:TYR:635:O
0	hbbb	X:LEU:657:O	X:LEU:661:N
0	hbbb	X:LEU:760:N	X:THR:756:O
0	hbbb	X:GLN:209:N	X:LYS:207:O
0	hbbb	X:ILE:398:O	X:VAL:560:N
0	hbsb	X:GLN:814:NE2	X:GLY:817:O
0	hbbb	X:ASP:800:N	X:LEU:798:O
0	hbbb	X:ARG:628:N	X:SER:624:O
0	hbbb	X:ALA:601:N	X:HID:602:N
0	hbbb	X:GLN:821:O	X:LYS:825:N
0	hbbb	X:GLN:61:O	X:LYS:64:N
0	hbss	X:ARG:793:NH1	X:ASP:518:OD2
0	hbbb	X:LYS:547:O	X:LYS:551:N
0	hbbb	X:ASN:549:N	X:CYS:545:O
0	hbss	X:ARG:616:NH1	X:GLU:618:OE1
0	hbbb	X:GLU:676:O	X:TYR:679:N
0	hbbb	X:ALA:353:N	X:SER:708:O
0	hbss	X:ARG:515:NE	X:GLU:512:OE2
0	hbss	X:ASN:370:OD1	X:GLN:376:NE2
0	hbsb	X:ARG:793:NH2	X:TYR:838:O
0	hbbb	X:ASN:298:N	X:LYS:294:O
0	hbbb	X:GLY:505:O	X:THR:507:N
0	hbsb	X:LYS:64:NZ	X:PHE:68:O
0	hbss	X:GLN:761:OE1	X:THR:716:OG1
0	hbss	X:ARG:177:NH2	X:GLU:242:OE1
0	hbbb	X:CYS:325:O	X:VAL:211:N
0	hbbb	X:GLY:414:N	X:PRO:411:O
0	hbbb	X:ARG:356:N	X:SER:352:O
0	hbbb	X:ALA:577:O	X:ASP:650:N
0	hbbb	X:ARG:356:O	X:ILE:360:N
0	hbbb	X:ARG:649:N	X:ILE:686:O
0	hbbb	X:GLU:445:O	X:LYS:449:N
0	hbbb	X:ASP:700:O	X:GLU:703:N
0	hbbb	X:ALA:435:O	X:ILE:502:N
0	hbbb	X:PHE:574:O	X:SER:598:N
0	hbss	X:ARG:93:NH2	X:ASP:95:OD2
0	hbbb	X:GLN:273:O	X:VAL:289:N
0	hbbb	X:ARG:238:N	X:SER:234:O
0	hbsb	X:ARG:356:NH1	X:VAL:200:O
0	hbbb	X:PHE:162:O	X:PHE:183:N
0	hbbb	X:GLY:182:N	X:SER:201:O
0	hbsb	X:PRO:642:O	X:TYR:679:OH
0	hbbb	X:ALA:784:O	X:ARG:788:N
0	hbss	X:SER:234:OG	X:THR:232:OG1
0	hbbb	X:LEU:731:O	X:SER:744:N
0	hbbb	X:ILE:686:N	X:PHE:647:O
0	hbsb	X:ARG:605:N	X:ASP:600:OD2
0	hbss	X:ASP:453:OD1	X:LYS:449:NZ
0	hbbb	X:LEU:760:O	X:THR:764:N
0	hbbb	X:ILE:548:O	X:LEU:552:N
0	hbbb	X:ALA:479:O	X:VAL:482:N
0	hbbb	X:ARG:644:N	X:PRO:571:O
0	hbss	X:ARG:222:NH2	X:GLU:213:OE1
0	hbbb	X:HIE:125:N	X:TRP:121:O
0	hbbb	X:GLY:585:N	X:GLY:587:O
0	hbsb	X:ALA:713:N	X:GLN:413:OE1
0	hbsb	X:ARG:649:NH1	X:ASP:650:O
0	hbbb	X:ASP:29:O	X:LYS:381:N
0	hbbb	X:ASN:425:O	X:ILE:555:N
0	hbbb	X:ARG:644:O	X:ILE:573:N
0	hbsb	X:GLN:680:NE2	X:TYR:679:O
0	hbbb	X:LEU:489:N	X:MET:485:O
0	hbbb	X:CYS:325:N	X:VAL:324:N
0	hbss	X:ARG:160:NH2	X:GLU:654:OE2
0	hbsb	X:ASN:710:OD1	X:SER:741:N
0	hbbb	X:LEU:219:N	X:MET:215:O
0	hbss	X:ARG:392:NH2	X:ASP:718:OD2
0	hbbb	X:HIE:488:O	X:THR:492:N
0	hbsb	X:ASN:557:ND2	X:ILE:558:N
0	hbbb	X:LEU:789:O	X:PHE:792:N
0	hbss	X:ARG:649:NE	X:GLU:664:OE1
0	hbsb	X:ASN:557:ND2	X:ILE:558:O
0	hbsb	X:ALA:127:O	X:SER:130:OG
0	hbss	X:ARG:788:NH2	X:ASP:650:OD1
0	hbbb	X:GLY:391:N	X:ILE:19:O
0	hbbb	X:GLN:141:N	X:LEU:137:O
0	hbbb	X:CYS:216:N	X:ILE:212:O
0	hbsb	X:CYS:308:N	X:THR:266:OG1
0	hbss	X:GLU:726:OE2	X:TYR:747:OH
0	hbbb	X:LEU:575:O	X:TYR:648:N
0	hbbb	X:GLN:283:N	X:GLY:282:N
0	hbss	X:GLN:227:OE1	X:TYR:303:OH
0	hbss	X:ARG:515:NE	X:GLU:512:OE1
0	hbsb	X:ASP:758:OD2	X:THR:14:N
0	hbbb	X:GLY:576:N	X:VAL:596:O
0	hbbb	X:GLU:664:O	X:ILE:668:N
0	hbsb	X:ASN:425:O	X:ASN:549:ND2
0	hbbb	X:LEU:546:O	X:VAL:550:N
0	hbsb	X:ARG:404:N	X:GLN:422:OE1
0	hbbb	X:CYS:607:O	X:GLY:597:N
0	hbsb	X:ASN:366:O	X:SER:368:OG
0	hbbb	X:CYS:768:O	X:TYR:771:N
0	hbsb	X:THR:716:OG1	X:VAL:717:N
0	hbbb	X:HIE:149:N	X:VAL:145:O
0	hbsb	X:ASP:355:N	X:SER:352:OG
0	hbbb	X:PHE:214:N	X:PRO:210:O
0	hbbb	X:ILE:466:N	X:MET:464:O
0	hbbb	X:GLN:209:O	X:ILE:327:N
0	hbbb	X:GLN:656:O	X:ILE:660:N
0	hbbb	X:ARG:611:N	X:THR:593:O
0	hbbb	X:GLU:97:O	X:PHE:109:N
0	hbbb	X:ALA:782:O	X:TYR:786:N
0	hbbb	X:PHE:378:N	X:TYR:374:O
0	hbbb	X:ALA:577:N	X:TYR:648:O
0	hbsb	X:GLN:331:OE1	X:LYS:247:N
0	hbss	X:GLU:807:OE2	X:LYS:244:NZ
0	hbss	X:ARG:356:NH1	X:ASP:199:OD1
0	hbbb	X:ALA:524:O	X:ILE:499:N
0	hbbb	X:GLU:27:O	X:LYS:383:N
0	hbbb	X:ARG:444:O	X:LEU:448:N
0	hbbb	X:ASP:453:N	X:LYS:449:O
0	hbbb	X:GLN:400:N	X:ILE:558:O
0	hbsb	X:GLN:400:NE2	X:TYR:401:O
0	hbss	X:ARG:614:NE	X:ASP:819:OD2
0	hbsb	X:GLU:323:OE2	X:LYS:302:N
0	hbbb	X:PHE:214:O	X:VAL:218:N
0	hbss	X:ARG:362:NE	X:GLU:359:OE2
0	hbss	X:ARG:107:NH2	X:GLU:54:OE1
0	hbbb	X:ILE:434:N	X:PHE:472:O
0	hbsb	X:ARG:605:N	X:ASP:600:OD1
0	hbbb	X:ASN:543:O	X:LEU:546:N
0	hbss	X:GLN:526:OE1	X:LYS:551:NZ
0	hbss	X:ARG:9:NH2	X:ASP:728:OD1
0	hbbb	X:LYS:244:N	X:THR:240:O
0	hbbb	X:HIE:62:N	X:TYR:58:O
0	hbbb	X:ASP:106:O	X:ILE:108:N
0	hbbb	X:ARG:258:O	X:VAL:250:N
0	hbbb	X:ARG:236:O	X:PHE:239:N
0	hbbb	X:THR:318:O	X:VAL:311:N
0	hbbb	X:ILE:243:N	X:PHE:239:O
0	hbbb	X:GLU:249:O	X:THR:251:N
0	hbss	X:ASN:549:ND2	X:ASN:556:OD1
0	hbbb	X:HIE:830:O	X:THR:833:N
0	hbbb	X:ALA:409:O	X:LEU:399:N
0	hbbb	X:ASP:339:O	X:SER:343:N
0	hbbb	X:GLN:526:O	X:VAL:501:N
0	hbbb	X:ASP:832:N	X:THR:833:N
0	hbbb	X:THR:507:O	X:TYR:510:N
0	hbsb	X:ARG:669:O	X:GLN:680:NE2
0	hbbb	X:ARG:788:O	X:PHE:792:N
0	hbbb	X:LEU:22:O	X:PHE:697:N
0	hbbb	X:LYS:241:N	X:VAL:237:O
0	hbsb	X:ASN:556:ND2	X:LEU:546:O
0	hbbb	X:ARG:639:N	X:TYR:635:O
0	hbbb	X:GLN:656:O	X:GLN:659:N
0	hbsb	X:ARG:9:NH1	X:ASP:728:O
0	hbbb	X:CYS:443:N	X:PRO:439:O
0	hbbb	X:LYS:514:N	X:TYR:510:O
0	hbbb	X:ASP:95:N	X:VAL:111:O
0	hbss	X:ASP:650:OD2	X:LYS:690:NZ
0	hbss	X:ARG:515:NH2	X:GLU:483:OE2
0	hbbb	X:ASN:340:O	X:THR:344:N
0	hbsb	X:ASP:586:OD1	X:GLY:587:N
0	hbss	X:ARG:122:NH2	X:ASP:34:OD2
0	hbbb	X:LEU:489:O	X:TYR:493:N
0	hbbb	X:LEU:546:N	X:SER:542:O
0	hbbb	X:CYS:545:N	X:SER:542:O
0	hbbb	X:GLU:759:O	X:LEU:763:N
0	hbss	X:GLU:428:OE2	X:LYS:430:NZ
0	hbsb	X:THR:507:OG1	X:VAL:509:N
0	hbbb	X:ILE:632:O	X:LYS:636:N
0	hbsb	X:ASP:758:OD1	X:THR:14:N
0	hbbb	X:ALA:23:N	X:THR:387:O
0	hbbb	X:ASN:710:O	X:ILE:705:N
0	hbbb	X:GLY:176:O	X:LYS:207:N
0	hbbb	X:LEU:196:O	X:PHE:26:N
0	hbbb	X:TYR:747:N	X:VAL:687:O
0	hbbb	X:PRO:136:O	X:SER:139:N
0	hbbb	X:ASN:24:O	X:ILE:198:N
0	hbbb	X:GLU:621:O	X:LEU:623:N
0	hbss	X:ARG:564:NE	X:GLN:569:OE1
0	hbss	X:ARG:835:NH2	X:SER:637:OG
0	hbbb	X:ALA:794:O	X:HIE:797:N
0	hbsb	X:ASP:758:OD2	X:VAL:15:N
0	hbbb	X:ALA:142:O	X:ALA:146:N
0	hbss	X:ASP:670:OD1	X:LYS:674:NZ
0	hbbb	X:LEU:277:O	X:VAL:285:N
0	hbsb	X:HIE:810:N	X:SER:809:OG
0	hbsb	X:GLN:633:O	X:SER:637:OG
0	hbbb	X:ASN:91:O	X:TRP:115:N
0	hbss	X:ASP:385:OD1	X:LYS:365:NZ
0	hbsb	X:GLN:766:O	X:THR:770:OG1
0	hbbb	X:PHE:293:N	X:VAL:289:O
1	sb	X:GLU:388:OE1	X:LYS:20:NZ
1	sb	X:ARG:160:NH2	X:ASP:144:OD2
1	sb	X:ARG:835:NH1	X:ASP:832:OD1
1	sb	X:ASP:600:OD1	X:HID:602:ND1
1	sb	X:ASP:453:OD1	X:LYS:457:NZ
1	sb	X:ARG:50:NH2	X:GLU:54:OE2
1	sb	X:ASP:385:OD2	X:LYS:383:NZ
1	sb	X:GLU:249:OE1	X:LYS:259:NZ
1	sb	X:ARG:614:NH2	X:GLU:621:OE2
1	sb	X:ASP:804:OD2	X:HIE:803:ND1
1	sb	X:GLU:217:OE2	X:LYS:207:NZ
1	sb	X:ARG:614:NH1	X:GLU:621:OE2
1	sb	X:ARG:515:NH2	X:GLU:512:OE1
1	sb	X:ARG:793:NH1	X:ASP:518:OD1
1	sb	X:ARG:154:NH1	X:ASP:372:OD1
1	sb	X:ASP:586:OD1	X:LYS:244:NZ
1	sb	X:ARG:691:NH2	X:GLU:654:OE1
1	sb	X:GLU:676:OE2	X:LYS:641:NZ
1	sb	X:GLU:97:OE2	X:HIE:62:NE2
1	sb	X:ARG:107:NH1	X:GLU:54:OE1
1	sb	X:ARG:487:NH1	X:GLU:483:OE1
1	sb	X:ASP:45:OD1	X:LYS:46:NZ
1	sb	X:ARG:695:NH2	X:ASP:199:OD1
1	sb	X:ARG:177:NH2	X:GLU:242:OE2
1	sb	X:ARG:177:NH1	X:GLU:242:OE2
1	sb	X:ARG:611:NH1	X:ASP:622:OD2
1	sb	X:ASP:384:OD2	X:LYS:365:NZ
1	sb	X:ARG:154:NH1	X:ASP:372:OD2
1	sb	X:ASP:518:OD2	X:HIE:797:NE2
1	sb	X:ASP:385:OD1	X:LYS:383:NZ
1	sb	X:ARG:419:NH2	X:ASP:417:OD1
1	sb	X:ARG:614:NH2	X:ASP:819:OD2
1	sb	X:GLU:388:OE2	X:LYS:20:NZ
1	sb	X:GLU:703:OE2	X:LYS:17:NZ
1	sb	X:ARG:148:NH1	X:ASP:144:OD2
1	sb	X:ASP:600:OD2	X:HID:602:ND1
1	sb	X:ARG:107:NH2	X:GLU:103:OE1
1	sb	X:ARG:93:NH2	X:ASP:95:OD2
1	sb	X:ARG:160:NH2	X:ASP:144:OD1
1	sb	X:ARG:222:NH2	X:GLU:213:OE2
1	sb	X:ARG:362:NH2	X:GLU:359:OE2
1	sb	X:ARG:9:NH2	X:ASP:728:OD1
1	sb	X:ARG:177:NH2	X:GLU:242:OE1
1	sb	X:ARG:515:NH2	X:GLU:512:OE2
1	sb	X:ARG:793:NH1	X:ASP:518:OD2
1	sb	X:ARG:236:NH1	X:ASP:233:OD1
1	sb	X:ASP:384:OD1	X:LYS:365:NZ
1	sb	X:ARG:614:NH2	X:ASP:819:OD1
1	sb	X:ARG:122:NH2	X:GLU:126:OE2
1	sb	X:ASP:45:OD2	X:LYS:78:NZ
1	sb	X:GLU:703:OE1	X:LYS:17:NZ
1	sb	X:ARG:392:NH2	X:ASP:718:OD1
1	sb	X:ASP:41:OD2	X:LYS:43:NZ
1	sb	X:GLU:27:OE2	X:LYS:193:NZ
1	sb	X:ARG:795:NH1	X:ASP:804:OD1
1	sb	X:ARG:362:NH2	X:GLU:358:OE1
1	sb	X:ARG:392:NH1	X:ASP:758:OD2
1	sb	X:ARG:93:NH2	X:ASP:95:OD1
1	sb	X:ARG:160:NH1	X:ASP:144:OD2
1	sb	X:ARG:154:NH2	X:ASP:372:OD1
1	sb	X:ARG:419:NH2	X:ASP:417:OD2
1	sb	X:GLU:97:OE1	X:HIE:62:NE2
1	sb	X:ARG:222:NH2	X:GLU:213:OE1
1	sb	X:ASP:804:OD2	X:LYS:336:NZ
1	sb	X:ARG:444:NH2	X:GLU:446:OE1
1	sb	X:ASP:650:OD1	X:LYS:690:NZ
1	sb	X:ASP:670:OD2	X:LYS:674:NZ
1	sb	X:ARG:267:NH1	X:ASP:233:OD2
1	sb	X:GLU:807:OE1	X:LYS:244:NZ
1	sb	X:ARG:107:NH2	X:GLU:103:OE2
1	sb	X:ARG:649:NH2	X:GLU:664:OE1
1	sb	X:ARG:788:NH2	X:ASP:650:OD2
1	sb	X:ARG:148:NH1	X:ASP:144:OD1
1	sb	X:ARG:122:NH2	X:GLU:126:OE1
1	sb	X:ARG:691:NH1	X:GLU:654:OE1
1	sb	X:ARG:107:NH2	X:GLU:54:OE1
1	sb	X:GLU:726:OE1	X:HIE:723:NE2
1	sb	X:ARG:392:NH2	X:ASP:718:OD2
1	sb	X:ASP:670:OD1	X:LYS:674:NZ
1	sb	X:ARG:362:NH2	X:GLU:358:OE2
1	sb	X:ARG:154:NH2	X:ASP:372:OD2
1	sb	X:ASP:41:OD1	X:LYS:43:NZ
1	sb	X:ASP:804:OD1	X:LYS:336:NZ
1	sb	X:ARG:614:NH1	X:GLU:621:OE1
1	sb	X:ARG:160:NH1	X:ASP:144:OD1
1	sb	X:ARG:222:NH1	X:GLU:213:OE2
1	sb	X:ASP:586:OD2	X:LYS:244:NZ
1	sb	X:ARG:362:NH1	X:GLU:359:OE2
1	sb	X:GLU:807:OE2	X:LYS:244:NZ
1	sb	X:ARG:649:NH2	X:GLU:664:OE2
1	sb	X:ASP:804:OD1	X:HIE:803:ND1
1	sb	X:GLU:217:OE1	X:LYS:207:NZ
1	sb	X:ARG:177:NH1	X:GLU:242:OE1
1	sb	X:ASP:453:OD2	X:LYS:457:NZ
1	sb	X:ASP:225:OD2	X:LYS:229:NZ
1	sb	X:GLU:676:OE1	X:LYS:641:NZ
1	sb	X:ARG:515:NH2	X:GLU:483:OE2
1	sb	X:ARG:515:NH1	X:GLU:483:OE2
1	sb	X:ARG:236:NH2	X:ASP:233:OD1
1	sb	X:GLU:39:OE2	X:LYS:79:NZ
1	sb	X:GLU:242:OE1	X:LYS:335:NZ
1	sb	X:ARG:188:NH2	X:GLU:726:OE2
1	sb	X:ARG:222:NH1	X:GLU:213:OE1
1	sb	X:ARG:795:NH2	X:ASP:804:OD1
1	sb	X:ARG:835:NH2	X:ASP:832:OD1
1	pc	X:HIE:692:CD2	X:HIE:745:ND1
1	pc	X:HIE:125:CD2	X:LYS:32:NZ
1	pc	X:ARG:611:NH1	X:TYR:625:CE1
1	pc	X:LYS:641:NZ	X:TYR:635:CE1
1	pc	X:HID:693:CD2	X:HIE:184:NE2
1	pc	X:HIE:803:ND1	X:TYR:796:CE1
1	pc	X:HID:693:ND1	X:HIE:184:CD2
1	pc	X:HIE:317:NE2	X:TYR:319:CE1
1	pc	X:HIE:662:NE2	X:PHE:4:CE1
1	pc	X:HID:693:NE2	X:HIE:184:CD2
1	pc	X:ARG:154:NH1	X:TYR:155:CE1
1	pc	X:ARG:644:NH2	X:PHE:755:CE1
1	pc	X:HIE:488:ND1	X:PHE:472:CE1
1	pc	X:ARG:611:NH2	X:TYR:625:CE1
1	pc	X:HIE:62:ND1	X:PHE:63:CE1
1	pc	X:HIE:803:NE2	X:TYR:796:CE1
1	pc	X:ARG:406:NH2	X:TYR:424:CE1
1	pc	X:HIE:62:NE2	X:PHE:63:CE1
1	pc	X:HIE:149:ND1	X:TYR:374:CE1
1	pc	X:HIE:745:ND1	X:TYR:730:CE1
1	pc	X:HIE:745:NE2	X:TYR:730:CE1
1	pc	X:HIE:149:NE2	X:TYR:374:CE1
1	pc	X:LYS:110:NZ	X:PHE:96:CE1
1	pc	X:HID:693:CD2	X:HIE:184:ND1
1	pc	X:HIE:488:NE2	X:PHE:472:CE1
1	pc	X:HIE:803:NE2	X:PHE:792:CE1
1	pc	X:HIE:37:ND1	X:TYR:82:CE1
1	pc	X:ARG:261:NH2	X:HIE:810:CD2
1	pc	X:ARG:53:NH1	X:HIE:149:CD2
1	pc	X:HIE:692:NE2	X:HIE:745:CD2
1	pc	X:HIE:769:ND1	X:TRP:416:CD2
1	pc	X:ARG:53:NH1	X:TYR:75:CE1
1	pc	X:ARG:148:NH2	X:PHE:162:CE1
1	pc	X:HIE:769:NE2	X:TYR:765:CE1
1	pc	X:ARG:93:NH2	X:PHE:63:CE1
1	pc	X:HIE:830:CD2	X:LYS:490:NZ
1	pc	X:ARG:795:NH1	X:HIE:803:CD2
1	pc	X:ARG:795:NH2	X:HIE:803:CD2
1	pc	X:ARG:644:NH1	X:PHE:755:CE1
1	pc	X:HIE:62:ND1	X:TYR:58:CE1
1	pc	X:HIE:37:NE2	X:TYR:82:CE1
1	pc	X:ARG:406:NH1	X:TYR:424:CE1
1	pc	X:ARG:258:NH1	X:TYR:260:CE1
1	pc	X:ARG:258:NH2	X:TYR:260:CE1
1	pc	X:ARG:564:NH1	X:PHE:568:CE1
1	ps	X:HIE:803:CD2	X:TYR:796:CE1
1	ps	X:HIE:37:CD2	X:TYR:82:CE1
1	ps	X:HIE:62:CD2	X:TYR:58:CE1
1	ps	X:TYR:771:CE1	X:TYR:785:CE1
1	ts	X:PHE:275:CE1	X:TYR:292:CE1
1	ts	X:TYR:510:CE1	X:TYR:796:CE1
1	ts	X:HIE:488:CD2	X:PHE:472:CE1
1	hbbb	X:ARG:456:N	X:THR:452:O
1	hbbb	X:ARG:515:O	X:THR:519:N
1	hbss	X:ARG:614:NE	X:ASP:819:OD1
1	hbss	X:ARG:515:NH2	X:GLU:512:OE2
1	hbsb	X:PHE:634:O	X:THR:638:OG1
1	hbbb	X:ILE:548:N	X:LEU:544:O
1	hbbb	X:THR:609:O	X:VAL:595:N
1	hbss	X:ARG:160:NH1	X:ASP:144:OD1
1	hbbb	X:ARG:154:N	X:LEU:150:O
1	hbbb	X:ASP:41:O	X:SER:112:N
1	hbbb	X:ARG:258:N	X:VAL:250:O
1	hbbb	X:LEU:124:N	X:SER:120:O
1	hbbb	X:ARG:122:N	X:ILE:33:O
1	hbsb	X:GLN:273:NE2	X:THR:274:O
1	hbbb	X:ARG:50:O	X:ARG:53:N
1	hbbb	X:GLY:282:N	X:LEU:279:O
1	hbss	X:ARG:649:NH2	X:GLU:664:OE1
1	hbbb	X:LEU:496:N	X:TYR:493:O
1	hbbb	X:GLN:66:N	X:PHE:63:O
1	hbbb	X:GLN:526:N	X:ILE:499:O
1	hbbb	X:LEU:448:O	X:PHE:451:N
1	hbss	X:GLU:629:OE2	X:THR:609:OG1
1	hbsb	X:CYS:527:N	X:GLN:526:NE2
1	hbsb	X:ASP:578:OD2	X:VAL:579:N
1	hbsb	X:HIE:692:NE2	X:PRO:743:O
1	hbbb	X:GLY:706:O	X:GLY:709:N
1	hbbb	X:PRO:136:O	X:VAL:140:N
1	hbsb	X:ARG:695:N	X:ASN:24:OD1
1	hbbb	X:LEU:823:N	X:PRO:820:O
1	hbbb	X:LEU:541:N	X:SER:537:O
1	hbsb	X:ASN:52:ND2	X:GLY:77:O
1	hbss	X:ASP:650:OD1	X:LYS:690:NZ
1	hbss	X:ARG:362:NE	X:GLU:358:OE2
1	hbbb	X:CYS:672:O	X:GLU:676:N
1	hbsb	X:MET:345:O	X:THR:349:OG1
1	hbbb	X:LYS:17:O	X:VAL:393:N
1	hbbb	X:ILE:646:O	X:LEU:575:N
1	hbbb	X:VAL:119:O	X:VAL:35:N
1	hbbb	X:ARG:669:O	X:CYS:672:N
1	hbsb	X:THR:387:OG1	X:TYR:25:O
1	hbbb	X:GLY:517:O	X:GLY:522:N
1	hbbb	X:ARG:669:O	X:ILE:673:N
1	hbbb	X:LYS:247:O	X:VAL:328:N
1	hbbb	X:GLN:235:O	X:PHE:239:N
1	hbsb	X:THR:338:O	X:THR:342:OG1
1	hbss	X:ARG:487:NE	X:GLU:483:OE1
1	hbbb	X:ARG:649:O	X:VAL:688:N
1	hbss	X:ARG:236:NH1	X:ASP:233:OD1
1	hbbb	X:LEU:150:O	X:MET:153:N
1	hbbb	X:ARG:444:O	X:VAL:447:N
1	hbbb	X:GLN:766:N	X:ILE:762:O
1	hbss	X:ARG:776:NH1	X:SER:733:OG
1	hbbb	X:ARG:793:O	X:HIE:797:N
1	hbsb	X:GLN:497:NE2	X:GLU:428:O
1	hbbb	X:ALA:433:N	X:LEU:498:O
1	hbbb	X:ALA:462:N	X:ILE:458:O
1	hbbb	X:ARG:362:O	X:LYS:365:N
1	hbsb	X:GLN:613:OE1	X:GLU:621:N
1	hbsb	X:THR:719:N	X:THR:722:OG1
1	hbsb	X:PRO:712:O	X:THR:715:OG1
1	hbbb	X:TYR:82:N	X:VAL:74:O
1	hbbb	X:THR:83:O	X:TYR:36:N
1	hbss	X:TRP:416:NE1	X:TYR:401:OH
1	hbbb	X:ASN:52:N	X:PRO:48:O
1	hbbb	X:LEU:455:N	X:PHE:451:O
1	hbbb	X:LEU:309:N	X:LEU:320:O
1	hbbb	X:ASP:518:O	X:HIE:830:N
1	hbss	X:ARG:515:NH2	X:GLU:512:OE1
1	hbbb	X:LEU:21:O	X:VAL:389:N
1	hbsb	X:ARG:9:NH2	X:GLU:726:O
1	hbbb	X:GLU:664:N	X:ILE:660:O
1	hbbb	X:ARG:160:N	X:SER:161:N
1	hbbb	X:ASP:819:O	X:GLN:821:N
1	hbbb	X:GLN:766:O	X:HIE:769:N
1	hbss	X:THR:764:OG1	X:TYR:648:OH
1	hbsb	X:LEU:337:O	X:THR:342:OG1
1	hbbb	X:CYS:672:O	X:LEU:675:N
1	hbsb	X:GLU:664:OE2	X:ILE:620:N
1	hbsb	X:LYS:589:NZ	X:PRO:583:O
1	hbsb	X:ARG:71:NH1	X:GLU:377:O
1	hbbb	X:LEU:789:N	X:TYR:785:O
1	hbbb	X:PHE:451:N	X:VAL:447:O
1	hbbb	X:CYS:471:N	X:TRP:432:O
1	hbbb	X:ILE:573:O	X:ILE:646:N
1	hbbb	X:ARG:160:O	X:GLN:185:N
1	hbbb	X:ALA:462:O	X:PHE:423:N
1	hbbb	X:ALA:270:O	X:ALA:290:N
1	hbss	X:ARG:160:NH2	X:ASP:144:OD1
1	hbbb	X:GLU:39:O	X:LYS:114:N
1	hbbb	X:ASN:425:N	X:ILE:555:O
1	hbbb	X:HIE:830:O	X:LEU:834:N
1	hbbb	X:ALA:667:O	X:ASP:670:N
1	hbsb	X:HIE:734:O	X:SER:741:OG
1	hbss	X:ARG:669:NH2	X:GLN:680:OE1
1	hbbb	X:GLN:467:N	X:ILE:429:O
1	hbbb	X:GLN:331:O	X:TYR:206:N
1	hbbb	X:ALA:791:O	X:ARG:795:N
1	hbbb	X:ARG:236:N	X:THR:232:O
1	hbss	X:ARG:362:NE	X:GLU:358:OE1
1	hbbb	X:ILE:592:N	X:THR:580:O
1	hbbb	X:ARG:49:O	X:ARG:53:N
1	hbsb	X:ARG:356:NH2	X:THR:349:O
1	hbsb	X:ARG:616:NE	X:GLN:814:O
1	hbss	X:ARG:614:NH2	X:ASP:819:OD2
1	hbss	X:ARG:107:NE	X:GLU:103:OE1
1	hbss	X:ARG:362:NH2	X:GLU:359:OE2
1	hbsb	X:ASN:702:N	X:ASP:700:OD2
1	hbsb	X:ASP:832:N	X:HIE:830:ND1
1	hbbb	X:GLY:682:N	X:THR:643:O
1	hbsb	X:GLN:331:NE2	X:LYS:247:N
1	hbbb	X:LEU:196:N	X:PHE:26:O
1	hbbb	X:PHE:729:N	X:TYR:746:O
1	hbbb	X:ARG:53:O	X:GLU:57:N
1	hbbb	X:THR:318:N	X:VAL:311:O
1	hbbb	X:LEU:309:O	X:LEU:320:N
1	hbss	X:ARG:107:NH1	X:GLU:54:OE1
1	hbbb	X:CYS:216:O	X:ILE:221:N
1	hbsb	X:GLN:613:NE2	X:ILE:619:O
1	hbbb	X:LEU:749:N	X:TYR:685:O
1	hbss	X:ARG:614:NH1	X:GLU:621:OE2
1	hbbb	X:LEU:143:N	X:SER:139:O
1	hbsb	X:ARG:148:NH1	X:GLN:185:O
1	hbss	X:ARG:487:NH1	X:GLU:483:OE1
1	hbbb	X:ARG:177:N	X:GLY:174:O
1	hbbb	X:PHE:181:O	X:SER:164:N
1	hbbb	X:LYS:296:N	X:TYR:292:O
1	hbbb	X:VAL:530:O	X:VAL:534:N
1	hbbb	X:CYS:287:N	X:PHE:275:O
1	hbsb	X:ASP:718:O	X:THR:722:OG1
1	hbsb	X:GLU:759:N	X:THR:756:OG1
1	hbbb	X:LEU:503:N	X:VAL:528:O
1	hbsb	X:ALA:350:O	X:ARG:351:NH1
1	hbbb	X:CYS:672:N	X:ILE:668:O
1	hbss	X:GLN:467:NE2	X:GLU:428:OE1
1	hbbb	X:CYS:287:O	X:PHE:275:N
1	hbbb	X:ASP:622:O	X:MET:626:N
1	hbbb	X:ASN:710:N	X:ILE:705:O
1	hbbb	X:CYS:768:N	X:THR:764:O
1	hbbb	X:GLN:633:N	X:GLU:629:O
1	hbbb	X:ARG:515:O	X:LEU:520:N
1	hbss	X:ASN:543:OD1	X:GLN:539:NE2
1	hbbb	X:TRP:750:N	X:TYR:685:O
1	hbbb	X:MET:464:N	X:SER:459:O
1	hbsb	X:ARG:616:NH1	X:GLN:814:O
1	hbsb	X:PHE:640:N	X:THR:638:OG1
1	hbbb	X:GLY:736:O	X:GLY:739:N
1	hbbb	X:GLN:357:O	X:SER:361:N
1	hbbb	X:PHE:568:N	X:SER:565:O
1	hbbb	X:GLN:828:N	X:LYS:825:O
1	hbbb	X:ALA:594:O	X:ASP:578:N
1	hbbb	X:ASP:600:O	X:HID:602:N
1	hbbb	X:HIE:488:N	X:PRO:484:O
1	hbbb	X:ASP:670:N	X:LEU:666:O
1	hbsb	X:ALA:202:N	X:SER:201:OG
1	hbbb	X:LEU:544:O	X:LYS:547:N
1	hbbb	X:ARG:362:O	X:ASN:366:N
1	hbsb	X:ASN:197:ND2	X:HID:693:O
1	hbbb	X:GLN:400:O	X:ILE:558:N
1	hbsb	X:GLY:414:O	X:SER:777:OG
1	hbbb	X:THR:251:N	X:VAL:324:O
1	hbbb	X:LYS:347:N	X:THR:344:O
1	hbsb	X:THR:609:OG1	X:VAL:610:N
1	hbbb	X:ASN:197:N	X:SER:186:O
1	hbbb	X:PHE:727:O	X:VAL:748:N
1	hbsb	X:ARG:148:NH2	X:ARG:160:O
1	hbsb	X:GLU:621:O	X:TYR:663:OH
1	hbbb	X:ASP:29:N	X:LYS:381:O
1	hbbb	X:THR:203:N	X:TRP:180:O
1	hbbb	X:ARG:148:N	X:ASP:144:O
1	hbss	X:ARG:122:NE	X:GLU:126:OE2
1	hbbb	X:ALA:367:N	X:LEU:363:O
1	hbsb	X:GLU:726:N	X:HIE:723:ND1
1	hbsb	X:GLY:739:N	X:SER:708:OG
1	hbbb	X:ALA:409:N	X:LEU:399:O
1	hbsb	X:ALA:601:O	X:ARG:564:NH1
1	hbbb	X:GLY:254:N	X:HID:252:O
1	hbbb	X:GLN:357:O	X:ILE:360:N
1	hbss	X:THR:694:OG1	X:TYR:25:OH
1	hbbb	X:ILE:429:N	X:PRO:465:O
1	hbbb	X:LYS:17:N	X:VAL:393:O
1	hbbb	X:ARG:605:O	X:MET:599:N
1	hbss	X:ARG:93:NH2	X:ASP:95:OD1
1	hbss	X:GLU:703:OE2	X:LYS:17:NZ
1	hbsb	X:LEU:455:O	X:SER:459:OG
1	hbss	X:ASN:753:ND2	X:THR:684:OG1
1	hbsb	X:HIE:797:NE2	X:LYS:514:O
1	hbbb	X:ALA:791:N	X:ARG:788:O
1	hbbb	X:TYR:747:O	X:VAL:687:N
1	hbbb	X:LEU:124:O	X:LEU:128:N
1	hbbb	X:ARG:793:N	X:LEU:789:O
1	hbbb	X:ARG:107:N	X:GLY:104:O
1	hbbb	X:LEU:277:N	X:VAL:285:O
1	hbbb	X:PHE:63:O	X:PHE:68:N
1	hbbb	X:ALA:353:O	X:GLN:357:N
1	hbbb	X:LYS:347:N	X:SER:343:O
1	hbbb	X:GLY:478:O	X:SER:481:N
1	hbsb	X:ASN:80:N	X:ASP:76:OD2
1	hbbb	X:THR:83:N	X:TYR:36:O
1	hbbb	X:ALA:784:O	X:ALA:787:N
1	hbbb	X:ARG:9:N	X:PHE:725:O
1	hbbb	X:LEU:763:O	X:LEU:767:N
1	hbbb	X:ILE:346:O	X:THR:349:N
1	hbbb	X:GLY:553:N	X:VAL:550:O
1	hbbb	X:GLY:131:N	X:LEU:128:O
1	hbbb	X:ALA:794:O	X:LEU:798:N
1	hbbb	X:ASN:264:N	X:GLN:310:O
1	hbss	X:ARG:154:NH2	X:ASP:372:OD2
1	hbbb	X:GLY:714:O	X:LEU:394:N
1	hbbb	X:ARG:628:O	X:ILE:632:N
1	hbss	X:ARG:616:NH1	X:SER:815:OG
1	hbsb	X:GLY:806:O	X:LYS:241:NZ
1	hbbb	X:ILE:33:N	X:PRO:31:O
1	hbss	X:ARG:107:NH2	X:GLU:103:OE2
1	hbss	X:ARG:392:NH2	X:ASP:718:OD1
1	hbbb	X:PRO:781:O	X:TYR:785:N
1	hbsb	X:ASP:718:OD2	X:GLY:13:N
1	hbbb	X:ALA:117:O	X:HIE:37:N
1	hbss	X:ARG:788:NE	X:ASP:650:OD2
1	hbsb	X:ASN:549:OD1	X:ILE:427:N
1	hbbb	X:CYS:308:O	X:THR:266:N
1	hbbb	X:ASN:543:O	X:LYS:547:N
1	hbbb	X:ALA:435:N	X:ILE:500:O
1	hbss	X:ARG:669:NE	X:GLN:680:OE1
1	hbbb	X:ASP:453:O	X:LYS:457:N
1	hbsb	X:THR:83:OG1	X:THR:85:O
1	hbss	X:ASP:751:OD1	X:THR:684:OG1
1	hbsb	X:ASN:720:N	X:THR:719:OG1
1	hbbb	X:GLN:1:O	X:VAL:3:N
1	hbsb	X:ARG:148:O	X:SER:152:OG
1	hbbb	X:ARG:53:O	X:VAL:56:N
1	hbbb	X:THR:609:N	X:VAL:595:O
1	hbbb	X:ARG:773:N	X:TYR:771:O
1	hbbb	X:ARG:776:N	X:CYS:774:O
1	hbsb	X:ASN:24:ND2	X:ILE:198:O
1	hbbb	X:ILE:67:N	X:PHE:63:O
1	hbbb	X:ILE:346:N	X:SER:343:O
1	hbbb	X:PHE:634:O	X:SER:637:N
1	hbss	X:GLU:388:OE1	X:LYS:20:NZ
1	hbbb	X:ASN:450:O	X:GLN:454:N
1	hbbb	X:PRO:538:O	X:SER:542:N
1	hbbb	X:ASN:326:N	X:GLU:249:O
1	hbbb	X:GLN:570:N	X:VAL:567:O
1	hbbb	X:LEU:277:N	X:PHE:275:O
1	hbbb	X:VAL:530:O	X:VAL:533:N
1	hbss	X:ASP:225:OD2	X:LYS:229:NZ
1	hbbb	X:ARG:487:O	X:ASN:491:N
1	hbbb	X:ARG:236:O	X:THR:240:N
1	hbsb	X:GLN:738:O	X:SER:708:OG
1	hbbb	X:PHE:647:N	X:THR:684:O
1	hbbb	X:ARG:695:O	X:ASN:24:N
1	hbss	X:ASN:557:ND2	X:TYR:401:OH
1	hbbb	X:LYS:110:N	X:LYS:43:O
1	hbsb	X:ARG:704:NH2	X:CYS:698:O
1	hbss	X:GLN:828:OE1	X:LYS:825:NZ
1	hbsb	X:GLN:497:OE1	X:LYS:430:N
1	hbbb	X:GLU:629:N	X:TYR:625:O
1	hbbb	X:GLU:54:N	X:VAL:51:O
1	hbss	X:ARG:614:NH2	X:GLU:621:OE2
1	hbss	X:GLU:217:OE2	X:LYS:207:NZ
1	hbbb	X:ASN:549:O	X:GLY:554:N
1	hbbb	X:HIE:734:N	X:SER:777:O
1	hbbb	X:LEU:666:N	X:TYR:663:O
1	hbsb	X:ARG:795:NH2	X:HIE:803:O
1	hbsb	X:GLU:323:OE1	X:LYS:302:N
1	hbss	X:ARG:795:NH2	X:ASP:804:OD1
1	hbbb	X:ILE:686:O	X:VAL:688:N
1	hbbb	X:ALA:787:N	X:PRO:783:O
1	hbsb	X:ASN:80:N	X:ASP:76:OD1
1	hbbb	X:ALA:127:O	X:GLY:131:N
1	hbsb	X:THR:492:OG1	X:TYR:493:N
1	hbss	X:ARG:835:NH1	X:ASP:832:OD1
1	hbbb	X:THR:338:O	X:THR:342:N
1	hbbb	X:VAL:509:O	X:VAL:513:N
1	hbss	X:ARG:605:NH1	X:SER:637:OG
1	hbsb	X:ARG:649:NH1	X:GLY:651:O
1	hbbb	X:ILE:81:O	X:TYR:38:N
1	hbbb	X:PHE:634:O	X:THR:638:N
1	hbbb	X:LYS:490:N	X:PHE:486:O
1	hbbb	X:ALA:667:N	X:TYR:663:O
1	hbbb	X:LEU:246:O	X:VAL:262:N
1	hbss	X:ARG:107:NH2	X:GLU:103:OE1
1	hbbb	X:GLU:217:N	X:PHE:214:O
1	hbbb	X:GLU:512:N	X:PRO:508:O
1	hbbb	X:ARG:793:O	X:TYR:796:N
1	hbsb	X:GLN:185:NE2	X:MET:147:O
1	hbbb	X:ALA:787:O	X:ALA:791:N
1	hbbb	X:GLN:563:N	X:VAL:560:O
1	hbss	X:ARG:238:NH2	X:SER:234:OG
1	hbbb	X:ARG:188:O	X:MET:195:N
1	hbbb	X:ALA:476:N	X:CYS:436:O
1	hbsb	X:ASP:417:O	X:LYS:421:NZ
1	hbbb	X:LEU:306:N	X:TYR:303:O
1	hbss	X:ARG:444:NE	X:GLU:446:OE1
1	hbbb	X:GLN:766:O	X:THR:770:N
1	hbbb	X:PRO:712:O	X:THR:715:N
1	hbbb	X:LEU:623:O	X:VAL:627:N
1	hbsb	X:ARG:351:NH1	X:LYS:347:O
1	hbbb	X:LEU:823:O	X:VAL:827:N
1	hbbb	X:LEU:630:O	X:PHE:634:N
1	hbsb	X:MET:123:N	X:SER:120:OG
1	hbss	X:ARG:50:NE	X:GLU:54:OE2
1	hbbb	X:ASP:355:O	X:GLU:359:N
1	hbss	X:GLN:310:OE1	X:TYR:319:OH
1	hbbb	X:ILE:660:O	X:TYR:663:N
1	hbsb	X:GLN:132:N	X:SER:130:OG
1	hbbb	X:GLN:291:O	X:LYS:294:N
1	hbbb	X:ASP:758:O	X:ILE:762:N
1	hbsb	X:LEU:521:O	X:LYS:490:NZ
1	hbsb	X:ARG:53:NH2	X:ASP:76:O
1	hbbb	X:LYS:531:O	X:LYS:535:N
1	hbbb	X:LEU:731:N	X:SER:744:O
1	hbbb	X:GLN:539:O	X:SER:542:N
1	hbbb	X:GLN:613:N	X:SER:591:O
1	hbsb	X:ASP:751:OD2	X:PHE:755:N
1	hbbb	X:LYS:365:O	X:SER:368:N
1	hbbb	X:GLU:512:O	X:VAL:516:N
1	hbbb	X:LEU:448:O	X:THR:452:N
1	hbbb	X:ALA:407:O	X:TYR:401:N
1	hbbb	X:LEU:22:N	X:PHE:697:O
1	hbsb	X:ARG:261:NH1	X:GLY:245:O
1	hbbb	X:ILE:360:O	X:MET:364:N
1	hbbb	X:ALA:407:N	X:TYR:401:O
1	hbss	X:GLU:217:OE1	X:LYS:207:NZ
1	hbsb	X:ARG:9:NH2	X:HIE:723:O
1	hbbb	X:THR:387:N	X:TYR:25:O
1	hbbb	X:GLU:629:N	X:MET:626:O
1	hbsb	X:ASN:52:ND2	X:LYS:78:O
1	hbsb	X:SER:744:OG	X:SER:779:O
1	hbss	X:ARG:695:NE	X:ASP:199:OD1
1	hbbb	X:ASP:199:N	X:HIE:184:O
1	hbsb	X:ASN:710:ND2	X:ILE:705:O
1	hbbb	X:ILE:721:N	X:THR:722:N
1	hbbb	X:GLU:126:O	X:SER:130:N
1	hbss	X:GLU:178:OE1	X:TRP:180:NE1
1	hbbb	X:GLY:245:N	X:VAL:262:O
1	hbbb	X:ALA:433:O	X:ILE:500:N
1	hbss	X:ARG:614:NH1	X:GLN:617:OE1
1	hbbb	X:ASP:586:O	X:SER:812:N
1	hbbb	X:ARG:487:N	X:GLU:483:O
1	hbsb	X:GLN:357:O	X:SER:361:OG
1	hbbb	X:GLN:613:O	X:SER:591:N
1	hbbb	X:ALA:735:O	X:SER:741:N
1	hbsb	X:GLN:235:N	X:THR:232:OG1
1	hbbb	X:LYS:690:N	X:VAL:688:O
1	hbbb	X:ALA:350:N	X:ILE:346:O
1	hbbb	X:ILE:81:N	X:TYR:38:O
1	hbss	X:ARG:177:NH2	X:GLU:242:OE2
1	hbbb	X:GLN:761:O	X:TYR:765:N
1	hbbb	X:LEU:631:N	X:VAL:627:O
1	hbsb	X:GLN:331:NE2	X:VAL:328:O
1	hbss	X:ARG:419:NE	X:ASP:417:OD2
1	hbbb	X:LEU:21:N	X:VAL:389:O
1	hbsb	X:CYS:443:O	X:TYR:475:OH
1	hbbb	X:HID:171:O	X:LEU:173:N
1	hbbb	X:ASP:199:O	X:HIE:184:N
1	hbbb	X:ASN:543:N	X:GLN:539:O
1	hbbb	X:GLU:242:N	X:PHE:239:O
1	hbbb	X:ALA:270:N	X:LEU:306:O
1	hbss	X:GLU:27:OE2	X:LYS:193:NZ
1	hbss	X:THR:694:OG1	X:TYR:730:OH
1	hbbb	X:ILE:89:N	X:LEU:87:O
1	hbbb	X:CYS:545:N	X:LEU:541:O
1	hbbb	X:ARG:456:N	X:ASP:453:O
1	hbbb	X:GLN:633:O	X:SER:637:N
1	hbss	X:ASP:41:OD2	X:LYS:43:NZ
1	hbbb	X:ASN:450:N	X:GLU:446:O
1	hbsb	X:GLU:323:OE1	X:TYR:303:N
1	hbsb	X:GLU:759:OE2	X:THR:756:N
1	hbsb	X:ARG:268:NH1	X:HID:272:O
1	hbbb	X:ASP:622:O	X:TYR:625:N
1	hbsb	X:HID:272:N	X:SER:271:OG
1	hbbb	X:ASP:233:O	X:VAL:237:N
1	hbbb	X:ARG:669:N	X:LEU:665:O
1	hbss	X:LYS:641:NZ	X:TYR:635:OH
1	hbbb	X:ASP:586:O	X:ILE:811:N
1	hbsb	X:THR:14:OG1	X:VAL:15:N
1	hbbb	X:MET:194:O	X:VAL:28:N
1	hbsb	X:ASN:753:ND2	X:GLY:682:O
1	hbbb	X:GLU:358:N	X:PRO:354:O
1	hbbb	X:GLU:39:N	X:LYS:114:O
1	hbbb	X:GLN:141:O	X:VAL:145:N
1	hbbb	X:ARG:835:N	X:GLN:831:O
1	hbss	X:ARG:154:NH1	X:ASP:372:OD2
1	hbsb	X:GLY:813:N	X:SER:812:OG
1	hbsb	X:ARG:122:N	X:SER:120:OG
1	hbsb	X:ASN:753:N	X:ASP:751:OD1
1	hbss	X:ARG:649:NE	X:GLU:664:OE2
1	hbbb	X:VAL:56:O	X:VAL:60:N
1	hbbb	X:THR:288:O	X:TYR:292:N
1	hbss	X:ARG:788:NH2	X:ASP:650:OD2
1	hbss	X:ASP:385:OD1	X:LYS:383:NZ
1	hbbb	X:ALA:204:O	X:CYS:333:N
1	hbbb	X:CYS:436:N	X:LYS:474:O
1	hbbb	X:PHE:486:N	X:VAL:482:O
1	hbsb	X:HIE:692:ND1	X:THR:694:N
1	hbbb	X:ASN:720:O	X:THR:722:N
1	hbsb	X:GLY:585:O	X:LYS:589:NZ
1	hbss	X:ARG:444:NH2	X:GLU:446:OE1
1	hbbb	X:GLN:291:O	X:GLN:295:N
1	hbbb	X:MET:345:N	X:THR:342:O
1	hbbb	X:ILE:721:N	X:THR:719:O
1	hbbb	X:GLY:182:O	X:SER:201:N
1	hbbb	X:GLY:682:O	X:ILE:645:N
1	hbss	X:ARG:50:NH2	X:GLU:54:OE2
1	hbbb	X:VAL:51:O	X:VAL:55:N
1	hbbb	X:LEU:143:O	X:MET:147:N
1	hbbb	X:GLU:213:O	X:GLU:217:N
1	hbss	X:ARG:419:NE	X:ASP:417:OD1
1	hbsb	X:HIE:662:NE2	X:PHE:4:O
1	hbbb	X:ARG:392:N	X:THR:716:O
1	hbsb	X:ARG:268:O	X:THR:266:OG1
1	hbbb	X:ASP:76:N	X:GLY:77:N
1	hbbb	X:CYS:263:N	X:GLN:310:O
1	hbbb	X:ARG:50:O	X:GLU:54:N
1	hbbb	X:GLU:359:O	X:LEU:363:N
1	hbbb	X:ILE:33:O	X:TRP:121:N
1	hbbb	X:LEU:661:O	X:LEU:665:N
1	hbsb	X:ASP:76:OD1	X:LYS:78:N
1	hbbb	X:GLN:831:O	X:LEU:834:N
1	hbbb	X:ASP:670:O	X:LYS:674:N
1	hbss	X:HID:602:ND1	X:SER:604:OG
1	hbbb	X:TYR:82:O	X:VAL:74:N
1	hbbb	X:ILE:645:O	X:THR:684:N
1	hbbb	X:ALA:667:O	X:ALA:671:N
1	hbbb	X:THR:203:O	X:TRP:180:N
1	hbss	X:ASP:804:OD2	X:LYS:336:NZ
1	hbsb	X:LYS:241:O	X:LYS:335:NZ
1	hbsb	X:LEU:87:N	X:TYR:38:OH
1	hbss	X:ASP:41:OD1	X:LYS:43:NZ
1	hbbb	X:GLU:54:O	X:TYR:58:N
1	hbbb	X:VAL:119:N	X:VAL:35:O
1	hbsb	X:PRO:136:O	X:SER:139:OG
1	hbbb	X:CYS:607:N	X:GLY:597:O
1	hbbb	X:GLN:341:O	X:MET:345:N
1	hbbb	X:GLU:178:N	X:PHE:205:O
1	hbbb	X:CYS:732:N	X:THR:715:O
1	hbbb	X:LEU:137:N	X:VAL:135:O
1	hbbb	X:TYR:796:O	X:VAL:799:N
1	hbbb	X:ALA:794:N	X:VAL:790:O
1	hbbb	X:GLN:2:O	X:PHE:4:N
1	hbsb	X:ASN:91:OD1	X:GLU:92:N
1	hbss	X:ARG:177:NH1	X:TYR:206:OH
1	hbbb	X:ALA:699:N	X:LYS:20:O
1	hbss	X:HIE:317:NE2	X:TYR:319:OH
1	hbbb	X:GLN:376:O	X:GLY:379:N
1	hbsb	X:HIE:734:N	X:SER:733:OG
1	hbss	X:ARG:148:NH1	X:ASP:144:OD2
1	hbbb	X:ARG:107:O	X:THR:99:N
1	hbss	X:ASP:384:OD1	X:LYS:365:NZ
1	hbss	X:ARG:154:NH1	X:ASP:372:OD1
1	hbbb	X:ARG:392:O	X:THR:716:N
1	hbss	X:ASN:80:ND2	X:ASP:76:OD2
1	hbbb	X:ARG:611:O	X:THR:593:N
1	hbsb	X:ARG:392:NH1	X:VAL:15:O
1	hbbb	X:ALA:594:N	X:ASP:578:O
1	hbbb	X:LEU:544:N	X:THR:540:O
1	hbsb	X:ARG:754:N	X:ASP:751:OD2
1	hbsb	X:LEU:760:O	X:THR:764:OG1
1	hbss	X:ARG:122:NH2	X:GLU:126:OE1
1	hbss	X:ARG:419:NH2	X:ASP:417:OD2
1	hbbb	X:GLU:97:N	X:PHE:109:O
1	hbbb	X:ARG:188:N	X:MET:195:O
1	hbsb	X:GLN:357:NE2	X:PRO:354:N
1	hbbb	X:TYR:786:O	X:VAL:790:N
1	hbsb	X:ASN:556:ND2	X:VAL:772:O
1	hbsb	X:LEU:731:O	X:SER:779:OG
1	hbsb	X:ARG:9:NE	X:HIE:723:O
1	hbbb	X:ASN:532:N	X:VAL:533:N
1	hbsb	X:PRO:538:O	X:SER:542:OG
1	hbss	X:LYS:514:NZ	X:THR:525:OG1
1	hbbb	X:ARG:564:N	X:PRO:561:O
1	hbbb	X:THR:836:O	X:TYR:838:N
1	hbss	X:ASP:586:OD2	X:LYS:244:NZ
1	hbsb	X:GLN:331:NE2	X:LYS:247:O
1	hbbb	X:ALA:23:O	X:TYR:25:N
1	hbsb	X:ARG:9:NH2	X:ASP:728:N
1	hbbb	X:TYR:260:N	X:VAL:248:O
1	hbsb	X:ASP:76:OD1	X:LYS:79:N
1	hbbb	X:ASP:144:N	X:VAL:140:O
1	hbsb	X:SER:139:O	X:TRP:121:NE1
1	hbbb	X:LEU:631:O	X:TYR:635:N
1	hbbb	X:ASN:264:O	X:GLN:310:N
1	hbbb	X:ALA:348:N	X:THR:344:O
1	hbss	X:ASP:670:OD2	X:LYS:674:NZ
1	hbbb	X:ASN:197:O	X:SER:186:N
1	hbbb	X:HIE:488:N	X:MET:485:O
1	hbbb	X:HIE:125:O	X:VAL:129:N
1	hbbb	X:ALA:127:N	X:MET:123:O
1	hbbb	X:PRO:321:O	X:VAL:324:N
1	hbbb	X:SER:161:O	X:VAL:158:N
1	hbss	X:GLU:97:OE2	X:HIE:62:NE2
1	hbbb	X:MET:59:O	X:PHE:63:N
1	hbbb	X:ALA:784:N	X:PRO:781:O
1	hbsb	X:ASN:412:OD1	X:GLN:413:N
1	hbbb	X:LEU:521:N	X:VAL:516:O
1	hbbb	X:CYS:768:N	X:TYR:765:O
1	hbss	X:ARG:122:NE	X:GLU:126:OE1
1	hbsb	X:ARG:406:O	X:GLN:400:NE2
1	hbbb	X:LYS:551:O	X:MET:837:N
1	hbss	X:GLU:286:OE2	X:THR:274:OG1
1	hbbb	X:ARG:564:N	X:VAL:560:O
1	hbss	X:ASP:758:OD1	X:THR:14:OG1
1	hbss	X:ARG:695:NH2	X:ASP:199:OD1
1	hbbb	X:LEU:299:N	X:PHE:293:O
1	hbbb	X:ASP:95:O	X:VAL:111:N
1	hbbb	X:ASP:41:N	X:SER:112:O
1	hbss	X:ARG:649:NH2	X:GLU:664:OE2
1	hbss	X:ARG:93:NE	X:ASP:95:OD2
1	hbbb	X:ARG:456:O	X:LYS:460:N
1	hbbb	X:TYR:730:N	X:VAL:717:O
1	hbss	X:GLU:703:OE1	X:LYS:17:NZ
1	hbss	X:ASN:80:OD1	X:HIE:37:NE2
1	hbsb	X:ALA:566:O	X:GLN:569:NE2
1	hbss	X:ARG:148:NH1	X:ASP:144:OD1
1	hbbb	X:ASP:220:N	X:LEU:219:N
1	hbbb	X:ASP:372:N	X:SER:368:O
1	hbbb	X:LEU:143:N	X:VAL:140:O
1	hbsb	X:ARG:148:NH2	X:GLN:185:O
1	hbbb	X:ASN:720:O	X:MET:191:N
1	hbsb	X:ARG:362:N	X:SER:361:OG
1	hbsb	X:GLN:529:NE2	X:GLY:505:O
1	hbbb	X:ASN:532:N	X:GLN:529:O
1	hbbb	X:ASN:326:O	X:GLU:249:N
1	hbbb	X:ILE:592:O	X:THR:580:N
1	hbsb	X:ARG:754:N	X:ASP:751:OD1
1	hbss	X:ARG:419:NH2	X:ASP:417:OD1
1	hbbb	X:ALA:142:N	X:GLU:138:O
1	hbss	X:ARG:177:NH1	X:GLU:242:OE1
1	hbsb	X:ALA:353:O	X:GLN:357:NE2
1	hbss	X:ARG:611:NH1	X:ASP:622:OD2
1	hbss	X:ASN:710:ND2	X:SER:708:OG
1	hbsb	X:THR:716:OG1	X:TYR:730:O
1	hbss	X:ARG:362:NH2	X:GLU:358:OE1
1	hbbb	X:GLY:414:O	X:SER:777:N
1	hbbb	X:ARG:93:N	X:ILE:113:O
1	hbbb	X:GLU:178:O	X:PHE:205:N
1	hbbb	X:ASP:385:N	X:LYS:383:O
1	hbbb	X:LYS:110:O	X:LYS:43:N
1	hbbb	X:CYS:732:O	X:GLY:714:N
1	hbbb	X:ALA:757:O	X:GLN:761:N
1	hbbb	X:GLN:61:N	X:TYR:58:O
1	hbbb	X:ASP:220:N	X:CYS:216:O
1	hbsb	X:ASP:718:OD1	X:GLY:13:N
1	hbss	X:ASP:453:OD2	X:LYS:457:NZ
1	hbbb	X:LEU:503:O	X:VAL:530:N
1	hbbb	X:GLY:517:O	X:MET:523:N
1	hbbb	X:ALA:782:N	X:LEU:767:O
1	hbss	X:ASP:34:OD2	X:SER:120:OG
1	hbsb	X:ARG:628:NE	X:LYS:674:O
1	hbss	X:ARG:222:NH1	X:GLU:213:OE2
1	hbbb	X:ASN:556:O	X:TYR:424:N
1	hbbb	X:GLY:463:N	X:LYS:460:O
1	hbbb	X:ASP:752:N	X:ILE:683:O
1	hbbb	X:PHE:162:N	X:PHE:183:O
1	hbbb	X:ALA:824:N	X:PRO:820:O
1	hbbb	X:LYS:79:O	X:VAL:40:N
1	hbbb	X:PHE:163:N	X:THR:156:O
1	hbbb	X:LEU:371:N	X:SER:368:O
1	hbbb	X:ARG:93:O	X:ILE:113:N
1	hbbb	X:LEU:455:O	X:SER:459:N
1	hbbb	X:HIE:769:N	X:TYR:765:O
1	hbbb	X:ALA:511:O	X:ARG:515:N
1	hbsb	X:GLN:235:OE1	X:THR:232:N
1	hbbb	X:GLN:442:N	X:PRO:439:O
1	hbsb	X:ASP:518:O	X:THR:833:OG1
1	hbbb	X:TYR:260:O	X:VAL:248:N
1	hbbb	X:GLN:376:N	X:PRO:373:O
1	hbsb	X:GLY:468:O	X:TRP:432:NE1
1	hbbb	X:ARG:704:N	X:LYS:701:O
1	hbbb	X:VAL:501:O	X:VAL:528:N
1	hbbb	X:GLY:505:N	X:LEU:503:O
1	hbss	X:GLN:613:NE2	X:GLN:617:OE1
1	hbbb	X:PHE:163:O	X:THR:156:N
1	hbbb	X:ASP:372:O	X:ILE:375:N
1	hbbb	X:GLN:283:O	X:LEU:279:N
1	hbsb	X:ASN:52:O	X:TYR:75:OH
1	hbbb	X:ASN:491:N	X:HIE:488:O
1	hbbb	X:GLY:576:O	X:VAL:596:N
1	hbss	X:ARG:160:NH2	X:SER:186:OG
1	hbss	X:ARG:160:NH2	X:ASP:144:OD2
1	hbbb	X:ALA:757:O	X:LEU:760:N
1	hbss	X:ASP:600:OD1	X:HID:602:ND1
1	hbbb	X:ASP:518:N	X:LYS:514:O
1	hbss	X:ARG:392:NH2	X:GLN:761:OE1
1	hbsb	X:LYS:547:O	X:LYS:551:NZ
1	hbbb	X:GLN:273:N	X:PRO:269:O
1	hbsb	X:ARG:793:NH1	X:TYR:838:O
1	hbbb	X:GLY:391:O	X:ILE:19:N
1	hbbb	X:ALA:822:O	X:ALA:826:N
1	hbbb	X:ALA:822:O	X:LYS:825:N
1	hbsb	X:HIE:149:ND1	X:TYR:75:N
1	hbsb	X:ASP:600:OD2	X:SER:604:N
1	hbss	X:HID:581:NE2	X:SER:591:OG
1	hbsb	X:ARG:236:NE	X:THR:266:O
1	hbbb	X:TRP:750:O	X:TYR:685:N
1	hbsb	X:GLN:529:OE1	X:GLY:505:N
1	hbbb	X:GLY:517:N	X:VAL:513:O
1	hbbb	X:HIE:37:O	X:LEU:116:N
1	hbsb	X:ASP:650:OD1	X:GLY:651:N
1	hbbb	X:ASP:372:O	X:GLN:376:N
1	hbbb	X:MET:59:N	X:VAL:55:O
1	hbbb	X:GLN:454:O	X:ILE:458:N
1	hbbb	X:ARG:148:O	X:SER:152:N
1	hbbb	X:PHE:293:O	X:TYR:297:N
1	hbbb	X:MET:485:N	X:SER:481:O
1	hbbb	X:ASP:461:N	X:LYS:457:O
1	hbbb	X:PHE:729:O	X:TYR:746:N
1	hbbb	X:GLN:497:N	X:VAL:431:O
1	hbbb	X:ALA:151:O	X:TYR:155:N
1	hbbb	X:ALA:190:N	X:LYS:193:O
1	hbbb	X:GLN:689:N	X:HIE:745:O
1	hbbb	X:ARG:261:O	X:GLY:312:N
1	hbbb	X:ARG:362:N	X:GLU:358:O
1	hbss	X:ASP:453:OD1	X:LYS:457:NZ
1	hbbb	X:MET:215:N	X:VAL:211:O
1	hbss	X:ARG:222:NH1	X:GLU:213:OE1
1	hbbb	X:ALA:117:N	X:HIE:37:O
1	hbbb	X:GLN:422:O	X:GLY:402:N
1	hbbb	X:PRO:304:O	X:SER:271:N
1	hbbb	X:ILE:375:O	X:ILE:380:N
1	hbsb	X:ASN:264:OD1	X:VAL:265:N
1	hbbb	X:ILE:346:N	X:THR:342:O
1	hbbb	X:THR:833:O	X:THR:836:N
1	hbsb	X:ASN:24:ND2	X:HID:693:O
1	hbss	X:ARG:222:NH2	X:GLU:213:OE2
1	hbss	X:GLU:664:OE1	X:TYR:685:OH
1	hbbb	X:HIE:662:N	X:PRO:658:O
1	hbsb	X:ARG:50:NH1	X:MET:153:O
1	hbbb	X:LEU:630:N	X:VAL:627:O
1	hbbb	X:ARG:419:O	X:LYS:421:N
1	hbsb	X:ARG:605:O	X:SER:598:OG
1	hbbb	X:ASN:412:O	X:GLY:414:N
1	hbbb	X:ASN:80:O	X:ASP:76:N
1	hbss	X:GLU:676:OE2	X:LYS:641:NZ
1	hbsb	X:ARG:704:NE	X:CYS:698:O
1	hbbb	X:THR:638:N	X:TYR:635:O
1	hbbb	X:LEU:657:O	X:LEU:661:N
1	hbbb	X:LEU:760:N	X:THR:756:O
1	hbsb	X:CYS:527:O	X:GLN:526:NE2
1	hbbb	X:GLN:209:N	X:LYS:207:O
1	hbbb	X:ILE:398:O	X:VAL:560:N
1	hbsb	X:GLY:478:O	X:SER:481:OG
1	hbsb	X:GLU:167:OE1	X:GLY:168:N
1	hbbb	X:ARG:628:N	X:SER:624:O
1	hbbb	X:LEU:489:O	X:THR:492:N
1	hbbb	X:GLN:821:O	X:LYS:825:N
1	hbbb	X:GLN:61:O	X:LYS:64:N
1	hbss	X:ARG:793:NH1	X:ASP:518:OD2
1	hbbb	X:GLU:445:O	X:LEU:448:N
1	hbbb	X:LYS:547:O	X:LYS:551:N
1	hbbb	X:ASN:549:N	X:CYS:545:O
1	hbbb	X:MET:123:N	X:SER:120:O
1	hbbb	X:GLU:676:O	X:TYR:679:N
1	hbbb	X:ALA:353:N	X:SER:708:O
1	hbsb	X:GLU:807:O	X:LYS:335:NZ
1	hbbb	X:ASN:549:O	X:LEU:552:N
1	hbbb	X:GLN:529:O	X:VAL:533:N
1	hbsb	X:ARG:793:NH2	X:TYR:838:O
1	hbbb	X:ASN:298:N	X:LYS:294:O
1	hbbb	X:GLN:454:N	X:PHE:451:O
1	hbbb	X:ILE:668:N	X:LEU:665:O
1	hbss	X:ARG:177:NH2	X:GLU:242:OE1
1	hbbb	X:CYS:325:O	X:VAL:211:N
1	hbbb	X:LEU:246:N	X:LYS:244:O
1	hbsb	X:ASN:340:N	X:ASP:339:OD2
1	hbbb	X:GLY:414:N	X:PRO:411:O
1	hbbb	X:ARG:356:N	X:SER:352:O
1	hbbb	X:ALA:577:O	X:ASP:650:N
1	hbbb	X:ARG:356:O	X:ILE:360:N
1	hbbb	X:ARG:649:N	X:ILE:686:O
1	hbbb	X:ARG:148:N	X:HIE:149:N
1	hbbb	X:ASP:700:O	X:GLU:703:N
1	hbbb	X:GLU:445:O	X:LYS:449:N
1	hbsb	X:GLN:278:NE2	X:GLY:282:O
1	hbsb	X:ASN:340:OD1	X:GLN:341:N
1	hbbb	X:ALA:435:O	X:ILE:502:N
1	hbbb	X:ILE:660:N	X:LEU:657:O
1	hbsb	X:ARG:776:NH1	X:SER:777:O
1	hbss	X:ARG:773:NH2	X:TYR:771:OH
1	hbss	X:ARG:8:NH2	X:GLN:132:OE1
1	hbbb	X:PHE:574:O	X:SER:598:N
1	hbss	X:ARG:93:NH2	X:ASP:95:OD2
1	hbbb	X:GLN:273:O	X:VAL:289:N
1	hbbb	X:ARG:238:N	X:SER:234:O
1	hbss	X:GLU:249:OE1	X:LYS:259:NZ
1	hbbb	X:PHE:162:O	X:PHE:183:N
1	hbbb	X:GLY:182:N	X:SER:201:O
1	hbsb	X:PRO:642:O	X:TYR:679:OH
1	hbbb	X:ALA:784:O	X:ARG:788:N
1	hbbb	X:GLY:159:N	X:PRO:157:O
1	hbbb	X:ILE:686:N	X:PHE:647:O
1	hbbb	X:LEU:731:O	X:SER:744:N
1	hbsb	X:ARG:605:N	X:ASP:600:OD2
1	hbbb	X:LEU:760:O	X:THR:764:N
1	hbbb	X:ILE:548:O	X:LEU:552:N
1	hbbb	X:CYS:471:N	X:PHE:472:N
1	hbbb	X:ARG:644:N	X:PRO:571:O
1	hbss	X:ARG:222:NH2	X:GLU:213:OE1
1	hbbb	X:HIE:125:N	X:TRP:121:O
1	hbsb	X:GLY:522:O	X:LYS:490:NZ
1	hbsb	X:ARG:649:NH1	X:ASP:650:O
1	hbbb	X:ASN:425:O	X:ILE:555:N
1	hbbb	X:ARG:644:O	X:ILE:573:N
1	hbsb	X:GLN:680:NE2	X:TYR:679:O
1	hbbb	X:LEU:489:N	X:MET:485:O
1	hbbb	X:CYS:325:N	X:VAL:324:N
1	hbss	X:ASP:45:OD1	X:LYS:46:NZ
1	hbbb	X:ARG:9:O	X:GLY:11:N
1	hbbb	X:PRO:783:O	X:TYR:786:N
1	hbbb	X:LEU:219:N	X:MET:215:O
1	hbbb	X:HIE:488:O	X:THR:492:N
1	hbsb	X:GLN:766:OE1	X:SER:565:N
1	hbbb	X:LEU:789:O	X:PHE:792:N
1	hbss	X:ARG:649:NE	X:GLU:664:OE1
1	hbbb	X:ASP:728:N	X:GLU:726:O
1	hbbb	X:ALA:407:N	X:GLY:402:O
1	hbsb	X:SER:186:OG	X:VAL:187:N
1	hbbb	X:GLY:391:N	X:ILE:19:O
1	hbsb	X:SER:779:O	X:TYR:746:OH
1	hbsb	X:SER:565:OG	X:VAL:567:N
1	hbbb	X:GLN:141:N	X:LEU:137:O
1	hbbb	X:CYS:216:N	X:ILE:212:O
1	hbsb	X:CYS:308:N	X:THR:266:OG1
1	hbbb	X:LEU:575:O	X:TYR:648:N
1	hbbb	X:LEU:760:O	X:LEU:763:N
1	hbbb	X:GLN:283:N	X:GLY:282:N
1	hbsb	X:ARG:53:NH1	X:TYR:75:O
1	hbss	X:ARG:515:NE	X:GLU:512:OE1
1	hbbb	X:GLU:664:O	X:ILE:668:N
1	hbsb	X:ASP:758:OD2	X:THR:14:N
1	hbbb	X:GLY:576:N	X:VAL:596:O
1	hbsb	X:ASN:425:O	X:ASN:549:ND2
1	hbbb	X:LEU:546:O	X:VAL:550:N
1	hbsb	X:ALA:204:N	X:THR:203:OG1
1	hbbb	X:CYS:607:O	X:GLY:597:N
1	hbbb	X:LYS:421:N	X:MET:418:O
1	hbbb	X:CYS:768:O	X:TYR:771:N
1	hbbb	X:ALA:190:O	X:LYS:193:N
1	hbsb	X:THR:716:OG1	X:VAL:717:N
1	hbbb	X:HIE:149:N	X:VAL:145:O
1	hbsb	X:ARG:818:O	X:ASN:816:ND2
1	hbsb	X:ASP:355:N	X:SER:352:OG
1	hbbb	X:PHE:214:N	X:PRO:210:O
1	hbbb	X:ILE:466:N	X:MET:464:O
1	hbbb	X:GLN:209:O	X:ILE:327:N
1	hbbb	X:ARG:611:N	X:THR:593:O
1	hbbb	X:ALA:782:O	X:TYR:786:N
1	hbbb	X:GLU:97:O	X:PHE:109:N
1	hbbb	X:ALA:577:N	X:TYR:648:O
1	hbbb	X:PHE:378:N	X:TYR:374:O
1	hbbb	X:ALA:462:N	X:SER:459:O
1	hbbb	X:HID:252:N	X:VAL:250:O
1	hbsb	X:GLN:331:OE1	X:LYS:247:N
1	hbsb	X:HIE:723:ND1	X:PHE:725:N
1	hbbb	X:ALA:667:N	X:GLU:664:O
1	hbbb	X:GLY:77:N	X:TYR:75:O
1	hbbb	X:ALA:146:N	X:LEU:143:O
1	hbbb	X:ASP:355:O	X:GLU:358:N
1	hbbb	X:ARG:835:N	X:ASP:832:O
1	hbsb	X:GLN:613:NE2	X:GLU:621:N
1	hbbb	X:ALA:524:O	X:ILE:499:N
1	hbbb	X:GLU:27:O	X:LYS:383:N
1	hbbb	X:ARG:444:O	X:LEU:448:N
1	hbsb	X:ALA:699:O	X:ARG:704:NH2
1	hbbb	X:ASP:453:N	X:LYS:449:O
1	hbbb	X:GLN:400:N	X:ILE:558:O
1	hbss	X:ARG:614:NE	X:ASP:819:OD2
1	hbsb	X:GLY:736:N	X:HIE:734:ND1
1	hbbb	X:ALA:435:O	X:PHE:437:N
1	hbsb	X:GLU:323:OE2	X:LYS:302:N
1	hbbb	X:PHE:214:O	X:VAL:218:N
1	hbbb	X:ILE:434:N	X:PHE:472:O
1	hbsb	X:ARG:605:N	X:ASP:600:OD1
1	hbbb	X:ASN:543:O	X:LEU:546:N
1	hbss	X:GLN:526:OE1	X:LYS:551:NZ
1	hbss	X:ARG:9:NH2	X:ASP:728:OD1
1	hbbb	X:LYS:244:N	X:THR:240:O
1	hbss	X:GLN:185:OE1	X:TYR:369:OH
1	hbbb	X:HIE:62:N	X:TYR:58:O
1	hbbb	X:GLY:813:O	X:LYS:588:N
1	hbbb	X:ASP:106:O	X:ILE:108:N
1	hbbb	X:ARG:258:O	X:VAL:250:N
1	hbbb	X:THR:318:O	X:VAL:311:N
1	hbbb	X:ILE:243:N	X:PHE:239:O
1	hbss	X:ASN:549:ND2	X:ASN:556:OD1
1	hbbb	X:ALA:409:O	X:LEU:399:N
1	hbbb	X:CYS:325:N	X:GLU:323:O
1	hbbb	X:ASP:339:O	X:SER:343:N
1	hbbb	X:THR:156:O	X:VAL:158:N
1	hbbb	X:ASP:144:O	X:MET:147:N
1	hbbb	X:GLN:526:O	X:VAL:501:N
1	hbbb	X:THR:507:O	X:TYR:510:N
1	hbbb	X:ARG:788:O	X:PHE:792:N
1	hbbb	X:LEU:22:O	X:PHE:697:N
1	hbbb	X:LYS:241:N	X:VAL:237:O
1	hbsb	X:ASN:556:ND2	X:LEU:546:O
1	hbbb	X:ARG:639:N	X:TYR:635:O
1	hbbb	X:GLN:656:O	X:GLN:659:N
1	hbsb	X:ARG:9:NH1	X:ASP:728:O
1	hbbb	X:CYS:443:N	X:PRO:439:O
1	hbbb	X:LYS:514:N	X:TYR:510:O
1	hbsb	X:GLU:126:O	X:SER:130:OG
1	hbbb	X:ASP:95:N	X:VAL:111:O
1	hbbb	X:GLU:377:N	X:PRO:373:O
1	hbss	X:ARG:515:NH2	X:GLU:483:OE2
1	hbss	X:ASP:45:OD2	X:LYS:78:NZ
1	hbbb	X:ASN:340:O	X:THR:344:N
1	hbbb	X:LEU:489:O	X:TYR:493:N
1	hbsb	X:ARG:236:O	X:THR:240:OG1
1	hbbb	X:LEU:546:N	X:SER:542:O
1	hbbb	X:CYS:545:N	X:SER:542:O
1	hbbb	X:GLU:759:O	X:LEU:763:N
1	hbss	X:GLU:242:OE1	X:LYS:335:NZ
1	hbss	X:GLN:814:OE1	X:LYS:588:NZ
1	hbbb	X:ILE:632:O	X:LYS:636:N
1	hbbb	X:ALA:23:N	X:THR:387:O
1	hbbb	X:ASN:710:O	X:ILE:705:N
1	hbbb	X:GLY:176:O	X:LYS:207:N
1	hbbb	X:LEU:196:O	X:PHE:26:N
1	hbss	X:ARG:691:NH1	X:GLU:654:OE1
1	hbbb	X:TYR:747:N	X:VAL:687:O
1	hbbb	X:PRO:136:O	X:SER:139:N
1	hbbb	X:LEU:630:N	X:MET:626:O
1	hbbb	X:ASN:24:O	X:ILE:198:N
1	hbbb	X:GLU:621:O	X:LEU:623:N
1	hbsb	X:ASP:758:OD2	X:VAL:15:N
1	hbbb	X:ALA:142:O	X:ALA:146:N
1	hbss	X:ASP:670:OD1	X:LYS:674:NZ
1	hbss	X:ASP:718:OD2	X:GLN:761:NE2
1	hbsb	X:LYS:460:N	X:SER:459:OG
1	hbbb	X:LEU:277:O	X:VAL:285:N
1	hbbb	X:ASP:144:N	X:GLN:141:O
1	hbss	X:GLU:807:OE1	X:LYS:244:NZ
1	hbbb	X:ALA:23:O	X:THR:387:N
1	hbsb	X:GLN:656:OE1	X:GLN:659:N
1	hbbb	X:ASN:91:O	X:TRP:115:N
1	hbsb	X:GLN:633:O	X:SER:637:OG
1	hbss	X:GLU:97:OE1	X:HIE:62:NE2
1	hbsb	X:ASN:720:OD1	X:THR:390:N
1	hbbb	X:PHE:293:N	X:VAL:289:O
2	sb	X:GLU:388:OE1	X:LYS:20:NZ
2	sb	X:ARG:160:NH2	X:GLU:654:OE1
2	sb	X:ARG:160:NH1	X:GLU:654:OE1
2	sb	X:ARG:695:NH2	X:ASP:199:OD2
2	sb	X:ASP:45:OD1	X:LYS:43:NZ
2	sb	X:ARG:351:NH2	X:GLU:359:OE2
2	sb	X:ARG:50:NH2	X:GLU:54:OE2
2	sb	X:GLU:126:OE1	X:LYS:32:NZ
2	sb	X:ASP:385:OD2	X:LYS:365:NZ
2	sb	X:GLU:249:OE1	X:LYS:259:NZ
2	sb	X:ARG:669:NH2	X:ASP:752:OD2
2	sb	X:GLU:802:OE1	X:LYS:589:NZ
2	sb	X:GLU:39:OE1	X:LYS:79:NZ
2	sb	X:ARG:614:NH2	X:GLU:621:OE2
2	sb	X:GLU:217:OE2	X:LYS:207:NZ
2	sb	X:ARG:614:NH1	X:GLU:621:OE2
2	sb	X:ARG:515:NH2	X:GLU:512:OE1
2	sb	X:ARG:793:NH1	X:ASP:518:OD1
2	sb	X:ASP:453:OD2	X:LYS:449:NZ
2	sb	X:ARG:795:NH1	X:ASP:800:OD2
2	sb	X:GLU:676:OE2	X:LYS:641:NZ
2	sb	X:ARG:107:NH1	X:GLU:54:OE1
2	sb	X:ARG:356:NH1	X:ASP:199:OD2
2	sb	X:ARG:160:NH1	X:GLU:654:OE2
2	sb	X:ARG:177:NH2	X:GLU:242:OE2
2	sb	X:ASP:461:OD2	X:LYS:457:NZ
[truncated: 2,946 more rows]
