# Supplementary material for: Comparative structural insights and functional analysis for the distinct unbound states of Human AGO proteins
Source: Sci Rep. 2025 Mar 19;15:9432. doi: 10.1038/s41598-025-91849-5 (PMC11923369; doi:10.1038/s41598-025-91849-5)
Supplement: Supplementary file 5 — Supplementary Information 5. [file 41598_2025_91849_MOESM5_ESM.zip › AGO2/r2/weak_contacts.tsv]

# total_frames:30 beg:0 end:29 stride:1 interaction_types:sb,pc,ps,ts,hb
# Columns: frame, interaction_type, atom_1, atom_2[, atom_3[, atom_4]]
0	sb	X:ARG:354:NH2	X:ASP:197:OD2
0	sb	X:ARG:234:NH1	X:ASP:231:OD1
0	sb	X:ASP:726:OD2	X:HIE:743:NE2
0	sb	X:ARG:609:NH2	X:GLU:627:OE2
0	sb	X:ARG:186:NH2	X:GLU:652:OE1
0	sb	X:ARG:76:NH2	X:ASP:39:OD1
0	sb	X:GLU:724:OE2	X:HIE:745:NE2
0	sb	X:ARG:76:NH1	X:ASP:39:OD1
0	sb	X:GLU:800:OE2	X:LYS:587:NZ
0	sb	X:ARG:363:NH2	X:GLU:383:OE1
0	sb	X:ARG:146:NH1	X:ASP:142:OD1
0	sb	X:ARG:791:NH1	X:ASP:516:OD2
0	sb	X:ARG:349:NH2	X:GLU:357:OE1
0	sb	X:ARG:129:NH2	X:ASP:124:OD2
0	sb	X:ARG:349:NH1	X:GLU:357:OE1
0	sb	X:ARG:69:NH2	X:GLU:375:OE1
0	sb	X:ARG:390:NH1	X:ASP:756:OD1
0	sb	X:ARG:300:NH2	X:GLU:223:OE1
0	sb	X:ASP:830:OD2	X:HIE:828:ND1
0	sb	X:ARG:129:NH2	X:ASP:124:OD1
0	sb	X:ARG:158:NH1	X:ASP:142:OD2
0	sb	X:ARG:186:NH1	X:GLU:652:OE2
0	sb	X:ASP:104:OD2	X:LYS:103:NZ
0	sb	X:ARG:363:NH2	X:GLU:383:OE2
0	sb	X:ARG:48:NH2	X:GLU:52:OE1
0	sb	X:ARG:513:NH2	X:GLU:510:OE2
0	sb	X:GLU:674:OE2	X:LYS:639:NZ
0	sb	X:ARG:349:NH2	X:GLU:357:OE2
0	sb	X:ARG:390:NH2	X:ASP:716:OD1
0	sb	X:ARG:349:NH1	X:GLU:357:OE2
0	sb	X:GLU:215:OE1	X:LYS:205:NZ
0	sb	X:ASP:584:OD2	X:LYS:587:NZ
0	sb	X:ASP:802:OD2	X:LYS:799:NZ
0	sb	X:ASP:459:OD1	X:LYS:455:NZ
0	sb	X:ASP:598:OD2	X:HIP:600:ND1
0	sb	X:ARG:234:NH2	X:ASP:231:OD1
0	sb	X:GLU:224:OE1	X:LYS:220:NZ
0	sb	X:ARG:667:NH1	X:ASP:750:OD1
0	sb	X:ASP:104:OD1	X:LYS:103:NZ
0	sb	X:ARG:186:NH1	X:GLU:652:OE1
0	sb	X:ASP:648:OD2	X:LYS:688:NZ
0	sb	X:ARG:647:NH2	X:GLU:662:OE1
0	sb	X:ARG:300:NH2	X:GLU:223:OE2
0	sb	X:ARG:175:NH2	X:GLU:240:OE1
0	sb	X:ARG:15:NH1	X:GLU:701:OE1
0	sb	X:ASP:830:OD2	X:LYS:488:NZ
0	sb	X:ARG:513:NH2	X:GLU:481:OE1
0	sb	X:ARG:513:NH1	X:GLU:481:OE1
0	sb	X:ARG:152:NH1	X:ASP:370:OD1
0	sb	X:GLU:25:OE2	X:LYS:191:NZ
0	sb	X:ARG:513:NH2	X:GLU:510:OE1
0	sb	X:GLU:224:OE2	X:LYS:220:NZ
0	sb	X:ARG:158:NH2	X:ASP:142:OD1
0	sb	X:GLU:215:OE2	X:LYS:205:NZ
0	sb	X:ARG:354:NH2	X:ASP:197:OD1
0	sb	X:GLU:93:OE2	X:LYS:108:NZ
0	sb	X:ARG:485:NH2	X:GLU:481:OE2
0	sb	X:GLU:247:OE2	X:LYS:257:NZ
0	sb	X:ARG:390:NH2	X:ASP:716:OD2
0	sb	X:ARG:609:NH2	X:GLU:627:OE1
0	sb	X:ASP:27:OD1	X:LYS:191:NZ
0	sb	X:ARG:609:NH1	X:GLU:627:OE1
0	sb	X:GLU:724:OE1	X:HIE:745:NE2
0	sb	X:ARG:146:NH1	X:ASP:142:OD2
0	sb	X:GLU:724:OE1	X:HIE:721:NE2
0	sb	X:ARG:647:NH2	X:GLU:662:OE2
0	sb	X:ARG:175:NH2	X:GLU:240:OE2
0	sb	X:ARG:15:NH1	X:GLU:701:OE2
0	sb	X:ARG:7:NH2	X:ASP:726:OD1
0	sb	X:ASP:648:OD1	X:LYS:688:NZ
0	sb	X:GLU:356:OE1	X:LYS:360:NZ
0	sb	X:ASP:459:OD2	X:LYS:455:NZ
0	sb	X:ARG:158:NH2	X:ASP:142:OD2
0	sb	X:ARG:69:NH2	X:GLU:375:OE2
0	sb	X:ARG:186:NH2	X:GLU:652:OE2
0	sb	X:ARG:791:NH1	X:ASP:516:OD1
0	sb	X:GLU:37:OE2	X:LYS:77:NZ
0	pc	X:HIE:743:ND1	X:TYR:728:CE1
0	pc	X:LYS:70:NZ	X:TYR:372:CE1
0	pc	X:ARG:146:NH2	X:PHE:160:CE1
0	pc	X:HIE:486:ND1	X:PHE:470:CE1
0	pc	X:HIE:182:ND1	X:HIE:691:CD2
0	pc	X:HIE:743:NE2	X:TYR:728:CE1
0	pc	X:ARG:51:NH1	X:HIE:147:CD2
0	pc	X:HIE:182:CD2	X:HIE:691:ND1
0	pc	X:ARG:349:NH2	X:PHE:179:CE1
0	pc	X:HID:767:NE2	X:TYR:763:CE1
0	pc	X:ARG:693:NH1	X:HIE:690:CD2
0	pc	X:ARG:793:NH2	X:PHE:790:CE1
0	pc	X:HID:295:ND1	X:TYR:290:CE1
0	pc	X:HIE:745:NE2	X:PHE:655:CE1
0	pc	X:HID:295:ND1	X:PHE:291:CE1
0	pc	X:ARG:642:NH1	X:PHE:753:CE1
0	pc	X:ARG:562:NH1	X:PHE:566:CE1
0	pc	X:ARG:256:NH2	X:TYR:258:CE1
0	pc	X:ARG:89:NH1	X:TRP:113:CD2
0	pc	X:HIP:786:ND1	X:TYR:783:CE1
0	pc	X:HID:767:ND1	X:TYR:763:CE1
0	pc	X:ARG:562:NH2	X:PHE:566:CE1
0	pc	X:HIE:147:ND1	X:TYR:372:CE1
0	pc	X:ARG:614:NH1	X:HIE:579:CD2
0	pc	X:LYS:639:NZ	X:TYR:677:CE1
0	pc	X:HIE:182:CD2	X:HIE:691:NE2
0	pc	X:HIE:690:CD2	X:HIE:743:ND1
0	pc	X:ARG:89:NH2	X:TRP:113:CD2
0	pc	X:ARG:562:NH1	X:HIP:600:CD2
0	pc	X:HIE:828:CD2	X:LYS:488:NZ
0	pc	X:HIP:786:NE2	X:PHE:790:CE1
0	pc	X:ARG:614:NH2	X:HIE:579:CD2
0	pc	X:ARG:105:NH1	X:PHE:107:CE1
0	pc	X:ARG:152:NH1	X:TYR:153:CE1
0	pc	X:HIE:35:ND1	X:TYR:80:CE1
0	pc	X:LYS:718:NZ	X:TRP:190:CD2
0	pc	X:ARG:256:NH1	X:TYR:258:CE1
0	pc	X:ARG:105:NH2	X:PHE:107:CE1
0	pc	X:HIE:35:NE2	X:TYR:80:CE1
0	pc	X:ARG:186:NH2	X:HIE:743:CD2
0	pc	X:HIE:182:NE2	X:HIE:691:CD2
0	pc	X:HID:60:CD2	X:HIE:56:ND1
0	pc	X:HID:315:NE2	X:TYR:317:CE1
0	pc	X:HID:60:NE2	X:PHE:61:CE1
0	pc	X:HID:60:CD2	X:HIE:56:NE2
0	pc	X:HIP:786:NE2	X:TYR:783:CE1
0	pc	X:HIE:147:NE2	X:TYR:372:CE1
0	pc	X:ARG:793:NH1	X:PHE:790:CE1
0	ps	X:PHE:203:CE1	X:TRP:178:CD2
0	ps	X:PHE:645:CE1	X:PHE:683:CE1
0	ps	X:HIE:721:CD2	X:HIE:745:CD2
0	ps	X:TYR:769:CE1	X:TYR:783:CE1
0	ts	X:HIE:147:CD2	X:TYR:372:CE1
0	ts	X:HID:767:CD2	X:TYR:763:CE1
0	hbbb	X:ASP:370:O	X:VAL:373:N
0	hbbb	X:ILE:719:N	X:THR:717:O
0	hbsb	X:LYS:191:N	X:SER:188:OG
0	hbsb	X:LYS:191:O	X:SER:188:OG
0	hbbb	X:GLY:551:N	X:VAL:548:O
0	hbbb	X:ALA:820:O	X:ALA:824:N
0	hbsb	X:ASP:197:OD1	X:VAL:198:N
0	hbbb	X:ASN:50:O	X:VAL:54:N
0	hbbb	X:LEU:94:N	X:VAL:109:O
0	hbss	X:ARG:647:NE	X:GLU:662:OE1
0	hbbb	X:HIE:828:O	X:LEU:832:N
0	hbbb	X:PHE:107:N	X:VAL:96:O
0	hbss	X:ASP:716:OD2	X:GLN:759:NE2
0	hbsb	X:GLN:440:O	X:GLN:532:NE2
0	hbbb	X:GLN:656:O	X:HID:660:N
0	hbss	X:ARG:186:NH1	X:GLU:652:OE1
0	hbbb	X:LEU:297:N	X:PHE:291:O
0	hbbb	X:LEU:297:O	X:LEU:299:N
0	hbss	X:ARG:146:NH1	X:ASP:142:OD1
0	hbbb	X:ARG:294:N	X:TYR:290:O
0	hbsb	X:ARG:603:N	X:ASP:598:OD1
0	hbsb	X:GLN:355:O	X:SER:359:OG
0	hbbb	X:THR:423:N	X:VAL:553:O
0	hbss	X:ARG:513:NH2	X:GLU:510:OE1
0	hbbb	X:ALA:623:N	X:ASP:620:O
0	hbsb	X:ASP:726:OD2	X:HIE:721:N
0	hbbb	X:ASP:197:N	X:HIE:182:O
0	hbss	X:ARG:186:NH2	X:GLU:652:OE2
0	hbbb	X:PRO:302:O	X:SER:269:N
0	hbbb	X:ARG:363:N	X:SER:359:O
0	hbbb	X:GLN:764:N	X:ILE:760:O
0	hbss	X:ASN:324:OD1	X:THR:249:OG1
0	hbbb	X:GLU:443:O	X:LEU:446:N
0	hbbb	X:ARG:513:O	X:VAL:518:N
0	hbbb	X:ARG:354:N	X:SER:350:O
0	hbbb	X:SER:159:O	X:VAL:156:N
0	hbbb	X:ALA:405:O	X:TYR:399:N
0	hbbb	X:ARG:390:O	X:THR:714:N
0	hbsb	X:ASP:750:OD1	X:ILE:681:N
0	hbbb	X:LEU:79:N	X:TYR:36:O
0	hbbb	X:PHE:161:N	X:THR:154:O
0	hbbb	X:GLY:180:O	X:SER:199:N
0	hbbb	X:LEU:628:O	X:PHE:632:N
0	hbbb	X:ASN:324:N	X:GLU:247:O
0	hbbb	X:ASP:39:O	X:SER:110:N
0	hbbb	X:ILE:630:O	X:LYS:634:N
0	hbss	X:ARG:234:NH1	X:ASP:231:OD1
0	hbbb	X:GLN:253:O	X:LYS:255:N
0	hbss	X:TRP:414:NE1	X:TYR:399:OH
0	hbsb	X:MET:343:O	X:THR:347:OG1
0	hbbb	X:CYS:766:O	X:VAL:776:N
0	hbss	X:ARG:363:NH2	X:GLU:383:OE2
0	hbbb	X:ARG:146:O	X:SER:150:N
0	hbbb	X:GLN:764:O	X:HID:767:N
0	hbbb	X:LEU:747:N	X:PHE:683:O
0	hbbb	X:ASN:547:O	X:GLY:552:N
0	hbbb	X:THR:607:N	X:VAL:593:O
0	hbss	X:ASN:751:ND2	X:THR:682:OG1
0	hbsb	X:GLN:271:NE2	X:THR:272:N
0	hbsb	X:GLN:339:NE2	X:GLY:172:O
0	hbbb	X:GLY:680:O	X:ILE:643:N
0	hbbb	X:GLY:461:N	X:SER:457:O
0	hbss	X:LYS:512:NZ	X:THR:523:OG1
0	hbbb	X:ILE:590:N	X:THR:578:O
0	hbbb	X:ILE:53:O	X:MET:57:N
0	hbss	X:ARG:69:NH2	X:GLU:375:OE2
0	hbbb	X:LEU:94:O	X:VAL:109:N
0	hbsb	X:PHE:10:O	X:SER:755:OG
0	hbbb	X:ILE:53:N	X:VAL:49:O
0	hbsb	X:TYR:784:OH	X:VAL:770:N
0	hbbb	X:HIE:690:O	X:THR:692:N
0	hbsb	X:ARG:752:NE	X:ASP:749:O
0	hbbb	X:ASP:27:O	X:MET:379:N
0	hbss	X:ARG:175:NH1	X:GLN:339:OE1
0	hbss	X:GLU:224:OE2	X:LYS:220:NZ
0	hbbb	X:ARG:793:O	X:LEU:796:N
0	hbbb	X:ALA:592:O	X:ASP:576:N
0	hbss	X:ARG:129:NH2	X:ASP:124:OD2
0	hbbb	X:THR:201:O	X:TRP:178:N
0	hbsb	X:ARG:294:NH2	X:SER:279:O
0	hbss	X:ARG:454:NH1	X:GLN:467:OE1
0	hbbb	X:ASP:756:O	X:ILE:760:N
0	hbss	X:ARG:354:NH2	X:ASP:197:OD2
0	hbbb	X:LEU:244:O	X:VAL:260:N
0	hbbb	X:ALA:82:N	X:MET:83:N
0	hbss	X:GLU:93:OE2	X:LYS:108:NZ
0	hbsb	X:ASP:726:OD1	X:HIE:721:N
0	hbbb	X:CYS:441:N	X:PRO:437:O
0	hbbb	X:ARG:642:O	X:ILE:571:N
0	hbbb	X:ALA:140:O	X:VAL:144:N
0	hbsb	X:SER:188:OG	X:TRP:190:N
0	hbss	X:ARG:186:NH2	X:GLU:652:OE1
0	hbss	X:ASP:750:OD2	X:TRP:748:NE1
0	hbbb	X:CYS:469:N	X:TRP:430:O
0	hbbb	X:GLY:574:N	X:VAL:594:O
0	hbsb	X:ARG:693:NH1	X:HIE:690:O
0	hbsb	X:GLY:466:O	X:TRP:430:NE1
0	hbbb	X:GLN:568:N	X:VAL:565:O
0	hbbb	X:ASP:516:O	X:HIE:828:N
0	hbsb	X:ASP:802:O	X:LYS:586:NZ
0	hbbb	X:GLU:211:N	X:PRO:208:O
0	hbsb	X:GLN:631:O	X:SER:635:OG
0	hbss	X:ASP:293:OD2	X:GLN:281:NE2
0	hbbb	X:GLN:139:N	X:PHE:135:O
0	hbbb	X:THR:81:O	X:TYR:34:N
0	hbsb	X:ARG:146:NH2	X:ARG:158:O
0	hbbb	X:GLN:465:N	X:ILE:427:O
0	hbss	X:GLN:207:NE2	X:GLU:211:OE1
0	hbbb	X:CYS:251:N	X:ILE:248:O
0	hbbb	X:GLN:226:N	X:GLU:224:O
0	hbbb	X:ALA:623:O	X:GLU:627:N
0	hbbb	X:ARG:667:O	X:CYS:670:N
0	hbsb	X:ARG:146:NH1	X:GLN:183:O
0	hbbb	X:LEU:673:N	X:LYS:672:N
0	hbsb	X:GLN:329:OE1	X:LYS:245:N
0	hbbb	X:ALA:433:N	X:VAL:498:O
0	hbbb	X:PHE:161:O	X:THR:154:N
0	hbss	X:ARG:363:NH2	X:GLU:383:OE1
0	hbbb	X:ILE:571:O	X:ILE:644:N
0	hbss	X:GLN:527:NE2	X:TYR:508:OH
0	hbbb	X:TYR:728:O	X:VAL:715:N
0	hbsb	X:HIE:123:O	X:SER:127:OG
0	hbbb	X:HIE:147:O	X:SER:150:N
0	hbss	X:THR:692:OG1	X:TYR:728:OH
0	hbbb	X:GLU:240:N	X:PHE:237:O
0	hbbb	X:LEU:307:O	X:LEU:318:N
0	hbss	X:ARG:234:NH2	X:ASP:231:OD1
0	hbsb	X:GLN:612:NE2	X:SER:810:O
0	hbbb	X:GLN:271:O	X:VAL:287:N
0	hbsb	X:ASN:708:OD1	X:SER:739:N
0	hbbb	X:ASP:756:O	X:GLN:759:N
0	hbbb	X:LEU:446:N	X:THR:442:O
0	hbbb	X:LYS:360:O	X:SER:364:N
0	hbss	X:ARG:791:NH1	X:ASP:516:OD2
0	hbsb	X:CYS:306:N	X:THR:264:OG1
0	hbss	X:ASP:830:OD2	X:LYS:488:NZ
0	hbss	X:ARG:69:NH2	X:GLU:375:OE1
0	hbbb	X:LEU:539:O	X:LEU:542:N
0	hbbb	X:HIE:486:N	X:PRO:482:O
0	hbbb	X:HIE:661:N	X:VAL:658:O
0	hbbb	X:PHE:160:N	X:PHE:181:O
0	hbsb	X:ASN:368:OD1	X:THR:369:N
0	hbbb	X:ASP:39:N	X:SER:110:O
0	hbbb	X:ASP:293:N	X:GLN:289:O
0	hbbb	X:ASN:195:O	X:SER:184:N
0	hbbb	X:ILE:643:O	X:THR:682:N
0	hbbb	X:ILE:241:O	X:LEU:244:N
0	hbbb	X:HIE:828:O	X:THR:831:N
0	hbbb	X:ASN:541:N	X:GLN:537:O
0	hbbb	X:GLU:668:N	X:LEU:664:O
0	hbbb	X:LEU:729:N	X:SER:742:O
0	hbbb	X:ALA:785:O	X:ALA:789:N
0	hbbb	X:ASP:459:N	X:LYS:455:O
0	hbsb	X:GLU:757:OE2	X:SER:754:N
0	hbbb	X:MET:483:N	X:VAL:480:O
0	hbbb	X:HIE:35:O	X:SER:115:N
0	hbbb	X:LEU:765:N	X:THR:762:O
0	hbbb	X:MET:83:N	X:THR:81:O
0	hbbb	X:HID:60:O	X:LYS:62:N
0	hbbb	X:PHE:212:O	X:VAL:216:N
0	hbbb	X:ILE:111:N	X:VAL:92:O
0	hbbb	X:CYS:543:N	X:LEU:539:O
0	hbbb	X:ALA:436:N	X:PHE:435:N
0	hbsb	X:GLN:764:NE2	X:GLY:561:O
0	hbss	X:ARG:816:NH2	X:SER:813:OG
0	hbbb	X:ARG:234:N	X:THR:230:O
0	hbss	X:ASP:802:OD2	X:LYS:799:NZ
0	hbbb	X:ARG:791:N	X:LEU:787:O
0	hbsb	X:ARG:234:O	X:THR:238:OG1
0	hbss	X:ARG:609:NH2	X:GLU:627:OE2
0	hbsb	X:SER:118:O	X:THR:137:OG1
0	hbbb	X:THR:505:O	X:TYR:508:N
0	hbsb	X:HID:613:ND1	X:LYS:587:O
0	hbbb	X:ARG:667:O	X:ILE:671:N
0	hbbb	X:LYS:239:N	X:VAL:235:O
0	hbbb	X:ARG:48:O	X:ARG:51:N
0	hbbb	X:LYS:108:O	X:LYS:41:N
0	hbsb	X:ARG:647:NH2	X:GLU:616:O
0	hbbb	X:ALA:792:O	X:LEU:796:N
0	hbsb	X:ARG:693:NH2	X:HIE:690:O
0	hbbb	X:GLU:211:O	X:GLU:215:N
0	hbbb	X:GLY:476:O	X:SER:479:N
0	hbbb	X:ASP:716:N	X:THR:717:N
0	hbbb	X:PHE:23:O	X:THR:385:N
0	hbbb	X:MET:192:O	X:MET:26:N
0	hbbb	X:ARG:47:O	X:ASN:50:N
0	hbbb	X:CYS:306:O	X:THR:264:N
0	hbsb	X:SER:731:O	X:SER:775:OG
0	hbbb	X:GLN:524:N	X:VAL:497:O
0	hbbb	X:ASP:382:N	X:GLU:383:N
0	hbbb	X:ASN:78:O	X:ASP:74:N
0	hbbb	X:PRO:563:O	X:VAL:565:N
0	hbss	X:ASP:726:OD2	X:HIE:743:NE2
0	hbsb	X:ARG:146:NH2	X:GLN:183:O
0	hbbb	X:ASN:338:O	X:THR:342:N
0	hbbb	X:ASN:547:N	X:CYS:543:O
0	hbss	X:ARG:458:NH2	X:GLN:465:OE1
0	hbbb	X:GLU:357:O	X:LYS:360:N
0	hbsb	X:HIE:147:ND1	X:PHE:73:N
0	hbbb	X:LEU:542:N	X:THR:538:O
0	hbsb	X:GLU:662:OE2	X:ILE:618:N
0	hbsb	X:LYS:549:O	X:THR:834:OG1
0	hbbb	X:GLN:631:N	X:GLU:627:O
0	hbbb	X:CYS:670:N	X:ILE:666:O
0	hbbb	X:GLN:120:O	X:HIE:123:N
0	hbbb	X:ALA:592:N	X:ASP:576:O
0	hbss	X:ARG:15:NH1	X:GLU:701:OE2
0	hbbb	X:HIE:579:N	X:VAL:577:O
0	hbbb	X:LEU:821:O	X:VAL:825:N
0	hbbb	X:ARG:15:O	X:VAL:391:N
0	hbsb	X:LYS:257:NZ	X:MET:254:O
0	hbsb	X:ASP:74:OD1	X:LYS:77:N
0	hbbb	X:GLY:712:O	X:LEU:392:N
0	hbbb	X:THR:316:O	X:VAL:309:N
0	hbss	X:ARG:363:NE	X:GLU:383:OE1
0	hbbb	X:ALA:782:N	X:PRO:779:O
0	hbbb	X:ARG:186:N	X:MET:193:O
0	hbbb	X:GLU:510:O	X:VAL:514:N
0	hbbb	X:ARG:485:O	X:ASN:489:N
0	hbsb	X:ASN:700:N	X:ASP:698:OD2
0	hbbb	X:ASP:337:O	X:SER:341:N
0	hbss	X:ARG:390:NH2	X:ASP:716:OD1
0	hbss	X:ASP:648:OD2	X:LYS:688:NZ
0	hbss	X:ARG:647:NH2	X:GLU:662:OE1
0	hbsb	X:CYS:441:O	X:TYR:473:OH
0	hbsb	X:ASN:554:ND2	X:LEU:544:O
0	hbbb	X:CYS:214:N	X:ILE:210:O
0	hbss	X:SER:159:OG	X:SER:199:OG
0	hbss	X:ASP:749:OD1	X:THR:682:OG1
0	hbbb	X:ALA:665:N	X:HIE:661:O
0	hbbb	X:ASP:218:N	X:GLU:215:O
0	hbsb	X:ARG:259:NH1	X:GLY:243:O
0	hbbb	X:SER:448:N	X:VAL:444:O
0	hbbb	X:ILE:358:O	X:LEU:361:N
0	hbsb	X:GLN:271:NE2	X:THR:272:O
0	hbbb	X:ALA:460:O	X:PHE:421:N
0	hbss	X:GLN:654:NE2	X:SER:651:OG
0	hbbb	X:ALA:346:N	X:THR:342:O
0	hbss	X:ASP:584:OD2	X:LYS:587:NZ
0	hbbb	X:ARG:647:O	X:VAL:686:N
0	hbbb	X:CYS:670:O	X:LEU:673:N
0	hbsb	X:ASP:756:OD1	X:THR:12:N
0	hbss	X:ASN:78:ND2	X:ASP:74:OD2
0	hbss	X:THR:762:OG1	X:TYR:646:OH
0	hbsb	X:LYS:112:NZ	X:TRP:113:O
0	hbbb	X:ALA:785:N	X:PRO:781:O
0	hbsb	X:ASN:751:ND2	X:GLY:680:O
0	hbbb	X:ARG:791:O	X:TYR:794:N
0	hbsb	X:THR:336:O	X:THR:340:OG1
0	hbss	X:ARG:354:NE	X:ASP:197:OD1
0	hbbb	X:VAL:410:O	X:VAL:413:N
0	hbbb	X:CYS:605:N	X:GLY:595:O
0	hbbb	X:LYS:718:O	X:THR:720:N
0	hbss	X:HIE:147:NE2	X:TYR:372:OH
0	hbbb	X:ASP:197:O	X:HIE:182:N
0	hbbb	X:ILE:760:O	X:TYR:763:N
0	hbss	X:GLN:687:NE2	X:GLU:652:OE1
0	hbsb	X:ASN:22:ND2	X:ILE:196:O
0	hbbb	X:GLN:654:N	X:SER:651:O
0	hbbb	X:SER:366:O	X:THR:369:N
0	hbbb	X:GLY:243:N	X:VAL:260:O
0	hbbb	X:ARG:47:O	X:ARG:51:N
0	hbbb	X:ALA:785:O	X:VAL:788:N
0	hbss	X:ARG:349:NH1	X:GLU:357:OE2
0	hbbb	X:CYS:730:O	X:THR:713:N
0	hbbb	X:HIE:35:O	X:VAL:114:N
0	hbbb	X:GLN:139:O	X:VAL:143:N
0	hbsb	X:GLU:321:OE1	X:TYR:301:N
0	hbbb	X:ARG:374:O	X:GLY:377:N
0	hbss	X:ARG:15:NH1	X:GLU:701:OE1
0	hbsb	X:ASP:516:O	X:THR:831:OG1
0	hbbb	X:ASP:370:N	X:PHE:367:O
0	hbbb	X:ILE:344:O	X:THR:347:N
0	hbbb	X:ARG:626:O	X:ILE:630:N
0	hbbb	X:ARG:152:N	X:LEU:148:O
0	hbbb	X:ASN:50:N	X:PRO:46:O
0	hbbb	X:ASP:584:N	X:PRO:581:O
0	hbbb	X:HIE:745:N	X:VAL:685:O
0	hbbb	X:ILE:432:N	X:PHE:470:O
0	hbbb	X:GLN:495:N	X:VAL:429:O
0	hbss	X:ASP:27:OD1	X:LYS:191:NZ
0	hbsb	X:LEU:519:O	X:LYS:488:NZ
0	hbbb	X:LYS:108:N	X:LYS:41:O
0	hbsb	X:ARG:752:NH2	X:ASP:749:O
0	hbbb	X:GLU:356:O	X:LYS:360:N
0	hbss	X:ARG:390:NH2	X:GLN:759:OE1
0	hbsb	X:ASN:22:ND2	X:HIE:691:O
0	hbsb	X:ARG:175:NH1	X:LYS:334:O
0	hbbb	X:ARG:354:O	X:ILE:358:N
0	hbbb	X:GLN:615:N	X:HID:613:O
0	hbbb	X:GLN:233:O	X:PHE:237:N
0	hbbb	X:ALA:789:O	X:ALA:792:N
0	hbbb	X:GLU:357:O	X:LEU:361:N
0	hbbb	X:GLN:657:O	X:HIE:661:N
0	hbss	X:HIE:445:ND1	X:THR:442:OG1
0	hbsb	X:GLN:611:NE2	X:ILE:617:O
0	hbbb	X:LEU:453:O	X:SER:457:N
0	hbsb	X:PHE:449:N	X:SER:448:OG
0	hbss	X:GLN:612:OE1	X:SER:810:OG
0	hbbb	X:LYS:191:O	X:SER:188:N
0	hbbb	X:LEU:189:N	X:THR:720:O
0	hbsb	X:GLN:59:NE2	X:HIE:56:O
0	hbbb	X:LEU:519:N	X:VAL:514:O
0	hbsb	X:ASP:386:O	X:LYS:718:NZ
0	hbbb	X:CYS:323:O	X:VAL:209:N
0	hbbb	X:PHE:484:N	X:VAL:480:O
0	hbbb	X:ARG:485:N	X:GLU:481:O
0	hbsb	X:ASN:78:N	X:ASP:74:OD1
0	hbsb	X:ASP:756:N	X:SER:755:OG
0	hbbb	X:CYS:323:N	X:LEU:320:O
0	hbsb	X:GLU:215:OE2	X:GLY:174:N
0	hbbb	X:GLY:574:O	X:VAL:594:N
0	hbbb	X:GLN:759:O	X:TYR:763:N
0	hbbb	X:ILE:33:O	X:VAL:117:N
0	hbsb	X:ARG:266:O	X:THR:264:OG1
0	hbbb	X:GLU:674:O	X:TYR:677:N
0	hbsb	X:ALA:346:O	X:ARG:349:NE
0	hbbb	X:GLN:355:O	X:SER:359:N
0	hbbb	X:ILE:111:O	X:VAL:92:N
0	hbbb	X:GLN:420:O	X:GLY:400:N
0	hbbb	X:TYR:784:O	X:VAL:788:N
0	hbbb	X:LEU:307:N	X:LEU:318:O
0	hbbb	X:LEU:629:O	X:TYR:633:N
0	hbss	X:ARG:349:NH1	X:GLU:357:OE1
0	hbbb	X:MET:343:O	X:THR:347:N
0	hbsb	X:MET:83:O	X:THR:81:OG1
0	hbsb	X:GLN:329:NE2	X:LYS:245:O
0	hbsb	X:ARG:816:NE	X:SER:813:O
0	hbss	X:GLN:59:NE2	X:HIE:56:NE2
0	hbbb	X:PHE:632:O	X:THR:636:N
0	hbsb	X:ASP:830:N	X:HIE:828:ND1
0	hbbb	X:TYR:258:N	X:VAL:246:O
0	hbss	X:GLU:25:OE2	X:LYS:191:NZ
0	hbbb	X:LYS:419:N	X:MET:416:O
0	hbss	X:ARG:349:NH2	X:GLU:357:OE2
0	hbbb	X:TYR:80:O	X:VAL:72:N
0	hbsb	X:GLN:289:OE1	X:THR:286:N
0	hbbb	X:ARG:51:O	X:GLU:55:N
0	hbbb	X:GLU:662:N	X:VAL:658:O
0	hbsb	X:PRO:640:O	X:TYR:677:OH
0	hbbb	X:ALA:348:N	X:ILE:344:O
0	hbsb	X:ARG:300:N	X:GLU:321:OE2
0	hbsb	X:LYS:549:NZ	X:THR:523:O
0	hbbb	X:GLY:515:O	X:MET:521:N
0	hbbb	X:ARG:533:N	X:LYS:529:O
0	hbbb	X:ARG:833:N	X:GLN:829:O
0	hbbb	X:ALA:792:N	X:VAL:788:O
0	hbbb	X:ARG:667:N	X:LEU:663:O
0	hbsb	X:ARG:76:N	X:ASP:74:OD1
0	hbbb	X:LYS:675:O	X:TYR:677:N
0	hbss	X:ARG:175:NH2	X:GLU:240:OE2
0	hbbb	X:SER:159:N	X:VAL:156:O
0	hbbb	X:LYS:718:O	X:TRP:190:N
0	hbbb	X:GLY:377:N	X:VAL:373:O
0	hbsb	X:HIE:445:N	X:THR:442:OG1
0	hbbb	X:ASP:231:O	X:VAL:235:N
0	hbbb	X:GLN:687:N	X:HIE:743:O
0	hbsb	X:ASN:602:N	X:ASP:598:OD2
0	hbss	X:GLU:215:OE2	X:LYS:205:NZ
0	hbbb	X:LEU:148:O	X:MET:151:N
0	hbbb	X:ALA:21:O	X:PHE:23:N
0	hbbb	X:VAL:499:O	X:VAL:526:N
0	hbbb	X:GLY:180:N	X:SER:199:O
0	hbsb	X:ASP:756:OD1	X:SER:13:N
0	hbbb	X:ILE:65:N	X:PHE:61:O
0	hbbb	X:ILE:684:N	X:PHE:645:O
0	hbbb	X:GLN:826:N	X:LYS:823:O
0	hbbb	X:GLU:652:O	X:PHE:655:N
0	hbbb	X:ASP:353:N	X:PRO:352:N
0	hbbb	X:LYS:545:O	X:LYS:549:N
0	hbbb	X:ARG:345:N	X:THR:342:O
0	hbbb	X:ASP:124:O	X:LEU:130:N
0	hbss	X:GLU:674:OE2	X:LYS:639:NZ
0	hbsb	X:ARG:693:NH1	X:THR:692:O
0	hbsb	X:HIE:486:O	X:THR:490:OG1
0	hbbb	X:ASP:68:O	X:LYS:70:N
0	hbbb	X:ASN:547:O	X:LEU:550:N
0	hbbb	X:GLN:452:O	X:ILE:456:N
0	hbsb	X:ARG:752:N	X:ASP:749:OD2
0	hbss	X:GLN:465:NE2	X:GLU:426:OE1
0	hbss	X:GLU:224:OE1	X:LYS:220:NZ
0	hbbb	X:ASP:370:N	X:SER:366:O
0	hbbb	X:PHE:61:O	X:PHE:66:N
0	hbbb	X:VAL:209:O	X:VAL:213:N
0	hbss	X:ARG:129:NH2	X:ASP:124:OD1
0	hbbb	X:GLY:806:O	X:HIE:808:N
0	hbbb	X:LEU:629:N	X:VAL:625:O
0	hbbb	X:ALA:431:N	X:LEU:496:O
0	hbbb	X:THR:201:N	X:TRP:178:O
0	hbss	X:ARG:609:NH1	X:GLU:627:OE1
0	hbss	X:ARG:354:NH2	X:ASP:197:OD1
0	hbbb	X:PRO:149:O	X:TYR:153:N
0	hbbb	X:GLN:631:O	X:SER:635:N
0	hbss	X:ARG:349:NH2	X:GLU:357:OE1
0	hbbb	X:GLU:451:N	X:LYS:447:O
0	hbbb	X:ARG:513:N	X:GLU:510:O
0	hbbb	X:PHE:725:O	X:VAL:746:N
0	hbbb	X:ASP:750:N	X:ILE:681:O
0	hbsb	X:ALA:599:O	X:ARG:562:NH1
0	hbbb	X:GLN:20:O	X:PHE:695:N
0	hbbb	X:ARG:390:N	X:THR:714:O
0	hbsb	X:GLY:737:N	X:SER:706:OG
0	hbbb	X:HIE:745:O	X:VAL:685:N
0	hbsb	X:ALA:822:O	X:GLN:826:NE2
0	hbbb	X:ARG:345:N	X:SER:341:O
0	hbsb	X:ARG:300:N	X:GLU:321:OE1
0	hbbb	X:ASP:124:N	X:GLN:120:O
0	hbsb	X:SER:164:N	X:TRP:178:NE1
0	hbbb	X:ALA:460:N	X:ILE:456:O
0	hbbb	X:PHE:572:O	X:SER:596:N
0	hbbb	X:ILE:546:O	X:LEU:550:N
0	hbbb	X:THR:286:O	X:TYR:290:N
0	hbbb	X:GLY:174:O	X:LYS:205:N
0	hbbb	X:ASN:262:N	X:GLN:308:O
0	hbbb	X:CYS:261:N	X:GLN:308:O
0	hbbb	X:ALA:351:N	X:SER:706:O
0	hbsb	X:ASN:708:ND2	X:GLY:737:O
0	hbsb	X:GLN:615:OE1	X:ILE:617:N
0	hbbb	X:TYR:258:O	X:VAL:246:N
0	hbbb	X:ALA:575:O	X:ASP:648:N
0	hbbb	X:ASP:648:O	X:VAL:650:N
0	hbss	X:ASN:541:OD1	X:GLN:537:NE2
0	hbbb	X:THR:773:O	X:TRP:414:N
0	hbbb	X:ARG:793:N	X:PHE:790:O
0	hbbb	X:GLN:452:N	X:SER:448:O
0	hbss	X:GLN:452:OE1	X:THR:534:OG1
0	hbsb	X:LEU:758:O	X:THR:762:OG1
0	hbsb	X:PRO:710:O	X:THR:713:OG1
0	hbbb	X:ASP:817:O	X:GLN:819:N
0	hbss	X:ARG:158:NH2	X:ASP:142:OD2
0	hbbb	X:PHE:727:O	X:TYR:744:N
0	hbsb	X:HIE:818:NE2	X:VAL:610:O
0	hbbb	X:SER:807:O	X:THR:809:N
0	hbbb	X:LYS:18:O	X:THR:697:N
0	hbbb	X:GLU:176:N	X:PHE:203:O
0	hbbb	X:ALA:522:O	X:VAL:497:N
0	hbbb	X:GLN:277:O	X:GLN:281:N
0	hbbb	X:ARG:234:O	X:THR:238:N
0	hbss	X:ASN:78:OD1	X:HIE:35:NE2
0	hbbb	X:GLN:611:O	X:SER:589:N
0	hbbb	X:LEU:542:O	X:LYS:545:N
0	hbbb	X:GLY:412:O	X:SER:775:N
0	hbsb	X:ASP:9:O	X:SER:755:OG
0	hbsb	X:ARG:51:NH1	X:PHE:73:O
0	hbbb	X:ILE:556:N	X:LEU:398:O
0	hbbb	X:GLN:687:O	X:HIE:743:N
0	hbsb	X:LEU:85:N	X:TYR:36:OH
0	hbbb	X:GLY:503:N	X:LEU:501:O
0	hbss	X:THR:535:OG1	X:THR:538:OG1
0	hbsb	X:GLN:611:NE2	X:GLN:615:O
0	hbsb	X:ASN:547:OD1	X:ILE:425:N
0	hbsb	X:GLN:339:OE1	X:THR:336:N
0	hbbb	X:GLN:59:N	X:GLU:55:O
0	hbbb	X:GLN:560:N	X:LEU:558:O
0	hbbb	X:LYS:236:O	X:LYS:239:N
0	hbbb	X:ARG:51:O	X:VAL:54:N
0	hbbb	X:LYS:799:N	X:VAL:797:O
0	hbsb	X:HID:613:N	X:SER:810:OG
0	hbbb	X:GLN:611:N	X:SER:589:O
0	hbbb	X:ILE:138:N	X:PRO:134:O
0	hbbb	X:ASP:598:O	X:HIP:600:N
0	hbsb	X:ARG:294:NH2	X:GLU:278:O
0	hbbb	X:PHE:212:N	X:PRO:208:O
0	hbbb	X:ASP:516:N	X:LYS:512:O
0	hbbb	X:LYS:488:N	X:PHE:484:O
0	hbbb	X:LEU:494:N	X:TYR:491:O
0	hbss	X:GLN:654:NE2	X:GLU:616:OE2
0	hbbb	X:ILE:500:O	X:PHE:435:N
0	hbbb	X:ARG:454:N	X:THR:450:O
0	hbbb	X:LEU:659:N	X:PHE:655:O
0	hbbb	X:HID:60:N	X:MET:57:O
0	hbbb	X:LEU:501:N	X:VAL:526:O
0	hbbb	X:PHE:179:O	X:THR:162:N
0	hbbb	X:CYS:766:N	X:TYR:763:O
0	hbbb	X:LEU:453:N	X:PHE:449:O
0	hbbb	X:ARG:129:N	X:ASP:124:O
0	hbsb	X:ARG:693:N	X:ASN:22:OD1
0	hbbb	X:VAL:507:O	X:VAL:511:N
0	hbss	X:ASN:195:ND2	X:ASN:22:ND2
0	hbsb	X:SER:742:OG	X:SER:777:O
0	hbss	X:ARG:300:NE	X:GLU:223:OE1
0	hbsb	X:HIE:795:NE2	X:LYS:512:O
0	hbsb	X:HIE:422:O	X:THR:423:OG1
0	hbsb	X:GLN:120:N	X:SER:118:OG
0	hbbb	X:HIE:123:O	X:SER:127:N
0	hbss	X:ARG:609:NH2	X:GLU:627:OE1
0	hbbb	X:ARG:146:N	X:ASP:142:O
0	hbsb	X:PHE:572:N	X:SER:596:OG
0	hbbb	X:ARG:349:N	X:THR:347:O
0	hbbb	X:LEU:194:O	X:PHE:24:N
0	hbss	X:ASP:104:OD1	X:LYS:103:NZ
0	hbbb	X:ALA:433:O	X:ILE:500:N
0	hbbb	X:THR:831:O	X:THR:834:N
0	hbbb	X:ALA:474:N	X:CYS:434:O
0	hbss	X:ARG:647:NE	X:GLU:662:OE2
0	hbsb	X:ARG:146:O	X:SER:150:OG
0	hbbb	X:ASN:708:O	X:VAL:703:N
0	hbbb	X:GLN:654:O	X:GLN:657:N
0	hbbb	X:LYS:545:O	X:VAL:548:N
0	hbsb	X:HID:767:ND1	X:TYR:763:O
0	hbbb	X:LEU:663:N	X:VAL:658:O
0	hbbb	X:ALA:780:O	X:TYR:784:N
0	hbss	X:ARG:7:NH2	X:ASP:726:OD1
0	hbbb	X:MET:462:N	X:SER:457:O
0	hbss	X:ARG:485:NE	X:GLU:481:OE2
0	hbbb	X:LEU:304:N	X:TYR:301:O
0	hbbb	X:GLU:240:N	X:LYS:236:O
0	hbbb	X:GLY:704:O	X:GLY:707:N
0	hbbb	X:ALA:509:O	X:ARG:513:N
0	hbss	X:ARG:158:NH2	X:ASP:142:OD1
0	hbbb	X:PHE:135:N	X:VAL:133:O
0	hbbb	X:ASN:169:O	X:VAL:177:N
0	hbbb	X:GLU:383:N	X:LYS:381:O
0	hbsb	X:ARG:816:NH2	X:SER:813:O
0	hbbb	X:GLN:329:O	X:TYR:204:N
0	hbbb	X:ASN:541:O	X:LYS:545:N
0	hbbb	X:GLU:375:N	X:PRO:371:O
0	hbbb	X:ASP:353:N	X:SER:350:O
0	hbsb	X:ASN:195:ND2	X:ASN:22:O
0	hbsb	X:ASP:716:OD2	X:GLY:11:N
0	hbbb	X:PHE:107:O	X:VAL:96:N
0	hbsb	X:ARG:7:NE	X:GLU:724:O
0	hbss	X:ASN:324:ND2	X:THR:249:OG1
0	hbsb	X:ASP:749:OD2	X:PHE:753:N
0	hbss	X:GLU:247:OE2	X:LYS:257:NZ
0	hbbb	X:ASN:530:N	X:GLN:527:O
0	hbsb	X:ARG:7:NH2	X:ASP:726:N
0	hbss	X:ASP:459:OD2	X:LYS:455:NZ
0	hbbb	X:HIE:250:N	X:VAL:322:O
0	hbbb	X:ARG:637:N	X:TYR:633:O
0	hbsb	X:GLN:59:O	X:LYS:62:NZ
0	hbbb	X:ALA:780:N	X:LEU:765:O
0	hbbb	X:ALA:288:O	X:PHE:291:N
0	hbbb	X:LYS:242:N	X:THR:238:O
0	hbsb	X:GLN:631:NE2	X:LEU:832:O
0	hbbb	X:ILE:427:N	X:PRO:463:O
0	hbbb	X:GLU:312:O	X:HID:315:N
0	hbsb	X:HIE:445:ND1	X:THR:442:N
0	hbbb	X:CYS:605:O	X:GLY:595:N
0	hbbb	X:PHE:376:N	X:TYR:372:O
0	hbbb	X:GLN:207:O	X:ILE:325:N
0	hbbb	X:ARG:175:N	X:GLY:172:O
0	hbbb	X:LEU:217:N	X:VAL:213:O
0	hbbb	X:THR:336:O	X:THR:340:N
0	hbsb	X:PHE:181:O	X:SER:159:OG
0	hbbb	X:LEU:19:N	X:VAL:387:O
0	hbss	X:GLN:654:NE2	X:GLU:616:OE1
0	hbbb	X:PHE:160:O	X:PHE:181:N
0	hbbb	X:GLY:515:N	X:VAL:511:O
0	hbbb	X:HIE:801:O	X:SER:803:N
0	hbbb	X:TYR:80:N	X:VAL:72:O
0	hbbb	X:GLN:271:N	X:PRO:267:O
0	hbss	X:ASP:648:OD1	X:LYS:688:NZ
0	hbbb	X:ASP:620:O	X:MET:624:N
0	hbbb	X:ASN:489:N	X:HIE:486:O
0	hbsb	X:ARG:349:O	X:THR:738:OG1
0	hbbb	X:GLU:443:O	X:LYS:447:N
0	hbss	X:ARG:513:NE	X:GLU:510:OE2
0	hbsb	X:GLN:64:N	X:THR:63:OG1
0	hbbb	X:CYS:285:N	X:THR:282:O
0	hbbb	X:ALA:665:O	X:ALA:669:N
0	hbbb	X:ARG:791:N	X:VAL:788:O
0	hbbb	X:ILE:546:N	X:LEU:542:O
0	hbbb	X:GLY:503:O	X:THR:505:N
0	hbsb	X:ASP:39:OD1	X:ILE:40:N
0	hbbb	X:ALA:268:O	X:ALA:288:N
0	hbsb	X:HIE:690:ND1	X:THR:692:N
0	hbsb	X:GLN:233:OE1	X:THR:230:N
0	hbbb	X:ARG:458:N	X:LYS:455:O
0	hbbb	X:HIE:445:O	X:PHE:449:N
0	hbbb	X:GLU:25:O	X:LYS:381:N
0	hbbb	X:ILE:241:N	X:THR:238:O
0	hbbb	X:GLN:524:O	X:VAL:499:N
0	hbsb	X:ALA:202:N	X:THR:201:OG1
0	hbsb	X:LEU:446:O	X:THR:450:OG1
0	hbsb	X:GLN:329:NE2	X:VAL:326:O
0	hbbb	X:THR:607:O	X:VAL:593:N
0	hbbb	X:ALA:346:N	X:MET:343:O
0	hbbb	X:GLY:520:N	X:LEU:519:N
0	hbsb	X:GLY:401:O	X:LYS:404:NZ
0	hbbb	X:LEU:558:N	X:SER:396:O
0	hbbb	X:ASP:27:N	X:MET:379:O
0	hbbb	X:THR:423:O	X:VAL:553:N
0	hbsb	X:ARG:7:NH1	X:ASP:726:O
0	hbbb	X:PRO:536:O	X:SER:540:N
0	hbbb	X:GLY:389:N	X:ILE:17:O
0	hbbb	X:LEU:79:O	X:TYR:36:N
0	hbbb	X:ARG:48:O	X:GLU:52:N
0	hbbb	X:CYS:730:O	X:GLY:712:N
0	hbsb	X:ASP:716:O	X:THR:720:OG1
0	hbbb	X:ALA:268:N	X:LEU:304:O
0	hbbb	X:GLN:759:N	X:SER:755:O
0	hbss	X:HIE:270:ND1	X:SER:269:OG
0	hbbb	X:LEU:544:N	X:SER:540:O
0	hbbb	X:GLN:311:O	X:LYS:314:N
0	hbbb	X:ASP:798:O	X:HIE:801:N
0	hbbb	X:HIE:270:N	X:PRO:267:O
0	hbsb	X:GLN:276:NE2	X:GLN:281:O
0	hbbb	X:ASN:554:O	X:HIE:422:N
0	hbbb	X:ARG:15:N	X:VAL:391:O
0	hbsb	X:ARG:609:NH1	X:VAL:608:O
0	hbbb	X:GLU:668:O	X:LYS:672:N
0	hbbb	X:PHE:291:N	X:VAL:287:O
0	hbss	X:ARG:300:NH2	X:GLU:223:OE2
0	hbbb	X:LEU:38:N	X:LYS:77:O
0	hbbb	X:ILE:241:N	X:PHE:237:O
0	hbsb	X:ARG:47:NE	X:GLY:75:O
0	hbss	X:ARG:76:NH1	X:ASP:39:OD1
0	hbsb	X:ASN:547:ND2	X:THR:423:O
0	hbbb	X:CYS:167:N	X:GLU:165:O
0	hbsb	X:ASN:751:N	X:ASP:749:OD1
0	hbbb	X:LEU:194:N	X:PHE:24:O
0	hbsb	X:HIE:690:NE2	X:PRO:741:O
0	hbsb	X:HIE:721:ND1	X:THR:723:N
0	hbbb	X:GLU:215:N	X:PHE:212:O
0	hbsb	X:ASN:195:ND2	X:HIE:691:O
0	hbbb	X:ALA:591:O	X:ARG:609:N
0	hbbb	X:GLN:20:N	X:PHE:695:O
0	hbsb	X:LYS:718:N	X:THR:717:OG1
0	hbbb	X:LEU:539:N	X:PRO:536:O
0	hbbb	X:HID:295:N	X:PHE:291:O
0	hbsb	X:PHE:632:O	X:THR:636:OG1
0	hbbb	X:ALA:591:N	X:ARG:609:O
0	hbbb	X:ARG:259:O	X:GLY:310:N
0	hbss	X:ARG:513:NE	X:GLU:510:OE1
0	hbss	X:ASN:195:OD1	X:SER:184:OG
0	hbbb	X:LEU:787:O	X:PHE:790:N
0	hbbb	X:ARG:816:N	X:GLN:812:O
0	hbsb	X:GLY:476:O	X:SER:479:OG
0	hbsb	X:GLN:277:NE2	X:LEU:275:O
0	hbsb	X:GLN:183:NE2	X:MET:145:O
0	hbbb	X:MET:343:N	X:THR:340:O
0	hbbb	X:GLU:37:O	X:LYS:112:N
0	hbsb	X:PRO:131:O	X:SER:132:OG
0	hbbb	X:LEU:796:O	X:LYS:799:N
0	hbbb	X:GLU:247:O	X:THR:249:N
0	hbss	X:ARG:76:NH2	X:ASP:39:OD1
0	hbbb	X:VAL:54:O	X:VAL:58:N
0	hbss	X:GLU:356:OE1	X:LYS:360:NZ
0	hbsb	X:LYS:360:O	X:SER:364:OG
0	hbbb	X:ALA:351:O	X:GLN:355:N
0	hbss	X:ARG:513:NH2	X:GLU:481:OE1
0	hbbb	X:LEU:487:N	X:MET:483:O
0	hbsb	X:ARG:7:NH2	X:GLU:724:O
0	hbss	X:GLU:37:OE2	X:LYS:77:NZ
0	hbbb	X:LEU:539:N	X:THR:535:O
0	hbbb	X:GLY:680:N	X:THR:641:O
0	hbbb	X:ARG:647:N	X:ILE:684:O
0	hbbb	X:GLN:537:O	X:SER:540:N
0	hbsb	X:ARG:458:NH2	X:ILE:464:O
0	hbss	X:ASN:262:ND2	X:GLN:308:NE2
0	hbsb	X:ALA:474:O	X:GLN:475:NE2
0	hbbb	X:PHE:683:N	X:TRP:748:O
0	hbss	X:GLN:20:OE1	X:GLN:355:NE2
0	hbbb	X:GLN:225:O	X:LYS:227:N
0	hbss	X:ARG:609:NH1	X:THR:607:OG1
0	hbbb	X:ILE:464:N	X:MET:462:O
0	hbbb	X:GLN:339:O	X:MET:343:N
0	hbss	X:ARG:300:NH2	X:GLU:223:OE1
0	hbbb	X:CYS:214:O	X:PHE:219:N
0	hbbb	X:GLN:532:N	X:MET:528:O
0	hbbb	X:THR:834:O	X:TYR:836:N
0	hbsb	X:GLN:329:NE2	X:VAL:326:N
0	hbsb	X:GLN:495:OE1	X:LYS:428:N
0	hbbb	X:ASN:324:O	X:GLU:247:N
0	hbbb	X:ALA:477:O	X:VAL:480:N
0	hbsb	X:GLN:289:N	X:THR:286:OG1
0	hbss	X:ARG:485:NH2	X:GLU:481:OE2
0	hbbb	X:CYS:730:N	X:THR:713:O
0	hbbb	X:ALA:575:N	X:TYR:646:O
0	hbbb	X:ARG:363:O	X:SER:366:N
0	hbbb	X:LEU:758:O	X:THR:762:N
0	hbbb	X:LEU:501:O	X:MET:528:N
0	hbbb	X:ARG:105:N	X:ASP:104:N
0	hbbb	X:ASP:620:N	X:LEU:621:N
0	hbbb	X:ASN:195:N	X:SER:184:O
0	hbbb	X:HIE:35:N	X:SER:115:O
0	hbbb	X:CYS:766:N	X:THR:762:O
0	hbbb	X:ARG:175:O	X:LEU:171:N
0	hbsb	X:GLY:520:O	X:LYS:488:NZ
0	hbbb	X:LYS:236:N	X:SER:232:O
0	hbbb	X:ALA:822:N	X:HIE:818:O
0	hbbb	X:ASP:142:N	X:ILE:138:O
0	hbbb	X:HIE:745:O	X:LEU:747:N
0	hbbb	X:HIP:786:O	X:PHE:790:N
0	hbbb	X:ILE:590:O	X:THR:578:N
0	hbbb	X:GLY:583:O	X:GLY:585:N
0	hbbb	X:HIE:486:O	X:THR:490:N
0	hbbb	X:GLN:440:N	X:PRO:437:O
0	hbss	X:ARG:667:NH2	X:GLN:678:OE1
0	hbss	X:ARG:175:NH2	X:GLU:240:OE1
0	hbbb	X:LEU:758:N	X:SER:754:O
0	hbbb	X:GLN:567:N	X:VAL:565:O
0	hbbb	X:MET:57:O	X:PHE:61:N
0	hbsb	X:ASN:602:N	X:ASP:598:OD1
0	hbbb	X:ARG:374:N	X:ASP:370:O
0	hbss	X:GLU:215:OE1	X:LYS:205:NZ
0	hbbb	X:ARG:105:N	X:GLY:102:O
0	hbsb	X:ASP:648:OD1	X:GLY:649:N
0	hbsb	X:ASN:547:ND2	X:VAL:553:O
0	hbbb	X:LEU:621:O	X:VAL:625:N
0	hbbb	X:LEU:487:O	X:TYR:491:N
0	hbss	X:ASN:547:ND2	X:ASN:554:OD1
0	hbsb	X:ALA:121:N	X:SER:118:OG
0	hbsb	X:ARG:647:NH1	X:ASP:648:O
0	hbbb	X:ALA:407:N	X:ILE:397:O
0	hbss	X:ARG:69:NE	X:GLU:375:OE2
0	hbbb	X:ALA:492:N	X:THR:490:O
0	hbbb	X:ARG:513:O	X:THR:517:N
0	hbsb	X:ARG:47:NH2	X:GLY:75:O
0	hbbb	X:ALA:782:O	X:HIP:786:N
0	hbss	X:ASN:262:ND2	X:GLN:308:OE1
0	hbss	X:ARG:647:NH2	X:GLU:662:OE2
0	hbbb	X:ALA:405:N	X:TYR:399:O
0	hbbb	X:ALA:820:O	X:LYS:823:N
0	hbsb	X:ARG:614:N	X:SER:589:OG
0	hbbb	X:GLU:662:O	X:ILE:666:N
0	hbss	X:GLN:524:OE1	X:LYS:549:NZ
0	hbsb	X:ASN:338:O	X:THR:342:OG1
0	hbbb	X:GLN:654:O	X:VAL:658:N
0	hbbb	X:ARG:833:N	X:ASP:830:O
0	hbbb	X:LYS:245:O	X:VAL:326:N
0	hbss	X:GLU:800:OE2	X:LYS:587:NZ
0	hbss	X:ARG:129:NE	X:ASP:124:OD2
0	hbbb	X:LEU:141:N	X:THR:137:O
0	hbbb	X:CYS:772:N	X:TYR:769:O
0	hbbb	X:ALA:509:N	X:PRO:506:O
0	hbsb	X:ARG:752:N	X:ASP:749:OD1
0	hbbb	X:HIE:445:N	X:THR:442:O
0	hbbb	X:GLU:52:O	X:HIE:56:N
0	hbbb	X:ASP:698:O	X:GLU:701:N
0	hbbb	X:ALA:140:N	X:GLU:136:O
0	hbbb	X:ALA:365:N	X:LEU:361:O
0	hbbb	X:LEU:119:O	X:LEU:122:N
0	hbss	X:HIE:579:ND1	X:SER:589:OG
0	hbbb	X:GLY:515:O	X:GLY:520:N
0	hbbb	X:GLU:176:O	X:PHE:203:N
0	hbbb	X:LEU:141:O	X:MET:145:N
0	hbbb	X:GLY:75:N	X:PHE:73:O
0	hbbb	X:ARG:642:N	X:PRO:569:O
0	hbbb	X:LYS:512:N	X:TYR:508:O
0	hbsb	X:CYS:261:O	X:LYS:242:NZ
0	hbbb	X:HIE:795:O	X:VAL:797:N
0	hbsb	X:ASP:756:OD2	X:THR:12:N
0	hbbb	X:HIE:147:N	X:VAL:143:O
0	hbbb	X:ARG:186:O	X:MET:193:N
0	hbbb	X:ASP:584:O	X:LYS:587:N
0	hbbb	X:ALA:407:O	X:ILE:397:N
0	hbbb	X:GLN:207:N	X:LYS:205:O
0	hbbb	X:CYS:434:N	X:LYS:472:O
0	hbsb	X:GLU:724:N	X:HIE:721:ND1
0	hbbb	X:GLN:619:N	X:ILE:617:O
0	hbbb	X:LEU:729:O	X:SER:742:N
0	hbbb	X:TYR:728:N	X:VAL:715:O
0	hbbb	X:LEU:761:O	X:LEU:765:N
0	hbbb	X:GLN:619:O	X:LEU:621:N
0	hbbb	X:LEU:573:O	X:TYR:646:N
0	hbsb	X:ARG:417:N	X:ASP:415:OD1
0	hbbb	X:ALA:121:O	X:ALA:125:N
0	hbbb	X:ILE:556:O	X:LEU:398:N
0	hbbb	X:CYS:285:O	X:PHE:273:N
0	hbbb	X:ASN:262:O	X:GLN:308:N
0	hbsb	X:LEU:453:O	X:SER:457:OG
0	hbbb	X:ALA:431:O	X:VAL:498:N
0	hbbb	X:ALA:202:O	X:CYS:331:N
0	hbbb	X:ARG:603:O	X:MET:597:N
0	hbbb	X:GLU:37:N	X:LYS:112:O
0	hbbb	X:ASP:142:N	X:GLN:139:O
0	hbbb	X:ILE:358:O	X:MET:362:N
0	hbbb	X:GLN:233:N	X:THR:230:O
0	hbsb	X:GLN:615:NE2	X:ILE:617:O
0	hbss	X:ARG:186:NH1	X:GLU:652:OE2
0	hbbb	X:VAL:410:N	X:VAL:413:O
0	hbsb	X:ARG:390:NH1	X:SER:13:O
0	hbss	X:GLU:724:OE2	X:HIE:745:NE2
0	hbbb	X:LEU:787:N	X:TYR:783:O
0	hbbb	X:HID:315:O	X:TYR:317:N
0	hbbb	X:GLU:757:O	X:LEU:761:N
0	hbsb	X:GLN:225:O	X:HIE:303:NE2
0	hbbb	X:ALA:792:O	X:HIE:795:N
0	hbbb	X:PHE:645:N	X:THR:682:O
0	hbbb	X:ARG:816:O	X:GLN:812:N
0	hbbb	X:THR:81:N	X:TYR:34:O
0	hbbb	X:PHE:727:N	X:TYR:744:O
0	hbsb	X:LEU:171:O	X:THR:342:OG1
0	hbss	X:ARG:69:NE	X:GLU:375:OE1
0	hbbb	X:GLU:481:O	X:PHE:484:N
0	hbbb	X:GLY:389:O	X:ILE:17:N
0	hbbb	X:MET:528:O	X:VAL:531:N
0	hbbb	X:GLU:356:N	X:PRO:352:O
0	hbss	X:ARG:48:NE	X:GLU:52:OE1
0	hbsb	X:GLN:339:N	X:THR:336:OG1
0	hbbb	X:ARG:603:N	X:ASN:602:N
0	hbsb	X:GLU:757:N	X:SER:754:OG
0	hbbb	X:GLN:120:N	X:LEU:119:N
0	hbbb	X:GLN:819:O	X:LYS:823:N
0	hbss	X:ASP:598:OD2	X:HIP:600:ND1
0	hbbb	X:ALA:288:O	X:LYS:292:N
0	hbbb	X:ALA:21:N	X:THR:385:O
0	hbbb	X:GLN:612:O	X:GLN:615:N
0	hbbb	X:GLN:764:N	X:LEU:761:O
0	hbbb	X:ARG:458:O	X:GLY:461:N
0	hbbb	X:ILE:644:O	X:LEU:573:N
0	hbbb	X:GLU:451:O	X:LYS:455:N
0	hbbb	X:ALA:125:O	X:GLY:128:N
0	hbbb	X:ILE:344:N	X:THR:340:O
0	hbbb	X:GLY:100:O	X:LYS:103:N
0	hbsb	X:ASN:602:OD1	X:LEU:557:N
0	hbss	X:LYS:18:NZ	X:THR:388:OG1
0	hbbb	X:GLN:59:N	X:HIE:56:O
0	hbbb	X:ASP:353:O	X:GLU:357:N
0	hbsb	X:ARG:7:NH2	X:HIE:721:O
0	hbbb	X:LEU:446:O	X:THR:450:N
0	hbss	X:GLN:612:NE2	X:SER:810:OG
0	hbsb	X:ALA:348:O	X:GLN:736:NE2
0	hbbb	X:LEU:19:O	X:VAL:387:N
0	hbbb	X:PRO:779:O	X:TYR:783:N
0	hbbb	X:GLY:466:N	X:ILE:464:O
0	hbsb	X:GLN:495:NE2	X:GLU:426:O
0	hbbb	X:LEU:628:N	X:MET:624:O
0	hbbb	X:GLY:707:N	X:LYS:705:O
0	hbbb	X:VAL:213:O	X:VAL:216:N
0	hbbb	X:LYS:292:O	X:LYS:296:N
0	hbss	X:ARG:47:NH2	X:ASN:50:OD1
1	sb	X:ARG:354:NH2	X:ASP:197:OD2
1	sb	X:ARG:234:NH1	X:ASP:231:OD1
1	sb	X:ASP:726:OD2	X:HIE:743:NE2
1	sb	X:ARG:609:NH2	X:GLU:627:OE2
1	sb	X:ASP:27:OD2	X:LYS:191:NZ
1	sb	X:ARG:667:NH2	X:ASP:750:OD1
1	sb	X:ARG:186:NH2	X:GLU:652:OE1
1	sb	X:ARG:300:NH1	X:GLU:223:OE2
1	sb	X:ARG:609:NH1	X:GLU:627:OE2
1	sb	X:GLU:426:OE1	X:LYS:428:NZ
1	sb	X:ARG:15:NH2	X:GLU:701:OE1
1	sb	X:GLU:800:OE2	X:LYS:587:NZ
1	sb	X:ARG:146:NH1	X:ASP:142:OD1
1	sb	X:ARG:152:NH2	X:ASP:370:OD1
1	sb	X:ARG:791:NH1	X:ASP:516:OD2
1	sb	X:ARG:349:NH2	X:GLU:357:OE1
1	sb	X:ARG:48:NH2	X:GLU:52:OE2
1	sb	X:ASP:386:OD1	X:LYS:18:NZ
1	sb	X:GLU:674:OE1	X:LYS:639:NZ
1	sb	X:GLU:668:OE2	X:LYS:672:NZ
1	sb	X:ARG:256:NH2	X:GLU:101:OE2
1	sb	X:ARG:667:NH2	X:ASP:750:OD2
1	sb	X:GLU:426:OE2	X:LYS:428:NZ
1	sb	X:ARG:15:NH2	X:GLU:701:OE2
1	sb	X:ARG:186:NH1	X:GLU:652:OE2
1	sb	X:ARG:417:NH2	X:ASP:415:OD2
1	sb	X:ARG:513:NH2	X:GLU:510:OE2
1	sb	X:ASP:293:OD2	X:LYS:292:NZ
1	sb	X:ARG:152:NH2	X:ASP:370:OD2
1	sb	X:GLU:25:OE1	X:LYS:191:NZ
1	sb	X:ARG:349:NH2	X:GLU:357:OE2
1	sb	X:ARG:390:NH2	X:ASP:716:OD1
1	sb	X:GLU:55:OE1	X:LYS:70:NZ
1	sb	X:GLU:215:OE1	X:LYS:205:NZ
1	sb	X:GLU:93:OE1	X:LYS:108:NZ
1	sb	X:ASP:459:OD1	X:LYS:455:NZ
1	sb	X:ASP:598:OD2	X:HIP:600:ND1
1	sb	X:ARG:234:NH2	X:ASP:231:OD1
1	sb	X:ARG:186:NH1	X:GLU:652:OE1
1	sb	X:ARG:417:NH2	X:ASP:415:OD1
1	sb	X:ARG:647:NH2	X:GLU:662:OE1
1	sb	X:ARG:300:NH2	X:GLU:223:OE2
1	sb	X:ARG:833:NH2	X:ASP:830:OD2
1	sb	X:ARG:175:NH2	X:GLU:240:OE1
1	sb	X:ARG:15:NH1	X:GLU:701:OE1
1	sb	X:ARG:454:NH2	X:GLU:451:OE1
1	sb	X:ARG:513:NH2	X:GLU:481:OE1
1	sb	X:GLU:43:OE2	X:LYS:44:NZ
1	sb	X:ARG:513:NH1	X:GLU:481:OE1
1	sb	X:ARG:152:NH1	X:ASP:370:OD1
1	sb	X:GLU:37:OE1	X:LYS:77:NZ
1	sb	X:ARG:513:NH2	X:GLU:510:OE1
1	sb	X:GLU:55:OE2	X:LYS:70:NZ
1	sb	X:GLU:215:OE2	X:LYS:205:NZ
1	sb	X:ARG:354:NH2	X:ASP:197:OD1
1	sb	X:GLU:43:OE1	X:LYS:44:NZ
1	sb	X:ARG:485:NH2	X:GLU:481:OE2
1	sb	X:ARG:390:NH2	X:ASP:716:OD2
1	sb	X:ARG:609:NH2	X:GLU:627:OE1
1	sb	X:ASP:27:OD1	X:LYS:191:NZ
1	sb	X:ARG:69:NH2	X:ASP:68:OD2
1	sb	X:GLU:724:OE1	X:HIE:745:NE2
1	sb	X:GLU:724:OE1	X:HIE:721:NE2
1	sb	X:ASP:802:OD1	X:LYS:799:NZ
1	sb	X:ARG:647:NH2	X:GLU:662:OE2
1	sb	X:ARG:175:NH2	X:GLU:240:OE2
1	sb	X:ARG:15:NH1	X:GLU:701:OE2
1	sb	X:GLU:800:OE1	X:LYS:587:NZ
1	sb	X:ARG:7:NH2	X:ASP:726:OD1
1	sb	X:ASP:459:OD2	X:LYS:455:NZ
1	sb	X:ARG:186:NH2	X:GLU:652:OE2
1	sb	X:ARG:152:NH1	X:ASP:370:OD2
1	sb	X:ARG:791:NH1	X:ASP:516:OD1
1	sb	X:ARG:693:NH2	X:ASP:197:OD2
1	sb	X:GLU:37:OE2	X:LYS:77:NZ
1	sb	X:GLU:247:OE1	X:LYS:257:NZ
1	sb	X:ARG:294:NH2	X:GLU:278:OE2
1	sb	X:ARG:69:NH2	X:ASP:68:OD1
1	pc	X:HIE:743:ND1	X:TYR:728:CE1
1	pc	X:ARG:637:NH2	X:TYR:633:CE1
1	pc	X:ARG:146:NH2	X:PHE:160:CE1
1	pc	X:HIE:182:ND1	X:HIE:691:CD2
1	pc	X:ARG:693:NH1	X:HIE:691:CD2
1	pc	X:HIE:743:NE2	X:TYR:728:CE1
1	pc	X:HIE:690:ND1	X:HIE:743:CD2
1	pc	X:ARG:51:NH1	X:HIE:147:CD2
1	pc	X:HIE:182:CD2	X:HIE:691:ND1
1	pc	X:HID:767:NE2	X:TYR:763:CE1
1	pc	X:ARG:693:NH1	X:HIE:690:CD2
1	pc	X:HID:295:NE2	X:PHE:291:CE1
1	pc	X:HIE:745:NE2	X:PHE:655:CE1
1	pc	X:ARG:693:NH2	X:HIE:691:CD2
1	pc	X:HID:295:ND1	X:PHE:291:CE1
1	pc	X:ARG:562:NH1	X:PHE:566:CE1
1	pc	X:HID:767:ND1	X:TYR:763:CE1
1	pc	X:HIE:147:ND1	X:TYR:372:CE1
1	pc	X:ARG:614:NH1	X:HIE:579:CD2
1	pc	X:LYS:639:NZ	X:TYR:677:CE1
1	pc	X:HIE:182:CD2	X:HIE:691:NE2
1	pc	X:HIE:690:CD2	X:HIE:743:ND1
1	pc	X:ARG:562:NH1	X:HIP:600:CD2
1	pc	X:HID:60:ND1	X:PHE:61:CE1
1	pc	X:HIP:786:NE2	X:PHE:790:CE1
1	pc	X:LYS:512:NZ	X:TYR:508:CE1
1	pc	X:ARG:614:NH2	X:HIE:579:CD2
1	pc	X:HIE:35:ND1	X:TYR:80:CE1
1	pc	X:LYS:718:NZ	X:TRP:190:CD2
1	pc	X:HIE:35:NE2	X:TYR:80:CE1
1	pc	X:ARG:637:NH1	X:TYR:633:CE1
1	pc	X:ARG:51:NH1	X:PHE:73:CE1
1	pc	X:ARG:186:NH2	X:HIE:743:CD2
1	pc	X:HID:295:NE2	X:TYR:290:CE1
1	pc	X:HIE:182:NE2	X:HIE:691:CD2
1	pc	X:HID:60:NE2	X:PHE:61:CE1
1	pc	X:HIP:786:ND1	X:PHE:790:CE1
1	pc	X:HID:60:CD2	X:HIE:56:NE2
1	pc	X:HIP:786:NE2	X:TYR:783:CE1
1	pc	X:HIE:147:NE2	X:TYR:372:CE1
1	pc	X:HIE:422:CD2	X:LYS:404:NZ
1	pc	X:LYS:419:NZ	X:TYR:399:CE1
1	pc	X:ARG:793:NH1	X:TYR:794:CE1
1	pc	X:LYS:639:NZ	X:TYR:633:CE1
1	ps	X:HIE:182:CD2	X:HIE:691:CD2
1	ps	X:PHE:727:CE1	X:TYR:744:CE1
1	ps	X:PHE:203:CE1	X:TRP:178:CD2
1	ps	X:PHE:645:CE1	X:PHE:683:CE1
1	ts	X:PHE:273:CE1	X:TYR:290:CE1
1	ts	X:HIP:786:CD2	X:PHE:790:CE1
1	ts	X:HID:60:CD2	X:PHE:61:CE1
1	ts	X:TYR:769:CE1	X:TYR:783:CE1
1	ts	X:HIE:147:CD2	X:TYR:372:CE1
1	ts	X:HIE:743:CD2	X:TYR:728:CE1
1	hbsb	X:LYS:191:O	X:SER:188:OG
1	hbbb	X:ILE:719:N	X:THR:717:O
1	hbbb	X:ILE:378:N	X:VAL:373:O
1	hbsb	X:LYS:191:N	X:SER:188:OG
1	hbbb	X:GLY:551:N	X:VAL:548:O
1	hbbb	X:ALA:820:O	X:ALA:824:N
1	hbsb	X:ASP:197:OD1	X:VAL:198:N
1	hbbb	X:ASN:50:O	X:VAL:54:N
1	hbbb	X:LEU:94:N	X:VAL:109:O
1	hbss	X:ARG:647:NE	X:GLU:662:OE1
1	hbsb	X:GLN:313:O	X:HID:315:ND1
1	hbbb	X:HIE:828:O	X:LEU:832:N
1	hbbb	X:PHE:107:N	X:VAL:96:O
1	hbss	X:ASP:716:OD2	X:GLN:759:NE2
1	hbbb	X:GLN:656:O	X:HID:660:N
1	hbss	X:ARG:186:NH1	X:GLU:652:OE1
1	hbss	X:ASP:756:OD1	X:SER:13:OG
1	hbbb	X:GLU:510:N	X:VAL:507:O
1	hbbb	X:LEU:297:N	X:PHE:291:O
1	hbbb	X:ALA:436:N	X:ILE:500:O
1	hbsb	X:GLU:375:OE1	X:LYS:70:N
1	hbss	X:ARG:146:NH1	X:ASP:142:OD1
1	hbbb	X:ARG:294:N	X:TYR:290:O
1	hbsb	X:ALA:711:N	X:GLN:411:OE1
1	hbsb	X:ARG:603:N	X:ASP:598:OD1
1	hbsb	X:GLN:355:O	X:SER:359:OG
1	hbbb	X:THR:423:N	X:VAL:553:O
1	hbss	X:ARG:513:NH2	X:GLU:510:OE1
1	hbbb	X:ALA:623:N	X:ASP:620:O
1	hbss	X:ASP:370:OD2	X:SER:366:OG
1	hbbb	X:ASP:197:N	X:HIE:182:O
1	hbss	X:ARG:186:NH2	X:GLU:652:OE2
1	hbbb	X:PRO:302:O	X:SER:269:N
1	hbbb	X:PHE:632:O	X:SER:635:N
1	hbbb	X:ARG:363:N	X:SER:359:O
1	hbsb	X:ASN:262:OD1	X:VAL:263:N
1	hbbb	X:GLN:764:N	X:ILE:760:O
1	hbss	X:ASN:324:OD1	X:THR:249:OG1
1	hbsb	X:ARG:637:NH2	X:LYS:634:O
1	hbbb	X:ARG:513:O	X:VAL:518:N
1	hbbb	X:ARG:354:N	X:SER:350:O
1	hbbb	X:SER:159:O	X:VAL:156:N
1	hbss	X:ARG:693:NE	X:ASP:197:OD2
1	hbbb	X:ASP:124:O	X:GLY:128:N
1	hbbb	X:ALA:405:O	X:TYR:399:N
1	hbbb	X:GLY:88:O	X:TRP:113:N
1	hbbb	X:ARG:390:O	X:THR:714:N
1	hbsb	X:ASP:750:OD1	X:ILE:681:N
1	hbbb	X:LEU:79:N	X:TYR:36:O
1	hbbb	X:PHE:161:N	X:THR:154:O
1	hbbb	X:GLY:180:O	X:SER:199:N
1	hbbb	X:LEU:628:O	X:PHE:632:N
1	hbbb	X:ASN:324:N	X:GLU:247:O
1	hbbb	X:ASP:39:O	X:SER:110:N
1	hbss	X:GLN:440:OE1	X:GLN:532:NE2
1	hbbb	X:ILE:630:O	X:LYS:634:N
1	hbbb	X:ARG:105:N	X:LEU:98:O
1	hbss	X:ARG:294:NH2	X:GLU:278:OE2
1	hbss	X:ARG:234:NH1	X:ASP:231:OD1
1	hbss	X:GLU:43:OE1	X:LYS:44:NZ
1	hbss	X:TRP:414:NE1	X:TYR:399:OH
1	hbbb	X:CYS:766:O	X:VAL:776:N
1	hbsb	X:GLY:737:O	X:THR:738:OG1
1	hbbb	X:ARG:146:O	X:SER:150:N
1	hbbb	X:GLN:764:O	X:HID:767:N
1	hbbb	X:LEU:747:N	X:PHE:683:O
1	hbbb	X:ASN:547:O	X:GLY:552:N
1	hbbb	X:THR:607:N	X:VAL:593:O
1	hbss	X:GLU:668:OE2	X:LYS:672:NZ
1	hbss	X:ASN:751:ND2	X:THR:682:OG1
1	hbss	X:ARG:152:NH1	X:ASP:370:OD2
1	hbbb	X:GLY:680:O	X:ILE:643:N
1	hbbb	X:GLY:461:N	X:SER:457:O
1	hbss	X:LYS:512:NZ	X:THR:523:OG1
1	hbbb	X:ILE:590:N	X:THR:578:O
1	hbbb	X:ILE:53:O	X:MET:57:N
1	hbbb	X:ARG:363:N	X:LYS:360:O
1	hbbb	X:LEU:94:O	X:VAL:109:N
1	hbsb	X:TYR:784:OH	X:VAL:770:N
1	hbbb	X:ILE:53:N	X:VAL:49:O
1	hbbb	X:ARG:146:N	X:VAL:143:O
1	hbbb	X:PRO:134:O	X:THR:137:N
1	hbbb	X:ASP:27:O	X:MET:379:N
1	hbbb	X:PHE:566:N	X:PRO:563:O
1	hbss	X:ARG:175:NH1	X:GLN:339:OE1
1	hbbb	X:ALA:592:O	X:ASP:576:N
1	hbbb	X:THR:201:O	X:TRP:178:N
1	hbbb	X:GLN:657:O	X:HID:660:N
1	hbss	X:ARG:454:NH1	X:GLN:467:OE1
1	hbss	X:GLU:55:OE2	X:LYS:70:NZ
1	hbbb	X:ASP:756:O	X:ILE:760:N
1	hbss	X:ARG:354:NH2	X:ASP:197:OD2
1	hbss	X:ARG:69:NH2	X:ASP:68:OD2
1	hbbb	X:LEU:244:O	X:VAL:260:N
1	hbbb	X:CYS:441:N	X:PRO:437:O
1	hbsb	X:ASP:726:OD1	X:HIE:721:N
1	hbss	X:ASP:370:OD1	X:SER:366:OG
1	hbbb	X:ARG:642:O	X:ILE:571:N
1	hbbb	X:ALA:140:O	X:VAL:144:N
1	hbsb	X:SER:188:OG	X:TRP:190:N
1	hbbb	X:ARG:256:N	X:GLN:253:O
1	hbss	X:ASP:750:OD2	X:TRP:748:NE1
1	hbbb	X:CYS:469:N	X:TRP:430:O
1	hbbb	X:GLY:574:N	X:VAL:594:O
1	hbsb	X:ARG:693:NH1	X:HIE:690:O
1	hbss	X:ARG:256:NE	X:GLU:101:OE2
1	hbbb	X:GLN:568:N	X:VAL:565:O
1	hbsb	X:GLY:466:O	X:TRP:430:NE1
1	hbbb	X:ASP:516:O	X:HIE:828:N
1	hbsb	X:ARG:51:NH2	X:ASP:74:O
1	hbsb	X:LEU:392:O	X:TYR:763:OH
1	hbsb	X:ASP:802:O	X:LYS:586:NZ
1	hbsb	X:LYS:586:O	X:LYS:799:NZ
1	hbsb	X:GLN:631:O	X:SER:635:OG
1	hbbb	X:GLN:139:N	X:PHE:135:O
1	hbbb	X:THR:81:O	X:TYR:34:N
1	hbsb	X:ARG:146:NH2	X:ARG:158:O
1	hbbb	X:GLN:465:N	X:ILE:427:O
1	hbbb	X:GLY:252:N	X:ILE:248:O
1	hbbb	X:CYS:251:N	X:ILE:248:O
1	hbbb	X:ALA:623:O	X:GLU:627:N
1	hbbb	X:ARG:667:O	X:CYS:670:N
1	hbsb	X:GLN:20:NE2	X:MET:384:O
1	hbsb	X:ARG:146:NH1	X:GLN:183:O
1	hbss	X:ARG:458:NH1	X:GLN:465:OE1
1	hbsb	X:GLN:329:OE1	X:LYS:245:N
1	hbbb	X:ARG:175:N	X:GLY:173:O
1	hbbb	X:ALA:433:N	X:VAL:498:O
1	hbbb	X:PHE:161:O	X:THR:154:N
1	hbbb	X:ILE:571:O	X:ILE:644:N
1	hbbb	X:ARG:454:N	X:GLU:451:O
1	hbbb	X:TYR:728:O	X:VAL:715:N
1	hbss	X:THR:692:OG1	X:TYR:728:OH
1	hbbb	X:GLU:240:N	X:PHE:237:O
1	hbbb	X:LEU:307:O	X:LEU:318:N
1	hbss	X:ARG:234:NH2	X:ASP:231:OD1
1	hbsb	X:GLN:527:OE1	X:GLY:503:N
1	hbbb	X:GLN:271:O	X:VAL:287:N
1	hbsb	X:ASN:708:OD1	X:SER:739:N
1	hbbb	X:ASP:756:O	X:GLN:759:N
1	hbbb	X:LEU:446:N	X:THR:442:O
1	hbsb	X:GLN:612:NE2	X:SER:810:O
1	hbbb	X:LYS:360:O	X:SER:364:N
1	hbss	X:ARG:791:NH1	X:ASP:516:OD2
1	hbsb	X:CYS:306:N	X:THR:264:OG1
1	hbbb	X:LEU:539:O	X:LEU:542:N
1	hbbb	X:HIE:486:N	X:PRO:482:O
1	hbbb	X:HIE:661:N	X:VAL:658:O
1	hbbb	X:PHE:160:N	X:PHE:181:O
1	hbsb	X:ASN:169:ND2	X:VAL:177:O
1	hbbb	X:ALA:140:N	X:THR:137:O
1	hbbb	X:ASP:39:N	X:SER:110:O
1	hbbb	X:ASP:293:N	X:GLN:289:O
1	hbbb	X:ASN:195:O	X:SER:184:N
1	hbss	X:ARG:152:NH2	X:ASP:370:OD2
1	hbsb	X:GLY:712:O	X:THR:714:OG1
1	hbbb	X:ILE:643:O	X:THR:682:N
1	hbbb	X:ILE:241:O	X:LEU:244:N
1	hbbb	X:ASN:541:N	X:GLN:537:O
1	hbss	X:GLU:37:OE1	X:LYS:77:NZ
1	hbbb	X:GLU:668:N	X:LEU:664:O
1	hbss	X:ARG:693:NH2	X:ASP:197:OD2
1	hbbb	X:LEU:729:N	X:SER:742:O
1	hbbb	X:HID:60:N	X:HIE:56:O
1	hbbb	X:ALA:785:O	X:ALA:789:N
1	hbss	X:GLU:55:OE1	X:LYS:70:NZ
1	hbbb	X:ASP:459:N	X:LYS:455:O
1	hbbb	X:MET:483:N	X:VAL:480:O
1	hbbb	X:HIE:35:O	X:SER:115:N
1	hbsb	X:ARG:642:NH1	X:GLY:680:N
1	hbbb	X:ILE:111:N	X:VAL:92:O
1	hbbb	X:CYS:543:N	X:LEU:539:O
1	hbbb	X:PHE:212:O	X:VAL:216:N
1	hbss	X:ARG:816:NH2	X:SER:813:OG
1	hbbb	X:ARG:234:N	X:THR:230:O
1	hbsb	X:ASP:415:O	X:LYS:419:NZ
1	hbbb	X:ARG:791:N	X:LEU:787:O
1	hbss	X:GLU:627:OE2	X:THR:607:OG1
1	hbsb	X:ARG:234:O	X:THR:238:OG1
1	hbss	X:ARG:609:NH2	X:GLU:627:OE2
1	hbsb	X:SER:118:O	X:THR:137:OG1
1	hbbb	X:THR:505:O	X:TYR:508:N
1	hbsb	X:HID:613:ND1	X:LYS:587:O
1	hbbb	X:ARG:667:O	X:ILE:671:N
1	hbbb	X:LYS:239:N	X:VAL:235:O
1	hbbb	X:LYS:108:O	X:LYS:41:N
1	hbsb	X:ARG:647:NH2	X:GLU:616:O
1	hbbb	X:GLU:211:O	X:GLU:215:N
1	hbbb	X:ILE:31:N	X:PRO:29:O
1	hbss	X:ARG:793:NH2	X:TYR:794:OH
1	hbbb	X:GLY:476:O	X:SER:479:N
1	hbsb	X:GLU:321:O	X:HIE:250:NE2
1	hbbb	X:ARG:105:O	X:LEU:98:N
1	hbbb	X:PHE:23:O	X:THR:385:N
1	hbbb	X:GLU:510:N	X:PRO:506:O
1	hbbb	X:MET:192:O	X:MET:26:N
1	hbsb	X:ARG:7:NH2	X:ASP:726:N
1	hbbb	X:ASN:418:N	X:LYS:419:N
1	hbbb	X:CYS:306:O	X:THR:264:N
1	hbsb	X:SER:731:O	X:SER:775:OG
1	hbss	X:ARG:349:NE	X:GLU:357:OE2
1	hbbb	X:GLN:524:N	X:VAL:497:O
1	hbbb	X:ASN:78:O	X:ASP:74:N
1	hbss	X:ASP:726:OD2	X:HIE:743:NE2
1	hbsb	X:ARG:146:NH2	X:GLN:183:O
1	hbbb	X:ASN:338:O	X:THR:342:N
1	hbbb	X:ASN:547:N	X:CYS:543:O
1	hbss	X:ARG:458:NH2	X:GLN:465:OE1
1	hbsb	X:HIE:147:ND1	X:PHE:73:N
1	hbbb	X:LEU:542:N	X:THR:538:O
1	hbsb	X:GLU:662:OE2	X:ILE:618:N
1	hbbb	X:GLN:631:N	X:GLU:627:O
1	hbbb	X:CYS:670:N	X:ILE:666:O
1	hbbb	X:GLN:120:O	X:HIE:123:N
1	hbbb	X:ALA:592:N	X:ASP:576:O
1	hbss	X:ARG:15:NH1	X:GLU:701:OE2
1	hbbb	X:CYS:670:O	X:GLU:674:N
1	hbbb	X:HIE:579:N	X:VAL:577:O
1	hbbb	X:LEU:544:O	X:VAL:548:N
1	hbbb	X:ARG:15:O	X:VAL:391:N
1	hbbb	X:LEU:821:O	X:VAL:825:N
1	hbbb	X:GLN:289:N	X:THR:286:O
1	hbsb	X:PHE:638:N	X:THR:636:OG1
1	hbsb	X:LYS:257:NZ	X:MET:254:O
1	hbsb	X:ASP:74:OD1	X:LYS:77:N
1	hbbb	X:GLY:712:O	X:LEU:392:N
1	hbbb	X:THR:316:O	X:VAL:309:N
1	hbsb	X:HIE:182:N	X:SER:159:OG
1	hbbb	X:ALA:782:N	X:PRO:779:O
1	hbss	X:ASP:27:OD2	X:LYS:191:NZ
1	hbbb	X:ARG:186:N	X:MET:193:O
1	hbbb	X:GLU:510:O	X:VAL:514:N
1	hbbb	X:ARG:485:O	X:ASN:489:N
1	hbbb	X:ASP:337:O	X:SER:341:N
1	hbss	X:ARG:390:NH2	X:ASP:716:OD1
1	hbsb	X:ASN:554:ND2	X:LEU:544:O
1	hbss	X:ARG:647:NH2	X:GLU:662:OE1
1	hbsb	X:CYS:441:O	X:TYR:473:OH
1	hbsb	X:GLN:308:NE2	X:GLU:312:O
1	hbss	X:ASP:802:OD1	X:LYS:799:NZ
1	hbbb	X:CYS:214:N	X:ILE:210:O
1	hbss	X:SER:159:OG	X:SER:199:OG
1	hbsb	X:ILE:735:O	X:SER:706:OG
1	hbss	X:ASP:749:OD1	X:THR:682:OG1
1	hbbb	X:ALA:665:N	X:HIE:661:O
1	hbsb	X:GLN:339:O	X:THR:342:OG1
1	hbbb	X:GLU:356:O	X:SER:359:N
1	hbbb	X:SER:448:N	X:VAL:444:O
1	hbsb	X:GLY:128:N	X:SER:127:OG
1	hbsb	X:GLN:271:NE2	X:THR:272:O
1	hbsb	X:ARG:740:NE	X:THR:738:O
1	hbbb	X:ALA:460:O	X:PHE:421:N
1	hbss	X:ARG:69:NE	X:ASP:68:OD1
1	hbbb	X:ALA:346:N	X:THR:342:O
1	hbss	X:ARG:15:NH2	X:GLU:701:OE2
1	hbbb	X:ARG:647:O	X:VAL:686:N
1	hbbb	X:CYS:670:O	X:LEU:673:N
1	hbsb	X:ASP:756:OD1	X:THR:12:N
1	hbss	X:ASN:78:ND2	X:ASP:74:OD2
1	hbss	X:THR:762:OG1	X:TYR:646:OH
1	hbbb	X:GLN:225:N	X:GLU:223:O
1	hbsb	X:ASP:576:OD1	X:VAL:577:N
1	hbsb	X:GLU:278:N	X:TYR:290:OH
1	hbss	X:GLU:176:OE1	X:SER:164:OG
1	hbbb	X:ALA:121:N	X:SER:118:O
1	hbbb	X:ALA:785:N	X:PRO:781:O
1	hbsb	X:ASN:751:ND2	X:GLY:680:O
1	hbbb	X:ARG:791:O	X:TYR:794:N
1	hbsb	X:THR:336:O	X:THR:340:OG1
1	hbbb	X:ARG:417:O	X:LYS:419:N
1	hbss	X:ARG:354:NE	X:ASP:197:OD1
1	hbbb	X:VAL:410:O	X:VAL:413:N
1	hbsb	X:SER:635:OG	X:THR:636:N
1	hbbb	X:CYS:605:N	X:GLY:595:O
1	hbbb	X:ALA:433:O	X:PHE:435:N
1	hbsb	X:GLN:619:NE2	X:ILE:617:O
1	hbss	X:ARG:833:NH2	X:ASP:830:OD2
1	hbbb	X:ALA:348:N	X:ARG:345:O
1	hbbb	X:ASP:197:O	X:HIE:182:N
1	hbbb	X:ILE:760:O	X:TYR:763:N
1	hbsb	X:ASN:22:ND2	X:ILE:196:O
1	hbbb	X:GLN:654:N	X:SER:651:O
1	hbbb	X:SER:366:O	X:THR:369:N
1	hbbb	X:GLY:243:N	X:VAL:260:O
1	hbbb	X:ARG:454:O	X:ARG:458:N
1	hbsb	X:ARG:48:NH1	X:MET:151:O
1	hbbb	X:HIE:35:O	X:VAL:114:N
1	hbsb	X:GLU:321:OE1	X:TYR:301:N
1	hbss	X:ARG:15:NH1	X:GLU:701:OE1
1	hbsb	X:ASP:516:O	X:THR:831:OG1
1	hbbb	X:GLU:426:O	X:LYS:428:N
1	hbbb	X:ILE:344:O	X:THR:347:N
1	hbbb	X:ALA:365:O	X:PHE:367:N
1	hbbb	X:LYS:447:O	X:THR:450:N
1	hbbb	X:ARG:152:N	X:LEU:148:O
1	hbbb	X:ARG:626:O	X:ILE:630:N
1	hbbb	X:ASN:50:N	X:PRO:46:O
1	hbbb	X:ASP:584:N	X:PRO:581:O
1	hbbb	X:HIE:745:N	X:VAL:685:O
1	hbbb	X:ILE:432:N	X:PHE:470:O
1	hbbb	X:GLN:495:N	X:VAL:429:O
1	hbbb	X:GLU:356:O	X:LYS:360:N
1	hbss	X:ARG:390:NH2	X:GLN:759:OE1
1	hbsb	X:ASN:22:ND2	X:HIE:691:O
1	hbbb	X:ARG:354:O	X:ILE:358:N
1	hbbb	X:GLN:233:O	X:PHE:237:N
1	hbbb	X:GLU:357:O	X:LEU:361:N
1	hbbb	X:GLN:452:O	X:LYS:455:N
1	hbbb	X:GLN:567:N	X:PRO:564:O
1	hbbb	X:GLN:657:O	X:HIE:661:N
1	hbbb	X:ARG:667:N	X:LEU:664:O
1	hbss	X:HIE:445:ND1	X:THR:442:OG1
1	hbsb	X:GLN:611:NE2	X:ILE:617:O
1	hbbb	X:LEU:453:O	X:SER:457:N
1	hbss	X:GLN:612:OE1	X:SER:810:OG
1	hbbb	X:LEU:189:N	X:THR:720:O
1	hbbb	X:HIE:661:O	X:LEU:664:N
1	hbbb	X:LEU:519:N	X:VAL:514:O
1	hbss	X:ARG:256:NH2	X:GLU:101:OE2
1	hbsb	X:ASP:386:O	X:LYS:718:NZ
1	hbbb	X:CYS:323:O	X:VAL:209:N
1	hbbb	X:PHE:484:N	X:VAL:480:O
1	hbbb	X:ARG:485:N	X:GLU:481:O
1	hbsb	X:ASN:78:N	X:ASP:74:OD1
1	hbsb	X:ASP:756:N	X:SER:755:OG
1	hbsb	X:GLN:612:N	X:GLN:615:OE1
1	hbbb	X:ILE:432:O	X:LYS:472:N
1	hbss	X:SER:164:OG	X:TRP:178:NE1
1	hbbb	X:GLN:339:N	X:THR:336:O
1	hbbb	X:GLY:574:O	X:VAL:594:N
1	hbbb	X:GLN:759:O	X:TYR:763:N
1	hbss	X:GLU:25:OE2	X:TRP:190:NE1
1	hbbb	X:ILE:33:O	X:VAL:117:N
1	hbsb	X:ARG:266:O	X:THR:264:OG1
1	hbsb	X:ARG:374:NH2	X:ILE:378:O
1	hbbb	X:GLU:674:O	X:TYR:677:N
1	hbbb	X:GLN:355:O	X:SER:359:N
1	hbbb	X:ILE:111:O	X:VAL:92:N
1	hbbb	X:GLN:420:O	X:GLY:400:N
1	hbbb	X:TYR:784:O	X:VAL:788:N
1	hbbb	X:LEU:307:N	X:LEU:318:O
1	hbss	X:ASN:555:ND2	X:TYR:399:OH
1	hbsb	X:ARG:626:NH1	X:LYS:672:O
1	hbbb	X:LEU:629:O	X:TYR:633:N
1	hbss	X:ARG:637:NH1	X:TYR:633:OH
1	hbss	X:GLU:426:OE2	X:LYS:428:NZ
1	hbsb	X:LYS:239:O	X:LYS:333:NZ
1	hbsb	X:MET:83:O	X:THR:81:OG1
1	hbsb	X:GLN:329:NE2	X:LYS:245:O
1	hbsb	X:ARG:816:NE	X:SER:813:O
1	hbss	X:GLU:176:OE2	X:SER:168:OG
1	hbbb	X:PHE:632:O	X:THR:636:N
1	hbsb	X:ASP:830:N	X:HIE:828:ND1
1	hbbb	X:TYR:258:N	X:VAL:246:O
1	hbbb	X:LYS:419:N	X:MET:416:O
1	hbss	X:ARG:349:NH2	X:GLU:357:OE2
1	hbbb	X:TYR:80:O	X:VAL:72:N
1	hbbb	X:ARG:51:O	X:GLU:55:N
1	hbsb	X:PRO:640:O	X:TYR:677:OH
1	hbsb	X:ARG:702:NH1	X:GLY:707:O
1	hbbb	X:GLU:662:N	X:VAL:658:O
1	hbsb	X:CYS:525:O	X:GLN:524:NE2
1	hbbb	X:ALA:348:N	X:ILE:344:O
1	hbsb	X:ARG:300:N	X:GLU:321:OE2
1	hbsb	X:LYS:549:NZ	X:THR:523:O
1	hbbb	X:GLY:515:O	X:MET:521:N
1	hbbb	X:ARG:533:N	X:LYS:529:O
1	hbbb	X:ALA:792:N	X:VAL:788:O
1	hbbb	X:ARG:667:N	X:LEU:663:O
1	hbsb	X:ARG:76:N	X:ASP:74:OD1
1	hbbb	X:LYS:675:O	X:TYR:677:N
1	hbss	X:ARG:175:NH2	X:GLU:240:OE2
1	hbbb	X:SER:159:N	X:VAL:156:O
1	hbsb	X:HIE:445:N	X:THR:442:OG1
1	hbbb	X:GLY:377:N	X:VAL:373:O
1	hbbb	X:ASP:231:O	X:VAL:235:N
1	hbbb	X:GLN:687:N	X:HIE:743:O
1	hbsb	X:ASN:602:N	X:ASP:598:OD2
1	hbbb	X:HIE:795:N	X:LEU:796:N
1	hbss	X:GLU:215:OE2	X:LYS:205:NZ
1	hbbb	X:LEU:148:O	X:MET:151:N
1	hbsb	X:HIE:56:NE2	X:THR:97:O
1	hbbb	X:ALA:21:O	X:PHE:23:N
1	hbbb	X:VAL:499:O	X:VAL:526:N
1	hbbb	X:GLY:180:N	X:SER:199:O
1	hbsb	X:ASP:756:OD1	X:SER:13:N
1	hbbb	X:ILE:65:N	X:PHE:61:O
1	hbbb	X:ILE:684:N	X:PHE:645:O
1	hbbb	X:GLN:826:N	X:LYS:823:O
1	hbss	X:ARG:642:NE	X:GLN:568:OE1
1	hbss	X:ARG:152:NH1	X:ASP:370:OD1
1	hbbb	X:GLU:652:O	X:PHE:655:N
1	hbbb	X:LEU:628:N	X:VAL:625:O
1	hbsb	X:GLU:215:OE1	X:GLY:174:N
1	hbbb	X:LYS:545:O	X:LYS:549:N
1	hbbb	X:LYS:447:N	X:VAL:444:O
1	hbbb	X:ILE:33:N	X:VAL:117:O
1	hbbb	X:ASP:124:O	X:LEU:130:N
1	hbbb	X:GLN:440:O	X:THR:442:N
1	hbsb	X:SER:115:O	X:TRP:113:NE1
1	hbss	X:ARG:667:NH2	X:ASP:750:OD1
1	hbbb	X:LEU:122:O	X:LEU:126:N
1	hbbb	X:ILE:344:N	X:SER:341:O
1	hbbb	X:ASN:547:O	X:LEU:550:N
1	hbbb	X:GLN:452:O	X:ILE:456:N
1	hbbb	X:ASP:370:N	X:SER:366:O
1	hbbb	X:PHE:61:O	X:PHE:66:N
1	hbbb	X:VAL:209:O	X:VAL:213:N
1	hbbb	X:ASP:74:N	X:GLY:75:N
1	hbbb	X:CYS:214:O	X:LEU:217:N
1	hbsb	X:ARG:689:N	X:GLN:687:OE1
1	hbbb	X:THR:201:N	X:TRP:178:O
1	hbsb	X:ALA:346:O	X:ARG:349:NH1
1	hbbb	X:ALA:431:N	X:LEU:496:O
1	hbbb	X:LEU:629:N	X:VAL:625:O
1	hbss	X:ARG:354:NH2	X:ASP:197:OD1
1	hbbb	X:PRO:149:O	X:TYR:153:N
1	hbss	X:ARG:69:NH2	X:ASP:68:OD1
1	hbss	X:GLU:93:OE1	X:LYS:108:NZ
1	hbbb	X:GLN:631:O	X:SER:635:N
1	hbss	X:ARG:349:NH2	X:GLU:357:OE1
1	hbbb	X:GLU:52:N	X:VAL:49:O
1	hbbb	X:GLU:451:N	X:LYS:447:O
1	hbbb	X:PHE:725:O	X:VAL:746:N
1	hbbb	X:ARG:513:N	X:GLU:510:O
1	hbbb	X:ASP:750:N	X:ILE:681:O
1	hbsb	X:ALA:599:O	X:ARG:562:NH1
1	hbsb	X:ASP:459:O	X:GLN:420:NE2
1	hbbb	X:GLN:20:O	X:PHE:695:N
1	hbss	X:ARG:256:NE	X:GLU:101:OE1
1	hbbb	X:ARG:390:N	X:THR:714:O
1	hbss	X:HIE:422:ND1	X:THR:423:OG1
1	hbbb	X:HIE:745:O	X:VAL:685:N
1	hbsb	X:ALA:822:O	X:GLN:826:NE2
1	hbbb	X:ARG:345:N	X:SER:341:O
1	hbsb	X:ARG:300:N	X:GLU:321:OE1
1	hbbb	X:ASP:124:N	X:GLN:120:O
1	hbbb	X:ALA:460:N	X:ILE:456:O
1	hbss	X:GLN:568:OE1	X:THR:641:OG1
1	hbbb	X:PHE:572:O	X:SER:596:N
1	hbbb	X:ILE:546:O	X:LEU:550:N
1	hbbb	X:THR:286:O	X:TYR:290:N
1	hbbb	X:GLY:174:O	X:LYS:205:N
1	hbbb	X:CYS:261:N	X:GLN:308:O
1	hbbb	X:ASN:262:N	X:GLN:308:O
1	hbbb	X:ALA:351:N	X:SER:706:O
1	hbsb	X:ASN:708:ND2	X:GLY:737:O
1	hbbb	X:TYR:258:O	X:VAL:246:N
1	hbbb	X:ALA:575:O	X:ASP:648:N
1	hbbb	X:ASP:648:O	X:VAL:650:N
1	hbsb	X:ASN:368:ND2	X:VAL:380:O
1	hbbb	X:THR:773:O	X:TRP:414:N
1	hbbb	X:ARG:793:N	X:PHE:790:O
1	hbbb	X:HIE:147:O	X:MET:151:N
1	hbbb	X:GLN:452:N	X:SER:448:O
1	hbss	X:GLN:452:OE1	X:THR:534:OG1
1	hbsb	X:LEU:758:O	X:THR:762:OG1
1	hbbb	X:ASP:798:O	X:ASP:802:N
1	hbss	X:ASP:293:OD2	X:LYS:292:NZ
1	hbsb	X:PRO:710:O	X:THR:713:OG1
1	hbbb	X:ASP:817:O	X:GLN:819:N
1	hbbb	X:PHE:727:O	X:TYR:744:N
1	hbbb	X:GLY:712:N	X:SER:731:O
1	hbsb	X:THR:768:O	X:TYR:784:OH
1	hbsb	X:HIE:818:NE2	X:VAL:610:O
1	hbbb	X:SER:807:O	X:THR:809:N
1	hbbb	X:GLN:527:O	X:VAL:531:N
1	hbbb	X:LYS:18:O	X:THR:697:N
1	hbbb	X:GLU:176:N	X:PHE:203:O
1	hbss	X:HIE:486:NE2	X:TYR:491:OH
1	hbbb	X:ALA:522:O	X:VAL:497:N
1	hbss	X:ARG:48:NE	X:GLU:52:OE2
1	hbbb	X:ARG:234:O	X:THR:238:N
1	hbss	X:ASN:78:OD1	X:HIE:35:NE2
1	hbbb	X:GLN:611:O	X:SER:589:N
1	hbbb	X:GLY:412:O	X:SER:775:N
1	hbsb	X:ASP:9:O	X:SER:755:OG
1	hbss	X:GLU:674:OE1	X:LYS:639:NZ
1	hbbb	X:ILE:556:N	X:LEU:398:O
1	hbbb	X:GLN:687:O	X:HIE:743:N
1	hbsb	X:LEU:85:N	X:TYR:36:OH
1	hbbb	X:GLY:503:N	X:LEU:501:O
1	hbsb	X:GLN:611:NE2	X:GLN:615:O
1	hbsb	X:ASN:547:OD1	X:ILE:425:N
1	hbbb	X:HIE:486:N	X:MET:483:O
1	hbbb	X:LYS:236:O	X:LYS:239:N
1	hbbb	X:ARG:51:O	X:VAL:54:N
1	hbbb	X:GLN:611:N	X:SER:589:O
1	hbsb	X:HID:613:N	X:SER:810:OG
1	hbbb	X:ILE:138:N	X:PRO:134:O
1	hbss	X:ARG:390:NH1	X:GLN:759:OE1
1	hbbb	X:ASP:598:O	X:HIP:600:N
1	hbbb	X:PHE:212:N	X:PRO:208:O
1	hbbb	X:LYS:488:N	X:PHE:484:O
1	hbbb	X:ASP:516:N	X:LYS:512:O
1	hbss	X:ARG:175:NE	X:GLU:240:OE1
1	hbbb	X:LEU:494:N	X:TYR:491:O
1	hbbb	X:ARG:454:N	X:THR:450:O
1	hbbb	X:ILE:500:O	X:PHE:435:N
1	hbbb	X:LEU:659:N	X:PHE:655:O
1	hbbb	X:LEU:501:N	X:VAL:526:O
1	hbbb	X:PHE:179:O	X:THR:162:N
1	hbbb	X:CYS:766:N	X:TYR:763:O
1	hbsb	X:GLN:339:NE2	X:LEU:171:O
1	hbbb	X:LEU:453:N	X:PHE:449:O
1	hbsb	X:ARG:693:N	X:ASN:22:OD1
1	hbbb	X:VAL:507:O	X:VAL:511:N
1	hbss	X:ARG:417:NE	X:ASP:415:OD2
1	hbss	X:ASN:195:ND2	X:ASN:22:ND2
1	hbsb	X:SER:742:OG	X:SER:777:O
1	hbsb	X:HIE:795:NE2	X:LYS:512:O
1	hbbb	X:HIE:123:O	X:SER:127:N
1	hbsb	X:PHE:572:N	X:SER:596:OG
1	hbbb	X:ARG:349:N	X:THR:347:O
1	hbbb	X:LEU:194:O	X:PHE:24:N
1	hbbb	X:ALA:433:O	X:ILE:500:N
1	hbbb	X:PRO:319:O	X:VAL:322:N
1	hbbb	X:ALA:474:N	X:CYS:434:O
1	hbss	X:ARG:642:NH2	X:GLN:568:OE1
1	hbbb	X:ARG:562:N	X:PRO:559:O
1	hbsb	X:ARG:146:O	X:SER:150:OG
1	hbbb	X:ASN:708:O	X:VAL:703:N
1	hbbb	X:THR:535:O	X:THR:538:N
1	hbbb	X:LYS:545:O	X:VAL:548:N
1	hbsb	X:HID:767:ND1	X:TYR:763:O
1	hbss	X:ASP:756:OD2	X:SER:13:OG
1	hbbb	X:LEU:663:N	X:VAL:658:O
1	hbbb	X:ALA:780:O	X:TYR:784:N
1	hbss	X:ARG:7:NH2	X:ASP:726:OD1
1	hbbb	X:MET:462:N	X:SER:457:O
1	hbss	X:ARG:485:NE	X:GLU:481:OE2
1	hbbb	X:LEU:304:N	X:TYR:301:O
1	hbbb	X:GLU:240:N	X:LYS:236:O
1	hbbb	X:GLY:704:O	X:GLY:707:N
1	hbbb	X:ALA:509:O	X:ARG:513:N
1	hbbb	X:PHE:135:N	X:VAL:133:O
1	hbbb	X:ASN:169:O	X:VAL:177:N
1	hbbb	X:GLU:383:N	X:LYS:381:O
1	hbsb	X:ARG:816:NH2	X:SER:813:O
1	hbbb	X:GLN:329:O	X:TYR:204:N
1	hbbb	X:GLU:375:N	X:PRO:371:O
1	hbbb	X:ASP:353:N	X:SER:350:O
1	hbsb	X:ASN:195:ND2	X:ASN:22:O
1	hbbb	X:GLN:339:O	X:THR:342:N
1	hbsb	X:ASP:716:OD2	X:GLY:11:N
1	hbbb	X:PHE:107:O	X:VAL:96:N
1	hbsb	X:ASP:749:OD2	X:PHE:753:N
1	hbbb	X:ASN:530:N	X:GLN:527:O
1	hbbb	X:ILE:87:N	X:LEU:85:O
1	hbss	X:ASP:459:OD2	X:LYS:455:NZ
1	hbbb	X:HIE:250:N	X:VAL:322:O
1	hbbb	X:ARG:637:N	X:TYR:633:O
1	hbbb	X:ALA:780:N	X:LEU:765:O
1	hbbb	X:LYS:242:N	X:THR:238:O
1	hbbb	X:ILE:427:N	X:PRO:463:O
1	hbbb	X:GLU:312:O	X:HID:315:N
1	hbsb	X:GLN:656:O	X:HID:660:ND1
1	hbbb	X:CYS:605:O	X:GLY:595:N
1	hbbb	X:PHE:376:N	X:TYR:372:O
1	hbbb	X:GLN:207:O	X:ILE:325:N
1	hbbb	X:ARG:175:N	X:GLY:172:O
1	hbbb	X:LEU:217:N	X:VAL:213:O
1	hbbb	X:THR:336:O	X:THR:340:N
1	hbsb	X:PHE:181:O	X:SER:159:OG
1	hbbb	X:LEU:19:N	X:VAL:387:O
1	hbss	X:GLN:654:NE2	X:GLU:616:OE1
1	hbsb	X:ARG:454:NH1	X:GLY:466:O
1	hbbb	X:PHE:160:O	X:PHE:181:N
1	hbbb	X:GLY:515:N	X:VAL:511:O
1	hbbb	X:TYR:80:N	X:VAL:72:O
1	hbbb	X:GLN:271:N	X:PRO:267:O
1	hbbb	X:ASP:620:O	X:MET:624:N
1	hbbb	X:ASN:489:N	X:HIE:486:O
1	hbss	X:ARG:417:NE	X:ASP:415:OD1
1	hbsb	X:ASP:104:OD2	X:GLY:100:N
1	hbss	X:ASN:195:ND2	X:ASN:22:OD1
1	hbsb	X:ARG:614:NH1	X:PRO:580:O
1	hbsb	X:SER:132:OG	X:VAL:133:N
1	hbbb	X:GLU:443:O	X:LYS:447:N
1	hbss	X:ARG:513:NE	X:GLU:510:OE2
1	hbbb	X:ALA:665:O	X:ALA:669:N
1	hbbb	X:ARG:791:N	X:VAL:788:O
1	hbbb	X:ILE:546:N	X:LEU:542:O
1	hbbb	X:GLY:503:O	X:THR:505:N
1	hbbb	X:ALA:351:N	X:GLY:737:O
1	hbbb	X:ASP:726:N	X:GLU:724:O
1	hbbb	X:ALA:268:O	X:ALA:288:N
1	hbsb	X:GLN:611:OE1	X:GLN:619:N
1	hbsb	X:HIE:690:ND1	X:THR:692:N
1	hbsb	X:GLN:233:OE1	X:THR:230:N
1	hbbb	X:ARG:458:N	X:LYS:455:O
1	hbbb	X:HIE:445:O	X:PHE:449:N
1	hbbb	X:GLU:25:O	X:LYS:381:N
1	hbss	X:GLN:120:NE2	X:HIE:123:ND1
1	hbbb	X:GLN:524:O	X:VAL:499:N
1	hbsb	X:ALA:202:N	X:THR:201:OG1
1	hbbb	X:ASN:708:N	X:VAL:703:O
1	hbss	X:ARG:15:NH2	X:GLU:701:OE1
1	hbsb	X:GLN:329:NE2	X:VAL:326:O
1	hbsb	X:ARG:51:N	X:ASN:50:OD1
1	hbss	X:ASP:124:OD2	X:GLN:120:NE2
1	hbsb	X:LEU:446:O	X:THR:450:OG1
1	hbbb	X:THR:607:O	X:VAL:593:N
1	hbbb	X:LEU:558:N	X:SER:396:O
1	hbbb	X:ASP:27:N	X:MET:379:O
1	hbbb	X:THR:423:O	X:VAL:553:N
1	hbsb	X:ARG:7:NH1	X:ASP:726:O
1	hbbb	X:MET:483:N	X:SER:479:O
1	hbbb	X:PRO:536:O	X:SER:540:N
1	hbbb	X:GLY:389:N	X:ILE:17:O
1	hbbb	X:LEU:79:O	X:TYR:36:N
1	hbbb	X:ARG:48:O	X:GLU:52:N
1	hbbb	X:CYS:730:O	X:GLY:712:N
1	hbsb	X:ASP:716:O	X:THR:720:OG1
1	hbbb	X:ALA:268:N	X:LEU:304:O
1	hbsb	X:ASN:50:ND2	X:GLY:75:O
1	hbbb	X:GLN:759:N	X:SER:755:O
1	hbbb	X:GLN:411:O	X:VAL:413:N
1	hbbb	X:LEU:544:N	X:SER:540:O
1	hbbb	X:ALA:622:O	X:ARG:626:N
1	hbbb	X:GLN:311:O	X:LYS:314:N
1	hbbb	X:ASP:798:O	X:HIE:801:N
1	hbss	X:ARG:667:NH2	X:TRP:748:NE1
1	hbbb	X:HIE:270:N	X:PRO:267:O
1	hbsb	X:GLN:276:NE2	X:GLN:281:O
1	hbss	X:GLN:225:NE2	X:SER:221:OG
1	hbbb	X:ASN:554:O	X:HIE:422:N
1	hbsb	X:ASN:708:ND2	X:GLY:734:O
1	hbbb	X:ARG:15:N	X:VAL:391:O
1	hbss	X:GLU:247:OE1	X:LYS:257:NZ
1	hbbb	X:PRO:569:O	X:THR:641:N
1	hbsb	X:ARG:609:NH1	X:VAL:608:O
1	hbss	X:ASP:459:OD1	X:LYS:455:NZ
1	hbss	X:ARG:300:NH2	X:GLU:223:OE2
1	hbbb	X:PHE:291:N	X:VAL:287:O
1	hbbb	X:LEU:38:N	X:LYS:77:O
1	hbbb	X:ILE:241:N	X:PHE:237:O
1	hbbb	X:GLU:668:O	X:LYS:672:N
1	hbsb	X:ASN:547:ND2	X:THR:423:O
1	hbsb	X:ASN:751:N	X:ASP:749:OD1
1	hbbb	X:LEU:194:N	X:PHE:24:O
1	hbsb	X:HIE:690:NE2	X:PRO:741:O
1	hbsb	X:HIE:721:ND1	X:THR:723:N
1	hbsb	X:ASN:195:ND2	X:HIE:691:O
1	hbbb	X:ALA:591:O	X:ARG:609:N
1	hbss	X:ARG:667:NH1	X:GLN:678:OE1
1	hbsb	X:ARG:7:NH2	X:ASP:726:O
1	hbbb	X:GLN:20:N	X:PHE:695:O
1	hbsb	X:LYS:718:N	X:THR:717:OG1
1	hbbb	X:LEU:539:N	X:PRO:536:O
1	hbbb	X:ALA:591:N	X:ARG:609:O
1	hbbb	X:ARG:259:O	X:GLY:310:N
1	hbss	X:ARG:513:NE	X:GLU:510:OE1
1	hbbb	X:CYS:45:N	X:GLU:43:O
1	hbbb	X:ASP:218:N	X:VAL:216:O
1	hbsb	X:GLN:277:NE2	X:LEU:275:O
1	hbbb	X:MET:362:N	X:SER:359:O
1	hbsb	X:GLN:183:NE2	X:MET:145:O
1	hbbb	X:MET:343:N	X:THR:340:O
1	hbbb	X:GLU:37:O	X:LYS:112:N
1	hbsb	X:GLN:233:N	X:SER:232:OG
1	hbbb	X:LEU:796:O	X:LYS:799:N
1	hbbb	X:GLU:247:O	X:THR:249:N
1	hbbb	X:ARG:702:N	X:LYS:699:O
1	hbbb	X:VAL:54:O	X:VAL:58:N
1	hbsb	X:LYS:360:O	X:SER:364:OG
1	hbbb	X:ALA:351:O	X:GLN:355:N
1	hbss	X:ARG:513:NH2	X:GLU:481:OE1
1	hbbb	X:LEU:487:N	X:MET:483:O
1	hbsb	X:ARG:7:NH2	X:GLU:724:O
1	hbss	X:GLU:37:OE2	X:LYS:77:NZ
1	hbbb	X:LEU:539:N	X:THR:535:O
1	hbbb	X:GLY:680:N	X:THR:641:O
1	hbbb	X:ARG:175:O	X:GLY:172:N
1	hbbb	X:GLN:59:O	X:LYS:62:N
1	hbbb	X:ARG:647:N	X:ILE:684:O
1	hbbb	X:GLN:537:O	X:SER:540:N
1	hbsb	X:ARG:458:NH2	X:ILE:464:O
1	hbbb	X:PHE:683:N	X:TRP:748:O
1	hbss	X:GLN:20:OE1	X:GLN:355:NE2
1	hbss	X:ARG:609:NH1	X:THR:607:OG1
1	hbbb	X:ILE:464:N	X:MET:462:O
1	hbsb	X:GLN:233:N	X:THR:230:OG1
1	hbbb	X:GLN:339:O	X:MET:343:N
1	hbbb	X:CYS:214:O	X:PHE:219:N
1	hbss	X:HIE:445:NE2	X:THR:442:OG1
1	hbss	X:GLU:426:OE1	X:LYS:428:NZ
1	hbbb	X:GLN:532:N	X:MET:528:O
1	hbbb	X:THR:834:O	X:TYR:836:N
1	hbbb	X:HIE:56:N	X:ILE:53:O
1	hbsb	X:GLN:495:OE1	X:LYS:428:N
1	hbbb	X:ASN:324:O	X:GLU:247:N
1	hbbb	X:ALA:477:O	X:VAL:480:N
1	hbss	X:ARG:485:NH2	X:GLU:481:OE2
1	hbss	X:GLU:25:OE1	X:LYS:191:NZ
1	hbbb	X:CYS:730:N	X:THR:713:O
1	hbbb	X:ALA:575:N	X:TYR:646:O
1	hbbb	X:ARG:363:O	X:SER:366:N
1	hbbb	X:LEU:758:O	X:THR:762:N
1	hbbb	X:LEU:501:O	X:MET:528:N
1	hbbb	X:ASN:195:N	X:SER:184:O
1	hbbb	X:HIE:35:N	X:SER:115:O
1	hbbb	X:CYS:766:N	X:THR:762:O
1	hbsb	X:ARG:417:N	X:ASP:415:OD2
1	hbsb	X:ASP:218:O	X:LYS:220:NZ
1	hbbb	X:LYS:236:N	X:SER:232:O
1	hbbb	X:ALA:822:N	X:HIE:818:O
1	hbsb	X:ARG:129:N	X:SER:127:OG
1	hbbb	X:ASP:142:N	X:ILE:138:O
1	hbbb	X:ILE:590:O	X:THR:578:N
1	hbbb	X:HIP:786:O	X:PHE:790:N
1	hbbb	X:GLY:583:O	X:GLY:585:N
1	hbss	X:THR:535:OG1	X:THR:538:OG1
1	hbbb	X:HIE:486:O	X:THR:490:N
1	hbbb	X:GLN:440:N	X:PRO:437:O
1	hbsb	X:GLN:281:NE2	X:GLU:278:O
1	hbss	X:ARG:175:NH2	X:GLU:240:OE1
1	hbbb	X:LEU:758:N	X:SER:754:O
1	hbbb	X:GLU:101:O	X:LYS:103:N
1	hbbb	X:GLN:567:N	X:VAL:565:O
1	hbss	X:ARG:642:NH1	X:ASN:751:OD1
1	hbsb	X:GLU:223:O	X:TYR:301:OH
1	hbbb	X:MET:57:O	X:PHE:61:N
1	hbsb	X:ASN:602:N	X:ASP:598:OD1
1	hbss	X:GLU:215:OE1	X:LYS:205:NZ
1	hbss	X:ARG:417:NH2	X:ASP:415:OD2
1	hbss	X:GLN:207:NE2	X:GLU:215:OE1
1	hbss	X:GLU:176:OE1	X:TRP:178:NE1
1	hbsb	X:ASP:648:OD1	X:GLY:649:N
1	hbbb	X:LEU:621:O	X:VAL:625:N
1	hbsb	X:ASP:756:N	X:SER:754:OG
1	hbss	X:ASN:547:ND2	X:ASN:554:OD1
1	hbbb	X:LEU:487:O	X:TYR:491:N
1	hbsb	X:ARG:647:NH1	X:ASP:648:O
1	hbbb	X:ALA:407:N	X:ILE:397:O
1	hbbb	X:ALA:492:N	X:THR:490:O
1	hbbb	X:ARG:513:O	X:THR:517:N
1	hbbb	X:ALA:782:O	X:HIP:786:N
1	hbss	X:ARG:647:NH2	X:GLU:662:OE2
1	hbsb	X:ARG:105:NH1	X:PRO:99:O
1	hbbb	X:ALA:405:N	X:TYR:399:O
1	hbbb	X:ALA:820:O	X:LYS:823:N
1	hbbb	X:ARG:158:O	X:GLN:183:N
1	hbsb	X:ARG:614:N	X:SER:589:OG
1	hbbb	X:GLU:662:O	X:ILE:666:N
1	hbss	X:GLN:524:OE1	X:LYS:549:NZ
1	hbbb	X:GLN:654:O	X:VAL:658:N
1	hbbb	X:ARG:833:N	X:ASP:830:O
1	hbbb	X:LYS:245:O	X:VAL:326:N
1	hbss	X:GLU:800:OE2	X:LYS:587:NZ
1	hbbb	X:CYS:772:N	X:TYR:769:O
1	hbbb	X:LEU:141:N	X:THR:137:O
1	hbbb	X:GLU:52:O	X:HIE:56:N
1	hbbb	X:ASP:698:O	X:GLU:701:N
1	hbbb	X:ALA:140:N	X:GLU:136:O
1	hbbb	X:ALA:365:N	X:LEU:361:O
1	hbbb	X:LEU:119:O	X:LEU:122:N
1	hbss	X:HIE:579:ND1	X:SER:589:OG
1	hbbb	X:GLU:805:O	X:SER:807:N
1	hbbb	X:GLU:176:O	X:PHE:203:N
1	hbbb	X:LEU:141:O	X:MET:145:N
1	hbbb	X:GLY:515:O	X:GLY:520:N
1	hbbb	X:ARG:642:N	X:PRO:569:O
1	hbss	X:ARG:69:NE	X:ASP:68:OD2
1	hbbb	X:LYS:512:N	X:TYR:508:O
1	hbbb	X:HIE:795:O	X:VAL:797:N
1	hbbb	X:HIE:147:N	X:VAL:143:O
1	hbbb	X:ARG:186:O	X:MET:193:N
1	hbbb	X:ASP:584:O	X:LYS:587:N
1	hbbb	X:ALA:407:O	X:ILE:397:N
1	hbsb	X:GLN:225:NE2	X:SER:221:O
1	hbbb	X:ALA:780:O	X:TYR:783:N
1	hbbb	X:ASP:802:N	X:LYS:799:O
1	hbbb	X:CYS:434:N	X:LYS:472:O
1	hbbb	X:GLY:67:N	X:LYS:62:O
1	hbsb	X:GLU:724:N	X:HIE:721:ND1
1	hbbb	X:HID:295:N	X:TYR:290:O
1	hbbb	X:GLN:619:O	X:LEU:621:N
1	hbbb	X:LEU:729:O	X:SER:742:N
1	hbbb	X:TYR:728:N	X:VAL:715:O
1	hbbb	X:LEU:761:O	X:LEU:765:N
1	hbbb	X:LEU:573:O	X:TYR:646:N
1	hbbb	X:ALA:121:O	X:ALA:125:N
1	hbbb	X:ILE:556:O	X:LEU:398:N
1	hbbb	X:CYS:285:O	X:PHE:273:N
1	hbbb	X:ASN:262:O	X:GLN:308:N
1	hbsb	X:LEU:453:O	X:SER:457:OG
1	hbbb	X:ALA:431:O	X:VAL:498:N
1	hbbb	X:ALA:202:O	X:CYS:331:N
1	hbbb	X:ARG:603:O	X:MET:597:N
1	hbbb	X:GLU:37:N	X:LYS:112:O
1	hbss	X:HIE:182:NE2	X:SER:184:OG
1	hbbb	X:ALA:824:N	X:LEU:821:O
1	hbsb	X:HID:660:NE2	X:PHE:2:N
1	hbbb	X:ILE:358:O	X:MET:362:N
1	hbss	X:ASN:708:ND2	X:SER:706:OG
1	hbss	X:ARG:186:NH1	X:GLU:652:OE2
1	hbbb	X:VAL:410:N	X:VAL:413:O
1	hbsb	X:ARG:390:NH1	X:SER:13:O
1	hbsb	X:PHE:23:O	X:THR:385:OG1
1	hbbb	X:LEU:787:N	X:TYR:783:O
1	hbss	X:ARG:702:NH2	X:GLN:355:OE1
1	hbsb	X:GLN:495:OE1	X:VAL:429:N
1	hbss	X:ARG:417:NH2	X:ASP:415:OD1
1	hbss	X:ARG:513:NH2	X:GLU:510:OE2
1	hbbb	X:GLU:757:O	X:LEU:761:N
1	hbsb	X:GLN:225:O	X:HIE:303:NE2
1	hbbb	X:ALA:792:O	X:HIE:795:N
1	hbbb	X:PHE:645:N	X:THR:682:O
1	hbbb	X:ARG:816:O	X:GLN:812:N
1	hbbb	X:THR:81:N	X:TYR:34:O
1	hbbb	X:PHE:727:N	X:TYR:744:O
1	hbbb	X:ALA:582:O	X:ASP:584:N
1	hbbb	X:GLY:389:O	X:ILE:17:N
1	hbbb	X:MET:528:O	X:VAL:531:N
1	hbbb	X:PRO:710:O	X:THR:713:N
1	hbbb	X:GLU:356:N	X:PRO:352:O
1	hbsb	X:GLN:339:N	X:THR:336:OG1
1	hbsb	X:GLU:757:N	X:SER:754:OG
1	hbbb	X:GLN:568:N	X:PHE:566:O
1	hbss	X:ASP:598:OD2	X:HIP:600:ND1
1	hbbb	X:ALA:21:N	X:THR:385:O
1	hbbb	X:GLN:612:O	X:GLN:615:N
1	hbbb	X:GLN:612:O	X:SER:589:N
1	hbbb	X:ILE:644:O	X:LEU:573:N
1	hbbb	X:GLU:451:O	X:LYS:455:N
1	hbbb	X:ILE:344:N	X:THR:340:O
1	hbss	X:GLU:800:OE1	X:LYS:587:NZ
1	hbbb	X:ARG:693:O	X:ASN:22:N
1	hbsb	X:ASN:602:OD1	X:LEU:557:N
1	hbbb	X:ASP:353:O	X:GLU:357:N
1	hbsb	X:ARG:105:NH2	X:PRO:99:O
1	hbbb	X:SER:232:O	X:VAL:235:N
1	hbbb	X:LEU:446:O	X:THR:450:N
1	hbss	X:GLN:612:NE2	X:SER:810:OG
1	hbss	X:ARG:454:NH2	X:GLU:451:OE1
1	hbbb	X:LEU:19:O	X:VAL:387:N
1	hbbb	X:PRO:779:O	X:TYR:783:N
1	hbbb	X:GLY:466:N	X:ILE:464:O
1	hbsb	X:GLN:495:NE2	X:GLU:426:O
1	hbbb	X:LEU:628:N	X:MET:624:O
1	hbbb	X:VAL:213:O	X:VAL:216:N
1	hbbb	X:LYS:292:O	X:LYS:296:N
2	sb	X:ARG:354:NH2	X:ASP:197:OD2
2	sb	X:ASP:516:OD2	X:HIE:795:NE2
2	sb	X:ASP:726:OD2	X:HIE:743:NE2
2	sb	X:ARG:609:NH2	X:GLU:627:OE2
2	sb	X:ARG:667:NH2	X:ASP:750:OD1
2	sb	X:ARG:186:NH2	X:GLU:652:OE1
2	sb	X:ARG:609:NH1	X:GLU:627:OE2
2	sb	X:ARG:15:NH2	X:GLU:701:OE1
2	sb	X:GLU:800:OE2	X:LYS:587:NZ
2	sb	X:ASP:39:OD1	X:LYS:91:NZ
2	sb	X:GLU:668:OE1	X:LYS:672:NZ
2	sb	X:ARG:363:NH2	X:GLU:383:OE1
2	sb	X:ASP:39:OD1	X:LYS:77:NZ
2	sb	X:ARG:791:NH1	X:ASP:516:OD2
2	sb	X:ARG:129:NH2	X:ASP:124:OD2
2	sb	X:ARG:349:NH1	X:GLU:357:OE1
2	sb	X:ARG:158:NH1	X:ASP:142:OD1
2	sb	X:ARG:48:NH2	X:GLU:52:OE2
2	sb	X:GLU:674:OE1	X:LYS:639:NZ
2	sb	X:ASP:598:OD1	X:HIP:600:ND1
2	sb	X:GLU:25:OE2	X:LYS:381:NZ
2	sb	X:ARG:234:NH1	X:ASP:231:OD2
2	sb	X:ARG:300:NH2	X:GLU:223:OE1
2	sb	X:ARG:667:NH2	X:ASP:750:OD2
2	sb	X:ARG:105:NH2	X:GLU:101:OE1
2	sb	X:ASP:676:OD1	X:LYS:675:NZ
2	sb	X:ARG:15:NH2	X:GLU:701:OE2
2	sb	X:ARG:158:NH1	X:ASP:142:OD2
2	sb	X:ASP:39:OD2	X:LYS:91:NZ
2	sb	X:ARG:186:NH1	X:GLU:652:OE2
2	sb	X:ARG:363:NH2	X:GLU:383:OE2
2	sb	X:ARG:48:NH2	X:GLU:52:OE1
2	sb	X:ARG:513:NH2	X:GLU:510:OE2
2	sb	X:GLU:674:OE2	X:LYS:639:NZ
2	sb	X:GLU:451:OE1	X:LYS:447:NZ
2	sb	X:ARG:390:NH2	X:ASP:716:OD1
2	sb	X:ARG:349:NH1	X:GLU:357:OE2
2	sb	X:ASP:576:OD2	X:HIP:786:ND1
2	sb	X:ARG:48:NH2	X:GLU:101:OE2
2	sb	X:GLU:215:OE1	X:LYS:205:NZ
2	sb	X:ARG:48:NH1	X:GLU:101:OE2
2	sb	X:GLU:93:OE1	X:LYS:108:NZ
2	sb	X:ASP:386:OD2	X:LYS:718:NZ
2	sb	X:ARG:390:NH1	X:ASP:756:OD2
2	sb	X:ARG:667:NH1	X:ASP:750:OD1
2	sb	X:GLU:224:OE1	X:LYS:220:NZ
2	sb	X:ARG:186:NH1	X:GLU:652:OE1
2	sb	X:ASP:648:OD2	X:LYS:688:NZ
2	sb	X:ARG:647:NH2	X:GLU:662:OE1
2	sb	X:ARG:300:NH2	X:GLU:223:OE2
2	sb	X:ARG:175:NH2	X:GLU:240:OE1
2	sb	X:ARG:15:NH1	X:GLU:701:OE1
2	sb	X:ASP:676:OD2	X:LYS:675:NZ
2	sb	X:ASP:830:OD2	X:LYS:488:NZ
2	sb	X:ASP:293:OD2	X:LYS:296:NZ
2	sb	X:ASP:698:OD2	X:LYS:18:NZ
2	sb	X:ARG:513:NH2	X:GLU:481:OE1
2	sb	X:ARG:513:NH1	X:GLU:481:OE1
2	sb	X:GLU:25:OE2	X:LYS:191:NZ
2	sb	X:GLU:37:OE1	X:LYS:77:NZ
2	sb	X:ARG:265:NH2	X:ASP:231:OD1
2	sb	X:GLU:451:OE2	X:LYS:447:NZ
2	sb	X:ARG:513:NH2	X:GLU:510:OE1
2	sb	X:GLU:224:OE2	X:LYS:220:NZ
2	sb	X:ARG:158:NH2	X:ASP:142:OD1
2	sb	X:ARG:294:NH2	X:GLU:278:OE1
2	sb	X:GLU:215:OE2	X:LYS:205:NZ
2	sb	X:ARG:354:NH2	X:ASP:197:OD1
[truncated: 27,033 more rows]
