# Supplementary material for: Comparative structural insights and functional analysis for the distinct unbound states of Human AGO proteins
Source: Sci Rep. 2025 Mar 19;15:9432. doi: 10.1038/s41598-025-91849-5 (PMC11923369; doi:10.1038/s41598-025-91849-5)
Supplement: Supplementary file 5 — Supplementary Information 5. [file 41598_2025_91849_MOESM5_ESM.zip › AGO3/r3/weak_contacts.tsv]

# total_frames:30 beg:0 end:29 stride:1 interaction_types:sb,pc,ps,ts,hb
# Columns: frame, interaction_type, atom_1, atom_2[, atom_3[, atom_4]]
0	sb	X:ASP:655:OD1	X:LYS:695:NZ
0	sb	X:ARG:67:NH2	X:ASP:66:OD1
0	sb	X:ARG:361:NH2	X:ASP:204:OD1
0	sb	X:ARG:292:NH2	X:GLU:285:OE2
0	sb	X:ARG:292:NH1	X:GLU:285:OE2
0	sb	X:ARG:5:NH1	X:ASP:733:OD1
0	sb	X:ASP:683:OD2	X:LYS:682:NZ
0	sb	X:ARG:182:NH2	X:GLU:247:OE2
0	sb	X:ARG:241:NH2	X:ASP:238:OD2
0	sb	X:ARG:798:NH2	X:ASP:523:OD1
0	sb	X:GLU:375:OE2	X:LYS:386:NZ
0	sb	X:ARG:663:NH2	X:GLU:135:OE1
0	sb	X:ARG:272:NH2	X:GLU:231:OE1
0	sb	X:GLU:681:OE2	X:LYS:646:NZ
0	sb	X:ARG:616:NH1	X:GLU:634:OE1
0	sb	X:ASP:91:OD1	X:LYS:39:NZ
0	sb	X:ASP:805:OD1	X:LYS:594:NZ
0	sb	X:ARG:397:NH2	X:ASP:723:OD1
0	sb	X:ARG:75:NH1	X:GLU:35:OE1
0	sb	X:ARG:654:NH2	X:GLU:669:OE1
0	sb	X:ARG:492:NH2	X:GLU:488:OE2
0	sb	X:GLU:247:OE1	X:LYS:340:NZ
0	sb	X:ARG:367:NH2	X:GLU:364:OE2
0	sb	X:ASP:837:OD2	X:LYS:495:NZ
0	sb	X:GLU:222:OE2	X:HIE:227:NE2
0	sb	X:ARG:67:NH2	X:ASP:66:OD2
0	sb	X:ARG:663:NH2	X:GLU:731:OE2
0	sb	X:ARG:75:NH2	X:ASP:37:OD1
0	sb	X:ARG:621:NH2	X:ASP:591:OD1
0	sb	X:ASP:93:OD2	X:LYS:107:NZ
0	sb	X:GLU:807:OE1	X:LYS:806:NZ
0	sb	X:ARG:461:NH1	X:ASP:458:OD1
0	sb	X:ARG:424:NH2	X:ASP:422:OD1
0	sb	X:ARG:292:NH1	X:GLU:285:OE1
0	sb	X:ARG:388:NH1	X:GLU:390:OE1
0	sb	X:ARG:272:NH2	X:GLU:231:OE2
0	sb	X:ARG:153:NH2	X:ASP:149:OD1
0	sb	X:ARG:241:NH2	X:ASP:238:OD1
0	sb	X:ARG:367:NH2	X:GLU:364:OE1
0	sb	X:ARG:397:NH2	X:ASP:723:OD2
0	sb	X:GLU:25:OE1	X:LYS:198:NZ
0	sb	X:GLU:812:OE2	X:LYS:593:NZ
0	sb	X:ARG:663:NH2	X:GLU:731:OE1
0	sb	X:ARG:654:NH2	X:GLU:669:OE2
0	sb	X:ASP:837:OD2	X:HIE:835:ND1
0	sb	X:ARG:449:NH2	X:GLU:451:OE2
0	sb	X:ARG:388:NH2	X:ASP:389:OD2
0	sb	X:ARG:75:NH2	X:ASP:37:OD2
0	sb	X:ARG:153:NH2	X:ASP:149:OD2
0	sb	X:ARG:5:NH2	X:ASP:733:OD1
0	sb	X:ARG:424:NH2	X:ASP:422:OD2
0	sb	X:GLU:222:OE1	X:LYS:212:NZ
0	sb	X:ARG:262:NH1	X:GLU:254:OE2
0	sb	X:ASP:523:OD2	X:HID:802:NE2
0	sb	X:ASP:103:OD2	X:LYS:102:NZ
0	sb	X:ARG:397:NH1	X:ASP:723:OD1
0	sb	X:ARG:616:NH2	X:GLU:634:OE1
0	sb	X:GLU:708:OE1	X:LYS:13:NZ
0	sb	X:ARG:68:NH2	X:GLU:382:OE2
0	sb	X:GLU:25:OE2	X:LYS:198:NZ
0	sb	X:ASP:466:OD1	X:LYS:462:NZ
0	sb	X:ASP:733:OD2	X:HIE:750:NE2
0	sb	X:ARG:663:NH1	X:GLU:731:OE2
0	sb	X:ARG:262:NH1	X:GLU:254:OE1
0	sb	X:ARG:449:NH2	X:GLU:451:OE1
0	sb	X:ASP:683:OD1	X:LYS:682:NZ
0	sb	X:ARG:182:NH2	X:GLU:247:OE1
0	sb	X:ARG:461:NH2	X:ASP:458:OD1
0	sb	X:ASP:655:OD2	X:LYS:695:NZ
0	sb	X:GLU:375:OE1	X:LYS:386:NZ
0	sb	X:ARG:68:NH2	X:GLU:382:OE1
0	sb	X:ARG:292:NH2	X:GLU:285:OE1
0	sb	X:ARG:397:NH2	X:ASP:763:OD2
0	sb	X:ARG:397:NH1	X:ASP:723:OD2
0	sb	X:ASP:466:OD2	X:LYS:462:NZ
0	sb	X:ARG:616:NH2	X:GLU:634:OE2
0	sb	X:ASP:30:OD1	X:HID:119:ND1
0	sb	X:ASP:583:OD1	X:HID:793:ND1
0	sb	X:ARG:798:NH2	X:ASP:523:OD2
0	sb	X:ARG:663:NH1	X:GLU:731:OE1
0	sb	X:GLU:708:OE2	X:LYS:13:NZ
0	sb	X:ASP:93:OD1	X:LYS:107:NZ
0	sb	X:ARG:663:NH2	X:GLU:135:OE2
0	pc	X:HIE:835:CD2	X:LYS:495:NZ
0	pc	X:ARG:263:NH1	X:TYR:302:CE1
0	pc	X:HID:393:CD2	X:LYS:16:NZ
0	pc	X:LYS:519:NZ	X:TYR:515:CE1
0	pc	X:ARG:263:NH2	X:TYR:302:CE1
0	pc	X:HIE:154:ND1	X:PHE:379:CE1
0	pc	X:HID:752:ND1	X:PHE:662:CE1
0	pc	X:HIE:154:NE2	X:PHE:379:CE1
0	pc	X:HID:774:NE2	X:TYR:770:CE1
0	pc	X:HID:698:CD2	X:HIE:189:ND1
0	pc	X:ARG:356:NH1	X:PHE:186:CE1
0	pc	X:HID:774:ND1	X:TYR:770:CE1
0	pc	X:ARG:153:NH1	X:PHE:167:CE1
0	pc	X:HID:698:CD2	X:HIE:189:NE2
0	pc	X:ARG:747:NH1	X:HIE:697:CD2
0	pc	X:HIE:697:CD2	X:HIE:750:ND1
0	pc	X:ARG:356:NH2	X:PHE:186:CE1
0	pc	X:ARG:182:NH1	X:TYR:211:CE1
0	pc	X:LYS:646:NZ	X:TYR:640:CE1
0	pc	X:ARG:292:NH2	X:PHE:280:CE1
0	pc	X:ARG:4:NH1	X:TYR:730:CE1
0	pc	X:HID:698:NE2	X:HIE:189:CD2
0	pc	X:ARG:674:NH2	X:TRP:755:CD2
0	pc	X:HIE:750:ND1	X:TYR:735:CE1
0	pc	X:HID:752:NE2	X:PHE:662:CE1
0	pc	X:HIE:750:NE2	X:TYR:735:CE1
0	pc	X:ARG:182:NH2	X:TYR:211:CE1
0	pc	X:ARG:569:NH1	X:PHE:573:CE1
0	pc	X:ARG:569:NH2	X:PHE:573:CE1
0	ps	X:HIE:154:CD2	X:PHE:379:CE1
0	ps	X:PHE:280:CE1	X:TYR:297:CE1
0	ps	X:PHE:732:CE1	X:PHE:734:CE1
0	ps	X:HID:793:CD2	X:PHE:797:CE1
0	ts	X:PHE:844:CE1	X:TYR:843:CE1
0	ts	X:HID:774:CD2	X:TYR:770:CE1
0	hbss	X:ARG:654:NE	X:GLU:669:OE2
0	hbbb	X:THR:142:O	X:VAL:145:N
0	hbsb	X:ASP:422:O	X:LYS:426:NZ
0	hbbb	X:THR:838:O	X:THR:841:N
0	hbsb	X:ARG:128:O	X:ARG:4:NH2
0	hbbb	X:GLU:183:N	X:PHE:210:O
0	hbsb	X:ILE:351:O	X:THR:354:OG1
0	hbbb	X:ALA:295:O	X:ARG:299:N
0	hbsb	X:ARG:241:NH1	X:LEU:236:O
0	hbbb	X:ALA:799:O	X:LEU:803:N
0	hbbb	X:ASP:757:N	X:ILE:688:O
0	hbbb	X:ALA:789:O	X:HID:793:N
0	hbsb	X:GLN:502:OE1	X:LYS:435:N
0	hbbb	X:TYR:735:N	X:VAL:722:O
0	hbss	X:HIE:189:ND1	X:SER:191:OG
0	hbss	X:GLU:25:OE1	X:LYS:198:NZ
0	hbbb	X:LEU:92:N	X:VAL:108:O
0	hbbb	X:GLY:522:N	X:VAL:518:O
0	hbbb	X:ILE:597:O	X:THR:585:N
0	hbss	X:ASP:683:OD1	X:LYS:682:NZ
0	hbbb	X:GLU:675:N	X:LEU:671:O
0	hbbb	X:GLN:459:O	X:ILE:463:N
0	hbbb	X:MET:55:N	X:VAL:52:O
0	hbss	X:GLU:247:OE1	X:LYS:340:NZ
0	hbbb	X:SER:366:O	X:VAL:369:N
0	hbbb	X:ALA:481:O	X:GLY:483:N
0	hbss	X:ARG:367:NE	X:GLU:364:OE2
0	hbss	X:ARG:182:NE	X:GLU:247:OE2
0	hbbb	X:ARG:263:O	X:VAL:255:N
0	hbbb	X:ASP:344:O	X:SER:348:N
0	hbbb	X:ARG:193:N	X:MET:200:O
0	hbbb	X:CYS:677:O	X:GLU:681:N
0	hbsb	X:GLN:622:NE2	X:ILE:624:O
0	hbbb	X:ASP:705:O	X:GLU:708:N
0	hbbb	X:ASN:561:O	X:HID:429:N
0	hbbb	X:ARG:674:O	X:ILE:678:N
0	hbbb	X:ALA:787:O	X:TYR:790:N
0	hbsb	X:THR:289:OG1	X:VAL:290:N
0	hbss	X:ARG:388:NH1	X:GLU:390:OE1
0	hbbb	X:ALA:438:N	X:LEU:503:O
0	hbbb	X:ALA:372:N	X:VAL:369:O
0	hbsb	X:ALA:606:O	X:ARG:569:NH1
0	hbss	X:ARG:663:NH2	X:GLU:135:OE1
0	hbsb	X:ARG:128:NE	X:THR:129:O
0	hbss	X:ARG:68:NH2	X:GLU:382:OE1
0	hbss	X:ARG:449:NE	X:GLU:451:OE2
0	hbbb	X:ILE:650:O	X:THR:689:N
0	hbbb	X:ARG:266:O	X:GLY:317:N
0	hbbb	X:ASP:485:N	X:SER:486:N
0	hbbb	X:ALA:443:N	X:ILE:507:O
0	hbbb	X:TYR:78:N	X:VAL:70:O
0	hbbb	X:ARG:610:O	X:MET:604:N
0	hbbb	X:ILE:651:O	X:LEU:580:N
0	hbbb	X:GLY:687:N	X:THR:648:O
0	hbsb	X:HIE:808:ND1	X:SER:810:N
0	hbbb	X:HIE:418:O	X:VAL:420:N
0	hbbb	X:ASN:202:O	X:SER:191:N
0	hbbb	X:ASP:809:N	X:SER:810:N
0	hbbb	X:LYS:243:N	X:SER:239:O
0	hbbb	X:LEU:494:O	X:THR:497:N
0	hbsb	X:CYS:448:O	X:TYR:480:OH
0	hbss	X:ARG:75:NE	X:ASP:37:OD2
0	hbsb	X:ARG:128:NH1	X:LEU:130:O
0	hbbb	X:VAL:47:O	X:VAL:51:N
0	hbss	X:GLN:296:NE2	X:GLU:300:OE1
0	hbss	X:ARG:424:NE	X:ASP:422:OD1
0	hbsb	X:ARG:266:NH1	X:GLY:250:O
0	hbbb	X:GLN:771:O	X:THR:775:N
0	hbss	X:HIE:277:ND1	X:SER:276:OG
0	hbsb	X:GLY:483:O	X:SER:486:OG
0	hbbb	X:GLU:764:O	X:LEU:768:N
0	hbbb	X:ALA:147:N	X:ASN:143:O
0	hbsb	X:GLU:328:OE2	X:TYR:308:N
0	hbbb	X:CYS:677:N	X:ILE:673:O
0	hbbb	X:GLN:427:O	X:GLY:407:N
0	hbbb	X:GLN:278:N	X:PRO:274:O
0	hbbb	X:GLN:214:O	X:ILE:332:N
0	hbsb	X:GLN:482:N	X:SER:486:OG
0	hbbb	X:LEU:736:O	X:SER:738:N
0	hbss	X:ARG:616:NH1	X:GLU:634:OE1
0	hbbb	X:MET:403:O	X:VAL:565:N
0	hbbb	X:GLN:771:N	X:LEU:768:O
0	hbbb	X:CYS:221:N	X:ILE:217:O
0	hbss	X:GLU:812:OE2	X:LYS:593:NZ
0	hbsb	X:ASN:81:O	X:THR:79:OG1
0	hbss	X:ARG:67:NE	X:ASP:66:OD1
0	hbbb	X:ASP:149:N	X:VAL:145:O
0	hbbb	X:LEU:453:O	X:PHE:456:N
0	hbsb	X:THR:256:OG1	X:VAL:255:O
0	hbbb	X:LEU:828:O	X:VAL:832:N
0	hbss	X:ARG:616:NH2	X:GLU:634:OE2
0	hbbb	X:GLN:57:N	X:SER:54:O
0	hbbb	X:ASP:523:O	X:HIE:835:N
0	hbsb	X:GLU:675:O	X:SER:679:OG
0	hbss	X:ARG:367:NE	X:GLU:364:OE1
0	hbbb	X:HIE:227:N	X:ILE:226:N
0	hbbb	X:PHE:219:N	X:PRO:215:O
0	hbss	X:HIE:739:NE2	X:SER:746:OG
0	hbss	X:GLU:708:OE2	X:LYS:13:NZ
0	hbbb	X:LEU:314:N	X:LEU:325:O
0	hbsb	X:ALA:401:O	X:GLN:568:NE2
0	hbbb	X:TYR:515:N	X:VAL:514:N
0	hbbb	X:TYR:791:O	X:VAL:795:N
0	hbbb	X:PRO:786:O	X:TYR:790:N
0	hbss	X:ASP:723:OD1	X:GLN:766:NE2
0	hbbb	X:THR:256:N	X:VAL:329:O
0	hbbb	X:LYS:246:N	X:VAL:242:O
0	hbbb	X:GLN:405:O	X:ILE:563:N
0	hbss	X:ARG:361:NH2	X:ASP:204:OD1
0	hbsb	X:ARG:619:O	X:SER:596:OG
0	hbbb	X:GLU:183:O	X:PHE:210:N
0	hbss	X:ASP:93:OD1	X:LYS:107:NZ
0	hbss	X:HID:58:NE2	X:SER:54:OG
0	hbss	X:ARG:292:NH1	X:GLU:285:OE2
0	hbsb	X:ASN:20:ND2	X:HID:698:O
0	hbbb	X:ARG:649:O	X:ILE:578:N
0	hbsb	X:ARG:367:O	X:SER:371:OG
0	hbss	X:ARG:449:NE	X:GLU:451:OE1
0	hbsb	X:GLN:502:OE1	X:MET:436:N
0	hbss	X:ARG:654:NH2	X:GLU:669:OE2
0	hbbb	X:ARG:193:O	X:MET:200:N
0	hbss	X:ARG:492:NH2	X:GLU:488:OE2
0	hbsb	X:ARG:700:NH1	X:SER:746:O
0	hbbb	X:SER:417:N	X:VAL:420:O
0	hbbb	X:ASN:554:O	X:GLY:559:N
0	hbbb	X:GLN:278:O	X:VAL:294:N
0	hbbb	X:GLY:250:N	X:VAL:267:O
0	hbbb	X:ARG:262:N	X:THR:260:O
0	hbsb	X:GLU:731:N	X:HIE:728:ND1
0	hbbb	X:ASN:269:O	X:GLN:315:N
0	hbbb	X:CYS:448:N	X:THR:444:O
0	hbsb	X:ASP:733:OD1	X:HIE:728:N
0	hbbb	X:LEU:494:N	X:MET:490:O
0	hbbb	X:TYR:668:N	X:VAL:665:O
0	hbbb	X:HID:774:O	X:TYR:776:N
0	hbbb	X:LEU:453:O	X:THR:457:N
0	hbbb	X:GLN:346:N	X:THR:343:O
0	hbbb	X:HID:240:N	X:THR:237:O
0	hbsb	X:ARG:153:NH2	X:GLN:190:O
0	hbbb	X:LEU:18:O	X:PHE:702:N
0	hbbb	X:ARG:397:N	X:THR:721:O
0	hbsb	X:GLU:285:OE2	X:GLY:287:N
0	hbss	X:ARG:663:NE	X:GLU:135:OE1
0	hbsb	X:GLN:819:NE2	X:VAL:816:O
0	hbbb	X:ALA:672:N	X:TYR:668:O
0	hbbb	X:ARG:649:N	X:THR:648:N
0	hbbb	X:ASP:763:O	X:LEU:767:N
0	hbss	X:ARG:367:NH2	X:GLU:364:OE2
0	hbss	X:ARG:800:NH2	X:THR:585:OG1
0	hbbb	X:ASN:331:O	X:GLU:254:N
0	hbbb	X:GLN:771:N	X:LEU:767:O
0	hbbb	X:ALA:629:O	X:ARG:633:N
0	hbbb	X:GLN:568:N	X:VAL:565:O
0	hbbb	X:ARG:153:N	X:ASP:149:O
0	hbbb	X:VAL:145:O	X:VAL:148:N
0	hbss	X:ARG:621:NE	X:ASP:591:OD1
0	hbss	X:ARG:388:NH2	X:ASP:389:OD2
0	hbbb	X:ARG:262:N	X:GLY:259:O
0	hbbb	X:ILE:452:O	X:PHE:456:N
0	hbsb	X:LEU:83:N	X:TYR:34:OH
0	hbsb	X:ARG:241:O	X:THR:245:OG1
0	hbbb	X:ASN:20:O	X:ILE:203:N
0	hbbb	X:ALA:811:O	X:HIE:815:N
0	hbss	X:ARG:616:NH2	X:GLU:634:OE1
0	hbsb	X:ARG:5:NH1	X:HIE:728:N
0	hbsb	X:TYR:730:OH	X:VAL:2:O
0	hbbb	X:GLN:544:O	X:SER:547:N
0	hbsb	X:GLN:502:NE2	X:GLU:433:O
0	hbbb	X:ARG:654:N	X:ILE:691:O
0	hbbb	X:ALA:529:O	X:ILE:504:N
0	hbbb	X:HID:240:N	X:SER:239:N
0	hbsb	X:ASP:91:O	X:LYS:107:NZ
0	hbbb	X:ASP:53:N	X:GLU:50:O
0	hbbb	X:THR:841:O	X:TYR:843:N
0	hbbb	X:ALA:599:O	X:ASP:583:N
0	hbbb	X:LYS:252:O	X:VAL:333:N
0	hbbb	X:TRP:755:O	X:TYR:690:N
0	hbsb	X:ARG:356:O	X:THR:745:OG1
0	hbsb	X:SER:738:O	X:SER:782:OG
0	hbbb	X:ASP:627:O	X:MET:631:N
0	hbbb	X:ARG:674:N	X:LEU:671:O
0	hbss	X:ARG:424:NH2	X:ASP:422:OD2
0	hbss	X:ARG:75:NH2	X:ASP:37:OD2
0	hbss	X:GLU:222:OE2	X:HIE:227:NE2
0	hbbb	X:GLY:187:O	X:SER:206:N
0	hbss	X:ASP:805:OD1	X:LYS:594:NZ
0	hbbb	X:ALA:195:N	X:LYS:198:O
0	hbbb	X:GLY:419:O	X:SER:782:N
0	hbbb	X:THR:79:N	X:TYR:32:O
0	hbss	X:GLN:766:OE1	X:THR:721:OG1
0	hbbb	X:GLY:581:N	X:VAL:601:O
0	hbbb	X:MET:55:N	X:VAL:51:O
0	hbbb	X:ALA:438:O	X:ILE:505:N
0	hbbb	X:PHE:383:O	X:PHE:385:N
0	hbbb	X:PHE:732:O	X:VAL:753:N
0	hbss	X:GLU:807:OE1	X:LYS:806:NZ
0	hbbb	X:LEU:304:N	X:TYR:302:O
0	hbss	X:ARG:292:NH2	X:GLU:285:OE2
0	hbbb	X:ARG:153:O	X:SER:157:N
0	hbbb	X:VAL:52:O	X:VAL:56:N
0	hbbb	X:ASN:554:N	X:LEU:551:O
0	hbbb	X:LEU:494:O	X:TYR:498:N
0	hbss	X:ARG:663:NH1	X:GLU:731:OE1
0	hbss	X:ARG:67:NH2	X:ASP:66:OD2
0	hbbb	X:LYS:301:N	X:TYR:297:O
0	hbbb	X:THR:643:N	X:TYR:640:O
0	hbss	X:ARG:182:NH2	X:GLU:247:OE2
0	hbbb	X:LYS:519:N	X:TYR:515:O
0	hbbb	X:GLN:618:N	X:SER:596:O
0	hbbb	X:ALA:831:O	X:GLN:833:N
0	hbss	X:ARG:649:NE	X:GLN:575:OE1
0	hbss	X:ASN:758:ND2	X:THR:689:OG1
0	hbbb	X:PHE:168:N	X:THR:161:O
0	hbbb	X:HIE:835:O	X:THR:838:N
0	hbbb	X:ILE:673:N	X:LEU:670:O
0	hbbb	X:ILE:63:N	X:PHE:59:O
0	hbss	X:ARG:367:NH2	X:GLU:364:OE1
0	hbbb	X:ASN:548:N	X:GLN:544:O
0	hbss	X:GLN:531:OE1	X:LYS:556:NZ
0	hbbb	X:CYS:330:O	X:VAL:216:N
0	hbbb	X:ASN:48:N	X:PRO:44:O
0	hbsb	X:ARG:424:N	X:ASP:422:OD1
0	hbsb	X:GLN:447:NE2	X:PRO:509:O
0	hbsb	X:GLN:574:NE2	X:SER:571:O
0	hbbb	X:CYS:550:N	X:LEU:546:O
0	hbsb	X:ARG:273:N	X:THR:271:OG1
0	hbbb	X:LEU:508:O	X:VAL:535:N
0	hbbb	X:LYS:462:O	X:LYS:465:N
0	hbbb	X:TYR:265:N	X:VAL:253:O
0	hbbb	X:ASN:286:O	X:GLN:288:N
0	hbbb	X:ASP:53:O	X:GLN:57:N
0	hbbb	X:HID:752:O	X:VAL:692:N
0	hbsb	X:ASP:583:OD2	X:VAL:584:N
0	hbbb	X:GLU:123:N	X:LEU:120:O
0	hbsb	X:GLY:522:O	X:THR:838:OG1
0	hbbb	X:ARG:128:N	X:GLU:123:O
0	hbbb	X:ALA:358:O	X:GLN:362:N
0	hbbb	X:LYS:352:N	X:SER:348:O
0	hbbb	X:ARG:674:N	X:LEU:670:O
0	hbbb	X:PHE:59:O	X:PHE:64:N
0	hbsb	X:GLN:568:OE1	X:MET:403:N
0	hbsb	X:ARG:411:N	X:ASN:410:OD1
0	hbbb	X:ILE:560:N	X:THR:430:O
0	hbsb	X:ASN:715:ND2	X:GLY:744:O
0	hbbb	X:GLY:187:N	X:SER:206:O
0	hbbb	X:THR:303:N	X:TYR:302:N
0	hbss	X:ASN:202:ND2	X:ASN:20:ND2
0	hbbb	X:ARG:461:N	X:THR:457:O
0	hbbb	X:ARG:292:O	X:PHE:280:N
0	hbbb	X:ASP:72:O	X:LYS:74:N
0	hbbb	X:LEU:83:O	X:VAL:85:N
0	hbbb	X:ALA:516:O	X:ARG:520:N
0	hbbb	X:THR:412:O	X:TYR:406:N
0	hbbb	X:GLN:405:N	X:ILE:563:O
0	hbbb	X:ARG:520:O	X:THR:524:N
0	hbbb	X:GLN:296:O	X:GLU:300:N
0	hbss	X:ARG:798:NE	X:ASP:523:OD2
0	hbsb	X:ARG:700:N	X:ASN:20:OD1
0	hbbb	X:VAL:506:O	X:VAL:533:N
0	hbbb	X:LEU:17:O	X:VAL:394:N
0	hbbb	X:GLY:711:O	X:GLY:714:N
0	hbbb	X:ALA:19:O	X:CYS:21:N
0	hbbb	X:GLN:296:N	X:THR:293:O
0	hbsb	X:ASN:715:OD1	X:SER:746:N
0	hbbb	X:ASN:554:N	X:CYS:550:O
0	hbbb	X:PRO:576:O	X:THR:648:N
0	hbbb	X:GLN:214:N	X:LYS:212:O
0	hbsb	X:ASN:286:OD1	X:GLN:288:N
0	hbss	X:ARG:182:NH1	X:GLN:346:NE2
0	hbbb	X:ALA:353:N	X:THR:349:O
0	hbbb	X:ARG:45:O	X:ARG:49:N
0	hbsb	X:LEU:525:N	X:THR:524:OG1
0	hbsb	X:ASN:554:ND2	X:THR:430:O
0	hbss	X:ARG:67:NH2	X:ASP:66:OD1
0	hbss	X:ARG:621:NH2	X:ASP:591:OD1
0	hbsb	X:ARG:5:NH2	X:ASP:733:O
0	hbbb	X:TYR:78:O	X:VAL:70:N
0	hbbb	X:GLU:382:N	X:PRO:378:O
0	hbbb	X:HID:58:N	X:SER:54:O
0	hbbb	X:GLY:65:N	X:ILE:63:O
0	hbbb	X:GLU:451:O	X:GLY:455:N
0	hbbb	X:ARG:75:O	X:VAL:36:N
0	hbss	X:ARG:75:NH1	X:GLU:35:OE1
0	hbbb	X:LEU:772:N	X:THR:769:O
0	hbbb	X:GLU:681:O	X:TYR:684:N
0	hbbb	X:ARG:781:N	X:CYS:779:O
0	hbbb	X:GLU:669:O	X:ILE:673:N
0	hbss	X:ARG:449:NH2	X:GLU:451:OE1
0	hbbb	X:HID:58:O	X:LYS:60:N
0	hbbb	X:SER:166:N	X:VAL:163:O
0	hbbb	X:ASP:466:O	X:GLY:468:N
0	hbbb	X:ALA:86:O	X:THR:88:N
0	hbbb	X:GLN:626:N	X:ILE:624:O
0	hbbb	X:GLY:522:O	X:GLY:527:N
0	hbbb	X:LEU:92:O	X:VAL:108:N
0	hbbb	X:ASP:466:N	X:LYS:462:O
0	hbbb	X:PHE:168:O	X:THR:161:N
0	hbbb	X:ILE:560:O	X:THR:430:N
0	hbbb	X:ALA:467:O	X:PHE:428:N
0	hbbb	X:PHE:379:O	X:PHE:383:N
0	hbbb	X:ARG:361:O	X:GLU:364:N
0	hbbb	X:CYS:612:N	X:GLY:602:O
0	hbbb	X:ILE:351:O	X:THR:354:N
0	hbss	X:ASP:837:OD2	X:LYS:495:NZ
0	hbsb	X:GLU:328:OE1	X:LYS:307:N
0	hbbb	X:ALA:599:N	X:ASP:583:O
0	hbbb	X:LEU:768:O	X:LEU:772:N
0	hbbb	X:GLU:517:N	X:VAL:514:O
0	hbbb	X:GLN:638:N	X:GLU:634:O
0	hbbb	X:ASP:238:O	X:VAL:242:N
0	hbss	X:ASP:103:OD2	X:LYS:102:NZ
0	hbsb	X:HIE:728:ND1	X:TYR:730:N
0	hbsb	X:ARG:654:NH1	X:ASP:655:O
0	hbbb	X:ASN:715:N	X:VAL:710:O
0	hbbb	X:THR:343:O	X:THR:347:N
0	hbsb	X:GLN:315:NE2	X:GLU:319:O
0	hbbb	X:LEU:508:N	X:VAL:533:O
0	hbbb	X:ALA:582:O	X:ASP:655:N
0	hbss	X:ARG:263:NH1	X:TYR:265:OH
0	hbsb	X:GLN:685:NE2	X:TYR:684:O
0	hbss	X:ARG:182:NH1	X:GLN:346:OE1
0	hbbb	X:ARG:520:O	X:LEU:525:N
0	hbbb	X:LEU:549:N	X:THR:545:O
0	hbsb	X:ILE:471:N	X:SER:464:OG
0	hbss	X:ASP:466:OD2	X:LYS:462:NZ
0	hbss	X:ARG:654:NE	X:GLU:669:OE1
0	hbbb	X:ASN:373:O	X:THR:376:N
0	hbbb	X:LEU:628:O	X:VAL:632:N
0	hbbb	X:ASP:37:N	X:SER:109:O
0	hbbb	X:GLY:396:N	X:VAL:394:O
0	hbbb	X:ARG:273:O	X:CYS:313:N
0	hbbb	X:ALA:414:O	X:LEU:404:N
0	hbss	X:GLN:622:NE2	X:GLN:626:OE1
0	hbbb	X:ALA:789:N	X:PRO:786:O
0	hbbb	X:ARG:337:N	X:GLY:335:O
0	hbbb	X:ARG:569:N	X:PRO:566:O
0	hbbb	X:ALA:481:N	X:CYS:441:O
0	hbbb	X:ARG:649:N	X:PRO:576:O
0	hbsb	X:HID:58:NE2	X:THR:95:N
0	hbbb	X:ARG:644:N	X:TYR:640:O
0	hbsb	X:ARG:5:NH2	X:ASP:733:N
0	hbbb	X:ALA:598:O	X:ARG:616:N
0	hbbb	X:ALA:827:O	X:LYS:830:N
0	hbss	X:ARG:153:NE	X:ASP:149:OD2
0	hbbb	X:ASP:225:N	X:CYS:221:O
0	hbbb	X:THR:780:O	X:TRP:421:N
0	hbbb	X:GLN:459:N	X:PHE:456:O
0	hbbb	X:ARG:356:N	X:THR:354:O
0	hbbb	X:PHE:652:N	X:THR:689:O
0	hbbb	X:HIE:835:O	X:LEU:839:N
0	hbbb	X:ILE:248:O	X:LEU:251:N
0	hbss	X:ASN:143:OD1	X:TYR:78:OH
0	hbbb	X:ARG:241:N	X:THR:237:O
0	hbss	X:ARG:397:NH1	X:ASP:723:OD2
0	hbbb	X:LEU:201:N	X:PHE:22:O
0	hbbb	X:ILE:637:O	X:LYS:641:N
0	hbbb	X:ASP:757:O	X:CYS:759:N
0	hbsb	X:ARG:104:NE	X:PRO:105:O
0	hbbb	X:ALA:414:N	X:LEU:404:O
0	hbbb	X:ALA:147:O	X:VAL:151:N
0	hbsb	X:GLN:336:OE1	X:LYS:252:N
0	hbbb	X:ALA:792:N	X:PRO:788:O
0	hbbb	X:ARG:569:N	X:VAL:565:O
0	hbsb	X:ASP:757:OD2	X:ILE:688:N
0	hbbb	X:ARG:5:N	X:TYR:730:O
0	hbbb	X:GLY:181:O	X:LYS:212:N
0	hbbb	X:LEU:18:N	X:PHE:702:O
0	hbbb	X:HID:752:N	X:VAL:692:O
0	hbsb	X:ASN:554:OD1	X:VAL:432:N
0	hbbb	X:CYS:313:O	X:THR:271:N
0	hbbb	X:ASP:360:N	X:SER:357:O
0	hbsb	X:ARG:569:NH1	X:HIE:607:O
0	hbss	X:ASN:554:ND2	X:ASN:561:OD1
0	hbsb	X:ASN:758:N	X:ASP:756:OD1
0	hbbb	X:GLU:247:N	X:PHE:244:O
0	hbbb	X:ALA:355:N	X:ILE:351:O
0	hbbb	X:ALA:811:O	X:VAL:816:N
0	hbsb	X:GLN:336:NE2	X:VAL:333:O
0	hbbb	X:LEU:311:N	X:TYR:308:O
0	hbbb	X:HIE:808:O	X:SER:810:N
0	hbbb	X:ALA:358:O	X:ARG:361:N
0	hbsb	X:GLN:833:NE2	X:ILE:834:O
0	hbbb	X:CYS:441:N	X:LYS:479:O
0	hbbb	X:MET:469:N	X:SER:464:O
0	hbbb	X:ALA:762:O	X:GLN:766:N
0	hbbb	X:ALA:831:N	X:LEU:828:O
0	hbbb	X:HID:774:N	X:TYR:770:O
0	hbss	X:ARG:75:NE	X:ASP:37:OD1
0	hbbb	X:ARG:823:O	X:GLN:826:N
0	hbbb	X:ARG:241:O	X:THR:245:N
0	hbbb	X:ASP:360:O	X:GLU:364:N
0	hbsb	X:SER:749:OG	X:SER:784:O
0	hbss	X:ARG:461:NH1	X:GLN:474:NE2
0	hbss	X:ARG:262:NH1	X:GLU:254:OE2
0	hbbb	X:LEU:77:O	X:TYR:34:N
0	hbbb	X:TYR:265:O	X:VAL:253:N
0	hbbb	X:ILE:726:N	X:THR:724:O
0	hbbb	X:GLU:35:O	X:LYS:111:N
0	hbbb	X:LEU:636:O	X:PHE:639:N
0	hbsb	X:GLN:447:OE1	X:THR:444:N
0	hbbb	X:HIE:493:N	X:PRO:489:O
0	hbbb	X:GLY:396:O	X:ILE:15:N
0	hbbb	X:GLN:502:N	X:MET:436:O
0	hbsb	X:GLN:626:O	X:TYR:668:OH
0	hbbb	X:ALA:676:O	X:LEU:680:N
0	hbbb	X:GLU:319:O	X:HIE:322:N
0	hbbb	X:ARG:798:O	X:TYR:801:N
0	hbbb	X:LEU:635:N	X:MET:631:O
0	hbss	X:GLU:375:OE2	X:LYS:386:NZ
0	hbsb	X:HIE:697:NE2	X:PRO:748:O
0	hbbb	X:GLU:50:N	X:VAL:47:O
0	hbss	X:ARG:153:NE	X:ASP:149:OD1
0	hbbb	X:ASP:725:O	X:MET:196:N
0	hbbb	X:ILE:365:O	X:VAL:369:N
0	hbsb	X:GLN:638:O	X:SER:642:OG
0	hbbb	X:GLU:363:N	X:PRO:359:O
0	hbss	X:ASP:655:OD2	X:LYS:695:NZ
0	hbbb	X:ASP:225:O	X:HIE:227:N
0	hbbb	X:GLU:634:N	X:SER:630:O
0	hbss	X:ARG:649:NH2	X:GLN:575:OE1
0	hbss	X:ARG:68:NE	X:GLU:382:OE2
0	hbss	X:GLN:346:NE2	X:THR:343:OG1
0	hbsb	X:GLN:232:NE2	X:GLU:231:O
0	hbss	X:GLU:708:OE1	X:LYS:13:NZ
0	hbbb	X:ALA:672:O	X:ALA:676:N
0	hbsb	X:PHE:639:O	X:THR:643:OG1
0	hbbb	X:THR:293:O	X:TYR:297:N
0	hbbb	X:LYS:454:O	X:THR:457:N
0	hbsb	X:LEU:460:O	X:SER:464:OG
0	hbbb	X:LYS:13:O	X:VAL:398:N
0	hbbb	X:PHE:734:O	X:TYR:751:N
0	hbss	X:ARG:397:NH2	X:ASP:723:OD2
0	hbbb	X:ARG:388:O	X:GLU:390:N
0	hbbb	X:THR:79:O	X:TYR:32:N
0	hbsb	X:ASP:763:OD1	X:THR:10:N
0	hbss	X:ARG:292:NH1	X:GLU:285:OE1
0	hbsb	X:ARG:68:NH1	X:ASP:66:O
0	hbbb	X:GLN:694:N	X:HIE:750:O
0	hbbb	X:GLY:483:O	X:SER:486:N
0	hbbb	X:GLN:766:O	X:TYR:770:N
0	hbss	X:ARG:654:NH2	X:GLU:669:OE1
0	hbbb	X:HIE:739:N	X:SER:738:N
0	hbbb	X:HID:240:O	X:PHE:244:N
0	hbsb	X:ASP:756:OD2	X:PHE:760:N
0	hbbb	X:LYS:426:N	X:MET:423:O
0	hbbb	X:ALA:827:O	X:ALA:831:N
0	hbbb	X:ARG:361:N	X:SER:357:O
0	hbss	X:ARG:616:NH2	X:SER:630:OG
0	hbss	X:SER:357:OG	X:SER:713:OG
0	hbbb	X:ASP:458:O	X:LYS:462:N
0	hbbb	X:HIE:154:N	X:VAL:150:O
0	hbbb	X:ARG:663:O	X:TYR:667:N
0	hbbb	X:GLN:381:O	X:GLN:384:N
0	hbbb	X:GLN:531:O	X:VAL:506:N
0	hbbb	X:GLU:364:O	X:LEU:368:N
0	hbbb	X:LEU:125:O	X:TRP:197:N
0	hbbb	X:LEU:736:O	X:SER:749:N
0	hbbb	X:LEU:635:O	X:PHE:639:N
0	hbbb	X:LEU:155:O	X:MET:158:N
0	hbbb	X:PHE:298:O	X:THR:303:N
0	hbbb	X:GLU:675:O	X:SER:679:N
0	hbss	X:ASN:537:OD1	X:LYS:536:NZ
0	hbbb	X:ALA:440:N	X:ILE:505:O
0	hbss	X:ARG:272:NH2	X:GLU:231:OE2
0	hbbb	X:GLN:346:O	X:MET:350:N
0	hbbb	X:ASP:809:N	X:HIE:808:N
0	hbsb	X:ASP:30:N	X:HID:119:NE2
0	hbbb	X:GLN:218:O	X:GLU:222:N
0	hbss	X:GLU:375:OE1	X:LYS:386:NZ
0	hbbb	X:GLN:459:N	X:GLY:455:O
0	hbsb	X:GLN:336:NE2	X:VAL:333:N
0	hbbb	X:LEU:121:O	X:LEU:125:N
0	hbbb	X:GLU:25:N	X:LYS:386:O
0	hbbb	X:ASP:72:N	X:SER:76:O
0	hbbb	X:ARG:367:O	X:SER:371:N
0	hbbb	X:HIE:697:N	X:LYS:695:O
0	hbsb	X:HID:586:ND1	X:PRO:587:O
0	hbbb	X:HIE:146:N	X:THR:142:O
0	hbbb	X:ASN:554:O	X:GLY:558:N
0	hbsb	X:LEU:526:O	X:LYS:495:NZ
0	hbbb	X:PHE:106:O	X:VAL:94:N
0	hbbb	X:PHE:219:O	X:VAL:223:N
0	hbsb	X:ASN:48:ND2	X:CYS:43:O
0	hbss	X:ARG:75:NH2	X:ASP:37:OD1
0	hbbb	X:GLU:50:O	X:SER:54:N
0	hbbb	X:ALA:275:N	X:LEU:311:O
0	hbbb	X:ARG:709:N	X:ASP:705:O
0	hbbb	X:ASN:373:O	X:ASP:377:N
0	hbss	X:ASP:683:OD2	X:LYS:682:NZ
0	hbbb	X:LEU:201:O	X:PHE:22:N
0	hbsb	X:ILE:63:N	X:THR:62:OG1
0	hbbb	X:LYS:552:O	X:LYS:556:N
0	hbbb	X:ALA:799:N	X:VAL:795:O
0	hbbb	X:GLN:531:N	X:ILE:504:O
0	hbsb	X:ASP:763:OD1	X:MET:11:N
0	hbbb	X:ALA:358:N	X:GLY:744:O
0	hbss	X:ARG:292:NH2	X:GLU:285:OE1
0	hbbb	X:LYS:13:N	X:VAL:398:O
0	hbsb	X:ARG:5:NH1	X:ASP:733:N
0	hbsb	X:ASP:605:OD1	X:SER:609:N
0	hbbb	X:ARG:492:N	X:GLU:488:O
0	hbbb	X:HIE:154:O	X:MET:158:N
0	hbss	X:ARG:461:NH2	X:ASP:458:OD1
0	hbbb	X:ASN:554:O	X:LEU:557:N
0	hbbb	X:LEU:666:N	X:PHE:662:O
0	hbbb	X:ASP:37:O	X:SER:109:N
0	hbbb	X:PHE:573:N	X:PRO:570:O
0	hbbb	X:ARG:49:O	X:ASP:53:N
0	hbsb	X:PHE:645:N	X:THR:643:OG1
0	hbbb	X:PHE:385:O	X:VAL:387:N
0	hbbb	X:ARG:75:O	X:LEU:77:N
0	hbbb	X:ILE:248:N	X:PHE:244:O
0	hbbb	X:ALA:392:N	X:CYS:21:O
0	hbbb	X:HIE:322:O	X:TYR:324:N
0	hbss	X:TYR:297:OH	X:TYR:302:OH
0	hbbb	X:ARG:370:O	X:ASN:373:N
0	hbsb	X:ASN:20:ND2	X:ILE:203:O
0	hbss	X:ARG:68:NH2	X:GLU:382:OE2
0	hbsb	X:HID:122:O	X:THR:126:OG1
0	hbbb	X:ILE:578:O	X:ILE:651:N
0	hbbb	X:ARG:153:N	X:VAL:150:O
0	hbsb	X:ARG:411:O	X:THR:412:OG1
0	hbbb	X:THR:208:N	X:TRP:185:O
0	hbbb	X:PHE:734:N	X:TYR:751:O
0	hbbb	X:GLN:694:O	X:HIE:750:N
0	hbbb	X:CYS:612:O	X:GLY:602:N
0	hbsb	X:TYR:71:OH	X:VAL:36:O
0	hbbb	X:LEU:327:N	X:PRO:312:O
0	hbsb	X:ARG:610:N	X:ASP:605:OD2
0	hbbb	X:ARG:700:O	X:ASN:20:N
0	hbsb	X:ARG:654:NH2	X:GLU:623:O
0	hbbb	X:GLU:517:O	X:VAL:521:N
0	hbbb	X:ILE:553:O	X:LEU:557:N
0	hbss	X:GLN:459:OE1	X:THR:541:OG1
0	hbbb	X:ALA:467:N	X:ILE:463:O
0	hbbb	X:ASN:202:N	X:SER:191:O
0	hbsb	X:ARG:397:NE	X:MET:11:O
0	hbsb	X:LEU:765:O	X:THR:769:OG1
0	hbbb	X:ALA:704:N	X:LYS:16:O
0	hbsb	X:LYS:246:O	X:LYS:340:NZ
0	hbss	X:ARG:424:NE	X:ASP:422:OD2
0	hbss	X:ARG:153:NH2	X:ASP:149:OD2
0	hbbb	X:LEU:460:N	X:PHE:456:O
0	hbbb	X:ASP:458:N	X:LYS:454:O
0	hbss	X:ARG:272:NE	X:GLU:231:OE2
0	hbbb	X:MET:490:N	X:SER:486:O
0	hbbb	X:ILE:507:O	X:PHE:442:N
0	hbbb	X:CYS:268:N	X:GLN:315:O
0	hbbb	X:GLN:618:O	X:SER:596:N
0	hbbb	X:ARG:263:N	X:VAL:255:O
0	hbbb	X:PHE:186:O	X:SER:169:N
0	hbbb	X:ARG:46:O	X:GLU:50:N
0	hbss	X:SER:239:OG	X:THR:237:OG1
0	hbbb	X:PHE:579:O	X:SER:603:N
0	hbbb	X:ASP:605:O	X:HIE:607:N
0	hbss	X:ARG:262:NE	X:GLU:254:OE1
0	hbbb	X:ARG:424:N	X:ASP:422:O
0	hbss	X:ASP:756:OD1	X:THR:689:OG1
0	hbsb	X:PRO:647:O	X:TYR:684:OH
0	hbss	X:GLU:222:OE1	X:LYS:212:NZ
0	hbbb	X:HID:793:O	X:PHE:797:N
0	hbbb	X:ILE:691:N	X:PHE:652:O
0	hbss	X:ARG:5:NH1	X:ASP:733:OD1
0	hbsb	X:ASN:345:O	X:THR:349:OG1
0	hbsb	X:THR:838:O	X:THR:841:OG1
0	hbbb	X:ARG:800:N	X:PHE:797:O
0	hbsb	X:ALA:207:N	X:SER:206:OG
0	hbbb	X:LEU:551:O	X:VAL:555:N
0	hbsb	X:GLN:346:N	X:THR:343:OG1
0	hbbb	X:PHE:298:N	X:VAL:294:O
0	hbbb	X:PHE:167:O	X:PHE:188:N
0	hbsb	X:CYS:478:O	X:LYS:479:NZ
0	hbbb	X:LEU:794:N	X:TYR:790:O
0	hbbb	X:HID:58:N	X:MET:55:O
0	hbbb	X:ALA:275:O	X:ALA:295:N
0	hbsb	X:LEU:803:O	X:LYS:594:NZ
0	hbbb	X:CYS:773:N	X:TYR:770:O
0	hbss	X:ASP:91:OD1	X:LYS:39:NZ
0	hbsb	X:SER:738:OG	X:VAL:783:O
0	hbsb	X:ARG:128:NH1	X:ASP:137:O
0	hbbb	X:ALA:827:N	X:ARG:823:O
0	hbsb	X:ASP:72:OD1	X:SER:76:N
0	hbbb	X:ALA:440:O	X:PHE:442:N
0	hbsb	X:GLN:336:NE2	X:LYS:252:O
0	hbsb	X:GLN:618:OE1	X:GLN:626:N
0	hbbb	X:CYS:773:O	X:TYR:776:N
0	hbsb	X:ARG:193:NH2	X:ILE:726:O
0	hbsb	X:ARG:610:N	X:ASP:605:OD1
0	hbsb	X:MET:261:N	X:THR:260:OG1
0	hbsb	X:HID:774:ND1	X:TYR:770:O
0	hbbb	X:PHE:491:N	X:VAL:487:O
0	hbbb	X:ILE:539:N	X:VAL:535:O
0	hbbb	X:GLU:450:O	X:LYS:454:N
0	hbsb	X:ASP:837:N	X:HIE:835:ND1
0	hbbb	X:ALA:787:O	X:TYR:791:N
0	hbbb	X:ASN:331:N	X:GLU:254:O
0	hbbb	X:LYS:536:O	X:LYS:540:N
0	hbbb	X:LEU:580:O	X:TYR:653:N
0	hbbb	X:ALA:829:N	X:PRO:825:O
0	hbbb	X:HID:802:O	X:VAL:804:N
0	hbss	X:ARG:153:NH2	X:ASP:149:OD1
0	hbbb	X:LYS:198:N	X:MET:196:O
0	hbss	X:ARG:272:NE	X:GLU:231:OE1
0	hbbb	X:LEU:546:N	X:PRO:543:O
0	hbsb	X:ASP:30:OD1	X:HID:119:N
0	hbbb	X:ASP:824:O	X:LEU:828:N
0	hbsb	X:THR:303:OG1	X:TYR:302:O
0	hbbb	X:LEU:152:N	X:VAL:148:O
0	hbsb	X:ASN:410:O	X:THR:412:OG1
0	hbsb	X:ARG:153:O	X:SER:157:OG
0	hbsb	X:ASN:561:ND2	X:LEU:551:O
0	hbss	X:ASN:269:ND2	X:GLN:315:OE1
0	hbbb	X:ASN:548:O	X:LYS:552:N
0	hbsb	X:ASN:48:ND2	X:GLY:73:O
0	hbsb	X:PHE:579:N	X:SER:603:OG
0	hbbb	X:GLU:363:O	X:SER:366:N
0	hbbb	X:ALA:787:N	X:LEU:772:O
0	hbbb	X:ASP:605:N	X:SER:603:O
0	hbbb	X:GLY:259:N	X:THR:256:O
0	hbbb	X:LEU:636:O	X:TYR:640:N
0	hbbb	X:LEU:551:N	X:SER:547:O
0	hbsb	X:THR:724:N	X:THR:727:OG1
0	hbbb	X:THR:614:N	X:VAL:600:O
0	hbbb	X:GLN:318:O	X:LYS:321:N
0	hbsb	X:PRO:717:O	X:THR:720:OG1
0	hbbb	X:PRO:543:O	X:SER:547:N
0	hbbb	X:ILE:351:N	X:THR:347:O
0	hbbb	X:PHE:639:O	X:THR:643:N
0	hbss	X:THR:769:OG1	X:TYR:653:OH
0	hbbb	X:ILE:439:O	X:LYS:479:N
0	hbsb	X:ASN:758:ND2	X:GLY:687:O
0	hbbb	X:LEU:17:N	X:VAL:394:O
0	hbsb	X:HIE:493:O	X:THR:497:OG1
0	hbss	X:GLU:183:OE1	X:TRP:185:NE1
0	hbbb	X:HIE:322:N	X:LYS:321:N
0	hbsb	X:ALA:740:O	X:ARG:781:NH2
0	hbbb	X:LEU:546:N	X:SER:542:O
0	hbbb	X:GLN:826:O	X:LYS:830:N
0	hbbb	X:ALA:799:O	X:HID:802:N
0	hbbb	X:ALA:275:O	X:VAL:294:N
0	hbbb	X:ARG:633:O	X:LEU:636:N
0	hbsb	X:LYS:556:NZ	X:THR:530:O
0	hbbb	X:HIE:808:N	X:LYS:806:O
0	hbss	X:ARG:649:NH1	X:ASN:758:OD1
0	hbbb	X:LEU:155:O	X:LYS:159:N
0	hbbb	X:LYS:107:O	X:LYS:39:N
0	hbbb	X:HIE:277:N	X:PRO:274:O
0	hbss	X:ARG:397:NH1	X:ASP:723:OD1
0	hbbb	X:CYS:221:O	X:ILE:226:N
0	hbss	X:ARG:798:NH2	X:ASP:523:OD2
0	hbbb	X:ARG:104:O	X:LEU:96:N
0	hbbb	X:GLN:336:O	X:TYR:211:N
0	hbss	X:ASP:757:OD2	X:TRP:755:NE1
0	hbbb	X:LEU:501:N	X:SER:499:O
0	hbbb	X:PHE:106:N	X:VAL:94:O
0	hbbb	X:ILE:553:N	X:LEU:549:O
0	hbbb	X:THR:614:O	X:VAL:600:N
0	hbsb	X:GLN:405:O	X:HID:429:ND1
0	hbbb	X:ILE:217:O	X:MET:220:N
0	hbbb	X:ARG:397:O	X:THR:721:N
0	hbbb	X:ALA:598:N	X:ARG:616:O
0	hbss	X:ARG:663:NH1	X:GLU:731:OE2
0	hbbb	X:PHE:383:N	X:VAL:380:O
0	hbbb	X:LEU:77:N	X:TYR:34:O
0	hbbb	X:PHE:298:O	X:TYR:302:N
0	hbbb	X:GLU:708:N	X:THR:707:N
0	hbss	X:ASN:269:OD1	X:LYS:249:NZ
0	hbsb	X:ASP:655:OD2	X:GLY:656:N
0	hbbb	X:LEU:736:N	X:SER:749:O
0	hbbb	X:ARG:633:O	X:ILE:637:N
0	hbbb	X:GLN:218:N	X:PRO:215:O
0	hbbb	X:ARG:449:O	X:LEU:453:N
0	hbsb	X:ASP:72:OD1	X:LYS:74:N
0	hbsb	X:GLN:568:O	X:GLN:771:NE2
0	hbbb	X:CYS:737:O	X:GLY:719:N
0	hbbb	X:GLN:622:N	X:PRO:620:O
0	hbbb	X:ARG:367:N	X:GLU:363:O
0	hbbb	X:PRO:156:O	X:TYR:160:N
0	hbsb	X:GLN:534:NE2	X:GLY:510:O
0	hbbb	X:GLN:574:N	X:SER:571:O
0	hbbb	X:ARG:361:O	X:ILE:365:N
0	hbbb	X:ASN:715:O	X:VAL:710:N
0	hbss	X:SER:76:OG	X:TYR:78:OH
0	hbsb	X:GLN:296:N	X:THR:293:OG1
0	hbbb	X:LEU:224:N	X:MET:220:O
0	hbbb	X:GLU:669:N	X:VAL:665:O
0	hbbb	X:ILE:226:O	X:ILE:229:N
0	hbss	X:ARG:262:NH1	X:GLU:254:OE1
0	hbsb	X:ARG:747:NH1	X:HIE:697:O
0	hbsb	X:ALA:762:O	X:GLN:766:NE2
0	hbbb	X:MET:199:O	X:VAL:24:N
0	hbbb	X:ASP:204:N	X:HIE:189:O
0	hbbb	X:GLN:447:N	X:THR:444:O
0	hbbb	X:ARG:388:N	X:GLN:23:O
0	hbbb	X:GLN:661:O	X:VAL:665:N
0	hbbb	X:ARG:446:N	X:GLN:447:N
0	hbbb	X:GLY:522:O	X:MET:528:N
0	hbbb	X:GLY:581:O	X:VAL:601:N
0	hbbb	X:ARG:800:O	X:LEU:803:N
0	hbbb	X:GLY:468:N	X:LYS:465:O
0	hbbb	X:LEU:134:O	X:LEU:136:N
0	hbbb	X:ARG:449:O	X:ILE:452:N
0	hbbb	X:ASP:204:O	X:HIE:189:N
0	hbsb	X:ALA:213:N	X:GLU:183:OE1
0	hbbb	X:LYS:249:N	X:THR:245:O
0	hbbb	X:ASN:48:O	X:VAL:52:N
0	hbsb	X:ARG:5:NH1	X:HIE:728:O
0	hbsb	X:HID:429:O	X:THR:430:OG1
0	hbbb	X:LEU:526:N	X:VAL:521:O
0	hbbb	X:VAL:535:O	X:VAL:538:N
0	hbss	X:GLU:681:OE2	X:LYS:646:NZ
0	hbbb	X:ASP:72:N	X:GLY:73:N
0	hbbb	X:ARG:644:N	X:THR:643:N
0	hbbb	X:ALA:19:N	X:ALA:392:O
0	hbbb	X:ILE:439:N	X:PHE:477:O
0	hbbb	X:GLN:362:O	X:SER:366:N
0	hbbb	X:ARG:492:O	X:ASN:496:N
0	hbss	X:ARG:798:NH2	X:ASP:523:OD1
0	hbbb	X:ASP:763:O	X:GLN:766:N
0	hbsb	X:SER:417:OG	X:THR:415:O
0	hbss	X:ASN:345:OD1	X:THR:343:OG1
0	hbbb	X:ALA:358:N	X:SER:713:O
0	hbbb	X:ARG:461:O	X:LYS:465:N
0	hbbb	X:TYR:735:O	X:VAL:722:N
0	hbbb	X:MET:220:N	X:VAL:216:O
0	hbss	X:ASP:655:OD1	X:LYS:695:NZ
0	hbsb	X:ASN:561:ND2	X:VAL:777:O
0	hbbb	X:GLY:719:O	X:LEU:399:N
0	hbbb	X:CYS:476:N	X:TRP:437:O
0	hbss	X:ASP:757:OD1	X:TRP:755:NE1
0	hbbb	X:GLY:510:N	X:LEU:508:O
0	hbbb	X:ASP:655:O	X:VAL:657:N
0	hbsb	X:GLU:669:OE2	X:ILE:625:N
0	hbbb	X:LEU:314:O	X:LEU:325:N
0	hbbb	X:HIE:146:O	X:VAL:150:N
0	hbbb	X:ALA:582:N	X:TYR:653:O
0	hbbb	X:ARG:654:O	X:VAL:693:N
0	hbsb	X:ARG:75:N	X:ASP:72:OD1
0	hbbb	X:CYS:737:N	X:THR:720:O
0	hbss	X:ARG:397:NH2	X:ASP:723:OD1
0	hbsb	X:ARG:798:NH1	X:TYR:843:O
0	hbbb	X:SER:166:O	X:VAL:163:N
0	hbbb	X:ASP:523:N	X:LYS:519:O
0	hbss	X:ARG:492:NE	X:GLU:488:OE2
0	hbbb	X:ASN:537:N	X:GLN:534:O
0	hbbb	X:ARG:165:O	X:GLN:190:N
0	hbss	X:GLU:25:OE2	X:LYS:198:NZ
0	hbbb	X:LEU:636:N	X:VAL:632:O
0	hbss	X:ARG:663:NH2	X:GLU:731:OE2
0	hbbb	X:GLY:687:O	X:ILE:650:N
0	hbbb	X:ARG:182:N	X:GLY:179:O
0	hbbb	X:ARG:798:N	X:LEU:794:O
0	hbbb	X:HID:122:O	X:THR:126:N
0	hbbb	X:LYS:107:N	X:LYS:39:O
0	hbbb	X:ARG:370:N	X:SER:366:O
0	hbss	X:GLU:247:OE1	X:TYR:211:OH
0	hbbb	X:GLY:590:N	X:PRO:587:O
0	hbsb	X:GLN:534:OE1	X:GLY:510:N
0	hbbb	X:VAL:514:O	X:VAL:518:N
0	hbsb	X:GLU:764:N	X:THR:761:OG1
0	hbbb	X:ASP:725:O	X:THR:727:N
0	hbss	X:ASP:733:OD2	X:HIE:750:NE2
0	hbbb	X:LYS:495:N	X:PHE:491:O
0	hbbb	X:GLY:287:O	X:THR:289:N
0	hbbb	X:CYS:313:N	X:THR:271:O
0	hbbb	X:ALA:440:O	X:ILE:507:N
0	hbbb	X:PRO:309:O	X:SER:276:N
0	hbbb	X:THR:245:N	X:VAL:242:O
0	hbsb	X:ASP:30:OD1	X:TRP:118:N
0	hbsb	X:HIE:697:ND1	X:THR:699:N
0	hbbb	X:LEU:765:N	X:THR:761:O
0	hbbb	X:GLN:638:O	X:SER:642:N
0	hbbb	X:LEU:251:O	X:VAL:267:N
0	hbbb	X:PHE:167:N	X:PHE:188:O
0	hbsb	X:GLU:328:OE2	X:LYS:307:N
0	hbbb	X:LEU:765:O	X:THR:769:N
0	hbss	X:ARG:272:NH2	X:GLU:231:OE1
0	hbss	X:ARG:663:NH2	X:GLU:135:OE2
0	hbbb	X:CYS:773:N	X:THR:769:O
0	hbbb	X:LEU:460:O	X:SER:464:N
0	hbbb	X:GLY:396:N	X:ILE:15:O
0	hbbb	X:ALA:792:O	X:ALA:796:N
0	hbsb	X:GLN:618:NE2	X:ILE:624:O
0	hbbb	X:THR:323:O	X:VAL:316:N
0	hbbb	X:LEU:635:N	X:VAL:632:O
0	hbbb	X:GLN:283:N	X:PRO:281:O
0	hbbb	X:HID:122:O	X:LEU:125:N
0	hbbb	X:LEU:666:O	X:LEU:670:N
0	hbsb	X:ASN:202:ND2	X:HID:698:O
0	hbss	X:ARG:241:NH2	X:ASP:238:OD2
0	hbsb	X:ARG:778:NH1	X:PHE:844:O
0	hbbb	X:GLN:384:O	X:LYS:386:N
0	hbbb	X:THR:208:O	X:TRP:185:N
0	hbbb	X:MET:55:O	X:PHE:59:N
0	hbsb	X:ARG:153:NH1	X:ARG:165:O
1	sb	X:ARG:234:NH1	X:GLU:231:OE1
1	sb	X:ASP:655:OD1	X:LYS:695:NZ
1	sb	X:ARG:388:NH2	X:GLU:25:OE2
1	sb	X:ARG:361:NH2	X:ASP:204:OD1
1	sb	X:ARG:292:NH2	X:GLU:285:OE2
1	sb	X:ARG:75:NH1	X:ASP:41:OD1
1	sb	X:ARG:5:NH1	X:ASP:733:OD1
1	sb	X:ARG:68:NH1	X:ASP:53:OD2
1	sb	X:ARG:461:NH2	X:ASP:458:OD2
1	sb	X:ASP:824:OD1	X:LYS:594:NZ
1	sb	X:ARG:798:NH2	X:ASP:523:OD1
1	sb	X:GLU:375:OE2	X:LYS:386:NZ
1	sb	X:ARG:46:NH1	X:GLU:99:OE2
1	sb	X:ARG:663:NH2	X:GLU:135:OE1
1	sb	X:GLU:681:OE2	X:LYS:646:NZ
1	sb	X:ARG:616:NH1	X:GLU:634:OE1
1	sb	X:ASP:805:OD1	X:LYS:594:NZ
1	sb	X:ARG:397:NH2	X:ASP:723:OD1
1	sb	X:ARG:520:NH2	X:GLU:517:OE2
1	sb	X:ASP:583:OD2	X:HID:793:ND1
1	sb	X:ARG:370:NH1	X:ASP:389:OD1
1	sb	X:GLU:812:OE2	X:LYS:249:NZ
1	sb	X:ARG:654:NH2	X:GLU:669:OE1
1	sb	X:ARG:492:NH2	X:GLU:488:OE2
1	sb	X:ARG:621:NH2	X:GLU:623:OE1
1	sb	X:ARG:272:NH1	X:ASP:238:OD1
1	sb	X:ARG:367:NH2	X:GLU:364:OE2
1	sb	X:ARG:234:NH1	X:GLU:231:OE2
1	sb	X:ARG:46:NH2	X:GLU:99:OE1
1	sb	X:ARG:663:NH2	X:GLU:731:OE2
1	sb	X:ARG:46:NH1	X:GLU:99:OE1
1	sb	X:ARG:68:NH2	X:ASP:53:OD1
1	sb	X:GLU:35:OE1	X:LYS:111:NZ
1	sb	X:ARG:424:NH2	X:ASP:422:OD1
1	sb	X:ARG:153:NH2	X:ASP:149:OD1
1	sb	X:ARG:367:NH2	X:GLU:364:OE1
1	sb	X:ARG:397:NH2	X:ASP:723:OD2
1	sb	X:ARG:241:NH2	X:ASP:238:OD1
1	sb	X:ARG:241:NH1	X:ASP:238:OD1
1	sb	X:GLU:222:OE2	X:LYS:212:NZ
1	sb	X:ASP:591:OD2	X:LYS:341:NZ
1	sb	X:ARG:663:NH2	X:GLU:731:OE1
1	sb	X:ASP:91:OD1	X:LYS:107:NZ
1	sb	X:ARG:654:NH2	X:GLU:669:OE2
1	sb	X:ARG:674:NH2	X:ASP:757:OD2
1	sb	X:ARG:621:NH2	X:GLU:623:OE2
1	sb	X:ARG:840:NH2	X:ASP:837:OD1
1	sb	X:ARG:840:NH1	X:ASP:837:OD1
1	sb	X:ASP:458:OD1	X:LYS:454:NZ
1	sb	X:ARG:234:NH2	X:GLU:231:OE1
1	sb	X:ASP:37:OD2	X:LYS:39:NZ
1	sb	X:GLU:812:OE2	X:LYS:340:NZ
1	sb	X:ARG:75:NH2	X:ASP:41:OD1
1	sb	X:ARG:153:NH2	X:ASP:149:OD2
1	sb	X:ARG:5:NH2	X:ASP:733:OD1
1	sb	X:GLU:35:OE2	X:LYS:111:NZ
1	sb	X:ARG:424:NH2	X:ASP:422:OD2
1	sb	X:GLU:222:OE1	X:LYS:212:NZ
1	sb	X:ARG:262:NH1	X:GLU:254:OE2
1	sb	X:ARG:67:NH2	X:GLU:382:OE2
1	sb	X:ARG:46:NH2	X:GLU:99:OE2
1	sb	X:ARG:397:NH1	X:ASP:723:OD1
1	sb	X:ARG:616:NH2	X:GLU:634:OE1
1	sb	X:GLU:708:OE1	X:LYS:13:NZ
1	sb	X:ARG:370:NH2	X:ASP:389:OD1
1	sb	X:GLU:254:OE2	X:LYS:264:NZ
1	sb	X:ASP:733:OD2	X:HIE:750:NE2
1	sb	X:ARG:272:NH2	X:ASP:238:OD1
1	sb	X:ARG:388:NH2	X:GLU:25:OE1
1	sb	X:ASP:591:OD1	X:LYS:341:NZ
1	sb	X:GLU:807:OE1	X:LYS:594:NZ
1	sb	X:ARG:165:NH2	X:ASP:149:OD1
1	sb	X:ASP:809:OD2	X:HIE:808:ND1
1	sb	X:ASP:458:OD2	X:LYS:454:NZ
1	sb	X:ARG:663:NH1	X:GLU:731:OE2
1	sb	X:ARG:234:NH2	X:GLU:231:OE2
1	sb	X:ARG:67:NH2	X:GLU:382:OE1
1	sb	X:ARG:68:NH1	X:ASP:53:OD1
1	sb	X:ARG:262:NH1	X:GLU:254:OE1
1	sb	X:ASP:37:OD1	X:LYS:39:NZ
1	sb	X:ARG:449:NH2	X:GLU:451:OE1
1	sb	X:ARG:182:NH2	X:GLU:247:OE1
1	sb	X:ASP:655:OD2	X:LYS:695:NZ
1	sb	X:GLU:375:OE1	X:LYS:386:NZ
1	sb	X:ARG:361:NH2	X:ASP:204:OD2
1	sb	X:ARG:370:NH2	X:ASP:389:OD2
1	sb	X:ASP:103:OD2	X:LYS:42:NZ
1	sb	X:ARG:75:NH1	X:ASP:41:OD2
1	sb	X:ARG:397:NH2	X:ASP:763:OD2
1	sb	X:ARG:370:NH1	X:ASP:389:OD2
1	sb	X:ARG:397:NH1	X:ASP:723:OD2
1	sb	X:ARG:520:NH2	X:GLU:517:OE1
1	sb	X:ASP:809:OD1	X:HIE:808:ND1
1	sb	X:GLU:254:OE1	X:LYS:264:NZ
1	sb	X:GLU:812:OE1	X:LYS:249:NZ
1	sb	X:ARG:165:NH2	X:ASP:149:OD2
1	sb	X:ARG:663:NH1	X:GLU:731:OE1
1	sb	X:ARG:272:NH1	X:ASP:238:OD2
1	sb	X:ARG:798:NH2	X:ASP:523:OD2
1	sb	X:GLU:708:OE2	X:LYS:13:NZ
1	sb	X:ARG:663:NH2	X:GLU:135:OE2
1	pc	X:HID:752:ND1	X:HIE:750:CD2
1	pc	X:ARG:128:NH2	X:TYR:730:CE1
1	pc	X:HIE:835:CD2	X:LYS:495:NZ
1	pc	X:HID:698:ND1	X:HIE:189:CD2
1	pc	X:ARG:696:NH2	X:HID:586:CD2
1	pc	X:HID:393:CD2	X:LYS:16:NZ
1	pc	X:HID:802:CD2	X:LYS:519:NZ
1	pc	X:LYS:519:NZ	X:TYR:515:CE1
1	pc	X:HIE:154:ND1	X:PHE:379:CE1
1	pc	X:HID:752:ND1	X:PHE:662:CE1
1	pc	X:HID:774:NE2	X:TYR:770:CE1
1	pc	X:HID:698:CD2	X:HIE:189:ND1
1	pc	X:HID:774:ND1	X:TYR:770:CE1
1	pc	X:ARG:153:NH1	X:PHE:167:CE1
1	pc	X:HIE:697:NE2	X:HIE:750:CD2
1	pc	X:HID:698:CD2	X:HIE:189:NE2
1	pc	X:ARG:747:NH1	X:HIE:697:CD2
1	pc	X:ARG:5:NH2	X:PHE:732:CE1
1	pc	X:HID:119:CD2	X:LYS:28:NZ
1	pc	X:HIE:697:CD2	X:HIE:750:ND1
1	pc	X:ARG:356:NH2	X:PHE:186:CE1
1	pc	X:HID:58:ND1	X:PHE:59:CE1
1	pc	X:HID:793:NE2	X:TYR:790:CE1
1	pc	X:LYS:646:NZ	X:TYR:640:CE1
1	pc	X:ARG:674:NH1	X:TRP:755:CD2
1	pc	X:HID:698:NE2	X:HIE:189:CD2
1	pc	X:HIE:750:ND1	X:TYR:735:CE1
1	pc	X:ARG:5:NH1	X:PHE:732:CE1
1	pc	X:HID:752:NE2	X:PHE:662:CE1
1	pc	X:HIE:750:NE2	X:TYR:735:CE1
1	pc	X:ARG:128:NH1	X:TYR:730:CE1
1	pc	X:HID:58:NE2	X:PHE:59:CE1
1	pc	X:HID:793:CD2	X:LYS:695:NZ
1	pc	X:LYS:307:NZ	X:TYR:308:CE1
1	pc	X:LYS:426:NZ	X:TYR:406:CE1
1	pc	X:ARG:696:NH1	X:HID:586:CD2
1	ps	X:PHE:734:CE1	X:TYR:751:CE1
1	ps	X:PHE:210:CE1	X:TRP:185:CD2
1	ps	X:PHE:652:CE1	X:TYR:690:CE1
1	ps	X:HIE:750:CD2	X:TYR:735:CE1
1	ts	X:HID:752:CD2	X:PHE:662:CE1
1	ts	X:HID:58:CD2	X:PHE:59:CE1
1	hbbb	X:THR:142:O	X:VAL:145:N
1	hbbb	X:ILE:834:N	X:VAL:832:O
1	hbsb	X:ASP:422:O	X:LYS:426:NZ
1	hbbb	X:ALA:831:N	X:VAL:832:N
1	hbbb	X:ASN:345:O	X:SER:348:N
1	hbbb	X:ASN:345:O	X:THR:349:N
1	hbbb	X:THR:838:O	X:THR:841:N
1	hbbb	X:GLU:183:N	X:PHE:210:O
1	hbbb	X:ALA:295:O	X:ARG:299:N
1	hbsb	X:ARG:241:NH1	X:LEU:236:O
1	hbsb	X:ILE:597:N	X:THR:585:OG1
1	hbbb	X:ASP:757:N	X:ILE:688:O
1	hbbb	X:ALA:789:O	X:HID:793:N
1	hbsb	X:GLN:502:OE1	X:LYS:435:N
1	hbbb	X:LEU:92:O	X:VAL:94:N
1	hbbb	X:CYS:677:O	X:LEU:680:N
1	hbbb	X:TYR:735:N	X:VAL:722:O
1	hbsb	X:LEU:546:N	X:THR:545:OG1
1	hbbb	X:LEU:92:N	X:VAL:108:O
1	hbbb	X:GLY:522:N	X:VAL:518:O
1	hbsb	X:ASP:377:OD2	X:PHE:379:N
1	hbss	X:ARG:461:NE	X:GLN:474:OE1
1	hbbb	X:ILE:597:O	X:THR:585:N
1	hbbb	X:GLU:675:N	X:LEU:671:O
1	hbbb	X:GLN:459:O	X:ILE:463:N
1	hbbb	X:MET:55:N	X:VAL:52:O
1	hbss	X:ASN:821:ND2	X:GLN:819:NE2
1	hbbb	X:ARG:397:O	X:LEU:399:N
1	hbss	X:ARG:67:NE	X:GLU:382:OE1
1	hbbb	X:SER:366:O	X:VAL:369:N
1	hbbb	X:GLY:510:O	X:THR:512:N
1	hbss	X:ARG:367:NE	X:GLU:364:OE2
1	hbbb	X:GLN:384:N	X:PHE:383:N
1	hbbb	X:ARG:263:O	X:VAL:255:N
1	hbbb	X:ASP:344:O	X:SER:348:N
1	hbbb	X:ARG:193:N	X:MET:200:O
1	hbbb	X:CYS:677:O	X:GLU:681:N
1	hbsb	X:GLN:622:NE2	X:ILE:624:O
1	hbbb	X:ASP:705:O	X:GLU:708:N
1	hbss	X:ASP:723:OD2	X:GLN:766:NE2
1	hbbb	X:ASN:561:O	X:HID:429:N
1	hbbb	X:ARG:674:O	X:ILE:678:N
1	hbss	X:ARG:361:NH2	X:ASP:204:OD2
1	hbsb	X:THR:289:OG1	X:VAL:290:N
1	hbbb	X:ALA:438:N	X:LEU:503:O
1	hbbb	X:ALA:372:N	X:VAL:369:O
1	hbss	X:ARG:663:NH2	X:GLU:135:OE1
1	hbbb	X:ILE:650:O	X:THR:689:N
1	hbbb	X:ARG:266:O	X:GLY:317:N
1	hbbb	X:ARG:610:O	X:MET:604:N
1	hbbb	X:ALA:443:N	X:ILE:507:O
1	hbbb	X:TYR:78:N	X:VAL:70:O
1	hbbb	X:ILE:651:O	X:LEU:580:N
1	hbbb	X:GLY:687:N	X:THR:648:O
1	hbsb	X:ARG:696:NH2	X:SER:658:O
1	hbbb	X:LEU:670:N	X:VAL:665:O
1	hbss	X:ARG:234:NH2	X:GLU:231:OE1
1	hbsb	X:ARG:367:N	X:SER:366:OG
1	hbbb	X:ASN:202:O	X:SER:191:N
1	hbbb	X:LYS:243:N	X:SER:239:O
1	hbbb	X:ARG:182:O	X:GLY:179:N
1	hbss	X:HID:586:NE2	X:SER:658:OG
1	hbsb	X:CYS:448:O	X:TYR:480:OH
1	hbsb	X:ARG:337:NH1	X:CYS:338:O
1	hbbb	X:VAL:47:O	X:VAL:51:N
1	hbbb	X:GLY:558:N	X:VAL:555:O
1	hbss	X:ARG:424:NE	X:ASP:422:OD1
1	hbbb	X:GLN:771:O	X:THR:775:N
1	hbss	X:HIE:277:ND1	X:SER:276:OG
1	hbsb	X:GLY:483:O	X:SER:486:OG
1	hbbb	X:GLU:764:O	X:LEU:768:N
1	hbbb	X:ALA:147:N	X:ASN:143:O
1	hbbb	X:HID:119:O	X:HID:122:N
1	hbbb	X:CYS:677:N	X:ILE:673:O
1	hbsb	X:THR:343:O	X:THR:347:OG1
1	hbbb	X:GLN:427:O	X:GLY:407:N
1	hbbb	X:GLN:278:N	X:PRO:274:O
1	hbbb	X:GLN:214:O	X:ILE:332:N
1	hbbb	X:ASP:377:O	X:GLN:381:N
1	hbsb	X:GLN:482:N	X:SER:486:OG
1	hbss	X:ASP:37:OD1	X:LYS:39:NZ
1	hbss	X:ARG:520:NE	X:GLU:517:OE2
1	hbbb	X:GLU:222:N	X:PHE:219:O
1	hbbb	X:CYS:221:N	X:ILE:217:O
1	hbbb	X:PHE:186:N	X:SER:169:O
1	hbbb	X:ARG:241:O	X:PHE:244:N
1	hbss	X:HID:774:NE2	X:SER:782:OG
1	hbsb	X:THR:256:OG1	X:VAL:255:O
1	hbbb	X:ARG:424:O	X:LYS:426:N
1	hbbb	X:LEU:828:O	X:VAL:832:N
1	hbbb	X:ASP:523:O	X:HIE:835:N
1	hbbb	X:PHE:219:N	X:PRO:215:O
1	hbsb	X:ARG:4:NH2	X:GLY:127:O
1	hbss	X:GLU:708:OE2	X:LYS:13:NZ
1	hbbb	X:LEU:314:N	X:LEU:325:O
1	hbbb	X:TYR:791:O	X:VAL:795:N
1	hbbb	X:PRO:786:O	X:TYR:790:N
1	hbbb	X:GLN:405:O	X:ILE:563:N
1	hbbb	X:LYS:246:N	X:VAL:242:O
1	hbss	X:ARG:361:NH2	X:ASP:204:OD1
1	hbbb	X:GLU:183:O	X:PHE:210:N
1	hbss	X:GLU:812:OE2	X:LYS:249:NZ
1	hbsb	X:ASN:20:ND2	X:HID:698:O
1	hbbb	X:ARG:649:O	X:ILE:578:N
1	hbsb	X:ARG:367:O	X:SER:371:OG
1	hbss	X:ARG:449:NE	X:GLU:451:OE1
1	hbsb	X:GLN:502:OE1	X:MET:436:N
1	hbss	X:ARG:654:NH2	X:GLU:669:OE2
1	hbbb	X:ARG:193:O	X:MET:200:N
1	hbbb	X:LEU:526:O	X:MET:528:N
1	hbsb	X:ARG:75:O	X:SER:76:OG
1	hbss	X:ARG:492:NH2	X:GLU:488:OE2
1	hbsb	X:GLU:731:N	X:HIE:728:ND1
1	hbbb	X:ASN:554:O	X:GLY:559:N
1	hbbb	X:GLN:278:O	X:VAL:294:N
1	hbbb	X:GLY:250:N	X:VAL:267:O
1	hbbb	X:HIE:493:O	X:THR:497:N
1	hbbb	X:ASN:269:O	X:GLN:315:N
1	hbbb	X:CYS:448:N	X:THR:444:O
1	hbbb	X:GLN:384:N	X:VAL:380:O
1	hbss	X:GLN:381:OE1	X:LYS:386:NZ
1	hbbb	X:PRO:717:O	X:THR:720:N
1	hbbb	X:HID:240:O	X:LYS:243:N
1	hbsb	X:ASP:733:OD1	X:HIE:728:N
1	hbbb	X:LEU:494:N	X:MET:490:O
1	hbbb	X:LEU:453:O	X:THR:457:N
1	hbsb	X:ARG:153:NH2	X:GLN:190:O
1	hbsb	X:ILE:339:N	X:TYR:211:OH
1	hbbb	X:LEU:18:O	X:PHE:702:N
1	hbbb	X:ARG:397:N	X:THR:721:O
1	hbbb	X:LEU:754:N	X:TYR:690:O
1	hbss	X:ARG:46:NH1	X:GLU:99:OE1
1	hbss	X:ARG:663:NE	X:GLU:135:OE1
1	hbbb	X:ALA:672:N	X:TYR:668:O
1	hbsb	X:THR:87:OG1	X:THR:88:N
1	hbss	X:ARG:367:NH2	X:GLU:364:OE2
1	hbbb	X:ASP:763:O	X:LEU:767:N
1	hbbb	X:ASN:331:O	X:GLU:254:N
1	hbbb	X:GLN:771:N	X:LEU:767:O
1	hbbb	X:ALA:629:O	X:ARG:633:N
1	hbbb	X:GLN:568:N	X:VAL:565:O
1	hbsb	X:ARG:263:NE	X:MET:261:O
1	hbss	X:ARG:263:NH2	X:THR:256:OG1
1	hbbb	X:ARG:153:N	X:ASP:149:O
1	hbss	X:GLN:474:NE2	X:THR:457:OG1
1	hbss	X:ARG:46:NH2	X:GLU:99:OE2
1	hbbb	X:ILE:452:O	X:PHE:456:N
1	hbsb	X:ASP:377:O	X:GLN:381:NE2
1	hbsb	X:LEU:83:N	X:TYR:34:OH
1	hbss	X:ARG:621:NE	X:GLU:623:OE2
1	hbbb	X:LYS:42:N	X:PRO:40:O
1	hbbb	X:ARG:712:O	X:GLY:714:N
1	hbsb	X:ARG:241:O	X:THR:245:OG1
1	hbbb	X:ASN:20:O	X:ILE:203:N
1	hbsb	X:ARG:706:O	X:ARG:709:NE
1	hbss	X:ARG:616:NH2	X:GLU:634:OE1
1	hbsb	X:GLN:346:NE2	X:THR:343:N
1	hbbb	X:CYS:773:O	X:VAL:783:N
1	hbsb	X:SER:542:OG	X:THR:545:N
1	hbss	X:ASN:286:ND2	X:THR:289:OG1
1	hbbb	X:ARG:654:N	X:ILE:691:O
1	hbsb	X:GLN:502:NE2	X:GLU:433:O
1	hbbb	X:ALA:529:O	X:ILE:504:N
1	hbbb	X:ALA:599:O	X:ASP:583:N
1	hbbb	X:ASP:627:O	X:SER:630:N
1	hbbb	X:THR:841:O	X:TYR:843:N
1	hbbb	X:ASP:627:O	X:MET:631:N
1	hbbb	X:LYS:252:O	X:VAL:333:N
1	hbbb	X:ARG:798:O	X:HID:802:N
1	hbsb	X:ARG:356:O	X:THR:745:OG1
1	hbbb	X:TRP:755:O	X:TYR:690:N
1	hbbb	X:ARG:674:N	X:LEU:671:O
1	hbss	X:ARG:424:NH2	X:ASP:422:OD2
1	hbss	X:GLU:812:OE1	X:LYS:249:NZ
1	hbbb	X:GLY:187:O	X:SER:206:N
1	hbsb	X:GLN:381:NE2	X:TYR:374:O
1	hbss	X:ASN:373:ND2	X:THR:376:OG1
1	hbbb	X:ALA:195:N	X:LYS:198:O
1	hbss	X:ASP:805:OD1	X:LYS:594:NZ
1	hbss	X:GLU:35:OE1	X:LYS:111:NZ
1	hbbb	X:GLY:419:O	X:SER:782:N
1	hbbb	X:THR:79:N	X:TYR:32:O
1	hbss	X:GLN:766:OE1	X:THR:721:OG1
1	hbss	X:ASP:824:OD1	X:LYS:594:NZ
1	hbbb	X:GLY:581:N	X:VAL:601:O
1	hbbb	X:MET:55:N	X:VAL:51:O
1	hbbb	X:ARG:840:N	X:ASP:837:O
1	hbbb	X:ALA:438:O	X:ILE:505:N
1	hbbb	X:PHE:732:O	X:VAL:753:N
1	hbss	X:ASN:228:ND2	X:GLN:232:NE2
1	hbsb	X:ARG:409:N	X:GLN:427:OE1
1	hbbb	X:LEU:304:N	X:TYR:302:O
1	hbss	X:ARG:292:NH2	X:GLU:285:OE2
1	hbbb	X:ARG:153:O	X:SER:157:N
1	hbsb	X:GLU:50:O	X:SER:54:OG
1	hbbb	X:VAL:52:O	X:VAL:56:N
1	hbss	X:ARG:663:NH1	X:GLU:731:OE1
1	hbbb	X:LEU:494:O	X:TYR:498:N
1	hbss	X:ARG:67:NH2	X:GLU:382:OE1
1	hbsb	X:ALA:589:O	X:LYS:341:NZ
1	hbss	X:ARG:461:NH2	X:ASP:458:OD2
1	hbbb	X:LEU:327:O	X:VAL:329:N
1	hbbb	X:LYS:301:N	X:TYR:297:O
1	hbbb	X:LYS:519:N	X:TYR:515:O
1	hbbb	X:GLN:618:N	X:SER:596:O
1	hbss	X:ARG:649:NE	X:GLN:575:OE1
1	hbss	X:ASN:758:ND2	X:THR:689:OG1
1	hbbb	X:PHE:168:N	X:THR:161:O
1	hbss	X:HID:310:ND1	X:SER:276:OG
1	hbbb	X:ALA:467:N	X:GLY:468:N
1	hbbb	X:ILE:63:N	X:PHE:59:O
1	hbss	X:ARG:367:NH2	X:GLU:364:OE1
1	hbbb	X:ASN:548:N	X:GLN:544:O
1	hbbb	X:GLU:25:O	X:LYS:386:N
1	hbss	X:GLN:531:OE1	X:LYS:556:NZ
1	hbbb	X:CYS:330:O	X:VAL:216:N
1	hbss	X:ARG:46:NH2	X:GLU:99:OE1
1	hbbb	X:GLN:362:O	X:ILE:365:N
1	hbbb	X:ASN:48:N	X:PRO:44:O
1	hbbb	X:ASP:466:N	X:ILE:463:O
1	hbbb	X:CYS:550:N	X:LEU:546:O
1	hbss	X:ARG:621:NE	X:GLU:623:OE1
1	hbbb	X:LEU:508:O	X:VAL:535:N
1	hbbb	X:LYS:462:O	X:LYS:465:N
1	hbbb	X:TYR:265:N	X:VAL:253:O
1	hbbb	X:ASP:53:O	X:GLN:57:N
1	hbbb	X:HID:752:O	X:VAL:692:N
1	hbsb	X:GLY:522:O	X:THR:838:OG1
1	hbbb	X:ARG:128:N	X:GLU:123:O
1	hbsb	X:TYR:791:OH	X:VAL:777:N
1	hbbb	X:ALA:358:O	X:GLN:362:N
1	hbbb	X:LYS:352:N	X:SER:348:O
1	hbbb	X:PHE:59:O	X:PHE:64:N
1	hbss	X:GLU:764:OE2	X:THR:761:OG1
1	hbss	X:ARG:461:NH2	X:GLN:474:OE1
1	hbsb	X:GLN:568:OE1	X:MET:403:N
1	hbss	X:ARG:241:NH1	X:ASP:238:OD1
1	hbbb	X:SER:417:N	X:THR:415:O
1	hbsb	X:ASN:715:ND2	X:GLY:744:O
1	hbbb	X:GLY:187:N	X:SER:206:O
1	hbbb	X:ARG:461:N	X:THR:457:O
1	hbbb	X:ARG:520:O	X:THR:524:N
1	hbbb	X:ASP:72:O	X:LYS:74:N
1	hbbb	X:ARG:292:O	X:PHE:280:N
1	hbss	X:ARG:424:NH2	X:ASP:422:OD1
1	hbbb	X:ALA:516:O	X:ARG:520:N
1	hbss	X:ARG:520:NH2	X:GLU:517:OE2
1	hbbb	X:GLN:405:N	X:ILE:563:O
1	hbbb	X:THR:412:O	X:TYR:406:N
1	hbbb	X:GLN:296:O	X:GLU:300:N
1	hbss	X:ARG:798:NE	X:ASP:523:OD2
1	hbsb	X:ARG:700:N	X:ASN:20:OD1
1	hbbb	X:GLY:73:N	X:TYR:71:O
1	hbbb	X:VAL:506:O	X:VAL:533:N
1	hbsb	X:ARG:700:NH1	X:THR:745:O
1	hbbb	X:LEU:17:O	X:VAL:394:N
1	hbbb	X:GLY:473:N	X:ILE:471:O
1	hbbb	X:GLY:711:O	X:GLY:714:N
1	hbsb	X:GLY:89:N	X:THR:88:OG1
1	hbss	X:ARG:262:NE	X:GLU:254:OE2
1	hbbb	X:GLN:296:N	X:THR:293:O
1	hbbb	X:ALA:19:O	X:CYS:21:N
1	hbsb	X:THR:721:OG1	X:VAL:722:N
1	hbbb	X:LEU:501:N	X:TYR:498:O
1	hbbb	X:GLN:575:O	X:VAL:577:N
1	hbsb	X:ASN:228:ND2	X:GLU:231:O
1	hbsb	X:ASN:715:OD1	X:SER:746:N
1	hbbb	X:ASN:554:N	X:CYS:550:O
1	hbbb	X:GLN:214:N	X:LYS:212:O
1	hbbb	X:ALA:353:N	X:THR:349:O
1	hbsb	X:ASN:554:ND2	X:THR:430:O
1	hbsb	X:ARG:5:NH2	X:ASP:733:O
1	hbbb	X:TYR:78:O	X:VAL:70:N
1	hbbb	X:GLU:382:N	X:PRO:378:O
1	hbbb	X:THR:412:N	X:TYR:406:O
1	hbsb	X:ARG:778:O	X:ASN:548:ND2
1	hbbb	X:HID:58:N	X:SER:54:O
1	hbbb	X:GLU:451:O	X:GLY:455:N
1	hbbb	X:ARG:75:O	X:VAL:36:N
1	hbss	X:ARG:182:NH2	X:GLU:247:OE1
1	hbbb	X:GLN:472:N	X:ILE:434:O
1	hbss	X:ARG:621:NH2	X:GLU:623:OE2
1	hbbb	X:LEU:772:N	X:THR:769:O
1	hbbb	X:GLN:833:N	X:LYS:830:O
1	hbbb	X:ARG:781:N	X:CYS:779:O
1	hbbb	X:GLU:681:O	X:TYR:684:N
1	hbbb	X:GLU:669:O	X:ILE:673:N
1	hbss	X:ARG:449:NH2	X:GLU:451:OE1
1	hbbb	X:SER:166:N	X:VAL:163:O
1	hbbb	X:GLY:522:O	X:GLY:527:N
1	hbbb	X:LEU:92:O	X:VAL:108:N
1	hbsb	X:ASP:72:OD2	X:SER:76:N
1	hbbb	X:ASP:466:N	X:LYS:462:O
1	hbbb	X:PHE:168:O	X:THR:161:N
1	hbbb	X:ILE:560:O	X:THR:430:N
1	hbsb	X:HIE:815:ND1	X:VAL:816:N
1	hbsb	X:PRO:543:O	X:SER:547:OG
1	hbbb	X:ALA:467:O	X:PHE:428:N
1	hbss	X:ARG:292:NE	X:GLU:285:OE2
1	hbbb	X:GLU:123:N	X:HID:119:O
1	hbbb	X:GLN:664:O	X:TYR:668:N
1	hbbb	X:PHE:379:O	X:PHE:383:N
1	hbbb	X:ARG:361:O	X:GLU:364:N
1	hbbb	X:CYS:612:N	X:GLY:602:O
1	hbsb	X:ASP:583:OD1	X:VAL:584:N
1	hbsb	X:ARG:616:NH1	X:VAL:615:O
1	hbbb	X:ILE:351:O	X:THR:354:N
1	hbsb	X:GLU:328:OE1	X:LYS:307:N
1	hbbb	X:ALA:599:N	X:ASP:583:O
1	hbbb	X:LEU:768:O	X:LEU:772:N
1	hbbb	X:GLU:517:N	X:VAL:514:O
1	hbbb	X:GLN:638:N	X:GLU:634:O
1	hbbb	X:ASP:238:O	X:VAL:242:N
1	hbsb	X:HIE:728:ND1	X:TYR:730:N
1	hbsb	X:ARG:654:NH1	X:ASP:655:O
1	hbbb	X:THR:343:O	X:THR:347:N
1	hbsb	X:ARG:5:NH2	X:ASP:723:O
1	hbss	X:GLN:472:NE2	X:GLU:433:OE1
1	hbss	X:ARG:520:NH2	X:GLU:517:OE1
1	hbbb	X:LEU:508:N	X:VAL:533:O
1	hbbb	X:GLY:522:N	X:LYS:519:O
1	hbbb	X:GLY:522:O	X:LEU:526:N
1	hbbb	X:GLU:764:N	X:THR:761:O
1	hbbb	X:ALA:582:O	X:ASP:655:N
1	hbsb	X:SER:109:OG	X:VAL:90:O
1	hbss	X:ARG:241:NH2	X:ASP:238:OD1
1	hbsb	X:GLN:685:NE2	X:TYR:684:O
1	hbbb	X:GLY:250:N	X:LEU:251:N
1	hbbb	X:LEU:549:N	X:THR:545:O
1	hbss	X:ARG:654:NE	X:GLU:669:OE1
1	hbbb	X:ASN:373:O	X:THR:376:N
1	hbbb	X:LEU:628:O	X:VAL:632:N
1	hbbb	X:ASP:37:N	X:SER:109:O
1	hbsb	X:ASP:377:OD2	X:VAL:380:N
1	hbss	X:GLN:405:NE2	X:HID:429:NE2
1	hbbb	X:GLN:346:O	X:THR:349:N
1	hbbb	X:ARG:273:O	X:CYS:313:N
1	hbsb	X:ASN:269:OD1	X:VAL:270:N
1	hbbb	X:PRO:44:O	X:VAL:47:N
1	hbbb	X:ALA:414:O	X:LEU:404:N
1	hbbb	X:ALA:789:N	X:PRO:786:O
1	hbsb	X:GLU:363:O	X:SER:366:OG
1	hbss	X:GLN:622:NE2	X:GLN:626:OE1
1	hbbb	X:ALA:481:N	X:CYS:441:O
1	hbbb	X:ARG:299:N	X:GLN:296:O
1	hbbb	X:ARG:649:N	X:PRO:576:O
1	hbss	X:ARG:621:NH2	X:GLU:623:OE1
1	hbss	X:ARG:361:NH2	X:ARG:700:NH2
1	hbbb	X:ARG:644:N	X:TYR:640:O
1	hbbb	X:ALA:598:O	X:ARG:616:N
1	hbss	X:ARG:153:NE	X:ASP:149:OD2
1	hbsb	X:ALA:209:N	X:THR:208:OG1
1	hbbb	X:THR:780:O	X:TRP:421:N
1	hbbb	X:ARG:356:N	X:THR:354:O
1	hbbb	X:PHE:652:N	X:THR:689:O
1	hbbb	X:HIE:835:O	X:LEU:839:N
1	hbbb	X:LEU:33:N	X:SER:114:O
1	hbbb	X:ILE:248:O	X:LEU:251:N
1	hbbb	X:ARG:241:N	X:THR:237:O
1	hbsb	X:ALA:811:O	X:LYS:246:NZ
1	hbbb	X:LEU:201:N	X:PHE:22:O
1	hbbb	X:ILE:637:O	X:LYS:641:N
1	hbbb	X:ALA:414:N	X:LEU:404:O
1	hbss	X:ARG:616:NH1	X:THR:614:OG1
1	hbbb	X:ALA:147:O	X:VAL:151:N
1	hbsb	X:GLN:447:N	X:THR:444:OG1
1	hbbb	X:GLY:558:N	X:LYS:556:O
1	hbsb	X:GLN:336:OE1	X:LYS:252:N
1	hbbb	X:ALA:792:N	X:PRO:788:O
1	hbbb	X:ARG:569:N	X:VAL:565:O
1	hbbb	X:ARG:5:N	X:TYR:730:O
1	hbbb	X:GLY:181:O	X:LYS:212:N
1	hbbb	X:LEU:18:N	X:PHE:702:O
1	hbsb	X:ASP:763:OD2	X:THR:10:N
1	hbbb	X:HID:752:N	X:VAL:692:O
1	hbsb	X:ASN:554:OD1	X:VAL:432:N
1	hbss	X:GLU:254:OE1	X:LYS:264:NZ
1	hbbb	X:CYS:313:O	X:THR:271:N
1	hbbb	X:ASP:360:N	X:SER:357:O
1	hbss	X:ASN:554:ND2	X:ASN:561:OD1
1	hbsb	X:ASN:758:N	X:ASP:756:OD1
1	hbbb	X:HID:793:N	X:TYR:790:O
1	hbbb	X:GLU:247:N	X:PHE:244:O
1	hbbb	X:ARG:621:N	X:GLN:622:N
1	hbss	X:GLU:807:OE1	X:LYS:594:NZ
1	hbsb	X:GLN:336:NE2	X:VAL:333:O
1	hbbb	X:LEU:311:N	X:TYR:308:O
1	hbbb	X:ARG:709:N	X:THR:707:O
1	hbbb	X:CYS:441:N	X:LYS:479:O
1	hbbb	X:MET:469:N	X:SER:464:O
1	hbbb	X:HID:774:N	X:TYR:770:O
1	hbbb	X:ARG:823:O	X:GLN:826:N
1	hbbb	X:ARG:241:O	X:THR:245:N
1	hbbb	X:ASP:360:O	X:GLU:364:N
1	hbsb	X:SER:749:OG	X:SER:784:O
1	hbss	X:ARG:262:NH1	X:GLU:254:OE2
1	hbbb	X:LEU:77:O	X:TYR:34:N
1	hbbb	X:TYR:265:O	X:VAL:253:N
1	hbbb	X:ILE:726:N	X:THR:724:O
1	hbbb	X:GLU:35:O	X:LYS:111:N
1	hbsb	X:SER:542:N	X:THR:545:OG1
1	hbbb	X:HIE:493:N	X:PRO:489:O
1	hbbb	X:GLY:396:O	X:ILE:15:N
1	hbbb	X:GLN:502:N	X:MET:436:O
1	hbsb	X:GLU:328:OE1	X:TYR:308:N
1	hbsb	X:GLN:618:NE2	X:GLN:622:O
1	hbsb	X:ASP:805:OD2	X:GLU:807:N
1	hbbb	X:PHE:64:O	X:VAL:61:N
1	hbbb	X:GLU:319:O	X:HIE:322:N
1	hbbb	X:LEU:635:N	X:MET:631:O
1	hbss	X:GLU:375:OE2	X:LYS:386:NZ
1	hbsb	X:HIE:697:NE2	X:PRO:748:O
1	hbbb	X:GLU:50:N	X:VAL:47:O
1	hbss	X:ARG:153:NE	X:ASP:149:OD1
1	hbbb	X:THR:724:O	X:THR:727:N
1	hbsb	X:GLN:638:O	X:SER:642:OG
1	hbbb	X:GLU:363:N	X:PRO:359:O
1	hbbb	X:ASP:149:N	X:HIE:146:O
1	hbss	X:ASP:655:OD2	X:LYS:695:NZ
1	hbbb	X:GLU:634:N	X:SER:630:O
1	hbss	X:GLN:346:NE2	X:THR:343:OG1
1	hbss	X:GLU:708:OE1	X:LYS:13:NZ
1	hbbb	X:ARG:492:O	X:LYS:495:N
1	hbbb	X:ALA:672:O	X:ALA:676:N
1	hbbb	X:THR:293:O	X:TYR:297:N
1	hbss	X:ARG:370:NH2	X:ASN:373:OD1
1	hbbb	X:LYS:60:O	X:THR:62:N
1	hbsb	X:LEU:460:O	X:SER:464:OG
1	hbbb	X:LYS:13:O	X:VAL:398:N
1	hbbb	X:PHE:734:O	X:TYR:751:N
1	hbss	X:ARG:397:NH2	X:ASP:723:OD2
1	hbbb	X:THR:79:O	X:TYR:32:N
1	hbbb	X:TRP:118:N	X:VAL:116:O
1	hbsb	X:ASP:763:OD1	X:THR:10:N
1	hbsb	X:ASP:757:OD1	X:ILE:688:N
1	hbbb	X:GLN:694:N	X:HIE:750:O
1	hbbb	X:GLY:483:O	X:SER:486:N
1	hbbb	X:MET:350:N	X:THR:347:O
1	hbbb	X:GLN:766:O	X:TYR:770:N
1	hbss	X:ARG:654:NH2	X:GLU:669:OE1
1	hbsb	X:ASP:458:N	X:THR:457:OG1
1	hbsb	X:GLN:575:NE2	X:SER:571:O
1	hbsb	X:ASP:175:OD2	X:HIE:176:N
1	hbsb	X:ARG:696:NH2	X:VAL:657:O
1	hbbb	X:HID:240:O	X:PHE:244:N
1	hbsb	X:ASP:756:OD2	X:PHE:760:N
1	hbbb	X:ALA:827:O	X:ALA:831:N
1	hbbb	X:ARG:361:N	X:SER:357:O
1	hbsb	X:TYR:791:OH	X:VAL:777:O
1	hbss	X:SER:357:OG	X:SER:713:OG
1	hbbb	X:ASP:458:O	X:LYS:462:N
1	hbsb	X:ASN:821:N	X:GLN:819:OE1
1	hbbb	X:ARG:663:O	X:TYR:667:N
1	hbbb	X:GLU:364:O	X:LEU:368:N
1	hbbb	X:GLN:531:O	X:VAL:506:N
1	hbbb	X:LEU:736:O	X:SER:749:N
1	hbbb	X:LEU:125:O	X:TRP:197:N
1	hbbb	X:LEU:635:O	X:PHE:639:N
1	hbbb	X:LEU:155:O	X:MET:158:N
1	hbss	X:ASP:53:OD1	X:GLN:57:NE2
1	hbbb	X:ALA:372:N	X:LEU:368:O
1	hbsb	X:ARG:128:NH1	X:PRO:133:O
1	hbsb	X:GLU:764:OE2	X:THR:761:N
1	hbbb	X:GLU:675:O	X:SER:679:N
1	hbss	X:ARG:388:NE	X:GLU:25:OE1
1	hbbb	X:ALA:440:N	X:ILE:505:O
1	hbsb	X:ARG:104:NE	X:THR:95:O
1	hbbb	X:GLN:346:O	X:MET:350:N
1	hbbb	X:ILE:110:N	X:VAL:90:O
1	hbbb	X:GLN:218:O	X:GLU:222:N
1	hbss	X:GLU:375:OE1	X:LYS:386:NZ
1	hbbb	X:GLN:459:N	X:GLY:455:O
1	hbbb	X:LEU:121:O	X:LEU:125:N
1	hbbb	X:GLU:25:N	X:LYS:386:O
1	hbbb	X:ASP:72:N	X:SER:76:O
1	hbbb	X:ARG:367:O	X:SER:371:N
1	hbbb	X:GLY:419:N	X:PRO:416:O
1	hbbb	X:HIE:697:N	X:LYS:695:O
1	hbsb	X:GLN:278:OE1	X:THR:279:N
1	hbss	X:ARG:397:NH2	X:ASP:763:OD2
1	hbbb	X:HIE:146:N	X:THR:142:O
1	hbsb	X:LEU:526:O	X:LYS:495:NZ
1	hbbb	X:ARG:492:N	X:PRO:489:O
1	hbbb	X:ALA:209:O	X:CYS:338:N
1	hbss	X:ASP:458:OD2	X:LYS:454:NZ
1	hbsb	X:ASN:345:OD1	X:GLN:346:N
1	hbbb	X:PHE:106:O	X:VAL:94:N
1	hbbb	X:PHE:797:O	X:TYR:801:N
1	hbbb	X:PHE:219:O	X:VAL:223:N
1	hbbb	X:GLN:575:N	X:VAL:572:O
1	hbss	X:ARG:823:NH1	X:ASN:821:OD1
1	hbbb	X:GLU:50:O	X:SER:54:N
1	hbbb	X:ALA:275:N	X:LEU:311:O
1	hbsb	X:ASN:410:ND2	X:GLY:425:O
1	hbss	X:HID:240:ND1	X:THR:237:OG1
1	hbss	X:GLU:222:OE2	X:LYS:212:NZ
1	hbbb	X:LEU:201:O	X:PHE:22:N
1	hbsb	X:ILE:63:N	X:THR:62:OG1
1	hbbb	X:ALA:799:N	X:VAL:795:O
1	hbbb	X:LYS:552:O	X:LYS:556:N
1	hbbb	X:GLN:531:N	X:ILE:504:O
1	hbsb	X:ASP:763:OD1	X:MET:11:N
1	hbbb	X:ALA:358:N	X:GLY:744:O
1	hbss	X:ARG:67:NE	X:GLU:382:OE2
1	hbbb	X:LYS:13:N	X:VAL:398:O
1	hbsb	X:ASP:605:OD1	X:SER:609:N
1	hbbb	X:ARG:492:N	X:GLU:488:O
1	hbbb	X:HIE:154:O	X:SER:157:N
1	hbbb	X:ASP:485:O	X:VAL:487:N
1	hbbb	X:GLN:664:O	X:TYR:667:N
1	hbbb	X:ASN:554:O	X:LEU:557:N
1	hbbb	X:LEU:666:N	X:PHE:662:O
1	hbbb	X:ASN:286:O	X:VAL:290:N
1	hbbb	X:ASP:37:O	X:SER:109:N
1	hbbb	X:PHE:573:N	X:PRO:570:O
1	hbbb	X:ARG:49:O	X:ASP:53:N
1	hbbb	X:SER:542:O	X:THR:545:N
1	hbsb	X:PHE:645:N	X:THR:643:OG1
1	hbsb	X:GLN:23:NE2	X:MET:391:O
1	hbbb	X:GLU:451:O	X:LYS:454:N
1	hbbb	X:ILE:248:N	X:PHE:244:O
1	hbbb	X:ALA:392:N	X:CYS:21:O
1	hbbb	X:LEU:460:N	X:THR:457:O
1	hbbb	X:ARG:370:O	X:ASN:373:N
1	hbsb	X:ASN:20:ND2	X:ILE:203:O
1	hbsb	X:ASP:809:N	X:HIE:808:ND1
1	hbbb	X:ARG:674:O	X:CYS:677:N
1	hbbb	X:LEU:304:N	X:PHE:298:O
1	hbsb	X:HID:122:O	X:THR:126:OG1
1	hbsb	X:GLN:190:NE2	X:LEU:152:O
1	hbbb	X:ILE:578:O	X:ILE:651:N
1	hbbb	X:ARG:153:N	X:VAL:150:O
1	hbbb	X:SER:417:O	X:VAL:420:N
1	hbsb	X:ASP:377:N	X:GLN:381:NE2
1	hbsb	X:ARG:621:NH1	X:ASP:591:O
1	hbsb	X:ASP:605:N	X:SER:603:OG
1	hbbb	X:THR:208:N	X:TRP:185:O
1	hbbb	X:PHE:734:N	X:TYR:751:O
1	hbbb	X:GLN:694:O	X:HIE:750:N
1	hbss	X:ARG:633:NE	X:SER:679:OG
1	hbbb	X:CYS:612:O	X:GLY:602:N
1	hbsb	X:LEU:152:O	X:TYR:374:OH
1	hbsb	X:GLY:744:N	X:SER:713:OG
1	hbbb	X:GLN:661:O	X:GLN:664:N
1	hbss	X:ASP:230:OD1	X:TYR:308:OH
1	hbbb	X:ARG:700:O	X:ASN:20:N
1	hbbb	X:ASP:805:O	X:SER:820:N
1	hbbb	X:ASN:228:O	X:GLU:231:N
1	hbbb	X:GLU:517:O	X:VAL:521:N
1	hbsb	X:ARG:654:NH2	X:GLU:623:O
1	hbbb	X:ILE:553:O	X:LEU:557:N
1	hbbb	X:ALA:467:N	X:ILE:463:O
1	hbbb	X:ASP:53:O	X:VAL:56:N
1	hbbb	X:ASN:202:N	X:SER:191:O
1	hbsb	X:ARG:397:NE	X:MET:11:O
1	hbsb	X:LEU:765:O	X:THR:769:OG1
1	hbss	X:ASN:548:OD1	X:LYS:552:NZ
1	hbbb	X:ALA:704:N	X:LYS:16:O
1	hbss	X:ARG:424:NE	X:ASP:422:OD2
1	hbsb	X:ASP:53:O	X:GLN:57:NE2
1	hbss	X:ASP:458:OD1	X:LYS:454:NZ
1	hbsb	X:GLU:50:OE1	X:GLY:98:N
1	hbss	X:ARG:153:NH2	X:ASP:149:OD2
1	hbsb	X:HID:240:N	X:SER:239:OG
1	hbbb	X:LEU:460:N	X:PHE:456:O
1	hbbb	X:ASP:458:N	X:LYS:454:O
1	hbbb	X:MET:490:N	X:SER:486:O
1	hbbb	X:ILE:507:O	X:PHE:442:N
1	hbbb	X:CYS:268:N	X:GLN:315:O
1	hbbb	X:GLN:618:O	X:SER:596:N
1	hbss	X:ARG:840:NH1	X:ASP:837:OD1
1	hbsb	X:GLN:447:OE1	X:GLY:510:N
1	hbbb	X:ARG:263:N	X:VAL:255:O
1	hbbb	X:ARG:633:N	X:SER:630:O
1	hbbb	X:PHE:186:O	X:SER:169:N
1	hbbb	X:PHE:579:O	X:SER:603:N
1	hbss	X:ARG:262:NE	X:GLU:254:OE1
1	hbbb	X:ARG:424:N	X:ASP:422:O
1	hbss	X:ASP:756:OD1	X:THR:689:OG1
1	hbsb	X:PRO:647:O	X:TYR:684:OH
1	hbss	X:GLU:222:OE1	X:LYS:212:NZ
1	hbbb	X:HID:793:O	X:PHE:797:N
1	hbbb	X:ILE:691:N	X:PHE:652:O
1	hbbb	X:MET:423:N	X:TRP:421:O
1	hbss	X:ARG:823:NH2	X:ASN:821:OD1
1	hbss	X:ARG:5:NH1	X:ASP:733:OD1
1	hbss	X:ARG:619:NH2	X:GLN:626:NE2
1	hbbb	X:ALA:353:N	X:MET:350:O
1	hbsb	X:ASN:345:O	X:THR:349:OG1
1	hbsb	X:THR:838:O	X:THR:841:OG1
1	hbbb	X:PHE:298:N	X:VAL:294:O
1	hbbb	X:PHE:167:O	X:PHE:188:N
1	hbbb	X:LEU:794:N	X:TYR:790:O
1	hbss	X:ASP:591:OD1	X:LYS:341:NZ
1	hbss	X:GLU:183:OE2	X:TRP:185:NE1
1	hbbb	X:ALA:792:O	X:VAL:795:N
1	hbbb	X:LEU:120:O	X:VAL:124:N
1	hbbb	X:HID:58:N	X:MET:55:O
1	hbbb	X:ALA:275:O	X:ALA:295:N
1	hbss	X:ASN:143:ND2	X:ASP:72:OD2
1	hbbb	X:ARG:461:N	X:ASP:458:O
1	hbbb	X:GLU:450:O	X:LEU:453:N
1	hbsb	X:ASP:72:OD1	X:SER:76:N
1	hbbb	X:ALA:672:N	X:GLU:669:O
1	hbsb	X:GLN:336:NE2	X:LYS:252:O
1	hbss	X:ASP:103:OD2	X:LYS:42:NZ
1	hbbb	X:LEU:503:N	X:MET:436:O
1	hbsb	X:GLN:618:OE1	X:GLN:626:N
1	hbsb	X:ARG:610:N	X:ASP:605:OD1
1	hbss	X:ARG:388:NH2	X:GLU:25:OE2
1	hbsb	X:ARG:193:NH2	X:ILE:726:O
1	hbsb	X:ASP:627:O	X:SER:630:OG
1	hbsb	X:HID:774:ND1	X:TYR:770:O
1	hbbb	X:PHE:491:N	X:VAL:487:O
1	hbbb	X:ILE:539:N	X:VAL:535:O
1	hbbb	X:GLU:450:O	X:LYS:454:N
1	hbsb	X:ASP:837:N	X:HIE:835:ND1
1	hbbb	X:ALA:787:O	X:TYR:791:N
1	hbbb	X:ASN:331:N	X:GLU:254:O
1	hbbb	X:LYS:536:O	X:LYS:540:N
1	hbbb	X:ALA:829:N	X:PRO:825:O
1	hbbb	X:LEU:33:O	X:SER:114:N
1	hbbb	X:LEU:580:O	X:TYR:653:N
1	hbbb	X:ASN:373:N	X:VAL:369:O
1	hbss	X:ARG:153:NH2	X:ASP:149:OD1
1	hbsb	X:GLN:743:NE2	X:ILE:742:O
1	hbbb	X:LYS:198:N	X:MET:196:O
1	hbbb	X:ASP:824:O	X:LEU:828:N
1	hbsb	X:THR:303:OG1	X:TYR:302:O
1	hbbb	X:LEU:152:N	X:VAL:148:O
1	hbsb	X:ASN:410:O	X:THR:412:OG1
1	hbsb	X:ARG:153:O	X:SER:157:OG
1	hbsb	X:ASN:561:ND2	X:LEU:551:O
1	hbsb	X:ARG:823:NH2	X:GLY:818:O
1	hbbb	X:ASN:548:O	X:LYS:552:N
1	hbsb	X:ASN:48:ND2	X:GLY:73:O
1	hbbb	X:ASP:225:N	X:VAL:223:O
1	hbbb	X:ALA:787:N	X:LEU:772:O
1	hbsb	X:ARG:633:NE	X:SER:679:O
1	hbbb	X:LEU:636:O	X:TYR:640:N
1	hbss	X:ARG:370:NH1	X:ASP:389:OD2
1	hbbb	X:LEU:551:N	X:SER:547:O
1	hbbb	X:THR:614:N	X:VAL:600:O
1	hbbb	X:GLN:318:O	X:LYS:321:N
1	hbsb	X:PRO:717:O	X:THR:720:OG1
1	hbbb	X:PRO:543:O	X:SER:547:N
1	hbbb	X:ILE:351:N	X:THR:347:O
1	hbbb	X:PHE:639:O	X:THR:643:N
1	hbss	X:THR:769:OG1	X:TYR:653:OH
1	hbbb	X:ILE:439:O	X:LYS:479:N
1	hbsb	X:ASN:758:ND2	X:GLY:687:O
1	hbbb	X:LEU:17:N	X:VAL:394:O
1	hbsb	X:HIE:493:O	X:THR:497:OG1
1	hbbb	X:HIE:322:N	X:LYS:321:N
1	hbbb	X:ILE:560:N	X:THR:430:O
1	hbbb	X:LEU:546:N	X:SER:542:O
1	hbbb	X:ASN:758:N	X:ASP:757:N
1	hbbb	X:GLN:826:O	X:LYS:830:N
1	hbbb	X:ALA:799:O	X:HID:802:N
1	hbbb	X:SER:609:O	X:TYR:611:N
1	hbbb	X:ALA:355:N	X:LYS:352:O
1	hbsb	X:ARG:569:NH1	X:LEU:564:O
1	hbsb	X:LYS:556:NZ	X:THR:530:O
1	hbss	X:ARG:649:NH1	X:ASN:758:OD1
1	hbbb	X:LEU:155:O	X:LYS:159:N
1	hbss	X:ARG:798:NH2	X:ASP:523:OD2
1	hbbb	X:HIE:277:N	X:PRO:274:O
1	hbss	X:ARG:397:NH1	X:ASP:723:OD1
1	hbbb	X:CYS:221:O	X:ILE:226:N
1	hbbb	X:LYS:107:O	X:LYS:39:N
1	hbbb	X:GLN:336:O	X:TYR:211:N
1	hbss	X:ARG:165:NH2	X:ASP:149:OD1
1	hbss	X:ASP:757:OD2	X:TRP:755:NE1
1	hbbb	X:LEU:501:N	X:SER:499:O
1	hbbb	X:PHE:106:N	X:VAL:94:O
1	hbbb	X:GLN:23:N	X:GLU:390:O
1	hbbb	X:ILE:553:N	X:LEU:549:O
1	hbbb	X:THR:614:O	X:VAL:600:N
1	hbss	X:ARG:388:NH2	X:GLU:25:OE1
1	hbsb	X:MET:11:N	X:THR:10:OG1
1	hbbb	X:ARG:397:O	X:THR:721:N
1	hbbb	X:ALA:598:N	X:ARG:616:O
1	hbsb	X:LYS:159:NZ	X:SER:371:O
1	hbbb	X:MET:199:N	X:VAL:24:O
1	hbss	X:ARG:663:NH1	X:GLU:731:OE2
1	hbbb	X:PHE:383:N	X:VAL:380:O
1	hbss	X:ARG:67:NH2	X:GLU:382:OE2
1	hbsb	X:GLN:362:O	X:SER:366:OG
1	hbsb	X:GLN:384:NE2	X:GLU:382:O
1	hbbb	X:PHE:298:O	X:TYR:302:N
1	hbbb	X:LEU:77:N	X:TYR:34:O
1	hbsb	X:ASP:655:OD2	X:GLY:656:N
1	hbbb	X:GLY:468:N	X:SER:464:O
1	hbbb	X:LEU:736:N	X:SER:749:O
1	hbbb	X:ARG:633:O	X:ILE:637:N
1	hbbb	X:GLN:218:N	X:PRO:215:O
1	hbsb	X:ASP:72:OD1	X:LYS:74:N
1	hbsb	X:ARG:128:N	X:THR:129:OG1
1	hbss	X:ARG:68:NH1	X:ASP:53:OD1
1	hbsb	X:GLN:568:O	X:GLN:771:NE2
1	hbbb	X:ILE:434:N	X:PRO:470:O
1	hbbb	X:CYS:737:O	X:GLY:719:N
1	hbss	X:GLU:634:OE1	X:THR:614:OG1
1	hbbb	X:ARG:367:N	X:GLU:363:O
1	hbbb	X:PRO:156:O	X:TYR:160:N
1	hbbb	X:GLN:574:N	X:SER:571:O
1	hbss	X:ARG:75:NH1	X:ASP:41:OD2
1	hbbb	X:ARG:361:O	X:ILE:365:N
1	hbbb	X:ASN:715:O	X:VAL:710:N
1	hbbb	X:LEU:224:N	X:MET:220:O
1	hbbb	X:ILE:726:N	X:THR:727:N
1	hbsb	X:ARG:5:NH1	X:GLU:731:O
1	hbbb	X:GLN:771:O	X:HID:774:N
1	hbbb	X:LEU:525:N	X:VAL:521:O
1	hbss	X:ARG:370:NH1	X:ASP:389:OD1
1	hbsb	X:ARG:747:NH1	X:HIE:697:O
1	hbsb	X:ALA:762:O	X:GLN:766:NE2
1	hbbb	X:MET:199:O	X:VAL:24:N
1	hbsb	X:LEU:453:O	X:THR:457:OG1
1	hbsb	X:ARG:674:O	X:GLN:685:NE2
1	hbbb	X:ASP:204:N	X:HIE:189:O
1	hbbb	X:ALA:796:O	X:ARG:800:N
1	hbbb	X:GLN:447:N	X:THR:444:O
1	hbbb	X:ARG:388:N	X:GLN:23:O
1	hbss	X:ARG:234:NH1	X:GLU:231:OE2
1	hbbb	X:GLN:661:O	X:VAL:665:N
1	hbsb	X:ASP:466:O	X:GLN:427:NE2
1	hbbb	X:ASN:286:N	X:VAL:290:O
1	hbbb	X:GLY:581:O	X:VAL:601:N
1	hbbb	X:ARG:800:O	X:LEU:803:N
1	hbbb	X:GLY:468:N	X:LYS:465:O
1	hbbb	X:ARG:619:O	X:GLN:622:N
1	hbbb	X:ARG:449:O	X:ILE:452:N
1	hbbb	X:ASP:204:O	X:HIE:189:N
1	hbbb	X:LYS:249:N	X:THR:245:O
1	hbsb	X:THR:323:OG1	X:VAL:316:O
1	hbss	X:ARG:68:NH2	X:ASP:53:OD1
1	hbbb	X:ASN:48:O	X:VAL:52:N
1	hbsb	X:ARG:5:NH1	X:HIE:728:O
1	hbsb	X:HID:429:O	X:THR:430:OG1
1	hbbb	X:LEU:526:N	X:VAL:521:O
1	hbbb	X:VAL:535:O	X:VAL:538:N
1	hbss	X:GLU:681:OE2	X:LYS:646:NZ
1	hbbb	X:ASP:72:N	X:GLY:73:N
1	hbsb	X:ARG:234:NH2	X:GLN:232:O
1	hbbb	X:ALA:19:N	X:ALA:392:O
1	hbbb	X:GLN:362:O	X:SER:366:N
1	hbbb	X:ILE:439:N	X:PHE:477:O
1	hbbb	X:ASP:763:N	X:GLU:764:N
1	hbss	X:ARG:798:NH2	X:ASP:523:OD1
1	hbbb	X:ARG:492:O	X:ASN:496:N
1	hbbb	X:TYR:735:O	X:VAL:722:N
1	hbss	X:ASN:345:OD1	X:THR:343:OG1
1	hbbb	X:ALA:358:N	X:SER:713:O
1	hbss	X:ASP:655:OD1	X:LYS:695:NZ
1	hbbb	X:ARG:461:O	X:LYS:465:N
1	hbbb	X:MET:220:N	X:VAL:216:O
1	hbss	X:ASP:757:OD1	X:TRP:755:NE1
1	hbbb	X:GLY:719:O	X:LEU:399:N
1	hbsb	X:ASP:605:O	X:SER:603:OG
1	hbbb	X:GLU:634:N	X:MET:631:O
1	hbsb	X:GLU:99:OE1	X:GLY:100:N
1	hbsb	X:GLU:669:OE2	X:ILE:625:N
1	hbbb	X:LEU:314:O	X:LEU:325:N
1	hbbb	X:HIE:146:O	X:VAL:150:N
1	hbbb	X:ALA:582:N	X:TYR:653:O
1	hbbb	X:ARG:654:O	X:VAL:693:N
1	hbsb	X:ARG:75:N	X:ASP:72:OD1
1	hbbb	X:ILE:248:N	X:THR:245:O
1	hbbb	X:CYS:737:N	X:THR:720:O
1	hbss	X:ARG:397:NH2	X:ASP:723:OD1
1	hbbb	X:LEU:839:O	X:THR:841:N
1	hbbb	X:SER:166:O	X:VAL:163:N
1	hbbb	X:ASP:523:N	X:LYS:519:O
1	hbsb	X:ARG:633:NH2	X:SER:679:O
1	hbbb	X:ASN:537:N	X:GLN:534:O
1	hbbb	X:ARG:165:O	X:GLN:190:N
1	hbbb	X:LEU:636:N	X:VAL:632:O
1	hbss	X:ARG:663:NH2	X:GLU:731:OE2
1	hbsb	X:ARG:520:O	X:THR:524:OG1
1	hbbb	X:GLY:687:O	X:ILE:650:N
1	hbbb	X:ARG:182:N	X:GLY:179:O
1	hbbb	X:ARG:798:N	X:LEU:794:O
1	hbbb	X:HID:122:O	X:THR:126:N
1	hbbb	X:LYS:107:N	X:LYS:39:O
1	hbbb	X:ARG:370:N	X:SER:366:O
1	hbbb	X:GLY:590:N	X:PRO:587:O
1	hbbb	X:VAL:514:O	X:VAL:518:N
1	hbss	X:ARG:75:NH1	X:ASP:41:OD1
1	hbss	X:ASP:733:OD2	X:HIE:750:NE2
1	hbbb	X:GLY:287:O	X:THR:289:N
1	hbbb	X:CYS:313:N	X:THR:271:O
1	hbbb	X:ALA:440:O	X:ILE:507:N
1	hbbb	X:PRO:309:O	X:SER:276:N
1	hbsb	X:HIE:697:ND1	X:THR:699:N
1	hbss	X:GLU:812:OE2	X:LYS:340:NZ
1	hbsb	X:ARG:128:O	X:ARG:4:NH1
1	hbbb	X:GLN:638:O	X:SER:642:N
1	hbbb	X:LEU:251:O	X:VAL:267:N
1	hbbb	X:PHE:167:N	X:PHE:188:O
1	hbbb	X:GLU:681:N	X:ILE:678:O
1	hbsb	X:GLU:328:OE2	X:LYS:307:N
1	hbbb	X:LEU:765:O	X:THR:769:N
1	hbss	X:ARG:234:NH1	X:GLU:231:OE1
1	hbss	X:ARG:263:NE	X:THR:256:OG1
1	hbss	X:ARG:663:NH2	X:GLU:135:OE2
1	hbbb	X:CYS:773:N	X:THR:769:O
1	hbbb	X:LEU:460:O	X:SER:464:N
1	hbbb	X:GLY:396:N	X:ILE:15:O
1	hbbb	X:ALA:792:O	X:ALA:796:N
1	hbsb	X:GLN:618:NE2	X:ILE:624:O
1	hbbb	X:THR:323:O	X:VAL:316:N
1	hbsb	X:ARG:5:NH1	X:ASP:733:N
1	hbbb	X:ALA:811:N	X:ASP:809:O
1	hbbb	X:GLU:99:O	X:GLY:101:N
1	hbbb	X:LEU:635:N	X:VAL:632:O
1	hbsb	X:ASN:202:ND2	X:HID:698:O
1	hbbb	X:LEU:282:N	X:PHE:280:O
1	hbbb	X:THR:208:O	X:TRP:185:N
1	hbbb	X:MET:55:O	X:PHE:59:N
1	hbsb	X:ARG:153:NH1	X:ARG:165:O
2	sb	X:ASP:655:OD1	X:LYS:695:NZ
2	sb	X:GLU:433:OE2	X:LYS:435:NZ
2	sb	X:ARG:388:NH2	X:GLU:25:OE2
2	sb	X:ARG:361:NH2	X:ASP:204:OD1
2	sb	X:ARG:5:NH1	X:ASP:733:OD1
2	sb	X:ARG:397:NH2	X:ASP:763:OD1
2	sb	X:ARG:68:NH1	X:ASP:53:OD2
2	sb	X:ARG:461:NH2	X:ASP:458:OD2
2	sb	X:ARG:182:NH2	X:GLU:247:OE2
2	sb	X:ARG:840:NH2	X:GLU:634:OE2
2	sb	X:ASP:824:OD1	X:LYS:594:NZ
2	sb	X:ARG:798:NH2	X:ASP:523:OD1
2	sb	X:ARG:46:NH1	X:GLU:99:OE2
2	sb	X:ARG:663:NH2	X:GLU:135:OE1
2	sb	X:GLU:681:OE2	X:LYS:646:NZ
2	sb	X:ARG:616:NH1	X:GLU:634:OE1
2	sb	X:ARG:292:NH2	X:GLU:300:OE2
2	sb	X:ARG:397:NH2	X:ASP:723:OD1
2	sb	X:ARG:520:NH2	X:GLU:517:OE2
2	sb	X:GLU:433:OE1	X:LYS:435:NZ
2	sb	X:ASP:583:OD2	X:HID:793:ND1
2	sb	X:ARG:49:NH2	X:GLU:50:OE2
2	sb	X:GLU:812:OE2	X:LYS:249:NZ
2	sb	X:ARG:654:NH2	X:GLU:669:OE1
2	sb	X:ARG:492:NH2	X:GLU:488:OE2
2	sb	X:ARG:621:NH2	X:GLU:623:OE1
2	sb	X:ARG:492:NH1	X:GLU:488:OE2
2	sb	X:ASP:837:OD1	X:HIE:835:ND1
2	sb	X:ARG:367:NH2	X:GLU:364:OE2
2	sb	X:ARG:46:NH2	X:GLU:99:OE1
2	sb	X:ARG:663:NH2	X:GLU:731:OE2
2	sb	X:ARG:46:NH1	X:GLU:99:OE1
2	sb	X:ASP:93:OD2	X:LYS:107:NZ
2	sb	X:ARG:424:NH2	X:ASP:422:OD1
2	sb	X:ASP:41:OD2	X:LYS:39:NZ
2	sb	X:ARG:292:NH1	X:GLU:300:OE1
2	sb	X:ARG:153:NH2	X:ASP:149:OD1
2	sb	X:ARG:241:NH2	X:ASP:238:OD1
2	sb	X:ARG:397:NH2	X:ASP:723:OD2
2	sb	X:ARG:367:NH2	X:GLU:364:OE1
2	sb	X:ARG:49:NH1	X:ASP:53:OD1
2	sb	X:ARG:241:NH1	X:ASP:238:OD1
2	sb	X:GLU:25:OE1	X:LYS:198:NZ
2	sb	X:GLU:222:OE2	X:LYS:212:NZ
2	sb	X:ARG:663:NH2	X:GLU:731:OE1
2	sb	X:ARG:654:NH2	X:GLU:669:OE2
2	sb	X:ARG:674:NH2	X:ASP:757:OD2
2	sb	X:ARG:621:NH2	X:GLU:623:OE2
2	sb	X:ARG:449:NH2	X:GLU:451:OE2
2	sb	X:ASP:458:OD1	X:LYS:454:NZ
2	sb	X:ASP:37:OD2	X:LYS:39:NZ
2	sb	X:ASP:41:OD1	X:LYS:39:NZ
2	sb	X:GLU:812:OE2	X:LYS:340:NZ
2	sb	X:ARG:153:NH2	X:ASP:149:OD2
2	sb	X:ARG:461:NH1	X:ASP:458:OD2
2	sb	X:ARG:5:NH2	X:ASP:733:OD1
2	sb	X:ARG:840:NH1	X:GLU:634:OE2
2	sb	X:ARG:424:NH2	X:ASP:422:OD2
2	sb	X:ARG:262:NH1	X:GLU:254:OE2
2	sb	X:GLU:222:OE1	X:LYS:212:NZ
2	sb	X:ARG:67:NH2	X:GLU:382:OE2
2	sb	X:ARG:46:NH2	X:GLU:99:OE2
2	sb	X:ARG:292:NH1	X:GLU:300:OE2
2	sb	X:ARG:397:NH1	X:ASP:723:OD1
2	sb	X:ARG:616:NH2	X:GLU:634:OE1
2	sb	X:ASP:466:OD1	X:LYS:462:NZ
2	sb	X:ASP:591:OD1	X:LYS:341:NZ
2	sb	X:ARG:272:NH2	X:ASP:238:OD1
2	sb	X:ARG:388:NH2	X:GLU:25:OE1
2	sb	X:ASP:733:OD2	X:HIE:750:NE2
2	sb	X:GLU:807:OE1	X:LYS:594:NZ
2	sb	X:ASP:458:OD2	X:LYS:454:NZ
2	sb	X:ARG:663:NH1	X:GLU:731:OE2
2	sb	X:ARG:262:NH1	X:GLU:254:OE1
2	sb	X:ARG:67:NH2	X:GLU:382:OE1
2	sb	X:ARG:68:NH1	X:ASP:53:OD1
2	sb	X:ASP:37:OD1	X:LYS:39:NZ
2	sb	X:ARG:182:NH2	X:GLU:247:OE1
2	sb	X:ASP:655:OD2	X:LYS:695:NZ
2	sb	X:ARG:361:NH2	X:ASP:204:OD2
2	sb	X:ARG:292:NH2	X:GLU:285:OE1
2	sb	X:ARG:370:NH2	X:ASP:389:OD2
2	sb	X:ARG:370:NH1	X:ASP:389:OD2
2	sb	X:ARG:292:NH2	X:GLU:300:OE1
2	sb	X:ARG:397:NH1	X:ASP:723:OD2
2	sb	X:ARG:520:NH2	X:GLU:517:OE1
2	sb	X:ASP:466:OD2	X:LYS:462:NZ
2	sb	X:ARG:272:NH2	X:ASP:238:OD2
2	sb	X:ARG:49:NH2	X:GLU:50:OE1
2	sb	X:GLU:812:OE1	X:LYS:249:NZ
2	sb	X:ARG:663:NH1	X:GLU:731:OE1
2	sb	X:ARG:798:NH2	X:ASP:523:OD2
2	sb	X:ARG:49:NH2	X:ASP:53:OD1
2	sb	X:ASP:93:OD1	X:LYS:107:NZ
2	sb	X:ARG:663:NH2	X:GLU:135:OE2
2	sb	X:ASP:805:OD2	X:LYS:594:NZ
2	sb	X:ASP:837:OD1	X:LYS:495:NZ
2	pc	X:HID:752:ND1	X:HIE:750:CD2
2	pc	X:ARG:128:NH2	X:TYR:730:CE1
2	pc	X:HIE:835:CD2	X:LYS:495:NZ
2	pc	X:HID:240:CD2	X:LYS:243:NZ
2	pc	X:HIE:808:NE2	X:HIE:815:CD2
2	pc	X:HID:698:ND1	X:HIE:189:CD2
2	pc	X:ARG:696:NH2	X:HID:586:CD2
2	pc	X:HID:310:NE2	X:HIE:277:CD2
2	pc	X:HID:122:CD2	X:LYS:28:NZ
2	pc	X:LYS:519:NZ	X:TYR:515:CE1
2	pc	X:ARG:262:NH1	X:HIE:257:CD2
2	pc	X:ARG:115:NH1	X:TRP:118:CD2
2	pc	X:HIE:154:ND1	X:PHE:379:CE1
2	pc	X:HID:752:ND1	X:PHE:662:CE1
2	pc	X:ARG:649:NH2	X:PHE:760:CE1
2	pc	X:ARG:115:NH2	X:TRP:118:CD2
2	pc	X:HID:774:NE2	X:TYR:770:CE1
2	pc	X:HID:774:ND1	X:TYR:770:CE1
2	pc	X:ARG:747:NH1	X:HIE:697:CD2
2	pc	X:LYS:479:NZ	X:PHE:477:CE1
2	pc	X:HIE:493:CD2	X:LYS:479:NZ
2	pc	X:HID:119:CD2	X:LYS:28:NZ
2	pc	X:HIE:697:CD2	X:HIE:750:ND1
2	pc	X:ARG:356:NH2	X:PHE:186:CE1
[truncated: 26,312 more rows]
